# Supplementary material for: Chromatin accessibility mapping of the striatum identifies tyrosine kinase FYN as a therapeutic target for heroin use disorder
Source: Nat Commun. 2020 Sep 14;11:4634. doi: 10.1038/s41467-020-18114-3 (PMC7490718; doi:10.1038/s41467-020-18114-3)
Supplement: Supplementary file 4 — Supplementary Data 1 [file 41467_2020_18114_MOESM4_ESM.xlsx]

## Sheet: Sheet1
ID	Group	Gender	Age	Cause of death	Brain pH at autopsy	Blood EtOH	Urine morphine	Years of previous drug use	Experiment
343	Heroin	f	19	heroin overdose	6.71	0	0.214	N/A	ATAC
371	Heroin	f	21	heroin overdose	6.76	0	0	N/A	ATAC
430	Control	m	26	acute cardiac and respiratory insufficienct due to pneumonia	6.87	0	0	N/A	ATAC
431	Control	m	25	electric shock	6.79	0	0	N/A	ATAC
439	Heroin	m	27	heroin overdose	N/A	0	2.12	N/A	ATAC
440	Control	m	28	acute cardiac insufficiency caused by heart muscle degeneration	6.7	0	0	N/A	ATAC
444	Control	m	24	acute cardiac failure caused by chest trauma (collision with another player) during a soccer game	6.75	0	0	N/A	ATAC
446	Control	f	22	acute heart failure due to coronary insufficiency and heart muscle fibrosis	N/A	0	0	N/A	ATAC
448	Control	m	31	electric shock	6.98	0	0	N/A	ATAC
456	Control	m	20	acute cardiac failure due to cold shock	N/A	0	0	N/A	ATAC
457	Control	m	27	electric shock	N/A	0	0	N/A	ATAC
468	Heroin	f	22	heroin overdose	N/A	0	36.91	1	ATAC
477	Heroin	m	28	heroin overdose	N/A	2.9	0	N/A	ATAC
481	Heroin	m	27	heroin overdose	6.22	2.54	0.27	11	ATAC
484	Heroin	m	28	heroin overdose	6.14	0	0.31	10	ATAC
487	Heroin	m	26	heroin overdose	N/A	0	33.2	9	ATAC
488	Heroin	m	26	heroin overdose	6.52	0	0	N/A	ATAC
497	Heroin	m	27	heroin overdose	7.16	0	0.6469	N/A	ATAC
499	Control	f	27	pulmonary embolism	6.08	0	0	N/A	ATAC
504	Control	m	22	influenza	N/A	0	0	N/A	ATAC
286	Control	m	44	sudden, natural	N/A	0	0	N/A	qPCR
288	Control	m	49	sudden, natural	6.59	0	0	N/A	qPCR
307	Control	m	43	pulmonary embolism	6.68	0	0	N/A	qPCR
317	Control	m	50	acute heart failure due to severe coronary insufficiency	6.54	0	0	N/A	qPCR
332	Control	m	48	heart failure due to coronary insufficiency	6.79	0	0	N/A	qPCR
338	Control	m	58	severe pneumonia (tuberculosis), pleuritis, cor pulmonale	6.15	0	0	N/A	qPCR
344	Control	m	25	food asphyxiation	6.76	0	0	N/A	qPCR
372	Control	m	22	sudden, natural	6.79	0	0	N/A	qPCR
376	Control	m	30	sudden, natural	6.33	0	0	N/A	qPCR
387	Control	f	36	sudden, natural	6.82	0	0	N/A	qPCR
398	Control	m	15	sudden, natural	6.81	0	0	N/A	qPCR
405	Control	f	31	sudden, natural	6.98	0	0	N/A	qPCR
406	Control	m	19	electric shock	6.82	0	0	N/A	qPCR
407	Control	f	27	sudden, natural	6.75	1.26	0	N/A	qPCR
412	Control	m	23	electric shock	6.76	0	0	N/A	qPCR
416	Control	m	37	sudden, natural	6.81	0	0	N/A	qPCR
225	Heroin	m	39	heroin overdose	6.85	2	0	N/A	qPCR
255	Heroin	f	32	heroin overdose	6.48	0	0	N/A	qPCR
302	Heroin	m	26	heroin overdose	6.48	0	0	6	qPCR
309	Heroin	m	25	heroin overdose	6.74	0	0	N/A	qPCR
316	Heroin	m	22	heroin overdose	6.75	0	0	2	qPCR
318	Heroin	m	28	heroin overdose	6.8	0	0.6	5	qPCR
322	Heroin	m	25	heroin overdose	6.13	0	1.08	4	qPCR
325	Heroin	m	22	heroin overdose	6.2	0	0	3	qPCR
336	Heroin	m	25	heroin overdose	6.64	0	1.2	1	qPCR
339	Heroin	m	27	heroin overdose	6.66	0	0.45	N/A	qPCR
340	Heroin	m	46	heroin overdose	6.47	1.31	3.62	3	qPCR
341	Heroin	m	23	heroin overdose	6.41	0	0.3	10	qPCR
345	Heroin	f	29	heroin overdose	6.61	0	0	2	qPCR
354	Heroin	m	24	heroin overdose	6.55	0	0	8	qPCR
366	Heroin	f	26	heroin overdose	6.75	1.12	0.8	3	qPCR
367	Heroin	m	31	heroin overdose	6.6	0	3.19	4	qPCR
368	Heroin	m	20	heroin overdose	6.52	0	1.2	3	qPCR
370	Heroin	m	28	heroin overdose	6.85	1.39	3.75	3	qPCR
375	Heroin	m	25	heroin overdose	6.56	0	4.67	2.5	qPCR
377	Heroin	m	21	heroin overdose	6.82	0	7	3	qPCR
382	Heroin	m	24	heroin overdose	6.47	0.52	0	N/A	qPCR
383	Heroin	m	23	heroin overdose	6.68	0	0.512	N/A	qPCR
384	Heroin	m	25	heroin overdose	N/A	0	0	N/A	qPCR
385	Heroin	f	25	heroin overdose	6.42	0	4.58	7	qPCR
386	Heroin	m	32	heroin overdose	6.1	0	0	N/A	qPCR
388	Heroin	m	29	heroin overdose	6.79	0	8.14	4	qPCR
389	Heroin	m	27	heroin overdose	6.47	0	4.96	4	qPCR
397	Heroin	m	26	heroin overdose	6.5	0	0	2	qPCR
401	Heroin	m	26	heroin overdose	6.28	0	0	0.5	qPCR
408	Heroin	m	36	heroin overdose	6.38	0	1.26	N/A	qPCR
