# Supplementary material for: Chromatin accessibility mapping of the striatum identifies tyrosine kinase FYN as a therapeutic target for heroin use disorder
Source: Nat Commun. 2020 Sep 14;11:4634. doi: 10.1038/s41467-020-18114-3 (PMC7490718; doi:10.1038/s41467-020-18114-3)
Supplement: Supplementary file 5 — Supplementary Data 2 [file 41467_2020_18114_MOESM5_ESM.xlsx]

## Sheet: Sheet1
ID	Input_Reads	Unique_Mapped_Reads	Unique_Mapped_Reads_%P	Duplicate_Reads	Duplicate_Reads_%P	ChrM_Reads	ChrM_Reads_%P	Final_Reads	Final_Reads_Initial_Reads_%P	PBC	NSC	RSC	SPP
343_GLIA	43158572	35419306	0.8207	4655228	0.131432	503748	0.0142224	30260330	0.701143	0.868568	1.11801	0.937781	0
343_NEURON	60816293	50268203	0.8266	10362306	0.20614	436470	0.00868282	39469427	0.648994	0.79386	1.10919	0.523418	0
371_GLIA	95543201	77340795	0.8095	10131256	0.130995	540336	0.00698643	66669203	0.697791	0.869005	1.07645	0.986323	0
371_NEURON	42194799	35362618	0.8381	3699954	0.104629	348760	0.00986239	31313904	0.742127	0.895371	1.12042	1.00465	1
430_GLIA	45229788	36501153	0.807	4008342	0.109814	344832	0.00944715	32147979	0.71077	0.890186	1.16345	0.956927	0
430_NEURON	99053428	79948948	0.8071	8256870	0.103277	268052	0.00335279	71424026	0.721066	0.896723	1.06414	1.01821	1
431_GLIA	45385134	36584382	0.8061	17922320	0.48989	254622	0.00695986	18407440	0.405583	0.51011	1.1909	0.984664	0
431_NEURON	58654037	50475500	0.8606	10382081	0.205686	506314	0.0100309	39587105	0.674925	0.794314	1.18797	1.03737	1
439_GLIA	39188925	31816950	0.8119	12664227	0.398034	470958	0.0148021	18681765	0.47671	0.601966	1.19365	0.996915	0
439_NEURON	34869914	28744844	0.8243	3115749	0.108393	286600	0.00997048	25342495	0.726773	0.891607	1.10081	1.03497	1
440_GLIA	47563166	38541143	0.8103	4410604	0.114439	226672	0.0058813	33903867	0.712818	0.885561	1.1144	0.973755	0
440_NEURON	47873027	40136604	0.8384	4113424	0.102486	402838	0.0100367	35620342	0.744059	0.897514	1.0897	1.027	1
444_GLIA	62966253	53641894	0.8519	6210028	0.115768	294372	0.00548773	47137494	0.748615	0.884232	1.17931	0.992601	0
444_NEURON	96118463	82789993	0.8613	13230240	0.159805	328144	0.00396357	69231609	0.720274	0.840195	1.04194	1.09448	1
446_GLIA	53370288	42057344	0.788	4126987	0.0981276	261352	0.00621418	37669005	0.705805	0.901872	1.11722	0.926326	0
446_NEURON	24098384	18933127	0.7857	782625	0.0413363	67008.5	0.00353922	18083500	0.750403	0.958664	1.2017	0.880932	0
448_GLIA	40826711	33071005	0.81	2712697	0.0820264	232098	0.00701817	30126210	0.737904	0.917974	1.15143	1.00128	1
448_NEURON	77646357	66582223	0.8575	9595396	0.144113	426802	0.00641015	56560025	0.728431	0.855887	1.11825	1.01315	1
456_GLIA	54985331	43512209	0.7913	6777385	0.155758	450218	0.0103469	36284606	0.659896	0.844242	1.15611	0.953325	0
456_NEURON	42757774	37068904	0.867	2390687	0.0644931	443524	0.0119649	34234693	0.800666	0.935507	1.0786	1.00032	1
457_GLIA	66496424	55001029	0.8271	3105476	0.0564621	319130	0.00580226	51576423	0.775627	0.943538	1.07322	1.10938	1
457_NEURON	101735150	81233441	0.7985	19048678	0.234493	655830	0.0080734	61528933	0.604795	0.765507	1.06124	1.02412	1
468_GLIA	45994681	37332272	0.8117	4257722	0.114049	306420	0.00820791	32768130	0.712433	0.885951	1.12833	1.00725	1
468_NEURON	92888717	60842317	0.655	9307115	0.152971	367754	0.00604438	51167448	0.550847	0.847029	1.18881	0.974973	0
477_GLIA	46319197	38369767	0.8284	15042192	0.392032	296536	0.00772838	23031039	0.497224	0.607968	1.16844	0.997898	0
477_NEURON	33513018	28993008	0.8651	12526175	0.432041	309730	0.0106829	16157103	0.482114	0.567959	1.26438	1.01813	1
481_GLIA	35836037	28532732	0.7962	3970109	0.139142	386034	0.0135295	24176589	0.674645	0.860858	1.46677	0.975086	0
481_NEURON	84302296	68511296	0.8127	13821264	0.201737	419660	0.00612541	54270372	0.643759	0.798263	1.05143	0.329342	-1
484_GLIA	45482974	37662150	0.828	3992524	0.106009	524282	0.0139207	33145344	0.728742	0.893991	1.0832	1.03546	1
484_NEURON	96170119	82819313	0.8612	7973899	0.0962807	512208	0.00618464	74333206	0.772935	0.903719	1.06068	1.02753	1
487_GLIA	69495621	52638795	0.7574	11220801	0.213166	387666	0.00736464	41030328	0.590402	0.786834	1.12628	0.842315	0
487_NEURON	61679428	54646993	0.886	3645952	0.0667183	362078	0.00662576	50638963	0.821002	0.933282	1.05382	1.01651	1
488_GLIA	39955601	31360467	0.7849	3509730	0.111916	312296	0.00995827	27538441	0.689226	0.888084	1.21123	0.917875	0
488_NEURON	57805193	47151654	0.8157	8236123	0.174673	306726	0.0065051	38608805	0.667912	0.825327	1.25663	0.973721	0
497_GLIA	139886808	108882107	0.7784	24900532	0.228693	632900	0.00581271	83348675	0.595829	0.771307	1.11464	0.981254	0
497_NEURON	51269356	41520399	0.8098	3519033	0.0847543	352352	0.00848624	37649014	0.734338	0.915246	1.09272	0.511362	0
499_GLIA	64019870	53802874	0.8404	5538088	0.102933	542686	0.0100866	47722100	0.745426	0.897067	1.07646	1.0824	1
499_NEURON	46202968	40053061	0.8669	3465707	0.0865279	361592	0.00902782	36225762	0.784057	0.913472	1.08819	1.07347	1
504_GLIA	60957591	49704294	0.8154	8978294	0.180634	600490	0.0120812	40125510	0.658253	0.819366	1.07995	1.04853	1
504_NEURON	87555132	72948900	0.8332	10620802	0.145592	462730	0.00634321	61865368	0.706588	0.854408	1.08921	1.02031	1
Note that for all libraries
ChrM < 1.5%
PBC > 0.5
RSC > 0.3
FRiP > 5%
