# Supplementary material for: Chromatin accessibility mapping of the striatum identifies tyrosine kinase FYN as a therapeutic target for heroin use disorder
Source: Nat Commun. 2020 Sep 14;11:4634. doi: 10.1038/s41467-020-18114-3 (PMC7490718; doi:10.1038/s41467-020-18114-3)
Supplement: Supplementary file 6 — Supplementary Data 3 [file 41467_2020_18114_MOESM6_ESM.xlsx]

## Sheet: Supplementary Table 2.txt
Peak	Peak position	logFC	logCPM	F	PValue	FDR	Variance: disease	Variance: gender	Variance: post-mortem interval	Variance: residuals	Peak chromosome	Peak start (hg19)	Peak end (hg19)	Peak length	MEAN	SD	COV	VARIANCE	Genic annotation	Gene chromosome	Gene start (hg19)	Gene end (hg19)	Gene length	Gene strand	Gene ID	Transcript ID	Distance from TSS	ENSEMBL ID	Gene symbol	Gene name
Peak_113427	chr6:112232297-112232846	-0.7829	1.7423	4.7	0.1027	1	0.683775	0	0.023568	0.292657	chr6	112232298	112232846	549	0.866599	0.670842	1.29181	0.450028	Distal Intergenic	chr6	111981535	112194655	213121	-	2534	uc003pvk.3	-38191	ENSG00000010810	FYN	FYN proto-oncogene, Src family tyrosine kinase
Peak_130326	chr8:101570991-101572451	0.3894	4.86038	0.9088	0.3496	1	0.678712	0	0.00986385	0.311424	chr8	101570992	101572451	1460	4.36948	0.437777	9.98105	0.191649	Promoter (<=1kb)	chr8	101521980	101572014	50035	-	157567	uc003yjm.4	0	ENSG00000186106	ANKRD46	ankyrin repeat domain 46
Peak_15984	chr10:100376025-100376686	-1.407	1.68378	11.27	0.004675	1	0.673636	1.98e-17	0.0428644	0.283499	chr10	100376026	100376686	661	1.25408	0.637247	1.96797	0.406083	Intron (uc001kpn.2/60495, intron 4 of 11)	chr10	100175955	100206704	30750	-	3257	uc021pwv.1	-169982	ENSG00000107521	HPS1	Hermansky-Pudlak syndrome 1
Peak_133592	chr9:12524543-12525077	-1.212	1.62381	9.152	0.0143	1	0.667142	4.49e-16	0.0059868	0.326872	chr9	12524544	12525077	534	1.06985	0.645965	1.6562	0.417271	Distal Intergenic	chr9	12693386	12710266	16881	+	7306	uc003zkv.4	-168842	ENSG00000107165	TYRP1	tyrosinase-related protein 1
Peak_22705	chr11:94887658-94887992	0.6272	1.66193	2.884	0.188	1	0.640657	5.57e-16	0.0155082	0.343835	chr11	94887659	94887992	334	1.03489	0.570414	1.81428	0.325373	Intron (uc001pfi.1/uc001pfi.1, intron 1 of 2)	chr11	94822974	94865815	42842	+	23052	uc001pfh.3	65018	ENSG00000149218	ENDOD1	endonuclease domain containing 1
Peak_119305	chr7:38438160-38438994	0.4721	2.81817	2.67	0.2321	1	0.633855	0	0.000257015	0.365888	chr7	38438161	38438994	834	2.16262	0.495351	4.36584	0.245372	Intron (uc003tgt.3/273, intron 4 of 12)	chr7	38431349	38468885	37537	-	273	uc003tgw.1	30724	ENSG00000078053	AMPH	amphiphysin
Peak_40079	chr14:69781896-69782394	0.7247	2.09621	4.93	0.1022	1	0.619915	0	0.0857647	0.29432	chr14	69781897	69782394	498	1.10583	0.742428	1.48948	0.551199	Intron (uc001xla.2/57452, intron 1 of 13)	chr14	69726681	69818460	91780	+	57452	uc001xla.2	55713	ENSG00000100626	GALNT16	polypeptide N-acetylgalactosaminyltransferase 16
Peak_83510	chr3:128355938-128356527	0.8818	1.70486	6.392	0.06296	1	0.615924	0	0.165895	0.218181	chr3	128355939	128356527	589	0.748074	0.726344	1.02992	0.527576	Intron (uc003ekr.1/6184, intron 7 of 9)	chr3	128338813	128369719	30907	-	6184	uc003ekr.1	13780	ENSG00000163902	RPN1	ribophorin I
Peak_141958	chrX:129101695-129102089	1.125	0.94291	5.29	0.04045	1	0.615421	0	0.000712534	0.383866	chrX	129101696	129102089	394	0.0537242	0.821655	0.0653853	0.675117	Distal Intergenic	chrX	129139164	129192058	52895	+	63035	uc022cdu.1	-37468	ENSG00000085185	BCORL1	BCL6 corepressor-like 1
Peak_141733	chrX:119014338-119015218	1.035	2.10544	8.374	0.01743	1	0.61356	0	0.091633	0.294807	chrX	119014339	119015218	880	1.59395	0.592094	2.69205	0.350576	Distal Intergenic	chrX	119004495	119005791	1297	-	7737	uc004esb.3	-9427	ENSG00000125352	RNF113A	ring finger protein 113A
Peak_14447	chr10:71929331-71930837	0.4289	4.15367	1.327	0.2762	1	0.612932	0	0.00239335	0.384674	chr10	71929332	71930837	1506	4.07194	0.587722	6.92835	0.345417	Promoter (<=1kb)	chr10	71909961	71930285	20325	-	56681	uc010qjh.2	0	ENSG00000079332	SAR1A	secretion associated, Ras related GTPase 1A
Peak_84676	chr3:151010704-151011438	0.6465	2.40786	4.328	0.1279	1	0.60725	0	0.0731625	0.319588	chr3	151010705	151011438	734	1.86174	0.388401	4.79334	0.150856	Intron (uc003eyp.3/116931, intron 14 of 42)	chr3	150929905	150996230	66326	-	9934	uc003eys.1	-15208	ENSG00000174944	P2RY14	purinergic receptor P2Y, G-protein coupled, 14
Peak_47853	chr16:80319802-80320366	-1.32	1.80384	7.365	0.01187	1	0.598284	0	2.58e-05	0.40169	chr16	80319803	80320366	564	0.981038	0.701224	1.39904	0.491715	Distal Intergenic	chr16	80574854	80584541	9688	+	83657	uc002ffo.3	-255051	ENSG00000168589	DYNLRB2	dynein, light chain, roadblock-type 2
Peak_11142	chr1:241526180-241526633	1.156	1.19129	6.362	0.02934	1	0.59186	0	0.0469814	0.361159	chr1	241526181	241526633	453	0.723213	0.643977	1.12304	0.414706	Distal Intergenic	chr1	240938817	241520478	581662	-	6000	uc001hyv.2	-6155	ENSG00000182901	RGS7	regulator of G-protein signaling 7
Peak_26621	chr12:28093613-28094165	0.4213	2.15984	1.761	0.3352	1	0.585454	1.24e-22	0.0663885	0.348157	chr12	28093614	28094165	552	1.89939	0.354727	5.35452	0.125831	Distal Intergenic	chr12	28111017	28122894	11878	-	5744	uc001rik.3	29280	ENSG00000087494	PTHLH	parathyroid hormone-like hormone
Peak_70296	chr2:229127894-229128277	-1.027	1.72556	5.52	0.04166	1	0.581014	0	0.0190678	0.399918	chr2	229127895	229128277	383	0.989084	0.806078	1.22703	0.649761	Distal Intergenic	chr2	228844670	229046361	201692	-	80309	uc002vpp.2	-81916	ENSG00000153820	SPHKAP	SPHK1 interactor, AKAP domain containing
Peak_119656	chr7:43908534-43909769	0.2743	5.13914	0.389	0.5385	1	0.58	0.00349169	0.0132071	0.403301	chr7	43908535	43909769	1235	4.89837	0.338321	14.4785	0.114461	Promoter (<=1kb)	chr7	43906157	43909145	2989	-	64951	uc003tit.1	0	ENSG00000062582	MRPS24	mitochondrial ribosomal protein S24
Peak_16630	chr10:111194263-111194768	-1.286	2.03069	13.06	0.004309	1	0.578129	0.0782234	0.00257908	0.341069	chr10	111194264	111194768	505	1.23802	0.842275	1.46986	0.709427	Distal Intergenic	chr10	111635286	111644030	8745	-	7511	uc010qra.1	449766	ENSG00000108039	XPNPEP1	X-prolyl aminopeptidase (aminopeptidase P) 1, soluble
Peak_135679	chr9:81512906-81514128	-0.5183	3.64286	3.761	0.1621	1	0.576464	0	9.15e-05	0.423444	chr9	81512907	81514128	1222	2.71794	0.748539	3.631	0.560311	Distal Intergenic	chr9	80912059	80945009	32951	+	29968	uc004ala.3	602069	ENSG00000135069	PSAT1	phosphoserine aminotransferase 1
Peak_115440	chr6:144372076-144372836	-1.141	2.02625	8.598	0.01168	1	0.570623	3.55e-15	0.0997235	0.329653	chr6	144372077	144372836	760	1.57127	0.626753	2.507	0.39282	Intron (uc003qki.3/5325, intron 4 of 4)	chr6	144261437	144385735	124299	-	5325	uc003qki.3	13658	ENSG00000118495	PLAGL1	pleiomorphic adenoma gene-like 1
Peak_130068	chr8:96663043-96663534	-1.256	2.12687	9.425	0.005099	1	0.569786	1.73e-17	0.0779698	0.352244	chr8	96663044	96663534	491	1.58735	0.551357	2.87899	0.303995	Intron (uc022ayl.1/100616530, intron 4 of 5)	chr8	96959213	96960576	1364	-	100500773	uc022ayw.1	297532	ENSG00000254079	LOC100500773	serine/arginine-rich splicing factor 3 pseudogene
Peak_3358	chr1:76161513-76161990	-0.9964	1.74675	7.23	0.03222	1	0.566341	2.68e-17	0.0115339	0.422125	chr1	76161514	76161990	477	1.2801	0.510217	2.50894	0.260321	Intron (uc001dgv.3/uc001dgv.3, intron 2 of 4)	chr1	75667816	76143610	475795	-	204962	uc010oqz.1	-18380	ENSG00000137968	SLC44A5	solute carrier family 44, member 5
Peak_106875	chr5:163998885-163999832	-1.303	3.08551	17.03	0.001158	1	0.56153	5.48e-17	0.177798	0.260672	chr5	163998886	163999832	947	2.34201	0.789953	2.96474	0.624026	Intron (uc003lzn.3/uc003lzn.3, intron 2 of 2)	chr5	162944463	162946359	1897	+	27430	uc003lzm.4	1055369	ENSG00000038274	MAT2B	methionine adenosyltransferase II, beta
Peak_121144	chr7:79265668-79266498	-0.9758	2.89141	9.681	0.01548	1	0.557486	0.112455	0.0520913	0.277967	chr7	79265669	79266498	830	1.73154	0.964188	1.79586	0.929658	Distal Intergenic	chr7	79400572	79400606	35	+	100313772	uc022agt.1	-134903	ENSG00000221187	MIR548M	microRNA 548m
Peak_140385	chrX:47713879-47714360	0.8001	1.51922	4.26	0.0974	1	0.557075	5.21e-16	0.130344	0.312581	chrX	47713880	47714360	481	0.800602	0.722963	1.10739	0.522676	Intron (uc010nhy.2/347344, intron 3 of 5)	chrX	47696301	47781655	85355	+	347344	uc010nhy.2	18059	ENSG00000197779	ZNF81	zinc finger protein 81
Peak_136405	chr9:95370992-95372089	0.4873	4.09274	2.197	0.1986	1	0.555146	0	0.0261209	0.418733	chr9	95370993	95372089	1097	2.95625	0.881089	3.35522	0.776317	Intron (uc004arz.3/401541, intron 5 of 7)	chr9	95380332	95382817	2486	+	100128361	uc004asm.3	-9339	NA	LOC100128361	uncharacterized LOC100128361
Peak_101811	chr5:76359818-76360260	1.081	1.48086	5.967	0.03292	1	0.554008	0	0.0230833	0.422908	chr5	76359819	76360260	442	0.0919017	1.07393	0.0855752	1.15332	3' UTR	chr5	76376259	76376396	138	-	677828	uc003kew.1	16577	ENSG00000238961	SNORA47	small nucleolar RNA, H/ACA box 47
Peak_132502	chr8:138478106-138478839	-1.001	2.33192	7.887	0.0214	1	0.547508	3e-17	0.00159004	0.450902	chr8	138478107	138478839	733	1.96972	0.509979	3.86235	0.260078	Distal Intergenic	chr8	139155103	139165459	10357	-	51059	uc003yva.3	687352	ENSG00000147724	FAM135B	family with sequence similarity 135, member B
Peak_58861	chr2:14633022-14633956	-0.8055	2.54537	7.036	0.04685	1	0.546245	0	0.0125281	0.441227	chr2	14633023	14633956	934	2.13464	0.517247	4.12692	0.267544	Distal Intergenic	chr2	14772810	14780168	7359	+	151354	uc002rbz.2	-139787	ENSG00000162981	FAM84A	family with sequence similarity 84, member A
Peak_58209	chr2:2750502-2750942	0.8975	1.62028	4.58	0.06091	1	0.5429	0	0.0731185	0.383982	chr2	2750503	2750942	440	0.918852	0.798903	1.15014	0.638245	Distal Intergenic	chr2	1792885	2335045	542161	-	23040	uc002qxd.3	-415897	ENSG00000186487	MYT1L	myelin transcription factor 1-like
Peak_135843	chr9:84174305-84174734	-0.7615	1.60055	3.94	0.1278	1	0.539483	0	0.0353519	0.425165	chr9	84174306	84174734	429	1.02987	0.448441	2.29655	0.201099	Distal Intergenic	chr9	84198598	84303596	104999	-	7088	uc004aly.3	129290	ENSG00000196781	TLE1	transducin-like enhancer of split 1 (E(sp1) homolog, Drosophila)
Peak_103744	chr5:110941388-110942313	-1.46	2.39153	12.22	0.001783	1	0.53688	4.06e-18	0.0729242	0.390196	chr5	110941389	110942313	925	1.82331	0.725488	2.51322	0.526333	Intron (uc021ych.1/100505678, intron 1 of 6)	chr5	110834022	110848233	14212	-	134429	uc003kpi.1	-94080	ENSG00000164211	STARD4	StAR-related lipid transfer (START) domain containing 4
Peak_142632	chrX:152794072-152794748	1.029	1.64946	7.578	0.02464	1	0.536831	0.115794	0.139453	0.207922	chrX	152794073	152794748	676	0.717422	0.829976	0.864389	0.68886	Distal Intergenic	chrX	152801580	152848387	46808	+	492	uc004fhs.1	-7507	ENSG00000067842	ATP2B3	ATPase, Ca++ transporting, plasma membrane 3
Peak_101540	chr5:70743008-70743413	1.13	2.07784	9.293	0.01182	1	0.536814	0	0.001045	0.462141	chr5	70743009	70743413	405	1.14058	1.08726	1.04904	1.18213	Distal Intergenic	chr5	70751442	70807178	55737	+	55814	uc003kbn.1	-8433	ENSG00000145734	BDP1	B double prime 1, subunit of RNA polymerase III transcription initiation factor IIIB
Peak_114102	chr6:123585116-123585576	-1.455	1.81162	9.134	0.005723	1	0.536794	5.94e-19	0.133794	0.329412	chr6	123585117	123585576	460	1.02254	0.584503	1.74942	0.341643	Intron (uc010kem.2/10345, intron 8 of 27)	chr6	123537484	123714822	177339	-	10345	uc010kem.2	129705	ENSG00000186439	TRDN	triadin
Peak_108892	chr6:23175110-23175795	-1.243	2.49704	9.975	0.005764	1	0.534931	7.61e-18	0.0787123	0.386357	chr6	23175111	23175795	685	1.77732	0.646901	2.74743	0.418481	Distal Intergenic	chr6	22569678	22570750	1073	+	154150	uc003nds.3	606117	ENSG00000112273	HDGFL1	hepatoma derived growth factor-like 1
Peak_2556	chr1:59699815-59700754	-1.203	2.45633	10.74	0.003251	1	0.532236	0	0.0312726	0.436491	chr1	59699816	59700754	939	1.43401	0.802362	1.78723	0.643785	Distal Intergenic	chr1	59762625	60092526	329902	+	55277	uc001czg.2	-62809	ENSG00000172456	FGGY	FGGY carbohydrate kinase domain containing
Peak_52778	chr18:25436796-25437726	-1.2	2.59373	10.97	0.004407	1	0.530798	5.76e-17	0.000137356	0.469065	chr18	25436797	25437726	930	2.29712	0.691156	3.32359	0.477696	Distal Intergenic	chr18	25530930	25616539	85610	-	1000	uc010xbn.1	179742	ENSG00000170558	CDH2	cadherin 2, type 1, N-cadherin (neuronal)
Peak_82585	chr3:110628959-110629579	-0.7821	2.03595	4.347	0.08542	1	0.530217	1.5e-16	0.0375568	0.432226	chr3	110628960	110629579	620	1.6331	0.493916	3.30644	0.243953	Distal Intergenic	chr3	110764163	110788806	24644	-	100506555	uc021xcg.1	159846	ENSG00000242242	PVRL3-AS1	PVRL3 antisense RNA 1
Peak_61819	chr2:67623996-67625489	0.1604	4.87665	0.1732	0.6899	1	0.529496	0	0.00887299	0.461631	chr2	67623997	67625489	1493	4.56336	0.337109	13.5367	0.113643	Promoter (<=1kb)	chr2	67624442	67637533	13092	+	54465	uc002sdz.1	0	ENSG00000143971	ETAA1	Ewing tumor-associated antigen 1
Peak_37337	chr13:113970392-113971382	0.5303	2.25717	2.749	0.2174	1	0.525439	0	0.112278	0.362283	chr13	113970393	113971382	990	1.26607	0.880286	1.43825	0.774904	Intron (uc001vtm.1/3916, intron 4 of 8)	chr13	113951469	113977741	26273	+	3916	uc001vtm.1	19913	ENSG00000185896	LAMP1	lysosomal-associated membrane protein 1
Peak_8384	chr1:190704233-190704965	-1.823	2.0424	17.66	0.0002942	1	0.523446	0.029361	0.130155	0.317038	chr1	190704234	190704965	732	1.45722	0.864589	1.68545	0.747514	Intron (uc021pgm.2/440704, intron 1 of 4)	chr1	190594020	190770788	176769	+	440704	uc021pgm.2	110945	ENSG00000231175	LOC440704	uncharacterized LOC440704
Peak_125794	chr8:15201121-15202273	-0.7672	3.11288	5.763	0.0472	1	0.523048	0	0.0242285	0.452723	chr8	15201122	15202273	1152	2.55238	0.695598	3.66933	0.483856	Distal Intergenic	chr8	13947373	15095792	1148420	-	137868	uc003wwq.3	-106481	ENSG00000185053	SGCZ	sarcoglycan, zeta
Peak_9007	chr1:202317137-202318706	0.3536	4.75059	0.928	0.3843	1	0.520739	0	0.108921	0.370341	chr1	202317138	202318706	1569	4.69609	0.423363	11.0924	0.179236	Promoter (<=1kb)	chr1	202317830	202407370	89541	+	4660	uc001gxy.3	0	ENSG00000077157	PPP1R12B	protein phosphatase 1, regulatory subunit 12B
Peak_117320	chr7:7449066-7449637	-1.703	1.92791	15.88	0.0005153	1	0.516459	3.08e-17	0.0395186	0.444022	chr7	7449067	7449637	571	1.18793	0.672693	1.76593	0.452516	Intron (uc003src.1/340267, intron 8 of 34)	chr7	7470850	7477093	6244	-	340267	uc003sre.1	28026	ENSG00000215018	COL28A1	collagen, type XXVIII, alpha 1
Peak_141674	chrX:117593367-117593863	0.9957	1.56138	6.53	0.03242	1	0.515485	0	0.214556	0.269959	chrX	117593368	117593863	496	1.23131	0.674317	1.82601	0.454704	Distal Intergenic	chrX	117629872	117820123	190252	+	139818	uc004eqp.2	-36504	ENSG00000147251	DOCK11	dedicator of cytokinesis 11
Peak_106831	chr5:163084913-163085354	-2.246	1.14293	17.85	0.0002779	1	0.515439	0.0957894	0.143039	0.245733	chr5	163084914	163085354	441	0.691405	0.913223	0.757104	0.833975	Distal Intergenic	chr5	162944463	162946359	1897	+	27430	uc003lzm.4	140891	ENSG00000038274	MAT2B	methionine adenosyltransferase II, beta
Peak_99547	chr5:31935827-31936481	0.5091	2.89956	3.104	0.1887	1	0.515001	0	0.170031	0.314968	chr5	31935828	31936481	654	1.91887	0.742589	2.58403	0.551439	Promoter (<=1kb)	chr5	31936208	31936265	58	-	100422874	uc021xxb.1	0	ENSG00000266243	MIR4279	microRNA 4279
Peak_30226	chr12:91719876-91720763	-0.8204	2.79597	8.654	0.0382	1	0.514488	0.311637	0.0697309	0.104144	chr12	91719877	91720763	887	2.60586	0.492221	5.29409	0.242281	Distal Intergenic	chr12	91539035	91576806	37772	-	1634	uc001tbu.3	-143957	ENSG00000011465	DCN	decorin
Peak_87106	chr3:190765302-190766434	-1.374	2.73492	16.08	0.0006331	1	0.511507	0.182981	0.104395	0.201117	chr3	190765303	190766434	1132	2.24838	0.614839	3.65686	0.378027	Distal Intergenic	chr3	190930322	190967910	37589	+	344901	uc011bsn.2	-165019	ENSG00000188729	OSTN	osteocrin
Peak_37633	chr14:23952255-23953380	0.5998	3.19741	4.8	0.1209	1	0.511005	0.18392	0.137128	0.167948	chr14	23952256	23953380	1125	3.35926	0.584203	5.75017	0.341293	Distal Intergenic	chr14	23938898	23947402	8505	+	25983	uc001wjy.3	14482	ENSG00000129460	NGDN	neuroguidin, EIF4E binding protein
Peak_53970	chr18:46328668-46329888	0.565	4.2292	3.549	0.1365	1	0.509671	5.64e-24	0.0299829	0.460346	chr18	46328669	46329888	1220	3.18894	0.903484	3.52961	0.816282	Intron (uc002ldc.3/9811, intron 9 of 11)	chr18	46286575	46389586	103012	+	9811	uc002lde.4	43313	ENSG00000134030	CTIF	CBP80/20-dependent translation initiation factor
Peak_68095	chr2:189609762-189610418	-1.011	2.53963	7.943	0.01468	1	0.508289	0	0.00247223	0.489239	chr2	189609763	189610418	656	1.83149	0.675982	2.70938	0.456951	Intron (uc002uqi.1/116093, intron 1 of 1)	chr2	189598465	189654831	56367	-	116093	uc002uqi.1	45068	ENSG00000174325	DIRC1	disrupted in renal carcinoma 1
Peak_81298	chr3:81518218-81519265	-1.127	2.45468	9.21	0.0059	1	0.508117	0	0.0979258	0.393957	chr3	81518219	81519265	1047	2.11446	0.663978	3.18453	0.440867	Distal Intergenic	chr3	81584346	81792780	208435	-	2632	uc021xax.1	274561	ENSG00000114480	GBE1	glucan (1,4-alpha-), branching enzyme 1
Peak_77267	chr3:9029302-9030398	-1.182	2.01952	7.785	0.01263	1	0.507691	0	0.000200354	0.492109	chr3	9029303	9030398	1096	2.24853	0.800219	2.80989	0.64035	Intron (uc003brf.2/9901, intron 1 of 21)	chr3	8918880	9005159	86280	-	56852	uc003brd.3	-25239	ENSG00000070950	RAD18	RAD18 E3 ubiquitin protein ligase
Peak_11355	chr1:247094195-247096038	0.2448	4.62354	0.4249	0.5473	1	0.507096	1.06e-18	0.0250411	0.467863	chr1	247094196	247096038	1843	5.15666	0.701251	7.35351	0.491753	Promoter (<=1kb)	chr1	247002402	247094726	92325	-	25909	uc001ibv.2	0	ENSG00000153207	AHCTF1	AT hook containing transcription factor 1
Peak_35422	chr13:77653851-77654561	-1.034	2.21921	7.876	0.01848	1	0.506531	1.84e-16	0.000401611	0.493067	chr13	77653852	77654561	710	1.51281	0.549531	2.75292	0.301984	Intron (uc031qmj.1/100874212, intron 2 of 3)	chr13	77649649	77661911	12263	+	100874212	uc031qmj.1	4912	ENSG00000236051	MYCBP2-AS1	MYCBP2 antisense RNA 1
Peak_139112	chrX:7964415-7965152	0.6465	2.0275	3.998	0.1418	1	0.504951	0.151176	0.0987568	0.245116	chrX	7964416	7965152	737	1.65258	0.664917	2.48539	0.442115	Distal Intergenic	chrX	7866804	7895780	28977	-	8228	uc011mhr.1	-69372	ENSG00000006757	PNPLA4	patatin-like phospholipase domain containing 4
Peak_29514	chr12:79735563-79736074	0.6295	1.88695	3.05	0.1586	1	0.50376	0	0.025404	0.470836	chr12	79735564	79736074	511	1.20161	0.661259	1.81716	0.437264	Intron (uc001sys.3/6857, intron 9 of 11)	chr12	79813037	79813101	65	+	100302136	uc021ray.1	-77473	ENSG00000221788	MIR1252	microRNA 1252
Peak_137459	chr9:116138702-116140024	0.1781	4.84505	0.1842	0.6714	1	0.503481	6.09e-16	0.0158607	0.480658	chr9	116138703	116140024	1322	3.5785	0.990391	3.61322	0.980875	Promoter (<=1kb)	chr9	116135698	116139233	3536	-	81932	uc004bhk.3	0	ENSG00000119431	HDHD3	haloacid dehalogenase-like hydrolase domain containing 3
Peak_68046	chr2:188878313-188878779	-0.9226	2.02976	6.497	0.04571	1	0.493264	0	0.178832	0.327904	chr2	188878314	188878779	466	1.39309	0.705104	1.97572	0.497172	Distal Intergenic	chr2	189156396	189406839	250444	+	51454	uc002uqc.4	-278082	ENSG00000144366	GULP1	GULP, engulfment adaptor PTB domain containing 1
Peak_129695	chr8:90701178-90701805	0.4577	2.64819	2.251	0.2553	1	0.492788	0.135839	0.00761688	0.363756	chr8	90701179	90701805	627	2.28317	0.424795	5.37475	0.180451	Distal Intergenic	chr8	90769975	90803292	33318	+	8767	uc003yee.3	-68796	ENSG00000104312	RIPK2	receptor-interacting serine-threonine kinase 2
Peak_118552	chr7:28208757-28209370	0.6042	1.81127	2.711	0.1974	1	0.492511	1.99e-20	0.00683271	0.500656	chr7	28208758	28209370	613	0.879816	0.661555	1.32992	0.437654	Intron (uc003szn.3/221895, intron 4 of 4)	chr7	28220076	28280996	60921	+	100128081	uc011jzq.2	-11318	ENSG00000234336	JAZF1-AS1	JAZF1 antisense RNA 1
Peak_123901	chr7:129690726-129691743	0.5362	2.69352	2.966	0.1874	1	0.492138	0	0.0973464	0.410515	chr7	129690727	129691743	1017	2.26975	0.511842	4.43447	0.261982	Promoter (<=1kb)	chr7	129658126	129691233	33108	-	51530	uc003vpi.3	0	ENSG00000091732	ZC3HC1	zinc finger, C3HC-type containing 1
Peak_9059	chr1:202975938-202977143	0.4656	3.97783	1.845	0.2344	1	0.491697	3.28e-16	0.000366658	0.507937	chr1	202975939	202977143	1205	3.61119	0.473107	7.63292	0.22383	Promoter (<=1kb)	chr1	202955580	202976393	20814	-	401980	uc021phr.1	0	NA	NA	NA
Peak_28102	chr12:55931246-55931922	-1.316	2.01641	9.406	0.005139	1	0.490089	0	0.0893172	0.420593	chr12	55931247	55931922	676	1.40271	0.632101	2.21912	0.399551	Distal Intergenic	chr12	55945011	55945940	930	+	341418	uc010spp.2	-13764	ENSG00000179626	OR6C4	olfactory receptor, family 6, subfamily C, member 4
Peak_88802	chr4:23422567-23423270	-1.087	1.85833	6.88	0.01953	1	0.489144	0	0.000123173	0.510733	chr4	23422568	23423270	703	1.15001	0.743893	1.54594	0.553376	Distal Intergenic	chr4	23815313	23883734	68422	-	10891	uc011bxp.1	461166	ENSG00000109819	PPARGC1A	peroxisome proliferator-activated receptor gamma, coactivator 1 alpha
Peak_137379	chr9:114629197-114629720	0.4744	1.64143	1.546	0.3141	1	0.488802	0	0.0955831	0.415615	chr9	114629198	114629720	523	0.548629	0.831387	0.659897	0.691204	Distal Intergenic	chr9	114659206	114695433	36228	+	7357	uc004bft.3	-30008	ENSG00000148154	UGCG	UDP-glucose ceramide glucosyltransferase
Peak_113441	chr6:112472732-112473329	-1.867	2.08919	15.48	0.0005852	1	0.487406	0	0.0834032	0.42919	chr6	112472733	112473329	597	0.996055	0.99946	0.996593	0.99892	Intron (uc003pvt.3/3910, intron 23 of 38)	chr6	112391860	112408751	16892	-	51175	uc003pvq.3	-64578	ENSG00000074935	TUBE1	tubulin, epsilon 1
Peak_117877	chr7:17055999-17056717	-0.6677	2.18779	3.95	0.1255	1	0.486881	0.0939794	0.0125193	0.406621	chr7	17056000	17056717	718	1.85901	0.393162	4.72835	0.154577	Distal Intergenic	chr7	16899030	16921613	22584	-	155465	uc003sts.3	-135104	ENSG00000173467	AGR3	anterior gradient 3
Peak_130205	chr8:98852009-98852579	0.5553	2.33605	2.466	0.2076	1	0.486771	0	0.0539698	0.459259	chr8	98852010	98852579	570	1.56984	0.601068	2.61175	0.361283	Intron (uc003yia.3/55353, intron 6 of 6)	chr8	98881311	99016514	135204	+	4147	uc003yib.1	-29301	ENSG00000132561	MATN2	matrilin 2
Peak_53237	chr18:33675455-33676422	-0.9374	2.3876	7.634	0.03006	1	0.486681	7.44e-20	0.245619	0.2677	chr18	33675456	33676422	967	1.74738	0.434641	4.0203	0.188913	Distal Intergenic	chr18	33569787	33647373	77587	-	55197	uc002kze.1	-29049	ENSG00000141425	RPRD1A	regulation of nuclear pre-mRNA domain containing 1A
Peak_20238	chr11:43901588-43902983	0.3374	4.67497	0.8298	0.3923	1	0.48527	0	0.0592619	0.455468	chr11	43901589	43902983	1395	4.45961	0.298679	14.9311	0.0892093	Promoter (<=1kb)	chr11	43902357	43941825	39469	+	221120	uc001mxs.2	0	ENSG00000166199	ALKBH3	alkB, alkylation repair homolog 3 (E. coli)
Peak_27768	chr12:50676558-50678063	0.4457	3.84102	1.589	0.2456	1	0.485241	0	0.0776701	0.437089	chr12	50676559	50678063	1505	3.32761	0.526282	6.32286	0.276973	Promoter (<=1kb)	chr12	50569563	50677353	107791	-	51474	uc001rwj.4	0	ENSG00000050405	LIMA1	LIM domain and actin binding 1
Peak_70116	chr2:225978857-225979642	-0.9519	1.92506	6.071	0.03739	1	0.485118	0	0.0717305	0.443152	chr2	225978858	225979642	785	2.5718	1.19482	2.15246	1.4276	Distal Intergenic	chr2	225629807	225907330	277524	-	55619	uc010fwz.1	-72312	ENSG00000135905	DOCK10	dedicator of cytokinesis 10
Peak_52401	chr18:18705340-18706046	0.5429	2.19561	2.959	0.205	1	0.483722	0	0.0427264	0.473552	chr18	18705341	18706046	706	1.08433	0.857054	1.26518	0.734542	Distal Intergenic	chr18	18529703	18691812	162110	-	6093	uc002kte.3	-14234	ENSG00000067900	ROCK1	Rho-associated, coiled-coil containing protein kinase 1
Peak_80908	chr3:73333783-73334713	-0.779	2.61173	5.959	0.05626	1	0.48166	0	0.0904483	0.427892	chr3	73333784	73334713	930	2.33453	0.431811	5.40638	0.186461	Distal Intergenic	chr3	73431652	73483001	51350	-	23024	uc011bgf.1	149217	ENSG00000121440	PDZRN3	PDZ domain containing ring finger 3
Peak_37689	chr14:24657329-24658651	0.2569	4.60777	0.5914	0.5108	1	0.481442	5.56e-16	0.133962	0.384596	chr14	24657330	24658651	1322	4.50593	0.271275	16.6102	0.0735903	Promoter (<=1kb)	chr14	24649425	24658075	8651	-	79711	uc001wmu.2	0	ENSG00000196497	IPO4	importin 4
Peak_119386	chr7:39749259-39749871	0.8441	2.27675	6.109	0.05345	1	0.479611	0	0.0968437	0.423545	chr7	39749260	39749871	612	1.68163	0.494881	3.39805	0.244907	Downstream (1-2kb)	chr7	39773167	39834222	61056	+	349114	uc003thf.3	-23907	ENSG00000188185	LINC00265	long intergenic non-protein coding RNA 265
Peak_131665	chr8:124166981-124167592	0.8516	3.04008	8.5	0.02579	1	0.477895	0.225138	0.109182	0.187785	chr8	124166982	124167592	611	2.55033	0.412	6.19013	0.169744	Downstream (2-3kb)	chr8	124191287	124221207	29921	+	84985	uc003ypv.3	-24305	ENSG00000147689	FAM83A	family with sequence similarity 83, member A
Peak_91826	chr4:86238708-86239559	-1.332	2.84777	13.81	0.001024	1	0.475626	9.25e-17	0.0550368	0.469337	chr4	86238709	86239559	851	2.12654	0.819629	2.59452	0.671792	Distal Intergenic	chr4	86396284	86643538	247255	+	83478	uc003hpi.1	-157575	ENSG00000138639	ARHGAP24	Rho GTPase activating protein 24
Peak_66528	chr2:161647097-161647714	0.6348	2.44032	3.443	0.1438	1	0.475614	0	0.00951752	0.514869	chr2	161647098	161647714	617	1.67284	0.667972	2.50436	0.446186	Distal Intergenic	chr2	161128662	161350318	221657	-	5937	uc002ubi.4	-297396	ENSG00000153250	RBMS1	RNA binding motif, single stranded interacting protein 1
Peak_65817	chr2:151028499-151029960	-0.7223	3.62703	6.962	0.04836	1	0.475436	0	0.016174	0.50839	chr2	151028500	151029960	1461	2.84704	0.653567	4.35616	0.427149	Distal Intergenic	chr2	151324707	151344209	19503	-	390	uc002txe.3	315709	ENSG00000115963	RND3	Rho family GTPase 3
Peak_50900	chr17:67971744-67972389	-1.253	2.04714	10.42	0.007599	1	0.474972	0.0615263	0.201573	0.261928	chr17	67971745	67972389	645	0.720583	1.03023	0.699437	1.06138	Distal Intergenic	chr17	68071366	68131746	60381	+	3773	uc002jin.4	-99621	ENSG00000153822	KCNJ16	potassium inwardly-rectifying channel, subfamily J, member 16
Peak_78559	chr3:28909707-28910180	-1.351	2.10124	9.961	0.004136	1	0.474275	2.73e-19	0.088996	0.436729	chr3	28909708	28910180	473	1.53764	0.630846	2.43743	0.397966	Distal Intergenic	chr3	28616769	28799828	183060	+	645206	uc021wur.1	293411	ENSG00000228214	LINC00693	long intergenic non-protein coding RNA 693
Peak_25093	chr12:4713477-4714500	0.4088	2.87845	1.796	0.3047	1	0.474079	0	0.00452718	0.521394	chr12	4713478	4714500	1023	3.29147	0.802564	4.10119	0.644109	Promoter (<=1kb)	chr12	4714062	4723041	8980	+	8798	uc001qmz.2	0	ENSG00000010219	DYRK4	dual-specificity tyrosine-(Y)-phosphorylation regulated kinase 4
Peak_52348	chr18:13654691-13655429	0.511	2.06654	1.955	0.2697	1	0.473576	0	0.00034435	0.526079	chr18	13654692	13655429	738	1.19431	0.580642	2.05687	0.337145	Downstream (1-2kb)	chr18	13641757	13652753	10997	+	753	uc031rhp.1	13672	ENSG00000168675	LDLRAD4	low density lipoprotein receptor class A domain containing 4
Peak_41114	chr14:89755919-89756288	-0.8802	1.4384	4.91	0.07724	1	0.47324	0.145528	0.108538	0.272693	chr14	89755920	89756288	369	0.192669	1.00454	0.191798	1.0091	Intron (uc001xxn.4/1112, intron 3 of 5)	chr14	89622516	89883454	260939	-	1112	uc001xxn.4	127534	ENSG00000053254	FOXN3	forkhead box N3
Peak_13361	chr10:50093222-50093854	0.6513	2.06343	3.186	0.1379	1	0.473206	0	0.0175778	0.509216	chr10	50093223	50093854	632	1.26294	0.593642	2.12744	0.352411	Intron (uc001jha.4/57705, intron 43 of 61)	chr10	50117529	50122280	4752	-	474354	uc001jhd.3	29057	ENSG00000165383	LRRC18	leucine rich repeat containing 18
Peak_30915	chr12:103187662-103188257	-1.225	1.93565	7.586	0.01081	1	0.473205	0	0.0510424	0.475752	chr12	103187663	103188257	595	2.04043	0.747425	2.72994	0.558644	Distal Intergenic	chr12	103203061	103218177	15117	-	283432	uc021rct.1	30514	ENSG00000258169	LINC00485	long intergenic non-protein coding RNA 485
Peak_60461	chr2:42713152-42713792	0.6186	1.84404	2.742	0.1737	1	0.472366	0	0.0150487	0.512586	chr2	42713153	42713792	640	1.13687	0.503424	2.25828	0.253436	Intron (uc002rsm.3/170850, intron 1 of 1)	chr2	42669157	42721237	52081	-	170850	uc002rsm.3	8084	ENSG00000171126	KCNG3	potassium voltage-gated channel, subfamily G, member 3
Peak_78623	chr3:30252202-30253015	-1.064	2.66749	7.383	0.01178	1	0.471852	0	0.0166719	0.511476	chr3	30252203	30253015	813	1.9317	0.713749	2.70641	0.509438	Distal Intergenic	chr3	30647994	30713929	65936	+	7048	uc021wut.1	-395791	ENSG00000163513	TGFBR2	transforming growth factor, beta receptor II (70/80kDa)
Peak_109988	chr6:44663566-44664074	-1.306	1.48894	8.656	0.008028	1	0.471718	0	0.00126588	0.527016	chr6	44663567	44664074	508	0.844858	0.724714	1.16578	0.525211	Distal Intergenic	chr6	44403378	44403459	82	+	100616352	uc021zaa.1	260696	ENSG00000266619	MIR4642	microRNA 4642
Peak_116958	chr7:920161-920793	0.7515	2.41347	5.245	0.08379	1	0.47122	0	0.00182631	0.526954	chr7	920162	920793	632	1.58603	0.682367	2.3243	0.465625	Intron (uc003sjj.1/51608, intron 9 of 16)	chr7	916191	936071	19881	+	51608	uc003sjl.1	4602	ENSG00000239857	GET4	golgi to ER traffic protein 4 homolog (S. cerevisiae)
Peak_80696	chr3:70579986-70580612	-0.9141	1.89885	5.294	0.0661	1	0.470727	0	0.000498041	0.528775	chr3	70579987	70580612	626	1.6698	0.533424	3.13034	0.284542	Distal Intergenic	chr3	71017535	71090683	73149	-	27086	uc003dor.1	510696	ENSG00000114861	FOXP1	forkhead box P1
Peak_20971	chr11:62207219-62207900	0.9403	1.69203	5.363	0.0645	1	0.470355	0	0.0850817	0.444563	chr11	62207220	62207900	681	0.978062	0.649918	1.5049	0.422394	Intron (uc001ntk.2/79026, intron 1 of 5)	chr11	62186507	62190678	4172	+	7356	uc001ntj.3	21393	ENSG00000149021	SCGB1A1	secretoglobin, family 1A, member 1 (uteroglobin)
Peak_34288	chr13:52371622-52372450	0.413	3.9263	2.325	0.245	1	0.46969	0	0.000991564	0.529319	chr13	52371623	52372450	828	2.67499	1.06452	2.51286	1.1332	Exon (uc001vfq.4/79758, exon 3 of 10)	chr13	52342129	52378298	36170	-	79758	uc001vfq.4	6675	ENSG00000102796	DHRS12	dehydrogenase/reductase (SDR family) member 12
Peak_103934	chr5:113804955-113805434	-0.948	1.85475	5.818	0.03572	1	0.468338	0	0.0316832	0.499978	chr5	113804956	113805434	479	1.12473	0.601136	1.871	0.361365	Intron (uc003kqo.3/3781, intron 4 of 7)	chr5	113769227	113832197	62971	+	3781	uc003kqp.3	36207	ENSG00000080709	KCNN2	potassium intermediate/small conductance calcium-activated channel, subfamily N, member 2
Peak_57871	chr19:53662133-53662857	0.5183	2.12522	2.105	0.2463	1	0.46716	2.13e-16	0.000288317	0.532552	chr19	53662134	53662857	724	2.004	0.770341	2.60144	0.593425	Promoter (<=1kb)	chr19	53641957	53662313	20357	-	84671	uc002qbc.2	0	ENSG00000197937	ZNF347	zinc finger protein 347
Peak_51035	chr17:70723776-70724274	0.6532	1.95113	2.847	0.141	1	0.467047	0	0.0780973	0.454856	chr17	70723777	70724274	498	1.23501	0.701523	1.76047	0.492135	Intron (uc002jja.3/201266, intron 3 of 9)	chr17	70594180	70636611	42432	-	400619	uc021ucl.1	-87663	ENSG00000227036	LINC00511	long intergenic non-protein coding RNA 511
Peak_53096	chr18:31843883-31844734	-1.718	2.3216	17.2	0.0003388	1	0.466176	1.55e-16	0.202086	0.331737	chr18	31843884	31844734	851	1.61622	0.896561	1.80269	0.803822	Distal Intergenic	chr18	31431064	31803515	372452	-	8715	uc002kxt.4	-41219	ENSG00000101746	NOL4	nucleolar protein 4
Peak_78804	chr3:33437394-33437852	0.7253	1.78	3.816	0.1157	1	0.465001	0	0.0548586	0.48014	chr3	33437395	33437852	458	1.09978	0.599215	1.83537	0.359058	Exon (uc003cfq.4/7342, exon 13 of 16)	chr3	33429829	33481870	52042	-	7342	uc003cfq.4	44475	ENSG00000153560	UBP1	upstream binding protein 1 (LBP-1a)
Peak_100067	chr5:40413774-40414882	-0.8635	3.35356	9.057	0.01628	1	0.46175	0	0.0457589	0.492491	chr5	40413775	40414882	1108	2.79769	0.678105	4.12575	0.459826	Distal Intergenic	chr5	40680032	40693837	13806	+	5734	uc003jlz.3	-266257	ENSG00000171522	PTGER4	prostaglandin E receptor 4 (subtype EP4)
Peak_73149	chr20:53559133-53559989	-0.6946	2.64783	4.475	0.09605	1	0.461024	2.07e-16	0.0216416	0.517335	chr20	53559134	53559989	856	1.89275	0.760432	2.48905	0.578257	Distal Intergenic	chr20	53092266	53267710	175445	+	55816	uc002xwy.3	467723	ENSG00000101134	DOK5	docking protein 5
Peak_77112	chr3:5061063-5061534	0.5535	1.96825	2.621	0.2216	1	0.460566	8.56e-18	0.00466889	0.534765	chr3	5061064	5061534	471	1.19256	0.73951	1.61264	0.546875	Distal Intergenic	chr3	4938493	5021646	83154	-	100507582	uc003bqe.1	-39888	ENSG00000235831	BHLHE40-AS1	BHLHE40 antisense RNA 1
Peak_139128	chrX:8341584-8342589	0.5159	2.33244	2.791	0.2204	1	0.460192	0	0.256512	0.283296	chrX	8341585	8342589	1005	1.55174	0.793351	1.95593	0.629406	Distal Intergenic	chrX	8432871	8434551	1681	+	425054	uc011mht.2	-91286	ENSG00000205642	VCX3B	variable charge, X-linked 3B
Peak_135463	chr9:77966982-77967428	-1.255	1.60275	10.02	0.01706	1	0.459185	0.168118	0.238745	0.133953	chr9	77966983	77967428	446	0.771371	0.781826	0.986627	0.611252	Distal Intergenic	chr9	77703501	77762114	58614	+	26578	uc004ajx.4	263927	ENSG00000134996	OSTF1	osteoclast stimulating factor 1
Peak_80619	chr3:69455262-69455873	-2.173	1.57697	12.18	0.001812	1	0.458872	3.4e-18	0.123928	0.4172	chr3	69455263	69455873	611	1.54832	1.03622	1.49419	1.07376	Intron (uc003dnw.2/23150, intron 3 of 4)	chr3	69219146	69435430	216285	-	23150	uc003dnv.2	-20443	ENSG00000114541	FRMD4B	FERM domain containing 4B
Peak_55847	chr18:77806977-77807285	0.9451	0.95783	3.403	0.09066	1	0.457771	0	0.021193	0.521036	chr18	77806978	77807285	308	0.126504	0.801337	0.157866	0.642142	Promoter (<=1kb)	chr18	77806900	77839206	32307	+	100506070	uc002lnu.4	385	ENSG00000261126	RBFADN	RBFA downstream neighbor (non-protein coding)
Peak_26014	chr12:18478944-18479904	-0.9655	2.52287	7.374	0.01772	1	0.457153	5.04e-17	0.0714223	0.471424	chr12	18478945	18479904	960	2.23299	0.487544	4.58009	0.237699	Intron (uc001rdt.3/5288, intron 8 of 31)	chr12	18434938	18801352	366415	+	5288	uc010sib.2	44966	ENSG00000139144	PIK3C2G	phosphatidylinositol-4-phosphate 3-kinase, catalytic subunit type 2 gamma
Peak_25718	chr12:14263755-14265179	0.5714	3.20734	4.157	0.1233	1	0.455507	0	0.208208	0.336285	chr12	14263756	14265179	1424	2.80422	0.401308	6.9877	0.161048	Distal Intergenic	chr12	13714410	14133022	418613	-	2904	uc001rbt.2	-132157	ENSG00000273079	GRIN2B	glutamate receptor, ionotropic, N-methyl D-aspartate 2B
Peak_35659	chr13:81258820-81260120	-1.458	2.76873	14	0.0009592	1	0.453035	0	0.0749227	0.472042	chr13	81258821	81260120	1300	2.69438	0.726807	3.70714	0.528248	Distal Intergenic	chr13	80910112	80915086	4975	-	10253	uc001vlj.3	-345034	ENSG00000136158	SPRY2	sprouty homolog 2 (Drosophila)
Peak_70529	chr2:232660314-232660827	1.248	1.41004	6.94	0.01629	1	0.452774	0	0.0755652	0.471661	chr2	232660315	232660827	513	0.557931	0.674818	0.826788	0.455379	Promoter (2-3kb)	chr2	232658226	232673434	15209	+	64708	uc002vsk.1	2601	ENSG00000144524	COPS7B	COP9 signalosome subunit 7B
Peak_101619	chr5:72143672-72145139	0.254	3.95504	0.5141	0.5171	1	0.451904	0	0.166493	0.381603	chr5	72143673	72145139	1467	4.20092	0.720526	5.83035	0.519157	Promoter (<=1kb)	chr5	72143930	72210215	66286	+	3842	uc003kci.4	0	ENSG00000083312	TNPO1	transportin 1
Peak_69170	chr2:208665466-208666447	0.8251	2.98948	7.189	0.03138	1	0.451867	4.06e-17	0.000958613	0.547175	chr2	208665467	208666447	981	1.58567	1.07562	1.47418	1.15697	Distal Intergenic	chr2	208627310	208634143	6834	-	7855	uc002vcj.3	-32304	ENSG00000163251	FZD5	frizzled class receptor 5
Peak_93593	chr4:117075421-117076076	-1.176	2.59696	9.581	0.004796	1	0.451784	0	0.0810555	0.46716	chr4	117075422	117076076	655	1.72666	0.775245	2.22724	0.601004	Distal Intergenic	chr4	117220881	117220924	44	+	100302290	uc021xqy.1	-145459	NA	MIR1973	microRNA 1973
Peak_36145	chr13:93148146-93149200	-1.104	2.60501	9.823	0.005822	1	0.450129	0	0.0108047	0.539066	chr13	93148147	93149200	1054	2.5128	0.652619	3.85033	0.425912	Intron (uc010tif.2/2262, intron 7 of 7)	chr13	93353642	93372227	18586	-	100873969	uc031qmt.1	224080	ENSG00000235984	GPC5-AS1	GPC5 antisense RNA 1
Peak_25872	chr12:15986745-15987351	-1.256	1.91826	9.69	0.005605	1	0.448296	5.3e-21	0.0960852	0.455619	chr12	15986746	15987351	606	1.34765	0.653838	2.06113	0.427504	Distal Intergenic	chr12	15773075	15942510	169436	-	2059	uc001rdb.3	-44841	ENSG00000151491	EPS8	epidermal growth factor receptor pathway substrate 8
Peak_19753	chr11:34531254-34531833	-0.6737	1.97983	2.895	0.1578	1	0.447431	6.33e-16	0.00137122	0.551198	chr11	34531255	34531833	579	1.50058	0.427352	3.51134	0.18263	Promoter (2-3kb)	chr11	34500342	34533346	33005	-	2001	uc001mvo.1	2091	ENSG00000135374	ELF5	E74-like factor 5 (ets domain transcription factor)
Peak_42774	chr15:40208063-40208431	1.013	1.14837	5.472	0.0595	1	0.447267	0	0.131886	0.420847	chr15	40208064	40208431	368	0.0509036	0.909649	0.0559596	0.827461	Intron (uc001zkj.2/11245, intron 2 of 2)	chr15	40091223	40213093	121871	-	11245	uc001zkj.2	5029	ENSG00000166073	GPR176	G protein-coupled receptor 176
Peak_8966	chr1:201923964-201925219	0.3167	4.39549	0.6162	0.4398	1	0.44698	2.44e-16	0.0800148	0.473005	chr1	201923965	201925219	1255	4.13979	0.481234	8.60244	0.231586	Promoter (<=1kb)	chr1	201924619	201939789	15171	+	10440	uc001gxc.3	0	ENSG00000134375	TIMM17A	translocase of inner mitochondrial membrane 17 homolog A (yeast)
Peak_67524	chr2:179231751-179232622	-0.9447	2.3794	6.976	0.02594	1	0.446956	0	0.0533359	0.499708	chr2	179231752	179232622	871	1.87447	0.41936	4.46984	0.175863	Intron (uc002ulw.3/114880, intron 12 of 13)	chr2	179246805	179541009	294205	+	100302152	uc021vsx.1	-15053	ENSG00000221669	MIR548N	microRNA 548n
Peak_51164	chr17:72823197-72823776	0.5331	1.92326	2.487	0.2382	1	0.44638	0	0.0696726	0.483947	chr17	72823198	72823776	579	0.981941	0.746717	1.31501	0.557586	Intron (uc010wrf.1/54868, intron 9 of 9)	chr17	72838168	72856007	17840	-	2905	uc002jlt.1	32809	ENSG00000161509	GRIN2C	glutamate receptor, ionotropic, N-methyl D-aspartate 2C
Peak_37005	chr13:108423056-108424089	-1.485	2.53959	13	0.001356	1	0.445825	0	0.071936	0.482239	chr13	108423057	108424089	1033	2.1719	0.652384	3.32917	0.425604	Intron (uc001vql.3/728215, intron 2 of 2)	chr13	107820879	108519460	698582	-	728215	uc001vql.3	96403	ENSG00000204442	FAM155A	family with sequence similarity 155, member A
Peak_36613	chr13:101455225-101455883	0.8598	2.57776	6.736	0.04009	1	0.445506	0	0.230916	0.323578	chr13	101455226	101455883	658	1.65003	0.693074	2.38074	0.480351	Intron (uc031qnb.1/100885778, intron 2 of 7)	chr13	101360579	101711638	351060	+	100885778	uc031qnb.1	95304	ENSG00000233009	NALCN-AS1	NALCN antisense RNA 1
Peak_74823	chr21:35287210-35288914	0.289	4.88081	0.6378	0.4677	1	0.445287	0	0.0841975	0.470516	chr21	35287211	35288914	1704	4.82149	0.280518	17.1878	0.0786904	Promoter (<=1kb)	chr21	35275757	35288158	12402	-	539	uc002ytl.3	0	ENSG00000241837	ATP5O	ATP synthase, H+ transporting, mitochondrial F1 complex, O subunit
Peak_10787	chr1:233124230-233124947	0.4581	3.11728	2.27	0.2453	1	0.443992	0	0.00093505	0.555073	chr1	233124231	233124947	717	1.76184	1.0109	1.74284	1.02193	Intron (uc001hvk.1/80003, intron 1 of 9)	chr1	233086370	233114219	27850	+	84284	uc001hvj.1	38577	ENSG00000135778	NTPCR	nucleoside-triphosphatase, cancer-related
Peak_80717	chr3:71095016-71095439	0.8487	1.41913	3.87	0.09157	1	0.442936	0	0.203506	0.353558	chr3	71095017	71095439	423	0.649337	0.659477	0.984624	0.43491	Intron (uc003doi.3/27086, intron 11 of 14)	chr3	71017535	71090683	73149	-	27086	uc003dor.1	-4756	ENSG00000114861	FOXP1	forkhead box P1
Peak_99494	chr5:31531613-31533208	0.2125	5.44314	0.2947	0.6007	1	0.442345	0	0.124389	0.433266	chr5	31531614	31533208	1595	5.15307	0.361514	14.2541	0.130693	Promoter (<=1kb)	chr5	31400602	31532282	131681	-	29102	uc003jhg.2	0	ENSG00000113360	DROSHA	drosha, ribonuclease type III
Peak_25041	chr12:3476991-3477752	0.7103	2.20152	3.433	0.117	1	0.441258	2.78e-16	0.101123	0.457619	chr12	3476992	3477752	761	1.41073	0.660405	2.13617	0.436135	Distal Intergenic	chr12	3490515	3703138	212624	+	56341	uc009zed.3	-13523	ENSG00000111218	PRMT8	protein arginine methyltransferase 8
Peak_110347	chr6:51945481-51946026	-1.677	2.08446	14.84	0.0007241	1	0.440509	0	0.110957	0.448534	chr6	51945482	51946026	545	1.23841	0.710609	1.74274	0.504966	Intron (uc003pah.1/5314, intron 63 of 66)	chr6	51480145	51952423	472279	-	5314	uc003pah.1	6941	ENSG00000170927	PKHD1	polycystic kidney and hepatic disease 1 (autosomal recessive)
Peak_87042	chr3:189742404-189743311	-0.8188	2.80371	8.272	0.03853	1	0.440491	0.30135	0.154842	0.103316	chr3	189742405	189743311	907	1.8862	0.619718	3.04364	0.38405	Intron (uc011bsk.2/55214, intron 14 of 14)	chr3	189674517	189838908	164392	-	55214	uc011bsk.2	96503	ENSG00000090530	LEPREL1	leprecan-like 1
Peak_68356	chr2:194076295-194076985	-1.597	2.11685	12.06	0.001893	1	0.440337	0	0.136281	0.423382	chr2	194076296	194076985	690	1.51135	0.653097	2.31413	0.426535	Distal Intergenic	chr2	193614571	193641625	27055	+	64002	uc002ute.3	462414	ENSG00000227418	PCGEM1	PCGEM1, prostate-specific transcript (non-protein coding)
Peak_106006	chr5:149428925-149429752	0.8902	2.53539	6.167	0.03662	1	0.439538	3.52e-16	0.0520633	0.508398	chr5	149428926	149429752	827	1.7605	0.6333	2.77988	0.401069	Intron (uc003lrk.4/22993, intron 18 of 19)	chr5	149432854	149460587	27734	-	1436	uc011dcd.2	31661	ENSG00000182578	CSF1R	colony stimulating factor 1 receptor
Peak_117119	chr7:4746900-4747449	0.4968	1.98131	2.253	0.2709	1	0.439001	0	0.141228	0.419771	chr7	4746901	4747449	549	1.29394	0.656891	1.9698	0.431505	Intron (uc003sna.1/221937, intron 4 of 11)	chr7	4721930	4795175	73246	+	221937	uc003snb.1	25519	ENSG00000164916	FOXK1	forkhead box K1
Peak_128876	chr8:75459726-75460651	0.739	3.66479	7.032	0.03377	1	0.438639	0	0.176919	0.384441	chr8	75459727	75460651	925	2.87276	0.641005	4.48165	0.410887	Promoter (1-2kb)	chr8	75460778	75460852	75	+	100847058	uc031tbl.1	-1051	ENSG00000266502	MIR5681A	microRNA 5681a
Peak_82058	chr3:100833376-100834388	-1.419	2.75014	12.61	0.001554	1	0.437929	0	0.0658359	0.496235	chr3	100833377	100834388	1012	2.23616	0.616607	3.62656	0.380204	Distal Intergenic	chr3	100948224	100951835	3612	-	50939	uc010hpj.1	118458	ENSG00000081148	IMPG2	interphotoreceptor matrix proteoglycan 2
Peak_134618	chr9:34025080-34025625	0.7212	1.38333	3.059	0.1229	1	0.437387	0	0.00239492	0.560218	chr9	34025081	34025625	545	0.247219	0.895047	0.276208	0.801108	Intron (uc011loc.1/55833, intron 27 of 27)	chr9	33921691	34048885	127195	-	55833	uc011loc.1	23804	ENSG00000137073	UBAP2	ubiquitin associated protein 2
Peak_2329	chr1:54638986-54640097	0.3809	3.99705	1.658	0.3118	1	0.437235	0	0.0758204	0.486944	chr1	54638987	54640097	1111	2.54807	1.26074	2.0211	1.58946	3' UTR	chr1	54604668	54618679	14012	-	200008	uc001cwv.2	-21418	ENSG00000157211	CDCP2	CUB domain containing protein 2
Peak_74567	chr21:31221726-31222573	0.3697	3.14177	1.78	0.3333	1	0.436644	0	0.201936	0.361421	chr21	31221727	31222573	847	3.43198	0.677481	5.0658	0.458981	Intron (uc002ynn.3/2897, intron 15 of 15)	chr21	30909254	31312282	403029	-	2897	uc002ynn.3	90555	ENSG00000171189	GRIK1	glutamate receptor, ionotropic, kainate 1
Peak_16570	chr10:109616175-109617131	-1.473	2.04335	12.19	0.001802	1	0.436141	0	0.03273	0.531129	chr10	109616176	109617131	956	1.73378	0.823483	2.10543	0.678124	Distal Intergenic	chr10	108333421	108924466	591046	-	114815	uc001kyl.3	-692665	ENSG00000108018	SORCS1	sortilin-related VPS10 domain containing receptor 1
Peak_26496	chr12:26419870-26420477	-1.073	2.4503	9.71	0.0106	1	0.436141	0	0.103095	0.460765	chr12	26419871	26420477	607	1.47721	0.694288	2.12766	0.482036	Distal Intergenic	chr12	26348506	26387708	39203	+	8082	uc001rhe.3	71971	ENSG00000123096	SSPN	sarcospan
Peak_54624	chr18:56475880-56476490	0.589	1.77195	2.892	0.1955	1	0.435525	1.89e-16	0.145517	0.418958	chr18	56475881	56476490	610	1.04875	0.505531	2.07456	0.255561	Distal Intergenic	chr18	56530061	56653709	123649	+	55205	uc002lho.3	-54180	ENSG00000074657	ZNF532	zinc finger protein 532
Peak_99614	chr5:32707484-32707998	-0.9886	2.48546	8.253	0.01855	1	0.43549	0	0.195293	0.369218	chr5	32707485	32707998	514	1.68534	0.599969	2.80905	0.359962	Distal Intergenic	chr5	32710743	32783713	72971	+	4883	uc010iuo.3	-3258	ENSG00000113389	NPR3	natriuretic peptide receptor 3
Peak_109861	chr6:42857966-42859257	0.5467	4.03826	2.272	0.1662	1	0.434528	0	0.00748114	0.557991	chr6	42857967	42859257	1291	3.71049	0.541917	6.84698	0.293674	Promoter (<=1kb)	chr6	42858003	42858554	552	-	441150	uc003osw.3	0	ENSG00000221821	C6orf226	chromosome 6 open reading frame 226
Peak_75179	chr21:43298081-43300219	0.3285	3.97803	0.9624	0.3875	1	0.434336	7.01e-16	0.0286746	0.53699	chr21	43298082	43300219	2138	3.92256	0.356793	10.994	0.127301	Promoter (<=1kb)	chr21	43218385	43299591	81207	-	63977	uc002yzo.3	0	ENSG00000141956	PRDM15	PR domain containing 15
Peak_40877	chr14:84202678-84203445	-1.255	2.31825	7.514	0.01114	1	0.433974	2.62e-16	0.104704	0.461322	chr14	84202679	84203445	767	1.93002	0.775243	2.48957	0.601001	Distal Intergenic	chr14	85860223	85886418	26196	+	100996280	uc031qpp.1	-1657544	ENSG00000259107	LINC00911	long intergenic non-protein coding RNA 911
Peak_59148	chr2:18796253-18796739	-1.473	2.05223	8.878	0.00634	1	0.433366	0	0.112853	0.453781	chr2	18796254	18796739	486	0.932716	0.865857	1.07722	0.749709	Distal Intergenic	chr2	18735989	18770846	34858	-	100526794	uc002rcy.3	-25893	ENSG00000250741	NT5C1B-RDH14	NT5C1B-RDH14 readthrough
Peak_131866	chr8:126741479-126741911	-0.8201	1.95249	4.079	0.09252	1	0.433326	6.4e-18	0.163451	0.403223	chr8	126741480	126741911	432	1.48417	0.390133	3.80427	0.152204	Distal Intergenic	chr8	126934767	126963441	28675	-	100130231	uc022bbb.1	221961	ENSG00000245164	LINC00861	long intergenic non-protein coding RNA 861
Peak_7991	chr1:182931413-182932389	0.7917	2.33348	5.528	0.05622	1	0.433131	0	0.0472325	0.519637	chr1	182931414	182932389	976	2.32046	0.577284	4.01961	0.333257	Distal Intergenic	chr1	182869000	182922553	53554	-	81626	uc001gpu.3	-9836	ENSG00000157060	SHCBP1L	SHC SH2-domain binding protein 1-like
Peak_9205	chr1:204484838-204486046	0.5194	3.98679	2.566	0.1942	1	0.432571	0	0.173744	0.393686	chr1	204484839	204486046	1208	3.71763	0.532948	6.97559	0.284034	Promoter (<=1kb)	chr1	204485507	204518786	33280	+	4194	uc010pqw.2	0	ENSG00000198625	MDM4	MDM4, p53 regulator
Peak_90822	chr4:69018209-69019100	-0.9694	2.47311	7.71	0.02279	1	0.432539	0	0.0385615	0.528899	chr4	69018210	69019100	891	2.0446	0.370979	5.51135	0.137625	Distal Intergenic	chr4	68918916	68995587	76672	-	389208	uc003hdt.1	-23513	ENSG00000198092	TMPRSS11F	transmembrane protease, serine 11F
Peak_65135	chr2:137121654-137122565	-1.289	2.68207	11.24	0.002554	1	0.432239	0	0.0272105	0.54055	chr2	137121655	137122565	911	2.09549	0.58177	3.60193	0.338456	Distal Intergenic	chr2	136871919	136875725	3807	-	7852	uc002tuz.3	-246840	ENSG00000121966	CXCR4	chemokine (C-X-C motif) receptor 4
Peak_26466	chr12:26120052-26120863	-0.8111	2.823	5.7	0.04006	1	0.431675	3.7e-16	0.0322629	0.536062	chr12	26120053	26120863	811	2.19756	0.494388	4.445	0.24442	Intron (uc001rgw.2/11228, intron 1 of 2)	chr12	26126688	26225807	99120	+	11228	uc009zjd.2	-6635	ENSG00000123094	RASSF8	Ras association (RalGDS/AF-6) domain family (N-terminal) member 8
Peak_106989	chr5:166693142-166694131	-1.216	2.44916	11.66	0.003718	1	0.431288	0	0.201117	0.367595	chr5	166693143	166694131	989	2.239	0.544931	4.10877	0.29695	Distal Intergenic	chr5	166711843	167420187	708345	+	57451	uc021yhi.1	-18700	ENSG00000145934	TENM2	teneurin transmembrane protein 2
Peak_109852	chr6:42531194-42532588	0.4045	4.41162	1.375	0.3056	1	0.431052	3.86e-17	0.00764128	0.561307	chr6	42531195	42532588	1394	4.39136	0.481674	9.11688	0.23201	Promoter (<=1kb)	chr6	42531760	42588089	56330	+	23304	uc003osf.3	0	ENSG00000024048	UBR2	ubiquitin protein ligase E3 component n-recognin 2
Peak_52368	chr18:14415341-14416460	0.7277	2.81553	4.542	0.0643	1	0.430728	1.85e-16	0.112012	0.45726	chr18	14415342	14416460	1119	2.29617	0.469243	4.89335	0.220189	Distal Intergenic	chr18	14337422	14342523	5102	+	284233	uc002ktb.3	79038	ENSG00000265787	CYP4F35P	cytochrome P450, family 4, subfamily F, polypeptide 35, pseudogene
Peak_142617	chrX:152109618-152111067	0.4251	3.67454	1.665	0.27	1	0.43059	0.0287775	0.158284	0.382349	chrX	152109619	152111067	1449	4.1006	0.760563	5.39153	0.578457	Promoter (<=1kb)	chrX	152110215	152142025	31811	+	7739	uc004fgx.3	0	ENSG00000147394	ZNF185	zinc finger protein 185 (LIM domain)
Peak_54825	chr18:60125560-60126212	0.6727	2.00246	3.69	0.116	1	0.430236	0	0.128863	0.440901	chr18	60125561	60126212	652	0.948241	0.699664	1.35528	0.48953	Distal Intergenic	chr18	60190658	60245818	55161	+	54877	uc002lip.4	-65097	ENSG00000141664	ZCCHC2	zinc finger, CCHC domain containing 2
Peak_10078	chr1:218546491-218547147	-1.106	1.81636	6.574	0.01674	1	0.430174	0	0.000252698	0.569574	chr1	218546492	218547147	656	1.44885	0.598124	2.42233	0.357752	Intron (uc001hll.3/7042, intron 2 of 2)	chr1	218517538	218519020	1483	-	728463	uc031psd.1	-28127	ENSG00000232480	TGFB2-AS1	TGFB2 antisense RNA 1 (head to head)
Peak_140169	chrX:40505917-40507484	0.3185	4.33883	0.6374	0.4347	1	0.429409	0.0425789	0.0442688	0.483744	chrX	40505918	40507484	1567	4.0839	0.511422	7.98538	0.261553	Promoter (<=1kb)	chrX	40486173	40506819	20647	-	159013	uc004dew.3	0	ENSG00000185753	CXorf38	chromosome X open reading frame 38
Peak_120915	chr7:75534927-75535938	0.4977	2.44572	2.449	0.2407	1	0.428945	6.47e-18	0.0713611	0.499694	chr7	75534928	75535938	1011	2.49238	0.604494	4.12308	0.365413	Distal Intergenic	chr7	75544420	75616173	71754	+	5447	uc003udy.3	-9492	ENSG00000127948	POR	P450 (cytochrome) oxidoreductase
Peak_105600	chr5:141449477-141450058	1.158	1.75059	11.19	0.01188	1	0.428189	0.147551	0.332166	0.0920943	chr5	141449478	141450058	581	1.1727	0.634806	1.84733	0.402979	Distal Intergenic	chr5	141488324	141533996	45673	+	80762	uc003lmj.1	-38846	ENSG00000131507	NDFIP1	Nedd4 family interacting protein 1
Peak_90861	chr4:70183099-70184092	-0.9294	3.14534	7.356	0.01606	1	0.427863	9.89e-18	0.144329	0.427808	chr4	70183100	70184092	993	2.64917	0.611357	4.33327	0.373757	Distal Intergenic	chr4	70146217	70160768	14552	+	54490	uc003hej.3	37875	ENSG00000135226	UGT2B28	UDP glucuronosyltransferase 2 family, polypeptide B28
Peak_60524	chr2:43822562-43823899	0.4012	4.47105	1.3	0.3136	1	0.427801	0	0.0792825	0.492916	chr2	43822563	43823899	1337	4.47253	0.403467	11.0852	0.162786	Promoter (<=1kb)	chr2	43457975	43823113	365139	-	63892	uc002rsw.4	0	ENSG00000115970	THADA	thyroid adenoma associated
Peak_85193	chr3:157534185-157535033	-0.6088	3.0409	4.482	0.1157	1	0.427306	0	0.0075428	0.565151	chr3	157534186	157535033	848	2.35514	0.46693	5.04388	0.218024	Distal Intergenic	chr3	157261133	157287701	26569	+	152078	uc011bos.3	273900	ENSG00000174899	PQLC2L	PQ loop repeat containing 2-like
Peak_133689	chr9:14402211-14403303	-1.137	2.8415	11.44	0.002686	1	0.426738	1.06e-23	0.0494219	0.52384	chr9	14402212	14403303	1092	2.30286	0.476275	4.83515	0.226838	Distal Intergenic	chr9	14081842	14398982	317141	-	4781	uc022bdp.1	-4321	ENSG00000147862	NFIB	nuclear factor I/B
Peak_61976	chr2:70417186-70418627	0.3869	4.79836	0.9755	0.3359	1	0.426681	0	0.116978	0.456341	chr2	70417187	70418627	1441	4.55687	0.472818	9.63769	0.223557	Promoter (<=1kb)	chr2	70377017	70418151	41135	-	54980	uc002sgh.3	0	ENSG00000115998	C2orf42	chromosome 2 open reading frame 42
Peak_5764	chr1:142602186-142602712	-1.417	2.42987	9.183	0.005611	1	0.426236	0	0.00522893	0.568536	chr1	142602187	142602712	526	2.56248	0.885635	2.89339	0.784348	Distal Intergenic	chr1	142697421	142713605	16185	-	100874392	uc031pnv.1	111418	NA	ANKRD20A12P	ankyrin repeat domain 20 family, member A12, pseudogene
Peak_90930	chr4:71569515-71571940	-0.435	5.78966	1.002	0.3265	1	0.42621	0	0.0530378	0.520752	chr4	71569516	71571940	2425	5.51223	0.353871	15.577	0.125225	Promoter (<=1kb)	chr4	71570654	71655614	84961	+	22902	uc003hfp.4	0	ENSG00000018189	RUFY3	RUN and FYVE domain containing 3
Peak_23609	chr11:112240646-112241140	0.4859	1.43583	1.492	0.3249	1	0.425465	0	0.0205656	0.55397	chr11	112240647	112241140	494	0.477455	0.845919	0.564422	0.715579	Distal Intergenic	chr11	112118876	112131583	12708	-	349633	uc009yyp.2	-109557	ENSG00000188771	PLET1	placenta expressed transcript 1
Peak_67461	chr2:178199426-178200316	-1.063	2.14403	9.249	0.01452	1	0.425069	0	0.181003	0.393928	chr2	178199427	178200316	890	2.40929	0.754377	3.19375	0.569085	Intron (uc002uli.5/4780, intron 6 of 7)	chr2	178148242	178188124	39883	-	100130691	uc002ulj.1	-12192	ENSG00000213963	LOC100130691	uncharacterized LOC100130691
Peak_100687	chr5:55547996-55549441	-1.065	2.769	7.951	0.009268	1	0.424869	4.78e-19	0.106068	0.469063	chr5	55547997	55549441	1445	2.1201	0.726915	2.91657	0.528405	Distal Intergenic	chr5	55395507	55529186	133680	-	79722	uc003jqu.3	-20255	ENSG00000164512	ANKRD55	ankyrin repeat domain 55
Peak_142711	chrX:154443963-154445566	0.5885	3.20554	2.573	0.1374	1	0.42404	0	0.0176617	0.558298	chrX	154443964	154445566	1603	3.67703	0.946917	3.88316	0.896651	Promoter (<=1kb)	chrX	154444701	154468098	23398	+	7411	uc004fnc.3	0	ENSG00000155959	VBP1	von Hippel-Lindau binding protein 1
Peak_11164	chr1:242010710-242012126	0.3281	3.70901	0.8824	0.393	1	0.423574	3.99e-18	0.00229498	0.574131	chr1	242010711	242012126	1416	4.34965	1.01563	4.28272	1.0315	Promoter (<=1kb)	chr1	242011493	242053241	41749	+	9156	uc001hzh.3	0	ENSG00000174371	EXO1	exonuclease 1
Peak_106324	chr5:154019512-154020218	-0.6456	2.10251	2.771	0.1625	1	0.423572	2.19e-16	0.0159554	0.560473	chr5	154019513	154020218	706	1.5042	0.424834	3.54068	0.180484	Distal Intergenic	chr5	153975572	153975632	61	-	100422950	uc021ygg.1	-44586	ENSG00000264760	MIR3141	microRNA 3141
Peak_97285	chr4:181585671-181586397	0.4433	3.14526	2.354	0.2384	1	0.423253	2.17e-16	0.0266222	0.550125	chr4	181585672	181586397	726	3.16362	0.485243	6.51967	0.235461	Distal Intergenic	chr4	181985243	182080302	95060	-	728081	uc003iuz.3	494630	ENSG00000248197	LINC00290	long intergenic non-protein coding RNA 290
Peak_106959	chr5:166099528-166100401	-0.8245	2.8083	6.563	0.0424	1	0.422706	8.17e-18	0.0258257	0.551468	chr5	166099529	166100401	873	2.29689	0.64622	3.55435	0.417601	Distal Intergenic	chr5	166711843	167420187	708345	+	57451	uc021yhi.1	-612314	ENSG00000145934	TENM2	teneurin transmembrane protein 2
Peak_38647	chr14:41509065-41509793	-1.279	2.12214	11.36	0.004347	1	0.422286	0.1318	0.232817	0.213097	chr14	41509066	41509793	728	1.46273	0.70888	2.06344	0.502511	Distal Intergenic	chr14	42076764	42373752	296989	+	145581	uc001wvm.3	-567698	ENSG00000165379	LRFN5	leucine rich repeat and fibronectin type III domain containing 5
Peak_87330	chr3:194343988-194345167	0.4387	3.92797	1.709	0.2492	1	0.421504	0	0.2055	0.372995	chr3	194343989	194345167	1179	2.52066	1.16806	2.15798	1.36437	Exon (uc003fue.3/93109, exon 4 of 10)	chr3	194308402	194338374	29973	-	93109	uc003fuc.3	-6793	ENSG00000145014	TMEM44	transmembrane protein 44
Peak_88056	chr4:8034626-8035287	0.5356	2.76881	3.039	0.1702	1	0.420429	4.93e-18	0.00304848	0.576522	chr4	8034627	8035287	661	1.69009	0.842909	2.00507	0.710496	Intron (uc003gkl.3/84448, intron 10 of 14)	chr4	7967037	8022552	55516	-	84448	uc003gkk.3	-12735	ENSG00000163995	ABLIM2	actin binding LIM protein family, member 2
Peak_140730	chrX:70348823-70349560	0.8597	1.47935	3.982	0.09338	1	0.419817	0.142783	0.115129	0.322271	chrX	70348824	70349560	737	1.50567	0.817037	1.84284	0.66755	Promoter (<=1kb)	chrX	70349530	70362304	12775	+	9968	uc010nla.3	0	ENSG00000184634	MED12	mediator complex subunit 12
Peak_45180	chr15:94825241-94825904	-1.173	1.74028	8.601	0.0139	1	0.419709	0	0.000506007	0.579785	chr15	94825242	94825904	663	1.00017	0.596961	1.67543	0.356363	Intron (uc002btg.4/55784, intron 2 of 7)	chr15	94841430	95027181	185752	+	55784	uc002btj.3	-16188	ENSG00000140563	MCTP2	multiple C2 domains, transmembrane 2
Peak_41355	chr14:93292691-93293717	0.979	2.6435	9.016	0.01754	1	0.419689	0	0.0150899	0.565221	chr14	93292692	93293717	1026	1.12234	1.22014	0.919842	1.48874	Intron (uc001yaz.1/9950, intron 9 of 12)	chr14	93299467	93306304	6838	+	9950	uc001yba.1	-6775	ENSG00000066455	GOLGA5	golgin A5
Peak_41171	chr14:90733698-90734470	0.7479	2.26502	5.177	0.08832	1	0.418235	0	0.00357856	0.578187	chr14	90733699	90734470	772	1.30378	0.735859	1.77178	0.541488	Intron (uc001xyf.3/5700, intron 7 of 10)	chr14	90725495	90738966	13472	+	5700	uc001xyh.3	8975	ENSG00000100764	PSMC1	proteasome (prosome, macropain) 26S subunit, ATPase, 1
Peak_106025	chr5:149649902-149650652	0.5793	2.09335	2.945	0.1966	1	0.417445	0	0.00963422	0.572921	chr5	149649903	149650652	750	1.33658	0.595468	2.24458	0.354582	Intron (uc003lrt.2/815, intron 17 of 18)	chr5	149630251	149636208	5958	-	815	uc010jhf.1	-14444	ENSG00000070808	CAMK2A	calcium/calmodulin-dependent protein kinase II alpha
Peak_142552	chrX:149698888-149699710	0.6256	2.18403	3.629	0.13	1	0.41716	0	0.240937	0.341903	chrX	149698889	149699710	822	1.31931	0.725365	1.81882	0.526155	Distal Intergenic	chrX	149737047	149841616	104570	+	4534	uc004fef.4	-38158	ENSG00000171100	MTM1	myotubularin 1
Peak_44615	chr15:83023440-83024080	1.751	0.93855	5.33	0.02952	1	0.417125	0	0.002052	0.580823	chr15	83023441	83024080	640	-0.170193	1.69761	-0.100254	2.88189	Promoter (<=1kb)	chr15	83023773	83084729	60957	+	100133144	uc010uoa.2	0	NA	NA	NA
Peak_37859	chr14:27425982-27426360	-1.188	1.24759	5.4	0.02855	1	0.417122	0	0.0374799	0.545398	chr14	27425983	27426360	378	0.914995	0.571908	1.5999	0.327078	Distal Intergenic	chr14	27377848	27377931	84	+	100423019	uc021rrs.1	48512	ENSG00000265165	MIR4307	microRNA 4307
Peak_85602	chr3:166726775-166727987	-0.6069	3.66885	4.668	0.09962	1	0.416916	6.6e-21	0.204461	0.378623	chr3	166726776	166727987	1212	2.70065	0.880683	3.06654	0.775602	Distal Intergenic	chr3	166958077	167098085	140009	-	79740	uc003fep.3	371309	ENSG00000169064	ZBBX	zinc finger, B-box domain containing
Peak_82287	chr3:105976551-105977281	-1.055	2.43243	7.66	0.01174	1	0.416789	0	0.000151981	0.583059	chr3	105976552	105977281	730	1.88182	0.752411	2.50105	0.566123	Distal Intergenic	chr3	105377109	105588266	211158	-	868	uc011bhi.2	-389015	ENSG00000114423	CBLB	Cbl proto-oncogene B, E3 ubiquitin protein ligase
Peak_41699	chr14:100032915-100033922	0.4524	3.1859	2.07	0.2421	1	0.416615	1.52e-17	0.0550541	0.528331	chr14	100032916	100033922	1007	2.16712	0.807476	2.68382	0.652017	Intron (uc010avr.3/317762, intron 5 of 5)	chr14	99977603	100070727	93125	-	317762	uc010avr.3	37811	ENSG00000205476	CCDC85C	coiled-coil domain containing 85C
Peak_5128	chr1:109939911-109941532	0.2149	4.32838	0.3018	0.591	1	0.416554	0.0584309	0.00279882	0.522216	chr1	109939912	109941532	1621	4.66088	0.678144	6.87299	0.45988	Promoter (<=1kb)	chr1	109852188	109940563	88376	-	6272	uc001dxm.2	0	ENSG00000134243	SORT1	sortilin 1
Peak_47313	chr16:67840012-67841342	0.4186	4.2677	0.9633	0.3358	1	0.416307	1.03e-18	0.0772729	0.50642	chr16	67840013	67841342	1330	4.77937	0.875307	5.46022	0.766163	Promoter (<=1kb)	chr16	67840977	67860185	19209	+	55815	uc010cep.2	0	ENSG00000102904	TSNAXIP1	translin-associated factor X interacting protein 1
Peak_78026	chr3:19671322-19672066	-1.296	2.37291	10.2	0.003769	1	0.416099	9.98e-20	0.00180335	0.582098	chr3	19671323	19672066	744	1.71601	0.672936	2.55003	0.452843	Distal Intergenic	chr3	19431973	19492896	60924	+	131096	uc011awf.1	240093	ENSG00000183960	KCNH8	potassium voltage-gated channel, subfamily H (eag-related), member 8
Peak_32587	chr13:24876057-24876501	0.4439	1.95837	1.74	0.3062	1	0.415883	0	0.00116715	0.58295	chr13	24876058	24876501	444	0.871501	0.795134	1.09604	0.632238	3' UTR	chr13	24871501	24876597	5097	+	221178	uc001upi.1	5000	ENSG00000182957	SPATA13	spermatogenesis associated 13
Peak_81085	chr3:76688829-76689349	-0.9504	1.88767	5.467	0.052	1	0.415691	2.72e-16	0.0379612	0.546348	chr3	76688830	76689349	520	1.19633	0.505829	2.36509	0.255863	Intron (uc021xat.1/6092, intron 1 of 25)	chr3	77089294	77699114	609821	+	6092	uc003dpy.4	-400464	ENSG00000185008	ROBO2	roundabout, axon guidance receptor, homolog 2 (Drosophila)
Peak_54523	chr18:55548973-55550065	0.3004	3.25887	1.059	0.426	1	0.415599	0	0.0252566	0.559144	chr18	55548974	55550065	1092	2.88249	0.363838	7.92246	0.132378	Distal Intergenic	chr18	55313659	55470327	156669	-	5205	uc002lgw.3	-79738	ENSG00000081923	ATP8B1	ATPase, aminophospholipid transporter, class I, type 8B, member 1
Peak_97869	chr5:741728-742272	1.465	1.13289	5.358	0.02913	1	0.414653	0	0.00460033	0.580747	chr5	741729	742272	544	-0.296752	1.14459	-0.259265	1.31009	Distal Intergenic	chr5	659977	693510	33534	-	11076	uc003jbh.4	-48762	ENSG00000171368	TPPP	tubulin polymerization promoting protein
Peak_18621	chr11:16000744-16001381	-0.9309	2.24081	6.17	0.04219	1	0.414351	0	0.0332649	0.552384	chr11	16000745	16001381	637	1.37633	0.635402	2.16607	0.403736	Intron (uc001mmd.3/55553, intron 1 of 14)	chr11	15987995	16424413	436419	-	55553	uc001mmd.3	423668	ENSG00000110693	SOX6	SRY (sex determining region Y)-box 6
Peak_27640	chr12:49245503-49246733	0.1568	4.78876	0.1822	0.696	1	0.413274	0.152595	0.0647285	0.369402	chr12	49245504	49246733	1230	4.6519	0.319181	14.5745	0.101877	Promoter (<=1kb)	chr12	49223539	49245957	22419	-	9416	uc001rsm.3	0	ENSG00000174243	DDX23	DEAD (Asp-Glu-Ala-Asp) box polypeptide 23
Peak_130264	chr8:100024668-100026281	0.2136	4.94833	0.2891	0.6036	1	0.413189	0	0.0106397	0.576171	chr8	100024669	100026281	1613	4.60957	0.370936	12.4268	0.137594	Promoter (<=1kb)	chr8	100025494	100133987	108494	+	157680	uc003yis.3	0	ENSG00000132549	VPS13B	vacuolar protein sorting 13 homolog B (yeast)
Peak_106878	chr5:164064622-164065359	-1.405	2.32933	13.15	0.0026	1	0.41291	2.92e-17	0.211939	0.375151	chr5	164064623	164065359	737	1.75356	0.503979	3.47943	0.253995	Distal Intergenic	chr5	162944463	162946359	1897	+	27430	uc003lzm.4	1120896	ENSG00000038274	MAT2B	methionine adenosyltransferase II, beta
Peak_47735	chr16:76716024-76716499	-0.9627	1.55183	6.234	0.05436	1	0.412126	0	0.0757989	0.512075	chr16	76716025	76716499	475	0.334853	1.03174	0.324552	1.06448	Distal Intergenic	chr16	76902833	76902916	84	+	100616172	uc021tln.1	-186808	ENSG00000266426	MIR4719	microRNA 4719
Peak_105329	chr5:137468661-137469525	0.4857	2.65136	2.583	0.2177	1	0.411008	5.79e-17	0.00659879	0.582394	chr5	137468662	137469525	864	1.97377	0.591683	3.33586	0.350088	Intron (uc003lce.3/8382, intron 4 of 5)	chr5	137450861	137475132	24272	-	8382	uc003lce.3	6470	ENSG00000112981	NME5	NME/NM23 family member 5
Peak_133418	chr9:8637087-8637702	0.5357	2.01824	2.165	0.2155	1	0.410503	0	0.0262691	0.563228	chr9	8637088	8637702	615	0.878795	0.881035	0.997458	0.776223	Intron (uc003zkp.3/5789, intron 30 of 30)	chr9	8314246	8733946	419701	-	5789	uc003zkp.3	96858	ENSG00000153707	PTPRD	protein tyrosine phosphatase, receptor type, D
Peak_108632	chr6:17861015-17861661	-0.9566	1.97747	4.818	0.03767	1	0.409543	2.02e-17	0.0849216	0.505535	chr6	17861016	17861661	646	1.47287	0.561409	2.62352	0.31518	Intron (uc003ncf.3/63971, intron 34 of 37)	chr6	17815157	17837321	22165	-	63971	uc003ncj.3	-24340	ENSG00000137177	KIF13A	kinesin family member 13A
Peak_79239	chr3:41537746-41539231	-0.7997	3.24974	5.102	0.03352	1	0.408867	0.0650677	6.2e-05	0.526004	chr3	41537747	41539231	1485	2.36066	0.721362	3.2725	0.520363	Intron (uc003ckv.4/54986, intron 5 of 36)	chr3	41288090	41319625	31536	-	54986	uc003cku.4	-219606	ENSG00000168038	ULK4	unc-51 like kinase 4
Peak_19508	chr11:31030367-31030941	-1.765	1.95704	15.41	0.0005992	1	0.408143	0	0.0810587	0.510798	chr11	31030368	31030941	574	1.2674	0.661067	1.9172	0.43701	Intron (uc009yjk.1/100506627, intron 18 of 25)	chr11	30885150	31014233	129084	-	100506627	uc021qfk.1	-16708	ENSG00000170959	DCDC5	doublecortin domain containing 5
Peak_23732	chr11:113803414-113803980	0.8895	1.52124	4.266	0.07642	1	0.408056	0	0.122227	0.469717	chr11	113803415	113803980	566	0.393331	0.914003	0.430339	0.835401	Exon (uc001pok.3/9177, exon 6 of 9)	chr11	113779955	113817283	37329	+	9177	uc001pol.3	24025	ENSG00000149305	HTR3B	5-hydroxytryptamine (serotonin) receptor 3B, ionotropic
Peak_131973	chr8:128814540-128815307	0.2308	2.80773	0.6021	0.5676	1	0.407661	0	0.00152273	0.590816	chr8	128814541	128815307	767	2.0479	0.472295	4.33607	0.223063	Intron (uc003ysj.3/uc003ysj.3, intron 2 of 2)	chr8	128808208	128808274	67	+	100302185	uc022bbf.1	7099	ENSG00000275264	MIR1204	microRNA 1204
Peak_9269	chr1:205041609-205043170	0.3241	3.90082	1.282	0.3885	1	0.406899	0	0.0913616	0.501739	chr1	205041610	205043170	1561	3.09885	0.700602	4.42312	0.490844	3' UTR	chr1	205052257	205053588	1332	-	388730	uc001hbt.3	11978	ENSG00000174529	TMEM81	transmembrane protein 81
Peak_64869	chr2:132790805-132792454	-1.437	3.6538	13.62	0.001092	1	0.405787	5.51e-16	0.123634	0.470579	chr2	132790806	132792454	1649	3.07404	1.10992	2.76962	1.23191	Distal Intergenic	chr2	132905164	132919525	14362	-	554226	uc002tti.3	128719	ENSG00000163046	ANKRD30BL	ankyrin repeat domain 30B-like
Peak_122684	chr7:108501561-108502809	-1.194	2.8266	11.6	0.002238	1	0.405753	0	0.00823275	0.586015	chr7	108501562	108502809	1248	2.5456	0.617354	4.12341	0.381126	Distal Intergenic	chr7	108524038	108524637	600	-	154907	uc003vfo.3	23075	ENSG00000205174	C7orf66	chromosome 7 open reading frame 66
Peak_20423	chr11:46559339-46559821	1.116	1.36294	5.324	0.03474	1	0.405672	3.1e-18	0.00199884	0.592329	chr11	46559340	46559821	482	0.86979	0.84607	1.02804	0.715835	Intron (uc010rgt.2/55626, intron 9 of 9)	chr11	46417962	46564531	146570	-	55626	uc010rgt.2	5191	ENSG00000110497	AMBRA1	autophagy/beclin-1 regulator 1
Peak_94517	chr4:135596813-135597577	-0.8916	2.32594	6.752	0.03895	1	0.40558	0	0.35585	0.238571	chr4	135596814	135597577	764	1.98793	0.511521	3.88632	0.261653	Distal Intergenic	chr4	135117489	135122903	5415	-	132430	uc010ioe.3	-474674	ENSG00000254535	PABPC4L	poly(A) binding protein, cytoplasmic 4-like
Peak_132049	chr8:130576398-130576880	-1.191	2.13172	7.126	0.01315	1	0.404955	1.6e-17	0.00170104	0.593344	chr8	130576399	130576880	482	1.2356	0.751504	1.64417	0.564759	Distal Intergenic	chr8	130760442	130799134	38693	-	56169	uc003ysr.3	222735	ENSG00000147697	GSDMC	gasdermin C
Peak_86657	chr3:183974685-183975522	0.4927	2.72452	2.798	0.2182	1	0.404028	0	0.0364548	0.559518	chr3	183974686	183975522	837	1.44692	1.08852	1.32926	1.18487	Exon (uc003fnh.4/9718, exon 2 of 3)	chr3	183977003	183979251	2249	-	94032	uc003fnj.1	4565	ENSG00000163888	CAMK2N2	calcium/calmodulin-dependent protein kinase II inhibitor 2
Peak_59157	chr2:18932606-18933231	-1.375	2.35605	10.84	0.002955	1	0.403794	1.3e-18	0.00102253	0.595184	chr2	18932607	18933231	625	1.29179	0.90954	1.42026	0.827264	Distal Intergenic	chr2	18735989	18770846	34858	-	100526794	uc002rcy.3	-162385	ENSG00000250741	NT5C1B-RDH14	NT5C1B-RDH14 readthrough
Peak_34410	chr13:53901774-53902249	-0.8893	1.58078	5.076	0.07303	1	0.403206	2.24e-18	0.0394782	0.557316	chr13	53901775	53902249	475	1.05281	0.510501	2.06231	0.260611	Distal Intergenic	chr13	53602876	53626184	23309	+	10562	uc001vhk.2	299373	ENSG00000102837	OLFM4	olfactomedin 4
Peak_82075	chr3:101205918-101206942	-1.412	2.56057	11.8	0.00208	1	0.402876	9.68e-19	0.148027	0.449097	chr3	101205919	101206942	1024	1.64256	0.790112	2.07889	0.624276	Intron (uc003dut.3/57337, intron 21 of 23)	chr3	101043118	101232085	188968	-	57337	uc003dut.3	26166	ENSG00000138468	SENP7	SUMO1/sentrin specific peptidase 7
Peak_39730	chr14:63250766-63251302	-1.377	1.80362	9.371	0.005209	1	0.402689	2e-16	0.0390148	0.558296	chr14	63250767	63251302	536	1.43621	0.595856	2.41033	0.355044	Intron (uc001xfx.3/27133, intron 2 of 10)	chr14	63173945	63511955	338011	-	27133	uc001xfx.3	261188	ENSG00000140015	KCNH5	potassium voltage-gated channel, subfamily H (eag-related), member 5
Peak_95398	chr4:150330239-150331349	-0.622	2.42705	3.42	0.156	1	0.402343	7.51e-18	0.0457391	0.551918	chr4	150330240	150331349	1110	2.7587	0.751896	3.669	0.565347	Distal Intergenic	chr4	150999426	151178608	179183	+	166614	uc003ilm.4	-669186	ENSG00000170390	DCLK2	doublecortin-like kinase 2
Peak_5928	chr1:145095949-145096963	0.5443	2.91499	2.5	0.1536	1	0.401412	0	0.000387257	0.598201	chr1	145095950	145096963	1014	3.44242	0.965497	3.56544	0.932185	Promoter (<=1kb)	chr1	145096407	145116997	20591	+	9554	uc031poa.1	0	ENSG00000265808	SEC22B	SEC22 vesicle trafficking protein homolog B (S. cerevisiae) (gene/pseudogene)
Peak_106342	chr5:154265761-154266793	0.7558	2.46438	5.875	0.08093	1	0.400894	0.0646941	0.353978	0.180433	chr5	154265762	154266793	1032	1.6541	0.625855	2.64295	0.391694	Downstream (<1kb)	chr5	154238199	154256352	18154	+	9337	uc003lvw.3	28594	ENSG00000155508	CNOT8	CCR4-NOT transcription complex, subunit 8
Peak_120743	chr7:71240512-71241225	1.452	1.86843	11.87	0.002411	1	0.400809	0	0.0819538	0.517237	chr7	71240513	71241225	713	0.837383	0.837094	1.00034	0.700726	Distal Intergenic	chr7	70772658	70772756	99	-	100500836	uc022afh.1	-468469	ENSG00000265878	MIR3914-1	microRNA 3914-1
Peak_139236	chrX:10201670-10202164	0.5464	2.04994	2.419	0.2107	1	0.400702	0	0.0961858	0.503112	chrX	10201671	10202164	494	0.729484	1.09393	0.66685	1.19667	3' UTR	chrX	10124985	10205699	80715	+	1183	uc004csy.4	77179	ENSG00000073464	CLCN4	chloride channel, voltage-sensitive 4
Peak_108592	chr6:17227199-17227635	0.6981	1.53534	3.352	0.1598	1	0.40023	1.22e-18	0.185538	0.414232	chr6	17227200	17227635	436	0.624848	0.747469	0.835952	0.55871	Distal Intergenic	chr6	17281809	17294099	12291	+	221662	uc003nby.4	-54609	ENSG00000112183	RBM24	RNA binding motif protein 24
Peak_65105	chr2:136771438-136772655	-0.4498	2.85898	2.654	0.2489	1	0.400195	0	0.111463	0.488343	chr2	136771439	136772655	1217	3.20042	0.723843	4.42143	0.523949	Distal Intergenic	chr2	136664254	136743222	78969	-	1615	uc002tux.1	-29433	ENSG00000115866	DARS	aspartyl-tRNA synthetase
Peak_7792	chr1:179922975-179924793	0.3055	5.13762	0.5984	0.4646	1	0.399801	1.83e-20	0.207115	0.393083	chr1	179922976	179924793	1818	5.30906	0.30724	17.2798	0.0943967	Promoter (<=1kb)	chr1	179923908	179966310	42403	+	9857	uc001gnr.1	0	ENSG00000135837	CEP350	centrosomal protein 350kDa
Peak_57145	chr19:36822312-36823134	0.8017	2.47296	4.117	0.07473	1	0.399685	2.32e-16	0.0213441	0.578971	chr19	36822313	36823134	822	2.24221	0.725945	3.08868	0.526996	Promoter (<=1kb)	chr19	36803963	36822620	18658	-	100506930	uc021utg.1	0	ENSG00000232677	LINC00665	long intergenic non-protein coding RNA 665
Peak_34523	chr13:56958443-56958965	-0.7019	2.22768	3.876	0.1107	1	0.399677	0	0.0112166	0.589106	chr13	56958444	56958965	522	1.53437	0.726942	2.11072	0.528445	Distal Intergenic	chr13	57715052	57718073	3022	+	729246	uc010thd.1	-756608	ENSG00000227151	PRR20D	proline rich 20D
Peak_95635	chr4:153923586-153924078	0.9488	2.08359	4.871	0.04669	1	0.399393	8.68e-53	0.0246896	0.575917	chr4	153923587	153924078	492	0.990613	0.948248	1.04468	0.899175	Distal Intergenic	chr4	153864135	153900848	36714	+	85462	uc003inf.2	59943	ENSG00000137460	FHDC1	FH2 domain containing 1
Peak_132674	chr8:141506364-141506845	0.7803	2.15933	4.773	0.08621	1	0.399355	1.03e-44	0.00663783	0.594007	chr8	141506365	141506845	481	0.962318	0.873804	1.1013	0.763534	Distal Intergenic	chr8	141521397	141527252	5856	+	54108	uc003yvl.3	-15032	ENSG00000104472	CHRAC1	chromatin accessibility complex 1
Peak_61387	chr2:59194613-59195408	-0.6639	2.39177	4.147	0.1075	1	0.399261	0.00913534	0.207423	0.38418	chr2	59194614	59195408	795	1.82642	0.510297	3.57913	0.260403	Intron (uc002rzy.3/400955, intron 6 of 13)	chr2	59152746	59290901	138156	+	400955	uc021vhz.2	42662	ENSG00000233723	LINC01122	long intergenic non-protein coding RNA 1122
Peak_68906	chr2:204217537-204218178	-1.089	1.80833	6.625	0.02638	1	0.399064	2.46e-18	0.331922	0.269015	chr2	204217538	204218178	641	0.855498	0.647072	1.32211	0.418702	Intron (uc010zig.1/10152, intron 1 of 7)	chr2	204231604	204296892	65289	+	10152	uc002vab.3	-14066	ENSG00000138443	ABI2	abl-interactor 2
Peak_5054	chr1:109203307-109204889	0.2536	4.71482	0.2937	0.5926	1	0.399041	0	0.00218983	0.59877	chr1	109203308	109204889	1582	3.88577	0.614227	6.32628	0.377275	Promoter (<=1kb)	chr1	109190910	109203744	12835	-	113802	uc001dvt.4	0	ENSG00000162639	HENMT1	HEN1 methyltransferase homolog 1 (Arabidopsis)
Peak_771	chr1:19980135-19980876	0.7879	2.47234	5.303	0.06382	1	0.398793	0	0.0170845	0.584123	chr1	19980136	19980876	741	1.66189	0.691096	2.40472	0.477614	Intron (uc009vpl.2/100532736, intron 1 of 3)	chr1	19974104	19984949	10846	+	4681	uc031pll.1	6772	ENSG00000158747	NBL1	neuroblastoma 1, DAN family BMP antagonist
Peak_10169	chr1:220469514-220469993	0.7141	2.30202	5.002	0.08966	1	0.398032	8.05e-24	0.27339	0.328578	chr1	220469515	220469993	479	1.38118	0.753964	1.83189	0.568461	Distal Intergenic	chr1	220321610	220445843	124234	-	25782	uc001hmf.2	-24150	ENSG00000118873	RAB3GAP2	RAB3 GTPase activating protein subunit 2 (non-catalytic)
Peak_28001	chr12:54585212-54585912	0.6126	2.46337	3.824	0.1493	1	0.397998	0	0.305786	0.296216	chr12	54585213	54585912	700	2.41206	0.547789	4.40326	0.300072	Distal Intergenic	chr12	54574142	54582778	8637	-	23583	uc001sff.2	-3134	ENSG00000123415	SMUG1	single-strand-selective monofunctional uracil-DNA glycosylase 1
Peak_129313	chr8:82553595-82554287	-0.6028	3.09388	4.324	0.1007	1	0.397658	0	0.0670013	0.535341	chr8	82553596	82554287	692	2.59744	0.346993	7.48558	0.120404	Distal Intergenic	chr8	82569151	82598589	29439	-	3612	uc003ych.2	44993	ENSG00000133731	IMPA1	inositol(myo)-1(or 4)-monophosphatase 1
Peak_134357	chr9:27720344-27721371	-0.805	2.29929	4.93	0.06598	1	0.397209	2.39e-16	0.00549113	0.5973	chr9	27720345	27721371	1027	1.84535	0.539041	3.4234	0.290565	Distal Intergenic	chr9	27546543	27573864	27322	-	203228	uc022bfa.2	-147507	ENSG00000147894	C9orf72	chromosome 9 open reading frame 72
Peak_77552	chr3:13053064-13053398	0.6209	1.61584	2.548	0.2004	1	0.396841	0	0.333552	0.269606	chr3	13053065	13053398	334	0.747993	0.733169	1.02022	0.537537	Intron (uc011auw.2/9922, intron 14 of 14)	chr3	12938542	13028536	89995	-	9922	uc003bxu.4	-24862	ENSG00000144711	IQSEC1	IQ motif and Sec7 domain 1
Peak_33381	chr13:38722851-38723851	-1.681	2.51673	13.41	0.001175	1	0.396371	0	0.0940205	0.509608	chr13	38722852	38723851	1000	1.96752	0.69766	2.82017	0.486729	Distal Intergenic	chr13	38624954	38717369	92416	-	100874188	uc031qle.1	-6482	ENSG00000223685	LINC00571	long intergenic non-protein coding RNA 571
Peak_35749	chr13:83751634-83752006	-1.304	1.46117	7.887	0.01045	1	0.396224	0	0.0287235	0.575053	chr13	83751635	83752006	372	0.502395	0.811729	0.618919	0.658904	Distal Intergenic	chr13	84451343	84456528	5186	-	114798	uc001vlk.3	704893	ENSG00000178235	SLITRK1	SLIT and NTRK-like family, member 1
Peak_84949	chr3:154686645-154687235	-1.79	2.04897	13.48	0.001144	1	0.395169	9.69e-18	0.141049	0.463782	chr3	154686646	154687235	590	1.49938	0.865097	1.73319	0.748393	Distal Intergenic	chr3	154741913	154901518	159606	+	4311	uc010hvr.1	-55267	ENSG00000196549	MME	membrane metallo-endopeptidase
Peak_17232	chr10:124014315-124015280	0.5989	2.78178	3.655	0.1423	1	0.394799	0	0.223846	0.381356	chr10	124014316	124015280	965	1.53813	0.997843	1.54145	0.995691	Downstream (<1kb)	chr10	124030821	124097676	66856	+	118663	uc001lgc.1	-16505	ENSG00000138152	BTBD16	BTB (POZ) domain containing 16
Peak_110698	chr6:57163408-57163874	-1.281	1.91908	6.392	0.01815	1	0.39448	6.16e-17	0.191515	0.414005	chr6	57163409	57163874	466	0.979948	0.745649	1.31422	0.555993	Distal Intergenic	chr6	57182422	57191161	8740	+	5558	uc003pdv.1	-19013	ENSG00000146143	PRIM2	primase, DNA, polypeptide 2 (58kDa)
Peak_17859	chr11:3442998-3444837	0.2679	5.19738	0.3164	0.5788	1	0.39442	0	0.00510666	0.600474	chr11	3442999	3444837	1839	5.15895	0.44016	11.7206	0.193741	Distal Intergenic	chr11	3411937	3413145	1209	-	10821	uc021qcl.1	-31692	ENSG00000189398	OR7E12P	olfactory receptor, family 7, subfamily E, member 12 pseudogene
Peak_132193	chr8:132979576-132980161	-0.9835	1.86421	5.706	0.03197	1	0.394193	0	0.0662339	0.539573	chr8	132979577	132980161	585	1.34348	0.521494	2.57621	0.271956	Intron (uc003yte.3/23167, intron 8 of 22)	chr8	132916356	133025886	109531	+	23167	uc003yte.3	63805	ENSG00000132294	EFR3A	EFR3 homolog A (S. cerevisiae)
Peak_89095	chr4:28250705-28251954	-0.5718	3.8456	3.771	0.127	1	0.393953	2.83e-48	0.24058	0.365467	chr4	28250706	28251954	1249	3.01618	0.708172	4.2591	0.501507	Distal Intergenic	chr4	28821204	28821290	87	+	100422937	uc021xnb.1	-570498	NA	MIR4275	microRNA 4275
Peak_128580	chr8:70693107-70693584	-0.9975	2.14312	6.898	0.03224	1	0.393935	0	0.224835	0.38123	chr8	70693108	70693584	477	1.51508	0.401165	3.7767	0.160933	Intron (uc010lzb.3/81796, intron 7 of 7)	chr8	70584568	70745404	160837	-	81796	uc010lzb.3	52296	ENSG00000137571	SLCO5A1	solute carrier organic anion transporter family, member 5A1
Peak_74953	chr21:37691750-37693464	0.2112	5.59952	0.2354	0.6318	1	0.393118	0	0.25327	0.353612	chr21	37691751	37693464	1714	5.60778	0.212164	26.4313	0.0450136	Promoter (<=1kb)	chr21	37692487	37748944	56458	+	23515	uc002yvi.3	0	ENSG00000159256	MORC3	MORC family CW-type zinc finger 3
Peak_19687	chr11:33721300-33723863	0.2049	5.74911	0.2224	0.6413	1	0.393098	3.83e-17	0.0881063	0.518795	chr11	33721301	33723863	2563	5.43493	0.294679	18.4435	0.0868359	Promoter (<=1kb)	chr11	33719654	33722286	2633	-	100131378	uc001muq.2	0	ENSG00000205177	C11orf91	chromosome 11 open reading frame 91
Peak_75945	chr22:29305286-29305714	1.246	1.31199	5.477	0.02755	1	0.392397	0	0.121772	0.48583	chr22	29305287	29305714	428	0.0268061	1.01708	0.0263559	1.03446	Intron (uc003aeg.3/84133, intron 1 of 8)	chr22	29313377	29453476	140100	+	84133	uc021wnq.1	-8090	ENSG00000183579	ZNRF3	zinc and ring finger 3
Peak_2450	chr1:57149134-57150396	-0.3684	4.13221	1.492	0.3252	1	0.392375	0	1.1e-06	0.607624	chr1	57149135	57150396	1262	2.48935	1.44532	1.72236	2.08895	Intron (uc001cyk.4/5563, intron 2 of 8)	chr1	57110990	57181008	70019	+	5563	uc001cyk.4	39406	ENSG00000162409	PRKAA2	protein kinase, AMP-activated, alpha 2 catalytic subunit
Peak_98162	chr5:7745997-7746712	0.2803	2.5549	0.7859	0.5042	1	0.39217	0	0.0665786	0.541252	chr5	7745998	7746712	715	2.52531	0.430207	5.86999	0.185078	Intron (uc003jdz.1/108, intron 15 of 24)	chr5	7782286	7830194	47909	+	108	uc010itm.1	-36288	ENSG00000078295	ADCY2	adenylate cyclase 2 (brain)
Peak_50824	chr17:66168499-66169105	0.9328	2.02166	5.766	0.04971	1	0.39211	3.09e-28	0.151671	0.456219	chr17	66168500	66169105	606	1.40608	0.703009	2.00009	0.494222	Distal Intergenic	chr17	66194801	66196443	1643	+	440461	uc010wqn.2	-26301	ENSG00000267451	LOC440461	Rho GTPase activating protein 27 pseudogene
Peak_82139	chr3:102261992-102262578	-0.9885	2.30009	7.444	0.02322	1	0.391271	1.23e-17	0.000110204	0.608618	chr3	102261993	102262578	586	1.593	0.736678	2.16241	0.542694	Distal Intergenic	chr3	102153859	102198685	44827	+	131368	uc003dvt.1	108719	ENSG00000170044	ZPLD1	zona pellucida-like domain containing 1
Peak_122852	chr7:111799837-111800402	-1.15	2.64561	8.839	0.006442	1	0.390799	0	0.19172	0.417481	chr7	111799838	111800402	565	2.00376	0.545097	3.67598	0.297131	Intron (uc003vfx.3/9732, intron 51 of 51)	chr7	111366164	111846462	480299	-	9732	uc003vfx.3	46624	ENSG00000128512	DOCK4	dedicator of cytokinesis 4
Peak_141921	chrX:128579675-128580242	0.8008	1.57955	3.451	0.08682	1	0.3907	0	0.07231	0.53699	chrX	128579676	128580242	567	1.07135	0.807657	1.32649	0.65231	Downstream (<1kb)	chrX	128580478	128657460	76983	-	6594	uc004eun.4	77784	ENSG00000102038	SMARCA1	SWI/SNF related, matrix associated, actin dependent regulator of chromatin, subfamily a, member 1
Peak_83890	chr3:135968736-135970400	0.1893	4.82094	0.2052	0.6551	1	0.39069	5.23e-17	0.0445062	0.564804	chr3	135968737	135970400	1664	4.89285	0.297523	16.4453	0.0885198	Promoter (<=1kb)	chr3	135969167	136049013	79847	+	5096	uc003eqy.2	0	ENSG00000114054	PCCB	propionyl CoA carboxylase, beta polypeptide
Peak_14663	chr10:75608576-75609340	0.4432	1.96073	1.61	0.3381	1	0.390534	0	0.143753	0.465713	chr10	75608577	75609340	764	1.98749	0.679798	2.92364	0.462126	Exon (uc001jvm.2/818, exon 6 of 21)	chr10	75574761	75601969	27209	-	818	uc009xrp.1	-7371	ENSG00000148660	CAMK2G	calcium/calmodulin-dependent protein kinase II gamma
Peak_16931	chr10:116628402-116629074	0.5425	1.88194	2.191	0.255	1	0.390466	0	0.00126095	0.608273	chr10	116628403	116629074	672	0.893813	0.776415	1.15121	0.60282	Intron (uc001lcc.3/57700, intron 16 of 16)	chr10	116581503	116624474	42972	+	57700	uc001lcb.3	47571	ENSG00000151553	FAM160B1	family with sequence similarity 160, member B1
Peak_128907	chr8:76215905-76216597	-1.028	2.12414	6.591	0.01719	1	0.389807	5.78e-18	0.0145737	0.595619	chr8	76215906	76216597	692	1.90811	0.531762	3.58827	0.282771	Distal Intergenic	chr8	76320183	76459916	139734	+	3174	uc003yap.1	-104277	ENSG00000164749	HNF4G	hepatocyte nuclear factor 4, gamma
Peak_141934	chrX:128768297-128769281	0.851	3.30051	8.887	0.01968	1	0.389281	0	0.471965	0.138754	chrX	128768298	128769281	984	3.04936	0.577583	5.27952	0.333602	Distal Intergenic	chrX	128779236	128788933	9698	-	8862	uc004eus.3	20635	ENSG00000171388	APLN	apelin
Peak_59611	chr2:25922931-25923387	0.5897	1.49288	2.165	0.239	1	0.389193	0.11489	0.0451118	0.450805	chr2	25922932	25923387	456	0.553881	0.873329	0.634219	0.762703	Distal Intergenic	chr2	25600067	25896516	296450	-	1838	uc002rgh.4	-26871	ENSG00000138101	DTNB	dystrobrevin, beta
Peak_65085	chr2:136498702-136500437	0.03847	5.96151	0.006979	0.9341	1	0.388896	0	0.015677	0.595427	chr2	136498703	136500437	1735	5.72504	0.228767	25.0257	0.0523341	Promoter (<=1kb)	chr2	136499189	136542633	43445	+	23190	uc002tur.3	0	ENSG00000144224	UBXN4	UBX domain protein 4
Peak_106082	chr5:150031253-150032108	0.529	2.92583	3.129	0.1812	1	0.388708	0	0.0286193	0.582672	chr5	150031254	150032108	855	2.30232	0.49047	4.6941	0.240561	3' UTR	chr5	150040403	150058930	18528	+	91977	uc003lsr.3	-9149	ENSG00000164591	MYOZ3	myozenin 3
Peak_142518	chrX:148593362-148594388	0.6072	2.2645	3.819	0.1498	1	0.388472	0.0958141	0.285673	0.230041	chrX	148593363	148594388	1026	2.40012	0.687148	3.49287	0.472172	Intron (uc010nsu.2/3423, intron 2 of 2)	chrX	148560295	148586884	26590	-	3423	uc011mxe.2	-7504	ENSG00000010404	IDS	iduronate 2-sulfatase
Peak_137384	chr9:114717219-114717845	0.4397	2.2499	1.819	0.3157	1	0.38832	0	0.0570154	0.554665	chr9	114717220	114717845	626	1.19116	0.808344	1.47358	0.65342	Distal Intergenic	chr9	114694380	114694449	70	+	100616114	uc022blz.1	23465	ENSG00000266315	MIR4668	microRNA 4668
Peak_121398	chr7:84498109-84498951	-1.37	2.64327	9.929	0.004188	1	0.388194	5.83e-17	0.000242639	0.611563	chr7	84498110	84498951	842	2.07829	0.83501	2.48895	0.697242	Distal Intergenic	chr7	84624872	84671255	46384	-	223117	uc003uib.3	173145	ENSG00000153993	SEMA3D	sema domain, immunoglobulin domain (Ig), short basic domain, secreted, (semaphorin) 3D
Peak_137067	chr9:108787090-108787578	-0.789	2.00888	4.596	0.07525	1	0.387788	0	0.0330877	0.579124	chr9	108787091	108787578	488	0.987193	0.985588	1.00163	0.971383	Distal Intergenic	chr9	108456806	108538892	82087	+	55151	uc004bcu.2	330772	ENSG00000095209	TMEM38B	transmembrane protein 38B
Peak_20828	chr11:60637618-60638493	0.5779	4.06457	2.942	0.1099	1	0.38716	2.4e-17	0.00417326	0.608667	chr11	60637619	60638493	875	2.45146	1.34264	1.82585	1.80267	Promoter (<=1kb)	chr11	60637985	60643164	5180	+	22917	uc001nqe.3	0	ENSG00000149506	ZP1	zona pellucida glycoprotein 1 (sperm receptor)
Peak_139241	chrX:10387848-10388502	0.5948	1.88702	2.908	0.1941	1	0.387104	0.181668	0.113711	0.317516	chrX	10387849	10388502	654	1.13371	0.674532	1.68073	0.454993	Distal Intergenic	chrX	10413350	10443201	29852	-	4281	uc004csz.4	55352	ENSG00000101871	MID1	midline 1
Peak_106390	chr5:155379035-155380147	-0.7097	2.76245	3.693	0.09462	1	0.386641	6.06e-17	0.0149167	0.598442	chr5	155379036	155380147	1112	2.28163	0.434545	5.25062	0.18883	Intron (uc003lwa.1/6444, intron 2 of 8)	chr5	155135063	156022061	886999	+	6444	uc003lwa.1	245084	ENSG00000170624	SGCD	sarcoglycan, delta (35kDa dystrophin-associated glycoprotein)
Peak_141306	chrX:102782574-102783330	0.487	1.93818	2.062	0.2722	1	0.386603	0.0831778	0.238106	0.292113	chrX	102782575	102783330	756	0.964971	0.817754	1.18003	0.668722	Distal Intergenic	chrX	102754681	102774417	19737	-	142684	uc004ekk.3	-8913	ENSG00000172476	RAB40A	RAB40A, member RAS oncogene family
Peak_96171	chr4:161905238-161905971	-1.334	2.18923	12.67	0.001815	1	0.385617	0.115656	0.269034	0.229693	chr4	161905239	161905971	733	1.81133	0.673695	2.68865	0.453865	Distal Intergenic	chr4	162305044	163085186	780143	-	56884	uc003iqh.4	1179947	ENSG00000168843	FSTL5	follistatin-like 5
Peak_136051	chr9:87722082-87722776	0.6502	3.00096	3.543	0.09159	1	0.385513	0	0.0215003	0.592987	chr9	87722083	87722776	694	1.59562	1.09052	1.46317	1.18924	Distal Intergenic	chr9	87366894	87492813	125920	+	4915	uc004aoc.3	355882	ENSG00000148053	NTRK2	neurotrophic tyrosine kinase, receptor, type 2
Peak_141985	chrX:129535220-129536582	0.2042	3.8608	0.3291	0.5864	1	0.384743	0	0.00111235	0.614144	chrX	129535221	129536582	1362	3.62726	0.389886	9.30339	0.152011	Promoter (<=1kb)	chrX	129535943	129547317	11375	+	51634	uc004evt.3	0	ENSG00000134597	RBMX2	RNA binding motif protein, X-linked 2
Peak_116295	chr6:157708890-157709453	0.7501	2.01404	4.18	0.1092	1	0.384693	6.98e-20	0.155131	0.460175	chr6	157708891	157709453	563	1.14201	0.678077	1.68418	0.459788	Downstream (<1kb)	chr6	157710054	157745253	35200	-	729515	uc003sih.4	36362	ENSG00000215712	TMEM242	transmembrane protein 242
Peak_23505	chr11:110679084-110679563	0.5331	1.42438	1.917	0.2839	1	0.384474	0	0.0175266	0.598	chr11	110679085	110679563	479	0.837431	0.524589	1.59636	0.275194	Distal Intergenic	chr11	110447759	110583912	136154	-	57569	uc001pla.2	-95651	ENSG00000137727	ARHGAP20	Rho GTPase activating protein 20
Peak_51574	chr17:79243960-79244570	0.5787	1.94295	2.107	0.2162	1	0.383616	0	0.0606938	0.55569	chr17	79243961	79244570	610	0.873674	0.844405	1.03466	0.71302	Intron (uc002jzy.1/124565, intron 6 of 13)	chr17	79218799	79259514	40716	-	124565	uc002jzy.1	15553	ENSG00000157637	SLC38A10	solute carrier family 38, member 10
Peak_4194	chr1:91923862-91924862	-0.9959	2.63453	6.794	0.0152	1	0.383582	0	0.0514822	0.564936	chr1	91923863	91924862	1000	1.89377	0.738401	2.56469	0.545237	Distal Intergenic	chr1	91966404	91991321	24918	+	8317	uc001doe.3	-42541	ENSG00000097046	CDC7	cell division cycle 7
Peak_57168	chr19:37808248-37809154	0.6005	2.75422	2.464	0.1591	1	0.383506	0	0.036423	0.580071	chr19	37808249	37809154	906	2.95993	0.894958	3.30734	0.80095	Promoter (<=1kb)	chr19	37808813	37855357	46545	+	284459	uc002ofy.3	0	ENSG00000181666	HKR1	HKR1, GLI-Kruppel zinc finger family member
Peak_51108	chr17:71879405-71879962	-1.313	1.61387	6.66	0.01611	1	0.383474	2.66e-16	0.0185019	0.598024	chr17	71879406	71879962	557	0.506976	1.00003	0.506959	1.00007	Distal Intergenic	chr17	71745409	71824676	79268	-	283982	uc010dfo.2	-55286	ENSG00000177338	LINC00469	long intergenic non-protein coding RNA 469
Peak_92475	chr4:98295544-98296160	-0.8863	2.15726	5.293	0.04632	1	0.382818	0	0.0186639	0.598518	chr4	98295545	98296160	616	1.70081	0.577884	2.94316	0.33395	Intron (uc031sgo.1/101410545, intron 1 of 5)	chr4	98288077	98411315	123239	+	101410545	uc031sgo.1	8083	ENSG00000251620	STPG2-AS1	STPG2 antisense RNA 1
Peak_99821	chr5:36181115-36182266	-0.5686	3.54257	4.174	0.1095	1	0.382419	2.48e-17	0.0951726	0.522408	chr5	36181116	36182266	1151	2.83242	0.577052	4.90844	0.332989	3' UTR	chr5	36152145	36184142	31998	+	6502	uc003jkc.2	30121	ENSG00000145604	SKP2	S-phase kinase-associated protein 2, E3 ubiquitin protein ligase
Peak_88263	chr4:12471482-12471905	-0.8957	1.73784	5.655	0.06927	1	0.382192	0	0.161301	0.456507	chr4	12471483	12471905	423	1.34212	0.522097	2.57063	0.272585	Distal Intergenic	chr4	13369347	13485989	116643	-	9364	uc003gmt.2	1014506	ENSG00000157869	RAB28	RAB28, member RAS oncogene family
Peak_16990	chr10:118447785-118448688	0.7489	2.38597	5.582	0.07894	1	0.382061	0.132104	0.301648	0.184187	chr10	118447786	118448688	903	1.7114	0.610178	2.80475	0.372317	Intron (uc001lct.3/259217, intron 6 of 11)	chr10	118423797	118429775	5979	-	143379	uc001lcs.1	-18913	ENSG00000165863	C10orf82	chromosome 10 open reading frame 82
Peak_80952	chr3:74203912-74204557	-0.939	2.30387	6.613	0.02658	1	0.381416	0	0.021916	0.596668	chr3	74203913	74204557	645	1.93069	0.606078	3.18555	0.367331	Distal Intergenic	chr3	74311722	74570343	258622	-	5067	uc003dpm.1	366430	ENSG00000113805	CNTN3	contactin 3 (plasmacytoma associated)
Peak_99091	chr5:22652441-22652893	-1.335	1.83815	9.526	0.004901	1	0.381146	4.57e-16	0.0769123	0.541942	chr5	22652442	22652893	452	1.3143	0.811062	1.62047	0.657822	Intron (uc003jgk.2/1010, intron 14 of 14)	chr5	21750973	22853731	1102759	-	1010	uc003jgk.2	201289	ENSG00000154162	CDH12	cadherin 12, type 2 (N-cadherin 2)
Peak_27634	chr12:49147168-49147445	0.7322	1.36559	3.247	0.1563	1	0.380598	3.14e-47	0.056758	0.562644	chr12	49147169	49147445	277	0.680152	0.585646	1.16137	0.342981	Intron (uc001rsg.4/255411, intron 1 of 3)	chr12	49165758	49165820	63	-	100616262	uc021qxl.2	18651	ENSG00000264201	MIR4701	microRNA 4701
Peak_142567	chrX:149930492-149931675	0.7336	2.77419	2.927	0.09947	1	0.38048	0	0.0706199	0.5489	chrX	149930493	149931675	1183	2.16765	0.601486	3.60382	0.361785	3' UTR	chrX	149887097	149933575	46479	+	8776	uc010ntf.3	44578	ENSG00000063601	MTMR1	myotubularin related protein 1
Peak_84094	chr3:141022037-141022920	0.5263	2.8899	3.836	0.1729	1	0.380429	0.092053	0.381151	0.146367	chr3	141022038	141022920	883	2.53393	0.331898	7.63465	0.110156	Distal Intergenic	chr3	141043055	141168632	125578	+	253461	uc003etw.3	-21017	ENSG00000177311	ZBTB38	zinc finger and BTB domain containing 38
Peak_62791	chr2:87428440-87428821	1.622	0.87218	8.355	0.007843	1	0.380077	0	0.127072	0.492851	chr2	87428441	87428821	381	0.00469222	0.775634	0.00604953	0.601609	Intron (uc002srs.4/64795, intron 3 of 10)	chr2	87257798	87303536	45739	-	285074	uc002ssf.4	-125285	ENSG00000231259	LOC285074	anaphase promoting complex subunit 1 pseudogene
Peak_66058	chr2:153627918-153628707	-1.211	2.42796	8.477	0.007461	1	0.37953	0	0.135588	0.484881	chr2	153627919	153628707	789	1.6277	0.724966	2.24521	0.525576	Distal Intergenic	chr2	153576549	153617767	41219	+	151188	uc002tyo.2	52158	ENSG00000177917	ARL6IP6	ADP-ribosylation factor-like 6 interacting protein 6
Peak_74824	chr21:35295890-35297377	0.5072	3.02411	3.182	0.1751	1	0.379228	0	0.0870159	0.533756	chr21	35295891	35297377	1487	3.3808	0.730058	4.63086	0.532984	Distal Intergenic	chr21	35303516	35343487	39972	+	100506334	uc002ytn.3	-7625	ENSG00000237945	LINC00649	long intergenic non-protein coding RNA 649
Peak_99637	chr5:33265822-33266758	-1.049	2.76122	8.938	0.008036	1	0.378859	0	0.0200049	0.601136	chr5	33265823	33266758	936	2.41887	0.474851	5.09396	0.225484	Distal Intergenic	chr5	33440802	33468196	27395	+	6897	uc031sja.1	-174979	ENSG00000113407	TARS	threonyl-tRNA synthetase
Peak_30941	chr12:103548226-103548863	-1.085	2.21655	6.588	0.01664	1	0.37863	0	0.00115482	0.620215	chr12	103548227	103548863	637	1.7332	0.562682	3.08026	0.316611	Distal Intergenic	chr12	103351452	103354294	2843	+	429	uc001tjr.4	197411	ENSG00000139352	ASCL1	achaete-scute family bHLH transcription factor 1
Peak_1669	chr1:38204869-38205289	1.179	1.17468	4.842	0.03723	1	0.378266	0	0.1458	0.475933	chr1	38204870	38205289	420	-0.137617	1.08753	-0.126541	1.18272	Intron (uc001cbu.3/284656, intron 16 of 16)	chr1	38179553	38197254	17702	-	284656	uc009vvh.2	-8035	ENSG00000183317	EPHA10	EPH receptor A10
Peak_40629	chr14:79218999-79219793	0.4805	2.24505	2.071	0.263	1	0.378132	2.48e-16	0.00264312	0.619225	chr14	79219000	79219793	794	1.88339	0.448597	4.1984	0.201239	Intron (uc001xum.2/9369, intron 8 of 20)	chr14	79081275	79454642	373368	+	9369	uc010asv.1	138518	ENSG00000021645	NRXN3	neurexin 3
Peak_118827	chr7:32168554-32169470	-1.606	2.38432	13.64	0.001085	1	0.377442	0	0.1899	0.432658	chr7	32168555	32169470	916	1.26116	1.00202	1.25862	1.00405	Intron (uc003tco.2/5137, intron 16 of 18)	chr7	31829247	32111045	281799	-	5137	uc003tcs.3	-58425	ENSG00000154678	PDE1C	phosphodiesterase 1C, calmodulin-dependent 70kDa
Peak_94777	chr4:140897162-140898077	-0.7927	2.39278	5.009	0.06475	1	0.376556	0	0.116149	0.507295	chr4	140897163	140898077	915	1.80539	0.464209	3.88918	0.21549	Intron (uc011chd.1/55534, intron 3 of 3)	chr4	140637546	141075233	437688	-	55534	uc011chd.1	178070	ENSG00000196782	MAML3	mastermind-like 3 (Drosophila)
Peak_132475	chr8:137693230-137694105	-1.104	2.26114	8.574	0.01119	1	0.3753	0	0.0265375	0.598163	chr8	137693231	137694105	875	1.78392	0.633221	2.81722	0.400969	Distal Intergenic	chr8	136594121	136659848	65728	+	10656	uc010mek.4	1099984	ENSG00000131773	KHDRBS3	KH domain containing, RNA binding, signal transduction associated 3
Peak_58814	chr2:13186687-13187432	-0.8692	2.19181	5.858	0.04461	1	0.374678	2.87e-17	0.153426	0.471896	chr2	13186688	13187432	745	1.41189	0.744242	1.89709	0.553897	Distal Intergenic	chr2	13106908	13147138	40231	-	100506474	uc002rbw.2	-40294	ENSG00000225649	LOC100506474	uncharacterized LOC100506474
Peak_87012	chr3:188978183-188979187	0.7287	2.9655	5.653	0.05522	1	0.37464	0	0.120626	0.504734	chr3	188978184	188979187	1004	2.22441	0.57539	3.86591	0.331074	Intron (uc003frv.2/285386, intron 9 of 10)	chr3	188956475	188958383	1909	-	100874027	uc031scu.1	-20804	ENSG00000230115	TPRG1-AS2	TPRG1 antisense RNA 2
Peak_60999	chr2:52504223-52505278	-0.7993	2.5445	5.857	0.04822	1	0.374135	1.57e-17	0.200066	0.4258	chr2	52504224	52505278	1055	2.22846	0.577204	3.86079	0.333164	Distal Intergenic	chr2	50145643	51259674	1114032	-	9378	uc021vhi.1	-1245604	ENSG00000179915	NRXN1	neurexin 1
Peak_79708	chr3:50456156-50456678	0.6994	2.00096	3.158	0.1396	1	0.373549	0	0.0295663	0.596885	chr3	50456157	50456678	522	0.723624	1.07604	0.672486	1.15787	Intron (uc003dap.3/9254, intron 35 of 37)	chr3	50392180	50396939	4760	-	11070	uc003dan.1	-59739	ENSG00000126062	TMEM115	transmembrane protein 115
Peak_123850	chr7:128741742-128742140	0.97	1.39123	4.692	0.06036	1	0.373421	0	0.311523	0.315056	chr7	128741743	128742140	398	0.299118	0.89449	0.334401	0.800113	Distal Intergenic	chr7	128766325	128768050	1726	+	407835	uc003voo.3	-24582	ENSG00000230626	LOC407835	mitogen-activated protein kinase kinase 2 pseudogene
Peak_141271	chrX:101975010-101976863	0.4882	4.11971	2.057	0.2012	1	0.373272	0	0.210463	0.416265	chrX	101975011	101976863	1853	3.91655	0.412971	9.48384	0.170545	Promoter (<=1kb)	chrX	101975642	102007369	31728	+	80823	uc004ejo.3	0	ENSG00000198908	BHLHB9	basic helix-loop-helix domain containing, class B, 9
Peak_116529	chr6:161859753-161860828	0.9067	2.24226	6.227	0.03815	1	0.373221	2.26e-16	0.0556652	0.571113	chr6	161859754	161860828	1075	2.56232	0.883063	2.90163	0.7798	Intron (uc011egf.2/5071, intron 3 of 6)	chr6	161551057	161695107	144051	-	56895	uc003qtr.1	-165721	ENSG00000026652	AGPAT4	1-acylglycerol-3-phosphate O-acyltransferase 4
Peak_5812	chr1:142901222-142901821	-1.343	1.31163	4.799	0.03802	1	0.373163	2.12e-17	0.00655125	0.620286	chr1	142901223	142901821	599	1.39447	0.90633	1.53859	0.821433	Intron (uc001eiw.1/uc001eiw.1, intron 1 of 7)	chr1	142697421	142713605	16185	-	100874392	uc031pnv.1	-188216	NA	ANKRD20A12P	ankyrin repeat domain 20 family, member A12, pseudogene
Peak_62062	chr2:71917479-71918152	0.6252	2.23497	3.233	0.1648	1	0.373151	0	0.0943432	0.532506	chr2	71917480	71918152	673	1.47638	0.577398	2.55695	0.333389	Distal Intergenic	chr2	71828402	71913893	85492	+	8291	uc010yqz.2	89750	ENSG00000135636	DYSF	dysferlin
Peak_76151	chr22:33445152-33445510	0.7077	1.24769	2.313	0.1936	1	0.372628	0	0.0618866	0.565486	chr22	33445153	33445510	358	0.993371	0.625874	1.58717	0.391719	Intron (uc003amz.3/8224, intron 13 of 13)	chr22	32908540	33454377	545838	-	8224	uc003amz.3	9224	ENSG00000185666	SYN3	synapsin III
Peak_142372	chrX:141419435-141420245	1.016	2.38684	5.861	0.02307	1	0.37234	0	0.203487	0.424173	chrX	141419436	141420245	810	1.37042	0.981933	1.39563	0.964192	Distal Intergenic	chrX	141290128	141293076	2949	-	51438	uc004fbu.2	-127169	ENSG00000046774	MAGEC2	melanoma antigen family C, 2
Peak_141728	chrX:118940770-118941547	0.7059	2.08025	3.983	0.09826	1	0.371981	0.129374	0.0458056	0.452839	chrX	118940771	118941547	777	0.858079	0.938855	0.913964	0.881448	Distal Intergenic	chrX	118920467	118925622	5156	-	6170	uc004erx.2	-15925	ENSG00000198918	RPL39	ribosomal protein L39
Peak_33061	chr13:33243031-33243509	-1.091	1.35663	5.236	0.03084	1	0.371221	0	0.104223	0.524556	chr13	33243032	33243509	478	0.994015	0.719421	1.38169	0.517566	Intron (uc001uuo.3/23047, intron 7 of 12)	chr13	33249971	33265405	15435	+	23047	uc010teb.2	-6939	ENSG00000083642	PDS5B	PDS5, regulator of cohesion maintenance, homolog B (S. cerevisiae)
Peak_74503	chr21:30163272-30163790	-0.9293	1.96142	4.432	0.05342	1	0.371185	1.2e-17	0.02161	0.607205	chr21	30163273	30163790	518	1.13819	0.67098	1.69631	0.450214	Distal Intergenic	chr21	30244513	30257695	13183	-	29104	uc002ymq.2	94422	ENSG00000156239	N6AMT1	N-6 adenine-specific DNA methyltransferase 1 (putative)
Peak_16249	chr10:105155455-105156833	0.512	3.78753	2.707	0.1726	1	0.371028	0	0.07379	0.555182	chr10	105155456	105156833	1378	3.68246	0.481656	7.64541	0.231993	Promoter (<=1kb)	chr10	105156412	105206019	49608	+	22984	uc001kwy.1	0	ENSG00000148843	PDCD11	programmed cell death 11
Peak_105364	chr5:137931093-137931510	0.8037	1.4958	3.399	0.09514	1	0.370835	0	0.0130264	0.616139	chr5	137931094	137931510	417	0.404219	0.935345	0.43216	0.874871	Distal Intergenic	chr5	137890571	137911318	20748	-	3313	uc003ldf.3	-20192	ENSG00000113013	HSPA9	heat shock 70kDa protein 9 (mortalin)
Peak_11594	chr10:5953261-5954140	0.5908	2.90379	3.612	0.1213	1	0.370769	0	0.000128181	0.629103	chr10	5953262	5954140	879	1.79019	0.858923	2.08422	0.737749	Intron (uc001iir.4/84893, intron 6 of 21)	chr10	5936349	5979558	43210	+	84893	uc001iit.4	17791	ENSG00000134452	FBXO18	F-box protein, helicase, 18
Peak_141275	chrX:102090502-102090982	0.473	1.62597	1.652	0.321	1	0.370707	0	0.000778934	0.628514	chrX	102090503	102090982	480	0.862948	0.72157	1.19593	0.520664	Intron (uc004ejq.2/100287765, intron 4 of 7)	chrX	102094836	102121752	26917	+	100287765	uc004ejr.3	-4333	ENSG00000223546	LINC00630	long intergenic non-protein coding RNA 630
Peak_95253	chr4:148220160-148220880	-0.689	2.72536	3.565	0.09043	1	0.370535	0.0337204	0.0208382	0.574907	chr4	148220161	148220880	720	2.11519	0.58783	3.59831	0.345544	Distal Intergenic	chr4	148402069	148466106	64038	+	1909	uc003iky.3	-181908	ENSG00000151617	EDNRA	endothelin receptor type A
Peak_11339	chr1:246832798-246833497	0.7369	2.38117	3.276	0.08444	1	0.370132	0	0.107178	0.52269	chr1	246832799	246833497	699	1.39463	0.737913	1.88996	0.544516	Downstream (<1kb)	chr1	246887378	246931440	44063	+	51097	uc001ibr.3	-54579	ENSG00000143653	SCCPDH	saccharopine dehydrogenase (putative)
Peak_33432	chr13:39702334-39703079	-1.128	2.39726	7.724	0.01019	1	0.369976	0	0.0120661	0.617958	chr13	39702335	39703079	745	1.54848	0.687583	2.25206	0.47277	Distal Intergenic	chr13	39612448	39624244	11797	+	387921	uc001uxc.4	90631	ENSG00000188811	NHLRC3	NHL repeat containing 3
Peak_49630	chr17:38463170-38463839	0.6262	1.77233	2.192	0.1962	1	0.369843	0	0.00654886	0.623608	chr17	38463171	38463839	669	0.981471	0.705906	1.39037	0.498304	Promoter (2-3kb)	chr17	38465423	38513895	48473	+	5914	uc002huk.2	-2252	ENSG00000131759	RARA	retinoic acid receptor, alpha
Peak_3489	chr1:77866922-77867679	-1.33	1.79336	9.61	0.004742	1	0.369765	0	0.0836132	0.546622	chr1	77866923	77867679	757	1.38042	0.722798	1.90983	0.522438	Intron (uc001dhn.3/26289, intron 6 of 13)	chr1	77748287	78025654	277368	+	26289	uc001dho.3	119392	ENSG00000154027	AK5	adenylate kinase 5
Peak_35801	chr13:85358436-85358982	-1.112	2.70416	6.591	0.01661	1	0.369703	0	0.0831605	0.547136	chr13	85358437	85358982	546	1.65422	0.84469	1.95837	0.7135	Distal Intergenic	chr13	85937738	86118797	181060	+	100874137	uc031qmo.1	-579301	ENSG00000226317	LINC00351	long intergenic non-protein coding RNA 351
Peak_36833	chr13:105765956-105766491	-1.36	1.84352	10.62	0.003813	1	0.369455	1.1e-17	0.0404116	0.590134	chr13	105765957	105766491	535	0.823981	0.750847	1.0974	0.563772	Distal Intergenic	chr13	106118216	106143383	25168	+	267012	uc001vpz.3	-352259	ENSG00000182346	DAOA	D-amino acid oxidase activator
Peak_84673	chr3:150995924-150996566	-0.8151	2.46888	5.904	0.05054	1	0.36925	2.51e-16	0.00152944	0.62922	chr3	150995925	150996566	642	2.18917	0.464125	4.71677	0.215412	Promoter (<=1kb)	chr3	150929905	150996230	66326	-	9934	uc003eys.1	0	ENSG00000174944	P2RY14	purinergic receptor P2Y, G-protein coupled, 14
Peak_102008	chr5:79783335-79784637	0.1399	5.2237	0.08825	0.7689	1	0.369007	0	0.00396969	0.627023	chr5	79783336	79784637	1302	4.48162	0.555855	8.06256	0.308975	Promoter (<=1kb)	chr5	79783800	79838382	54583	+	167555	uc003kgv.2	0	ENSG00000152380	FAM151B	family with sequence similarity 151, member B
Peak_58773	chr2:12558961-12560181	-1.149	3.2156	11.21	0.00258	1	0.368705	0	0.0032569	0.628038	chr2	12558962	12560181	1220	2.80345	0.579777	4.83539	0.336141	Intron (uc002rbu.1/uc002rbu.1, intron 4 of 5)	chr2	12856998	12882858	25861	+	28951	uc002rbv.4	-298036	ENSG00000071575	TRIB2	tribbles pseudokinase 2
Peak_126475	chr8:27131735-27132703	0.4922	4.21787	2.383	0.1975	1	0.368462	0	0.00164575	0.629893	chr8	27131736	27132703	968	3.70176	0.537952	6.88119	0.289393	Distal Intergenic	chr8	27093814	27115903	22090	-	81551	uc003xfj.3	-16800	ENSG00000015592	STMN4	stathmin-like 4
Peak_99716	chr5:34518200-34518632	-0.9528	2.19209	5.82	0.02471	1	0.367863	0	0.0570595	0.575077	chr5	34518201	34518632	432	1.0985	0.820071	1.33951	0.672517	Distal Intergenic	chr5	34656433	34832717	176285	+	26064	uc003jir.3	-138232	ENSG00000039560	RAI14	retinoic acid induced 14
Peak_140004	chrX:35929450-35930070	2.414	1.92155	8.63	0.007009	1	0.367737	0	0.149121	0.483141	chrX	35929451	35930070	620	0.398205	1.35694	0.293459	1.84128	Distal Intergenic	chrX	35937851	36008269	70419	+	170063	uc004ddj.3	-8400	ENSG00000165164	CXorf22	chromosome X open reading frame 22
Peak_42683	chr15:37434564-37434954	0.7405	1.48395	3.384	0.1483	1	0.367508	0	0.119908	0.512584	chr15	37434565	37434954	390	0.128977	1.06972	0.120571	1.1443	Distal Intergenic	chr15	37183222	37393500	210279	-	4212	uc001zjt.3	-41454	ENSG00000134138	MEIS2	Meis homeobox 2
Peak_25063	chr12:3920328-3920845	0.5622	1.49638	1.758	0.2808	1	0.36726	0	0.218965	0.413775	chr12	3920329	3920845	517	0.387271	0.859818	0.45041	0.739287	3' UTR	chr12	3918027	3939236	21210	-	57097	uc001qmk.1	18907	ENSG00000111224	PARP11	poly (ADP-ribose) polymerase family, member 11
Peak_53909	chr18:45794388-45794987	0.9321	2.03745	6.555	0.04654	1	0.367031	0	0.130991	0.501978	chr18	45794389	45794987	599	0.936821	0.831303	1.12693	0.691065	Intron (uc010dnw.3/201501, intron 3 of 4)	chr18	45566271	45864769	298499	-	201501	uc010dny.1	70380	ENSG00000184828	ZBTB7C	zinc finger and BTB domain containing 7C
Peak_142569	chrX:149940482-149941142	0.7059	1.81268	2.109	0.1589	1	0.366951	8.29e-14	0.0564662	0.576583	chrX	149940483	149941142	660	2.22326	1.05115	2.11508	1.10491	Intron (uc004fek.3/83692, intron 3 of 11)	chrX	149887097	149933575	46479	+	8776	uc010ntf.3	54045	ENSG00000063601	MTMR1	myotubularin related protein 1
Peak_129052	chr8:79363622-79364076	-1.676	1.5586	13.23	0.00125	1	0.366703	9.32e-18	0.0289332	0.604364	chr8	79363623	79364076	454	1.08494	0.652687	1.66226	0.426	Distal Intergenic	chr8	79428336	79517502	89167	+	5569	uc003yba.3	-64713	ENSG00000171033	PKIA	protein kinase (cAMP-dependent, catalytic) inhibitor alpha
Peak_80261	chr3:63112956-63113435	0.704	1.6574	3.426	0.1397	1	0.366678	0	0.0363669	0.596955	chr3	63112957	63113435	479	1.0184	0.78643	1.29496	0.618472	Downstream (2-3kb)	chr3	63088368	63110737	22370	+	285401	uc011bfj.2	25067	ENSG00000244342	LINC00698	long intergenic non-protein coding RNA 698
Peak_132859	chr8:144055454-144057687	0.4254	4.43435	1.519	0.2846	1	0.366617	0	0.118051	0.515332	chr8	144055455	144057687	2233	3.10166	1.21307	2.55687	1.47154	Distal Intergenic	chr8	144077245	144079080	1836	+	100128627	uc031tcl.1	-21790	ENSG00000253971	CDC42P3	cell division cycle 42 pseudogene 3
Peak_118806	chr7:31783711-31784528	0.45	3.23846	2.596	0.2262	1	0.366023	0	0.337813	0.296164	chr7	31783712	31784528	817	2.51048	0.470669	5.33385	0.221529	Distal Intergenic	chr7	31726631	31748069	21439	+	10842	uc003tcl.3	57897	ENSG00000106341	PPP1R17	protein phosphatase 1, regulatory subunit 17
Peak_91407	chr4:79166056-79166694	-0.8152	2.25813	5.137	0.07824	1	0.365806	0.308567	0.0602087	0.265417	chr4	79166057	79166694	638	1.49441	0.522094	2.86235	0.272582	Promoter (<=1kb)	chr4	79166387	79240807	74421	+	80144	uc003hky.1	0	ENSG00000138759	FRAS1	Fraser extracellular matrix complex subunit 1
Peak_63814	chr2:110948462-110948989	0.9462	1.75361	6.457	0.0482	1	0.365581	0	0.127007	0.507412	chr2	110948463	110948989	527	0.790424	0.832098	0.949917	0.692387	Intron (uc002tfl.4/4867, intron 18 of 19)	chr2	110880914	110962639	81726	-	4867	uc002tfl.4	14176	ENSG00000144061	NPHP1	nephronophthisis 1 (juvenile)
Peak_131580	chr8:123116874-123117335	-1.381	1.90928	8.815	0.006504	1	0.365577	1.44e-19	0.0612531	0.57317	chr8	123116875	123117335	461	1.09593	0.873485	1.25466	0.762976	Intron (uc003ypj.3/uc003ypj.3, intron 2 of 2)	chr8	122625271	122653630	28360	-	3037	uc003yph.2	-463705	ENSG00000170961	HAS2	hyaluronan synthase 2
Peak_141523	chrX:109389596-109390242	0.5269	1.58436	1.977	0.2654	1	0.365506	0.335182	0.0436006	0.255712	chrX	109389597	109390242	646	1.70249	0.772282	2.20449	0.59642	Intron (uc004eon.2/84187, intron 4 of 5)	chrX	109325346	109325446	101	+	100616491	uc022ccj.1	64896	ENSG00000265584	MIR3978	microRNA 3978
Peak_65717	chr2:149291606-149292732	0.376	3.45031	2.035	0.3072	1	0.36512	0	0.0877864	0.547093	chr2	149291607	149292732	1126	2.57526	0.667593	3.85753	0.445681	Distal Intergenic	chr2	149242685	149271044	28360	+	55777	uc002twp.3	50047	ENSG00000204406	MBD5	methyl-CpG binding domain protein 5
Peak_106939	chr5:165439920-165441117	-0.8598	3.48631	6.49	0.02332	1	0.364823	6.15e-17	0.112494	0.522683	chr5	165439921	165441117	1197	2.80241	0.654524	4.2816	0.428401	Distal Intergenic	chr5	166711843	167420187	708345	+	57451	uc021yhi.1	-1271922	ENSG00000145934	TENM2	teneurin transmembrane protein 2
Peak_135332	chr9:75184774-75185563	-0.8004	2.6171	5.549	0.04306	1	0.364802	0	0.0111019	0.624096	chr9	75184775	75185563	789	1.8698	0.522013	3.58191	0.272497	Intron (uc004aiz.1/117531, intron 1 of 23)	chr9	75192818	75445445	252628	+	117531	uc010moz.1	-8043	ENSG00000165091	TMC1	transmembrane channel-like 1
Peak_52249	chr18:12701866-12703642	0.4032	3.92826	0.8984	0.3523	1	0.364303	0	0.0241085	0.611588	chr18	12701867	12703642	1776	3.99911	0.668632	5.98104	0.447068	Promoter (<=1kb)	chr18	12702987	12725658	22672	+	56984	uc002krj.2	0	ENSG00000128789	PSMG2	proteasome (prosome, macropain) assembly chaperone 2
Peak_11724	chr10:9667286-9667760	0.746	1.3366	2.406	0.1409	1	0.364284	0	0.0134114	0.622305	chr10	9667287	9667760	474	0.988188	0.876568	1.12734	0.768372	Distal Intergenic	chr10	10826402	10836877	10476	-	207107	uc001ikf.1	1169590	ENSG00000225383	SFTA1P	surfactant associated 1, pseudogene
Peak_70047	chr2:224821553-224822765	0.2086	5.07518	0.2431	0.6263	1	0.363386	0	0.00812739	0.628487	chr2	224821554	224822765	1212	4.85175	0.373018	13.0067	0.139142	Promoter (<=1kb)	chr2	224822121	224832431	10311	+	65080	uc002vnr.4	0	ENSG00000135900	MRPL44	mitochondrial ribosomal protein L44
Peak_43015	chr15:45624718-45625446	-1.649	2.33371	16.37	0.0004399	1	0.362246	0	0.359088	0.278666	chr15	45624719	45625446	728	1.2292	0.828866	1.48299	0.687019	Distal Intergenic	chr15	45653322	45670742	17421	-	2628	uc001zvb.3	46023	ENSG00000171766	GATM	glycine amidinotransferase (L-arginine:glycine amidinotransferase)
Peak_36211	chr13:94753788-94754293	-1.949	1.87006	14.84	0.0007238	1	0.362116	0	0.0988862	0.538997	chr13	94753789	94754293	505	0.956117	0.906056	1.05525	0.820938	Intron (uc010tig.1/10082, intron 4 of 5)	chr13	94470677	94510726	40050	-	100873973	uc031qmw.1	-243567	NA	GPC6-AS2	GPC6 antisense RNA 2
Peak_17725	chr11:1132785-1133356	0.8141	1.23349	2.595	0.1289	1	0.361687	0	0.0300037	0.608309	chr11	1132786	1133356	571	0.300809	0.764207	0.393623	0.584013	Distal Intergenic	chr11	1151580	1253774	102195	+	727897	uc021qbr.1	-18794	ENSG00000117983	MUC5B	mucin 5B, oligomeric mucus/gel-forming
Peak_955	chr1:23610164-23610565	0.5573	1.4768	1.868	0.2634	1	0.361448	0	0.00431016	0.634242	chr1	23610165	23610565	401	0.363791	1.00681	0.361331	1.01366	Distal Intergenic	chr1	23636276	23638386	2111	-	10236	uc001bgo.3	28221	ENSG00000125944	HNRNPR	heterogeneous nuclear ribonucleoprotein R
Peak_58093	chr2:309869-310579	0.5465	1.78165	2.184	0.2468	1	0.36095	2.36e-16	0.048016	0.591034	chr2	309870	310579	710	0.662558	0.879093	0.753684	0.772804	Distal Intergenic	chr2	279561	288308	8748	-	285016	uc002qwi.4	-22271	ENSG00000189292	FAM150B	family with sequence similarity 150, member B
Peak_94897	chr4:142527544-142528004	-0.9495	1.85924	5.333	0.04229	1	0.360636	0	0.0112115	0.628153	chr4	142527545	142528004	460	1.16025	0.581188	1.99634	0.33778	Distal Intergenic	chr4	142557749	142655140	97392	+	3600	uc003iis.3	-30204	ENSG00000164136	IL15	interleukin 15
Peak_12958	chr10:35124784-35125436	0.4504	2.0209	1.587	0.2973	1	0.360543	0	0.0306581	0.608799	chr10	35124785	35125436	652	1.35945	0.614031	2.21398	0.377035	Distal Intergenic	chr10	34398488	35104253	705766	-	56288	uc010qej.2	-21183	ENSG00000148498	PARD3	par-3 family cell polarity regulator
Peak_119927	chr7:47738542-47739135	-1.091	2.08142	5.796	0.02377	1	0.360424	3.34e-18	0.0247676	0.614808	chr7	47738543	47739135	593	1.5689	0.57174	2.74407	0.326887	Distal Intergenic	chr7	47694842	47701246	6405	+	401335	uc010kyp.1	44293	ENSG00000221845	C7orf65	chromosome 7 open reading frame 65
Peak_122750	chr7:110508911-110509802	-0.9339	2.31749	5.9	0.03029	1	0.360036	0.104821	0.0220364	0.513106	chr7	110508912	110509802	891	1.94438	0.617263	3.15	0.381013	Intron (uc003vfq.2/83943, intron 1 of 5)	chr7	110731062	110765509	34448	+	54674	uc003vfs.4	-222150	ENSG00000173114	LRRN3	leucine rich repeat neuronal 3
Peak_94587	chr4:137663343-137663827	0.6472	1.8419	2.964	0.1737	1	0.359522	3.6e-17	0.280349	0.360129	chr4	137663344	137663827	484	1.48864	0.494001	3.01343	0.244037	Distal Intergenic	chr4	138440074	138453629	13556	-	54510	uc003ihe.4	790285	ENSG00000189184	PCDH18	protocadherin 18
Peak_100117	chr5:41329565-41330265	-1.165	2.62586	8.967	0.006119	1	0.359187	5.15e-21	0.141527	0.499286	chr5	41329566	41330265	700	1.93075	0.685146	2.81801	0.469425	Intron (uc003jmm.1/345557, intron 1 of 2)	chr5	41142248	41261540	119293	-	729	uc003jml.2	-68725	ENSG00000039537	C6	complement component 6
Peak_122885	chr7:112159982-112160645	-2.231	2.77226	24.25	4.53e-05	1	0.359182	3.63e-16	0.17588	0.464938	chr7	112159983	112160645	663	1.63682	0.888669	1.84187	0.789732	Distal Intergenic	chr7	112121066	112130943	9878	+	286006	uc003vgm.3	39579	ENSG00000181016	LSMEM1	leucine-rich single-pass membrane protein 1
Peak_16244	chr10:105036217-105038149	0.1338	5.14466	0.1	0.7544	1	0.359057	2.54e-16	0.00678715	0.634156	chr10	105036218	105038149	1932	3.39505	1.49888	2.26505	2.24664	Promoter (<=1kb)	chr10	105036920	105040454	3535	+	9118	uc009xxj.3	0	ENSG00000148798	INA	internexin neuronal intermediate filament protein, alpha
Peak_20539	chr11:47911254-47911834	0.961	2.75841	7.308	0.02003	1	0.358716	0	0.0414877	0.599796	chr11	47911255	47911834	580	1.13857	1.287	0.884672	1.65637	Distal Intergenic	chr11	47799670	47870057	70388	-	23279	uc001ngm.3	-41777	ENSG00000030066	NUP160	nucleoporin 160kDa
Peak_131566	chr8:122710212-122711106	-1.643	2.97673	17.37	0.0003213	1	0.358586	3.63e-17	0.0686618	0.572753	chr8	122710213	122711106	894	2.09162	0.950401	2.20077	0.903262	Distal Intergenic	chr8	122625271	122653630	28360	-	3037	uc003yph.2	-57476	ENSG00000170961	HAS2	hyaluronan synthase 2
Peak_91379	chr4:78651591-78652830	-0.3648	3.63221	1.784	0.3274	1	0.358203	2.7e-16	0.0542212	0.587576	chr4	78651592	78652830	1239	2.52154	0.850332	2.96536	0.723064	Exon (uc011ccd.2/246175, exon 9 of 12)	chr4	78647159	78678105	30947	-	246175	uc003hkt.1	26513	ENSG00000138767	CNOT6L	CCR4-NOT transcription complex, subunit 6-like
Peak_77443	chr3:11092164-11093375	0.383	3.15178	1.651	0.3243	1	0.358027	1.4e-21	0.0347541	0.607219	chr3	11092165	11093375	1211	2.09759	0.764394	2.74412	0.584299	Distal Intergenic	chr3	11047784	11060910	13127	-	100874090	uc031ryk.1	-32465	ENSG00000232287	SLC6A1-AS1	SLC6A1 antisense RNA 1
Peak_117986	chr7:19106093-19106860	-1.281	2.69062	10.32	0.003603	1	0.357816	0	0.0402336	0.60195	chr7	19106094	19106860	767	2.12375	0.879042	2.41598	0.772716	Distal Intergenic	chr7	19155091	19157295	2205	-	7291	uc003sum.3	51201	ENSG00000122691	TWIST1	twist family bHLH transcription factor 1
Peak_88256	chr4:12349031-12350441	-0.6064	3.00222	4.858	0.1124	1	0.357512	7e-16	0.0399117	0.602577	chr4	12349032	12350441	1410	2.75586	0.359769	7.66009	0.129434	Distal Intergenic	chr4	11399988	11430537	30550	-	9957	uc003gmq.3	-919904	ENSG00000002587	HS3ST1	heparan sulfate (glucosamine) 3-O-sulfotransferase 1
Peak_12227	chr10:20045482-20046406	-0.5021	2.77289	2.509	0.2127	1	0.357207	0.0340844	0.0212512	0.587457	chr10	20045483	20046406	924	2.64625	0.421052	6.28485	0.177285	Distal Intergenic	chr10	20105372	20569115	463744	+	84898	uc001iqg.1	-59889	ENSG00000120594	PLXDC2	plexin domain containing 2
Peak_139596	chrX:19622068-19622876	0.782	1.79159	4.111	0.09572	1	0.357056	0	0.11005	0.532894	chrX	19622069	19622876	808	1.49934	0.636259	2.35649	0.404826	Intron (uc011mje.2/30011, intron 9 of 12)	chrX	19552083	19587605	35523	-	30011	uc010nfm.3	-35271	ENSG00000147010	SH3KBP1	SH3-domain kinase binding protein 1
Peak_131275	chr8:117717900-117718822	-0.707	2.57075	5.438	0.08964	1	0.356917	0.169949	0.307239	0.165895	chr8	117717901	117718822	922	1.74223	0.506002	3.44313	0.256038	Intron (uc003yoa.3/8667, intron 6 of 7)	chr8	117657055	117768062	111008	-	8667	uc003yoa.3	50161	ENSG00000147677	EIF3H	eukaryotic translation initiation factor 3, subunit H
Peak_9327	chr1:205600041-205601787	0.2403	4.55793	0.381	0.5566	1	0.356691	0	0.0439201	0.599389	chr1	205600042	205601787	1746	4.52124	0.392745	11.5119	0.154249	Promoter (1-2kb)	chr1	205566695	205602000	35306	-	2005	uc021pid.1	1958	ENSG00000158711	ELK4	ELK4, ETS-domain protein (SRF accessory protein 1)
Peak_120745	chr7:71319538-71320012	0.5119	1.69695	1.667	0.2932	1	0.356389	0	5.55e-05	0.643556	chr7	71319539	71320012	474	1.09383	0.524824	2.08419	0.27544	Intron (uc003twa.4/83698, intron 2 of 5)	chr7	71244476	71802208	557733	-	83698	uc003twa.4	482669	ENSG00000183166	CALN1	calneuron 1
Peak_64117	chr2:118176497-118177311	-0.8549	2.62726	5.656	0.02957	1	0.356266	1.78e-17	0.0360044	0.607729	chr2	118176498	118177311	814	2.1859	0.581682	3.75791	0.338353	Distal Intergenic	chr2	118572255	118589953	17699	+	8886	uc002tlh.1	-395757	ENSG00000088205	DDX18	DEAD (Asp-Glu-Ala-Asp) box polypeptide 18
Peak_58173	chr2:2186977-2187461	0.6154	1.73539	2.626	0.1909	1	0.356198	0	0.0578948	0.585908	chr2	2186978	2187461	484	0.962375	0.625022	1.53975	0.390653	Intron (uc002qxd.3/23040, intron 23 of 24)	chr2	1983463	2176760	193298	-	23040	uc002qxf.1	-10701	ENSG00000186487	MYT1L	myelin transcription factor 1-like
Peak_104252	chr5:118339473-118339936	-1.109	1.40897	5.305	0.03353	1	0.356188	6.34e-19	0.0897676	0.554044	chr5	118339474	118339936	463	0.587378	0.620754	0.946234	0.385335	Intron (uc003ksb.3/uc003ksb.3, intron 2 of 8)	chr5	118172569	118324240	151672	-	285605	uc003ksa.3	-15696	ENSG00000169570	DTWD2	DTW domain containing 2
Peak_109209	chr6:28611073-28611547	1.081	1.84518	5.967	0.03054	1	0.356068	1.82e-16	0.158105	0.485827	chr6	28611074	28611547	474	0.835724	0.705467	1.18464	0.497684	Exon (uc021ysd.1/uc021ysd.1, exon 1 of 1)	chr6	28539407	28555112	15706	-	114821	uc003nlo.3	-56435	ENSG00000232040	ZBED9	zinc finger, BED-type containing 9
Peak_116151	chr6:155317968-155318689	0.416	2.99537	2.014	0.2825	1	0.355853	0	0.13429	0.509857	chr6	155317969	155318689	721	1.99232	0.744542	2.67589	0.554343	Intron (uc003qqb.3/26230, intron 3 of 28)	chr6	155411423	155578857	167435	+	26230	uc003qqe.3	-93454	ENSG00000146426	TIAM2	T-cell lymphoma invasion and metastasis 2
Peak_85670	chr3:167735742-167736434	-1.183	1.91685	8.204	0.009503	1	0.355724	3.16e-18	0.00837073	0.635905	chr3	167735743	167736434	692	1.35393	0.519627	2.60558	0.270012	Intron (uc003ffe.2/27333, intron 2 of 15)	chr3	167727654	167813417	85764	-	27333	uc003ffe.2	77674	ENSG00000173905	GOLIM4	golgi integral membrane protein 4
Peak_97995	chr5:3659762-3660567	-0.7919	2.11768	3.085	0.09124	1	0.355549	5.07e-16	0.000602882	0.643848	chr5	3659763	3660567	805	2.27122	0.700611	3.24178	0.490856	Distal Intergenic	chr5	3596168	3601517	5350	+	79192	uc003jde.3	64399	ENSG00000170549	IRX1	iroquois homeobox 1
Peak_44002	chr15:68479552-68480330	0.8811	2.31998	4.918	0.04289	1	0.355409	0	0.0226394	0.621952	chr15	68479553	68480330	778	1.58721	0.739302	2.1469	0.546567	3' UTR	chr15	68483043	68498448	15406	-	91860	uc002arb.3	18895	ENSG00000129007	CALML4	calmodulin-like 4
Peak_49980	chr17:46102250-46103162	0.337	4.0016	0.7955	0.4073	1	0.355181	1.58e-17	0.0120797	0.632739	chr17	46102251	46103162	912	3.65023	0.641812	5.68738	0.411923	Downstream (<1kb)	chr17	46114527	46114613	87	-	406943	uc010wld.1	12362	ENSG00000207947	MIR152	microRNA 152
Peak_134908	chr9:44401532-44402583	1.034	1.55617	2.479	0.128	1	0.355076	0	0.0198825	0.625041	chr9	44401533	44402583	1051	2.20064	1.6507	1.33315	2.72481	Distal Intergenic	chr9	44387387	44391416	4030	+	643648	uc004adg.2	15196	ENSG00000229311	LINC01189	long intergenic non-protein coding RNA 1189
Peak_141274	chrX:102087172-102088192	0.5619	3.06267	3.573	0.14	1	0.355027	3.48e-17	0.210626	0.434347	chrX	102087173	102088192	1020	2.20003	0.671503	3.27627	0.450916	Intron (uc004ejq.2/100287765, intron 4 of 7)	chrX	102094836	102121752	26917	+	100287765	uc004ejr.3	-7663	ENSG00000223546	LINC00630	long intergenic non-protein coding RNA 630
Peak_139185	chrX:9650148-9651374	0.3717	3.27387	1.72	0.3111	1	0.354452	0.00595087	0.157113	0.482484	chrX	9650149	9651374	1226	2.25443	0.786912	2.8649	0.619231	Promoter (1-2kb)	chrX	9651431	9687780	36350	+	6907	uc004css.3	-1282	ENSG00000101849	TBL1X	transducin (beta)-like 1X-linked
Peak_11300	chr1:245622778-245623373	0.4228	1.77717	1.466	0.3703	1	0.354286	8.81e-17	0.130767	0.514947	chr1	245622779	245623373	595	1.22614	0.481204	2.54806	0.231557	Intron (uc010pyq.1/55083, intron 4 of 9)	chr1	245674304	245852109	177806	+	55083	uc001ibg.1	-51525	ENSG00000162849	KIF26B	kinesin family member 26B
Peak_80733	chr3:71268032-71268581	-0.6733	2.08367	4.312	0.137	1	0.354178	0	0.0868982	0.558924	chr3	71268033	71268581	549	1.16354	0.705268	1.64978	0.497403	Intron (uc003dol.3/27086, intron 16 of 16)	chr3	71003865	71294316	290452	-	27086	uc003dol.3	26283	ENSG00000114861	FOXP1	forkhead box P1
Peak_47425	chr16:69814242-69814707	1.17	1.24351	4.369	0.04691	1	0.35406	0	0.0762616	0.569679	chr16	69814243	69814707	465	-0.0222206	1.02491	-0.0216804	1.05045	Intron (uc031qwu.1/11060, intron 1 of 8)	chr16	69796187	69944308	148122	+	11060	uc031qwu.1	18520	ENSG00000198373	WWP2	WW domain containing E3 ubiquitin protein ligase 2
Peak_139472	chrX:15755637-15757079	0.5968	3.44175	2.864	0.1145	1	0.353996	0	0.136787	0.509217	chrX	15755638	15757079	1442	3.60437	0.827509	4.35568	0.684772	Promoter (<=1kb)	chrX	15756412	15805748	49337	+	11238	uc004cxe.3	0	ENSG00000169239	CA5B	carbonic anhydrase VB, mitochondrial
Peak_122323	chr7:101865478-101866197	0.6645	2.95104	4.154	0.09984	1	0.353937	0	0.139591	0.506472	chr7	101865479	101866197	719	1.54281	1.05184	1.46677	1.10638	Intron (uc003uys.4/1523, intron 20 of 23)	chr7	101928405	101962178	33774	+	10603	uc011kko.2	-62926	ENSG00000160999	SH2B2	SH2B adaptor protein 2
Peak_38262	chr14:33949763-33950523	-0.9013	2.30689	6.232	0.04416	1	0.353919	0	0.307188	0.338893	chr14	33949764	33950523	760	1.38692	0.669023	2.07305	0.447592	Intron (uc001wrs.3/64067, intron 4 of 11)	chr14	33684388	34150248	465861	+	64067	uc001wrw.3	266135	ENSG00000151322	NPAS3	neuronal PAS domain protein 3
Peak_2168	chr1:49136179-49136898	0.2555	2.5345	0.7525	0.5259	1	0.353892	0.00144914	0.112608	0.532051	chr1	49136180	49136898	719	1.69754	0.675389	2.51342	0.45615	Intron (uc001cru.2/84871, intron 8 of 13)	chr1	49193540	49242547	49008	-	79656	uc001crw.4	106367	ENSG00000162373	BEND5	BEN domain containing 5
Peak_76780	chr22:47369897-47370328	0.9948	0.75505	2.108	0.159	1	0.353861	0.0584832	0.158578	0.429078	chr22	47369898	47370328	431	-0.228095	0.901106	-0.253128	0.811993	Exon (uc003bib.3/25771, exon 9 of 13)	chr22	47169824	47571342	401519	+	25771	uc003bif.3	200504	ENSG00000054611	TBC1D22A	TBC1 domain family, member 22A
Peak_25340	chr12:9248932-9249786	0.3081	2.98246	1.045	0.4357	1	0.353617	0	0.0428875	0.603495	chr12	9248933	9249786	854	1.79897	0.935502	1.923	0.875163	Intron (uc001qvk.1/2, intron 21 of 35)	chr12	9220304	9268558	48255	-	2	uc001qvk.1	19625	ENSG00000175899	A2M	alpha-2-macroglobulin
Peak_28637	chr12:65484999-65485642	-1.641	1.92858	10.53	0.003332	1	0.353609	0	0.0680586	0.578332	chr12	65485000	65485642	643	0.87893	0.999342	0.879509	0.998684	Intron (uc001ssk.3/11197, intron 8 of 9)	chr12	65444404	65515346	70943	-	11197	uc001ssk.3	30346	ENSG00000156076	WIF1	WNT inhibitory factor 1
Peak_27847	chr12:52268922-52269413	1.161	1.45877	5.341	0.02976	1	0.353499	0	0.402062	0.24444	chr12	52268923	52269413	491	1.10445	0.638153	1.7307	0.40724	Distal Intergenic	chr12	52281793	52285441	3649	+	341405	uc001rzh.4	-12870	ENSG00000167612	ANKRD33	ankyrin repeat domain 33
Peak_113640	chr6:116296946-116298459	-0.6679	3.24072	4.612	0.06975	1	0.353109	0	0.000129976	0.646762	chr6	116296947	116298459	1513	3.57518	0.709107	5.04181	0.502833	Intron (uc003pwi.1/2444, intron 6 of 7)	chr6	116359894	116361107	1214	+	728402	uc011ebd.2	-62947	NA	TPI1P3	triosephosphate isomerase 1 pseudogene 3
Peak_63113	chr2:99421756-99422347	0.5217	2.17385	2.256	0.2209	1	0.353002	6.86e-17	0.00202101	0.644977	chr2	99421757	99422347	591	1.41316	0.607273	2.32705	0.36878	Intron (uc002szf.1/343990, intron 3 of 9)	chr2	99235569	99347589	112021	-	11320	uc002sze.3	-74758	ENSG00000071073	MGAT4A	mannosyl (alpha-1,3-)-glycoprotein beta-1,4-N-acetylglucosaminyltransferase, isozyme A
Peak_22956	chr11:100850724-100851287	0.9411	2.36596	7.329	0.03143	1	0.352957	0	0.0784865	0.568557	chr11	100850725	100851287	563	1.55348	0.611735	2.53947	0.37422	Intron (uc001pge.2/143872, intron 22 of 23)	chr11	100845190	100861656	16467	+	143872	uc001pgd.2	6097	ENSG00000165895	ARHGAP42	Rho GTPase activating protein 42
Peak_114095	chr6:123356473-123357104	-0.7515	2.22517	4.326	0.08499	1	0.352947	0	3.65e-05	0.647017	chr6	123356474	123357104	631	1.64884	0.46878	3.5173	0.219754	Intron (uc003pzi.1/134829, intron 3 of 5)	chr6	123317582	123385063	67482	+	134829	uc003pzi.1	39522	ENSG00000146352	CLVS2	clavesin 2
Peak_133660	chr9:13889787-13890585	-1.514	2.21661	10.44	0.003439	1	0.351518	0	0.0702427	0.578239	chr9	13889788	13890585	798	1.38981	0.762144	1.82355	0.580863	Distal Intergenic	chr9	13927970	13945606	17637	+	100113404	uc022bdn.1	-38182	ENSG00000205636	LINC00583	long intergenic non-protein coding RNA 583
Peak_93179	chr4:109982198-109983309	-0.7285	2.99038	5.37	0.06038	1	0.351454	3.01e-18	0.0251373	0.623408	chr4	109982199	109983309	1111	2.4213	0.512378	4.72561	0.262531	Intron (uc003hzd.4/84570, intron 33 of 35)	chr4	109733860	110223231	489372	-	84570	uc021xqo.1	241032	ENSG00000188517	COL25A1	collagen, type XXV, alpha 1
Peak_7810	chr1:180471040-180472715	0.2185	4.64632	0.2781	0.6026	1	0.350963	0.169839	0.00994868	0.469249	chr1	180471041	180472715	1675	4.67516	0.414202	11.2871	0.171564	Promoter (<=1kb)	chr1	180257352	180472022	214671	-	84320	uc001gog.3	0	ENSG00000230124	ACBD6	acyl-CoA binding domain containing 6
Peak_127651	chr8:55674756-55675112	0.3906	2.0714	1.335	0.3745	1	0.350586	5.8e-19	0.00706619	0.642348	chr8	55674757	55675112	356	1.24182	0.567949	2.18651	0.322566	Intron (uc011ldy.1/6101, intron 21 of 21)	chr8	55533515	55682531	149017	+	6101	uc011ldy.1	141597	ENSG00000104237	RP1	retinitis pigmentosa 1 (autosomal dominant)
Peak_120695	chr7:70176306-70176925	0.784	2.32873	4.668	0.07735	1	0.350367	0	1.4e-05	0.649619	chr7	70176307	70176925	619	1.27898	0.816654	1.56613	0.666924	Intron (uc003tvw.4/26053, intron 6 of 18)	chr7	70231248	70257885	26638	+	26053	uc011keg.2	-54941	ENSG00000158321	AUTS2	autism susceptibility candidate 2
Peak_117238	chr7:6048230-6049557	0.3137	4.56009	0.5934	0.4494	1	0.349701	0.153504	0.0347901	0.462004	chr7	6048231	6049557	1327	4.57924	0.393175	11.6468	0.154586	Promoter (<=1kb)	chr7	6012870	6048737	35868	-	5395	uc003spk.3	0	ENSG00000122512	PMS2	PMS2 postmeiotic segregation increased 2 (S. cerevisiae)
Peak_66326	chr2:159049783-159050406	-0.636	1.9914	3.274	0.1804	1	0.349526	0	0.0164846	0.63399	chr2	159049784	159050406	623	1.30864	0.571824	2.28853	0.326983	Intron (uc021vro.1/554201, intron 3 of 4)	chr2	159023162	159092681	69520	+	554201	uc021vro.1	27244	ENSG00000227480	CCDC148-AS1	CCDC148 antisense RNA 1
Peak_105793	chr5:145921743-145922238	0.5781	1.84622	2.262	0.2328	1	0.349341	0	2.42e-05	0.650635	chr5	145921744	145922238	495	1.46726	0.705854	2.0787	0.498229	Distal Intergenic	chr5	145894417	145895676	1260	-	134391	uc003lod.1	-26562	ENSG00000173250	GPR151	G protein-coupled receptor 151
Peak_14706	chr10:76903883-76904449	0.7732	1.59942	3.037	0.1201	1	0.348301	9.56e-17	0.00053503	0.651164	chr10	76903884	76904449	566	0.471624	0.909832	0.518363	0.827795	Intron (uc001jwx.2/142891, intron 1 of 5)	chr10	76871393	76941881	70489	+	142891	uc001jwx.2	33056	ENSG00000156671	SAMD8	sterile alpha motif domain containing 8
Peak_140782	chrX:71791971-71793381	0.6375	2.20817	3.399	0.1533	1	0.347823	1.25e-16	0.274756	0.377421	chrX	71791972	71793381	1410	2.77164	0.951741	2.91218	0.905811	Promoter (<=1kb)	chrX	71549366	71792953	243588	-	55869	uc004eau.3	0	ENSG00000147099	HDAC8	histone deacetylase 8
Peak_128885	chr8:75766629-75767072	-1.639	2.07031	12.78	0.001463	1	0.347612	2.42e-18	0.0347614	0.617626	chr8	75766630	75767072	443	1.47433	0.63307	2.32885	0.400778	3' UTR	chr8	75737021	75767264	30244	+	51050	uc003yam.3	30051	ENSG00000137558	PI15	peptidase inhibitor 15
Peak_83603	chr3:129611310-129613125	0.3035	4.92794	0.5156	0.4794	1	0.347578	1.39e-16	0.000936245	0.651486	chr3	129611311	129613125	1815	4.78887	0.268524	17.8341	0.072105	Promoter (<=1kb)	chr3	129612714	129627755	15042	+	100507032	uc003enb.2	0	ENSG00000271270	TMCC1-AS1	TMCC1 antisense RNA 1 (head to head)
Peak_84664	chr3:150906397-150907717	-0.3951	3.82605	1.939	0.2794	1	0.347454	6.77e-19	0.00112232	0.651423	chr3	150906398	150907717	1320	2.71342	0.886579	3.06055	0.786022	Intron (uc003eyn.3/116931, intron 12 of 14)	chr3	150915619	150920988	5370	-	29909	uc003eyq.4	14590	ENSG00000174946	GPR171	G protein-coupled receptor 171
Peak_85392	chr3:161029073-161030093	-0.8541	2.49691	5.004	0.03647	1	0.347137	0	0.0620938	0.590769	chr3	161029074	161030093	1020	2.14894	0.540128	3.97858	0.291738	Distal Intergenic	chr3	161062580	161089871	27292	-	165679	uc003fee.3	60797	ENSG00000196542	SPTSSB	serine palmitoyltransferase, small subunit B
Peak_79893	chr3:54411214-54411637	1.232	1.17989	6.092	0.02077	1	0.346946	0	0.206804	0.446249	chr3	54411215	54411637	423	0.404423	0.817331	0.49481	0.668029	Intron (uc003dhf.3/55799, intron 3 of 37)	chr3	54231398	54919613	688216	+	55799	uc010hmv.1	180239	ENSG00000157445	CACNA2D3	calcium channel, voltage-dependent, alpha 2/delta subunit 3
Peak_121347	chr7:83436653-83437212	-1.039	2.1212	5.701	0.02483	1	0.346774	0	0.114391	0.538835	chr7	83436654	83437212	559	1.39831	0.748703	1.86764	0.560555	Distal Intergenic	chr7	82993222	83278479	285258	-	9723	uc003uhy.2	-158733	ENSG00000170381	SEMA3E	sema domain, immunoglobulin domain (Ig), short basic domain, secreted, (semaphorin) 3E
Peak_100013	chr5:39326800-39328363	-0.8627	3.64402	7.669	0.02001	1	0.346729	0	0.00485421	0.648417	chr5	39326801	39328363	1563	2.78474	0.821904	3.38816	0.675526	Intron (uc003jlv.4/735, intron 6 of 10)	chr5	39284378	39364655	80278	-	735	uc003jlv.4	37854	ENSG00000113600	C9	complement component 9
Peak_114090	chr6:123288767-123289472	-0.7768	2.19434	4.84	0.06706	1	0.346287	1.27e-19	0.00188745	0.651825	chr6	123288768	123289472	705	1.56908	0.589599	2.66127	0.347627	Distal Intergenic	chr6	123317582	123385063	67482	+	134829	uc003pzi.1	-28814	ENSG00000146352	CLVS2	clavesin 2
Peak_19020	chr11:21597471-21598302	-1.322	2.48472	9.425	0.005099	1	0.346256	1.86e-16	0.0874361	0.566307	chr11	21597472	21598302	831	1.89441	0.726476	2.60767	0.527767	Downstream (<1kb)	chr11	21305207	21525745	220539	+	4745	uc001mqg.3	293095	ENSG00000165973	NELL1	NEL-like 1 (chicken)
Peak_133813	chr9:16577069-16577489	-1.012	1.93112	5.281	0.03019	1	0.346125	3.65e-19	0.0116262	0.642249	chr9	16577070	16577489	420	1.1774	0.813904	1.44661	0.662439	Promoter (2-3kb)	chr9	16409501	16575354	165854	-	54796	uc011lmv.2	-2135	ENSG00000173068	BNC2	basonuclin 2
Peak_88257	chr4:12355450-12356491	-0.9379	2.94062	7.827	0.02083	1	0.346103	5.19e-17	0.050834	0.603063	chr4	12355451	12356491	1041	2.50141	0.531686	4.70467	0.28269	Distal Intergenic	chr4	11399988	11430537	30550	-	9957	uc003gmq.3	-925954	ENSG00000002587	HS3ST1	heparan sulfate (glucosamine) 3-O-sulfotransferase 1
Peak_139615	chrX:20159079-20160555	0.5272	4.22427	1.686	0.2059	1	0.345733	0.304772	0.0171685	0.332326	chrX	20159080	20160555	1476	4.55142	0.804117	5.66014	0.646605	Promoter (<=1kb)	chrX	20142636	20159966	17331	-	1964	uc004czt.3	0	ENSG00000173674	EIF1AX	eukaryotic translation initiation factor 1A, X-linked
Peak_135641	chr9:80876056-80877029	-0.673	3.11277	5.102	0.06832	1	0.34547	7.03e-17	0.0142565	0.640274	chr9	80876057	80877029	973	2.62442	0.499089	5.25842	0.24909	Promoter (2-3kb)	chr9	80878966	80886799	7834	+	84131	uc004akz.1	-2909	ENSG00000148019	CEP78	centrosomal protein 78kDa
Peak_42001	chr14:104789222-104789730	0.5476	1.22444	1.251	0.2973	1	0.345445	0.0293428	0.0610061	0.564206	chr14	104789223	104789730	508	0.594681	0.771837	0.770475	0.595733	Distal Intergenic	chr14	104605060	104647235	42176	+	26153	uc001yos.4	184670	ENSG00000066735	KIF26A	kinesin family member 26A
Peak_83389	chr3:125313503-125314845	0.4212	3.54355	1.219	0.2865	1	0.345326	0	0.0684474	0.586226	chr3	125313504	125314845	1342	3.87493	0.877527	4.41573	0.770054	Promoter (<=1kb)	chr3	125247702	125314381	66680	-	114885	uc003eic.3	0	ENSG00000144909	OSBPL11	oxysterol binding protein-like 11
Peak_140370	chrX:47362259-47362665	0.8164	1.22349	1.964	0.1733	1	0.34447	1.38e-16	0.207853	0.447677	chrX	47362260	47362665	406	0.951863	0.780457	1.21962	0.609113	Distal Intergenic	chrX	47305561	47342610	37050	-	7592	uc011mlm.2	-20055	ENSG00000147124	ZNF41	zinc finger protein 41
Peak_16198	chr10:104300660-104301243	0.471	1.82684	1.614	0.305	1	0.344251	2.66e-16	0.00177539	0.653973	chr10	104300661	104301243	583	0.292762	1.19274	0.245454	1.42262	Intron (uc001kvw.2/51684, intron 2 of 9)	chr10	104263719	104378416	114698	+	51684	uc001kvw.2	37524	ENSG00000107882	SUFU	suppressor of fused homolog (Drosophila)
Peak_93920	chr4:123037534-123038246	-0.7861	2.17644	4.342	0.07803	1	0.344001	0	0.0206263	0.635373	chr4	123037535	123038246	712	1.40347	0.618146	2.27046	0.382104	Distal Intergenic	chr4	123091758	123283914	192157	+	84162	uc003ieh.3	-54223	ENSG00000138688	KIAA1109	KIAA1109
Peak_91726	chr4:84181647-84182295	0.2875	2.86719	0.9789	0.452	1	0.343881	1.05e-15	2.65e-07	0.656119	chr4	84181648	84182295	648	2.15902	0.585071	3.69018	0.342308	Downstream (<1kb)	chr4	84184977	84200267	15291	-	27235	uc003hof.3	18619	ENSG00000173085	COQ2	coenzyme Q2 4-hydroxybenzoate polyprenyltransferase
Peak_79000	chr3:37172997-37173567	0.3204	1.87104	0.9659	0.4757	1	0.343782	0	0.0323452	0.623872	chr3	37172998	37173567	570	1.06656	0.59586	1.78995	0.35505	Intron (uc011ayf.1/9209, intron 16 of 18)	chr3	37094117	37216680	122564	-	9209	uc011ayf.1	43682	ENSG00000093167	LRRFIP2	leucine rich repeat (in FLII) interacting protein 2
Peak_86995	chr3:188748010-188748725	-0.9621	2.22512	6.134	0.02469	1	0.343671	1.17e-16	0.0210235	0.635305	chr3	188748011	188748725	715	1.33532	0.669767	1.99371	0.448588	Intron (uc003frv.2/285386, intron 4 of 10)	chr3	188665003	189041271	376269	+	285386	uc003frv.2	83722	ENSG00000188001	TPRG1	tumor protein p63 regulated 1
Peak_128946	chr8:77191692-77192285	-1.158	2.19019	7.461	0.01139	1	0.343461	7.43e-16	0.0247114	0.631828	chr8	77191693	77192285	593	1.58268	0.780126	2.02875	0.608596	Distal Intergenic	chr8	77593515	77620493	26979	+	79776	uc003yat.1	-401822	ENSG00000091656	ZFHX4	zinc finger homeobox 4
Peak_95746	chr4:155401202-155401851	-0.724	2.47427	4.35	0.08067	1	0.34297	0	1.18e-05	0.657019	chr4	155401203	155401851	649	1.80107	0.569022	3.1652	0.323786	Intron (uc003inx.2/54798, intron 7 of 7)	chr4	155243806	155412930	169125	-	54798	uc003inx.2	11727	ENSG00000197410	DCHS2	dachsous cadherin-related 2
Peak_111590	chr6:79262515-79263282	-1.411	2.1536	9.997	0.00408	1	0.342368	0	6.3e-05	0.657569	chr6	79262516	79263282	767	1.55588	0.808793	1.92371	0.654146	Distal Intergenic	chr6	79577261	79608135	30875	+	134728	uc003pim.4	-314745	ENSG00000146243	IRAK1BP1	interleukin-1 receptor-associated kinase 1 binding protein 1
Peak_17923	chr11:4654551-4655416	-1.08	2.40493	6.731	0.01562	1	0.341782	0	0.141703	0.516514	chr11	4654552	4655416	865	1.45434	0.801342	1.81488	0.642149	Distal Intergenic	chr11	4660945	4662068	1124	+	390038	uc010qyk.2	-6393	ENSG00000197428	OR51D1	olfactory receptor, family 51, subfamily D, member 1
Peak_140893	chrX:79741902-79742690	0.5641	2.3673	2.913	0.1752	1	0.341665	0	0.329661	0.328675	chrX	79741903	79742690	788	1.48557	0.730891	2.03254	0.534202	Distal Intergenic	chrX	79675946	79700810	24865	+	169966	uc004edm.2	66744	ENSG00000174016	FAM46D	family with sequence similarity 46, member D
Peak_44716	chr15:85607408-85608145	0.3181	2.21212	1.045	0.4448	1	0.341506	0	0.00221752	0.656277	chr15	85607409	85608145	737	1.09631	0.932235	1.176	0.869063	Promoter (2-3kb)	chr15	85605728	85682376	76649	+	5151	uc002blk.3	2417	ENSG00000073417	PDE8A	phosphodiesterase 8A
Peak_58630	chr2:10926394-10926982	0.7868	2.12422	4.419	0.07851	1	0.341449	0	0.238452	0.420099	chr2	10926395	10926982	588	0.961334	0.881442	1.09064	0.776941	Intron (uc002rau.3/10130, intron 2 of 12)	chr2	10923517	10952960	29444	-	10130	uc002rau.3	26565	ENSG00000143870	PDIA6	protein disulfide isomerase family A, member 6
Peak_36520	chr13:99738164-99740802	0.09719	5.25091	0.04713	0.8299	1	0.341172	2.62e-16	0.00342913	0.655399	chr13	99738165	99740802	2638	5.17425	0.254268	20.3496	0.0646522	Promoter (<=1kb)	chr13	99445741	99738660	292920	-	23348	uc001vnt.2	0	ENSG00000088387	DOCK9	dedicator of cytokinesis 9
Peak_129589	chr8:88088080-88088730	0.4807	3.35555	2.666	0.1802	1	0.341163	3.72e-18	0.0983451	0.560492	chr8	88088081	88088730	650	2.06826	0.941912	2.1958	0.887198	Intron (uc003ydy.2/168975, intron 4 of 10)	chr8	87878676	88394955	516280	+	168975	uc003ydy.2	210054	ENSG00000176571	CNBD1	cyclic nucleotide binding domain containing 1
Peak_102280	chr5:84484146-84484641	-1.101	2.20774	6.387	0.01819	1	0.341061	3.28e-17	0.039768	0.619171	chr5	84484147	84484641	495	1.44048	0.7261	1.98386	0.527221	Distal Intergenic	chr5	83238126	83680611	442486	-	10085	uc003kio.1	-804030	ENSG00000164176	EDIL3	EGF-like repeats and discoidin I-like domains 3
Peak_11306	chr1:245928848-245929346	1.057	1.4478	5.808	0.03956	1	0.341041	0	0.121266	0.537694	chr1	245928849	245929346	498	0.986441	0.572081	1.7243	0.327276	Intron (uc001ibj.3/64754, intron 2 of 6)	chr1	245809394	245852109	42716	+	55083	uc001ibh.1	119952	ENSG00000162849	KIF26B	kinesin family member 26B
Peak_95028	chr4:144788975-144789608	-1.494	2.04523	10.87	0.002928	1	0.341025	4.78e-16	0.193148	0.465828	chr4	144788976	144789608	633	1.32941	0.760903	1.74715	0.578974	Downstream (2-3kb)	chr4	144792019	144826716	34698	-	2996	uc003ijj.3	37740	ENSG00000197465	GYPE	glycophorin E (MNS blood group)
Peak_126244	chr8:23160856-23162546	0.6339	4.54805	3.286	0.1205	1	0.340972	0.150125	0.326341	0.182562	chr8	23160857	23162546	1690	3.93207	0.593684	6.62317	0.352461	Exon (uc010lty.1/4017, exon 4 of 6)	chr8	23154410	23177565	23156	-	4017	uc010lty.1	16708	ENSG00000134013	LOXL2	lysyl oxidase-like 2
Peak_69219	chr2:209454188-209454935	-0.8802	2.72413	7.064	0.02322	1	0.340823	2.04e-17	0.13611	0.523067	chr2	209454189	209454935	747	1.98871	0.556971	3.57058	0.310216	Intron (uc010fuo.1/5746, intron 3 of 6)	chr2	209353737	209704818	351082	+	5746	uc010fuo.1	101198	ENSG00000144407	PTH2R	parathyroid hormone 2 receptor
Peak_135151	chr9:72435303-72436021	0.4862	2.20776	1.749	0.2712	1	0.34052	0	0.277205	0.382275	chr9	72435304	72436021	718	1.76928	0.58664	3.01595	0.344147	Promoter (<=1kb)	chr9	72435731	72521148	85418	+	138255	uc004ahl.3	0	ENSG00000204711	C9orf135	chromosome 9 open reading frame 135
Peak_52343	chr18:13626208-13627001	0.3932	2.44604	1.275	0.3439	1	0.340351	0	0.040273	0.619376	chr18	13626209	13627001	793	2.5345	0.672376	3.76948	0.452089	Intron (uc002ksb.3/753, intron 5 of 5)	chr18	13620867	13652753	31887	+	753	uc002ksh.1	6134	ENSG00000168675	LDLRAD4	low density lipoprotein receptor class A domain containing 4
Peak_30849	chr12:101884071-101884563	0.455	2.24918	1.818	0.2935	1	0.340059	0.112975	0.0521803	0.494786	chr12	101884072	101884563	492	1.37444	0.603506	2.27742	0.364219	Distal Intergenic	chr12	101871336	101880775	9440	+	121599	uc021rcq.1	13227	ENSG00000166211	SPIC	Spi-C transcription factor (Spi-1/PU.1 related)
Peak_15376	chr10:89610473-89611058	0.6388	1.79984	3.305	0.1726	1	0.339848	1.02e-16	0.0313756	0.628776	chr10	89610474	89611058	585	1.57849	0.574937	2.7455	0.330553	Distal Intergenic	chr10	89618918	89623194	4277	-	100144748	uc009xti.3	12720	ENSG00000227268	KLLN	killin, p53-regulated DNA replication inhibitor
Peak_129883	chr8:93447720-93448213	-1.824	1.95531	15.88	0.0005149	1	0.339802	3.38e-16	0.11349	0.546707	chr8	93447721	93448213	493	0.960828	0.9342	1.0285	0.872729	Distal Intergenic	chr8	92967195	93115454	148260	-	862	uc022axu.1	-332759	ENSG00000079102	RUNX1T1	runt-related transcription factor 1; translocated to, 1 (cyclin D-related)
Peak_64626	chr2:128090509-128091023	1.051	1.6921	4.637	0.04113	1	0.339759	0	0.0338403	0.6264	chr2	128090510	128091023	514	0.563619	0.870961	0.647124	0.758573	Intron (uc002toj.2/10746, intron 12 of 15)	chr2	128056245	128100805	44561	-	10746	uc002toj.2	10295	ENSG00000169967	MAP3K2	mitogen-activated protein kinase kinase kinase 2
Peak_111315	chr6:73663745-73664213	1.063	1.63434	6.611	0.02988	1	0.339615	0	0.00459311	0.655792	chr6	73663746	73664213	468	1.09665	0.571516	1.91885	0.326631	Intron (uc003pgj.4/56479, intron 1 of 8)	chr6	73677410	73677476	67	-	100423005	uc021zbr.1	13730	ENSG00000266180	MIR4282	microRNA 4282
Peak_44436	chr15:78799202-78800425	0.2715	4.71024	0.5127	0.5029	1	0.339552	5.34e-18	0.0304037	0.630045	chr15	78799203	78800425	1223	3.71566	0.848693	4.3781	0.72028	Promoter (<=1kb)	chr15	78799906	78820606	20701	+	123688	uc002bdt.3	0	ENSG00000188266	HYKK	hydroxylysine kinase
Peak_140228	chrX:42573875-42575354	0.4144	2.36042	1.615	0.3252	1	0.339325	0.182438	0.162	0.316237	chrX	42573876	42575354	1479	3.27983	1.24282	2.63903	1.5446	Distal Intergenic	chrX	42636617	42637486	870	-	80316	uc004dfv.3	63610	ENSG00000102055	PPP1R2P9	protein phosphatase 1, regulatory (inhibitor) subunit 2 pseudogene 9
Peak_113391	chr6:111983914-111985401	0.277	3.42587	1.146	0.439	1	0.339002	1.97e-16	0.0149869	0.646011	chr6	111983915	111985401	1487	3.24423	0.325753	9.95916	0.106115	Intron (uc003pvh.3/2534, intron 1 of 10)	chr6	112015578	112024237	8660	-	2534	uc010kdy.1	40322	ENSG00000010810	FYN	FYN proto-oncogene, Src family tyrosine kinase
Peak_4293	chr1:93719026-93719891	0.451	2.58415	2.061	0.2563	1	0.338557	0	0.166205	0.495238	chr1	93719027	93719891	865	1.69348	0.61339	2.76085	0.376247	Promoter (1-2kb)	chr1	93720028	93730500	10473	+	343099	uc001dpr.1	-1001	ENSG00000122483	CCDC18	coiled-coil domain containing 18
Peak_110534	chr6:54327008-54327933	-1.24	2.83317	10.79	0.003016	1	0.338521	0	0.0849989	0.57648	chr6	54327009	54327933	925	2.22518	0.700427	3.17689	0.490599	Distal Intergenic	chr6	54173203	54187120	13918	+	27283	uc003pci.3	154730	ENSG00000137251	TINAG	tubulointerstitial nephritis antigen
Peak_117237	chr7:6023567-6023980	0.8967	1.32262	4.857	0.07961	1	0.338498	0	0.396104	0.265398	chr7	6023568	6023980	413	0.612523	0.621559	0.985463	0.386335	Intron (uc003spj.3/5395, intron 4 of 11)	chr7	5965777	6010314	44538	-	222967	uc003sph.1	-13666	ENSG00000155026	RSPH10B	radial spoke head 10 homolog B (Chlamydomonas)
Peak_142466	chrX:145662993-145664709	0.439	4.12914	2.01	0.2171	1	0.33839	2.83e-48	0.221737	0.439873	chrX	145662994	145664709	1716	3.07712	0.968976	3.17565	0.938914	Distal Intergenic	chrX	145891302	145891929	628	+	100133053	uc011mwu.2	-228308	NA	CXorf51B	chromosome X open reading frame 51B
Peak_24863	chr11:134517239-134517757	0.7692	1.61444	3.167	0.1317	1	0.338358	0	0.108444	0.553198	chr11	134517240	134517757	518	0.871571	0.658114	1.32435	0.433114	Distal Intergenic	chr11	134306376	134375555	69180	+	283177	uc001qhs.3	211381	ENSG00000255545	LOC283177	uncharacterized LOC283177
Peak_141390	chrX:105283880-105284440	0.945	2.26378	6.556	0.02905	1	0.338217	0	0.389229	0.272554	chrX	105283881	105284440	560	1.4194	0.727904	1.94998	0.529844	Promoter (1-2kb)	chrX	105277190	105282718	5529	-	6906	uc004eme.2	-1722	ENSG00000123561	SERPINA7	serpin peptidase inhibitor, clade A (alpha-1 antiproteinase, antitrypsin), member 7
Peak_90265	chr4:55625097-55625685	-1.106	2.04186	5.468	0.02766	1	0.337894	3.48e-17	0.00534244	0.656763	chr4	55625098	55625685	588	1.18183	0.683942	1.72797	0.467776	Distal Intergenic	chr4	55593582	55597552	3971	+	3815	uc010igt.2	32103	ENSG00000157404	KIT	v-kit Hardy-Zuckerman 4 feline sarcoma viral oncogene homolog
Peak_34105	chr13:49687797-49688382	0.4634	1.92883	1.675	0.3264	1	0.337653	0	0.0952982	0.567049	chr13	49687798	49688382	585	0.729293	0.997304	0.731265	0.994614	Intron (uc001vcl.1/22862, intron 3 of 7)	chr13	49684449	49765245	80797	+	22862	uc001vcp.1	3933	ENSG00000102531	FNDC3A	fibronectin type III domain containing 3A
Peak_140328	chrX:46266771-46268745	0.5958	3.44321	3.862	0.1143	1	0.337544	0.0175404	0.390562	0.254353	chrX	46266772	46268745	1974	2.73051	0.698881	3.90697	0.488435	Distal Intergenic	chrX	46306624	46334074	27451	+	55634	uc004dgm.4	-39852	ENSG00000147121	KRBOX4	KRAB box domain containing 4
Peak_140744	chrX:70752137-70754404	0.4649	3.29354	2.365	0.2248	1	0.337315	0	0.267435	0.39525	chrX	70752138	70754404	2267	3.66702	0.731214	5.01497	0.534673	Promoter (<=1kb)	chrX	70752912	70765701	12790	+	8473	uc011mpw.2	0	ENSG00000147162	OGT	O-linked N-acetylglucosamine (GlcNAc) transferase
Peak_22803	chr11:96122399-96123994	0.06545	5.52964	0.02209	0.883	1	0.337166	0.129256	0.199505	0.334073	chr11	96122400	96123994	1595	4.94269	0.556807	8.87684	0.310034	Promoter (<=1kb)	chr11	96085929	96123083	37155	-	79780	uc001pfx.4	0	ENSG00000149231	CCDC82	coiled-coil domain containing 82
Peak_142339	chrX:139794646-139795765	0.5724	2.88403	2.821	0.1345	1	0.336859	0	0.038658	0.624483	chrX	139794647	139795765	1119	3.0459	0.658242	4.62732	0.433283	Exon (uc004fbe.2/286411, exon 3 of 3)	chrX	139791924	139796996	5073	+	286411	uc004fbe.2	3841	ENSG00000203930	LINC00632	long intergenic non-protein coding RNA 632
Peak_85273	chr3:159068849-159069626	0.399	2.85352	1.717	0.3276	1	0.336431	2.34e-20	0.0468936	0.616676	chr3	159068850	159069626	777	2.09426	0.542998	3.85686	0.294847	Intron (uc003fcq.2/100505385, intron 4 of 10)	chr3	159000435	159000523	89	+	100500803	uc021xgn.1	69191	ENSG00000263634	MIR3919	microRNA 3919
Peak_59835	chr2:29621106-29622255	0.711	2.91082	6.411	0.07461	1	0.336021	0.11277	0.478692	0.0725165	chr2	29621107	29622255	1149	2.0224	0.727482	2.78	0.52923	Intron (uc002rmy.3/238, intron 25 of 28)	chr2	29415640	29447593	31954	-	238	uc031rnw.1	-174662	ENSG00000171094	ALK	anaplastic lymphoma receptor tyrosine kinase
Peak_8496	chr1:192952346-192952907	0.6807	2.43148	4.511	0.1087	1	0.335632	0	0.102628	0.561739	chr1	192952347	192952907	561	1.32066	0.85961	1.53635	0.738929	Distal Intergenic	chr1	192981496	193028523	47028	-	51377	uc001gsm.3	76176	ENSG00000116750	UCHL5	ubiquitin carboxyl-terminal hydrolase L5
Peak_59170	chr2:19348450-19349407	-0.8412	3.1871	6.836	0.02086	1	0.335445	0	0.0286257	0.635929	chr2	19348451	19349407	957	2.2323	0.843392	2.64681	0.71131	Distal Intergenic	chr2	19548190	19548266	77	+	100616307	uc021vek.1	-199739	ENSG00000266738	MIR4757	microRNA 4757
Peak_58803	chr2:13044578-13045761	-1.163	2.77253	9.745	0.004498	1	0.335331	0	0.00614662	0.658523	chr2	13044579	13045761	1183	2.17593	0.618396	3.51866	0.382413	Distal Intergenic	chr2	13106908	13147138	40231	-	100506474	uc002rbw.2	102559	ENSG00000225649	LOC100506474	uncharacterized LOC100506474
Peak_77318	chr3:9824402-9824822	0.9575	1.58449	6.579	0.04516	1	0.335101	0	0.00688546	0.658013	chr3	9824403	9824822	420	0.555628	0.875591	0.634574	0.76666	3' UTR	chr3	9821648	9829767	8120	-	10474	uc003bsw.2	5364	ENSG00000171148	TADA3	transcriptional adaptor 3
Peak_22512	chr11:92120253-92120684	1.162	1.79931	7.167	0.01292	1	0.334998	6.79e-19	0.0926635	0.572338	chr11	92120254	92120684	431	1.2618	0.629021	2.00597	0.395667	Intron (uc001pdj.4/120114, intron 1 of 24)	chr11	92085262	92629635	544374	+	120114	uc001pdj.4	35422	ENSG00000165323	FAT3	FAT atypical cadherin 3
Peak_3501	chr1:77979317-77981735	-0.5697	3.24271	3.683	0.1356	1	0.334871	3.4e-19	0.0262457	0.638884	chr1	77979318	77981735	2418	3.97192	0.974705	4.07499	0.95005	Intron (uc001dhn.3/26289, intron 10 of 13)	chr1	78030190	78099090	68901	-	26009	uc001dhp.3	119772	ENSG00000036549	ZZZ3	zinc finger, ZZ-type containing 3
Peak_47932	chr16:81876820-81877209	-0.7737	1.32049	2.43	0.1598	1	0.334641	0.144943	0.161231	0.359186	chr16	81876821	81877209	389	0.232325	0.761027	0.305278	0.579162	Intron (uc002fgt.3/5336, intron 2 of 32)	chr16	81819351	81955215	135865	+	5336	uc010chg.1	57858	ENSG00000197943	PLCG2	phospholipase C, gamma 2 (phosphatidylinositol-specific)
Peak_7185	chr1:168242371-168242959	-1.584	1.83861	10.76	0.003045	1	0.334545	0	0.0125039	0.652951	chr1	168242372	168242959	588	1.08603	0.633624	1.714	0.401479	Intron (uc001gfj.4/9095, intron 1 of 6)	chr1	168250278	168283664	33387	+	9095	uc001gfl.3	-7906	ENSG00000143178	TBX19	T-box 19
Peak_63076	chr2:98991336-98992302	0.4493	3.15023	2.426	0.2427	1	0.334425	2.91e-16	0.0623556	0.603219	chr2	98991337	98992302	966	1.85434	0.997707	1.8586	0.99542	Promoter (2-3kb)	chr2	98993751	99015064	21314	+	1261	uc010fij.3	-2414	ENSG00000144191	CNGA3	cyclic nucleotide gated channel alpha 3
Peak_113173	chr6:108615217-108617204	0.2228	4.64322	0.337	0.5778	1	0.334165	0	0.00153681	0.664298	chr6	108615218	108617204	1987	4.48936	0.308271	14.563	0.0950313	Promoter (<=1kb)	chr6	108616098	108844251	228154	+	246269	uc003psj.3	0	ENSG00000135537	LACE1	lactation elevated 1
Peak_30936	chr12:103416220-103416765	-0.8468	2.06816	3.355	0.08323	1	0.333964	2.77e-16	0.0013775	0.664659	chr12	103416221	103416765	545	1.43736	0.534279	2.69029	0.285455	Distal Intergenic	chr12	103351452	103354294	2843	+	429	uc001tjr.4	65313	ENSG00000139352	ASCL1	achaete-scute family bHLH transcription factor 1
Peak_122116	chr7:98062533-98063024	0.8051	1.95008	4.127	0.08202	1	0.333939	0	0.300972	0.36509	chr7	98062534	98063024	491	1.53809	0.576418	2.66837	0.332257	Distal Intergenic	chr7	97920962	98030427	109466	-	55971	uc003upj.3	-32597	ENSG00000006453	BAIAP2L1	BAI1-associated protein 2-like 1
Peak_78020	chr3:19560707-19561681	-1.073	3.36463	10.32	0.003604	1	0.333886	0	0.00777741	0.658336	chr3	19560708	19561681	974	2.52046	0.793078	3.17808	0.628972	Intron (uc003cbk.1/131096, intron 15 of 15)	chr3	19431973	19492896	60924	+	131096	uc011awf.1	129708	ENSG00000183960	KCNH8	potassium voltage-gated channel, subfamily H (eag-related), member 8
Peak_26664	chr12:29028984-29029840	0.3555	3.24422	1.693	0.3392	1	0.333144	0	0.245621	0.421235	chr12	29028985	29029840	856	2.28939	0.679586	3.3688	0.461837	Distal Intergenic	chr12	29301936	29488549	186614	+	55711	uc001ris.5	-272951	ENSG00000064763	FAR2	fatty acyl CoA reductase 2
Peak_34639	chr13:59894114-59895083	-1.047	3.15183	9.924	0.007822	1	0.332488	1.16e-16	0.0295018	0.63801	chr13	59894115	59895083	969	2.49957	0.55699	4.48763	0.310238	Distal Intergenic	chr13	60239721	60325074	85354	-	81624	uc001vhs.4	430959	ENSG00000139734	DIAPH3	diaphanous-related formin 3
Peak_3057	chr1:68935635-68936618	0.3368	2.42961	1.143	0.4148	1	0.3324	3.23e-17	0.0211323	0.646467	chr1	68935636	68936618	983	2.01767	0.426549	4.73021	0.181944	Distal Intergenic	chr1	68939835	68947921	8087	-	55635	uc001dej.4	12285	ENSG00000024526	DEPDC1	DEP domain containing 1
Peak_68859	chr2:203208765-203209471	0.3346	2.46587	1.242	0.4113	1	0.331977	0	0.165741	0.502282	chr2	203208766	203209471	706	1.05238	1.06169	0.99123	1.12718	Distal Intergenic	chr2	203241050	203335067	94018	+	659	uc002uze.3	-32284	ENSG00000204217	BMPR2	bone morphogenetic protein receptor, type II (serine/threonine kinase)
Peak_31657	chr12:118319978-118320297	0.5539	1.05488	1.308	0.3148	1	0.331963	0	0.108411	0.559626	chr12	118319979	118320297	319	0.0431111	0.88881	0.0485043	0.789983	Intron (uc001two.2/283455, intron 19 of 19)	chr12	117890817	118406028	515212	-	283455	uc001two.2	86049	ENSG00000171435	KSR2	kinase suppressor of ras 2
Peak_31912	chr12:123716914-123718484	0.4834	4.34282	1.118	0.3005	1	0.33183	2.01e-17	0.0557624	0.612408	chr12	123716915	123718484	1570	4.29549	0.709617	6.05325	0.503556	Promoter (<=1kb)	chr12	123640946	123717658	76713	-	10198	uc001uem.3	0	ENSG00000051825	MPHOSPH9	M-phase phosphoprotein 9
Peak_100018	chr5:39399025-39400317	-0.4983	4.00054	3.016	0.1761	1	0.331682	1.74e-17	0.0591156	0.609202	chr5	39399026	39400317	1292	3.09728	0.764195	4.053	0.583995	Intron (uc003jlw.3/1601, intron 13 of 13)	chr5	39371776	39425335	53560	-	1601	uc003jlw.3	26309	ENSG00000153071	DAB2	Dab, mitogen-responsive phosphoprotein, homolog 2 (Drosophila)
Peak_23591	chr11:111956650-111958246	0.3842	4.06479	1.235	0.3209	1	0.331649	0	0.0659075	0.602444	chr11	111956651	111958246	1596	3.98536	0.461665	8.63257	0.213135	Promoter (<=1kb)	chr11	111955539	111957522	1984	-	26521	uc001pmx.3	0	ENSG00000150779	TIMM8B	translocase of inner mitochondrial membrane 8 homolog B (yeast)
Peak_103486	chr5:106839494-106839966	-1.194	1.90304	9.732	0.008865	1	0.331579	0	0.253535	0.414885	chr5	106839495	106839966	472	0.967962	0.890262	1.08728	0.792566	Intron (uc003kol.3/1946, intron 4 of 4)	chr5	106712590	107006596	294007	-	1946	uc003kol.3	167101	ENSG00000184349	EFNA5	ephrin-A5
Peak_9039	chr1:202688690-202689364	0.5206	2.42111	2.831	0.2018	1	0.331367	0	0.0197186	0.648915	chr1	202688691	202689364	674	1.7268	0.646314	2.67176	0.417722	Distal Intergenic	chr1	202559725	202679551	119827	-	127833	uc009xaf.3	-9813	ENSG00000143858	SYT2	synaptotagmin II
Peak_8852	chr1:200836561-200836876	0.8934	1.80333	5.655	0.0533	1	0.331292	3.36e-16	0.163334	0.505374	chr1	200836562	200836876	315	0.982706	0.618817	1.58804	0.382935	Distal Intergenic	chr1	200842083	200843306	1224	+	2848	uc001gvn.2	-5521	ENSG00000170128	GPR25	G protein-coupled receptor 25
Peak_13463	chr10:52498936-52500580	0.1268	4.65995	0.09456	0.761	1	0.33114	0	0.0405929	0.628267	chr10	52498937	52500580	1644	3.96002	0.571354	6.93094	0.326445	Promoter (<=1kb)	chr10	52499688	52514569	14882	+	653308	uc001jjg.4	0	ENSG00000204147	ASAH2B	N-acylsphingosine amidohydrolase (non-lysosomal ceramidase) 2B
Peak_1092	chr1:26528371-26528825	0.6978	1.50548	2.483	0.1744	1	0.330866	0	0.177536	0.491598	chr1	26528372	26528825	454	0.332308	1.0013	0.331877	1.0026	Intron (uc009vsf.3/378807, intron 9 of 9)	chr1	26517119	26528094	10976	+	378807	uc010oey.1	11706	ENSG00000188782	CATSPER4	cation channel, sperm associated 4
Peak_26475	chr12:26214013-26214987	-1.016	2.85572	7.636	0.01058	1	0.330799	2.05e-26	0.135385	0.533815	chr12	26214014	26214987	974	1.901	0.753344	2.52341	0.567527	Intron (uc001rgx.3/11228, intron 2 of 4)	chr12	26205491	26225807	20317	+	11228	uc009zje.2	9496	ENSG00000123094	RASSF8	Ras association (RalGDS/AF-6) domain family (N-terminal) member 8
Peak_113689	chr6:116817290-116817911	-1.397	2.14681	9.961	0.004136	1	0.330592	2.31e-16	0.0669971	0.602411	chr6	116817291	116817911	621	1.18957	0.764064	1.5569	0.583794	3' UTR	chr6	116817651	116821896	4246	-	100128327	uc003pww.3	4605	ENSG00000173626	TRAPPC3L	trafficking protein particle complex 3-like
Peak_47649	chr16:75097294-75098127	0.8267	2.72695	5.718	0.04891	1	0.330544	0	0.0923224	0.577134	chr16	75097295	75098127	833	1.47083	1.0835	1.35749	1.17396	Intron (uc010vmz.1/84937, intron 1 of 2)	chr16	75145758	75150670	4913	-	197257	uc002fdm.3	53375	ENSG00000166816	LDHD	lactate dehydrogenase D
Peak_50542	chr17:60602666-60603104	1.093	1.57555	4.563	0.04264	1	0.330227	4.41e-16	0.0317226	0.638051	chr17	60602667	60603104	438	-0.0923553	1.33136	-0.0693691	1.77252	Intron (uc002izx.4/11011, intron 7 of 22)	chr17	60558474	60692841	134368	+	11011	uc010wpd.2	44630	ENSG00000146872	TLK2	tousled-like kinase 2
Peak_52372	chr18:14466604-14467393	0.761	2.99482	4.777	0.05692	1	0.33012	8.58e-17	0.199958	0.469922	chr18	14466605	14467393	789	1.77128	0.876779	2.02021	0.768741	Distal Intergenic	chr18	14477954	14498705	20752	-	440224	uc010xai.2	32100	ENSG00000265766	CXADRP3	coxsackie virus and adenovirus receptor pseudogene 3
Peak_81058	chr3:76226639-76227299	-0.6377	2.02412	3.386	0.1726	1	0.330078	0	0.0349661	0.634956	chr3	76226640	76227299	660	1.72058	0.45549	3.77743	0.207471	Intron (uc021xat.1/6092, intron 1 of 25)	chr3	75986645	77699114	1712470	+	6092	uc021xat.1	240654	ENSG00000185008	ROBO2	roundabout, axon guidance receptor, homolog 2 (Drosophila)
Peak_114130	chr6:124229447-124230215	-1.084	2.78917	9.823	0.004364	1	0.329937	2.95e-18	0.137233	0.53283	chr6	124229448	124230215	768	1.91375	0.73681	2.59735	0.542889	Intron (uc010kep.1/154215, intron 1 of 2)	chr6	124125069	124604288	479220	+	154215	uc010kep.1	105146	ENSG00000188580	NKAIN2	Na+/K+ transporting ATPase interacting 2
Peak_91784	chr4:85370557-85371469	-0.9398	2.79968	6.841	0.01785	1	0.329269	5e-17	0.0180571	0.652674	chr4	85370558	85371469	912	2.29579	0.625609	3.66968	0.391387	Distal Intergenic	chr4	85414436	85419387	4952	-	4825	uc003hpa.1	48829	ENSG00000163623	NKX6-1	NK6 homeobox 1
Peak_133279	chr9:6412277-6414625	0.0006774	5.67285	2.54e-06	0.9987	1	0.329077	0	0.00190314	0.669019	chr9	6412278	6414625	2348	5.55174	0.166581	33.3275	0.0277493	Promoter (<=1kb)	chr9	6413151	6507051	93901	+	115426	uc003zjy.3	0	ENSG00000147854	UHRF2	ubiquitin-like with PHD and ring finger domains 2, E3 ubiquitin protein ligase
Peak_62201	chr2:74733962-74735695	0.3279	4.6476	0.6554	0.4341	1	0.328786	2.36e-16	0.0863852	0.584829	chr2	74733963	74735695	1733	4.62002	0.346315	13.3405	0.119934	Promoter (<=1kb)	chr2	74732170	74734499	2330	-	84759	uc002sly.3	0	ENSG00000115289	PCGF1	polycomb group ring finger 1
Peak_82155	chr3:102637016-102637598	-1.499	2.3941	10.28	0.003656	1	0.328763	2.99e-17	0.0377037	0.633533	chr3	102637017	102637598	582	1.98443	0.732955	2.70743	0.537224	Distal Intergenic	chr3	102153859	102198685	44827	+	131368	uc003dvt.1	483739	ENSG00000170044	ZPLD1	zona pellucida-like domain containing 1
Peak_103404	chr5:104702886-104703442	-1.035	2.07444	8.264	0.02729	1	0.328178	0	0.0513237	0.620498	chr5	104702887	104703442	556	1.39216	0.540165	2.57729	0.291778	Distal Intergenic	chr5	104435175	104435799	625	+	9366	uc003kok.3	268267	ENSG00000232159	RAB9BP1	RAB9B, member RAS oncogene family pseudogene 1
Peak_118730	chr7:30603562-30604585	0.2208	3.61723	0.7192	0.5392	1	0.327942	0	0.0010691	0.670989	chr7	30603563	30604585	1023	3.34341	0.334215	10.0038	0.1117	Promoter (<=1kb)	chr7	30601082	30604233	3152	-	401320	uc003tbh.1	0	ENSG00000196295	LOC401320	uncharacterized LOC401320
Peak_142169	chrX:134618558-134619120	0.6458	2.27285	3.023	0.1371	1	0.327087	0.0426932	0.0515834	0.578637	chrX	134618559	134619120	562	1.3721	0.900603	1.52353	0.811085	Distal Intergenic	chrX	134654555	134716460	61906	+	203522	uc004eyw.4	-35996	ENSG00000165359	DDX26B	DEAD/H (Asp-Glu-Ala-Asp/His) box polypeptide 26B
Peak_15018	chr10:82615108-82615594	0.6749	2.11877	2.446	0.1446	1	0.327083	7.66e-29	0.120302	0.552615	chr10	82615109	82615594	486	1.85529	0.57148	3.24647	0.326589	Distal Intergenic	chr10	82402752	82406316	3565	+	387694	uc001kcn.1	212842	ENSG00000178217	SH2D4B	SH2 domain containing 4B
Peak_30381	chr12:94101352-94101982	-0.5977	2.1807	2.546	0.1977	1	0.326912	5.02e-16	0.385409	0.287679	chr12	94101353	94101982	630	1.145	0.838085	1.36621	0.702386	Exon (uc001tdb.1/uc001tdb.1, exon 3 of 3)	chr12	94071151	94244531	173381	+	8738	uc001tda.3	30831	ENSG00000169372	CRADD	CASP2 and RIPK1 domain containing adaptor with death domain
Peak_9273	chr1:205090433-205092366	0.3917	4.26916	1.693	0.3068	1	0.326897	3.74e-18	0.113018	0.560086	chr1	205090434	205092366	1933	4.1498	0.385404	10.7674	0.148536	Promoter (<=1kb)	chr1	205055270	205091150	35881	-	5929	uc001hbu.2	0	ENSG00000117222	RBBP5	retinoblastoma binding protein 5
Peak_23592	chr11:111984085-111984598	1.339	1.42522	11.14	0.009752	1	0.326698	9.78e-19	0.00185274	0.671449	chr11	111984086	111984598	513	1.19837	0.708639	1.69108	0.50217	Distal Intergenic	chr11	111957548	111966525	8978	+	6392	uc001pmz.4	27050	ENSG00000204370	SDHD	succinate dehydrogenase complex, subunit D, integral membrane protein
Peak_142342	chrX:139843990-139844985	0.577	2.54523	3.027	0.1424	1	0.326429	0.0473278	0.0963455	0.529898	chrX	139843991	139844985	995	2.68849	0.743283	3.61705	0.55247	Distal Intergenic	chrX	139865425	139866723	1299	-	1038	uc004fbg.1	22732	ENSG00000184258	CDR1	cerebellar degeneration-related protein 1, 34kDa
Peak_60435	chr2:42419740-42420672	-0.8094	2.3198	4.361	0.05967	1	0.326288	0.000621979	0.039783	0.633307	chr2	42419741	42420672	932	1.65661	0.604018	2.74264	0.364838	Intron (uc002rsh.4/27436, intron 1 of 3)	chr2	42396490	42488639	92150	+	27436	uc002rsh.4	24182	ENSG00000143924	EML4	echinoderm microtubule associated protein like 4
Peak_28487	chr12:63210153-63210684	-1.181	1.7998	6.732	0.01562	1	0.326169	0	0.00973786	0.664093	chr12	63210154	63210684	531	1.21865	0.573439	2.12515	0.328833	Intron (uc001srk.3/57460, intron 8 of 9)	chr12	63037763	63328665	290903	-	57460	uc001srk.3	118511	ENSG00000111110	PPM1H	protein phosphatase, Mg2+/Mn2+ dependent, 1H
Peak_132332	chr8:134610483-134611612	0.7675	3.4138	6.502	0.04047	1	0.325999	0	0.143165	0.530836	chr8	134610484	134611612	1129	2.28866	0.867564	2.63803	0.752667	Distal Intergenic	chr8	134467091	134584183	117093	-	6482	uc003yuk.2	-27429	ENSG00000008513	ST3GAL1	ST3 beta-galactoside alpha-2,3-sialyltransferase 1
Peak_100990	chr5:60138730-60140958	0.2657	5.60475	0.3506	0.5591	1	0.325989	0	0.0576515	0.61636	chr5	60138731	60140958	2228	4.97299	0.541302	9.18708	0.293008	Promoter (<=1kb)	chr5	60047616	60140101	92486	-	79993	uc003jsi.4	0	ENSG00000164181	ELOVL7	ELOVL fatty acid elongase 7
Peak_30392	chr12:94188220-94188902	-1.164	2.29874	5.478	0.02753	1	0.325837	1.83e-16	0.0730467	0.601116	chr12	94188221	94188902	682	1.54018	0.609982	2.52496	0.372078	Intron (uc001tda.3/8738, intron 2 of 2)	chr12	94071151	94244531	173381	+	8738	uc001tda.3	117751	ENSG00000169372	CRADD	CASP2 and RIPK1 domain containing adaptor with death domain
Peak_31001	chr12:104530536-104533097	0.1924	6.00948	0.2047	0.6548	1	0.325828	0	0.441191	0.232981	chr12	104530537	104533097	2561	5.80282	0.284926	20.3661	0.0811828	Promoter (<=1kb)	chr12	104510858	104532040	21183	-	4801	uc001tkl.1	0	ENSG00000120837	NFYB	nuclear transcription factor Y, beta
Peak_11345	chr1:246886945-246888440	0.3304	3.61734	0.7109	0.4071	1	0.325538	0.11685	0.00176923	0.555842	chr1	246886946	246888440	1495	3.71514	0.648067	5.73264	0.419991	Promoter (<=1kb)	chr1	246887378	246931440	44063	+	51097	uc001ibr.3	0	ENSG00000143653	SCCPDH	saccharopine dehydrogenase (putative)
Peak_8239	chr1:186674472-186674946	-1.014	2.1999	7.43	0.0159	1	0.325406	0	0.00557547	0.669018	chr1	186674473	186674946	474	1.42161	0.794912	1.78839	0.631884	Distal Intergenic	chr1	186640944	186649559	8616	-	5743	uc001gsb.3	-25387	ENSG00000073756	PTGS2	prostaglandin-endoperoxide synthase 2 (prostaglandin G/H synthase and cyclooxygenase)
Peak_40781	chr14:82037072-82038255	-0.6999	2.75682	4.135	0.08336	1	0.32489	0	0.0472342	0.627875	chr14	82037073	82038255	1183	2.17314	0.584575	3.71747	0.341728	Distal Intergenic	chr14	81937891	82000205	62315	-	6400	uc010tvv.2	-38050	ENSG00000071537	SEL1L	sel-1 suppressor of lin-12-like (C. elegans)
Peak_142531	chrX:149130955-149131695	0.5871	1.8283	2.329	0.2095	1	0.324877	0.264776	0.118918	0.291429	chrX	149130956	149131695	740	1.93971	0.729666	2.65835	0.532413	Intron (uc004feb.2/100272228, intron 9 of 11)	chrX	149115589	149121272	5684	+	100272228	uc004fed.1	16106	ENSG00000235703	LINC00894	long intergenic non-protein coding RNA 894
Peak_123976	chr7:130987848-130988288	0.6048	1.37243	1.808	0.2408	1	0.324766	0.15077	0.00258262	0.521881	chr7	130987849	130988288	440	0.663312	0.587703	1.12865	0.345395	Intron (uc011kpl.2/4289, intron 2 of 18)	chr7	131012595	131163719	151125	+	4289	uc010lmh.2	-24746	ENSG00000128585	MKLN1	muskelin 1, intracellular mediator containing kelch motifs
Peak_54256	chr18:51499554-51500378	-1.492	2.00764	11.58	0.002252	1	0.324714	2.23e-17	0.00457483	0.670711	chr18	51499555	51500378	824	1.76471	0.578759	3.04913	0.334962	Distal Intergenic	chr18	51748654	51748782	129	-	677819	uc002lfi.1	249227	ENSG00000207233	SNORA37	small nucleolar RNA, H/ACA box 37
Peak_3601	chr1:80215876-80216495	-1.04	2.11524	5.626	0.0257	1	0.324659	1.97e-16	0.17824	0.497101	chr1	80215877	80216495	619	1.52311	0.842723	1.80737	0.710182	Distal Intergenic	chr1	79355449	79472495	117047	-	64123	uc001diq.4	-744000	ENSG00000162618	ELTD1	EGF, latrophilin and seven transmembrane domain containing 1
Peak_118234	chr7:22972661-22974242	-0.6589	3.44987	5.441	0.06658	1	0.324588	0	0.145216	0.530196	chr7	22972662	22974242	1581	2.52363	0.747863	3.37446	0.559299	Distal Intergenic	chr7	22896232	22896305	74	+	692210	uc003svl.3	78010	ENSG00000221740	SNORD93	small nucleolar RNA, C/D box 93
Peak_73814	chr21:16496612-16497350	-0.5466	2.35196	2.539	0.216	1	0.324302	0	0.00150527	0.674193	chr21	16496613	16497350	738	1.65723	0.512002	3.23676	0.262146	Distal Intergenic	chr21	16333556	16438231	104676	-	8204	uc031ruy.1	-59119	ENSG00000180530	NRIP1	nuclear receptor interacting protein 1
Peak_112798	chr6:101209483-101210627	0.2584	3.41971	0.8902	0.4815	1	0.32413	0	0.0563479	0.619522	chr6	101209484	101210627	1144	2.45424	0.764216	3.21145	0.584025	Intron (uc003pqk.3/10973, intron 32 of 41)	chr6	100956608	101329224	372617	-	10973	uc003pqk.3	119740	ENSG00000112249	ASCC3	activating signal cointegrator 1 complex subunit 3
Peak_141445	chrX:106893054-106894101	0.5572	2.69066	2.678	0.1456	1	0.324085	0	0.0105825	0.665333	chrX	106893055	106894101	1047	1.3949	1.03095	1.35302	1.06286	3' UTR	chrX	106871654	106894256	22603	+	5631	uc004ene.4	22447	ENSG00000147224	PRPS1	phosphoribosyl pyrophosphate synthetase 1
Peak_62144	chr2:73963735-73965232	0.5183	4.37355	2.065	0.204	1	0.32375	1.36e-16	0.200963	0.475287	chr2	73963736	73965232	1497	4.10497	0.397064	10.3383	0.157659	Promoter (<=1kb)	chr2	73956957	73964517	7561	-	51002	uc002sjn.2	0	ENSG00000144034	TPRKB	TP53RK binding protein
Peak_3149	chr1:70827431-70828481	0.4084	2.52169	1.678	0.3002	1	0.322534	0	0.0467932	0.630673	chr1	70827432	70828481	1050	1.74947	0.53342	3.27973	0.284537	Intron (uc001dfa.3/11147, intron 1 of 2)	chr1	70820493	70833705	13213	+	11147	uc001dfa.3	7988	ENSG00000197568	HHLA3	HERV-H LTR-associating 3
Peak_86700	chr3:184466268-184466910	0.969	2.33114	7.626	0.02267	1	0.321951	2.48e-19	0.113448	0.564602	chr3	184466269	184466910	642	1.39116	0.822843	1.69068	0.677071	Distal Intergenic	chr3	184428155	184429836	1682	-	64110	uc003fpa.3	-37074	ENSG00000177383	MAGEF1	melanoma antigen family F, 1
Peak_109117	chr6:27026980-27027924	0.7263	2.40249	3.51	0.1014	1	0.32186	2.65e-16	0.0147297	0.66341	chr6	27026981	27027924	944	1.59712	0.588864	2.71221	0.34676	Distal Intergenic	chr6	26987145	26988085	941	-	100270746	uc011dks.2	-39839	NA	LOC100270746	uncharacterized LOC100270746
Peak_79375	chr3:43731200-43733352	0.3933	4.67892	0.8309	0.3707	1	0.321798	4.8e-23	0.0104829	0.667719	chr3	43731201	43733352	2152	4.58254	0.401276	11.4199	0.161023	Promoter (<=1kb)	chr3	43732375	43764217	31843	+	51099	uc003cmx.3	0	ENSG00000011198	ABHD5	abhydrolase domain containing 5
Peak_34370	chr13:53452798-53453297	-1.33	1.50026	10.37	0.008696	1	0.321649	1.38e-17	0.122628	0.555723	chr13	53452799	53453297	499	0.767891	0.647714	1.18554	0.419533	Distal Intergenic	chr13	53418109	53422775	4667	-	5100	uc001vhi.3	-30522	ENSG00000136099	PCDH8	protocadherin 8
Peak_28640	chr12:65517214-65517600	0.4296	1.65665	1.345	0.349	1	0.321535	3.24e-16	0.0136439	0.664821	chr12	65517215	65517600	386	0.882229	0.629481	1.40152	0.396246	Promoter (2-3kb)	chr12	65444404	65515346	70943	-	11197	uc001ssk.3	-2254	ENSG00000156076	WIF1	WNT inhibitory factor 1
Peak_81175	chr3:78837612-78838084	-1.706	1.72506	12.89	0.001405	1	0.321357	0	0.273474	0.405169	chr3	78837613	78838084	472	1.03447	0.786563	1.31518	0.618681	Intron (uc003dqb.2/6091, intron 27 of 28)	chr3	78709089	78764407	55319	-	6091	uc003dqf.1	-73677	ENSG00000169855	ROBO1	roundabout, axon guidance receptor, homolog 1 (Drosophila)
Peak_13478	chr10:52748274-52748932	-0.8095	2.69285	6.785	0.0455	1	0.321308	0	0.0864804	0.592212	chr10	52748275	52748932	658	1.98797	0.531401	3.74099	0.282388	Promoter (2-3kb)	chr10	52750911	53227711	476801	+	5592	uc010qhp.2	-2636	ENSG00000185532	PRKG1	protein kinase, cGMP-dependent, type I
Peak_54108	chr18:48345491-48346978	0.2783	3.94969	0.6792	0.4659	1	0.321226	0	0.0341293	0.644645	chr18	48345492	48346978	1487	4.06772	0.532232	7.64276	0.283271	Promoter (<=1kb)	chr18	48321490	48346072	24583	-	83876	uc010xdn.2	0	ENSG00000134042	MRO	maestro
Peak_90687	chr4:65566031-65566533	-1.468	1.99685	10.32	0.003608	1	0.320957	2.59e-16	0.0190606	0.659982	chr4	65566032	65566533	502	1.22441	0.918308	1.33334	0.84329	Distal Intergenic	chr4	65144177	65275178	131002	-	253017	uc003hcv.3	-291355	ENSG00000205678	TECRL	trans-2,3-enoyl-CoA reductase-like
Peak_77741	chr3:15599089-15599504	0.6981	1.66397	3.301	0.1322	1	0.320701	0	0.195166	0.484133	chr3	15599090	15599504	415	1.34897	0.573497	2.35218	0.328898	Intron (uc011avr.1/26061, intron 2 of 15)	chr3	15491640	15563258	71619	-	8292	uc003bzx.3	-36246	ENSG00000206561	COLQ	collagen-like tail subunit (single strand of homotrimer) of asymmetric acetylcholinesterase
Peak_17847	chr11:3173656-3175145	0.5284	3.44995	2.396	0.185	1	0.320663	0	0.000200744	0.679136	chr11	3173657	3175145	1489	2.75275	0.569229	4.83593	0.324022	Intron (uc001lxk.2/114879, intron 21 of 21)	chr11	3108346	3186582	78237	-	114879	uc001lxk.2	12925	ENSG00000021762	OSBPL5	oxysterol binding protein-like 5
Peak_34715	chr13:61436347-61437048	-1.243	2.06314	8.719	0.006898	1	0.320653	1.08e-16	0.000450485	0.678896	chr13	61436348	61437048	701	1.43738	0.623927	2.30376	0.389285	Distal Intergenic	chr13	61773932	61774014	83	-	100422973	uc021rkg.1	337666	ENSG00000266663	MIR3169	microRNA 3169
Peak_80028	chr3:58060733-58061561	0.7321	2.27513	3.534	0.1066	1	0.32048	0	0.0391552	0.640364	chr3	58060734	58061561	828	1.42036	0.688488	2.06301	0.474015	Intron (uc003djj.2/2317, intron 1 of 45)	chr3	58063983	58157982	94000	+	2317	uc003djl.2	-3249	ENSG00000136068	FLNB	filamin B, beta
Peak_30640	chr12:98818395-98819122	0.319	2.74531	1.21	0.4218	1	0.320124	1.31e-19	0.0172184	0.662658	chr12	98818396	98819122	727	2.43681	0.357592	6.81449	0.127872	Distal Intergenic	chr12	98847619	98850923	3305	-	121456	uc009ztm.2	32527	ENSG00000227825	SLC9A7P1	solute carrier family 9, subfamily A (NHE7, cation proton antiporter 7), member 7 pseudogene 1
Peak_125444	chr8:7331616-7332338	1.676	1.83445	9.798	0.004406	1	0.320029	0	0.21208	0.467891	chr8	7331617	7332338	722	0.821022	1.02062	0.804438	1.04166	Promoter (<=1kb)	chr8	7327830	7332604	4775	-	503618	uc003wrn.3	987	ENSG00000177023	DEFB104B	defensin, beta 104B
Peak_27492	chr12:46695224-46695830	-1.142	2.12457	8.41	0.008802	1	0.319868	2.13e-15	0.22119	0.458942	chr12	46695225	46695830	606	1.27011	0.688995	1.84343	0.474714	Distal Intergenic	chr12	46576841	46663208	86368	-	81539	uc001rpb.3	-32622	ENSG00000111371	SLC38A1	solute carrier family 38, member 1
Peak_129010	chr8:78281858-78282732	-1.012	2.43631	7.528	0.01658	1	0.319583	6.59e-18	0.0451778	0.63524	chr8	78281859	78282732	874	1.85104	0.491908	3.76297	0.241974	Distal Intergenic	chr8	77892494	77913280	20787	-	5828	uc022awe.1	-369452	ENSG00000164751	PEX2	peroxisomal biogenesis factor 2
Peak_119300	chr7:38406088-38406638	-1.201	2.09833	8.622	0.007033	1	0.319456	2.51e-18	0.175696	0.504848	chr7	38406089	38406638	550	1.10264	0.779912	1.4138	0.608263	Intron (uc003tgp.2/100506776, intron 3 of 3)	chr7	38381178	38418238	37061	+	100506776	uc003tgp.2	25460	NA	TRG-AS1	T cell receptor gamma locus antisense RNA 1
Peak_134635	chr9:34376114-34377584	0.1669	4.64244	0.1597	0.6928	1	0.319124	0	0.0020557	0.678821	chr9	34376115	34377584	1470	4.68148	0.447322	10.4656	0.200097	Promoter (<=1kb)	chr9	34368907	34376894	7988	-	57462	uc003zue.4	0	ENSG00000164976	KIAA1161	KIAA1161
Peak_11032	chr1:238274511-238275206	0.9341	2.0868	5.108	0.04457	1	0.318838	0	0.219998	0.461164	chr1	238274512	238275206	695	1.93364	0.576578	3.35364	0.332442	Distal Intergenic	chr1	238041164	238054222	13059	-	57829	uc001hym.3	-220984	ENSG00000116996	ZP4	zona pellucida glycoprotein 4
Peak_90254	chr4:55305538-55307656	-0.857	3.52948	8.11	0.0185	1	0.318487	0	0.00121121	0.680302	chr4	55305539	55307656	2118	3.87783	0.672292	5.76807	0.451977	Distal Intergenic	chr4	55143343	55148145	4803	+	5156	uc003hao.1	164313	ENSG00000134853	PDGFRA	platelet-derived growth factor receptor, alpha polypeptide
Peak_57091	chr19:35775552-35776151	0.5725	1.80473	2.007	0.2369	1	0.317705	0.1679	0.0273003	0.487094	chr19	35775553	35776151	599	0.934291	0.882322	1.0589	0.778492	Promoter (2-3kb)	chr19	35773410	35776045	2636	+	57817	uc002nyw.3	2741	ENSG00000105697	HAMP	hepcidin antimicrobial peptide
Peak_108199	chr6:11021485-11022904	0.3877	3.34512	1.746	0.3136	1	0.317579	0	0.146583	0.535838	chr6	11021486	11022904	1419	2.80982	0.416545	6.74555	0.17351	Intron (uc003mzp.4/54898, intron 7 of 7)	chr6	11043991	11079377	35387	+	100506409	uc021yln.1	-22505	ENSG00000230314	ELOVL2-AS1	ELOVL2 antisense RNA 1
Peak_30439	chr12:94933678-94934367	-1.341	1.9052	9.6	0.00476	1	0.317438	0	0.00486138	0.6777	chr12	94933679	94934367	689	1.09982	0.636102	1.72899	0.404626	Distal Intergenic	chr12	94955565	94955635	71	+	100847031	uc031qjd.1	-21886	ENSG00000266099	MIR5700	microRNA 5700
Peak_41437	chr14:94492317-94493481	0.4732	3.86832	2.056	0.2262	1	0.317414	0	0.00888045	0.673705	chr14	94492318	94493481	1164	3.88232	0.420353	9.23587	0.176697	Promoter (<=1kb)	chr14	94492724	94505757	13034	+	78990	uc001ych.4	0	ENSG00000089723	OTUB2	OTU deubiquitinase, ubiquitin aldehyde binding 2
Peak_138191	chr9:128320641-128321165	0.4893	1.57962	1.631	0.3107	1	0.317337	0	0.00480863	0.677854	chr9	128320642	128321165	524	1.14969	0.692521	1.66016	0.479586	Intron (uc010mwz.3/79109, intron 6 of 8)	chr9	128199673	128357925	158253	-	79109	uc010mwz.3	37283	ENSG00000119487	MAPKAP1	mitogen-activated protein kinase associated protein 1
Peak_140807	chrX:73681051-73681650	0.5695	1.74968	1.763	0.2291	1	0.317323	0	0.114366	0.568311	chrX	73681052	73681650	599	0.913766	0.682705	1.33845	0.466085	Intron (uc031tjy.1/6567, intron 1 of 5)	chrX	73641328	73753764	112437	+	6567	uc031tjy.1	40322	ENSG00000147100	SLC16A2	solute carrier family 16, member 2 (thyroid hormone transporter)
Peak_18290	chr11:10955173-10955937	0.4639	3.19574	2.7	0.2191	1	0.317246	7.68e-17	0.235162	0.447592	chr11	10955174	10955937	764	3.16505	0.499258	6.3395	0.249259	Distal Intergenic	chr11	10879810	10900823	21014	+	729013	uc001mjm.2	76127	ENSG00000247271	ZBED5-AS1	ZBED5 antisense RNA 1
Peak_113342	chr6:111302720-111303974	0.2144	4.55623	0.2807	0.6009	1	0.316867	0	0.000659978	0.682473	chr6	111302721	111303974	1254	3.82999	0.652957	5.86562	0.426353	Promoter (<=1kb)	chr6	111303291	111346794	43504	+	84154	uc003pun.3	0	ENSG00000197498	RPF2	ribosome production factor 2 homolog (S. cerevisiae)
Peak_140515	chrX:53389230-53389638	1.226	1.05328	6.15	0.02342	1	0.31665	0	0.0905592	0.592791	chrX	53389231	53389638	408	-0.0390433	0.944084	-0.0413558	0.891295	Distal Intergenic	chrX	53262058	53350522	88465	-	23096	uc004dsd.3	-39116	ENSG00000124313	IQSEC2	IQ motif and Sec7 domain 2
Peak_43218	chr15:50432224-50432822	0.7634	2.12959	3.762	0.07975	1	0.316559	0	0.0224535	0.660988	chr15	50432225	50432822	598	0.965601	0.8347	1.15682	0.696724	Distal Intergenic	chr15	50150435	50411419	260985	-	79895	uc001zxu.3	-21403	ENSG00000104043	ATP8B4	ATPase, class I, type 8B, member 4
Peak_80907	chr3:73293001-73293579	-0.8552	1.86374	4.912	0.06637	1	0.316415	9.01e-17	0.0284862	0.655098	chr3	73293002	73293579	578	1.47029	0.589402	2.49454	0.347395	Distal Intergenic	chr3	73110810	73112471	1662	+	55096	uc003dpj.3	182769	ENSG00000255423	EBLN2	endogenous Bornavirus-like nucleoprotein 2
Peak_93979	chr4:124046800-124047421	-1.031	2.71084	7.949	0.009277	1	0.316324	7.43e-16	0.0547992	0.628877	chr4	124046801	124047421	621	1.87017	0.683365	2.7367	0.466987	Intron (uc003iez.4/166378, intron 14 of 15)	chr4	123844225	123949651	105427	+	166378	uc003iey.3	203196	ENSG00000145375	SPATA5	spermatogenesis associated 5
Peak_101083	chr5:61323751-61324645	-1.194	2.37526	7.939	0.009316	1	0.315729	0	0.0370057	0.647265	chr5	61323752	61324645	894	1.85335	0.670906	2.76245	0.450115	Distal Intergenic	chr5	61601989	61683011	81023	+	3796	uc003jsx.4	-278237	ENSG00000068796	KIF2A	kinesin heavy chain member 2A
Peak_79112	chr3:39192288-39192909	0.6033	2.60271	3.933	0.1414	1	0.31572	0	0.0563491	0.627931	chr3	39192289	39192909	621	2.69502	0.592114	4.55152	0.350599	Promoter (2-3kb)	chr3	39183342	39195102	11761	-	64651	uc003cjg.3	2813	ENSG00000144655	CSRNP1	cysteine-serine-rich nuclear protein 1
Peak_63304	chr2:102434938-102435796	-0.6594	1.7714	2.784	0.1574	1	0.315706	7.27e-18	0.0173293	0.666965	chr2	102434939	102435796	858	2.42771	1.13881	2.1318	1.29689	Intron (uc002tbc.3/9448, intron 3 of 31)	chr2	102441781	102478702	36922	+	9448	uc002tbj.1	-6842	ENSG00000071054	MAP4K4	mitogen-activated protein kinase kinase kinase kinase 4
Peak_140998	chrX:85969357-85970237	0.5671	3.33778	2.782	0.1102	1	0.315441	0.0278809	0.133656	0.523023	chrX	85969358	85970237	880	1.90853	1.16595	1.6369	1.35943	Promoter (<=1kb)	chrX	85969551	86086806	117256	+	117154	uc004eey.3	0	ENSG00000126733	DACH2	dachshund family transcription factor 2
Peak_121965	chr7:95352744-95353522	0.4729	2.52772	2.142	0.266	1	0.315105	0	0.0950771	0.589818	chr7	95352745	95353522	778	2.24427	0.399272	5.62091	0.159418	Distal Intergenic	chr7	95401818	95727736	325919	+	1780	uc003uob.3	-49073	ENSG00000158560	DYNC1I1	dynein, cytoplasmic 1, intermediate chain 1
Peak_87096	chr3:190596130-190596569	-1.612	1.69532	12.99	0.001358	1	0.315085	0	0.14757	0.537345	chr3	190596131	190596569	439	0.694936	1.05608	0.658032	1.11531	Promoter (<=1kb)	chr3	190595719	190595839	121	+	100170222	uc011bsm.1	850	NA	SNAR-I	small ILF3/NF90-associated RNA I
Peak_139080	chrX:7113096-7114250	0.4243	2.65429	1.682	0.2671	1	0.315057	0.111733	0.0220453	0.551165	chrX	7113097	7114250	1154	1.63098	0.863506	1.88878	0.745643	Intron (uc004crw.2/412, intron 2 of 2)	chrX	7137472	7272682	135211	+	412	uc004cry.4	-24375	ENSG00000101846	STS	steroid sulfatase (microsomal), isozyme S
Peak_55085	chr18:64253032-64253470	-0.9301	2.09411	3.402	0.077	1	0.315037	2.32e-16	0.0185451	0.666418	chr18	64253033	64253470	438	0.977818	0.875789	1.1165	0.767006	Intron (uc002lkc.2/28513, intron 11 of 11)	chr18	64199577	64239553	39977	-	28513	uc002lkd.3	-13917	ENSG00000071991	CDH19	cadherin 19, type 2
Peak_59752	chr2:28416464-28417049	0.4449	1.95272	1.51	0.3352	1	0.315032	0	0.0625702	0.622397	chr2	28416465	28417049	585	0.766718	0.999967	0.766743	0.999935	Intron (uc002rlp.2/9577, intron 7 of 11)	chr2	28530558	28533326	2769	-	100505716	uc002rly.3	116861	ENSG00000223522	LOC100505716	uncharacterized LOC100505716
Peak_10982	chr1:237212043-237212490	0.517	1.5087	1.39	0.3046	1	0.314987	0.0214262	0.0630458	0.600541	chr1	237212044	237212490	447	1.00196	0.514568	1.94718	0.264781	Intron (uc001hyl.1/6262, intron 1 of 104)	chr1	237205702	237997288	791587	+	6262	uc001hyl.1	6788	ENSG00000198626	RYR2	ryanodine receptor 2 (cardiac)
Peak_1287	chr1:30796514-30797378	0.7298	2.91958	3.949	0.07281	1	0.314963	0	0.0497698	0.635267	chr1	30796515	30797378	864	1.77896	0.897192	1.98281	0.804953	Distal Intergenic	chr1	31191619	31199593	7975	+	100129196	uc001bsb.1	-395104	ENSG00000186056	MATN1-AS1	MATN1 antisense RNA 1
Peak_109042	chr6:25910053-25911096	0.2514	3.43162	0.7932	0.5036	1	0.314734	0	0.0290275	0.656238	chr6	25910054	25911096	1043	2.04389	1.08215	1.88873	1.17104	Downstream (1-2kb)	chr6	25912984	25926107	13124	-	10246	uc011dkb.2	16053	ENSG00000112337	SLC17A2	solute carrier family 17, member 2
Peak_92846	chr4:103717992-103718430	0.6432	1.7984	3.178	0.1736	1	0.314605	0	0.0136344	0.671761	chr4	103717993	103718430	438	0.586761	0.943768	0.621722	0.890698	3' UTR	chr4	103717133	103748340	31208	-	7323	uc003hwi.3	30347	ENSG00000109332	UBE2D3	ubiquitin-conjugating enzyme E2D 3
Peak_142154	chrX:134220264-134220963	0.5451	2.64334	2.252	0.1673	1	0.314544	0	0.094972	0.590484	chrX	134220265	134220963	699	1.92231	0.652038	2.94816	0.425153	Distal Intergenic	chrX	134229015	134232733	3719	-	644596	uc004eyh.2	12468	ENSG00000196972	LINC00087	long intergenic non-protein coding RNA 87
Peak_125062	chr7:154491047-154491624	0.7424	1.84462	3.033	0.1261	1	0.314527	9.6e-18	0.00618869	0.679284	chr7	154491048	154491624	577	1.0234	0.657139	1.55736	0.431832	Intron (uc003wli.3/1804, intron 7 of 25)	chr7	154720227	154738560	18334	+	100132707	uc011kvr.2	-229179	ENSG00000214106	PAXIP1OS	PAXIP1 opposite strand
Peak_8548	chr1:194363470-194364777	-0.8247	2.67414	4.467	0.04471	1	0.314316	0	0.0480184	0.637665	chr1	194363471	194364777	1307	3.00423	0.890445	3.37385	0.792893	Distal Intergenic	chr1	193147860	193155743	7884	-	8707	uc001gtc.4	-1209034	ENSG00000162630	B3GALT2	UDP-Gal:betaGlcNAc beta 1,3-galactosyltransferase, polypeptide 2
Peak_31437	chr12:112769722-112770289	0.5417	1.46661	1.541	0.2677	1	0.314171	0	0.0743879	0.611441	chr12	112769723	112770289	567	0.661537	0.639974	1.03369	0.409567	Intron (uc021reb.1/283450, intron 75 of 75)	chr12	112597992	112819896	221905	-	283450	uc021reb.1	50173	ENSG00000173064	HECTD4	HECT domain containing E3 ubiquitin protein ligase 4
Peak_43393	chr15:53631156-53631687	-1.175	2.05831	7.866	0.009604	1	0.314135	0	0.00355724	0.682307	chr15	53631157	53631687	531	1.24798	0.690477	1.80742	0.476759	Distal Intergenic	chr15	53805938	53833049	27112	-	256764	uc031qsc.1	201892	ENSG00000166415	WDR72	WD repeat domain 72
Peak_30909	chr12:103127490-103127930	-0.9889	2.17406	5.244	0.03073	1	0.31411	0	0.190489	0.495401	chr12	103127491	103127930	440	1.27847	0.865303	1.47748	0.74875	Distal Intergenic	chr12	103203061	103218177	15117	-	283432	uc021rct.1	90686	ENSG00000258169	LINC00485	long intergenic non-protein coding RNA 485
Peak_98496	chr5:12419981-12420540	-0.9976	2.1523	5.456	0.02782	1	0.314105	0	0.0692252	0.616669	chr5	12419982	12420540	559	1.82765	0.768277	2.3789	0.590249	Distal Intergenic	chr5	12574969	12805295	230327	+	404663	uc003jfb.1	-154987	NA	LINC01194	long intergenic non-protein coding RNA 1194
Peak_101348	chr5:66097705-66098436	-1.012	2.38805	7.369	0.01644	1	0.313719	0	0.17657	0.50971	chr5	66097706	66098436	731	1.29248	0.835176	1.54756	0.697519	Intron (uc003jur.4/375449, intron 3 of 5)	chr5	66124604	66410875	286272	+	375449	uc003jus.3	-26898	ENSG00000069020	MAST4	microtubule associated serine/threonine kinase family member 4
Peak_20443	chr11:46721742-46723100	0.3226	4.06598	0.7612	0.4123	1	0.313708	0	0.0365872	0.649705	chr11	46721743	46723100	1358	4.11441	0.639807	6.4307	0.409353	Promoter (<=1kb)	chr11	46698625	46722215	23591	-	392	uc001ndd.4	0	ENSG00000175220	ARHGAP1	Rho GTPase activating protein 1
Peak_125972	chr8:18472540-18472961	0.7307	1.49964	3.388	0.1492	1	0.31354	0	0.398306	0.288154	chr8	18472541	18472961	421	0.669851	0.675879	0.991081	0.456812	Intron (uc003wyx.4/23362, intron 5 of 7)	chr8	18384813	18541586	156774	-	23362	uc003wyx.4	69045	ENSG00000156011	PSD3	pleckstrin and Sec7 domain containing 3
Peak_25636	chr12:13408531-13409527	0.296	3.67779	0.9149	0.4418	1	0.313403	0	0.0230378	0.663559	chr12	13408532	13409527	996	3.97459	0.653056	6.08615	0.426482	Distal Intergenic	chr12	13349602	13367734	18133	+	2012	uc010shr.1	59925	ENSG00000134531	EMP1	epithelial membrane protein 1
Peak_53849	chr18:44237974-44238680	0.6702	3.08144	3.882	0.09185	1	0.313192	1.65e-16	0.0042697	0.682538	chr18	44237975	44238680	706	2.89493	0.525493	5.50898	0.276143	Promoter (1-2kb)	chr18	44057217	44236996	179780	-	125336	uc010xcw.1	-1684	ENSG00000167210	LOXHD1	lipoxygenase homology domains 1
Peak_97743	chr4:189338315-189338872	0.6977	1.72338	2.246	0.1502	1	0.312766	0.172543	0.104455	0.410237	chr4	189338316	189338872	557	1.2072	0.603274	2.00107	0.36394	Intron (uc003izo.1/401164, intron 1 of 4)	chr4	189321890	189407019	85130	+	401164	uc003izo.1	16982	ENSG00000249378	LINC01060	long intergenic non-protein coding RNA 1060
Peak_33919	chr13:46700425-46701393	0.3357	3.32774	1.41	0.3663	1	0.312701	0	0.14915	0.538149	chr13	46700426	46701393	968	3.32443	0.41007	8.10698	0.168158	3' UTR	chr13	46700058	46717015	16958	-	3936	uc010ack.3	16589	ENSG00000136167	LCP1	lymphocyte cytosolic protein 1 (L-plastin)
Peak_90318	chr4:56963875-56964824	-0.9697	2.56309	6.127	0.02242	1	0.312665	2.27e-17	0.00462097	0.682715	chr4	56963876	56964824	949	2.0962	0.5994	3.49717	0.35928	Distal Intergenic	chr4	57036361	57196890	160530	+	57482	uc003hbk.2	-72485	ENSG00000109265	KIAA1211	KIAA1211
Peak_10917	chr1:235416439-235416895	0.8829	0.99119	2.442	0.1307	1	0.312481	0	0.122198	0.565321	chr1	235416440	235416895	456	1.06373	0.906639	1.17327	0.821995	Intron (uc021pks.1/51742, intron 19 of 23)	chr1	235343473	235403766	60294	-	51742	uc001hwt.4	-13129	ENSG00000054267	ARID4B	AT rich interactive domain 4B (RBP1-like)
Peak_99125	chr5:23421017-23421594	-1.354	2.45663	10.66	0.003172	1	0.312068	4.01e-17	0.133865	0.554068	chr5	23421018	23421594	577	1.79758	0.686228	2.6195	0.470909	Distal Intergenic	chr5	23507724	23528706	20983	+	56979	uc003jgo.3	-86706	ENSG00000164256	PRDM9	PR domain containing 9
Peak_16934	chr10:116636240-116637226	0.5274	2.71456	2.282	0.1848	1	0.311933	0	0.135122	0.552945	chr10	116636241	116637226	986	2.30796	0.484766	4.76097	0.234999	Intron (uc001lcc.3/57700, intron 16 of 16)	chr10	116581503	116624474	42972	+	57700	uc001lcb.3	55723	ENSG00000151553	FAM160B1	family with sequence similarity 160, member B1
Peak_116391	chr6:158817700-158818227	-0.9867	1.68516	6.154	0.03823	1	0.311902	0	0.0949895	0.593108	chr6	158817701	158818227	527	0.818192	0.717379	1.14053	0.514633	Intron (uc011efo.2/56995, intron 1 of 7)	chr6	158733692	158902570	168879	+	56995	uc011efo.2	84535	ENSG00000130338	TULP4	tubby like protein 4
Peak_124386	chr7:138817605-138818993	0.5023	3.69892	2.853	0.1729	1	0.311755	0	0.000242993	0.688002	chr7	138817606	138818993	1388	3.78711	0.483098	7.83922	0.233383	Promoter (<=1kb)	chr7	138818490	138846089	27600	+	79989	uc003vuq.2	0	ENSG00000105948	TTC26	tetratricopeptide repeat domain 26
Peak_72219	chr20:33902869-33903281	0.9829	1.12949	3.625	0.06963	1	0.311478	1.02e-16	0.032232	0.65629	chr20	33902870	33903281	412	0.0209667	0.977071	0.0214587	0.954668	Intron (uc010zuy.2/55245, intron 3 of 7)	chr20	33890369	33894862	4494	-	55245	uc002xcc.3	-8419	ENSG00000101019	UQCC1	ubiquinol-cytochrome c reductase complex assembly factor 1
Peak_100312	chr5:45025321-45026511	-1.021	2.97519	7.653	0.0105	1	0.311139	1.12e-17	0.0155748	0.673286	chr5	45025322	45026511	1190	2.63636	0.628295	4.19605	0.394755	Distal Intergenic	chr5	44809945	44811256	1312	+	10884	uc003joi.1	216566	ENSG00000112996	MRPS30	mitochondrial ribosomal protein S30
Peak_19821	chr11:35447063-35448130	-0.3061	3.58649	1.356	0.404	1	0.310978	0	0.189695	0.499327	chr11	35447064	35448130	1067	2.59931	0.749062	3.47009	0.561093	Distal Intergenic	chr11	35272752	35441610	168859	-	6506	uc001mwe.3	-6520	ENSG00000110436	SLC1A2	solute carrier family 1 (glial high affinity glutamate transporter), member 2
Peak_129488	chr8:86752849-86753539	-1.794	2.73833	11.21	0.002582	1	0.310826	0	0.05767	0.631504	chr8	86752850	86753539	690	2.18815	0.860812	2.54196	0.740997	Distal Intergenic	chr8	86756684	86757761	1078	-	100288527	uc022axg.1	4911	ENSG00000270375	REXO1L2P	REX1, RNA exonuclease 1 homolog (S. cerevisiae)-like 2 (pseudogene)
Peak_115676	chr6:147827734-147828225	0.5311	2.59191	1.602	0.2172	1	0.310803	0	0.0875446	0.601653	chr6	147827735	147828225	491	2.23307	0.676647	3.3002	0.457851	Promoter (2-3kb)	chr6	147829828	147891157	61330	+	389432	uc003qmc.2	-2093	ENSG00000203727	SAMD5	sterile alpha motif domain containing 5
Peak_8958	chr1:201797671-201799079	0.1778	4.43178	0.2163	0.6585	1	0.310799	3.12e-16	0.0352088	0.653992	chr1	201797672	201799079	1408	4.00099	0.394172	10.1504	0.155371	Promoter (<=1kb)	chr1	201798288	201853422	55135	+	55705	uc001gwz.3	0	ENSG00000198700	IPO9	importin 9
Peak_79547	chr3:47516714-47518132	0.4074	3.43616	1.025	0.3211	1	0.310565	0	0.000626065	0.688809	chr3	47516715	47518132	1418	3.38038	0.769388	4.3936	0.591958	Promoter (<=1kb)	chr3	47455184	47517445	62262	-	22937	uc003crg.2	0	ENSG00000114650	SCAP	SREBF chaperone
Peak_6882	chr1:163726133-163727330	-1.491	2.36721	10.24	0.003721	1	0.310472	0	0.0481683	0.64136	chr1	163726134	163727330	1197	1.8798	0.692253	2.71548	0.479214	Distal Intergenic	chr1	163291723	163325553	33831	+	83540	uc001gcq.1	435607	ENSG00000143228	NUF2	NUF2, NDC80 kinetochore complex component
Peak_7949	chr1:182445789-182446096	0.8871	0.969	2.83	0.1175	1	0.310459	0	0.226634	0.462907	chr1	182445790	182446096	307	-0.0825625	0.715261	-0.11543	0.511599	Intron (uc021pfx.1/353299, intron 7 of 7)	chr1	182457420	182529732	72313	+	353299	uc009wxx.2	-11630	ENSG00000121446	RGSL1	regulator of G-protein signaling like 1
Peak_57427	chr19:44487940-44488755	0.9709	2.08222	5.861	0.03065	1	0.310385	0	0.305246	0.384368	chr19	44487941	44488755	815	2.00525	0.937765	2.13833	0.879403	Promoter (<=1kb)	chr19	44488322	44502477	14156	+	7711	uc002oxy.2	0	ENSG00000204920	ZNF155	zinc finger protein 155
Peak_99824	chr5:36262231-36262808	-1.27	2.19918	9.056	0.005903	1	0.310319	0	0.000377438	0.689303	chr5	36262232	36262808	577	1.0361	0.912236	1.13578	0.832174	Intron (uc003jkh.3/202151, intron 8 of 13)	chr5	36192694	36242258	49565	-	133686	uc003jkg.4	-20550	ENSG00000152620	NADK2	NAD kinase 2, mitochondrial
Peak_108145	chr6:9560320-9560977	-0.7803	2.33982	5.125	0.06919	1	0.310069	0	0.285155	0.404777	chr6	9560321	9560977	657	1.6047	0.579888	2.76726	0.33627	Distal Intergenic	chr6	10412551	10416402	3852	+	100130275	uc003myw.3	-852230	ENSG00000229950	TFAP2A-AS1	TFAP2A antisense RNA 1
Peak_122759	chr7:110682701-110683341	-0.8063	2.0484	5.428	0.08761	1	0.310019	0	0.499713	0.190268	chr7	110682702	110683341	640	1.32415	0.556028	2.38144	0.309167	Intron (uc003vfq.2/83943, intron 3 of 5)	chr7	110731062	110765509	34448	+	54674	uc003vfs.4	-48360	ENSG00000173114	LRRN3	leucine rich repeat neuronal 3
Peak_23188	chr11:105739330-105740006	0.3293	2.41468	1.109	0.4074	1	0.309981	0	0.0351862	0.654833	chr11	105739331	105740006	676	1.50763	0.683672	2.20519	0.467407	Intron (uc001piu.1/2893, intron 5 of 10)	chr11	105804448	105845171	40724	+	2893	uc010rvm.1	-65117	ENSG00000152578	GRIA4	glutamate receptor, ionotropic, AMPA 4
Peak_5015	chr1:108460071-108460827	-1.221	2.33385	9.202	0.005571	1	0.30972	9.74e-17	0.060158	0.630122	chr1	108460072	108460827	756	1.90839	0.586973	3.25123	0.344537	Intron (uc001dvk.1/10451, intron 26 of 26)	chr1	108211463	108506218	294756	-	10451	uc001dvl.1	46146	ENSG00000134215	VAV3	vav 3 guanine nucleotide exchange factor
Peak_109801	chr6:41513275-41515141	0.3347	3.75514	0.7866	0.4056	1	0.309531	1.72e-17	1.88e-06	0.690467	chr6	41513276	41515141	1866	3.96112	0.697921	5.6756	0.487094	Promoter (<=1kb)	chr6	41514164	41570122	55959	+	116113	uc003oql.3	0	ENSG00000137166	FOXP4	forkhead box P4
Peak_80397	chr3:65198291-65198958	-1.132	1.86129	6.355	0.01845	1	0.309477	1.35e-20	1.83e-06	0.690521	chr3	65198292	65198958	667	1.34331	0.603618	2.22543	0.364355	Distal Intergenic	chr3	65364936	65387379	22444	-	9223	uc010hnx.1	189087	ENSG00000151276	MAGI1	membrane associated guanylate kinase, WW and PDZ domain containing 1
Peak_97789	chr4:190657545-190658255	-0.8392	3.35422	6.697	0.0182	1	0.30923	0	0.0570764	0.633693	chr4	190657546	190658255	710	3.25322	0.693459	4.69129	0.480886	Distal Intergenic	chr4	190861974	190884359	22386	+	2483	uc003izs.3	-204428	ENSG00000109536	FRG1	FSHD region gene 1
Peak_23027	chr11:102372109-102372748	-1.219	2.11165	8.696	0.006825	1	0.309157	0	0.0398252	0.651018	chr11	102372110	102372748	639	1.31397	0.601315	2.18515	0.36158	Distal Intergenic	chr11	102391239	102401478	10240	-	4316	uc001phb.3	29368	ENSG00000137673	MMP7	matrix metallopeptidase 7 (matrilysin, uterine)
Peak_39522	chr14:59809484-59809941	-0.5881	1.77306	2.024	0.2246	1	0.309041	2.59e-16	0.00331624	0.687643	chr14	59809485	59809941	457	1.48856	0.437682	3.401	0.191566	Intron (uc001xea.2/23002, intron 16 of 24)	chr14	59821883	59838123	16241	+	23002	uc001xec.2	-12398	ENSG00000100592	DAAM1	dishevelled associated activator of morphogenesis 1
Peak_11382	chr1:247670368-247670837	0.6574	1.63999	2.568	0.1803	1	0.309004	5.62e-17	0.177405	0.513591	chr1	247670369	247670837	469	1.0923	0.520517	2.09849	0.270938	Promoter (<=1kb)	chr1	247670394	247739848	69455	+	148823	uc001ida.4	0	ENSG00000169224	GCSAML	germinal center-associated, signaling and motility-like
Peak_54155	chr18:49521835-49523045	-0.3984	3.31534	1.92	0.2939	1	0.308883	0.0303684	0.0543705	0.606378	chr18	49521836	49523045	1210	2.79873	0.508513	5.50376	0.258585	Distal Intergenic	chr18	49866542	51062273	1195732	+	1630	uc002lfe.2	-344706	ENSG00000187323	DCC	DCC netrin 1 receptor
Peak_93342	chr4:112823065-112824897	-0.9948	3.6028	8.752	0.00667	1	0.308381	0	0.0244549	0.667164	chr4	112823066	112824897	1832	3.17649	0.731778	4.34079	0.535499	Distal Intergenic	chr4	113066553	113110237	43685	+	132720	uc003iah.2	-243487	ENSG00000174749	C4orf32	chromosome 4 open reading frame 32
Peak_23362	chr11:108213942-108214443	0.5977	1.80537	2.637	0.1939	1	0.308283	0	0.0601267	0.63159	chr11	108213943	108214443	501	0.886986	0.690366	1.2848	0.476606	Exon (uc001pkb.1/472, exon 57 of 63)	chr11	108175402	108186638	11237	+	472	uc009yxt.1	39041	ENSG00000149311	ATM	ATM serine/threonine kinase
Peak_141241	chrX:100850790-100851641	0.4669	2.99115	2.511	0.2234	1	0.308256	0	0.0929629	0.598781	chrX	100850791	100851641	851	2.57415	0.386874	6.6537	0.149672	Distal Intergenic	chrX	100870108	100872991	2884	-	54470	uc004ehx.3	22200	ENSG00000198960	ARMCX6	armadillo repeat containing, X-linked 6
Peak_45017	chr15:91259835-91261067	0.2502	3.70825	0.508	0.508	1	0.308184	0	0.00270758	0.689109	chr15	91259836	91261067	1232	3.8274	0.615247	6.22091	0.378529	Promoter (<=1kb)	chr15	91260579	91358686	98108	+	641	uc002bpr.3	0	ENSG00000197299	BLM	Bloom syndrome, RecQ helicase-like
Peak_110655	chr6:56568143-56568781	0.3468	2.75626	1.276	0.3676	1	0.307871	0	0.0300844	0.662045	chr6	56568144	56568781	638	1.63485	0.823692	1.98478	0.678469	Intron (uc021zaz.2/667, intron 91 of 93)	chr6	56503714	56558101	54388	-	667	uc003pde.2	-10680	ENSG00000151914	DST	dystonin
Peak_58264	chr2:3324710-3325335	0.5741	2.1562	2.489	0.191	1	0.307515	2.41e-16	0.0906232	0.601862	chr2	3324711	3325335	625	1.11266	0.774702	1.43624	0.600163	Promoter (1-2kb)	chr2	3192741	3323445	130705	-	7260	uc002qxi.2	-1890	ENSG00000032389	TSSC1	tumor suppressing subtransferable candidate 1
Peak_1140	chr1:27247341-27248927	0.1942	3.48254	0.3414	0.611	1	0.307376	0.019159	0.120405	0.553061	chr1	27247342	27248927	1586	3.47223	0.648991	5.3502	0.421189	Promoter (<=1kb)	chr1	27248213	27273362	25150	+	10726	uc001bng.2	0	ENSG00000090273	NUDC	nudC nuclear distribution protein
Peak_142564	chrX:149885216-149885707	0.6002	1.92341	3	0.173	1	0.307077	0.39572	0.00775809	0.289444	chrX	149885217	149885707	491	1.62098	0.609341	2.66021	0.371296	Promoter (1-2kb)	chrX	149887097	149933575	46479	+	8776	uc010ntf.3	-1880	ENSG00000063601	MTMR1	myotubularin related protein 1
Peak_89329	chr4:35893543-35894356	-1.092	2.27584	6.553	0.0169	1	0.307043	2.54e-17	0.0110939	0.681864	chr4	35893544	35894356	813	1.90255	0.664924	2.8613	0.442125	Distal Intergenic	chr4	35949843	36075457	125615	-	116984	uc003gso.3	181913	ENSG00000047365	ARAP2	ArfGAP with RhoGAP domain, ankyrin repeat and PH domain 2
Peak_17305	chr10:125808781-125809749	0.6878	3.10055	4.081	0.09041	1	0.306786	4.9e-19	0.0332274	0.659987	chr10	125808782	125809749	968	1.86614	1.0171	1.83476	1.03449	Intron (uc001lhm.4/51363, intron 7 of 7)	chr10	125767182	125851940	84759	-	51363	uc001lhm.4	43158	ENSG00000182022	CHST15	carbohydrate (N-acetylgalactosamine 4-sulfate 6-O) sulfotransferase 15
Peak_93818	chr4:121336004-121336821	-0.9559	2.77822	6.423	0.0179	1	0.306552	0	0.0277205	0.665727	chr4	121336005	121336821	817	2.09711	0.735952	2.84952	0.541625	Distal Intergenic	chr4	120980579	120988013	7435	-	4085	uc003idl.2	-348808	ENSG00000164109	MAD2L1	MAD2 mitotic arrest deficient-like 1 (yeast)
Peak_96953	chr4:175537736-175538230	0.4137	2.25424	1.77	0.3404	1	0.30654	2.44e-17	0.283075	0.410385	chr4	175537737	175538230	494	1.37111	0.694169	1.97518	0.48187	Distal Intergenic	chr4	175411328	175444049	32722	-	3248	uc003itu.3	-94181	ENSG00000164120	HPGD	hydroxyprostaglandin dehydrogenase 15-(NAD)
Peak_28031	chr12:54793001-54793720	0.5996	2.82653	3.247	0.121	1	0.306533	2.56e-17	0.000436273	0.693031	chr12	54793002	54793720	719	2.75484	0.552574	4.98546	0.305339	Exon (uc001sga.3/3678, exon 26 of 30)	chr12	54762920	54785083	22164	-	25946	uc001sfy.3	-8637	ENSG00000161642	ZNF385A	zinc finger protein 385A
Peak_79536	chr3:47194144-47194540	0.7954	1.25187	3.238	0.115	1	0.306385	3.43e-17	0.047652	0.645963	chr3	47194145	47194540	396	0.0782611	0.88376	0.0885547	0.781032	Intron (uc003cqs.3/29072, intron 20 of 20)	chr3	47057898	47205467	147570	-	29072	uc003cqs.3	11322	ENSG00000181555	SETD2	SET domain containing 2
Peak_79232	chr3:41355783-41356368	-1.619	2.01914	11.28	0.002514	1	0.306319	0	0.0460924	0.647589	chr3	41355784	41356368	585	1.39696	0.657598	2.12434	0.432435	Intron (uc003ckv.4/54986, intron 2 of 36)	chr3	41288090	41319625	31536	-	54986	uc003cku.4	-36743	ENSG00000168038	ULK4	unc-51 like kinase 4
Peak_69596	chr2:216973651-216974694	0.3197	4.26884	0.675	0.4191	1	0.306058	0	0.0713542	0.622588	chr2	216973652	216974694	1043	3.88947	0.495271	7.85322	0.245293	Promoter (<=1kb)	chr2	216974020	217071016	96997	+	7520	uc002vfy.3	0	ENSG00000079246	XRCC5	X-ray repair complementing defective repair in Chinese hamster cells 5 (double-strand-break rejoining)
Peak_34710	chr13:61304901-61305681	-1.29	2.60945	8.36	0.007827	1	0.306007	0	0.0250115	0.668982	chr13	61304902	61305681	780	2.03233	0.825142	2.463	0.680859	Distal Intergenic	chr13	61008183	61148013	139831	+	81550	uc001vib.4	297498	ENSG00000083544	TDRD3	tudor domain containing 3
Peak_18763	chr11:18000047-18000647	0.6292	1.81617	2.879	0.1938	1	0.305933	0	0.200682	0.493386	chr11	18000048	18000647	600	1.69293	0.563643	3.00355	0.317693	Intron (uc001mnm.3/26297, intron 3 of 10)	chr11	17868109	18034474	166366	-	26297	uc010rcz.1	34426	ENSG00000129158	SERGEF	secretion regulating guanine nucleotide exchange factor
Peak_141732	chrX:119004414-119006467	0.2992	4.42931	0.5491	0.4656	1	0.305899	0	0.114449	0.579652	chrX	119004415	119006467	2053	4.20047	0.418099	10.0466	0.174806	Promoter (<=1kb)	chrX	119005734	119010629	4896	+	4694	uc004esc.4	0	ENSG00000125356	NDUFA1	NADH dehydrogenase (ubiquinone) 1 alpha subcomplex, 1, 7.5kDa
Peak_10697	chr1:230757434-230757864	0.7679	1.55141	3.001	0.1292	1	0.305812	0	0.0717924	0.622396	chr1	230757435	230757864	430	0.517784	0.809124	0.639931	0.654681	Distal Intergenic	chr1	230778202	230829731	51530	+	22796	uc001htw.3	-20767	ENSG00000135775	COG2	component of oligomeric golgi complex 2
Peak_122668	chr7:108100372-108100803	0.616	2.53016	3.716	0.1463	1	0.305534	8.95e-17	5.59e-05	0.69441	chr7	108100373	108100803	431	1.73574	0.559029	3.10491	0.312514	Distal Intergenic	chr7	107788071	108096841	308771	-	4897	uc003vfc.3	-3962	ENSG00000091129	NRCAM	neuronal cell adhesion molecule
Peak_115587	chr6:146459229-146459814	-0.7138	2.20632	4.185	0.1148	1	0.305506	6.17e-22	0.364366	0.330129	chr6	146459230	146459814	585	1.69856	0.599319	2.83415	0.359184	Intron (uc010khu.1/2911, intron 2 of 2)	chr6	146350334	146758734	408401	+	2911	uc011edz.2	109480	ENSG00000152822	GRM1	glutamate receptor, metabotropic 1
Peak_25085	chr12:4478562-4479132	0.5694	2.44693	2.446	0.1711	1	0.30503	0.0202593	0.0559233	0.618787	chr12	4478563	4479132	570	1.16035	1.01156	1.1471	1.02325	3' UTR	chr12	4477393	4488894	11502	-	8074	uc001qmq.1	10331	ENSG00000118972	FGF23	fibroblast growth factor 23
Peak_88271	chr4:12725984-12726558	-0.658	2.24589	4.018	0.1346	1	0.304616	0	0.0137228	0.681661	chr4	12725985	12726558	574	1.66717	0.472197	3.53067	0.22297	Distal Intergenic	chr4	13369347	13485989	116643	-	9364	uc003gmt.2	760004	ENSG00000157869	RAB28	RAB28, member RAS oncogene family
Peak_139880	chrX:30989831-30990574	0.3491	2.22826	1.205	0.4123	1	0.304345	0.185609	0.0568226	0.453224	chrX	30989832	30990574	743	1.75462	0.46179	3.7996	0.21325	Intron (uc004dck.3/257397, intron 11 of 11)	chrX	30845559	30993201	147643	-	257397	uc004dck.3	3369	ENSG00000157625	TAB3	TGF-beta activated kinase 1/MAP3K7 binding protein 3
Peak_132715	chr8:141812557-141813144	0.5716	1.41962	1.945	0.2418	1	0.304189	0	0.00563233	0.690179	chr8	141812558	141813144	587	0.516436	0.815857	0.632998	0.665622	Promoter (2-3kb)	chr8	141668481	141810675	142195	-	5747	uc003yvp.3	-2469	ENSG00000169398	PTK2	protein tyrosine kinase 2
Peak_72248	chr20:34582908-34583330	0.6611	1.34553	2.315	0.1964	1	0.304151	1.75e-19	0.0720393	0.62381	chr20	34582909	34583330	422	0.804188	0.759416	1.05896	0.576713	Exon (uc002xer.1/140894, exon 8 of 12)	chr20	34556529	34562877	6349	+	140894	uc031rtd.1	26801	ENSG00000149646	CNBD2	cyclic nucleotide binding domain containing 2
Peak_36744	chr13:103645913-103646419	-1.311	1.87828	6.981	0.01401	1	0.304105	0	1.36e-06	0.695893	chr13	103645914	103646419	506	1.05553	0.817273	1.29153	0.667936	Distal Intergenic	chr13	103696348	103719196	22849	-	6555	uc001vpy.4	73282	ENSG00000125255	SLC10A2	solute carrier family 10 (sodium/bile acid cotransporter), member 2
Peak_76150	chr22:33437474-33438087	0.9234	1.98194	5.018	0.05266	1	0.304094	2.96e-16	0.0978253	0.598081	chr22	33437475	33438087	613	0.937033	0.880105	1.06468	0.774585	Intron (uc003amz.3/8224, intron 13 of 13)	chr22	32908540	33454377	545838	-	8224	uc003amz.3	16902	ENSG00000185666	SYN3	synapsin III
Peak_35451	chr13:78137660-78138725	-1.094	2.38661	6.925	0.01435	1	0.304003	4.99e-23	0.0718582	0.624139	chr13	78137661	78138725	1065	1.74404	0.571369	3.05238	0.326463	Exon (uc001vki.3/8796, exon 5 of 33)	chr13	78109809	78219398	109590	+	8796	uc001vki.3	28916	ENSG00000136155	SCEL	sciellin
Peak_72825	chr20:47893881-47895767	0.2632	4.33077	0.4516	0.5175	1	0.303979	0	0.0103377	0.685683	chr20	47893882	47895767	1886	4.65033	0.753225	6.17389	0.567348	Promoter (<=1kb)	chr20	47895482	47895560	79	+	26765	uc010ghz.3	0	ENSG00000209042	SNORD12C	small nucleolar RNA, C/D box 12C
Peak_109273	chr6:30186691-30187426	0.879	2.30001	6.158	0.04486	1	0.303454	1.9e-16	0.220609	0.475937	chr6	30186692	30187426	735	1.56502	0.784998	1.99366	0.616221	Distal Intergenic	chr6	30152232	30181271	29040	-	7726	uc003nps.3	-6155	ENSG00000234127	TRIM26	tripartite motif containing 26
Peak_76883	chr22:51221657-51222646	0.4995	2.60138	0.6869	0.4151	1	0.303119	0	0.0156203	0.68126	chr22	51221658	51222646	989	2.52209	1.02137	2.4693	1.04321	Promoter (<=1kb)	chr22	51205920	51222087	16168	-	11158	uc003bnk.1	0	ENSG00000079974	RABL2B	RAB, member of RAS oncogene family-like 2B
Peak_78193	chr3:22991557-22992091	-0.7834	2.10543	4.222	0.06973	1	0.302997	2.69e-20	0.0206512	0.676351	chr3	22991558	22992091	534	1.59399	0.538895	2.95789	0.290407	Distal Intergenic	chr3	23244653	23632296	387644	+	7325	uc010hfc.2	-253095	ENSG00000182247	UBE2E2	ubiquitin-conjugating enzyme E2E 2
Peak_138735	chr9:138360728-138361304	0.6878	1.61842	2.459	0.1727	1	0.302992	0	0.0401232	0.656885	chr9	138360729	138361304	576	0.678996	0.727095	0.933848	0.528668	Intron (uc004cfp.4/100506599, intron 2 of 2)	chr9	138354565	138364095	9531	-	100506599	uc004cfp.4	3366	ENSG00000225361	PPP1R26-AS1	PPP1R26 antisense RNA 1
Peak_87298	chr3:193981551-193982660	0.6638	3.00096	3.473	0.09185	1	0.302686	1.4e-18	0.099981	0.597333	chr3	193981552	193982660	1109	2.15558	0.690645	3.12112	0.47699	Distal Intergenic	chr3	194017424	194030593	13170	-	100131551	uc003ftr.2	49041	ENSG00000214145	LINC00887	long intergenic non-protein coding RNA 887
Peak_132723	chr8:141877207-141877808	0.7052	1.89977	3.616	0.1258	1	0.302264	5.23e-19	0.221443	0.476293	chr8	141877208	141877808	601	0.848811	0.762771	1.1128	0.581819	Intron (uc003yvr.3/5747, intron 32 of 32)	chr8	141668481	141889736	221256	-	5747	uc003yvr.3	12528	ENSG00000169398	PTK2	protein tyrosine kinase 2
Peak_126528	chr8:27631588-27632462	0.2475	4.3361	0.4314	0.5408	1	0.302155	0.0969445	0.0351983	0.565702	chr8	27631589	27632462	874	4.36956	0.489226	8.93157	0.239342	Promoter (<=1kb)	chr8	27632058	27662424	30367	+	157570	uc003xgg.3	0	ENSG00000171320	ESCO2	establishment of sister chromatid cohesion N-acetyltransferase 2
Peak_106914	chr5:164884733-164885267	-1.043	1.72563	7.159	0.031	1	0.302085	0	0.216102	0.481813	chr5	164884734	164885267	534	1.7739	0.680194	2.60793	0.462663	Distal Intergenic	chr5	166711843	167420187	708345	+	57451	uc021yhi.1	-1827109	ENSG00000145934	TENM2	teneurin transmembrane protein 2
Peak_65677	chr2:148132990-148133631	-1.015	2.25645	6.044	0.02123	1	0.302078	0	0.0253742	0.672548	chr2	148132991	148133631	641	1.7533	0.672294	2.60794	0.451979	Distal Intergenic	chr2	148602086	148688393	86308	+	92	uc002twg.3	-469095	ENSG00000121989	ACVR2A	activin A receptor, type IIA
Peak_49014	chr17:17977772-17978276	1.176	1.71797	5.806	0.02366	1	0.301998	7.64e-18	0.152497	0.545505	chr17	17977773	17978276	504	0.0833047	1.20243	0.0692803	1.44584	Distal Intergenic	chr17	17991181	18003749	12569	+	1819	uc010vxg.2	-13408	ENSG00000108591	DRG2	developmentally regulated GTP binding protein 2
Peak_32642	chr13:25945578-25947467	0.1193	4.77592	0.088	0.7692	1	0.301243	0	0.0144836	0.684273	chr13	25945579	25947467	1889	3.70006	0.84662	4.3704	0.716766	Promoter (<=1kb)	chr13	25946209	26595420	649212	+	51761	uc001uqk.3	0	ENSG00000132932	ATP8A2	ATPase, aminophospholipid transporter, class I, type 8A, member 2
Peak_10518	chr1:226935204-226935608	0.7004	1.61581	3.285	0.1516	1	0.301131	1.77e-20	0.414369	0.284501	chr1	226935205	226935608	404	0.110048	1.18791	0.0926394	1.41114	Distal Intergenic	chr1	226819391	226926876	107486	-	3707	uc010pvo.2	-8732	ENSG00000143772	ITPKB	inositol-trisphosphate 3-kinase B
Peak_75059	chr21:40591680-40592474	0.681	2.20323	3.758	0.1059	1	0.301084	7.89e-17	0.140767	0.558149	chr21	40591681	40592474	794	1.1986	0.791645	1.51406	0.626702	Intron (uc010goc.1/54014, intron 12 of 25)	chr21	40574251	40601362	27112	-	54014	uc010god.1	9681	ENSG00000185658	BRWD1	bromodomain and WD repeat domain containing 1
Peak_106952	chr5:165759570-165760207	-1.934	1.85119	16.97	0.0003637	1	0.301036	0	0.0474286	0.651535	chr5	165759571	165760207	637	1.50856	0.726472	2.07656	0.527762	Distal Intergenic	chr5	166711843	167420187	708345	+	57451	uc021yhi.1	-952272	ENSG00000145934	TENM2	teneurin transmembrane protein 2
Peak_51306	chr17:74709348-74709767	0.9131	1.57842	3.914	0.062	1	0.300851	0	0.0456437	0.653505	chr17	74709349	74709767	419	0.341716	1.06166	0.321869	1.12713	Promoter (2-3kb)	chr17	74671809	74707056	35248	-	439921	uc002jsk.1	-2711	ENSG00000182534	MXRA7	matrix-remodelling associated 7
Peak_88592	chr4:18332193-18333698	-1.254	2.97327	10.78	0.003022	1	0.300442	0	0.000158338	0.6994	chr4	18332194	18333698	1505	2.71134	0.636207	4.26173	0.40476	Distal Intergenic	chr4	17844839	18023483	178645	-	254251	uc003gpq.3	-310215	ENSG00000178177	LCORL	ligand dependent nuclear receptor corepressor-like
Peak_89846	chr4:44394460-44395700	-0.7382	3.14478	5.138	0.05794	1	0.30019	0	0.338074	0.361736	chr4	44394461	44395700	1240	2.51957	0.522258	4.82438	0.272753	Intron (uc003gwu.3/386617, intron 1 of 1)	chr4	44175920	44450824	274905	-	386617	uc003gwu.3	56363	ENSG00000183783	KCTD8	potassium channel tetramerization domain containing 8
Peak_106160	chr5:151122300-151122899	0.5223	2.41012	2.611	0.2003	1	0.299945	0	0.0092384	0.690817	chr5	151122301	151122899	599	2.43461	0.614954	3.959	0.378169	3' UTR	chr5	151122383	151138210	15828	-	475	uc003luk.3	15909	ENSG00000177556	ATOX1	antioxidant 1 copper chaperone
Peak_139563	chrX:18167580-18168061	0.4867	1.8024	1.44	0.3035	1	0.299856	0.018995	0.121349	0.5598	chrX	18167581	18168061	481	0.618165	1.10577	0.559037	1.22272	Distal Intergenic	chrX	18181051	18239024	57974	-	139105	uc004cyj.4	71443	ENSG00000177324	BEND2	BEN domain containing 2
Peak_16472	chr10:108251313-108251860	-1.434	2.25595	10.95	0.002836	1	0.299855	9.01e-16	0.145426	0.554719	chr10	108251314	108251860	547	1.40354	0.958174	1.46481	0.918097	Distal Intergenic	chr10	108333421	108924466	591046	-	114815	uc001kyl.3	673152	ENSG00000108018	SORCS1	sortilin-related VPS10 domain containing receptor 1
Peak_17082	chr10:120571485-120573066	0.5171	4.14055	2.34	0.1859	1	0.29973	0	0.23014	0.47013	chr10	120571486	120573066	1581	2.91078	1.01755	2.86057	1.03541	Distal Intergenic	chr10	120433634	120514758	81125	-	143384	uc010qst.1	-58308	ENSG00000151893	CACUL1	CDK2-associated, cullin domain 1
Peak_78725	chr3:32147321-32149494	0.09563	5.7236	0.04428	0.835	1	0.299634	0	0.03055	0.669816	chr3	32147322	32149494	2173	5.89917	0.370509	15.9218	0.137277	Promoter (<=1kb)	chr3	32148003	32210207	62205	+	23171	uc003cew.3	0	ENSG00000152642	GPD1L	glycerol-3-phosphate dehydrogenase 1-like
Peak_66296	chr2:158640472-158641554	-0.5137	2.85442	2.913	0.2018	1	0.299333	1.12e-16	0.0833258	0.617341	chr2	158640473	158641554	1082	2.95728	0.53931	5.48345	0.290856	Intron (uc002tzm.3/90, intron 8 of 11)	chr2	158592958	158694790	101833	-	90	uc002tzm.3	54317	ENSG00000115170	ACVR1	activin A receptor, type I
Peak_141420	chrX:106136753-106138369	0.3714	3.35033	1.401	0.3294	1	0.299171	1.83e-16	0.0692589	0.63157	chrX	106136754	106138369	1616	3.38875	0.50157	6.7563	0.251572	Intron (uc004emp.4/79710, intron 1 of 1)	chrX	106143394	106174091	30698	+	9075	uc004emq.1	-6640	ENSG00000165376	CLDN2	claudin 2
Peak_32606	chr13:25304828-25305457	-1.075	1.99131	5.826	0.02344	1	0.299132	0	0.18454	0.516328	chr13	25304829	25305457	629	0.923915	0.802905	1.15072	0.644656	Distal Intergenic	chr13	25338301	25370433	32133	+	56163	uc001upq.1	-33472	ENSG00000132972	RNF17	ring finger protein 17
Peak_137775	chr9:121753704-121754423	0.373	2.71851	1.343	0.3469	1	0.2984	0	0.00855068	0.69305	chr9	121753705	121754423	719	1.73206	0.708986	2.443	0.502662	Distal Intergenic	chr9	121928908	122131739	202832	-	1620	uc004bkc.2	378034	ENSG00000078725	BRINP1	bone morphogenetic protein/retinoic acid inducible neural-specific 1
Peak_19910	chr11:36514114-36514862	0.4272	2.24576	1.412	0.346	1	0.29829	0	0.016086	0.685624	chr11	36514115	36514862	748	1.86806	0.384102	4.86346	0.147534	Exon (uc001mwq.2/7189, exon 7 of 8)	chr11	36505317	36531863	26547	-	7189	uc001mwq.2	17748	ENSG00000175104	TRAF6	TNF receptor-associated factor 6, E3 ubiquitin protein ligase
Peak_241	chr1:6028355-6028783	0.5973	1.28453	1.687	0.2558	1	0.298228	0	0.0105283	0.691244	chr1	6028356	6028783	428	0.330277	0.766883	0.430675	0.588109	Intron (uc001alq.2/261734, intron 26 of 29)	chr1	6052358	6161253	108896	+	8514	uc009vlv.2	-24002	ENSG00000069424	KCNAB2	potassium voltage-gated channel, shaker-related subfamily, beta member 2
Peak_70458	chr2:231921061-231922185	0.1234	4.9459	0.0836	0.7749	1	0.298198	0.179677	0.000423396	0.521702	chr2	231921062	231922185	1124	4.4785	0.393489	11.3815	0.154834	Promoter (<=1kb)	chr2	231921578	232037540	115963	+	5707	uc002vrm.2	0	ENSG00000173692	PSMD1	proteasome (prosome, macropain) 26S subunit, non-ATPase, 1
Peak_6440	chr1:156375498-156376640	0.4179	3.3942	1.688	0.2794	1	0.298036	4.47e-16	0.0648215	0.637143	chr1	156375499	156376640	1142	3.18217	0.524645	6.06537	0.275252	3' UTR	chr1	156390133	156390221	89	-	407046	uc001foz.1	14722	ENSG00000207933	MIR9-1	microRNA 9-1
Peak_101197	chr5:63314944-63315479	-0.5707	2.20538	2.191	0.1908	1	0.297922	0	0.000113064	0.701964	chr5	63314945	63315479	535	1.72237	0.533297	3.22967	0.284406	Distal Intergenic	chr5	63255875	63258119	2245	-	3350	uc011cqt.3	-57360	ENSG00000178394	HTR1A	5-hydroxytryptamine (serotonin) receptor 1A, G protein-coupled
Peak_54260	chr18:51627120-51627759	-1.084	2.52687	7.849	0.01333	1	0.297818	0	0.206571	0.495611	chr18	51627121	51627759	639	1.62944	0.701136	2.324	0.491591	Distal Intergenic	chr18	51748654	51748782	129	-	677819	uc002lfi.1	121661	ENSG00000207233	SNORA37	small nucleolar RNA, H/ACA box 37
Peak_79270	chr3:42160198-42160661	0.807	1.51016	3.378	0.1067	1	0.297802	0	0.180054	0.522144	chr3	42160199	42160661	463	1.30198	0.596714	2.18192	0.356068	Intron (uc011azh.3/22906, intron 1 of 13)	chr3	42132746	42254118	121373	+	22906	uc011azh.3	27915	ENSG00000182606	TRAK1	trafficking protein, kinesin binding 1
Peak_34097	chr13:49561319-49561802	0.96	2.05422	6.015	0.03349	1	0.297378	0	0.00864362	0.693979	chr13	49561320	49561802	483	0.653885	1.00698	0.649355	1.014	Intron (uc001vcl.1/22862, intron 1 of 7)	chr13	49550939	49783915	232977	+	22862	uc001vcn.3	10863	ENSG00000102531	FNDC3A	fibronectin type III domain containing 3A
Peak_47769	chr16:77730007-77730726	0.4522	2.25272	1.911	0.2879	1	0.297276	0	0.39868	0.304044	chr16	77730008	77730726	719	1.04061	0.881578	1.18039	0.77718	Distal Intergenic	chr16	77756389	77760697	4309	+	283927	uc002fff.3	-26381	ENSG00000140876	NUDT7	nudix (nucleoside diphosphate linked moiety X)-type motif 7
Peak_100654	chr5:54873166-54873900	-0.8299	1.91886	3.992	0.07079	1	0.297253	2.74e-16	0.00112071	0.701626	chr5	54873167	54873900	734	2.03374	0.638605	3.18467	0.407816	Distal Intergenic	chr5	54720670	54830906	110237	-	8611	uc003jpz.4	-42994	ENSG00000067113	PPAP2A	phosphatidic acid phosphatase type 2A
Peak_50942	chr17:68797362-68797955	-1.172	1.96528	6.556	0.01688	1	0.297221	1.66e-15	0.0139227	0.688856	chr17	68797363	68797955	593	0.60828	1.0431	0.583148	1.08805	Distal Intergenic	chr17	68165676	68176183	10508	+	3759	uc002jir.3	632279	ENSG00000123700	KCNJ2	potassium inwardly-rectifying channel, subfamily J, member 2
Peak_23235	chr11:106343285-106343736	-0.7633	1.46049	3.003	0.1254	1	0.29702	0.0663405	0.12434	0.5123	chr11	106343286	106343736	451	1.07392	0.595427	1.80361	0.354534	Distal Intergenic	chr11	105961277	105969419	8143	+	60496	uc001pjd.1	382459	ENSG00000149313	AASDHPPT	aminoadipate-semialdehyde dehydrogenase-phosphopantetheinyl transferase
Peak_74795	chr21:34768301-34768862	0.9197	1.44724	3.608	0.06911	1	0.296992	0	6.95e-05	0.702939	chr21	34768302	34768862	561	0.666398	0.740854	0.8995	0.548864	Distal Intergenic	chr21	34775202	34809828	34627	+	3460	uc002yrp.4	-6900	ENSG00000159128	IFNGR2	interferon gamma receptor 2 (interferon gamma transducer 1)
Peak_2275	chr1:53168405-53169523	0.3242	3.63369	1.032	0.4075	1	0.296979	2.23e-17	0.00264474	0.700377	chr1	53168406	53169523	1118	3.53552	0.516952	6.83917	0.26724	Distal Intergenic	chr1	53152014	53164038	12025	-	65260	uc001cui.2	-5485	ENSG00000162377	COA7	cytochrome c oxidase assembly factor 7 (putative)
Peak_58596	chr2:10259909-10260969	0.4211	3.2306	1.219	0.2927	1	0.296976	0	0.0719508	0.631074	chr2	10259910	10260969	1060	2.63886	0.423075	6.23733	0.178992	Promoter (2-3kb)	chr2	10262695	10271546	8852	+	6241	uc021vdr.1	-2785	ENSG00000171848	RRM2	ribonucleotide reductase M2
Peak_118725	chr7:30543798-30545181	0.1402	5.23446	0.1332	0.7303	1	0.296949	0.108989	0.0435331	0.55053	chr7	30543799	30545181	1383	5.01226	0.397954	12.5951	0.158367	Promoter (<=1kb)	chr7	30536237	30544457	8221	-	79017	uc003tba.3	0	ENSG00000006625	GGCT	gamma-glutamylcyclotransferase
Peak_61448	chr2:60536730-60537928	0.3521	3.23142	1.391	0.362	1	0.296868	9.96e-20	0.0120976	0.691034	chr2	60536731	60537928	1198	2.42833	0.587245	4.13513	0.344856	Distal Intergenic	chr2	60614497	60614580	84	-	100616473	uc021vie.1	77849	ENSG00000266078	MIR4432	microRNA 4432
Peak_83321	chr3:124001755-124002177	0.6578	1.66626	2.853	0.18	1	0.296833	0	0.136178	0.56699	chr3	124001756	124002177	422	0.837354	0.667232	1.25497	0.445198	Intron (uc010hrv.1/8997, intron 5 of 33)	chr3	124103672	124207712	104041	+	8997	uc003ehh.1	-101916	ENSG00000160145	KALRN	kalirin, RhoGEF kinase
Peak_114856	chr6:135046757-135047728	0.3631	2.97264	1.638	0.3518	1	0.296535	1.82e-18	0.114594	0.588871	chr6	135046758	135047728	971	2.09645	0.637513	3.28848	0.406423	Distal Intergenic	chr6	135238528	135271260	32733	-	64577	uc003qew.3	224502	ENSG00000118514	ALDH8A1	aldehyde dehydrogenase 8 family, member A1
Peak_23892	chr11:117256099-117256691	0.4532	2.23933	1.483	0.3149	1	0.296132	0	0.00192079	0.701948	chr11	117256100	117256691	592	0.941861	0.947206	0.994357	0.897199	Promoter (1-2kb)	chr11	117255313	117281417	26105	+	22897	uc001prg.1	1378	ENSG00000110274	CEP164	centrosomal protein 164kDa
Peak_52509	chr18:21283588-21284107	0.3989	1.57352	1.184	0.3959	1	0.295714	0.150559	0.195006	0.358722	chr18	21283589	21284107	519	0.755195	0.647161	1.16694	0.418817	Intron (uc010dlv.2/3909, intron 1 of 12)	chr18	21269562	21376117	106556	+	3909	uc010dlv.2	14545	ENSG00000053747	LAMA3	laminin, alpha 3
Peak_25416	chr12:10364495-10366957	-0.3231	6.11166	0.5343	0.4716	1	0.29571	0.193984	0.003755	0.506552	chr12	10364496	10366957	2462	6.03817	0.220282	27.4111	0.0485241	Promoter (<=1kb)	chr12	10365489	10373561	8073	+	23710	uc010shb.1	0	ENSG00000139112	GABARAPL1	GABA(A) receptor-associated protein like 1
Peak_16073	chr10:102359917-102360423	1.035	1.87983	4.718	0.04032	1	0.295644	0	0.155066	0.549289	chr10	102359918	102360423	506	0.506597	1.01443	0.499389	1.02908	Distal Intergenic	chr10	102295641	102313681	18041	+	55662	uc001krj.4	64782	ENSG00000166135	HIF1AN	hypoxia inducible factor 1, alpha subunit inhibitor
Peak_52164	chr18:11034530-11035446	0.4568	3.01249	1.672	0.2449	1	0.295487	0.0168137	0.246465	0.441234	chr18	11034531	11035446	916	2.00109	0.76934	2.60104	0.591884	Intron (uc002kos.2/63895, intron 50 of 51)	chr18	10670244	11148761	478518	-	63895	uc002kos.2	114230	ENSG00000154864	PIEZO2	piezo-type mechanosensitive ion channel component 2
Peak_72640	chr20:43769417-43769888	0.9668	1.78759	4.535	0.05384	1	0.295464	0	0.110077	0.594459	chr20	43769418	43769888	471	0.293845	1.21981	0.240894	1.48794	Distal Intergenic	chr20	43752067	43753106	1040	-	128488	uc002xnf.1	-16782	ENSG00000168703	WFDC12	WAP four-disulfide core domain 12
Peak_84784	chr3:152266070-152266697	-1.111	2.30526	8.444	0.009562	1	0.295347	0	0.155469	0.549184	chr3	152266071	152266697	627	1.31718	0.835531	1.57646	0.698112	Distal Intergenic	chr3	152132730	152183569	50840	+	4154	uc010hvp.3	133967	ENSG00000152601	MBNL1	muscleblind-like splicing regulator 1
Peak_33587	chr13:41495231-41496478	0.0636	5.33358	0.02693	0.8763	1	0.295251	1.09e-16	0.00660719	0.698142	chr13	41495232	41496478	1247	5.10179	0.286628	17.7994	0.0821554	Promoter (<=1kb)	chr13	41371121	41495910	124790	-	100616668	uc001uxp.2	0	ENSG00000168852	TPTE2P5	transmembrane phosphoinositide 3-phosphatase and tensin homolog 2 pseudogene 5
Peak_140265	chrX:43855657-43856097	0.8616	1.30395	3.186	0.08643	1	0.295209	0	0.0246148	0.680176	chrX	43855658	43856097	440	0.105581	1.04972	0.10058	1.10191	Distal Intergenic	chrX	43808024	43832921	24898	-	4693	uc004dga.3	-23176	ENSG00000124479	NDP	Norrie disease (pseudoglioma)
Peak_70261	chr2:228561909-228562666	-0.9534	2.30957	6.167	0.02277	1	0.294966	7.13e-19	9.27e-06	0.705024	chr2	228561910	228562666	757	1.38117	0.686195	2.01279	0.470863	Intron (uc002vpi.3/80704, intron 3 of 5)	chr2	228549926	228582745	32820	-	80704	uc002vpi.3	20835	ENSG00000135917	SLC19A3	solute carrier family 19 (thiamine transporter), member 3
Peak_6377	chr1:155714771-155715752	0.2628	3.64037	0.4963	0.4877	1	0.294794	0	0.00740665	0.697799	chr1	155714772	155715752	981	3.07529	0.66853	4.60007	0.446932	Promoter (<=1kb)	chr1	155715559	155717687	2129	+	100129405	uc010pgn.2	0	NA	MSTO2P	misato family member 2, pseudogene
Peak_141438	chrX:106731036-106731659	0.5861	2.33159	3.681	0.1623	1	0.294768	0	0.507218	0.198013	chrX	106731037	106731659	623	1.44116	0.689193	2.09109	0.474987	Distal Intergenic	chrX	106871654	106894256	22603	+	5631	uc004ene.4	-140617	ENSG00000147224	PRPS1	phosphoribosyl pyrophosphate synthetase 1
Peak_133262	chr9:5892417-5893362	0.5953	2.58673	3.463	0.1442	1	0.294542	2e-18	0.206084	0.499374	chr9	5892418	5893362	945	2.03077	0.405312	5.01039	0.164278	Promoter (2-3kb)	chr9	5890909	5909822	18914	+	2315	uc003zjo.1	2453	ENSG00000120215	MLANA	melan-A
Peak_16158	chr10:103815110-103816349	0.5087	3.68144	2.095	0.1962	1	0.294493	1.48e-17	0.110461	0.595046	chr10	103815111	103816349	1239	3.77575	0.705091	5.35498	0.497154	Promoter (<=1kb)	chr10	103605356	103815932	210577	-	79591	uc009xwy.1	0	ENSG00000120029	C10orf76	chromosome 10 open reading frame 76
Peak_30241	chr12:91935372-91936710	-1.126	3.26357	9.122	0.005751	1	0.294352	4.16e-19	0.00204413	0.703604	chr12	91935373	91936710	1338	2.93584	0.677831	4.33123	0.459455	Distal Intergenic	chr12	91539035	91576806	37772	-	1634	uc001tbu.3	-359904	ENSG00000011465	DCN	decorin
Peak_89783	chr4:42980079-42980974	-1.058	2.22488	7.793	0.01444	1	0.294032	1.32e-16	0.0837671	0.6222	chr4	42980080	42980974	895	1.85462	0.537794	3.44857	0.289222	Intron (uc003gwt.3/389207, intron 2 of 3)	chr4	42895283	43032675	137393	+	389207	uc003gwt.3	85691	ENSG00000215203	GRXCR1	glutaredoxin, cysteine rich 1
Peak_64257	chr2:120789651-120790630	0.4151	2.61521	1.932	0.3033	1	0.294025	8.34e-18	0.0122276	0.693747	chr2	120789652	120790630	979	1.56431	0.863845	1.81087	0.746228	Intron (uc010flk.3/57669, intron 2 of 16)	chr2	120770785	120864492	93708	+	57669	uc002tmh.4	19845	ENSG00000115109	EPB41L5	erythrocyte membrane protein band 4.1 like 5
Peak_142303	chrX:138829782-138830576	0.5147	2.23948	1.814	0.2117	1	0.293714	0	0.00845568	0.69783	chrX	138829783	138830576	794	1.308	0.757963	1.72568	0.574507	Intron (uc004fax.3/286410, intron 6 of 10)	chrX	138808505	138850593	42089	-	286410	uc004fax.3	20810	ENSG00000101974	ATP11C	ATPase, class VI, type 11C
Peak_141473	chrX:107400856-107402104	0.4339	3.52384	2.376	0.2207	1	0.293575	0	0.275432	0.430993	chrX	107400857	107402104	1248	2.38784	0.89825	2.65833	0.806854	Promoter (2-3kb)	chrX	107386780	107403199	16420	-	1288	uc011msm.1	2342	ENSG00000197565	COL4A6	collagen, type IV, alpha 6
Peak_122119	chr7:98095451-98095890	0.5943	1.89248	2.475	0.2053	1	0.293561	0	0.162547	0.543892	chr7	98095452	98095890	439	0.892597	0.836339	1.06727	0.699462	Distal Intergenic	chr7	97920962	98030427	109466	-	55971	uc003upj.3	-65463	ENSG00000006453	BAIAP2L1	BAI1-associated protein 2-like 1
Peak_9515	chr1:208802561-208803737	0.6931	3.20734	4.472	0.07725	1	0.293486	0	0.214135	0.492379	chr1	208802562	208803737	1176	2.34874	0.618922	3.79489	0.383065	Distal Intergenic	chr1	208195588	208417665	222078	-	5362	uc001hgz.3	-386072	ENSG00000076356	PLXNA2	plexin A2
Peak_135567	chr9:79727350-79727951	-1.404	2.10558	7.943	0.009298	1	0.293379	1.91e-16	0.0745818	0.632039	chr9	79727351	79727951	601	1.28822	0.805924	1.59843	0.649513	Distal Intergenic	chr9	79792361	79997921	205561	+	23230	uc004akp.4	-65010	ENSG00000197969	VPS13A	vacuolar protein sorting 13 homolog A (S. cerevisiae)
Peak_77734	chr3:15468424-15469845	0.5381	3.57608	1.802	0.1915	1	0.293037	1.39e-17	0.000801288	0.706162	chr3	15468425	15469845	1421	3.11291	0.562938	5.52975	0.316899	Promoter (<=1kb)	chr3	15451377	15469042	17666	-	131965	uc003bzs.1	0	ENSG00000206562	METTL6	methyltransferase like 6
Peak_13797	chr10:60287611-60288746	-0.7749	2.58789	4.992	0.05531	1	0.293012	3.28e-18	0.0291546	0.677834	chr10	60287612	60288746	1135	1.99753	0.449415	4.44473	0.201974	Intron (uc001jki.1/80114, intron 1 of 20)	chr10	60272904	60588845	315942	+	80114	uc001jki.1	15842	ENSG00000122870	BICC1	BicC family RNA binding protein 1
Peak_203	chr1:4288051-4288415	0.612	1.42338	1.626	0.2519	1	0.292884	7.15e-18	0.0281532	0.678963	chr1	4288052	4288415	364	0.313759	0.999004	0.314072	0.99801	Distal Intergenic	chr1	4472111	4484744	12634	+	284661	uc001alj.2	-184059	ENSG00000235054	LOC284661	uncharacterized LOC284661
Peak_3816	chr1:85262196-85262825	-1.325	1.92103	9.224	0.005521	1	0.292812	0	0.105331	0.601857	chr1	85262197	85262825	629	1.08389	0.825182	1.31351	0.680925	Distal Intergenic	chr1	85279086	85331842	52757	-	23566	uc001dkl.2	69645	ENSG00000171517	LPAR3	lysophosphatidic acid receptor 3
Peak_34394	chr13:53725654-53726637	0.4934	2.66162	2.871	0.2135	1	0.292676	6.88e-20	0.258532	0.448793	chr13	53725655	53726637	983	2.85012	0.585455	4.86822	0.342758	Distal Intergenic	chr13	53602876	53626184	23309	+	10562	uc001vhk.2	123761	ENSG00000102837	OLFM4	olfactomedin 4
Peak_11189	chr1:242617977-242618430	0.7422	1.37107	3.097	0.1527	1	0.292641	1.16e-16	0.0959227	0.611436	chr1	242617978	242618430	453	1.43858	0.692417	2.07762	0.479441	Intron (uc001hzn.2/200150, intron 9 of 10)	chr1	242251689	242612784	361096	-	200150	uc001hzl.4	-5646	ENSG00000180287	PLD5	phospholipase D family, member 5
Peak_36637	chr13:101942081-101942746	0.4717	2.43443	1.916	0.266	1	0.29244	7.54e-17	0.034975	0.672585	chr13	101942082	101942746	665	1.81632	0.528057	3.43963	0.278844	Intron (uc001vox.1/259232, intron 35 of 43)	chr13	101706130	102068813	362684	-	259232	uc001vox.1	126731	ENSG00000102452	NALCN	sodium leak channel, non-selective
Peak_64664	chr2:128567830-128569426	0.3006	4.66301	0.5432	0.468	1	0.292337	1.82e-85	0.000446562	0.707217	chr2	128567831	128569426	1596	4.13725	0.465364	8.89036	0.216564	Promoter (<=1kb)	chr2	128461808	128568761	106954	-	55339	uc002tpg.2	0	ENSG00000136709	WDR33	WD repeat domain 33
Peak_114947	chr6:136570893-136572487	0.2182	4.47759	0.4782	0.5713	1	0.292109	0	0.348385	0.359506	chr6	136570894	136572487	1594	4.26063	0.409584	10.4023	0.167759	Promoter (<=1kb)	chr6	136552168	136571449	19282	-	113115	uc003qgt.1	0	ENSG00000146410	MTFR2	mitochondrial fission regulator 2
Peak_106672	chr5:160282018-160282734	-1.457	2.38699	10.16	0.003831	1	0.292021	0	0.169681	0.538298	chr5	160282019	160282734	716	1.67946	0.721502	2.32773	0.520565	Distal Intergenic	chr5	159990127	160279219	289093	-	23120	uc003lym.1	-3515	ENSG00000118322	ATP10B	ATPase, class V, type 10B
Peak_107225	chr5:169945165-169946061	-0.6642	2.01745	2.748	0.1685	1	0.291953	0	0.00347889	0.704568	chr5	169945166	169946061	896	1.63951	0.45599	3.59551	0.207926	Intron (uc003map.3/30820, intron 1 of 7)	chr5	169931048	170163636	232589	+	30820	uc003mas.3	15013	ENSG00000182132	KCNIP1	Kv channel interacting protein 1
Peak_141324	chrX:102999054-103000161	0.6413	2.70563	3.612	0.1071	1	0.291838	0	0.175848	0.532314	chrX	102999055	103000161	1107	1.68983	0.798825	2.11539	0.638121	Distal Intergenic	chrX	102962272	102983552	21281	-	441509	uc011mse.2	-16609	ENSG00000188828	GLRA4	glycine receptor, alpha 4
Peak_142585	chrX:150561988-150562449	1.122	1.56436	2.881	0.102	1	0.291812	0	0.0259936	0.682194	chrX	150561989	150562449	461	0.433794	1.03264	0.420081	1.06635	Distal Intergenic	chrX	150565657	150577836	12180	+	203547	uc004feu.3	-3668	ENSG00000160131	VMA21	VMA21 vacuolar H+-ATPase homolog (S. cerevisiae)
Peak_67966	chr2:187505998-187507085	0.3295	3.35681	1.635	0.3716	1	0.291757	0.557019	0.00287127	0.148352	chr2	187505999	187507085	1087	3.05624	0.396998	7.69838	0.157607	Exon (uc002upq.4/3685, exon 12 of 30)	chr2	187464932	187545629	80698	+	3685	uc010zfv.3	42153	ENSG00000138448	ITGAV	integrin, alpha V
Peak_122385	chr7:103557754-103558084	0.8073	1.10169	3.407	0.1326	1	0.291614	7.37e-17	0.0135556	0.694831	chr7	103557755	103558084	330	0.146184	0.999104	0.146315	0.998209	Intron (uc010liz.3/5649, intron 63 of 63)	chr7	103112231	103629963	517733	-	5649	uc010liz.3	72208	ENSG00000189056	RELN	reelin
Peak_6799	chr1:162171691-162172483	-1.208	2.07804	8.8	0.006542	1	0.291382	0	0.0448555	0.663763	chr1	162171692	162172483	792	1.34488	0.592482	2.26991	0.351034	Intron (uc010pkr.1/9722, intron 2 of 7)	chr1	162126897	162126972	76	+	100616386	uc021pdp.1	45586	ENSG00000266144	MIR4654	microRNA 4654
Peak_62051	chr2:71704861-71705200	0.6339	1.26316	2.357	0.2113	1	0.291347	2.23e-17	0.00239149	0.706261	chr2	71704862	71705200	339	-0.137758	1.17775	-0.116967	1.3871	Intron (uc002sie.3/8291, intron 1 of 54)	chr2	71693832	71913893	220062	+	8291	uc002sif.3	11368	ENSG00000135636	DYSF	dysferlin
Peak_92330	chr4:95542308-95543195	-0.4742	3.15962	2.739	0.2146	1	0.291325	1.21e-15	0.207716	0.500958	chr4	95542309	95543195	887	2.77449	0.39505	7.02314	0.156064	Intron (uc003hth.4/10611, intron 8 of 12)	chr4	95505552	95589378	83827	+	10611	uc003htl.4	37643	ENSG00000163110	PDLIM5	PDZ and LIM domain 5
Peak_61937	chr2:69811028-69811616	0.7894	1.82685	4.516	0.0872	1	0.291185	0	0.00238438	0.706431	chr2	69811029	69811616	588	0.910996	0.758785	1.2006	0.575755	Intron (uc002sfp.2/22848, intron 20 of 21)	chr2	69709672	69870406	160735	-	22848	uc010fdk.2	59377	ENSG00000115977	AAK1	AP2 associated kinase 1
Peak_69562	chr2:216473770-216474717	-0.6051	2.94565	2.457	0.1463	1	0.291082	0	0.0303625	0.678555	chr2	216473771	216474717	947	2.45871	0.487005	5.04864	0.237174	Downstream (1-2kb)	chr2	216225179	216300791	75613	-	2335	uc002vfa.3	-173926	ENSG00000115414	FN1	fibronectin 1
Peak_52777	chr18:25433966-25435237	-1.311	2.9528	12.3	0.001733	1	0.290996	3.85e-19	0.0603455	0.648659	chr18	25433967	25435237	1271	2.66811	0.719267	3.70949	0.517345	Distal Intergenic	chr18	25530930	25616539	85610	-	1000	uc010xbn.1	182572	ENSG00000170558	CDH2	cadherin 2, type 1, N-cadherin (neuronal)
Peak_50658	chr17:62788821-62789367	0.7683	1.66815	3.217	0.117	1	0.290791	1.33e-27	0.0153087	0.6939	chr17	62788822	62789367	546	0.515624	1.03881	0.496359	1.07913	Intron (uc002jev.3/440456, intron 11 of 18)	chr17	62745780	62778117	32338	-	146880	uc010wqc.2	-11250	ENSG00000215769	LOC146880	Rho GTPase activating protein 27 pseudogene
Peak_103935	chr5:113812474-113813043	-1.698	1.7452	11.1	0.002687	1	0.290659	4.19e-17	0.0799186	0.629423	chr5	113812475	113813043	569	1.13391	0.729136	1.55514	0.531639	Intron (uc003kqo.3/3781, intron 5 of 7)	chr5	113769227	113832197	62971	+	3781	uc003kqp.3	43816	ENSG00000080709	KCNN2	potassium intermediate/small conductance calcium-activated channel, subfamily N, member 2
Peak_7539	chr1:174846330-174847004	0.9406	1.92428	4.884	0.03975	1	0.290634	0	0.00419307	0.705173	chr1	174846331	174847004	674	1.79729	0.605353	2.96899	0.366452	Promoter (<=1kb)	chr1	174846530	174964445	117916	+	9910	uc001gkh.4	0	ENSG00000152061	RABGAP1L	RAB GTPase activating protein 1-like
Peak_129200	chr8:81230177-81230797	0.7366	2.25351	3.857	0.09711	1	0.29058	2.32e-19	0.000318753	0.709101	chr8	81230178	81230797	620	1.42919	0.660527	2.16371	0.436296	Distal Intergenic	chr8	81153624	81153708	85	+	100847056	uc031tbo.1	77173	ENSG00000265588	MIR5708	microRNA 5708
Peak_61532	chr2:62132278-62133487	0.3784	4.08381	1.215	0.3195	1	0.290262	0	0.00706265	0.702675	chr2	62132279	62133487	1209	3.80299	0.380315	9.99959	0.144639	Promoter (<=1kb)	chr2	62132803	62363205	230403	+	150684	uc002sbp.3	0	ENSG00000173163	COMMD1	copper metabolism (Murr1) domain containing 1
Peak_135009	chr9:68487688-68488358	-1.058	1.72359	4.238	0.05009	1	0.290083	7.94e-18	0.0221511	0.687766	chr9	68487689	68488358	670	2.01649	0.938652	2.14828	0.881068	Distal Intergenic	chr9	68427783	68454375	26593	-	642236	uc022bht.1	-33983	NA	LOC642236	FSHD region gene 1 pseudogene
Peak_84592	chr3:149956727-149957122	0.5394	1.6725	1.958	0.2499	1	0.289828	0	0.215407	0.494765	chr3	149956728	149957122	395	1.11567	0.432158	2.58163	0.18676	Distal Intergenic	chr3	150126788	150177615	50828	+	9819	uc003exv.3	-170060	ENSG00000196428	TSC22D2	TSC22 domain family, member 2
Peak_97973	chr5:3139556-3140460	0.2874	3.46408	1.151	0.4368	1	0.289798	0	0.241219	0.468984	chr5	3139557	3140460	904	2.49358	0.759013	3.2853	0.5761	Distal Intergenic	chr5	2752262	2755511	3250	+	153571	uc003jdc.3	388198	ENSG00000186493	C5orf38	chromosome 5 open reading frame 38
Peak_121218	chr7:81047484-81048149	-0.9247	2.4523	5.388	0.02871	1	0.289525	0	0.00174028	0.708735	chr7	81047485	81048149	665	1.71258	0.716693	2.38956	0.513648	Distal Intergenic	chr7	81331444	81399452	68009	-	3082	uc003uhl.3	351967	ENSG00000019991	HGF	hepatocyte growth factor (hepapoietin A; scatter factor)
Peak_129940	chr8:94551695-94552135	-1.132	1.87091	7.054	0.01357	1	0.289442	0	0.00403433	0.706524	chr8	94551696	94552135	440	1.03531	0.757086	1.3675	0.573179	Intron (uc022ayb.1/642924, intron 5 of 10)	chr8	94358695	94712661	353967	-	642924	uc022ayb.1	160965	ENSG00000246662	LINC00535	long intergenic non-protein coding RNA 535
Peak_4439	chr1:95746194-95746973	-1.203	2.32898	7.485	0.01128	1	0.289268	0	0.0157253	0.695007	chr1	95746195	95746973	779	1.46802	0.793143	1.85089	0.629077	Distal Intergenic	chr1	95699711	95710509	10799	+	100527978	uc009wdt.3	47262	ENSG00000271092	TMEM56-RWDD3	TMEM56-RWDD3 readthrough
Peak_139743	chrX:24864537-24865339	0.5138	2.02751	2.322	0.2348	1	0.289196	2.8e-17	0.0389403	0.671864	chrX	24864538	24865339	802	1.16365	0.798986	1.45641	0.638378	Intron (uc004dbl.3/5422, intron 34 of 36)	chrX	24762558	24762687	130	+	677773	uc004dbo.1	102781	ENSG00000251869	SCARNA23	small Cajal body-specific RNA 23
Peak_26086	chr12:19518660-19519419	0.592	2.16944	2.901	0.171	1	0.288862	6.34e-17	0.000904297	0.710234	chr12	19518661	19519419	759	1.72176	0.414413	4.15469	0.171738	Exon (uc001rea.3/54477, exon 26 of 28)	chr12	19475452	19529333	53882	+	54477	uc009zio.3	43967	ENSG00000052126	PLEKHA5	pleckstrin homology domain containing, family A member 5
Peak_98575	chr5:14158896-14159619	-1.154	2.3566	11.54	0.009956	1	0.288798	0.115323	0.473164	0.122715	chr5	14158897	14159619	723	1.36057	0.661772	2.05595	0.437943	Intron (uc003jff.3/7204, intron 1 of 56)	chr5	14143829	14509458	365630	+	7204	uc003jff.3	15790	ENSG00000038382	TRIO	trio Rho guanine nucleotide exchange factor
Peak_70110	chr2:225939613-225940471	0.4176	3.56626	2.36	0.2445	1	0.288795	0	0.273995	0.43721	chr2	225939614	225940471	858	2.18998	1.09324	2.0032	1.19518	Distal Intergenic	chr2	225629807	225907330	277524	-	55619	uc010fwz.1	-33141	ENSG00000135905	DOCK10	dedicator of cytokinesis 10
Peak_119038	chr7:35526323-35527095	0.5357	2.82112	2.735	0.1697	1	0.288719	0	0.386075	0.325207	chr7	35526324	35527095	772	2.01347	0.637872	3.15653	0.406881	Distal Intergenic	chr7	35353466	35416086	62621	+	401324	uc022abs.1	173629	NA	LOC401324	uncharacterized LOC401324
Peak_37986	chr14:29912647-29913505	-0.5133	2.6867	3.122	0.2116	1	0.288638	1.93e-26	0.283392	0.42797	chr14	29912648	29913505	858	2.14002	0.449169	4.76439	0.201753	Intron (uc021rrv.1/100616347, intron 1 of 1)	chr14	29896117	30174608	278492	-	100616347	uc021rrv.1	261960	ENSG00000265226	MIR548AI	microRNA 548ai
Peak_132363	chr8:135343520-135344158	0.5429	2.08705	2.559	0.2081	1	0.288481	0	0.272015	0.439504	chr8	135343521	135344158	638	1.42919	0.555433	2.57311	0.308506	Distal Intergenic	chr8	135490031	135577914	87884	-	57623	uc011ljj.2	234393	ENSG00000066827	ZFAT	zinc finger and AT hook domain containing
Peak_141533	chrX:109590740-109591324	0.7618	1.82585	3.449	0.09342	1	0.288306	0	0.0665822	0.645112	chrX	109590741	109591324	584	0.646763	0.922903	0.700792	0.851751	Intron (uc004eoq.3/9949, intron 6 of 7)	chrX	109602044	109697892	95849	+	57529	uc011msr.1	-11303	ENSG00000243978	RGAG1	retrotransposon gag domain containing 1
Peak_128768	chr8:73825006-73825879	0.29	3.05657	1.068	0.4339	1	0.288298	2.56e-16	0.189908	0.521794	chr8	73825007	73825879	873	2.45726	0.412949	5.95052	0.170527	Intron (uc003xzb.3/9312, intron 2 of 2)	chr8	73921097	73933040	11944	+	7013	uc003xzc.2	-96090	ENSG00000147601	TERF1	telomeric repeat binding factor (NIMA-interacting) 1
Peak_63421	chr2:104951849-104952385	-1.091	2.07103	5.656	0.02535	1	0.288232	5.06e-17	0.109226	0.602542	chr2	104951850	104952385	536	1.20962	0.771805	1.56726	0.595683	Distal Intergenic	chr2	104995308	105024790	29483	-	100287010	uc010ywf.1	72940	NA	LOC100287010	uncharacterized LOC100287010
Peak_97943	chr5:2113481-2114521	0.3105	3.26801	1.205	0.396	1	0.288115	0	0.0730672	0.638818	chr5	2113482	2114521	1040	2.60383	0.469122	5.55044	0.220076	Distal Intergenic	chr5	1877541	1887293	9753	-	50805	uc031siq.1	-227228	ENSG00000113430	IRX4	iroquois homeobox 4
Peak_67944	chr2:187264110-187264912	-1.073	2.40012	7.189	0.0128	1	0.287987	2.48e-16	0.0915378	0.620476	chr2	187264111	187264912	802	1.49839	0.764452	1.96008	0.584387	Distal Intergenic	chr2	187350885	187374087	23203	+	55854	uc002upo.3	-86774	ENSG00000065548	ZC3H15	zinc finger CCCH-type containing 15
Peak_26999	chr12:34275702-34276424	0.3631	2.97958	1.527	0.3491	1	0.287978	0	0.254474	0.457548	chr12	34275703	34276424	722	3.08968	0.52894	5.84127	0.279777	Distal Intergenic	chr12	34175216	34181236	6021	+	84920	uc001rlm.3	101208	ENSG00000139133	ALG10	ALG10, alpha-1,2-glucosyltransferase
Peak_106910	chr5:164791595-164792858	-1.072	2.51262	10.26	0.01078	1	0.287957	6.5e-17	0.417862	0.294181	chr5	164791596	164792858	1263	2.18664	0.505999	4.32143	0.256035	Distal Intergenic	chr5	162944463	162946359	1897	+	27430	uc003lzm.4	1848395	ENSG00000038274	MAT2B	methionine adenosyltransferase II, beta
Peak_88278	chr4:12881034-12881644	0.6763	2.33589	4.168	0.1189	1	0.287848	1.7e-16	0.199656	0.512496	chr4	12881035	12881644	610	1.46168	0.665147	2.19754	0.44242	Distal Intergenic	chr4	13369347	13485989	116643	-	9364	uc003gmt.2	604954	ENSG00000157869	RAB28	RAB28, member RAS oncogene family
Peak_73685	chr21:10645221-10646076	-1.356	2.3515	7.217	0.01265	1	0.287745	4.18e-17	0.00279642	0.709459	chr21	10645222	10646076	855	2.49119	0.956087	2.60561	0.914102	Distal Intergenic	chr21	10906743	10990920	84178	-	7179	uc002yip.1	345698	ENSG00000274391	TPTE	transmembrane phosphatase with tensin homology
Peak_141035	chrX:88080793-88081712	0.7184	2.25695	4.667	0.06755	1	0.287571	8.8e-17	0.350743	0.361686	chrX	88080794	88081712	919	1.51669	0.623522	2.43246	0.38878	Distal Intergenic	chrX	88002226	88009785	7560	+	53336	uc004efc.4	79486	ENSG00000147183	CPXCR1	CPX chromosome region, candidate 1
Peak_30258	chr12:92216964-92217644	-1.429	2.2203	10.58	0.00327	1	0.287364	4.5e-16	0.0366658	0.67597	chr12	92216965	92217644	680	1.49223	0.690518	2.16103	0.476815	Distal Intergenic	chr12	92378752	92535489	156738	-	256021	uc031qiz.1	318524	ENSG00000257242	C12orf79	chromosome 12 open reading frame 79
Peak_140073	chrX:38034349-38034778	0.6366	1.70209	2.347	0.1568	1	0.287132	0	0.15369	0.559178	chrX	38034350	38034778	429	0.85793	0.852001	1.00696	0.725906	Intron (uc004ddy.2/8406, intron 8 of 9)	chrX	38008588	38080177	71590	-	8406	uc004ddy.2	45827	ENSG00000101955	SRPX	sushi-repeat containing protein, X-linked
Peak_1696	chr1:38589005-38589387	0.6713	1.25258	1.984	0.2065	1	0.287055	0	0.0263855	0.686559	chr1	38589006	38589387	382	0.481755	0.692751	0.695423	0.479904	Distal Intergenic	chr1	38554903	38555001	99	+	100500801	uc021olo.1	34484	ENSG00000265596	MIR3659	microRNA 3659
Peak_66917	chr2:168346870-168347508	0.2536	1.88585	0.5596	0.5677	1	0.287034	0.149934	0.0238173	0.539215	chr2	168346871	168347508	638	1.57783	0.478302	3.29881	0.228773	Distal Intergenic	chr2	168043793	168116261	72469	+	129446	uc010fpq.3	303715	ENSG00000163092	XIRP2	xin actin-binding repeat containing 2
Peak_17320	chr10:126106564-126108222	0.1095	4.6096	0.06725	0.7975	1	0.287026	0	0.0276928	0.685281	chr10	126106565	126108222	1658	4.29901	0.477879	8.99603	0.228368	Promoter (<=1kb)	chr10	126085872	126107545	21674	-	4942	uc001lhp.3	0	ENSG00000065154	OAT	ornithine aminotransferase
Peak_141978	chrX:129464509-129465100	0.6956	1.95957	2.905	0.1007	1	0.286925	0	2.28e-06	0.713073	chrX	129464510	129465100	591	1.00355	1.03518	0.969444	1.0716	Distal Intergenic	chrX	129473928	129499650	25723	+	9016	uc010nrg.3	-9418	ENSG00000102078	SLC25A14	solute carrier family 25 (mitochondrial carrier, brain), member 14
Peak_39433	chr14:58574418-58575194	0.2159	2.73909	0.5545	0.5829	1	0.286918	8.09e-16	0.0161341	0.696948	chr14	58574419	58575194	776	2.46844	0.375006	6.5824	0.14063	Intron (uc001xdc.3/145407, intron 4 of 7)	chr14	58471391	58606132	134742	-	145407	uc001xdd.3	31713	ENSG00000139971	C14orf37	chromosome 14 open reading frame 37
Peak_62199	chr2:74699009-74700772	0.302	4.35331	0.7165	0.4401	1	0.28682	0	0.0520849	0.661095	chr2	74699010	74700772	1763	4.11348	0.372365	11.0469	0.138655	Promoter (<=1kb)	chr2	74699085	74699942	858	-	116540	uc002sln.3	0	ENSG00000204822	MRPL53	mitochondrial ribosomal protein L53
Peak_48165	chr16:87416466-87418388	0.3357	4.46053	0.488	0.4913	1	0.286685	0	0.0893418	0.623974	chr16	87416467	87418388	1922	4.38926	0.554086	7.92162	0.307011	Promoter (<=1kb)	chr16	87362942	87417394	54453	-	79791	uc002fjw.3	0	ENSG00000103264	FBXO31	F-box protein 31
Peak_140356	chrX:46988330-46989321	0.5902	3.58403	3.017	0.1196	1	0.286473	0	0.187048	0.526478	chrX	46988331	46989321	991	3.56902	0.485675	7.34858	0.235881	Distal Intergenic	chrX	47001615	47004609	2995	-	54539	uc004dhc.3	16278	ENSG00000147123	NDUFB11	NADH dehydrogenase (ubiquinone) 1 beta subcomplex, 11, 17.3kDa
Peak_20859	chr11:60920242-60920971	0.3858	2.32202	1.379	0.3695	1	0.28644	2.85e-16	0.000565046	0.712995	chr11	60920243	60920971	729	1.33787	0.756353	1.76884	0.572071	Intron (uc001nqv.1/55048, intron 4 of 4)	chr11	60897728	60928916	31189	-	55048	uc001nqv.1	8673	ENSG00000167987	VPS37C	vacuolar protein sorting 37 homolog C (S. cerevisiae)
Peak_112058	chr6:87890650-87891364	0.4065	2.59643	1.482	0.3061	1	0.286215	0	0.0140085	0.699776	chr6	87890651	87891364	714	1.65957	0.7042	2.35667	0.495898	Intron (uc003plm.4/23036, intron 1 of 7)	chr6	87865281	87933654	68374	+	23036	uc003pll.1	26083	ENSG00000188994	ZNF292	zinc finger protein 292
Peak_50913	chr17:68227038-68227458	-0.6328	1.6642	1.983	0.2163	1	0.285973	3.86e-17	0.0518214	0.662206	chr17	68227039	68227458	420	0.124067	1.17572	0.105525	1.38231	Distal Intergenic	chr17	68165676	68176183	10508	+	3759	uc002jir.3	61782	ENSG00000123700	KCNJ2	potassium inwardly-rectifying channel, subfamily J, member 2
Peak_107917	chr6:4018307-4019388	0.5072	3.77455	1.546	0.2252	1	0.285966	0	0.0037378	0.710296	chr6	4018308	4019388	1081	3.78039	0.655436	5.76775	0.429596	Distal Intergenic	chr6	4021569	4065217	43649	+	8899	uc003mvv.3	-3261	ENSG00000112739	PRPF4B	pre-mRNA processing factor 4B
Peak_107655	chr5:178286594-178287674	0.5192	2.34836	1.25	0.2743	1	0.285926	0	0.0393052	0.674769	chr5	178286595	178287674	1080	2.87956	1.13962	2.52677	1.29874	Promoter (<=1kb)	chr5	178286954	178311424	24471	+	117608	uc003mjl.3	0	ENSG00000178338	ZNF354B	zinc finger protein 354B
Peak_69552	chr2:216310228-216311131	-1.488	2.74697	11.36	0.002437	1	0.285711	0	0.0213313	0.692957	chr2	216310229	216311131	903	1.5963	0.937465	1.70279	0.87884	Distal Intergenic	chr2	216225179	216300791	75613	-	2335	uc002vfa.3	-10340	ENSG00000115414	FN1	fibronectin 1
Peak_120854	chr7:73745467-73745944	0.8231	1.7862	2.887	0.1017	1	0.285626	0.0678844	0.272412	0.374077	chr7	73745468	73745944	477	0.382792	1.13297	0.337867	1.28362	Intron (uc003uam.3/7461, intron 2 of 16)	chr7	73703805	73820273	116469	+	7461	uc003uam.3	42139	ENSG00000106665	CLIP2	CAP-GLY domain containing linker protein 2
Peak_43511	chr15:57074810-57075626	-0.7723	2.4044	5.546	0.06233	1	0.285547	0	0.000819433	0.713633	chr15	57074811	57075626	816	1.04921	0.9743	1.07688	0.94926	Intron (uc002adw.1/54816, intron 18 of 23)	chr15	56922374	57025787	103414	-	54816	uc002adu.3	-49839	ENSG00000137871	ZNF280D	zinc finger protein 280D
Peak_83530	chr3:128656326-128656706	0.5368	1.33547	1.574	0.3035	1	0.28551	1.36e-16	0.00807844	0.706412	chr3	128656327	128656706	380	0.198481	1.00822	0.196863	1.0165	Intron (uc003elg.1/57501, intron 1 of 7)	chr3	128623201	128631957	8757	+	28976	uc003ele.3	33505	ENSG00000177646	ACAD9	acyl-CoA dehydrogenase family, member 9
Peak_81248	chr3:80383221-80383987	-1.5	2.64246	12.46	0.001637	1	0.285461	0	0.0141909	0.700348	chr3	80383222	80383987	766	2.2608	0.792195	2.85385	0.627573	Distal Intergenic	chr3	78646388	79817059	1170672	-	6091	uc003dqe.2	-566928	ENSG00000169855	ROBO1	roundabout, axon guidance receptor, homolog 1 (Drosophila)
Peak_137411	chr9:115248257-115250164	0.3103	4.03614	0.7104	0.4271	1	0.285197	0	0.0312125	0.68359	chr9	115248258	115250164	1907	3.86366	0.459921	8.40071	0.211527	Promoter (<=1kb)	chr9	115249248	115422706	173459	+	158405	uc004bgf.1	0	ENSG00000165185	KIAA1958	KIAA1958
Peak_20429	chr11:46637840-46639951	0.3867	3.96608	0.9908	0.3333	1	0.285094	1.32e-19	0.0257759	0.68913	chr11	46637841	46639951	2111	3.92767	0.532931	7.36995	0.284015	Promoter (<=1kb)	chr11	46624856	46638777	13922	-	283254	uc001ncy.3	0	ENSG00000180423	HARBI1	harbinger transposase derived 1
Peak_82853	chr3:114723749-114724165	-1.882	1.45855	10.11	0.00391	1	0.284913	3.14e-17	0.349671	0.365416	chr3	114723750	114724165	416	0.730884	0.806472	0.906273	0.650397	Intron (uc003ebm.3/26137, intron 11 of 11)	chr3	114056947	114790261	733315	-	26137	uc003ebm.3	66511	ENSG00000181722	ZBTB20	zinc finger and BTB domain containing 20
Peak_129956	chr8:94814947-94816457	-0.4895	3.66599	3.085	0.1864	1	0.28475	0.0186221	0.273458	0.42317	chr8	94814948	94816457	1510	2.55546	0.912104	2.80171	0.831934	Exon (uc010maw.2/91147, exon 13 of 17)	chr8	94807052	94830347	23296	+	91147	uc011lgl.2	9405	ENSG00000164953	TMEM67	transmembrane protein 67
Peak_64100	chr2:117856589-117857291	-1.027	2.3042	5.806	0.02366	1	0.284553	0	9.47e-06	0.715438	chr2	117856590	117857291	702	2.05513	0.712586	2.88404	0.507779	Distal Intergenic	chr2	118572255	118589953	17699	+	8886	uc002tlh.1	-715665	ENSG00000088205	DDX18	DEAD (Asp-Glu-Ala-Asp) box polypeptide 18
Peak_119652	chr7:43768310-43769878	0.2674	4.29719	0.4601	0.5038	1	0.284485	1.16e-17	0.000506376	0.715008	chr7	43768311	43769878	1568	3.99924	0.432803	9.2403	0.187319	Promoter (<=1kb)	chr7	43648055	43769140	121086	-	55744	uc003tij.4	0	ENSG00000106603	COA1	cytochrome c oxidase assembly factor 1 homolog (S. cerevisiae)
Peak_99294	chr5:27297319-27297926	0.2841	2.60093	0.8738	0.4689	1	0.284439	0	0.0842537	0.631307	chr5	27297320	27297926	607	1.88731	0.51893	3.63692	0.269288	Distal Intergenic	chr5	27472399	27485935	13537	+	643401	uc003jgt.2	-175079	ENSG00000250337	LINC01021	long intergenic non-protein coding RNA 1021
Peak_84063	chr3:140118119-140118932	-1.039	2.0335	4.345	0.0475	1	0.284304	4.02e-16	0.0471796	0.668516	chr3	140118120	140118932	813	1.55698	0.637051	2.44405	0.405834	Intron (uc003etm.2/64084, intron 2 of 10)	chr3	140396866	140419992	23127	+	287015	uc003eto.2	-278746	ENSG00000155890	TRIM42	tripartite motif containing 42
Peak_140206	chrX:41795064-41795536	0.5453	1.58461	1.659	0.2356	1	0.28396	2.52e-16	0.0777023	0.638337	chrX	41795065	41795536	472	0.202774	1.12845	0.179693	1.27339	Distal Intergenic	chrX	41374189	41782287	408099	-	8573	uc004dfl.4	-13249	ENSG00000147044	CASK	calcium/calmodulin-dependent serine protein kinase (MAGUK family)
Peak_121048	chr7:77794471-77795608	0.4163	3.24625	2.593	0.2525	1	0.283846	2.29e-15	0.142146	0.574009	chr7	77794472	77795608	1137	2.21834	0.751976	2.95002	0.565468	Intron (uc003ugx.3/9863, intron 7 of 21)	chr7	77976559	77988770	12212	+	399670	uc010ldz.3	-182087	ENSG00000231322	RPL13AP17	ribosomal protein L13a pseudogene 17
Peak_4970	chr1:107724220-107724844	-1.004	2.05787	6.208	0.02299	1	0.283703	4.27e-17	0.0137022	0.702595	chr1	107724221	107724844	624	1.54937	0.472572	3.27859	0.223324	Intron (uc001dvc.4/22854, intron 2 of 5)	chr1	107683549	107953207	269659	+	22854	uc001dvd.1	41295	ENSG00000162631	NTNG1	netrin G1
Peak_108547	chr6:16596737-16597808	0.5921	3.39173	3.088	0.1095	1	0.283646	0	0.0606248	0.655729	chr6	16596738	16597808	1071	1.99025	1.02606	1.9397	1.0528	Intron (uc003nbt.3/6310, intron 5 of 8)	chr6	16432795	16750324	317530	-	6310	uc003nbu.1	153586	ENSG00000124788	ATXN1	ataxin 1
Peak_131258	chr8:117560447-117561249	-0.8864	2.55235	5.432	0.03587	1	0.283601	1.12e-15	0.0201127	0.696286	chr8	117560448	117561249	802	2.34155	0.433767	5.39817	0.188154	Distal Intergenic	chr8	117657055	117768062	111008	-	8667	uc003yoa.3	207614	ENSG00000147677	EIF3H	eukaryotic translation initiation factor 3, subunit H
Peak_108626	chr6:17804426-17804910	0.4066	1.90919	1.249	0.3717	1	0.283221	8.61e-17	0.048431	0.668348	chr6	17804427	17804910	484	1.37938	0.551374	2.50171	0.304013	Exon (uc003ncf.3/63971, exon 20 of 38)	chr6	17759414	17779475	20062	-	63971	uc003nce.2	-25435	ENSG00000137177	KIF13A	kinesin family member 13A
Peak_60004	chr2:34598983-34599571	-0.6624	2.37646	4.185	0.1061	1	0.283121	0	0.0740196	0.64286	chr2	34598984	34599571	588	1.46495	0.726186	2.01733	0.527346	Distal Intergenic	chr2	33951128	33953284	2157	-	151325	uc002rpb.3	-646287	ENSG00000239649	MYADML	myeloid-associated differentiation marker-like (pseudogene)
Peak_58229	chr2:2954147-2954774	0.7186	1.64676	3.19	0.1399	1	0.283029	1.95e-16	0.223164	0.493807	chr2	2954148	2954774	627	1.19295	0.456095	2.61557	0.208022	Intron (uc002qxh.1/uc002qxh.1, intron 2 of 6)	chr2	3192741	3323445	130705	-	7260	uc002qxi.2	369297	ENSG00000032389	TSSC1	tumor suppressing subtransferable candidate 1
Peak_50505	chr17:59079566-59080060	-0.7914	1.71334	3.942	0.1001	1	0.282973	0	0.24493	0.472097	chr17	59079567	59080060	494	0.68597	0.8273	0.829167	0.684426	Intron (uc010wow.1/54828, intron 8 of 10)	chr17	59067332	59470199	402868	+	54828	uc002iyz.4	12728	ENSG00000141376	BCAS3	breast carcinoma amplified sequence 3
Peak_108985	chr6:24868291-24868805	0.6798	1.79532	3.515	0.1431	1	0.282846	0	0.101833	0.615321	chr6	24868292	24868805	514	0.870687	0.705393	1.23433	0.49758	Intron (uc003neo.1/9750, intron 17 of 22)	chr6	24839595	24877583	37989	-	9750	uc003nep.3	9291	ENSG00000111913	FAM65B	family with sequence similarity 65, member B
Peak_89202	chr4:31502541-31503208	-0.6968	2.1863	2.917	0.1236	1	0.282751	0	0.000761458	0.716487	chr4	31502542	31503208	667	1.81528	0.564721	3.21448	0.318909	Distal Intergenic	chr4	30722037	30732838	10802	+	5099	uc003gsk.1	781171	ENSG00000169851	PCDH7	protocadherin 7
Peak_126325	chr8:24777814-24778341	0.76	2.00842	4.551	0.08532	1	0.282619	0	0.00883533	0.708545	chr8	24777815	24778341	527	0.997589	0.852441	1.17027	0.726655	Downstream (1-2kb)	chr8	24772455	24776606	4152	+	4741	uc010lue.3	5886	ENSG00000104722	NEFM	neurofilament, medium polypeptide
Peak_140246	chrX:43513242-43515053	0.1757	4.54507	0.2038	0.6627	1	0.282603	0.129469	0.0210962	0.566831	chrX	43513243	43515053	1811	4.69018	0.519347	9.03092	0.269721	Promoter (<=1kb)	chrX	43514155	43606071	91917	+	4128	uc004dfy.4	0	ENSG00000189221	MAOA	monoamine oxidase A
Peak_66606	chr2:162885583-162886382	-0.6715	2.24745	3.438	0.123	1	0.282505	1.68e-16	0.0217693	0.695726	chr2	162885584	162886382	799	2.3125	0.577323	4.00555	0.333302	Intron (uc002ubz.3/1803, intron 16 of 25)	chr2	162894812	162929996	35185	-	1803	uc002uca.1	44412	ENSG00000197635	DPP4	dipeptidyl-peptidase 4
Peak_77827	chr3:16591973-16592881	0.3484	3.41701	1.489	0.3515	1	0.282408	0	0.226237	0.491355	chr3	16591974	16592881	908	3.17545	0.322308	9.85223	0.103882	Distal Intergenic	chr3	16357352	16555222	197871	-	23180	uc003cay.3	-37659	ENSG00000131378	RFTN1	raftlin, lipid raft linker 1
Peak_99986	chr5:38838821-38839400	-1.204	2.19957	9.148	0.00569	1	0.2824	0	1.02e-05	0.717589	chr5	38838822	38839400	579	0.994464	0.954748	1.0416	0.911544	Distal Intergenic	chr5	38845960	38886759	40800	+	9180	uc003jlm.2	-7138	ENSG00000145623	OSMR	oncostatin M receptor
Peak_135157	chr9:72527055-72527468	-1.153	1.58062	6.399	0.02004	1	0.282374	0	0.359402	0.358223	chr9	72527056	72527468	413	0.513503	0.836123	0.614148	0.699101	Distal Intergenic	chr9	72435731	72521148	85418	+	138255	uc004ahl.3	91737	ENSG00000204711	C9orf135	chromosome 9 open reading frame 135
Peak_65445	chr2:143407730-143408711	-0.9943	2.98895	7.434	0.01153	1	0.282332	0	0.0217853	0.695882	chr2	143407731	143408711	981	2.48337	0.599207	4.14442	0.359049	Distal Intergenic	chr2	143635195	143747106	111912	+	8942	uc002tvk.3	-227464	ENSG00000115919	KYNU	kynureninase
Peak_123429	chr7:121552272-121553559	-0.6997	4.05919	5.244	0.06179	1	0.282217	0	0.0218051	0.695978	chr7	121552273	121553559	1287	2.95913	0.978732	3.02343	0.957916	Intron (uc003vjy.3/5803, intron 1 of 29)	chr7	121513159	121702090	188932	+	5803	uc003vjy.3	40400	ENSG00000106278	PTPRZ1	protein tyrosine phosphatase, receptor-type, Z polypeptide 1
Peak_109931	chr6:44020136-44020703	-0.7014	1.76323	3.126	0.155	1	0.282065	0	0.121972	0.595963	chr6	44020137	44020703	567	1.6427	0.544365	3.01764	0.296333	Intron (uc003owm.1/uc003owm.1, intron 4 of 4)	chr6	43968337	43973694	5358	+	221416	uc003own.3	52366	ENSG00000181577	C6orf223	chromosome 6 open reading frame 223
Peak_45041	chr15:91598850-91599877	0.522	2.7839	2.49	0.1934	1	0.282015	0	0.312357	0.405628	chr15	91598851	91599877	1027	2.33335	0.514611	4.5342	0.264824	Distal Intergenic	chr15	91541774	91565833	24060	-	26276	uc002bqp.1	-34044	ENSG00000184056	VPS33B	vacuolar protein sorting 33 homolog B (yeast)
Peak_76511	chr22:40756965-40757581	0.6895	2.50755	4.239	0.1029	1	0.281926	1.44e-16	0.251178	0.466895	chr22	40756966	40757581	616	1.16667	1.10572	1.05512	1.22262	Promoter (2-3kb)	chr22	40754868	40759075	4208	+	158	uc010gyb.1	2713	ENSG00000239900	ADSL	adenylosuccinate lyase
Peak_42985	chr15:44861367-44861998	0.7178	2.71605	4.339	0.07132	1	0.281885	0	0.113378	0.604737	chr15	44861368	44861998	631	1.21805	1.12566	1.08207	1.26712	Exon (uc010bdw.3/80208, exon 3 of 8)	chr15	44854894	44876756	21863	-	80208	uc010bdw.3	15388	ENSG00000104133	SPG11	spastic paraplegia 11 (autosomal recessive)
Peak_135534	chr9:79252102-79253391	-0.3319	3.12576	1.589	0.3861	1	0.281833	0.171814	0.168451	0.377902	chr9	79252103	79253391	1289	2.26392	0.614455	3.68444	0.377554	Exon (uc011lsk.2/158471, exon 6 of 12)	chr9	79226292	79307113	80822	-	158471	uc011lsk.2	55010	ENSG00000106772	PRUNE2	prune homolog 2 (Drosophila)
Peak_5110	chr1:109798677-109799575	0.4784	3.37013	2.839	0.196	1	0.281787	1.51e-17	0.00665007	0.711563	chr1	109798678	109799575	898	2.38944	0.832527	2.87011	0.693101	Intron (uc001dxa.4/1952, intron 1 of 33)	chr1	109792641	109818378	25738	+	1952	uc001dxa.4	6934	ENSG00000143126	CELSR2	cadherin, EGF LAG seven-pass G-type receptor 2
Peak_31451	chr12:112896294-112897210	0.6821	2.28422	3.546	0.1124	1	0.281557	0	0.000307786	0.718135	chr12	112896295	112897210	916	1.07732	1.05331	1.02279	1.10946	Intron (uc001ttw.1/5781, intron 6 of 10)	chr12	112856536	112924727	68192	+	5781	uc001ttw.1	40674	ENSG00000179295	PTPN11	protein tyrosine phosphatase, non-receptor type 11
Peak_70776	chr2:238343426-238343844	0.3805	1.36105	0.8617	0.4514	1	0.281459	0	0.00585745	0.712683	chr2	238343427	238343844	418	0.424198	0.652607	0.650006	0.425895	Distal Intergenic	chr2	238232655	238322850	90196	-	1293	uc002vwl.2	-20994	ENSG00000163359	COL6A3	collagen, type VI, alpha 3
Peak_119251	chr7:37728735-37729958	-1.168	2.98225	10.16	0.003825	1	0.281439	1.62e-16	0.0141294	0.704432	chr7	37728736	37729958	1223	2.17116	0.712175	3.04863	0.507193	Intron (uc003tfl.3/uc003tfl.3, intron 2 of 3)	chr7	37779996	37780913	918	+	353345	uc003tfm.1	-51260	ENSG00000187037	GPR141	G protein-coupled receptor 141
Peak_86510	chr3:181807835-181808523	-1.125	2.54335	8.303	0.00801	1	0.281222	2.03e-17	0.0763429	0.642435	chr3	181807836	181808523	688	1.35871	1.02273	1.32851	1.04598	Distal Intergenic	chr3	181429712	181432223	2512	+	6657	uc003fkx.3	378811	ENSG00000181449	SOX2	SRY (sex determining region Y)-box 2
Peak_120974	chr7:76212533-76212989	1.19	1.39561	5.894	0.02273	1	0.281025	4.1e-16	0.0436786	0.675296	chr7	76212534	76212989	456	1.14881	0.97158	1.18242	0.943967	Intron (uc003ufs.2/100133091, intron 2 of 2)	chr7	76178658	76257299	78642	+	100133091	uc003ufs.2	34331	ENSG00000205485	LOC100133091	uncharacterized LOC100133091
Peak_84174	chr3:142547082-142548233	0.4105	3.37158	2.025	0.259	1	0.280964	0	0.214116	0.50492	chr3	142547083	142548233	1151	3.03778	0.345763	8.78572	0.119552	Intron (uc003evd.3/26577, intron 3 of 8)	chr3	142509861	142523020	13160	+	7220	uc011bni.1	38372	ENSG00000144935	TRPC1	transient receptor potential cation channel, subfamily C, member 1
Peak_99506	chr5:31667180-31667940	0.2441	2.47675	0.6364	0.5473	1	0.280737	0	0.0693934	0.64987	chr5	31667181	31667940	760	1.49006	0.671715	2.21829	0.451201	Intron (uc003jhl.3/23037, intron 1 of 24)	chr5	31639517	32111038	471522	+	23037	uc003jhl.3	28423	ENSG00000133401	PDZD2	PDZ domain containing 2
Peak_75294	chr21:45195415-45196988	0.4223	3.39641	0.8811	0.3569	1	0.280712	4.02e-20	0.0112842	0.708004	chr21	45195416	45196988	1573	3.31617	0.674173	4.91887	0.454509	Promoter (<=1kb)	chr21	45193546	45196256	2711	-	1476	uc002zdr.4	0	ENSG00000160213	CSTB	cystatin B (stefin B)
Peak_6378	chr1:155746148-155746686	0.6213	1.96613	2.272	0.1599	1	0.280566	0	0.13016	0.589274	chr1	155746149	155746686	538	0.407189	1.14259	0.356375	1.30551	Promoter (<=1kb)	chr1	155724007	155746272	22266	-	54856	uc001fmb.4	0	ENSG00000116580	GON4L	gon-4-like (C. elegans)
Peak_136589	chr9:99539242-99540760	0.4687	4.0334	1.708	0.2385	1	0.280471	8.43e-19	0.00441498	0.715114	chr9	99539243	99540760	1518	3.40195	0.586804	5.79743	0.344339	Promoter (<=1kb)	chr9	99518147	99540328	22182	-	22869	uc004awn.1	0	ENSG00000081386	ZNF510	zinc finger protein 510
Peak_115499	chr6:145105784-145107132	-0.471	3.80328	2.032	0.2128	1	0.280375	5.65e-18	0.0753057	0.64432	chr6	145105785	145107132	1348	3.06483	0.651382	4.70512	0.424299	Intron (uc003qkt.3/7402, intron 60 of 73)	chr6	144612873	145174170	561298	+	7402	uc003qkt.3	494259	ENSG00000152818	UTRN	utrophin
Peak_84163	chr3:142296918-142298323	0.06313	5.3615	0.01985	0.8891	1	0.280193	0	0.000149283	0.719658	chr3	142296919	142298323	1405	5.14241	0.350062	14.69	0.122544	Promoter (<=1kb)	chr3	142168077	142297668	129592	-	545	uc003eux.4	0	ENSG00000175054	ATR	ATR serine/threonine kinase
Peak_139070	chrX:6687114-6688155	0.3928	2.48061	1.452	0.3306	1	0.279975	0.144836	0.0608363	0.514352	chrX	6687115	6688155	1041	1.75271	0.585083	2.99567	0.342322	Distal Intergenic	chrX	6451659	6453159	1501	-	51481	uc004crs.3	-234996	ENSG00000169059	VCX3A	variable charge, X-linked 3A
Peak_28255	chr12:58010399-58010931	0.4891	2.00519	1.985	0.2892	1	0.279926	0	0.0135037	0.70657	chr12	58010400	58010931	532	1.03314	0.698165	1.47979	0.487434	3' UTR	chr12	58013693	58019934	6242	+	65012	uc001spe.3	-3293	ENSG00000135502	SLC26A10	solute carrier family 26, member 10
Peak_19271	chr11:26844304-26845102	-0.864	2.31805	4.565	0.06852	1	0.279897	2.72e-16	0.0409415	0.679162	chr11	26844305	26845102	798	1.73289	0.467753	3.70471	0.218793	Distal Intergenic	chr11	26688566	26744974	56409	-	159963	uc001mrb.2	-100128	ENSG00000148942	SLC5A12	solute carrier family 5 (sodium/monocarboxylate cotransporter), member 12
Peak_38455	chr14:37314339-37314910	-1.141	2.18624	7.073	0.01346	1	0.279664	1.07e-16	0.0614616	0.658874	chr14	37314340	37314910	571	1.68246	0.606382	2.77459	0.367699	Intron (uc001wtz.2/89874, intron 8 of 9)	chr14	37421514	37421596	83	-	100616280	uc021rsg.1	107256	ENSG00000266327	MIR4503	microRNA 4503
Peak_140119	chrX:39504330-39504947	0.4624	1.54864	1.388	0.3441	1	0.279558	0.321131	0.00564823	0.393663	chrX	39504331	39504947	617	0.407318	0.917253	0.444063	0.841353	Distal Intergenic	chrX	39164210	39186616	22407	-	286442	uc004dek.1	-318331	ENSG00000235304	LINC01281	long intergenic non-protein coding RNA 1281
Peak_70034	chr2:224640436-224641391	-0.608	2.33601	3.318	0.1658	1	0.279427	0.189767	0.110834	0.419973	chr2	224640437	224641391	955	1.55252	0.570714	2.72032	0.325715	Exon (uc002vnn.3/130340, exon 3 of 5)	chr2	224620047	224702319	82273	-	130340	uc002vnn.3	61882	ENSG00000152056	AP1S3	adaptor-related protein complex 1, sigma 3 subunit
Peak_140535	chrX:54473927-54474537	0.3934	1.97641	1.393	0.3727	1	0.279201	0	0.167767	0.553032	chrX	54473928	54474537	610	0.756758	0.943835	0.801791	0.890824	Intron (uc004dtg.3/2245, intron 2 of 17)	chrX	54466853	54471731	4879	+	90121	uc004dte.3	7684	ENSG00000158526	TSR2	TSR2, 20S rRNA accumulation, homolog (S. cerevisiae)
Peak_93573	chr4:116528487-116528929	-0.8443	1.95798	5.422	0.06614	1	0.279073	2.67e-16	0.00427971	0.716648	chr4	116528488	116528929	442	1.23628	0.577245	2.14169	0.333212	Distal Intergenic	chr4	115748927	116035032	286106	-	64579	uc003ibu.3	-493897	ENSG00000138653	NDST4	N-deacetylase/N-sulfotransferase (heparan glucosaminyl) 4
Peak_93289	chr4:111752354-111753173	-1.109	2.57513	7.648	0.01053	1	0.278764	0	0.00441496	0.716821	chr4	111752355	111753173	819	2.16244	0.667944	3.23745	0.446149	Distal Intergenic	chr4	111538580	111563279	24700	-	5308	uc003iad.3	-189894	ENSG00000164093	PITX2	paired-like homeodomain 2
Peak_63696	chr2:108707193-108708325	-1.336	2.71929	9.072	0.005865	1	0.278744	5.2e-17	0.00327586	0.717981	chr2	108707194	108708325	1132	2.25212	0.723641	3.11221	0.523656	Distal Intergenic	chr2	108602995	108630443	27449	+	60482	uc002tdv.3	105330	ENSG00000115665	SLC5A7	solute carrier family 5 (sodium/choline cotransporter), member 7
Peak_127832	chr8:58675869-58676793	0.3005	3.46233	1.258	0.4105	1	0.278666	8.87e-17	0.264808	0.456526	chr8	58675870	58676793	924	2.52212	0.772819	3.26353	0.597249	Distal Intergenic	chr8	58907113	59062277	155165	+	90362	uc003xtj.1	-231243	ENSG00000169122	FAM110B	family with sequence similarity 110, member B
Peak_69828	chr2:220267317-220268120	0.4539	2.91488	2.093	0.2683	1	0.278534	1.76e-16	0.282189	0.439277	chr2	220267318	220268120	803	2.0472	0.623109	3.28545	0.388265	Distal Intergenic	chr2	220238180	220264729	26550	-	23549	uc010zlg.2	-3391	ENSG00000123992	DNPEP	aspartyl aminopeptidase
Peak_142341	chrX:139815253-139816552	0.499	3.09543	2.414	0.1824	1	0.278493	0.15752	0.0341355	0.529852	chrX	139815254	139816552	1299	2.82967	0.47902	5.9072	0.22946	Distal Intergenic	chrX	139791924	139796996	5073	+	286411	uc004fbe.2	24628	ENSG00000203930	LINC00632	long intergenic non-protein coding RNA 632
Peak_140578	chrX:57004566-57005031	0.7645	1.3356	3.163	0.1346	1	0.278474	0.222634	0.0620181	0.436874	chrX	57004567	57005031	465	0.891648	0.669388	1.33204	0.44808	Exon (uc004duu.4/169981, exon 4 of 5)	chrX	57002803	57021958	19156	-	169981	uc004duu.4	17391	ENSG00000204271	SPIN3	spindlin family, member 3
Peak_64839	chr2:131861934-131864135	0.225	4.45391	0.4512	0.5547	1	0.278473	5.96e-46	0.0513889	0.670138	chr2	131861935	131864135	2201	4.35342	0.259317	16.788	0.0672453	Promoter (<=1kb)	chr2	131862420	131907425	45006	+	55041	uc002tsf.4	0	ENSG00000115762	PLEKHB2	pleckstrin homology domain containing, family B (evectins) member 2
Peak_15022	chr10:82815484-82816559	-1.155	2.80185	8.344	0.007878	1	0.278275	1.19e-16	0.0107252	0.711	chr10	82815485	82816559	1075	2.32216	0.812833	2.85688	0.660697	Distal Intergenic	chr10	82402752	82406316	3565	+	387694	uc001kcn.1	413807	ENSG00000178217	SH2D4B	SH2 domain containing 4B
Peak_47466	chr16:70685374-70685815	0.5127	1.79364	1.565	0.2818	1	0.278068	0.0320403	0.0350432	0.654849	chr16	70685375	70685815	441	0.711002	0.782874	0.908194	0.612892	Intron (uc002ezh.2/146433, intron 2 of 6)	chr16	70657895	70694585	36691	+	146433	uc021tkk.1	27920	ENSG00000157368	IL34	interleukin 34
Peak_73642	chr21:10366412-10367102	-1.098	1.80429	5.262	0.03047	1	0.277965	1.12e-17	0.0182031	0.703832	chr21	10366413	10367102	690	2.14761	0.894186	2.40175	0.799568	Distal Intergenic	chr21	9907189	9968593	61405	-	100132288	uc002zka.2	-398509	ENSG00000188681	TEKT4P2	tektin 4 pseudogene 2
Peak_36759	chr13:104028350-104029431	-0.9381	3.05159	5.876	0.02291	1	0.277931	0	0.030202	0.691867	chr13	104028351	104029431	1081	2.57883	0.543827	4.74201	0.295747	Distal Intergenic	chr13	103934829	103934848	20	-	100847092	uc031qnd.1	-94583	ENSG00000263741	MIR548AS	microRNA 548as
Peak_107828	chr6:2940495-2941042	1.191	1.70763	4.946	0.03542	1	0.277578	0	0.0707921	0.65163	chr6	2940496	2941042	547	0.933905	0.754881	1.23716	0.569845	Distal Intergenic	chr6	2948393	2958403	10011	-	5269	uc003muj.3	17907	ENSG00000124570	SERPINB6	serpin peptidase inhibitor, clade B (ovalbumin), member 6
Peak_79369	chr3:43544562-43544960	0.6068	1.36245	2.276	0.2248	1	0.277514	0	0.27725	0.445236	chr3	43544563	43544960	398	0.446095	0.758825	0.587875	0.575816	Intron (uc003cmv.3/55129, intron 2 of 12)	chr3	43407818	43663560	255743	-	55129	uc003cmv.3	118997	ENSG00000160746	ANO10	anoctamin 10
Peak_7060	chr1:166402849-166403434	0.2521	2.61922	0.8281	0.5334	1	0.277271	8.8e-17	0.502805	0.219924	chr1	166402850	166403434	585	2.00356	0.513703	3.90023	0.26389	Distal Intergenic	chr1	166573153	166594473	21321	+	116123	uc010pld.2	-170303	ENSG00000215834	FMO9P	flavin containing monooxygenase 9 pseudogene
Peak_43990	chr15:68069198-68070017	0.6824	2.66324	4.017	0.08909	1	0.277213	0	0.0888801	0.633907	chr15	68069199	68070017	819	1.27914	1.05352	1.21416	1.1099	Intron (uc002aqu.3/5607, intron 21 of 21)	chr15	68112042	68126174	14133	+	390598	uc031qsn.1	-42843	ENSG00000188779	SKOR1	SKI family transcriptional corepressor 1
Peak_86708	chr3:184521009-184521412	0.6524	1.31077	2.367	0.1941	1	0.277188	2.05e-78	0.318995	0.403817	chr3	184521010	184521412	403	0.990324	0.571072	1.73415	0.326124	Distal Intergenic	chr3	184529931	184770402	240472	+	23355	uc003fpb.1	-8921	ENSG00000156931	VPS8	vacuolar protein sorting 8 homolog (S. cerevisiae)
Peak_116052	chr6:154145469-154146755	-1.236	2.80063	8.981	0.006084	1	0.277149	1e-15	0.0380034	0.684847	chr6	154145470	154146755	1286	2.48577	0.818703	3.03623	0.670275	Distal Intergenic	chr6	154331631	154411313	79683	+	4988	uc011efb.2	-186161	ENSG00000112038	OPRM1	opioid receptor, mu 1
Peak_40088	chr14:70001752-70002401	0.7822	2.02431	3.911	0.08583	1	0.277111	0	0.238003	0.484886	chr14	70001753	70002401	649	1.25601	0.739254	1.69903	0.546497	Distal Intergenic	chr14	70036531	70041600	5070	-	56936	uc010aqy.4	39847	ENSG00000267909	CCDC177	coiled-coil domain containing 177
Peak_20310	chr11:45167586-45169599	0.1781	4.3086	0.1993	0.6591	1	0.277052	0	0.00456013	0.718388	chr11	45167587	45169599	2013	4.50411	0.564717	7.97587	0.318905	Promoter (<=1kb)	chr11	45168894	45246639	77746	+	56981	uc031qaa.1	0	ENSG00000019485	PRDM11	PR domain containing 11
Peak_142803	chrY:9960726-9961319	-1.018	2.87321	3.714	0.06541	1	0.277047	0	0.0250525	0.6979	chrY	9960727	9961319	593	3.16249	0.941921	3.35749	0.887215	Distal Intergenic	chrY	9748407	9749571	1165	+	252955	uc004fso.1	212912	ENSG00000239225	TTTY23	testis-specific transcript, Y-linked 23 (non-protein coding)
Peak_79422	chr3:44537130-44537529	0.8279	1.31626	2.549	0.1229	1	0.277019	0	0.0587079	0.664274	chr3	44537131	44537529	399	0.1618	0.95595	0.169256	0.91384	Intron (uc011azw.1/353274, intron 6 of 6)	chr3	44481262	44519162	37901	-	353274	uc003cnf.2	-18367	ENSG00000185219	ZNF445	zinc finger protein 445
Peak_60483	chr2:43055917-43056437	0.6498	1.87898	2.288	0.1769	1	0.276968	0	0.0344003	0.688631	chr2	43055918	43056437	520	1.67646	0.702408	2.38673	0.493377	Distal Intergenic	chr2	42994229	43019751	25523	-	23498	uc002rst.4	-36686	ENSG00000162882	HAAO	3-hydroxyanthranilate 3,4-dioxygenase
Peak_52952	chr18:29368243-29369139	-0.5163	2.30171	2.741	0.2288	1	0.276903	0.0239398	0.353083	0.346074	chr18	29368244	29369139	896	1.77492	0.492436	3.60438	0.242493	Distal Intergenic	chr18	29339659	29340843	1185	-	147407	uc002kxa.3	-28296	ENSG00000141437	SLC25A52	solute carrier family 25, member 52
Peak_3379	chr1:76456829-76457851	0.3105	3.09585	1.177	0.4107	1	0.276845	2.12e-18	0.103053	0.620102	chr1	76456830	76457851	1022	2.97852	0.393869	7.56222	0.155133	Distal Intergenic	chr1	76384558	76398116	13559	-	127247	uc001dhe.2	-59735	ENSG00000154007	ASB17	ankyrin repeat and SOCS box containing 17
Peak_4879	chr1:104432517-104433274	-1.567	2.6376	11.98	0.001947	1	0.276781	0	0.0700394	0.653179	chr1	104432518	104433274	757	2.21159	0.684967	3.22875	0.469179	Distal Intergenic	chr1	104292440	104301311	8872	+	276	uc001duz.3	140834	ENSG00000237763	AMY1A	amylase, alpha 1A (salivary)
Peak_139060	chrX:6146496-6147413	0.4989	3.60613	2.487	0.1727	1	0.276693	0.073337	0.194936	0.455035	chrX	6146497	6147413	917	3.69864	0.578649	6.39186	0.334834	Promoter (<=1kb)	chrX	5808083	6146706	338624	-	57502	uc004crr.3	0	ENSG00000146938	NLGN4X	neuroligin 4, X-linked
Peak_84947	chr3:154635089-154636422	-0.7602	3.11609	6.558	0.03918	1	0.276682	8.71e-18	0.0778284	0.64549	chr3	154635090	154636422	1333	2.59392	0.501525	5.17207	0.251528	Distal Intergenic	chr3	154741913	154901518	159606	+	4311	uc010hvr.1	-106823	ENSG00000196549	MME	membrane metallo-endopeptidase
Peak_116910	chr6:170781821-170782906	0.7644	2.90175	4.751	0.05615	1	0.276589	0	0.065393	0.658018	chr6	170781822	170782906	1085	1.935	0.701552	2.75817	0.492176	Intron (uc003qxq.2/5689, intron 1 of 8)	chr6	170844204	170859529	15326	-	5689	uc003qxr.3	77707	ENSG00000008018	PSMB1	proteasome (prosome, macropain) subunit, beta type, 1
Peak_141273	chrX:102023439-102024689	0.2229	3.79457	0.669	0.5442	1	0.276381	0.322705	0.041779	0.359135	chrX	102023440	102024689	1250	3.37103	0.351402	9.5931	0.123483	Promoter (<=1kb)	chrX	102024095	102140338	116244	+	100287765	uc004ejq.2	0	ENSG00000223546	LINC00630	long intergenic non-protein coding RNA 630
Peak_75943	chr22:29278624-29280353	0.2112	4.29101	0.2429	0.6264	1	0.276152	0	0.0248198	0.699029	chr22	29278625	29280353	1729	4.00182	0.462095	8.66017	0.213532	Promoter (<=1kb)	chr22	29279755	29453476	173722	+	84133	uc003aeg.3	0	ENSG00000183579	ZNRF3	zinc and ring finger 3
Peak_9887	chr1:214832138-214832662	0.3727	2.93932	1.569	0.3366	1	0.276141	0	0.232392	0.491467	chr1	214832139	214832662	524	2.21266	0.469879	4.70901	0.220786	Exon (uc001hkm.3/1063, exon 19 of 20)	chr1	214776532	214837914	61383	+	1063	uc001hkm.3	56130	ENSG00000117724	CENPF	centromere protein F, 350/400kDa
Peak_136839	chr9:104000932-104001639	-0.7043	2.42084	3.457	0.1302	1	0.275992	0.0239461	0.370823	0.329239	chr9	104000933	104001639	707	1.67518	0.606195	2.76343	0.367473	Intron (uc004bbb.3/54886, intron 2 of 7)	chr9	104031953	104087417	55465	+	54886	uc010mtc.3	-31020	ENSG00000148123	LPPR1	lipid phosphate phosphatase-related protein type 1
Peak_14655	chr10:75489491-75490768	0.3363	3.59559	1.029	0.3817	1	0.275969	5.2e-16	0.0751028	0.648929	chr10	75489492	75490768	1277	3.13454	0.584964	5.35851	0.342183	Promoter (<=1kb)	chr10	75434033	75490272	56240	-	729092	uc001juu.4	0	ENSG00000172650	AGAP5	ArfGAP with GTPase domain, ankyrin repeat and PH domain 5
Peak_40660	chr14:79744786-79746435	0.175	4.74743	0.1422	0.7093	1	0.275912	0	0.00657164	0.717517	chr14	79744787	79746435	1649	3.79358	0.747953	5.07195	0.559434	Promoter (<=1kb)	chr14	79745682	80334633	588952	+	9369	uc001xup.3	0	ENSG00000021645	NRXN3	neurexin 3
Peak_30881	chr12:102342874-102343490	-1.373	2.32044	9.297	0.005365	1	0.27589	8.15e-17	0.0105251	0.713585	chr12	102342875	102343490	616	1.45059	0.744392	1.9487	0.554119	Distal Intergenic	chr12	102271105	102317401	46297	+	55332	uc001tix.3	72385	ENSG00000136048	DRAM1	DNA-damage regulated autophagy modulator 1
Peak_39406	chr14:58067941-58068401	-1.562	1.46689	9.053	0.00591	1	0.275571	2.12e-17	0.0365269	0.687902	chr14	58067942	58068401	460	0.960732	0.679234	1.41444	0.461359	Intron (uc021rtp.1/341880, intron 7 of 7)	chr14	58030640	58063615	32976	-	341880	uc010aoz.1	-4786	ENSG00000151812	SLC35F4	solute carrier family 35, member F4
Peak_69575	chr2:216784616-216785830	0.4608	3.1591	2.555	0.2119	1	0.275338	0	0.145914	0.578748	chr2	216784617	216785830	1214	2.95279	0.369411	7.99324	0.136465	Distal Intergenic	chr2	216476286	216708259	231974	-	646324	uc002vfm.1	-77571	ENSG00000235770	LINC00607	long intergenic non-protein coding RNA 607
Peak_66573	chr2:162352972-162353514	-0.7827	1.76394	3.428	0.09148	1	0.275178	0	0.0457	0.679122	chr2	162352973	162353514	542	1.35405	0.569725	2.37668	0.324587	Downstream (2-3kb)	chr2	162355578	162364413	8836	-	285116	uc031rpw.1	11440	ENSG00000226121	AHCTF1P1	AT hook containing transcription factor 1 pseudogene 1
Peak_140725	chrX:70272707-70273564	0.651	2.11745	2.203	0.163	1	0.274992	0.11159	0.0511337	0.562285	chrX	70272708	70273564	857	1.39468	0.722502	1.93034	0.522009	Intron (uc031tju.1/29934, intron 1 of 4)	chrX	70256098	70288172	32075	-	29934	uc031tju.1	15464	ENSG00000147164	SNX12	sorting nexin 12
Peak_135942	chr9:85961720-85963139	-0.8127	2.76183	5.36	0.0317	1	0.274987	0	0.0123447	0.712668	chr9	85961721	85963139	1419	2.24019	0.550368	4.07034	0.302905	Intron (uc004amr.1/257019, intron 11 of 14)	chr9	85857905	85946876	88972	-	257019	uc022biz.1	-16263	ENSG00000172159	FRMD3	FERM domain containing 3
Peak_142547	chrX:149650968-149651676	0.6529	2.35468	2.828	0.1422	1	0.274947	0.0257168	0.320816	0.37852	chrX	149650969	149651676	708	1.23044	0.910656	1.35116	0.829294	Intron (uc011mxu.2/10046, intron 3 of 4)	chrX	149638017	149682448	44432	+	10046	uc011mxw.2	13659	ENSG00000013619	MAMLD1	mastermind-like domain containing 1
Peak_76980	chr3:2865507-2865904	0.8454	1.17461	2.742	0.1239	1	0.274926	0	0.122797	0.602277	chr3	2865508	2865904	397	0.823729	0.605379	1.36068	0.366484	Intron (uc003bpb.1/152330, intron 7 of 20)	chr3	2933899	3099645	165747	+	152330	uc003bpe.3	-68391	ENSG00000144619	CNTN4	contactin 4
Peak_79336	chr3:42880861-42881634	0.6617	1.56171	3.087	0.1856	1	0.27486	1.34e-18	0.389866	0.335274	chr3	42880862	42881634	773	1.63766	0.675316	2.42502	0.456051	Intron (uc003cme.3/1238, intron 2 of 2)	chr3	42850965	42908775	57811	+	1238	uc003cme.3	30669	ENSG00000144648	ACKR2	atypical chemokine receptor 2
Peak_33416	chr13:39457982-39458680	-0.7376	2.24156	3.224	0.09839	1	0.274763	0	0.00288238	0.722355	chr13	39457983	39458680	698	1.5599	0.540328	2.88696	0.291954	3' UTR	chr13	39540062	39564996	24935	-	161003	uc001uwx.3	107013	ENSG00000133115	STOML3	stomatin (EPB72)-like 3
Peak_30572	chr12:97221845-97222836	-1.061	2.24502	4.806	0.03788	1	0.274758	0	0.000509461	0.724733	chr12	97221846	97222836	991	2.16201	0.716355	3.01808	0.513165	Distal Intergenic	chr12	97301001	97347469	46469	+	121441	uc001teu.4	-79155	ENSG00000139350	NEDD1	neural precursor cell expressed, developmentally down-regulated 1
Peak_35531	chr13:79547510-79547902	-1.463	1.95382	9.94	0.004171	1	0.274565	1.88e-19	0.181287	0.544149	chr13	79547511	79547902	392	1.12345	0.828916	1.35533	0.687102	Distal Intergenic	chr13	79361454	79414185	52732	-	100874126	uc031qml.1	-133717	ENSG00000225427	LINC00331	long intergenic non-protein coding RNA 331
Peak_76595	chr22:42342265-42343536	0.3784	3.49966	0.8844	0.356	1	0.274368	9.46e-17	0.0100309	0.715601	chr22	42342266	42343536	1271	3.14767	0.759975	4.14181	0.577562	Promoter (<=1kb)	chr22	42334741	42343148	8408	-	79019	uc003bbn.3	0	ENSG00000100162	CENPM	centromere protein M
Peak_345	chr1:8532583-8533114	0.9217	1.71021	3.715	0.06537	1	0.274245	6.02e-22	0.000929662	0.724825	chr1	8532584	8533114	531	0.133421	1.22364	0.109037	1.49729	Intron (uc001ape.3/473, intron 13 of 23)	chr1	8412464	8483747	71284	-	473	uc001apd.3	-49367	ENSG00000142599	RERE	arginine-glutamic acid dipeptide (RE) repeats
Peak_17218	chr10:123837809-123838449	0.8864	2.1248	5.89	0.05222	1	0.274241	1.16e-16	0.0106565	0.715102	chr10	123837810	123838449	640	1.03227	0.830772	1.24254	0.690183	Intron (uc001lfv.3/10579, intron 3 of 22)	chr10	123872554	124014057	141504	+	10579	uc001lfx.3	-34744	ENSG00000138162	TACC2	transforming, acidic coiled-coil containing protein 2
Peak_101093	chr5:61519103-61520361	0.7812	2.70912	5.471	0.04909	1	0.274088	0	0.112611	0.613301	chr5	61519104	61520361	1258	3.02517	0.762191	3.96905	0.580935	Distal Intergenic	chr5	61601989	61683011	81023	+	3796	uc003jsx.4	-82885	ENSG00000068796	KIF2A	kinesin heavy chain member 2A
Peak_18836	chr11:19366050-19368418	0.05115	5.23751	0.01558	0.9017	1	0.274066	1.83e-16	0.0124732	0.713461	chr11	19366051	19368418	2368	4.91383	0.319811	15.3648	0.102279	Distal Intergenic	chr11	19372271	20143147	770877	+	89797	uc001mpp.3	-6220	ENSG00000166833	NAV2	neuron navigator 2
Peak_34226	chr13:51654113-51655381	-2.033	2.43876	13.21	0.001259	1	0.273895	4.78e-17	0.183087	0.543018	chr13	51654114	51655381	1268	1.06093	1.09297	0.970688	1.19457	Promoter (<=1kb)	chr13	51590244	51654998	64755	-	2974	uc010tgo.2	0	ENSG00000123201	GUCY1B2	guanylate cyclase 1, soluble, beta 2 (pseudogene)
Peak_104895	chr5:130134449-130135130	-0.8385	2.66926	5.543	0.04521	1	0.273839	0	0.065074	0.661087	chr5	130134450	130135130	681	1.42855	1.00146	1.42646	1.00293	Distal Intergenic	chr5	130494976	130501041	6066	-	3094	uc003kve.4	366591	ENSG00000169567	HINT1	histidine triad nucleotide binding protein 1
Peak_63147	chr2:100059304-100059773	0.77	1.29926	2.101	0.1597	1	0.273498	0	0.0310131	0.695489	chr2	100059305	100059773	469	0.415876	0.812228	0.512018	0.659715	Intron (uc002tac.3/51455, intron 19 of 22)	chr2	100055036	100079250	24215	-	51455	uc002tae.1	19945	ENSG00000135945	REV1	REV1, polymerase (DNA directed)
Peak_87381	chr3:195285349-195285881	1.139	1.7331	6.738	0.02535	1	0.273426	9.36e-18	0.0703713	0.656202	chr3	195285350	195285881	532	0.802308	0.801462	1.00106	0.642341	Distal Intergenic	chr3	195241221	195270224	29004	-	5504	uc003fup.3	-15657	ENSG00000184203	PPP1R2	protein phosphatase 1, regulatory (inhibitor) subunit 2
Peak_87432	chr3:196331379-196331906	0.4617	1.77241	1.7	0.327	1	0.273365	0	0.0475074	0.679127	chr3	196331380	196331906	527	0.597167	0.810286	0.736983	0.656563	Distal Intergenic	chr3	196366656	196388874	22219	+	375387	uc003fwv.3	-35276	ENSG00000174004	NRROS	negative regulator of reactive oxygen species
Peak_11129	chr1:241270747-241271188	0.6899	1.36841	2.509	0.1726	1	0.273298	1.04e-28	0.0183549	0.708347	chr1	241270748	241271188	441	0.857323	0.634527	1.35112	0.402624	Intron (uc010pyh.2/6000, intron 17 of 17)	chr1	241295572	241295646	75	+	100422856	uc021plg.1	-24824	ENSG00000265831	MIR3123	microRNA 3123
Peak_12008	chr10:15138391-15140163	0.1788	4.8818	0.1847	0.671	1	0.27311	0	0.227199	0.499692	chr10	15138392	15140163	1772	4.94042	0.29068	16.996	0.0844951	Promoter (<=1kb)	chr10	15139179	15146256	7078	+	10557	uc001inx.5	0	ENSG00000152464	RPP38	ribonuclease P/MRP 38kDa subunit
Peak_62993	chr2:96728680-96729740	0.5419	2.66405	1.975	0.2123	1	0.273106	0	0.0741402	0.652753	chr2	96728681	96729740	1060	2.53936	0.687894	3.6915	0.473198	Distal Intergenic	chr2	96687694	96701722	14029	-	150763	uc002svh.3	-28018	ENSG00000186281	GPAT2	glycerol-3-phosphate acyltransferase 2, mitochondrial
Peak_37063	chr13:109550664-109551391	-1.183	2.68231	8.832	0.00646	1	0.27286	8.36e-18	0.165628	0.561512	chr13	109550665	109551391	727	1.75991	0.910606	1.93268	0.829203	Intron (uc001vqt.1/23026, intron 15 of 34)	chr13	109538495	109780039	241545	+	23026	uc010tjh.1	12896	ENSG00000041515	MYO16	myosin XVI
Peak_112813	chr6:101481433-101481915	-1.258	1.60518	5.781	0.02393	1	0.272692	0	0.0230344	0.704274	chr6	101481434	101481915	482	1.10641	0.726997	1.5219	0.528524	Distal Intergenic	chr6	100956608	101329224	372617	-	10973	uc003pqk.3	-152691	ENSG00000112249	ASCC3	activating signal cointegrator 1 complex subunit 3
Peak_61240	chr2:56418562-56419193	0.4442	3.13043	2.088	0.2216	1	0.272616	0	0.140362	0.587022	chr2	56418563	56419193	631	2.34644	0.633106	3.70623	0.400823	Intron (uc021vhw.1/114800, intron 3 of 4)	chr2	56411258	56613309	202052	+	114800	uc002rzn.3	7935	ENSG00000055813	CCDC85A	coiled-coil domain containing 85A
Peak_37056	chr13:109375349-109376324	-0.7431	2.93536	5.137	0.05046	1	0.272249	1e-16	0.296293	0.431457	chr13	109375350	109376324	975	2.29688	0.637219	3.60454	0.406049	Intron (uc001vqt.1/23026, intron 3 of 34)	chr13	109445864	109708405	262542	+	23026	uc001vqu.1	-70514	ENSG00000041515	MYO16	myosin XVI
Peak_6561	chr1:158094459-158095306	0.6755	3.00571	4.812	0.07439	1	0.272205	0	0.265882	0.461913	chr1	158094460	158095306	847	3.13102	0.594519	5.26647	0.353453	Distal Intergenic	chr1	158101834	158110430	8597	-	646268	uc001frq.3	15970	ENSG00000231666	LOC646268	hCG1654703
Peak_90303	chr4:56466261-56467192	-1.113	2.43872	8.803	0.006535	1	0.272025	3.97e-16	0.0144473	0.713528	chr4	56466262	56467192	931	1.513	0.835383	1.81115	0.697865	Exon (uc003hbc.3/10874, exon 8 of 10)	chr4	56422692	56458379	35688	-	132954	uc003hbb.3	-8813	ENSG00000163440	PDCL2	phosducin-like 2
Peak_140164	chrX:40343517-40344340	1.101	2.5738	6.761	0.01542	1	0.271976	2.28e-17	0.226772	0.501252	chrX	40343518	40344340	823	0.906337	1.31871	0.68729	1.739	Distal Intergenic	chrX	40440216	40465888	25673	+	10159	uc004det.3	-96698	ENSG00000182220	ATP6AP2	ATPase, H+ transporting, lysosomal accessory protein 2
Peak_142592	chrX:150898178-150898694	0.8731	1.60423	3.436	0.08403	1	0.271824	0.0796663	0.305732	0.342778	chrX	150898179	150898694	516	0.718769	1.00209	0.717273	1.00418	Distal Intergenic	chrX	150903218	150914036	10819	+	1260	uc004fey.1	-5039	ENSG00000183862	CNGA2	cyclic nucleotide gated channel alpha 2
Peak_64722	chr2:129566003-129567294	0.5655	3.36976	3.767	0.1376	1	0.271708	0	0.262224	0.466068	chr2	129566004	129567294	1291	2.47937	0.674689	3.67483	0.455205	Distal Intergenic	chr2	129023054	129076171	53118	-	9394	uc002tpt.4	-491123	ENSG00000136720	HS6ST1	heparan sulfate 6-O-sulfotransferase 1
Peak_32963	chr13:31618070-31619025	0.5487	2.75476	2.284	0.2042	1	0.271464	3.02e-16	0.00694229	0.721593	chr13	31618071	31619025	955	2.97141	0.676094	4.39497	0.457102	Distal Intergenic	chr13	31506834	31549153	42320	+	122046	uc001uti.3	112191	ENSG00000175664	TEX26	testis expressed 26
Peak_140853	chrX:77358881-77360837	0.2215	5.06119	0.2358	0.6315	1	0.271398	0.140402	0.0687936	0.519406	chrX	77358882	77360837	1956	5.01254	0.337475	14.8531	0.113889	Promoter (<=1kb)	chrX	77359666	77382324	22659	+	5230	uc004ecz.4	0	ENSG00000102144	PGK1	phosphoglycerate kinase 1
Peak_120493	chr7:64968126-64970945	-1.382	4.18765	10.72	0.003094	1	0.27083	2.24e-16	0.0221995	0.70697	chr7	64968127	64970945	2819	3.82107	1.01196	3.77592	1.02406	Distal Intergenic	chr7	64838768	64865998	27231	+	168374	uc003ttz.3	132177	ENSG00000146757	ZNF92	zinc finger protein 92
Peak_15806	chr10:97601471-97602450	-0.7239	2.2867	4.042	0.09758	1	0.270782	0	0.0221263	0.707092	chr10	97601472	97602450	979	2.15092	0.456503	4.71174	0.208395	5' UTR	chr10	97667722	97698415	30694	+	100127889	uc010qoo.2	-66250	ENSG00000173088	C10orf131	chromosome 10 open reading frame 131
Peak_105788	chr5:145826122-145827652	0.41	4.98195	1.093	0.3112	1	0.270775	0	0.474066	0.255159	chr5	145826123	145827652	1530	5.02557	0.31863	15.7725	0.101525	Promoter (<=1kb)	chr5	145826873	145859779	32907	+	10915	uc011dbt.2	0	ENSG00000113649	TCERG1	transcription elongation regulator 1
Peak_86163	chr3:176285596-176286651	-0.6513	2.8608	4.065	0.1045	1	0.270549	0	0.0762065	0.653244	chr3	176285597	176286651	1055	1.95962	0.6405	3.05951	0.41024	Distal Intergenic	chr3	176738542	176914266	175725	-	79718	uc003fiw.4	628669	ENSG00000177565	TBL1XR1	transducin (beta)-like 1 X-linked receptor 1
Peak_5003	chr1:108292885-108293389	0.351	2.06373	1.019	0.4165	1	0.270539	0	0.119813	0.609649	chr1	108292886	108293389	504	1.82473	0.476524	3.82926	0.227075	Intron (uc001dvk.1/10451, intron 14 of 26)	chr1	108113782	108231126	117345	-	10451	uc001dvj.1	-62263	ENSG00000134215	VAV3	vav 3 guanine nucleotide exchange factor
Peak_131435	chr8:120001926-120003425	-1.121	3.34108	8.928	0.006213	1	0.270443	0	0.0145227	0.715035	chr8	120001927	120003425	1499	3.02694	0.737316	4.10535	0.543634	Distal Intergenic	chr8	119935796	119964383	28588	-	4982	uc003yon.4	-39042	ENSG00000164761	TNFRSF11B	tumor necrosis factor receptor superfamily, member 11b
Peak_142097	chrX:132306017-132306375	0.5916	1.75618	2.283	0.2037	1	0.270441	0.0107659	0.362925	0.355869	chrX	132306018	132306375	358	1.27249	0.645222	1.97217	0.416312	Distal Intergenic	chrX	132350697	132352376	1680	-	51270	uc004exb.1	46358	ENSG00000183434	TFDP3	transcription factor Dp family, member 3
Peak_90176	chr4:53811715-53812335	-1.27	1.86205	8.634	0.006997	1	0.270318	9.34e-18	0.0614052	0.668277	chr4	53811716	53812335	620	1.33193	0.598616	2.22501	0.358341	5' UTR	chr4	53728495	53733002	4508	+	65997	uc003gzt.3	83840	ENSG00000128045	RASL11B	RAS-like, family 11, member B
Peak_19972	chr11:38250467-38250981	-0.7419	2.09249	3.495	0.09952	1	0.270289	0	0.00203907	0.727672	chr11	38250468	38250981	514	1.7451	0.535197	3.26066	0.286436	Distal Intergenic	chr11	36613493	36619829	6337	-	5897	uc001mwv.4	-1631152	ENSG00000175097	RAG2	recombination activating gene 2
Peak_126574	chr8:28451259-28452373	0.7815	2.33622	4.281	0.05853	1	0.270265	0	0.164465	0.56527	chr8	28451260	28452373	1114	2.02051	0.480135	4.20821	0.230529	Distal Intergenic	chr8	28362633	28362699	67	-	100422903	uc022ati.1	-89674	ENSG00000265251	MIR4288	microRNA 4288
Peak_138066	chr9:125666664-125668201	0.29	5.0635	0.5048	0.4867	1	0.270099	0	0.239757	0.490144	chr9	125666665	125668201	1537	4.99611	0.31326	15.9487	0.0981321	Promoter (<=1kb)	chr9	125611732	125667562	55831	-	54542	uc004bnc.2	0	ENSG00000056586	RC3H2	ring finger and CCCH-type domains 2
Peak_70515	chr2:232542279-232542896	0.4045	2.20194	1.564	0.3573	1	0.270088	5.05e-17	0.000567257	0.729345	chr2	232542280	232542896	617	2.12763	0.636028	3.34518	0.404532	Distal Intergenic	chr2	232573235	232578250	5016	+	5757	uc002vsb.4	-30955	ENSG00000187514	PTMA	prothymosin, alpha
Peak_16939	chr10:116697255-116698889	0.3493	3.9065	1.33	0.3595	1	0.270049	0	0.000587317	0.729363	chr10	116697256	116698889	1634	4.32586	0.668021	6.47563	0.446253	Promoter (<=1kb)	chr10	116697915	116737439	39525	+	142940	uc010qsl.2	0	ENSG00000165832	TRUB1	TruB pseudouridine (psi) synthase family member 1
Peak_33390	chr13:38932702-38933722	-0.7563	2.62849	5.572	0.05424	1	0.270011	1.23e-23	0.0743002	0.655689	chr13	38932703	38933722	1020	2.0087	0.472416	4.25198	0.223177	3' UTR	chr13	38923942	38934332	10391	+	51569	uc010abz.2	9780	ENSG00000120686	UFM1	ubiquitin-fold modifier 1
Peak_31296	chr12:110151109-110152550	0.1927	4.92961	0.1842	0.6714	1	0.26987	4.98e-64	0.0137514	0.716378	chr12	110151110	110152550	1441	5.01088	0.518772	9.65912	0.269124	Promoter (<=1kb)	chr12	110152187	110208312	56126	+	84915	uc001tpd.2	0	ENSG00000139438	FAM222A	family with sequence similarity 222, member A
Peak_132781	chr8:142895189-142895876	0.4672	2.17019	1.562	0.3238	1	0.269773	0.0794454	1.48e-05	0.650767	chr8	142895190	142895876	687	1.25462	0.728275	1.72273	0.530384	Distal Intergenic	chr8	143257700	143257779	80	+	100616268	uc022bbz.1	-362510	ENSG00000265247	MIR4472-1	microRNA 4472-1
Peak_64587	chr2:127744099-127744924	0.4113	3.16733	1.897	0.2673	1	0.269355	0	0.0594821	0.671163	chr2	127744100	127744924	825	1.77857	1.00908	1.76256	1.01825	Distal Intergenic	chr2	127805599	127839641	34043	-	274	uc010yzf.2	95541	ENSG00000136717	BIN1	bridging integrator 1
Peak_133666	chr9:14031310-14032302	-1.044	2.36812	7.462	0.01206	1	0.269282	1.59e-18	0.0350128	0.695705	chr9	14031311	14032302	992	2.06765	0.465244	4.44423	0.216452	Distal Intergenic	chr9	13927970	13945606	17637	+	100113404	uc022bdn.1	104332	ENSG00000205636	LINC00583	long intergenic non-protein coding RNA 583
Peak_88621	chr4:19097965-19098677	-0.7865	2.40742	6.017	0.05922	1	0.269255	0.584073	0.012426	0.134246	chr4	19097966	19098677	712	1.82602	0.525531	3.47461	0.276183	Distal Intergenic	chr4	17844839	18023483	178645	-	254251	uc003gpq.3	-1075194	ENSG00000178177	LCORL	ligand dependent nuclear receptor corepressor-like
Peak_101542	chr5:70764832-70765665	0.5345	2.93368	2.94	0.159	1	0.269236	6.15e-17	0.0489114	0.681852	chr5	70764833	70765665	833	1.71539	0.939212	1.82642	0.882119	Intron (uc003kbn.1/55814, intron 6 of 16)	chr5	70751442	70807178	55737	+	55814	uc003kbn.1	14223	ENSG00000145734	BDP1	B double prime 1, subunit of RNA polymerase III transcription initiation factor IIIB
Peak_4257	chr1:93201365-93201811	-1.622	1.9599	13.55	0.001119	1	0.26921	0	0.179187	0.551603	chr1	93201366	93201811	446	0.643588	1.20109	0.535838	1.44261	Intron (uc001dox.3/7813, intron 16 of 17)	chr1	93029199	93159945	130747	-	7813	uc001doy.1	-41866	ENSG00000067208	EVI5	ecotropic viral integration site 5
Peak_102511	chr5:88479273-88480173	-1.098	2.56807	7.207	0.0127	1	0.269137	0	0.022031	0.708832	chr5	88479274	88480173	900	1.90454	0.718973	2.64897	0.516922	Distal Intergenic	chr5	88014058	88199922	185865	-	4208	uc003kjl.3	-280251	ENSG00000081189	MEF2C	myocyte enhancer factor 2C
Peak_11334	chr1:246772836-246773242	0.4741	1.50953	1.396	0.324	1	0.269121	0	0.117558	0.613321	chr1	246772837	246773242	406	0.569623	0.851549	0.668925	0.725135	Intron (uc001ibo.4/163882, intron 2 of 8)	chr1	246729639	246811544	81906	+	163882	uc001ibo.4	43603	ENSG00000162852	CNST	consortin, connexin sorting protein
Peak_95591	chr4:153375496-153376174	-0.7221	2.41386	5.113	0.09022	1	0.269035	1.23e-16	0.155511	0.575454	chr4	153375497	153376174	678	1.59355	0.599946	2.65615	0.359935	Intron (uc003ims.3/55294, intron 11 of 11)	chr4	153410479	153410568	90	-	100422896	uc021xtd.1	35071	ENSG00000264678	MIR3140	microRNA 3140
Peak_97267	chr4:181364913-181365617	0.5182	3.10967	2.856	0.1861	1	0.269017	0	0.000845013	0.730138	chr4	181364914	181365617	704	2.25079	0.669564	3.36157	0.448317	Distal Intergenic	chr4	181985243	182080302	95060	-	728081	uc003iuz.3	715388	ENSG00000248197	LINC00290	long intergenic non-protein coding RNA 290
Peak_68718	chr2:200850255-200850760	0.436	2.11342	1.818	0.3237	1	0.268986	2.11e-18	0.0383084	0.692705	chr2	200850256	200850760	505	1.51095	0.436971	3.45779	0.190943	Distal Intergenic	chr2	200793634	200820459	26826	-	129450	uc002uvi.4	-30301	ENSG00000162971	TYW5	tRNA-yW synthesizing protein 5
Peak_138699	chr9:136932445-136934131	0.332	3.74985	0.5733	0.456	1	0.268963	2.8e-17	0.0186848	0.712353	chr9	136932446	136934131	1686	3.81585	0.77806	4.90431	0.605377	Promoter (<=1kb)	chr9	136895446	136933141	37696	-	8019	uc004cew.3	0	ENSG00000169925	BRD3	bromodomain containing 3
Peak_25545	chr12:12418929-12420860	0.09327	5.11193	0.04046	0.8422	1	0.268811	0.0488771	0.00299208	0.67932	chr12	12418930	12420860	1931	5.18542	0.393272	13.1853	0.154663	Promoter (<=1kb)	chr12	12268961	12419811	150851	-	4040	uc001rah.4	0	ENSG00000070018	LRP6	low density lipoprotein receptor-related protein 6
Peak_123082	chr7:116063045-116063559	-0.799	2.5413	6.562	0.05306	1	0.268806	0	0.0119127	0.719281	chr7	116063046	116063559	514	1.76692	0.651573	2.71177	0.424548	Intron (uc003vhv.2/858, intron 7 of 10)	chr7	116139655	116148595	8941	+	858	uc003vid.3	-76609	ENSG00000105971	CAV2	caveolin 2
Peak_116060	chr6:154289072-154289699	-1.294	2.34082	9.454	0.005041	1	0.268772	0	0.0360955	0.695133	chr6	154289073	154289699	627	1.77331	0.80389	2.20591	0.646239	Distal Intergenic	chr6	154331631	154411313	79683	+	4988	uc011efb.2	-42558	ENSG00000112038	OPRM1	opioid receptor, mu 1
Peak_4073	chr1:89608495-89609153	-1.21	2.52762	8.146	0.008546	1	0.268618	0	0.0172903	0.714091	chr1	89608496	89609153	658	1.65899	0.891832	1.8602	0.795365	Intron (uc001dmy.1/2634, intron 12 of 14)	chr1	89571843	89616258	44416	-	2634	uc001dmy.1	7762	ENSG00000162645	GBP2	guanylate binding protein 2, interferon-inducible
Peak_23498	chr11:110561999-110563166	-0.8545	2.32284	5.295	0.05137	1	0.26844	8.69e-18	0.161959	0.569602	chr11	110562000	110563166	1167	1.81068	0.566268	3.19757	0.320659	Intron (uc001pky.2/57569, intron 14 of 14)	chr11	110447759	110582773	135015	-	57569	uc001pky.2	20773	ENSG00000137727	ARHGAP20	Rho GTPase activating protein 20
Peak_11835	chr10:11743541-11744314	0.5601	2.58897	2.771	0.1679	1	0.268269	0	0.33138	0.40035	chr10	11743542	11744314	773	1.61936	0.755558	2.14327	0.570868	Distal Intergenic	chr10	11784356	11806065	21710	+	79746	uc001ikw.4	-40814	ENSG00000134463	ECHDC3	enoyl CoA hydratase domain containing 3
Peak_69581	chr2:216869413-216870061	0.8192	2.35329	4.963	0.04761	1	0.268232	5.7e-21	0.286792	0.444976	chr2	216869414	216870061	648	1.20885	0.831115	1.45449	0.690753	Intron (uc002vfo.3/55686, intron 4 of 4)	chr2	216807314	216878346	71033	-	55686	uc002vfo.3	8932	ENSG00000118242	MREG	melanoregulin
Peak_83597	chr3:129543764-129544223	0.3998	1.47529	0.8439	0.4301	1	0.268221	0	0.0115154	0.720264	chr3	129543765	129544223	459	1.10609	0.535919	2.0639	0.287209	Intron (uc021xdy.1/23023, intron 3 of 5)	chr3	129366635	129513259	146625	-	23023	uc011blc.2	-30964	ENSG00000172765	TMCC1	transmembrane and coiled-coil domain family 1
Peak_98888	chr5:18549883-18550406	-1.024	2.13695	5.864	0.02304	1	0.267751	1.21e-16	0.00620035	0.726048	chr5	18549884	18550406	523	1.59154	0.728243	2.18546	0.530337	Distal Intergenic	chr5	17379015	17387419	8405	-	401177	uc003jga.3	-1162987	ENSG00000250822	LOC401177	uncharacterized LOC401177
Peak_124117	chr7:133811406-133812956	0.3782	3.81575	1.56	0.3261	1	0.267746	0	0.0100925	0.722162	chr7	133811407	133812956	1550	3.31656	0.432919	7.66094	0.187419	Promoter (<=1kb)	chr7	133812105	133948933	136829	+	136332	uc003vrm.1	0	ENSG00000155530	LRGUK	leucine-rich repeats and guanylate kinase domain containing
Peak_41681	chr14:99862434-99862967	0.9607	1.74063	3.768	0.06359	1	0.26768	0	0.000605993	0.731714	chr14	99862435	99862967	533	1.17645	0.784574	1.49947	0.615556	Downstream (1-2kb)	chr14	99864083	99946581	82499	-	84193	uc031qqj.1	84146	ENSG00000183576	SETD3	SET domain containing 3
Peak_92486	chr4:98656959-98657422	-1.294	1.54912	6.504	0.01727	1	0.267504	4.31e-16	0.00834351	0.724153	chr4	98656960	98657422	463	0.830988	0.607037	1.36892	0.368494	Intron (uc003htt.2/285555, intron 2 of 10)	chr4	98288077	98411315	123239	+	101410545	uc031sgo.1	369345	ENSG00000251620	STPG2-AS1	STPG2 antisense RNA 1
Peak_111385	chr6:74871035-74871608	-1.204	2.44315	7.396	0.01172	1	0.267487	0	0.00252495	0.729988	chr6	74871036	74871608	573	1.94351	0.836714	2.32279	0.70009	Intron (uc003phr.3/uc003phr.3, intron 1 of 3)	chr6	74405508	74538041	132534	+	135228	uc003php.3	466100	ENSG00000156535	CD109	CD109 molecule
Peak_142792	chrY:9936242-9936630	-0.8888	1.93883	2.181	0.1522	1	0.267471	0	0.0189625	0.713567	chrY	9936243	9936630	388	2.16914	0.867083	2.50166	0.751833	Distal Intergenic	chrY	9748407	9749571	1165	+	252955	uc004fso.1	188223	ENSG00000239225	TTTY23	testis-specific transcript, Y-linked 23 (non-protein coding)
Peak_109934	chr6:44040666-44041746	0.2717	3.91469	0.5984	0.4879	1	0.267408	0.0578989	0.0185111	0.656181	chr6	44040667	44041746	1080	3.52112	0.391838	8.98616	0.153537	Intron (uc003owm.1/uc003owm.1, intron 4 of 4)	chr6	44081373	44095191	13819	-	64928	uc003owp.3	54524	ENSG00000180992	MRPL14	mitochondrial ribosomal protein L14
Peak_48443	chr17:4168945-4169496	0.567	1.64166	1.957	0.2612	1	0.267247	0	0.000683812	0.732069	chr17	4168946	4169496	551	0.574806	0.934095	0.615361	0.872533	Promoter (2-3kb)	chr17	4066665	4167274	100610	-	51479	uc002fxo.3	-2222	ENSG00000185722	ANKFY1	ankyrin repeat and FYVE domain containing 1
Peak_123509	chr7:123012274-123013298	-1.552	3.68937	9.847	0.004323	1	0.267211	0	0.0171327	0.715656	chr7	123012275	123013298	1024	2.53956	1.03765	2.44742	1.07671	Distal Intergenic	chr7	123092236	123101670	9435	-	154865	uc011kny.2	89395	ENSG00000164675	IQUB	IQ motif and ubiquitin domain containing
Peak_141465	chrX:107020191-107020986	0.4284	2.80562	1.812	0.2591	1	0.26706	0	0.113719	0.619222	chrX	107020192	107020986	795	2.82667	0.592103	4.77394	0.350586	Promoter (1-2kb)	chrX	106956452	107019202	62751	-	1831	uc004eni.3	-1784	ENSG00000157514	TSC22D3	TSC22 domain family, member 3
Peak_83317	chr3:123929633-123930023	0.6604	1.26358	2.325	0.1947	1	0.267052	0	0.0890714	0.643877	chr3	123929634	123930023	390	0.277935	0.779878	0.356382	0.60821	Intron (uc010hrv.1/8997, intron 1 of 33)	chr3	123851776	123851872	97	+	100847021	uc031sbn.1	78247	ENSG00000266383	MIR5002	microRNA 5002
Peak_106929	chr5:165172391-165173425	-1.008	3.19087	8.215	0.008806	1	0.267043	0	0.118293	0.614665	chr5	165172392	165173425	1034	2.47829	0.624807	3.9665	0.390383	Distal Intergenic	chr5	166711843	167420187	708345	+	57451	uc021yhi.1	-1539451	ENSG00000145934	TENM2	teneurin transmembrane protein 2
Peak_132596	chr8:139739164-139740259	0.545	3.5532	3.838	0.1283	1	0.266971	6.59e-19	0.281872	0.451157	chr8	139739165	139740259	1095	3.58383	0.425317	8.42626	0.180895	Intron (uc011ljo.2/169044, intron 41 of 46)	chr8	139600478	139772530	172053	-	169044	uc011ljo.2	33365	ENSG00000169436	COL22A1	collagen, type XXII, alpha 1
Peak_26624	chr12:28153481-28153881	-1.237	1.6196	8.896	0.01022	1	0.266678	0	0.00130466	0.732017	chr12	28153482	28153881	400	1.09366	0.578831	1.88942	0.335046	Distal Intergenic	chr12	28111017	28124916	13900	-	5744	uc001ril.3	-28965	ENSG00000087494	PTHLH	parathyroid hormone-like hormone
Peak_138295	chr9:129925666-129926116	0.4446	1.54009	1.271	0.3664	1	0.266511	1.82e-18	0.424509	0.30898	chr9	129925667	129926116	450	0.453971	0.84761	0.535589	0.718443	Intron (uc022bno.1/9649, intron 8 of 11)	chr9	129849628	129885044	35417	-	23452	uc004bqr.1	-41072	ENSG00000136859	ANGPTL2	angiopoietin-like 2
Peak_140020	chrX:36747598-36748398	0.5615	2.45934	3.053	0.1628	1	0.266251	0	0.360672	0.373077	chrX	36747599	36748398	800	1.81773	0.661609	2.74744	0.437727	Distal Intergenic	chrX	37026432	37029739	3308	+	442444	uc004ddl.2	-278833	ENSG00000198173	FAM47C	family with sequence similarity 47, member C
Peak_31274	chr12:109905722-109906147	1.016	1.23674	3.936	0.06473	1	0.266162	0	0.157316	0.576522	chr12	109905723	109906147	425	0.418317	0.810543	0.516095	0.656979	Promoter (1-2kb)	chr12	109886460	109907533	21074	-	83892	uc009zvi.1	1810	ENSG00000110906	KCTD10	potassium channel tetramerization domain containing 10
Peak_123405	chr7:121083819-121084574	-1.45	3.20967	14.07	0.0009351	1	0.266159	0	0.0766958	0.657145	chr7	121083820	121084574	755	2.4948	0.879871	2.83542	0.774173	Distal Intergenic	chr7	120988905	121036422	47518	-	10447	uc003vjx.3	-48152	ENSG00000196937	FAM3C	family with sequence similarity 3, member C
Peak_55648	chr18:73420367-73421298	-1.433	2.44632	10.71	0.003111	1	0.266077	0	0.200897	0.533027	chr18	73420368	73421298	931	1.77912	0.864467	2.05805	0.747303	Intron (uc002lmc.3/uc002lmc.3, intron 1 of 1)	chr18	73121827	73139589	17763	-	284274	uc002lma.1	-281709	ENSG00000206026	SMIM21	small integral membrane protein 21
Peak_28787	chr12:67827286-67827860	-0.5531	2.09151	2.38	0.2211	1	0.265952	1.05e-15	0.0151533	0.718894	chr12	67827287	67827860	574	1.84735	0.418113	4.4183	0.174819	Distal Intergenic	chr12	67692730	67708388	15659	+	55832	uc001sto.2	135130	ENSG00000111530	CAND1	cullin-associated and neddylation-dissociated 1
Peak_30162	chr12:90665456-90666386	-0.4984	2.83252	2.976	0.1929	1	0.265945	0	0.236975	0.49708	chr12	90665457	90666386	930	2.02612	0.574137	3.52898	0.329633	Distal Intergenic	chr12	90102732	90105729	2998	+	338758	uc001tbi.4	563654	ENSG00000271614	LINC00936	long intergenic non-protein coding RNA 936
Peak_6403	chr1:155983244-155983904	0.8033	2.18023	4.333	0.05772	1	0.265829	0	0.0371363	0.697035	chr1	155983245	155983904	660	0.896409	0.938163	0.955494	0.88015	Promoter (1-2kb)	chr1	155978839	155982831	3993	-	6746	uc001fmv.3	-1073	ENSG00000163479	SSR2	signal sequence receptor, beta (translocon-associated protein beta)
Peak_11942	chr10:13819849-13820586	0.5333	1.82198	1.905	0.2552	1	0.26561	0	0.280958	0.453431	chr10	13819850	13820586	737	1.80547	0.599754	3.01035	0.359705	Intron (uc001ims.3/55691, intron 19 of 24)	chr10	13629006	13697929	68924	+	8559	uc001imq.3	191580	ENSG00000165630	PRPF18	pre-mRNA processing factor 18
Peak_90848	chr4:69774942-69775398	-1.035	2.36152	5.511	0.02712	1	0.26559	0	0.00800359	0.726407	chr4	69774943	69775398	456	1.78814	0.787974	2.26929	0.620903	Distal Intergenic	chr4	69794177	69817509	23333	-	79799	uc003hef.2	42566	ENSG00000135220	UGT2A3	UDP glucuronosyltransferase 2 family, polypeptide A3
Peak_141526	chrX:109411085-109412431	0.3466	3.01991	1.346	0.371	1	0.265513	0	0.184214	0.550274	chrX	109411086	109412431	1346	2.43199	0.538963	4.51234	0.290481	Intron (uc004eon.2/84187, intron 4 of 5)	chrX	109468217	109468288	72	-	692226	uc010npr.1	57202	ENSG00000208883	SNORD96B	small nucleolar RNA, C/D box 96B
Peak_83338	chr3:124268657-124269809	0.5664	2.20003	2.904	0.1846	1	0.265413	2.86e-16	0.0468054	0.687782	chr3	124268658	124269809	1152	2.44033	0.692497	3.52396	0.479553	Intron (uc003ehg.3/8997, intron 33 of 59)	chr3	124303506	124369785	66280	+	8997	uc003ehj.2	-34848	ENSG00000160145	KALRN	kalirin, RhoGEF kinase
Peak_102713	chr5:92223385-92223949	-1.135	2.18125	7.864	0.00961	1	0.265305	2.2e-17	0.0857298	0.648966	chr5	92223386	92223949	564	1.44377	0.767459	1.88124	0.588993	Distal Intergenic	chr5	92745065	92899169	154105	-	441094	uc003kkc.2	675783	ENSG00000237187	NR2F1-AS1	NR2F1 antisense RNA 1
Peak_9798	chr1:213188306-213189479	0.1202	4.46266	0.09293	0.765	1	0.265223	0.0382541	0.0472905	0.649232	chr1	213188307	213189479	1173	4.76885	0.591722	8.05928	0.350135	Promoter (<=1kb)	chr1	213165524	213188820	23297	-	90806	uc010pto.2	0	ENSG00000174606	ANGEL2	angel homolog 2 (Drosophila)
Peak_15248	chr10:87805773-87806280	0.6508	1.81373	2.598	0.1763	1	0.26522	0	0.0318253	0.702954	chr10	87805774	87806280	507	1.11999	0.561696	1.99395	0.315502	Intron (uc001kdl.1/2894, intron 12 of 15)	chr10	88024451	88024545	95	-	442911	uc010qmg.2	218771	ENSG00000199104	MIR346	microRNA 346
Peak_32865	chr13:30328466-30328979	0.5398	2.22848	2.291	0.2107	1	0.26516	1.84e-19	0.00518393	0.729656	chr13	30328467	30328979	513	1.18042	0.778845	1.5156	0.606599	Distal Intergenic	chr13	30338545	30424820	86276	-	5412	uc001usp.3	96353	ENSG00000122042	UBL3	ubiquitin-like 3
Peak_96089	chr4:160123817-160124695	0.3503	3.3594	1.49	0.3359	1	0.265089	1.64e-16	0.00514606	0.729765	chr4	160123818	160124695	878	3.2289	0.370114	8.72406	0.136985	Distal Intergenic	chr4	160188998	160281301	92304	+	9693	uc003iqg.4	-65180	ENSG00000109756	RAPGEF2	Rap guanine nucleotide exchange factor (GEF) 2
Peak_135024	chr9:68692075-68692615	-1.182	1.0771	3.968	0.0574	1	0.264961	0	0.139897	0.595141	chr9	68692076	68692615	540	1.24736	0.970901	1.28475	0.942649	Distal Intergenic	chr9	68726541	68748372	21832	+	100132352	uc022bhu.1	-34465	NA	LOC100132352	FSHD region gene 1 pseudogene
Peak_107637	chr5:177573422-177573899	0.2792	1.95107	0.6083	0.5385	1	0.264929	0	0.0234195	0.711651	chr5	177573423	177573899	477	0.889679	0.82671	1.07617	0.683449	Intron (uc003mim.3/64777, intron 8 of 10)	chr5	177568341	177575479	7139	+	64777	uc003miq.3	5558	ENSG00000145916	RMND5B	required for meiotic nuclear division 5 homolog B (S. cerevisiae)
Peak_81047	chr3:75994830-75995790	-1.181	3.01152	5.745	0.02433	1	0.264723	3.86e-18	0.0294246	0.705852	chr3	75994831	75995790	960	3.16517	0.906527	3.49153	0.821791	Intron (uc021xat.1/6092, intron 1 of 25)	chr3	75986645	77699114	1712470	+	6092	uc021xat.1	9145	ENSG00000185008	ROBO2	roundabout, axon guidance receptor, homolog 2 (Drosophila)
Peak_65536	chr2:145182089-145183089	-0.7674	2.2949	5.303	0.06662	1	0.264589	0	0.0619076	0.673503	chr2	145182090	145183089	1000	2.97758	1.08593	2.74197	1.17924	Exon (uc002tvu.3/9839, exon 4 of 10)	chr2	144703581	145090083	386503	-	79712	uc002tvr.3	-93006	ENSG00000121964	GTDC1	glycosyltransferase-like domain containing 1
Peak_119712	chr7:44364823-44365839	0.3575	3.70856	0.7088	0.4078	1	0.264254	0	0.00154228	0.734204	chr7	44364824	44365839	1016	2.77259	0.67582	4.10256	0.456733	Promoter (<=1kb)	chr7	44256749	44365230	108482	-	816	uc003tkp.2	0	ENSG00000058404	CAMK2B	calcium/calmodulin-dependent protein kinase II beta
Peak_40189	chr14:72072708-72073988	0.6364	2.89671	4.543	0.1157	1	0.26402	0	0.0138297	0.72215	chr14	72072709	72073988	1280	2.0867	0.62834	3.32098	0.394811	Intron (uc001xms.3/26037, intron 2 of 21)	chr14	72064951	72206120	141170	+	26037	uc010ttm.2	9037	ENSG00000197555	SIPA1L1	signal-induced proliferation-associated 1 like 1
Peak_103149	chr5:99448653-99449462	-1.407	2.53435	8.786	0.006581	1	0.263741	0	0.0894641	0.646795	chr5	99448654	99449462	809	2.03934	0.89545	2.27744	0.801831	Distal Intergenic	chr5	99715209	99723958	8750	-	100133050	uc011cuw.1	275304	NA	LOC100133050	glucuronidase, beta pseudogene
Peak_27061	chr12:39271572-39272668	0.3793	3.8978	1.622	0.284	1	0.263725	3.38e-16	0.0431283	0.693147	chr12	39271573	39272668	1096	2.86416	0.837626	3.41938	0.701617	Intron (uc001rls.1/144402, intron 19 of 19)	chr12	39046002	39299420	253419	-	144402	uc001rls.1	27847	ENSG00000139117	CPNE8	copine VIII
Peak_133096	chr9:2763853-2764710	0.7585	1.77542	2.627	0.1268	1	0.263646	4.71e-17	0.00322143	0.733132	chr9	2763854	2764710	857	1.57077	0.626592	2.50685	0.392618	Distal Intergenic	chr9	2717526	2730037	12512	+	169522	uc003zho.2	47184	ENSG00000168263	KCNV2	potassium channel, subfamily V, member 2
Peak_39376	chr14:57170438-57171414	0.692	3.67041	4.35	0.07235	1	0.263541	0	0.107001	0.629458	chr14	57170439	57171414	976	2.33917	1.07679	2.17236	1.15947	Distal Intergenic	chr14	57082169	57116232	34064	+	54916	uc001xco.3	89245	ENSG00000070269	TMEM260	transmembrane protein 260
Peak_80891	chr3:73031850-73032430	-0.921	2.00799	5.809	0.0529	1	0.263533	8.8e-17	0.0893125	0.647154	chr3	73031851	73032430	580	0.967554	0.759062	1.27467	0.576175	Distal Intergenic	chr3	73046119	73115011	68893	+	151987	uc003dph.1	-14268	ENSG00000163605	PPP4R2	protein phosphatase 4, regulatory subunit 2
Peak_123479	chr7:122631124-122631617	0.7402	2.55786	4.801	0.05941	1	0.263445	0	0.0917676	0.644787	chr7	122631125	122631617	493	1.7276	0.641234	2.69418	0.411181	Distal Intergenic	chr7	122634759	122635754	996	-	50833	uc003vkl.1	4629	ENSG00000128519	TAS2R16	taste receptor, type 2, member 16
Peak_119081	chr7:35956526-35957058	0.7089	2.70272	3.805	0.06915	1	0.262862	8.93e-17	2.44e-05	0.737114	chr7	35956527	35957058	532	1.65179	0.852805	1.93689	0.727276	Distal Intergenic	chr7	35871035	35946715	75681	+	989	uc011kav.2	86023	ENSG00000122545	2018-09-07	septin 7
Peak_26083	chr12:19469207-19469723	0.7164	2.25057	3.552	0.1029	1	0.262825	0	0.0478868	0.689288	chr12	19469208	19469723	516	1.18335	0.876088	1.35072	0.767531	Intron (uc010sie.2/54477, intron 16 of 28)	chr12	19475452	19529333	53882	+	54477	uc009zio.3	-6244	ENSG00000052126	PLEKHA5	pleckstrin homology domain containing, family A member 5
Peak_5759	chr1:142583167-142583688	-1.67	1.80736	8.007	0.009056	1	0.26273	0	0.0743937	0.662876	chr1	142583168	142583688	521	1.9035	1.02716	1.85317	1.05506	Distal Intergenic	chr1	142697421	142713605	16185	-	100874392	uc031pnv.1	130437	NA	ANKRD20A12P	ankyrin repeat domain 20 family, member A12, pseudogene
Peak_49556	chr17:37073286-37073926	0.7211	1.44242	2.606	0.1789	1	0.262642	2.11e-19	0.00923569	0.728122	chr17	37073287	37073926	640	0.423926	0.74402	0.569778	0.553565	Intron (uc002hra.3/3927, intron 6 of 6)	chr17	37081421	37085637	4217	+	100505576	uc002hrb.2	-8134	ENSG00000263874	LINC00672	long intergenic non-protein coding RNA 672
Peak_31478	chr12:113557497-113558907	0.4447	3.91654	2.276	0.2421	1	0.262561	0	0.457279	0.28016	chr12	113557498	113558907	1410	2.62492	1.06047	2.47525	1.12459	Intron (uc010syp.2/8437, intron 16 of 20)	chr12	113536624	113573404	36781	-	8437	uc010syp.2	15906	ENSG00000111344	RASAL1	RAS protein activator like 1 (GAP1 like)
Peak_91654	chr4:83383246-83384187	0.4027	3.43281	2.322	0.2621	1	0.262449	0	0.076291	0.66126	chr4	83383247	83384187	941	3.16955	0.361368	8.77097	0.130587	Downstream (1-2kb)	chr4	83351815	83382244	30430	+	58478	uc003hmx.4	32372	ENSG00000145293	ENOPH1	enolase-phosphatase 1
Peak_51834	chr18:4055647-4056277	0.3317	2.0836	0.9423	0.467	1	0.262443	0	0.0177813	0.719776	chr18	4055648	4056277	630	1.41216	0.614453	2.29823	0.377552	Intron (uc002kmf.3/9229, intron 11 of 12)	chr18	3962353	4013943	51591	+	101410534	uc031rhf.1	93924	ENSG00000263878	DLGAP1-AS4	DLGAP1 antisense RNA 4
Peak_30295	chr12:92766471-92767465	-1.059	2.89885	7.751	0.01008	1	0.262424	0	0.0259855	0.711591	chr12	92766472	92767465	994	2.55158	0.551104	4.62995	0.303716	Distal Intergenic	chr12	92815307	92824778	9472	+	574028	uc001tcc.2	-48835	ENSG00000257127	CLLU1	chronic lymphocytic leukemia up-regulated 1
Peak_47672	chr16:75328399-75329188	0.6837	2.31644	4.075	0.1201	1	0.262305	0	0.282696	0.454999	chr16	75328400	75329188	789	1.22118	0.857659	1.42385	0.735579	Intron (uc002fdy.3/10428, intron 1 of 6)	chr16	75262928	75301951	39024	-	9564	uc002fdx.3	-27237	ENSG00000050820	BCAR1	breast cancer anti-estrogen resistance 1
Peak_118726	chr7:30549713-30550074	0.9184	1.27729	4.583	0.06359	1	0.262208	9.98e-17	0.00503491	0.732757	chr7	30549714	30550074	361	0.393135	0.795564	0.494159	0.632923	Distal Intergenic	chr7	30536237	30544457	8221	-	79017	uc003tba.3	-5617	ENSG00000006625	GGCT	gamma-glutamylcyclotransferase
Peak_90413	chr4:58696374-58697053	-0.7206	2.4552	4.025	0.08845	1	0.262182	1.95e-16	0.061223	0.676595	chr4	58696375	58697053	679	2.23949	0.505812	4.42751	0.255845	Distal Intergenic	chr4	57897237	57976551	79315	-	3490	uc003hcn.3	-720502	ENSG00000163453	IGFBP7	insulin-like growth factor binding protein 7
Peak_47698	chr16:75616950-75617322	0.6603	1.29216	2.345	0.1871	1	0.261957	2.23e-18	0.101893	0.63615	chr16	75616951	75617322	372	-0.180404	1.1669	-0.154601	1.36165	Distal Intergenic	chr16	75600249	75611779	11531	+	11345	uc002fen.3	17073	ENSG00000034713	GABARAPL2	GABA(A) receptor-associated protein-like 2
Peak_16259	chr10:105343708-105345145	0.3095	4.37028	0.4705	0.4991	1	0.261813	0	0.000839837	0.737347	chr10	105343709	105345145	1437	2.9463	1.06125	2.77626	1.12625	Exon (uc001kxh.3/9148, exon 4 of 6)	chr10	105315137	105352309	37173	+	9148	uc021pxn.1	30008	ENSG00000107954	NEURL1	neuralized E3 ubiquitin protein ligase 1
Peak_33880	chr13:46120932-46121985	0.5227	2.64406	2.668	0.1804	1	0.261791	0	0.166873	0.571336	chr13	46120933	46121985	1053	1.80622	0.6226	2.90108	0.387631	Intron (uc001val.2/220081, intron 2 of 14)	chr13	46115432	46189874	74443	-	220081	uc001val.2	68941	ENSG00000165837	ERICH6B	glutamate-rich 6B
Peak_140952	chrX:83441628-83442017	0.7299	1.56383	2.703	0.1213	1	0.261551	2.38e-16	0.00417953	0.73427	chrX	83441629	83442017	389	0.362958	1.21146	0.299603	1.46765	Promoter (1-2kb)	chrX	83313354	83442943	129590	-	27330	uc004eej.2	1314	ENSG00000072133	RPS6KA6	ribosomal protein S6 kinase, 90kDa, polypeptide 6
Peak_116843	chr6:169026391-169027268	0.571	2.19517	2.165	0.2111	1	0.261468	0	0.0662124	0.672319	chr6	169026392	169027268	877	1.58817	0.490972	3.23476	0.241053	Intron (uc003qwr.2/64094, intron 9 of 12)	chr6	169017922	169068674	50753	+	64094	uc011egu.2	9346	ENSG00000112562	SMOC2	SPARC related modular calcium binding 2
Peak_31199	chr12:108537547-108538671	0.893	2.78459	7.316	0.03254	1	0.261324	0	0.403628	0.335048	chr12	108537548	108538671	1124	2.06672	0.640096	3.22876	0.409723	Intron (uc001tms.3/9671, intron 1 of 8)	chr12	108525557	108644313	118757	+	9671	uc001tmt.3	13114	ENSG00000075035	WSCD2	WSC domain containing 2
Peak_42066	chr14:105763511-105764011	0.7864	1.45064	3.23	0.1238	1	0.261321	7.12e-17	0.000124653	0.738555	chr14	105763512	105764011	500	0.460352	0.768079	0.599355	0.589945	Intron (uc001yqp.2/2972, intron 17 of 17)	chr14	105767170	105864484	97315	+	23241	uc001yqs.2	-3658	ENSG00000179364	PACS2	phosphofurin acidic cluster sorting protein 2
Peak_17241	chr10:124113690-124114442	0.583	2.65942	2.96	0.1601	1	0.261252	0	0.0343616	0.704387	chr10	124113691	124114442	752	1.24923	1.09711	1.13866	1.20365	Distal Intergenic	chr10	124134094	124191871	57778	+	59338	uc001lge.2	-20403	ENSG00000107679	PLEKHA1	pleckstrin homology domain containing, family A (phosphoinositide binding specific) member 1
Peak_129482	chr8:86563937-86564715	-1.103	2.73747	6.255	0.0193	1	0.261158	0	0.0985717	0.64027	chr8	86563938	86564715	778	2.34447	0.701172	3.34364	0.491642	Downstream (2-3kb)	chr8	86566828	86567905	1078	-	100288527	uc003ydl.1	3967	ENSG00000270375	REXO1L2P	REX1, RNA exonuclease 1 homolog (S. cerevisiae)-like 2 (pseudogene)
Peak_78717	chr3:31926414-31927298	0.8037	2.51185	5.487	0.04731	1	0.261066	0	0.049013	0.689921	chr3	31926415	31927298	884	1.97112	0.497243	3.9641	0.24725	Intron (uc011axf.2/114884, intron 10 of 10)	chr3	31699403	31871723	172321	-	114884	uc003ceu.1	-55575	ENSG00000144645	OSBPL10	oxysterol binding protein-like 10
Peak_70478	chr2:232146440-232146927	0.7555	1.61824	3.714	0.1173	1	0.260864	0	4.35e-05	0.739092	chr2	232146441	232146927	487	0.530486	0.872481	0.60802	0.761224	Exon (uc002vrp.5/80210, exon 17 of 21)	chr2	232227419	232227504	86	+	100616317	uc021vyb.1	-80978	ENSG00000263641	MIR4777	microRNA 4777
Peak_29788	chr12:84591711-84593056	-0.4853	3.51451	2.968	0.1922	1	0.26082	0	0.105343	0.633837	chr12	84591712	84593056	1345	2.67667	0.705352	3.7948	0.497522	Distal Intergenic	chr12	85253267	85306608	53342	-	55117	uc001szv.4	714896	ENSG00000072041	SLC6A15	solute carrier family 6 (neutral amino acid transporter), member 15
Peak_121679	chr7:90162064-90162722	0.2238	2.6411	0.4994	0.5806	1	0.260695	0.0220901	0.0117709	0.705444	chr7	90162065	90162722	658	1.59762	0.801251	1.99391	0.642003	Intron (uc003ukt.1/5218, intron 3 of 7)	chr7	90193049	90419967	226919	+	5218	uc003uku.1	-30984	ENSG00000058091	CDK14	cyclin-dependent kinase 14
Peak_4814	chr1:102509417-102510107	-0.7898	2.16873	4.174	0.06819	1	0.260636	0	0.195595	0.543769	chr1	102509418	102510107	690	1.62628	0.553944	2.93582	0.306854	Distal Intergenic	chr1	102268127	102462790	194664	-	118427	uc001dug.2	-47317	ENSG00000118733	OLFM3	olfactomedin 3
Peak_24458	chr11:126080730-126082537	0.3536	4.41829	0.9395	0.3746	1	0.260575	1.96e-16	0.00274616	0.736679	chr11	126080731	126082537	1807	4.33336	0.359952	12.0387	0.129566	Promoter (<=1kb)	chr11	126081619	126132879	51261	+	79607	uc001qdf.3	0	ENSG00000197798	FAM118B	family with sequence similarity 118, member B
Peak_20447	chr11:46866940-46868516	0.3213	3.84079	0.6445	0.4297	1	0.260371	3.75e-17	0.00684493	0.732784	chr11	46866941	46868516	1576	3.55811	0.465751	7.6395	0.216924	Promoter (<=1kb)	chr11	46867962	46895967	28006	+	100507401	uc001ndl.3	0	ENSG00000247675	LRP4-AS1	LRP4 antisense RNA 1
Peak_84143	chr3:141828670-141829000	0.6773	0.98182	1.818	0.1999	1	0.260316	0.0913472	0.173124	0.475212	chr3	141828671	141829000	330	0.00893417	0.854111	0.0104602	0.729506	Intron (uc003eum.4/7029, intron 13 of 13)	chr3	141663270	141868386	205117	-	7029	uc003eum.4	39715	ENSG00000269905	TFDP2	transcription factor Dp-2 (E2F dimerization partner 2)
Peak_11050	chr1:239130859-239131760	0.7084	2.19414	4.005	0.1106	1	0.260314	6.96e-18	0.0479207	0.691765	chr1	239130860	239131760	901	1.83281	0.540748	3.3894	0.292409	Distal Intergenic	chr1	239549865	240049896	500032	+	1131	uc001hyo.1	-419005	ENSG00000133019	CHRM3	cholinergic receptor, muscarinic 3
Peak_35103	chr13:72227801-72228500	-0.7946	2.40439	5.198	0.06373	1	0.260308	1.01e-17	0.431556	0.308135	chr13	72227802	72228500	699	1.90803	0.432083	4.4159	0.186696	Intron (uc021rkj.1/1602, intron 9 of 10)	chr13	72012098	72441330	429233	-	1602	uc021rkj.1	213528	ENSG00000276644	DACH1	dachshund family transcription factor 1
Peak_43447	chr15:55343922-55344602	-0.7183	2.02306	2.662	0.1357	1	0.260209	0.105181	0.00127287	0.633337	chr15	55343923	55344602	680	1.32816	0.561342	2.36604	0.315105	Distal Intergenic	chr15	55473512	55489231	15720	-	51187	uc002acn.3	145308	ENSG00000137876	RSL24D1	ribosomal L24 domain containing 1
Peak_60525	chr2:43832260-43832621	0.8947	1.364	4.483	0.0792	1	0.260184	5.26e-22	0.00158913	0.738226	chr2	43832261	43832621	361	0.576143	0.678099	0.849644	0.459818	Distal Intergenic	chr2	43457975	43823185	365211	-	63892	uc002rsx.4	-9436	ENSG00000115970	THADA	thyroid adenoma associated
Peak_133965	chr9:19611003-19612077	0.3049	3.1474	1.237	0.398	1	0.25995	0	0.0703463	0.669704	chr9	19611004	19612077	1074	2.42339	0.513048	4.72352	0.263219	Intron (uc003zoa.2/25769, intron 7 of 9)	chr9	19507450	19787017	279568	-	25769	uc003zoa.2	176013	ENSG00000155886	SLC24A2	solute carrier family 24 (sodium/potassium/calcium exchanger), member 2
Peak_54509	chr18:55296679-55298284	0.17	4.55898	0.2018	0.6682	1	0.259908	7.37e-17	0.00169632	0.738396	chr18	55296680	55298284	1605	4.58918	0.396993	11.5599	0.157603	Promoter (<=1kb)	chr18	55297534	55336508	38975	+	100505549	uc002lgu.2	0	NA	LOC100505549	uncharacterized LOC100505549
Peak_74216	chr21:24984509-24984888	1.156	1.2322	6.815	0.02096	1	0.259716	4.18e-18	0.0708973	0.669387	chr21	24984510	24984888	379	0.522662	0.704208	0.742198	0.495909	Distal Intergenic	chr21	24733426	24757156	23731	-	266917	uc021whw.1	-227732	ENSG00000228592	D21S2088E	D21S2088E
Peak_87254	chr3:193289882-193290718	0.3311	3.28035	1.43	0.3687	1	0.259598	3.65e-16	0.0003516	0.74005	chr3	193289883	193290718	836	2.93332	0.466727	6.28487	0.217834	Distal Intergenic	chr3	193119866	193272696	152831	-	84239	uc003ftd.3	-18022	ENSG00000127249	ATP13A4	ATPase type 13A4
Peak_52504	chr18:21222264-21223527	0.3878	3.04691	1.543	0.3084	1	0.259566	0	0.156597	0.583837	chr18	21222265	21223527	1263	2.19131	0.635965	3.44565	0.404451	Intron (uc002kun.3/147463, intron 7 of 9)	chr18	21179978	21242849	62872	-	147463	uc002kun.3	20584	ENSG00000154065	ANKRD29	ankyrin repeat domain 29
Peak_87912	chr4:6710806-6712222	0.5983	3.37628	3.122	0.1201	1	0.259563	0	0.00226009	0.738177	chr4	6710807	6712222	1416	3.23113	0.578573	5.58465	0.334746	Promoter (<=1kb)	chr4	6709429	6711606	2178	-	114932	uc003gjo.3	0	ENSG00000178988	MRFAP1L1	Morf4 family associated protein 1-like 1
Peak_81992	chr3:99903404-99903785	-1.117	1.64909	6.72	0.0157	1	0.259508	0	0.00429388	0.736198	chr3	99903405	99903785	381	0.84444	0.806943	1.04647	0.651157	Promoter (1-2kb)	chr3	99904668	99913030	8363	+	644444	uc003dtr.2	-1263	ENSG00000235156	TMEM30C	transmembrane protein 30C
Peak_109718	chr6:39156130-39156717	0.5045	1.97215	1.634	0.282	1	0.259481	0	0.241396	0.499123	chr6	39156131	39156717	587	1.0517	0.823198	1.27757	0.677654	Downstream (<1kb)	chr6	39156747	39197251	40505	-	8645	uc003oon.3	41120	ENSG00000164626	KCNK5	potassium channel, subfamily K, member 5
Peak_47669	chr16:75288245-75288692	0.4564	1.57251	1.167	0.3751	1	0.259454	0	0.0400929	0.700453	chr16	75288246	75288692	447	1.25563	0.626896	2.00294	0.392998	Intron (uc002fdw.3/9564, intron 6 of 6)	chr16	75262928	75285526	22599	-	9564	uc002fdv.3	-3166	ENSG00000050820	BCAR1	breast cancer anti-estrogen resistance 1
Peak_94862	chr4:141949111-141950466	-0.3639	3.47885	1.825	0.3199	1	0.259451	4.07e-24	0.215411	0.525138	chr4	141949112	141950466	1355	2.85998	0.609002	4.69618	0.370883	Intron (uc003iio.1/57484, intron 6 of 6)	chr4	141786725	142054616	267892	-	57484	uc003iio.1	105504	ENSG00000170153	RNF150	ring finger protein 150
Peak_82256	chr3:105245167-105247359	-0.3014	3.82917	1.213	0.4082	1	0.259412	0	0.0500572	0.69053	chr3	105245168	105247359	2192	3.95858	0.408215	9.69728	0.16664	Intron (uc003dvw.2/214, intron 3 of 13)	chr3	105252447	105295757	43311	+	214	uc010hpp.3	-7279	ENSG00000170017	ALCAM	activated leukocyte cell adhesion molecule
Peak_67781	chr2:183913721-183914748	-0.9007	2.79887	5.247	0.03068	1	0.259344	0	0.227952	0.512704	chr2	183913722	183914748	1027	1.61232	0.876309	1.8399	0.767917	Distal Intergenic	chr2	183789579	183903586	114008	-	10787	uc002upb.4	-11162	ENSG00000061676	NCKAP1	NCK-associated protein 1
Peak_58577	chr2:9922154-9923014	0.3297	2.65617	1.241	0.4103	1	0.259255	2.44e-17	0.401238	0.339507	chr2	9922155	9923014	860	1.4632	0.904932	1.61692	0.818901	Distal Intergenic	chr2	9983571	10053714	70144	+	9014	uc010exc.2	-61416	ENSG00000115750	TAF1B	TATA box binding protein (TBP)-associated factor, RNA polymerase I, B, 63kDa
Peak_4512	chr1:97737034-97737477	-0.6306	1.77608	2.184	0.1796	1	0.259088	1.26e-16	0.0542068	0.686705	chr1	97737035	97737477	443	1.14648	0.552845	2.07379	0.305638	Intron (uc031pne.1/100873932, intron 2 of 4)	chr1	97561479	97788511	227033	+	100873932	uc031pne.1	175998	ENSG00000232878	DPYD-AS1	DPYD antisense RNA 1
Peak_34545	chr13:57706532-57707809	-1.376	3.14097	10.98	0.002813	1	0.259042	0	0.036976	0.703982	chr13	57706533	57707809	1277	2.65536	0.793993	3.34431	0.630425	Distal Intergenic	chr13	57715052	57718073	3022	+	729246	uc010thd.1	-8519	ENSG00000227151	PRR20D	proline rich 20D
Peak_140966	chrX:84257820-84259780	0.2603	4.36247	0.6888	0.4901	1	0.258939	0	0.124049	0.617012	chrX	84257821	84259780	1960	4.40073	0.331714	13.2667	0.110034	Promoter (<=1kb)	chrX	84258898	84348323	89426	+	139322	uc004eem.3	0	ENSG00000155008	APOOL	apolipoprotein O-like
Peak_116199	chr6:156296299-156297000	0.4506	2.24796	1.839	0.3084	1	0.258928	0	0.0777071	0.663365	chr6	156296300	156297000	701	1.99881	0.348524	5.73507	0.121469	Distal Intergenic	chr6	155716502	155777037	60536	-	50508	uc003qqm.3	-519963	ENSG00000074771	NOX3	NADPH oxidase 3
Peak_29858	chr12:86122271-86122833	0.4153	2.60774	1.723	0.307	1	0.258818	2.78e-18	0.138919	0.602264	chr12	86122272	86122833	562	1.96024	0.435435	4.5018	0.189604	Distal Intergenic	chr12	86198331	86230318	31988	-	9182	uc001taf.1	108046	ENSG00000198774	RASSF9	Ras association (RalGDS/AF-6) domain family (N-terminal) member 9
Peak_77690	chr3:14646499-14647169	0.8229	2.29508	4.634	0.07544	1	0.258614	1.63e-19	0.0868392	0.654547	chr3	14646500	14647169	670	1.21143	0.864	1.40212	0.746496	Distal Intergenic	chr3	14693253	14708805	15553	+	51244	uc010hei.1	-46753	ENSG00000154781	CCDC174	coiled-coil domain containing 174
Peak_9299	chr1:205315862-205316607	0.8038	2.58698	5.709	0.05979	1	0.258612	0	0.116647	0.624741	chr1	205315863	205316607	745	1.31177	1.01427	1.29331	1.02874	Intron (uc001hcf.2/55220, intron 5 of 5)	chr1	205305193	205326128	20936	-	55220	uc001hcf.2	10265	ENSG00000162873	KLHDC8A	kelch domain containing 8A
Peak_81289	chr3:81397039-81397848	-1.023	2.2728	6.837	0.01491	1	0.258603	0	0.00396254	0.737434	chr3	81397040	81397848	809	1.94408	0.674727	2.88129	0.455256	Distal Intergenic	chr3	81584346	81792780	208435	-	2632	uc021xax.1	395740	ENSG00000114480	GBE1	glucan (1,4-alpha-), branching enzyme 1
Peak_82628	chr3:111437848-111438517	-1.149	2.48994	8.195	0.008376	1	0.258565	0	0.0276744	0.713761	chr3	111437849	111438517	669	1.83687	0.598274	3.07029	0.357932	Intron (uc003dxz.3/257068, intron 3 of 3)	chr3	111451327	111695364	244038	+	90102	uc003dyc.3	-13478	ENSG00000144824	PHLDB2	pleckstrin homology-like domain, family B, member 2
Peak_31848	chr12:122370953-122371391	0.5901	1.54681	2.416	0.2434	1	0.258546	6.34e-19	0.459592	0.281862	chr12	122370954	122371391	438	0.369608	0.898546	0.41134	0.807385	Intron (uc021rfh.1/144406, intron 4 of 17)	chr12	122356463	122409974	53512	+	144406	uc021rfh.1	14928	ENSG00000158023	WDR66	WD repeat domain 66
Peak_129184	chr8:80997136-80997965	0.4979	2.88527	2.875	0.1976	1	0.258404	4.9e-17	0.00183244	0.739763	chr8	80997137	80997965	829	2.95709	0.526749	5.61384	0.277465	Intron (uc010lzs.1/7163, intron 7 of 7)	chr8	80831095	80993010	161916	-	7163	uc010lzr.3	-4955	ENSG00000076554	TPD52	tumor protein D52
Peak_12637	chr10:27388691-27390528	0.4029	4.62683	1.21	0.3133	1	0.258391	4.67e-19	0.0916546	0.649955	chr10	27388692	27390528	1837	4.78443	0.427416	11.1938	0.182685	Promoter (<=1kb)	chr10	27293045	27389427	96383	-	22852	uc001ith.2	0	ENSG00000107890	ANKRD26	ankyrin repeat domain 26
Peak_90751	chr4:67200489-67201044	-1.555	2.1583	11.05	0.002739	1	0.258158	1.87e-16	0.00619141	0.735651	chr4	67200490	67201044	555	1.29452	0.948438	1.3649	0.899535	Distal Intergenic	chr4	66535679	66559104	23426	+	100144602	uc003hdb.3	665365	ENSG00000250846	EPHA5-AS1	EPHA5 antisense RNA 1
Peak_88015	chr4:7688463-7689313	0.5899	2.69509	3.108	0.1747	1	0.258077	5.1e-19	0.0471793	0.694744	chr4	7688464	7689313	850	1.75549	0.757137	2.31859	0.573256	Intron (uc003gkb.4/57537, intron 10 of 26)	chr4	7755817	7780654	24838	+	84740	uc003gkd.4	-67353	ENSG00000272620	AFAP1-AS1	AFAP1 antisense RNA 1
Peak_120785	chr7:72299702-72300978	0.3804	4.02179	1.066	0.3282	1	0.257926	2.74e-18	0.0431675	0.698906	chr7	72299703	72300978	1276	3.89954	0.515352	7.56675	0.265587	Promoter (<=1kb)	chr7	72299952	72304586	4635	+	155370	uc003twf.3	0	ENSG00000225648	SBDSP1	Shwachman-Bodian-Diamond syndrome pseudogene 1
Peak_9360	chr1:206310303-206310739	0.4122	1.89805	1.378	0.3814	1	0.257827	0.100748	0.320142	0.321283	chr1	206310304	206310739	436	1.27533	0.486188	2.62311	0.236379	Distal Intergenic	chr1	206317459	206332104	14646	+	1510	uc001hdu.3	-7155	ENSG00000196188	CTSE	cathepsin E
Peak_39992	chr14:68383587-68384144	-0.7838	1.58563	2.873	0.1401	1	0.257819	3.98e-17	0.0976445	0.644537	chr14	68383588	68384144	557	0.583442	0.744504	0.783665	0.554286	Intron (uc001xkd.3/5890, intron 7 of 10)	chr14	68286496	68354043	67548	+	5890	uc010aqq.3	97648	ENSG00000182185	RAD51B	RAD51 paralog B
Peak_63100	chr2:99265657-99266482	0.6169	2.23339	3.51	0.1528	1	0.257692	0	0.250561	0.491747	chr2	99265658	99266482	825	2.19772	0.598652	3.67112	0.358384	Intron (uc010yvm.2/11320, intron 8 of 12)	chr2	99235569	99279936	44368	-	11320	uc010yvm.2	14278	ENSG00000071073	MGAT4A	mannosyl (alpha-1,3-)-glycoprotein beta-1,4-N-acetylglucosaminyltransferase, isozyme A
Peak_118625	chr7:29282503-29284284	-0.3709	3.1517	1.745	0.3304	1	0.257517	2.87e-19	0.00688523	0.735598	chr7	29282504	29284284	1781	2.38749	0.542829	4.39825	0.294663	Intron (uc011jzs.2/1124, intron 2 of 13)	chr7	29237357	29553944	316588	+	1124	uc011jzu.2	46927	ENSG00000106069	CHN2	chimerin 2
Peak_67370	chr2:176729042-176730293	0.5571	3.07217	3.791	0.1393	1	0.25742	9.62e-19	0.41545	0.32713	chr2	176729043	176730293	1251	2.41318	0.475537	5.07465	0.226136	Distal Intergenic	chr2	176790410	176867018	76609	-	80856	uc002ukc.1	137975	ENSG00000144320	KIAA1715	KIAA1715
Peak_35660	chr13:81272319-81273387	-1.458	2.87541	12.98	0.001362	1	0.257407	0	0.0446704	0.697922	chr13	81272320	81273387	1068	2.43384	0.70055	3.47419	0.490771	Distal Intergenic	chr13	80910112	80915086	4975	-	10253	uc001vlj.3	-358301	ENSG00000136158	SPRY2	sprouty homolog 2 (Drosophila)
Peak_124954	chr7:151514066-151514463	0.7333	1.55795	2.319	0.1472	1	0.257402	0	0.0018353	0.740763	chr7	151514067	151514463	397	0.668095	0.890773	0.750017	0.793477	Promoter (2-3kb)	chr7	151253201	151511957	258757	-	51422	uc003wkj.3	-2506	ENSG00000106617	PRKAG2	protein kinase, AMP-activated, gamma 2 non-catalytic subunit
Peak_64310	chr2:121787012-121787481	-1.235	1.92323	6.095	0.02074	1	0.257374	0	0.0252668	0.717359	chr2	121787013	121787481	469	1.01206	0.852585	1.18705	0.726901	Distal Intergenic	chr2	121974164	121991770	17607	-	29842	uc010flq.3	204757	ENSG00000115112	TFCP2L1	transcription factor CP2-like 1
Peak_5626	chr1:117621079-117621411	1.235	1.05557	6.096	0.0318	1	0.257281	0	0.0156758	0.727043	chr1	117621080	117621411	332	0.134207	0.908848	0.147667	0.826005	Intron (uc001egx.1/8458, intron 8 of 9)	chr1	117637265	117637350	86	+	100126331	uc021osm.1	-16185	ENSG00000215930	MIR942	microRNA 942
Peak_25982	chr12:17794678-17795639	0.2384	3.38878	0.8014	0.5107	1	0.257156	0	0.00517797	0.737666	chr12	17794679	17795639	961	3.20167	0.397021	8.06424	0.157625	Distal Intergenic	chr12	17826233	17826328	96	+	100616279	uc021qvv.1	-31554	NA	MIR3974	microRNA 3974
Peak_63798	chr2:110303296-110304117	0.4352	2.01984	1.179	0.3251	1	0.257123	0.082191	0.0937773	0.566909	chr2	110303297	110304117	821	1.94703	0.625502	3.11274	0.391253	3' UTR	chr2	110321792	110325553	3762	-	151011	uc002tez.1	22256	ENSG00000186522	2018-09-10	septin 10
Peak_31913	chr12:123735258-123735816	0.3522	1.73988	0.8456	0.4568	1	0.257042	2.04e-16	0.0145057	0.728452	chr12	123735259	123735816	558	0.969348	0.688526	1.40786	0.474068	Intron (uc001uen.3/91574, intron 1 of 2)	chr12	123718291	123742506	24216	+	91574	uc010tan.2	17525	ENSG00000130921	C12orf65	chromosome 12 open reading frame 65
Peak_68805	chr2:202225685-202226304	0.3971	2.36241	1.402	0.331	1	0.256898	0	0.0912459	0.651856	chr2	202225686	202226304	619	1.18247	0.914062	1.29364	0.83551	Distal Intergenic	chr2	202153147	202222121	68975	-	130540	uc031rqr.1	-4183	ENSG00000155749	ALS2CR12	amyotrophic lateral sclerosis 2 (juvenile) chromosome region, candidate 12
Peak_111127	chr6:70132192-70133245	0.4345	3.22172	1.956	0.2424	1	0.256732	5.79e-18	0.0127896	0.730478	chr6	70132193	70133245	1053	2.32117	0.618978	3.74999	0.383134	Distal Intergenic	chr6	69942298	70099403	157106	+	577	uc011dxx.2	190947	ENSG00000135298	BAI3	brain-specific angiogenesis inhibitor 3
Peak_22160	chr11:84576849-84577240	0.5013	1.13596	1.282	0.3291	1	0.256671	0	0.00041562	0.742913	chr11	84576850	84577240	391	0.791803	0.688553	1.14995	0.474106	Intron (uc001paj.2/1740, intron 22 of 22)	chr11	83166056	84634465	1468410	-	1740	uc001paj.2	57615	ENSG00000150672	DLG2	discs, large homolog 2 (Drosophila)
Peak_127434	chr8:51085514-51086007	0.5463	1.36963	1.522	0.3032	1	0.256611	2.89e-16	0.000957218	0.742431	chr8	51085515	51086007	493	1.03878	0.578481	1.79571	0.33464	Promoter (<=1kb)	chr8	51085121	51705427	620307	+	54212	uc011ldl.1	886	ENSG00000147481	SNTG1	syntrophin, gamma 1
Peak_95170	chr4:146856785-146860360	-0.2878	6.26931	0.4171	0.5242	1	0.256514	0.202928	0.0818868	0.458671	chr4	146856786	146860360	3575	6.21878	0.163254	38.0928	0.0266517	Promoter (<=1kb)	chr4	146681888	146859607	177720	-	152485	uc003ikm.3	0	ENSG00000151612	ZNF827	zinc finger protein 827
Peak_139320	chrX:12910194-12910594	0.6913	1.46678	2.438	0.1681	1	0.256506	0	0.0883583	0.655135	chrX	12910195	12910594	400	0.281044	1.08593	0.258805	1.17924	Downstream (1-2kb)	chrX	12924739	12941288	16550	+	51311	uc004cvd.3	-14544	ENSG00000101916	TLR8	toll-like receptor 8
Peak_142161	chrX:134461932-134462742	0.5189	1.94048	1.994	0.231	1	0.256378	0.14556	7.15e-05	0.597991	chrX	134461933	134462742	810	1.04662	0.712369	1.46921	0.507469	Intron (uc004eym.3/uc004eym.3, intron 2 of 2)	chrX	134477628	134483239	5612	+	203523	uc004eyq.1	-15695	ENSG00000173275	ZNF449	zinc finger protein 449
Peak_114746	chr6:133901807-133902312	-1.586	1.78614	7.924	0.009375	1	0.256309	0	0.0830867	0.660605	chr6	133901808	133902312	505	0.669005	1.03671	0.645314	1.07477	Intron (uc003qeg.1/uc003qeg.1, intron 5 of 8)	chr6	134142285	134175130	32846	+	154089	uc003qeh.2	-240477	ENSG00000223586	LINC01312	long intergenic non-protein coding RNA 1312
Peak_27997	chr12:54552142-54553475	0.4419	3.90052	1.901	0.24	1	0.256073	0	0.0314797	0.712447	chr12	54552143	54553475	1333	2.62451	1.05607	2.48515	1.11529	Distal Intergenic	chr12	54575239	54582741	7503	-	23583	uc001sfb.4	30598	ENSG00000123415	SMUG1	single-strand-selective monofunctional uracil-DNA glycosylase 1
Peak_108018	chr6:6383246-6384017	0.5694	2.2462	2.177	0.2066	1	0.255878	0.0302169	0.284626	0.429279	chr6	6383247	6384017	771	1.72647	0.474796	3.63623	0.225431	Intron (uc003mww.4/285780, intron 4 of 7)	chr6	6144311	6320924	176614	-	2162	uc003mwv.3	-63093	ENSG00000124491	F13A1	coagulation factor XIII, A1 polypeptide
Peak_35653	chr13:81160286-81161035	-0.9203	2.57954	5.306	0.02985	1	0.255787	1.24e-18	0.0344792	0.709734	chr13	81160287	81161035	749	2.0414	0.644675	3.16655	0.415605	Distal Intergenic	chr13	80910112	80915086	4975	-	10253	uc001vlj.3	-245949	ENSG00000136158	SPRY2	sprouty homolog 2 (Drosophila)
Peak_61169	chr2:55338237-55340598	-0.558	3.57352	3.027	0.1507	1	0.255771	8.28e-16	0.00147007	0.742759	chr2	55338238	55340598	2361	3.99781	0.709642	5.63356	0.503592	Distal Intergenic	chr2	55199327	55277734	78408	-	57142	uc002rye.3	-62864	ENSG00000115310	RTN4	reticulon 4
Peak_99744	chr5:34914695-34916570	0.09141	5.62873	0.05033	0.8243	1	0.255716	2.94e-16	0.00969801	0.734586	chr5	34914696	34916570	1875	5.34874	0.294651	18.1528	0.086819	Promoter (<=1kb)	chr5	34915820	34922014	6195	+	55299	uc003jiz.3	0	ENSG00000113460	BRIX1	BRX1, biogenesis of ribosomes, homolog (S. cerevisiae)
Peak_44662	chr15:84228014-84228982	0.4971	2.86469	2.368	0.2124	1	0.255578	0	0.000117359	0.744304	chr15	84228015	84228982	968	2.6116	0.507989	5.14105	0.258053	5' UTR	chr15	84322838	84531431	208594	+	57188	uc002bjy.1	-94823	ENSG00000156218	ADAMTSL3	ADAMTS-like 3
Peak_122392	chr7:103796930-103797570	-1.037	2.05139	5.938	0.02591	1	0.255426	1.36e-16	0.221037	0.523537	chr7	103796931	103797570	640	1.45298	0.666831	2.17894	0.444664	Intron (uc003vcb.3/5001, intron 2 of 13)	chr7	103766788	103848495	81708	-	5001	uc003vcb.3	51564	ENSG00000164815	ORC5	origin recognition complex, subunit 5
Peak_31482	chr12:113587142-113588239	0.3332	3.14418	1.021	0.4009	1	0.255283	0	0.00782813	0.736889	chr12	113587143	113588239	1097	2.4684	0.542403	4.55085	0.294201	Promoter (<=1kb)	chr12	113587663	113597081	9419	+	387885	uc010sys.2	0	ENSG00000186710	CCDC42B	coiled-coil domain containing 42B
Peak_70495	chr2:232275861-232277679	0.3817	4.74442	1.041	0.3461	1	0.255116	0	0.0514229	0.693461	chr2	232275862	232277679	1818	3.86169	0.781003	4.94453	0.609966	Distal Intergenic	chr2	232260335	232265875	5541	+	93010	uc002vrs.3	17344	ENSG00000156966	B3GNT7	UDP-GlcNAc:betaGal beta-1,3-N-acetylglucosaminyltransferase 7
Peak_120662	chr7:69848085-69848827	0.6975	2.09479	3.928	0.1307	1	0.255	1.81e-16	0.0358107	0.70919	chr7	69848086	69848827	742	1.57595	0.384206	4.10185	0.147614	Intron (uc003tvw.4/26053, intron 4 of 18)	chr7	70231248	70257885	26638	+	26053	uc011keg.2	-383162	ENSG00000158321	AUTS2	autism susceptibility candidate 2
Peak_41343	chr14:93023256-93023713	0.4868	1.76048	1.712	0.2976	1	0.254587	4.43e-19	0.200359	0.545054	chr14	93023257	93023713	457	0.87992	0.671927	1.30955	0.451486	Intron (uc001yap.3/79890, intron 2 of 9)	chr14	93042579	93155334	112756	+	79890	uc001yaq.3	-19322	ENSG00000100599	RIN3	Ras and Rab interactor 3
Peak_84945	chr3:154579894-154581073	-0.2193	4.38282	0.5128	0.5761	1	0.254576	1.07e-16	0.0190004	0.726424	chr3	154579895	154581073	1179	3.25813	1.0562	3.08478	1.11555	Distal Intergenic	chr3	154741913	154901518	159606	+	4311	uc010hvr.1	-162018	ENSG00000196549	MME	membrane metallo-endopeptidase
Peak_59616	chr2:26149651-26150843	0.5469	2.74026	2.827	0.1776	1	0.25436	2.44e-20	0.129826	0.615814	chr2	26149652	26150843	1192	1.74755	0.693211	2.52095	0.480542	3' UTR	chr2	25962253	26101312	139060	-	55252	uc002rgs.2	-49531	ENSG00000143970	ASXL2	additional sex combs like transcriptional regulator 2
Peak_48782	chr17:12668644-12669475	0.3688	2.81316	1.317	0.3747	1	0.254297	9.44e-20	0.0957231	0.64998	chr17	12668645	12669475	831	1.30108	1.14392	1.13739	1.30855	3' UTR	chr17	12647500	12670651	23152	+	93649	uc002gnq.2	21975	ENSG00000141052	MYOCD	myocardin
Peak_3316	chr1:75088013-75088446	-0.7717	1.84209	4.521	0.1032	1	0.25416	0	0.0878277	0.658012	chr1	75088014	75088446	433	1.23999	0.468839	2.64482	0.21981	Exon (uc001dgh.3/uc001dgh.3, exon 3 of 3)	chr1	75055011	75100538	45528	-	127254	uc001dgi.4	12524	ENSG00000178965	ERICH3	glutamate-rich 3
Peak_98000	chr5:4000822-4001559	0.6574	2.05944	2.918	0.1521	1	0.253959	0	0.354202	0.391838	chr5	4000823	4001559	737	1.67306	0.472616	3.54001	0.223365	Distal Intergenic	chr5	3596168	3601517	5350	+	79192	uc003jde.3	405391	ENSG00000170549	IRX1	iroquois homeobox 1
Peak_86438	chr3:180857171-180858180	-0.736	2.717	3.423	0.07616	1	0.25379	0	0.0420495	0.704161	chr3	180857172	180858180	1009	1.67087	0.923321	1.80963	0.852521	Intron (uc003fkv.4/347689, intron 2 of 7)	chr3	180892932	181460013	567082	+	347689	uc031scm.1	-35760	ENSG00000242808	SOX2-OT	SOX2 overlapping transcript
Peak_94456	chr4:134084712-134085153	-0.7821	1.71038	3.849	0.117	1	0.253757	8.05e-19	0.496066	0.250178	chr4	134084713	134085153	441	0.855991	0.796703	1.07442	0.634735	Intron (uc003iha.3/57575, intron 4 of 4)	chr4	134070470	134074404	3935	+	57575	uc003igz.3	14683	ENSG00000138650	PCDH10	protocadherin 10
Peak_90759	chr4:67586828-67587771	-1.391	2.5533	11.4	0.002407	1	0.253696	6.74e-17	0.0111498	0.735154	chr4	67586829	67587771	943	1.95077	0.63622	3.06618	0.404776	Distal Intergenic	chr4	68340410	68360930	20521	-	1060	uc010ihl.3	774101	ENSG00000145241	CENPC	centromere protein C
Peak_72541	chr20:41328717-41329294	0.7029	1.97973	3.159	0.1364	1	0.253689	6.12e-18	0.00158391	0.744727	chr20	41328718	41329294	577	1.20654	0.704683	1.71218	0.496578	Intron (uc002xkg.3/11122, intron 25 of 30)	chr20	40701392	41818557	1117166	-	11122	uc002xkg.3	489839	ENSG00000196090	PTPRT	protein tyrosine phosphatase, receptor type, T
Peak_139076	chrX:6894499-6895499	0.6518	2.17527	3.728	0.1305	1	0.253608	0.326709	0.271996	0.147687	chrX	6894500	6895499	1000	1.42945	0.694952	2.05691	0.482958	Distal Intergenic	chrX	7065293	7171377	106085	+	412	uc004crw.2	-170793	ENSG00000101846	STS	steroid sulfatase (microsomal), isozyme S
Peak_141748	chrX:119585961-119586465	0.5367	1.64101	1.705	0.2885	1	0.253466	0.156687	0.006781	0.583065	chrX	119585962	119586465	504	1.39015	0.572846	2.42674	0.328153	Intron (uc004ess.4/3920, intron 6 of 8)	chrX	119570349	119602847	32499	-	3920	uc011mua.1	16885	ENSG00000005893	LAMP2	lysosomal-associated membrane protein 2
Peak_140368	chrX:47311333-47311976	0.4214	2.08027	1.342	0.3721	1	0.253367	0	0.0920999	0.654533	chrX	47311334	47311976	643	0.630798	1.24329	0.507361	1.54577	Intron (uc004dhs.4/7592, intron 1 of 3)	chrX	47305561	47326947	21387	-	7592	uc004dhs.4	15613	ENSG00000147124	ZNF41	zinc finger protein 41
Peak_125085	chr7:154758442-154758958	0.5553	1.58954	1.958	0.2598	1	0.25329	0	0.126806	0.619904	chr7	154758443	154758958	516	0.749114	0.654471	1.14461	0.428332	Intron (uc022aqf.1/22976, intron 13 of 20)	chr7	154759030	154775454	16425	-	22976	uc003wlr.1	17011	ENSG00000157212	PAXIP1	PAX interacting (with transcription-activation domain) protein 1
Peak_9220	chr1:204643319-204643970	0.2544	2.62645	0.6729	0.5356	1	0.253278	1.8e-16	0.290268	0.456454	chr1	204643320	204643970	651	1.42458	0.911499	1.5629	0.830831	Intron (uc001hbd.2/4194, intron 11 of 11)	chr1	204586303	204654597	68295	-	10446	uc001hbe.1	11277	ENSG00000170382	LRRN2	leucine rich repeat neuronal 2
Peak_36305	chr13:96195520-96196664	-1.357	2.73857	9.898	0.004238	1	0.253252	9e-17	0.00535319	0.741395	chr13	96195521	96196664	1144	2.13743	0.651651	3.28002	0.424649	Intron (uc001vmg.2/9071, intron 1 of 4)	chr13	96204947	96232010	27064	+	9071	uc001vmh.2	-9426	ENSG00000134873	CLDN10	claudin 10
Peak_117426	chr7:9258491-9259251	-1.464	2.40146	9.147	0.005694	1	0.253226	0	0.0203348	0.726439	chr7	9258492	9259251	760	1.77477	0.823931	2.15403	0.678863	Distal Intergenic	chr7	9673900	9675447	1548	+	168741	uc003srw.1	-415408	NA	PER4	period circadian clock 3 pseudogene
Peak_139266	chrX:11128975-11130212	0.2678	3.60071	0.5006	0.4929	1	0.253142	2.78e-16	0.0333341	0.713524	chrX	11128976	11130212	1237	3.61927	0.622369	5.81531	0.387343	Promoter (<=1kb)	chrX	11129406	11141204	11799	+	3052	uc004cuj.3	0	ENSG00000004961	HCCS	holocytochrome c synthase
Peak_139889	chrX:31205883-31206536	0.5279	2.10493	1.923	0.2317	1	0.252924	2.4e-16	0.0212086	0.725868	chrX	31205884	31206536	653	0.77751	1.09047	0.713003	1.18913	Intron (uc004dcm.1/1756, intron 12 of 17)	chrX	31137345	31285024	147680	-	1756	uc004dcm.1	79140	ENSG00000198947	DMD	dystrophin
Peak_79332	chr3:42813744-42815213	0.2456	4.12379	0.4606	0.5281	1	0.252827	9.06e-19	0.0619821	0.685191	chr3	42813745	42815213	1469	3.63026	0.436142	8.32357	0.19022	Promoter (<=1kb)	chr3	42749874	42814745	64872	-	152206	uc003cly.4	0	ENSG00000244607	CCDC13	coiled-coil domain containing 13
Peak_17649	chr11:304980-305298	1.033	0.7041	2.538	0.1237	1	0.252737	0	0.00803092	0.739232	chr11	304981	305298	318	-0.170807	0.991767	-0.172225	0.983602	Distal Intergenic	chr11	308107	309410	1304	+	10581	uc001lox.4	-3126	ENSG00000185201	IFITM2	interferon induced transmembrane protein 2
Peak_140768	chrX:71400755-71402032	0.456	3.73064	1.537	0.2386	1	0.252641	0.161716	0.130067	0.455577	chrX	71400756	71402032	1277	4.02119	0.722886	5.5627	0.522564	Promoter (<=1kb)	chrX	71401526	71418194	16669	+	5303	uc004eam.3	0	ENSG00000102309	PIN4	protein (peptidylprolyl cis/trans isomerase) NIMA-interacting, 4 (parvulin)
Peak_1854	chr1:41826329-41828385	0.09224	4.31697	0.04857	0.8274	1	0.252614	0	0.00024239	0.747144	chr1	41826330	41828385	2056	4.49249	0.671001	6.69519	0.450243	Distal Intergenic	chr1	41492871	41707815	214945	-	22955	uc001cgq.3	-120570	ENSG00000010803	SCMH1	sex comb on midleg homolog 1 (Drosophila)
Peak_84146	chr3:141865865-141866525	0.4233	2.46693	1.689	0.3171	1	0.252567	9.5e-17	1e-08	0.747433	chr3	141865866	141866525	660	1.39566	0.741841	1.88134	0.550329	Promoter (2-3kb)	chr3	141663270	141868386	205117	-	7029	uc003eum.4	2520	ENSG00000269905	TFDP2	transcription factor Dp-2 (E2F dimerization partner 2)
Peak_74494	chr21:30065117-30065489	-1.078	1.408	5.294	0.0307	1	0.252499	0	0.0113165	0.736184	chr21	30065118	30065489	372	1.15997	0.733112	1.58226	0.537453	Distal Intergenic	chr21	29911640	29912677	1038	+	118421	uc002ymm.3	153849	ENSG00000226935	LINC00161	long intergenic non-protein coding RNA 161
Peak_87371	chr3:194991020-194992715	0.1456	5.14467	0.1166	0.7356	1	0.252331	9.67e-17	0.0724164	0.675252	chr3	194991021	194992715	1695	4.94405	0.311448	15.8744	0.0970001	Promoter (<=1kb)	chr3	194789013	194991895	202883	-	152002	uc003fum.4	0	ENSG00000173950	XXYLT1	xyloside xylosyltransferase 1
Peak_101668	chr5:73478600-73479491	0.5035	2.95799	2.685	0.1971	1	0.252155	7.37e-17	4.09e-08	0.747845	chr5	73478601	73479491	891	2.12624	0.648725	3.27756	0.420844	Distal Intergenic	chr5	73181675	73237818	56144	+	64283	uc003kda.4	297816	ENSG00000214944	ARHGEF28	Rho guanine nucleotide exchange factor (GEF) 28
Peak_121462	chr7:86041100-86041543	-0.8052	1.55205	3.093	0.1266	1	0.252083	0.00882905	0.438278	0.30081	chr7	86041101	86041543	443	0.921476	0.549225	1.67778	0.301648	Distal Intergenic	chr7	86273230	86494192	220963	+	2913	uc003uid.3	-232129	ENSG00000198822	GRM3	glutamate receptor, metabotropic 3
Peak_16668	chr10:111968374-111971507	-0.2262	6.29612	0.2652	0.6111	1	0.252047	0	0.0929246	0.655028	chr10	111968375	111971507	3133	6.24327	0.192105	32.4993	0.0369043	Promoter (<=1kb)	chr10	111969989	112047123	77135	+	4601	uc001kyz.3	0	ENSG00000119950	MXI1	MAX interactor 1, dimerization protein
Peak_78964	chr3:36518330-36519069	-0.9674	2.34869	5.516	0.02705	1	0.251939	0	0.0397667	0.708294	chr3	36518331	36519069	739	1.84683	0.610634	3.02444	0.372874	Intron (uc010hgd.1/6769, intron 3 of 9)	chr3	36422097	36547326	125230	+	6769	uc010hgd.1	96972	ENSG00000144681	STAC	SH3 and cysteine rich domain
Peak_50838	chr17:66427657-66428940	0.3826	3.37811	1.556	0.2945	1	0.251914	0	0.0186249	0.729461	chr17	66427658	66428940	1283	2.03483	1.03309	1.96966	1.06727	Intron (uc010dey.3/55062, intron 5 of 12)	chr17	66420592	66420689	98	-	693220	uc021ucf.1	-8251	ENSG00000207561	MIR635	microRNA 635
Peak_20473	chr11:47197959-47199696	0.2241	4.3816	0.232	0.6342	1	0.251865	5.36e-41	0.0415202	0.706614	chr11	47197960	47199696	1737	4.72303	0.75416	6.26264	0.568758	Promoter (<=1kb)	chr11	47185849	47198676	12828	-	84364	uc001ndt.3	0	ENSG00000149182	ARFGAP2	ADP-ribosylation factor GTPase activating protein 2
Peak_63702	chr2:108828458-108829251	0.3812	2.57573	1.442	0.3363	1	0.251828	2.22e-18	0.106851	0.641321	chr2	108828459	108829251	793	1.53606	0.764137	2.01019	0.583905	Distal Intergenic	chr2	108863651	108881807	18157	+	442038	uc010ywo.2	-35192	ENSG00000196228	SULT1C3	sulfotransferase family, cytosolic, 1C, member 3
Peak_120886	chr7:74488954-74490134	0.235	3.23869	0.4413	0.5463	1	0.25181	0.24276	0.0747623	0.430668	chr7	74488955	74490134	1180	3.07279	0.678392	4.52952	0.460215	Promoter (<=1kb)	chr7	74456283	74489699	33417	-	81554	uc003ubr.3	0	ENSG00000274523	WBSCR16	Williams-Beuren syndrome chromosome region 16
Peak_66164	chr2:155977645-155978755	-1.143	3.07953	11.8	0.002214	1	0.251679	0	0.00339458	0.744926	chr2	155977646	155978755	1110	2.30026	0.905794	2.5395	0.820463	Distal Intergenic	chr2	155555093	155556103	1011	+	3760	uc031rpq.1	423662	ENSG00000162989	KCNJ3	potassium inwardly-rectifying channel, subfamily J, member 3
Peak_139012	chrX:4364711-4365626	0.2619	2.23541	0.6551	0.5407	1	0.251259	0.252388	0.0563709	0.439982	chrX	4364712	4365626	915	1.36983	0.978791	1.39951	0.958032	Distal Intergenic	chrX	3735576	3761935	26360	-	389906	uc011mhk.2	-603691	NA	LOC389906	zinc finger protein 839 pseudogene
Peak_92155	chr4:91365289-91365775	-0.8411	1.60487	3.759	0.09374	1	0.251131	4.95e-17	0.219952	0.528918	chr4	91365290	91365775	486	1.15475	0.540872	2.13497	0.292543	Intron (uc010ikv.2/401145, intron 4 of 9)	chr4	91570671	92051163	480493	+	401145	uc003hsx.3	-205381	ENSG00000184305	CCSER1	coiled-coil serine-rich protein 1
Peak_78092	chr3:20844059-20845001	-1.386	2.60156	12.14	0.001836	1	0.251064	1.81e-16	0.0536534	0.695283	chr3	20844060	20845001	942	2.09159	0.690126	3.03073	0.476274	Distal Intergenic	chr3	21447218	21448177	960	+	391518	uc003ccd.4	-603158	ENSG00000236380	VENTXP7	VENT homeobox pseudogene 7
Peak_21038	chr11:63378001-63378560	0.6318	1.72328	1.844	0.2041	1	0.250989	2.14e-16	0.0883412	0.66067	chr11	63378002	63378560	559	1.48142	0.676682	2.18924	0.457899	Intron (uc001nxh.2/11145, intron 3 of 3)	chr11	63341944	63381909	39966	-	11145	uc001nxh.2	3907	ENSG00000176485	PLA2G16	phospholipase A2, group XVI
Peak_137707	chr9:120260130-120260779	0.3515	2.30793	1.081	0.4062	1	0.250956	0	0.326844	0.422199	chr9	120260131	120260779	649	1.18119	0.760434	1.55331	0.57826	Distal Intergenic	chr9	119187504	120177317	989814	-	23245	uc004bjt.2	-83462	ENSG00000148219	ASTN2	astrotactin 2
Peak_97775	chr4:190570256-190570673	-0.93	2.46978	5.201	0.03358	1	0.250943	1.11e-17	0.0830809	0.665977	chr4	190570257	190570673	417	2.70756	0.78456	3.45105	0.615534	Distal Intergenic	chr4	190861974	190884359	22386	+	2483	uc003izs.3	-291717	ENSG00000109536	FRG1	FSHD region gene 1
Peak_98992	chr5:20798914-20799618	-1.367	1.89135	11.51	0.002929	1	0.250812	0	0.119225	0.629963	chr5	20798915	20799618	704	1.26389	0.655828	1.92716	0.430111	Intron (uc003jge.1/uc003jge.1, intron 4 of 11)	chr5	19473155	20575982	1102828	-	1016	uc003jgc.3	-223636	ENSG00000145526	CDH18	cadherin 18, type 2
Peak_116372	chr6:158492627-158493744	0.3077	2.874	1.075	0.4412	1	0.2507	0	0.378461	0.370838	chr6	158492628	158493744	1117	2.77482	0.487669	5.68995	0.237822	Promoter (2-3kb)	chr6	158491160	158520207	29048	+	8871	uc003qra.2	2584	ENSG00000078269	SYNJ2	synaptojanin 2
Peak_139609	chrX:19904950-19907141	0.2826	3.5018	0.5102	0.4817	1	0.250677	0	0.00205356	0.74727	chrX	19904951	19907141	2191	3.57863	0.614025	5.82816	0.377027	Promoter (<=1kb)	chrX	19552083	19905744	353662	-	30011	uc004czm.3	0	ENSG00000147010	SH3KBP1	SH3-domain kinase binding protein 1
Peak_140355	chrX:46971645-46972145	0.6729	1.75874	2.866	0.1425	1	0.250676	0	0.0224247	0.726899	chrX	46971646	46972145	500	0.584868	1.02088	0.572908	1.04219	Distal Intergenic	chrX	47001615	47004609	2995	-	54539	uc004dhc.3	32963	ENSG00000147123	NDUFB11	NADH dehydrogenase (ubiquinone) 1 beta subcomplex, 11, 17.3kDa
Peak_140260	chrX:43817447-43818551	0.6122	2.77893	3.421	0.1362	1	0.25062	0	0.217355	0.532025	chrX	43817448	43818551	1104	2.76377	0.618024	4.47194	0.381953	5' UTR	chrX	43808024	43832921	24898	-	4693	uc004dga.3	15473	ENSG00000124479	NDP	Norrie disease (pseudoglioma)
Peak_55229	chr18:67157658-67158406	-0.9737	2.43829	6.409	0.01801	1	0.250537	1.9e-20	0.258398	0.491065	chr18	67157659	67158406	748	1.91108	0.627674	3.04471	0.393974	Intron (uc002lkl.3/220164, intron 1 of 7)	chr18	67068284	67516322	448039	+	220164	uc002lkl.3	90122	ENSG00000206052	DOK6	docking protein 6
Peak_11338	chr1:246810201-246811273	0.5668	2.64422	2.805	0.1537	1	0.250533	1.87e-17	0.140864	0.608603	chr1	246810202	246811273	1072	2.5708	0.630202	4.07932	0.397155	Exon (uc001ibo.4/163882, exon 9 of 9)	chr1	246887378	246931440	44063	+	51097	uc001ibr.3	-77176	ENSG00000143653	SCCPDH	saccharopine dehydrogenase (putative)
Peak_6653	chr1:160148858-160149698	0.7077	2.67385	4.139	0.08456	1	0.250398	6.17e-17	0.0735814	0.676021	chr1	160148859	160149698	840	1.33395	1.00878	1.32234	1.01764	Promoter (2-3kb)	chr1	160147201	160156767	9567	+	480	uc001fvh.3	2497	ENSG00000132681	ATP1A4	ATPase, Na+/K+ transporting, alpha 4 polypeptide
Peak_140732	chrX:70378366-70378794	0.4341	1.32746	1.202	0.3903	1	0.25037	0.368816	0.00165415	0.37916	chrX	70378367	70378794	428	0.108691	1.05502	0.103023	1.11306	Intron (uc004dzb.3/54413, intron 4 of 6)	chrX	70373306	70391051	17746	+	54413	uc004dze.3	5488	ENSG00000196338	NLGN3	neuroligin 3
Peak_103013	chr5:96566490-96567278	0.2972	3.22504	1.043	0.425	1	0.250351	0	0.0191595	0.73049	chr5	96566491	96567278	788	3.00487	0.368166	8.16171	0.135546	Distal Intergenic	chr5	96496571	96519005	22435	-	55781	uc003kmz.3	-48273	ENSG00000058729	RIOK2	RIO kinase 2
Peak_11407	chr1:249080205-249080719	0.562	1.56621	1.686	0.2333	1	0.250285	0	0.00708164	0.742633	chr1	249080206	249080719	514	1.03858	0.570401	1.8208	0.325357	Distal Intergenic	chr1	249104651	249109099	4449	-	80851	uc010pzp.1	28893	ENSG00000175137	SH3BP5L	SH3-binding domain protein 5-like
Peak_19117	chr11:23266294-23267230	-1.351	2.77848	10.49	0.003376	1	0.25008	0	0.0366909	0.713229	chr11	23266295	23267230	936	2.35708	0.801512	2.94079	0.642421	Distal Intergenic	chr11	22868468	22881972	13505	-	100500938	uc021qfb.1	-385258	ENSG00000255359	CCDC179	coiled-coil domain containing 179
Peak_142839	chrY:13277867-13278771	-0.6643	2.76197	2.156	0.1545	1	0.250043	0.00349787	0.0739211	0.672538	chrY	13277868	13278771	904	2.26489	0.737388	3.0715	0.54374	Distal Intergenic	chrY	14517915	14533389	15475	-	352887	uc022cji.1	1255521	ENSG00000206159	GYG2P1	glycogenin 2 pseudogene 1
Peak_64235	chr2:120398858-120399758	0.5262	2.84903	3.315	0.164	1	0.249952	0	0.20985	0.540198	chr2	120398859	120399758	900	3.06145	0.653572	4.68418	0.427157	Intron (uc002tmb.4/200373, intron 22 of 24)	chr2	120436743	120439694	2952	+	80775	uc002tmc.1	-37884	ENSG00000144120	TMEM177	transmembrane protein 177
Peak_75569	chr22:18717937-18718329	-0.9892	1.91079	3.218	0.08496	1	0.249802	0.430247	0.0146268	0.305324	chr22	18717938	18718329	392	1.56546	1.02774	1.52321	1.05624	Distal Intergenic	chr22	18761202	18769844	8643	-	2679	uc010gri.1	51906	ENSG00000197421	GGT3P	gamma-glutamyltransferase 3 pseudogene
Peak_133707	chr9:14675672-14676369	-0.6871	2.26676	3.588	0.1006	1	0.249685	0.131428	0.0174347	0.601453	chr9	14675673	14676369	697	1.59158	0.545077	2.91992	0.297109	Intron (uc003zlg.2/340481, intron 1 of 2)	chr9	14555481	14693480	138000	-	340481	uc003zlg.2	17807	ENSG00000175893	ZDHHC21	zinc finger, DHHC-type containing 21
Peak_14678	chr10:75910049-75911632	0.2725	4.44751	0.508	0.4971	1	0.249634	0	0.00251154	0.747855	chr10	75910050	75911632	1583	4.53259	0.485887	9.32848	0.236086	Promoter (<=1kb)	chr10	75910943	76469061	558119	+	132	uc001jwi.3	0	ENSG00000156110	ADK	adenosine kinase
Peak_102689	chr5:91736884-91737895	0.1205	3.24595	0.2166	0.7456	1	0.249556	0.33337	0.0152059	0.401868	chr5	91736885	91737895	1011	2.45659	0.664529	3.69675	0.441598	Intron (uc003kkb.1/uc003kkb.1, intron 4 of 4)	chr5	90664541	90679149	14609	-	57561	uc003kjz.2	-1058746	ENSG00000113369	ARRDC3	arrestin domain containing 3
Peak_15622	chr10:94300197-94301454	-0.4963	3.1253	2.808	0.1942	1	0.249464	0	0.0105842	0.739952	chr10	94300198	94301454	1257	2.02858	0.805511	2.51838	0.648847	Intron (uc001kia.3/3416, intron 24 of 24)	chr10	94211441	94333852	122412	-	3416	uc001kia.3	33654	ENSG00000119912	IDE	insulin-degrading enzyme
Peak_98119	chr5:6772480-6773883	0.3498	4.72765	1.141	0.3775	1	0.249447	0	0.148831	0.601721	chr5	6772481	6773883	1403	3.91215	0.811758	4.81936	0.658951	Distal Intergenic	chr5	6746101	6757161	11061	+	11044	uc010itl.1	27782	ENSG00000112941	PAPD7	PAP associated domain containing 7
Peak_127174	chr8:40752736-40753386	0.3341	3.06153	1.133	0.3797	1	0.249429	0	0.180445	0.570125	chr8	40752737	40753386	650	2.19238	0.64999	3.37294	0.422487	Promoter (2-3kb)	chr8	40388111	40755343	367233	-	79698	uc003xnr.3	2606	ENSG00000165061	ZMAT4	zinc finger, matrin-type 4
Peak_115927	chr6:151882741-151883419	-1.386	1.77741	8.938	0.006189	1	0.249408	0	0.0163436	0.734249	chr6	151882742	151883419	678	1.25976	0.631264	1.99562	0.398494	Intron (uc003qol.3/80129, intron 5 of 10)	chr6	151815175	151942328	127154	+	80129	uc003qol.3	68244	ENSG00000120262	CCDC170	coiled-coil domain containing 170
Peak_106009	chr5:149486104-149486671	0.489	2.00858	1.679	0.2827	1	0.249402	0	0.236846	0.513752	chr5	149486105	149486671	567	1.28514	0.538418	2.38689	0.289893	Intron (uc003lrm.3/1436, intron 21 of 21)	chr5	149432854	149492935	60082	-	1436	uc003lrm.3	6830	ENSG00000182578	CSF1R	colony stimulating factor 1 receptor
Peak_38761	chr14:45497243-45498061	-0.8207	2.22647	5.176	0.05612	1	0.249346	3.78e-17	0.34171	0.408944	chr14	45497244	45498061	818	1.20846	0.811299	1.48954	0.658205	Exon (uc001wvv.3/23116, exon 10 of 19)	chr14	45553302	45584804	31503	+	55015	uc001wvy.4	-56058	ENSG00000185246	PRPF39	pre-mRNA processing factor 39
Peak_138952	chrX:1846399-1846972	0.8637	2.26159	4.661	0.06053	1	0.24931	1.27e-17	0.00449721	0.746193	chrX	1846400	1846972	573	1.33232	0.772291	1.72516	0.596433	Distal Intergenic	chrX	1734026	1761974	27949	+	438	uc004cqe.3	112946	ENSG00000196433	ASMT	acetylserotonin O-methyltransferase
Peak_2709	chr1:62601381-62602007	0.4061	2.15095	1.391	0.3682	1	0.249251	0	0.0290096	0.72174	chr1	62601382	62602007	626	1.28402	0.619482	2.07273	0.383758	Intron (uc001dab.3/10207, intron 41 of 42)	chr1	62660474	62678001	17528	+	54596	uc001dae.4	-59092	ENSG00000240563	L1TD1	LINE-1 type transposase domain containing 1
Peak_74788	chr21:34645538-34646269	0.8116	2.21031	4.949	0.0626	1	0.249143	0	0.00686007	0.743997	chr21	34645539	34646269	731	0.767598	1.11543	0.688164	1.24418	Intron (uc002yrh.1/3588, intron 3 of 5)	chr21	34640233	34669539	29307	+	3588	uc002yrl.2	6036	ENSG00000243646	IL10RB	interleukin 10 receptor, beta
Peak_49140	chr17:21518310-21519072	-0.6718	1.82573	2.518	0.1555	1	0.248988	3.35e-18	0.0800464	0.670966	chr17	21518311	21519072	762	1.41206	0.469185	3.00959	0.220135	Distal Intergenic	chr17	21435876	21477731	41856	-	339263	uc002gyx.1	-41341	ENSG00000212719	C17orf51	chromosome 17 open reading frame 51
Peak_140434	chrX:49040461-49041520	0.7931	2.62595	2.583	0.1206	1	0.248945	0	0.0629557	0.688099	chrX	49040462	49041520	1059	1.99201	0.653748	3.04706	0.427386	Promoter (<=1kb)	chrX	49031906	49041346	9441	-	4007	uc011mmv.1	0	ENSG00000012211	PRICKLE3	prickle homolog 3 (Drosophila)
Peak_50867	chr17:66980575-66981320	-1.433	2.31761	8.95	0.00616	1	0.24894	1.27e-17	0.00106313	0.749997	chr17	66980576	66981320	745	1.13866	0.960116	1.18596	0.921823	Exon (uc010dez.3/10350, exon 31 of 37)	chr17	66863431	66951533	88103	-	10351	uc002jhp.3	-29787	ENSG00000141338	ABCA8	ATP-binding cassette, sub-family A (ABC1), member 8
Peak_127950	chr8:60637686-60638600	-1.016	2.84105	7.861	0.009625	1	0.248867	0	0.000375288	0.750758	chr8	60637687	60638600	914	2.60335	0.621598	4.18815	0.386385	Distal Intergenic	chr8	61101423	61193954	92532	-	767	uc003xtz.1	556267	ENSG00000178538	CA8	carbonic anhydrase VIII
Peak_63311	chr2:102539285-102539921	-1.392	2.08349	11.61	0.002222	1	0.248813	4.02e-17	0.0198026	0.731384	chr2	102539286	102539921	636	0.955943	0.84825	1.12696	0.719528	Distal Intergenic	chr2	102481392	102511152	29761	+	9448	uc002tbl.3	58529	ENSG00000071054	MAP4K4	mitogen-activated protein kinase kinase kinase kinase 4
Peak_19098	chr11:22935375-22936107	-1.157	2.44523	7.937	0.009323	1	0.248784	2.89e-20	0.107985	0.643231	chr11	22935376	22936107	732	1.8516	0.831198	2.22763	0.69089	Distal Intergenic	chr11	22868468	22881972	13505	-	100500938	uc021qfb.1	-54135	ENSG00000255359	CCDC179	coiled-coil domain containing 179
Peak_72692	chr20:44863693-44864283	0.753	1.91249	3.587	0.1038	1	0.248777	0	0.12946	0.621763	chr20	44863694	44864283	590	0.632386	0.98935	0.639193	0.978814	Intron (uc010ghk.2/64405, intron 9 of 11)	chr20	44838460	44849488	11029	-	64405	uc002xrn.2	-14795	ENSG00000149654	CDH22	cadherin 22, type 2
Peak_5961	chr1:146369982-146370440	1.017	1.20862	2.976	0.09687	1	0.248735	0	0.0775227	0.673742	chr1	146369983	146370440	458	-0.265154	1.13051	-0.234543	1.27806	Intron (uc021ott.2/100288142, intron 99 of 131)	chr1	146373857	146467744	93888	+	149013	uc031poi.1	-3874	ENSG00000268043	NBPF12	neuroblastoma breakpoint family, member 12
Peak_130538	chr8:105372928-105374223	0.5589	3.15616	3.967	0.151	1	0.24865	0.491082	0.177663	0.082605	chr8	105372929	105374223	1295	2.96691	0.381361	7.7798	0.145436	Distal Intergenic	chr8	105352024	105368917	16894	+	81501	uc003ylx.2	22199	ENSG00000164935	DCSTAMP	dendrocyte expressed seven transmembrane protein
Peak_70568	chr2:233470210-233471436	0.3168	3.72324	0.6885	0.4222	1	0.248405	0	0.00266857	0.748927	chr2	233470211	233471436	1226	3.51547	0.599102	5.86791	0.358923	Promoter (<=1kb)	chr2	233470767	233547491	76725	+	80303	uc010fyf.3	0	ENSG00000115468	EFHD1	EF-hand domain family, member D1
Peak_63587	chr2:106661583-106662934	0.6291	2.92426	5.021	0.1146	1	0.248364	0.378139	0.32786	0.045637	chr2	106661584	106662934	1351	2.40659	0.393349	6.1182	0.154723	Distal Intergenic	chr2	106682113	106694609	12497	+	84417	uc010fjf.3	-20529	ENSG00000119147	C2orf40	chromosome 2 open reading frame 40
Peak_87489	chr3:197281132-197283209	0.1838	4.74112	0.1797	0.6752	1	0.248227	3.25e-18	0.0396088	0.712164	chr3	197281133	197283209	2077	4.86752	0.549451	8.85887	0.301897	Promoter (<=1kb)	chr3	197236654	197282858	46205	-	622	uc003fxr.3	0	ENSG00000161267	BDH1	3-hydroxybutyrate dehydrogenase, type 1
Peak_1081	chr1:26342830-26344241	0.5691	3.32001	2.79	0.153	1	0.248044	2.22e-18	0.0775602	0.674396	chr1	26342831	26344241	1411	2.2265	0.875912	2.54192	0.767223	Distal Intergenic	chr1	26348271	26362954	14684	+	2134	uc001blf.3	-5440	ENSG00000158008	EXTL1	exostosin-like glycosyltransferase 1
Peak_96997	chr4:176292781-176293169	-1.082	1.86574	7.296	0.01547	1	0.248007	1.49e-16	0.0199467	0.732046	chr4	176292782	176293169	388	1.28825	0.703258	1.83182	0.494572	Distal Intergenic	chr4	176554088	176708827	154740	-	2823	uc011ckj.2	416045	ENSG00000150625	GPM6A	glycoprotein M6A
Peak_82387	chr3:107363329-107364139	-0.7986	2.52503	5.24	0.05831	1	0.247907	0	0.340517	0.411577	chr3	107363330	107364139	810	1.62743	0.718302	2.26566	0.515957	Promoter (1-2kb)	chr3	107364744	107492483	127740	+	56987	uc010hps.2	-1414	ENSG00000114439	BBX	bobby sox homolog (Drosophila)
Peak_84318	chr3:145118011-145118696	-1.195	2.94308	8.266	0.008133	1	0.247757	1.63e-16	0.093341	0.658903	chr3	145118012	145118696	685	2.11796	0.896743	2.36184	0.804148	Distal Intergenic	chr3	145787228	145804522	17295	-	5352	uc003evq.1	686510	ENSG00000152952	PLOD2	procollagen-lysine, 2-oxoglutarate 5-dioxygenase 2
Peak_138122	chr9:126691394-126693362	0.3681	3.74558	1.117	0.3375	1	0.247703	2.8e-16	0.00014034	0.752157	chr9	126691395	126693362	1968	3.63092	0.487917	7.44167	0.238063	Promoter (<=1kb)	chr9	126141933	126692417	550485	-	57706	uc004bnz.1	0	ENSG00000119522	DENND1A	DENN/MADD domain containing 1A
Peak_65841	chr2:151367529-151368111	-0.7525	2.1472	4.775	0.1029	1	0.247671	0	0.139476	0.612853	chr2	151367530	151368111	582	1.50404	0.438451	3.43034	0.19224	Distal Intergenic	chr2	151324707	151344209	19503	-	390	uc002txe.3	-23902	ENSG00000115963	RND3	Rho family GTPase 3
Peak_138933	chrX:1324232-1325824	0.7988	4.1467	6.044	0.0335	1	0.2476	3.79e-16	0.385716	0.366684	chrX	1324233	1325824	1592	3.7387	0.53142	7.0353	0.282407	5' UTR	chrX	1314887	1331529	16643	-	64109	uc004cpk.2	7296	ENSG00000205755	CRLF2	cytokine receptor-like factor 2
Peak_95564	chr4:153007135-153007606	-0.5582	1.97587	2.264	0.233	1	0.247572	1.42e-47	0.0607338	0.691694	chr4	153007136	153007606	471	1.10151	0.623522	1.76659	0.38878	Distal Intergenic	chr4	153242410	153269958	27549	-	55294	uc011cih.2	262822	ENSG00000109670	FBXW7	F-box and WD repeat domain containing 7, E3 ubiquitin protein ligase
Peak_113954	chr6:120838524-120839973	-1.316	3.01347	9.611	0.00474	1	0.247498	2.91e-16	0.0254105	0.727092	chr6	120838525	120839973	1449	2.69347	0.887163	3.03605	0.787058	Distal Intergenic	chr6	121434208	121558208	124001	-	221322	uc010kej.1	719683	ENSG00000146350	TBC1D32	TBC1 domain family, member 32
Peak_68885	chr2:203863767-203864731	0.5467	2.81814	3.123	0.1789	1	0.247275	4.12e-18	0.0583499	0.694376	chr2	203863768	203864731	964	1.19671	1.23411	0.969693	1.52304	Distal Intergenic	chr2	203879602	203927211	47610	+	65065	uc002uzq.3	-15834	ENSG00000144426	NBEAL1	neurobeachin-like 1
Peak_63066	chr2:98552163-98552622	0.4579	1.78383	1.256	0.3469	1	0.2472	1.56e-29	0.0261117	0.726688	chr2	98552164	98552622	459	0.864072	0.765108	1.12935	0.58539	Intron (uc002syh.4/23505, intron 40 of 40)	chr2	98372801	98612354	239554	-	23505	uc002syh.4	60190	ENSG00000075568	TMEM131	transmembrane protein 131
Peak_2288	chr1:53685451-53687025	0.09666	4.40644	0.06486	0.8082	1	0.247148	0	8.9e-09	0.752852	chr1	53685452	53687025	1574	4.06388	0.421492	9.64167	0.177655	Promoter (<=1kb)	chr1	53679772	53686289	6518	-	54987	uc001cvd.3	0	ENSG00000162384	C1orf123	chromosome 1 open reading frame 123
Peak_22687	chr11:94750785-94751596	-1.71	2.2379	14.35	0.0008509	1	0.246956	5.5e-17	0.171273	0.581771	chr11	94750786	94751596	811	1.32532	0.931407	1.42293	0.867519	Distal Intergenic	chr11	94758422	94760760	2339	+	390245	uc010ruf.1	-7636	ENSG00000235268	KDM4E	lysine (K)-specific demethylase 4E
Peak_110290	chr6:50660478-50660987	-1.016	2.27091	7.084	0.01903	1	0.246938	0	0.00172908	0.751333	chr6	50660479	50660987	509	1.69625	0.615909	2.75406	0.379344	Distal Intergenic	chr6	50681257	50740746	59490	+	83741	uc003paf.3	-20778	ENSG00000008197	TFAP2D	transcription factor AP-2 delta (activating enhancer binding protein 2 delta)
Peak_32248	chr12:132616384-132616838	0.6632	1.45469	1.755	0.1972	1	0.246926	0	0.169246	0.583828	chr12	132616385	132616838	454	0.400695	0.769522	0.520707	0.592164	Downstream (2-3kb)	chr12	132621140	132628880	7741	-	317781	uc001ujy.4	12495	ENSG00000185163	DDX51	DEAD (Asp-Glu-Ala-Asp) box polypeptide 51
Peak_82304	chr3:106310310-106310902	0.6528	2.51373	3.931	0.1264	1	0.246899	0	0.311913	0.441187	chr3	106310311	106310902	592	1.61914	0.6648	2.43553	0.441959	Distal Intergenic	chr3	106555658	106959485	403828	-	100302640	uc003dwf.4	649174	ENSG00000242759	LINC00882	long intergenic non-protein coding RNA 882
Peak_36278	chr13:95674512-95675337	-0.4431	2.6152	1.987	0.2868	1	0.246882	0	0.0162071	0.73691	chr13	95674513	95675337	825	1.69944	0.637417	2.66614	0.406301	Intron (uc010afj.3/10257, intron 1 of 3)	chr13	95672083	95715113	43031	-	10257	uc010afj.3	40600	ENSG00000125257	ABCC4	ATP-binding cassette, sub-family C (CFTR/MRP), member 4
Peak_89476	chr4:38220686-38221618	-1.109	2.65991	7.952	0.009265	1	0.24667	0	0.0296999	0.72363	chr4	38220687	38221618	932	1.46891	1.04899	1.40031	1.10038	Distal Intergenic	chr4	38121575	38140796	19222	+	23216	uc003gtd.3	100043	ENSG00000065882	TBC1D1	TBC1 (tre-2/USP6, BUB2, cdc16) domain family, member 1
Peak_138097	chr9:126126243-126127294	0.5089	2.93272	2.358	0.1793	1	0.246639	3.31e-16	0.00281844	0.750543	chr9	126126244	126127294	1051	3.03537	0.927347	3.27317	0.859973	Intron (uc004bnw.1/286204, intron 2 of 9)	chr9	126118448	126136378	17931	+	286204	uc004bnw.1	8846	ENSG00000148204	CRB2	crumbs family member 2
Peak_72697	chr20:44943948-44944375	0.6425	1.53436	3.057	0.1928	1	0.246629	2.97e-16	0.011048	0.742323	chr20	44943949	44944375	427	0.482997	0.812685	0.594322	0.660457	Distal Intergenic	chr20	44802372	44937137	134766	-	64405	uc010ghk.2	-7238	ENSG00000149654	CDH22	cadherin 22, type 2
Peak_103117	chr5:98601207-98601808	-1.208	2.09136	8.336	0.007903	1	0.246595	0	0.00876644	0.744639	chr5	98601208	98601808	601	1.44361	0.604194	2.38931	0.36505	Distal Intergenic	chr5	98264838	98266713	1876	+	100289230	uc021ybw.1	336970	NA	LOC100289230	uncharacterized LOC100289230
Peak_33545	chr13:41050672-41051604	-1.105	2.84953	6.496	0.01733	1	0.246531	9.64e-16	0.0253567	0.728113	chr13	41050673	41051604	932	2.19606	0.629182	3.49034	0.39587	Intron (uc001uxj.4/646982, intron 5 of 5)	chr13	40921271	41055143	133873	-	646982	uc001uxj.4	4470	ENSG00000215483	LINC00598	long intergenic non-protein coding RNA 598
Peak_79391	chr3:44053412-44054362	0.4077	2.49863	1.505	0.3323	1	0.246467	0	0.204888	0.548646	chr3	44053413	44054362	950	2.05592	0.498025	4.12814	0.248029	Distal Intergenic	chr3	44155704	44155802	99	+	406929	uc011azu.1	-102291	ENSG00000207954	MIR138-1	microRNA 138-1
Peak_125077	chr7:154645336-154645982	0.6803	2.03572	2.732	0.1274	1	0.246444	0	0.156499	0.597057	chr7	154645337	154645982	646	1.07842	0.675873	1.5956	0.456805	Exon (uc003wli.3/1804, exon 17 of 26)	chr7	154720227	154738560	18334	+	100132707	uc011kvr.2	-74890	ENSG00000214106	PAXIP1OS	PAXIP1 opposite strand
Peak_87185	chr3:192161892-192162787	0.3648	3.95177	1.646	0.3058	1	0.246208	0	0.0322904	0.721501	chr3	192161893	192162787	895	3.7499	0.33913	11.0574	0.115009	Intron (uc003fsy.3/2257, intron 4 of 5)	chr3	191857182	192126838	269657	-	2257	uc003fsx.3	-35949	ENSG00000114279	FGF12	fibroblast growth factor 12
Peak_105412	chr5:138487425-138488016	0.8087	1.95552	4.81	0.081	1	0.246173	1.54e-17	0.222788	0.531039	chr5	138487426	138488016	591	0.591914	1.0315	0.573836	1.064	Intron (uc003ldo.3/64374, intron 9 of 10)	chr5	138282410	138534065	251656	-	64374	uc003ldo.3	46639	ENSG00000120725	SIL1	SIL1 nucleotide exchange factor
Peak_119084	chr7:36024667-36025269	0.3004	2.41501	0.7366	0.4809	1	0.246165	0.0777236	0.0353595	0.640752	chr7	36024668	36025269	602	2.29008	0.627872	3.64736	0.394224	Distal Intergenic	chr7	35871035	35946715	75681	+	989	uc011kav.2	154234	ENSG00000122545	2018-09-07	septin 7
Peak_131605	chr8:123589120-123589962	-1.142	2.69584	8.012	0.009037	1	0.24615	3.99e-16	0.0031693	0.750681	chr8	123589121	123589962	842	1.81425	0.79094	2.29379	0.625586	Distal Intergenic	chr8	123793901	123986755	192855	+	22882	uc003ypk.1	-204780	ENSG00000178764	ZHX2	zinc fingers and homeoboxes 2
Peak_127642	chr8:55545112-55545844	0.3265	3.04851	1.102	0.3945	1	0.246134	0	0.184055	0.569812	chr8	55545113	55545844	732	2.69316	0.349752	7.70019	0.122326	Intron (uc011ldy.1/6101, intron 2 of 21)	chr8	55533515	55682531	149017	+	6101	uc011ldy.1	12329	ENSG00000104237	RP1	retinitis pigmentosa 1 (autosomal dominant)
Peak_8147	chr1:185061694-185062190	-1.524	1.78426	9.93	0.004187	1	0.245989	0	0.0529638	0.701047	chr1	185061695	185062190	496	0.983244	0.790722	1.24348	0.625241	Intron (uc001grc.1/6045, intron 3 of 6)	chr1	185014551	185071740	57190	+	6045	uc001grc.1	47639	ENSG00000121481	RNF2	ring finger protein 2
Peak_115264	chr6:141654863-141655440	-0.5263	2.33403	2.698	0.2311	1	0.245969	0	0.276931	0.4771	chr6	141654864	141655440	577	1.54977	0.613915	2.52441	0.376891	Distal Intergenic	chr6	141004951	141005020	70	+	100616180	uc021zge.1	650489	ENSG00000264390	MIR4465	microRNA 4465
Peak_137398	chr9:114898720-114900274	0.363	3.08834	1.735	0.3296	1	0.245896	0	0.218709	0.535395	chr9	114898721	114900274	1554	1.94609	0.825851	2.35647	0.68203	Intron (uc022bma.1/100422990, intron 1 of 2)	chr9	114803061	114937556	134496	-	64420	uc004bfu.3	38835	ENSG00000106868	SUSD1	sushi domain containing 1
Peak_66599	chr2:162803874-162804833	0.2758	3.49897	0.9424	0.4574	1	0.245808	0	0.00711902	0.747073	chr2	162803875	162804833	959	2.73544	0.548663	4.98565	0.301032	Exon (uc002ubx.4/57282, exon 17 of 27)	chr2	162894812	162929996	35185	-	1803	uc002uca.1	126121	ENSG00000197635	DPP4	dipeptidyl-peptidase 4
Peak_56311	chr19:8580145-8580790	0.8823	1.99468	5.645	0.05991	1	0.245465	2.3e-23	0.0362292	0.718306	chr19	8580146	8580790	645	1.21979	0.64877	1.88016	0.420902	Promoter (1-2kb)	chr19	8575462	8579048	3587	-	84330	uc002mke.4	-1742	ENSG00000133250	ZNF414	zinc finger protein 414
Peak_74565	chr21:31188384-31189004	-1.073	2.04955	5.935	0.0223	1	0.245381	1.3e-16	0.0029946	0.751624	chr21	31188385	31189004	620	1.6688	0.559884	2.98061	0.31347	Intron (uc002ynn.3/2897, intron 15 of 15)	chr21	31121153	31136325	15173	+	642976	uc002yns.3	67851	ENSG00000174680	GRIK1-AS1	GRIK1 antisense RNA 1
Peak_139048	chrX:5894244-5894892	0.6145	2.04301	2.154	0.1656	1	0.245306	0.247901	1.77e-05	0.506775	chrX	5894245	5894892	648	1.08528	0.885314	1.22587	0.78378	Intron (uc004crp.3/57502, intron 3 of 5)	chrX	5808083	6069812	261730	-	57502	uc004crp.3	175567	ENSG00000146938	NLGN4X	neuroligin 4, X-linked
Peak_134098	chr9:21668217-21669512	-1.174	2.60671	8.017	0.009019	1	0.245093	0	0.0138235	0.741083	chr9	21668218	21669512	1295	3.33472	1.18291	2.81907	1.39928	Distal Intergenic	chr9	21454267	21559697	105431	-	554202	uc003zpe.2	-109815	ENSG00000171889	MIR31HG	MIR31 host gene (non-protein coding)
Peak_86384	chr3:179756684-179757158	0.3726	2.63507	1.245	0.3524	1	0.245092	0	0.00393677	0.750971	chr3	179756685	179757158	474	1.02962	1.24833	0.824797	1.55833	Promoter (2-3kb)	chr3	179512747	179754841	242095	-	51555	uc003fki.2	-2317	ENSG00000114757	PEX5L	peroxisomal biogenesis factor 5-like
Peak_12829	chr10:31872103-31872837	1.321	2.05064	7.175	0.01288	1	0.245067	0	0.312845	0.442088	chr10	31872104	31872837	734	1.53914	0.647534	2.37693	0.4193	Distal Intergenic	chr10	32094326	32097479	3154	-	94134	uc001ivw.2	225375	ENSG00000165322	ARHGAP12	Rho GTPase activating protein 12
Peak_52420	chr18:19258440-19259423	0.7423	3.06402	4.077	0.05813	1	0.244956	0	0.0173232	0.737721	chr18	19258441	19259423	983	1.6168	1.09423	1.47757	1.19733	Intron (uc002ktl.2/171586, intron 5 of 8)	chr18	19263471	19263558	88	+	100302135	uc021uia.1	-5030	ENSG00000221493	MIR320C1	microRNA 320c-1
Peak_72664	chr20:44440595-44441685	0.3114	4.02941	0.841	0.439	1	0.244849	0	0.262249	0.492903	chr20	44440596	44441685	1090	3.68697	0.595567	6.19068	0.354701	Promoter (<=1kb)	chr20	44441255	44445596	4342	+	11065	uc002xpl.3	0	ENSG00000175063	UBE2C	ubiquitin-conjugating enzyme E2C
Peak_65998	chr2:153256709-153257088	0.3506	1.96327	0.9332	0.4563	1	0.244797	1.3e-48	0.0698883	0.685314	chr2	153256710	153257088	379	0.948272	0.881018	1.07634	0.776193	Intron (uc002tye.3/114793, intron 1 of 25)	chr2	153191751	153506348	314598	+	114793	uc002tye.3	65337	ENSG00000157827	FMNL2	formin-like 2
Peak_99935	chr5:38248403-38248987	-1.058	2.54158	6.621	0.0164	1	0.244505	1.23e-17	0.0075977	0.747897	chr5	38248404	38248987	584	1.61551	0.751666	2.14924	0.565002	Distal Intergenic	chr5	38258511	38465582	207072	+	133584	uc003jlb.2	-10107	ENSG00000164318	EGFLAM	EGF-like, fibronectin type III and laminin G domains
Peak_126596	chr8:28650549-28651294	-0.544	2.07511	2.305	0.2344	1	0.24433	2.11e-16	0.052615	0.703055	chr8	28650550	28651294	745	1.05256	0.745811	1.4113	0.556234	Intron (uc011lav.2/55756, intron 7 of 16)	chr8	28558990	28611207	52218	+	2137	uc003xgz.2	92304	ENSG00000012232	EXTL3	exostosin-like glycosyltransferase 3
Peak_142514	chrX:148576934-148577809	0.3448	2.82848	1.127	0.3809	1	0.244271	0.125477	0.0659487	0.564303	chrX	148576935	148577809	875	1.77926	0.838844	2.12109	0.703659	Intron (uc011mxe.2/3423, intron 3 of 8)	chrX	148560295	148571971	11677	-	3423	uc011mxd.2	-5838	ENSG00000010404	IDS	iduronate 2-sulfatase
Peak_4152	chr1:90648622-90649347	-1.411	2.62908	10.91	0.002882	1	0.244139	2.12e-17	0.00040525	0.755456	chr1	90648623	90649347	725	1.92198	0.967504	1.98653	0.936064	Distal Intergenic	chr1	90460678	90472000	11323	+	284695	uc001dnp.4	188669	ENSG00000162664	ZNF326	zinc finger protein 326
Peak_67355	chr2:176345707-176346660	-1.193	2.35448	8.329	0.007927	1	0.244097	3.41e-19	0.0551593	0.700744	chr2	176345708	176346660	953	1.82408	0.637691	2.86045	0.40665	Distal Intergenic	chr2	176040986	176046490	5505	-	518	uc002uka.4	-300170	ENSG00000154518	ATP5G3	ATP synthase, H+ transporting, mitochondrial Fo complex, subunit C3 (subunit 9)
Peak_103650	chr5:109624872-109625348	0.5211	1.78879	1.768	0.2658	1	0.244094	0	0.271464	0.484443	chr5	109624873	109625348	476	1.19364	0.506438	2.35693	0.256479	Exon (uc003kov.1/642987, exon 9 of 9)	chr5	109624934	109765804	140871	-	642987	uc003kov.1	140931	ENSG00000186952	TMEM232	transmembrane protein 232
Peak_59526	chr2:25081635-25082510	0.4405	2.69354	1.981	0.2594	1	0.243935	0	0.0321362	0.723929	chr2	25081636	25082510	875	1.54602	0.876535	1.76379	0.768314	Intron (uc002rfs.4/109, intron 19 of 20)	chr2	25042039	25064536	22498	-	109	uc002rfr.4	-17974	ENSG00000138031	ADCY3	adenylate cyclase 3
Peak_120476	chr7:64411027-64412115	0.537	2.94841	2.628	0.1442	1	0.243871	0	0.0684604	0.687669	chr7	64411028	64412115	1088	2.42806	0.446466	5.4384	0.199332	Distal Intergenic	chr7	64434830	64451414	16585	-	51351	uc003ttr.2	40386	ENSG00000152926	ZNF117	zinc finger protein 117
Peak_18339	chr11:11776795-11777461	0.4838	2.07611	2.075	0.2898	1	0.243639	4.7e-17	0.0672401	0.689121	chr11	11776796	11777461	666	0.829767	1.01183	0.820062	1.02381	Distal Intergenic	chr11	11862970	11964659	101690	+	55031	uc001mjq.1	-86174	ENSG00000170242	USP47	ubiquitin specific peptidase 47
Peak_125647	chr8:11801000-11801730	0.5913	1.54604	1.859	0.2521	1	0.243592	6.42e-19	0.238327	0.518081	chr8	11801001	11801730	730	1.82238	0.826796	2.20414	0.683592	Distal Intergenic	chr8	11831446	11832108	663	-	613210	uc011kxm.2	31107	ENSG00000205884	DEFB136	defensin, beta 136
Peak_43405	chr15:54003709-54004294	-1.271	1.88741	6.649	0.0162	1	0.243471	0	0.00224713	0.754282	chr15	54003710	54004294	585	0.899873	0.868848	1.03571	0.754897	Intron (uc002acj.2/256764, intron 13 of 19)	chr15	53805938	54051859	245922	-	256764	uc002acj.2	48149	ENSG00000166415	WDR72	WD repeat domain 72
Peak_89547	chr4:39072709-39073372	-1.466	2.05761	11.25	0.002537	1	0.243333	0	0.0825828	0.674084	chr4	39072710	39073372	663	1.27907	0.61301	2.08655	0.375781	Intron (uc003gtp.3/51088, intron 2 of 11)	chr4	39063852	39117952	54101	+	51088	uc003gtr.2	9520	ENSG00000109790	KLHL5	kelch-like family member 5
Peak_25091	chr12:4647141-4648588	0.3821	3.32084	1.332	0.3303	1	0.243255	8.3e-17	0.027076	0.729669	chr12	4647142	4648588	1447	3.70103	0.759004	4.87617	0.576086	Promoter (<=1kb)	chr12	4647950	4669213	21264	+	10635	uc001qmu.3	0	ENSG00000111247	RAD51AP1	RAD51 associated protein 1
Peak_71908	chr20:24664265-24664770	0.2446	1.74942	0.4727	0.614	1	0.243147	0.291629	0.0268302	0.438394	chr20	24664266	24664770	505	1.05059	0.479614	2.19048	0.230029	Distal Intergenic	chr20	24449835	24647167	197333	+	79953	uc002wtw.1	214935	ENSG00000101463	SYNDIG1	synapse differentiation inducing 1
Peak_106091	chr5:150283860-150285182	0.3952	3.70133	1.258	0.3052	1	0.243063	0	0.0206947	0.736242	chr5	150283861	150285182	1322	4.02733	0.709221	5.67853	0.502994	Promoter (<=1kb)	chr5	150273954	150284545	10592	-	91975	uc021yfx.1	0	ENSG00000145908	ZNF300	zinc finger protein 300
Peak_139134	chrX:8716807-8717742	0.3328	2.50145	0.9777	0.4192	1	0.242947	0	0.101869	0.655184	chrX	8716808	8717742	935	1.89581	0.608406	3.11603	0.370158	Distal Intergenic	chrX	8496915	8700227	203313	-	3730	uc004csf.3	-17515	ENSG00000011201	KAL1	Kallmann syndrome 1 sequence
Peak_31167	chr12:107312546-107312860	0.9025	1.05254	3.484	0.08769	1	0.242862	2.1e-17	0.0193619	0.737776	chr12	107312547	107312860	314	0.309009	0.778128	0.397118	0.605483	Distal Intergenic	chr12	107349544	107367813	18270	+	90488	uc001tmb.3	-36997	ENSG00000151135	TMEM263	transmembrane protein 263
Peak_33211	chr13:35842728-35843339	0.5674	1.98347	1.886	0.212	1	0.242854	0	0.0559333	0.701213	chr13	35842729	35843339	611	0.98308	0.791344	1.24229	0.626226	Intron (uc021ric.1/26960, intron 33 of 56)	chr13	35735887	36246874	510988	+	26960	uc010abi.3	107452	ENSG00000172915	NBEA	neurobeachin
Peak_9711	chr1:211828115-211829073	0.4039	2.46653	1.316	0.3556	1	0.242576	0	0.195221	0.562204	chr1	211828116	211829073	958	2.59735	0.592089	4.38676	0.350569	Downstream (2-3kb)	chr1	211836115	211843749	7635	-	4751	uc021pir.1	15633	ENSG00000117650	NEK2	NIMA-related kinase 2
Peak_10254	chr1:222303210-222303991	-1.385	2.26244	11.22	0.00257	1	0.242444	1.33e-16	0.072159	0.685397	chr1	222303211	222303991	781	1.5739	0.528496	2.97807	0.279308	Distal Intergenic	chr1	221874764	221915516	40753	-	11221	uc001hmy.2	-388475	ENSG00000143507	DUSP10	dual specificity phosphatase 10
Peak_31491	chr12:113658391-113659989	0.4052	4.92898	1.31	0.3212	1	0.24237	0	0.0850622	0.672568	chr12	113658392	113659989	1598	5.21427	0.524449	9.94239	0.275047	Promoter (<=1kb)	chr12	113633246	113658880	25635	-	115811	uc001tuu.3	0	ENSG00000166578	IQCD	IQ motif containing D
Peak_98473	chr5:11878478-11879574	0.3722	4.18504	1.204	0.3218	1	0.242366	0	0.0293598	0.728274	chr5	11878479	11879574	1096	3.23138	0.809683	3.99092	0.655586	Intron (uc003jfa.1/1501, intron 21 of 21)	chr5	10971952	11904110	932159	-	1501	uc003jfa.1	25631	ENSG00000169862	CTNND2	catenin (cadherin-associated protein), delta 2
Peak_121789	chr7:92090856-92091376	0.578	1.89545	2.477	0.2032	1	0.242343	0	0.0674511	0.690206	chr7	92090857	92091376	520	1.13738	0.626013	1.81686	0.391892	Downstream (1-2kb)	chr7	92076762	92089381	12620	+	57798	uc003ulx.2	14614	ENSG00000157259	GATAD1	GATA zinc finger domain containing 1
Peak_108945	chr6:24162438-24163260	-1.252	2.2489	8.057	0.008868	1	0.242286	0	0.0704152	0.687299	chr6	24162439	24163260	822	1.70415	0.698521	2.43966	0.487931	Distal Intergenic	chr6	24126414	24130334	3921	+	140767	uc003ndv.3	36846	ENSG00000152954	NRSN1	neurensin 1
Peak_47294	chr16:67499611-67500089	0.8388	1.43938	1.946	0.1753	1	0.242262	0	0.084728	0.67301	chr16	67499612	67500089	478	1.28663	0.873274	1.47334	0.762607	Intron (uc002ete.1/9114, intron 7 of 7)	chr16	67471917	67493128	21212	-	9114	uc010vjn.1	-6961	ENSG00000159720	ATP6V0D1	ATPase, H+ transporting, lysosomal 38kDa, V0 subunit d1
Peak_16079	chr10:102671884-102673658	0.154	4.60678	0.1707	0.7046	1	0.241628	3.67e-15	0.0952225	0.663149	chr10	102671885	102673658	1774	4.96266	0.585444	8.47674	0.342744	Promoter (<=1kb)	chr10	102672326	102673643	1318	+	55719	uc001krq.4	0	ENSG00000119906	FAM178A	family with sequence similarity 178, member A
Peak_7549	chr1:174997323-174997781	1.053	2.22381	6.584	0.02295	1	0.241492	1.55e-18	0.292254	0.466254	chr1	174997324	174997781	458	1.08859	0.868588	1.25329	0.754445	Distal Intergenic	chr1	174982094	174992591	10498	-	63931	uc001gkk.3	-5190	ENSG00000120333	MRPS14	mitochondrial ribosomal protein S14
Peak_9064	chr1:203016321-203016885	0.658	2.5549	3.234	0.1308	1	0.241399	1.68e-16	0.0481994	0.710401	chr1	203016322	203016885	564	1.05603	1.19075	0.886863	1.41787	Promoter (2-3kb)	chr1	203014496	203047864	33369	+	8497	uc010pqf.2	2389	ENSG00000143847	PPFIA4	protein tyrosine phosphatase, receptor type, f polypeptide (PTPRF), interacting protein (liprin), alpha 4
Peak_84179	chr3:142670559-142671494	-0.7784	2.80342	4.879	0.06084	1	0.241398	0	0.00113506	0.757467	chr3	142670560	142671494	935	1.66761	0.848608	1.96511	0.720136	Intron (uc003evf.1/uc003evf.1, intron 1 of 2)	chr3	142680074	142682178	2105	-	344838	uc003evg.3	11618	ENSG00000188582	PAQR9	progestin and adipoQ receptor family member IX
Peak_50391	chr17:56190403-56190785	0.184	1.64351	0.2963	0.6937	1	0.241332	2.32e-27	0.0639447	0.694724	chr17	56190404	56190785	382	0.995193	0.704393	1.41284	0.496169	Distal Intergenic	chr17	56160780	56167618	6839	+	140735	uc010wnn.1	30005	ENSG00000264364	DYNLL2	dynein, light chain, LC8-type 2
Peak_130255	chr8:99521928-99522640	-1.169	2.09261	7.283	0.0123	1	0.241315	0	0.0930624	0.665623	chr8	99521929	99522640	712	1.24633	0.844052	1.4766	0.712424	Intron (uc003yip.4/6788, intron 1 of 10)	chr8	99439250	99443023	3774	+	3788	uc003yin.3	83390	ENSG00000156486	KCNS2	potassium voltage-gated channel, delayed-rectifier, subfamily S, member 2
Peak_95643	chr4:154014554-154015286	0.4526	2.20171	1.85	0.3119	1	0.241249	1.28e-16	0.344683	0.414068	chr4	154014555	154015286	732	1.56319	0.508529	3.07394	0.258601	Distal Intergenic	chr4	154074270	154260474	186205	+	23321	uc003ing.2	-59715	ENSG00000109654	TRIM2	tripartite motif containing 2
Peak_58553	chr2:9561740-9562123	0.4528	2.34901	1.647	0.2986	1	0.24105	0	0.072633	0.686317	chr2	9561741	9562123	383	1.12772	0.935579	1.20537	0.875308	Promoter (1-2kb)	chr2	9546790	9563379	16590	-	9270	uc002qzn.1	1638	ENSG00000119185	ITGB1BP1	integrin beta 1 binding protein 1
Peak_59111	chr2:18216095-18216970	-1.169	2.45288	7.368	0.01185	1	0.240647	0	0.0213554	0.737998	chr2	18216096	18216970	875	1.71276	0.657613	2.60451	0.432454	Distal Intergenic	chr2	18059945	18114225	54281	+	3790	uc002rcw.3	157025	ENSG00000170745	KCNS3	potassium voltage-gated channel, delayed-rectifier, subfamily S, member 3
Peak_47285	chr16:67461275-67461650	0.6958	1.22378	1.786	0.2152	1	0.24036	0	0.0322088	0.727431	chr16	67461276	67461650	375	0.140069	0.922602	0.151819	0.851195	Distal Intergenic	chr16	67465036	67471454	6419	+	3291	uc002etd.3	-3760	ENSG00000176387	HSD11B2	hydroxysteroid (11-beta) dehydrogenase 2
Peak_41199	chr14:91017582-91019213	0.3476	3.66437	1.171	0.3684	1	0.240347	1.47e-16	0.00105166	0.758601	chr14	91017583	91019213	1631	3.06154	0.458889	6.67163	0.210579	Intron (uc001xyo.3/145567, intron 1 of 6)	chr14	91006932	91110552	103621	-	145567	uc001xyo.3	92969	ENSG00000165914	TTC7B	tetratricopeptide repeat domain 7B
Peak_36819	chr13:105510009-105510960	-1.148	2.1902	6.225	0.01956	1	0.240206	0	0.000694134	0.7591	chr13	105510010	105510960	951	1.5792	0.730737	2.16111	0.533976	Distal Intergenic	chr13	106118216	106143383	25168	+	267012	uc001vpz.3	-608206	ENSG00000182346	DAOA	D-amino acid oxidase activator
Peak_139521	chrX:16910742-16911541	0.7636	1.50963	2.905	0.1407	1	0.240131	2.62e-20	0.0823878	0.677481	chrX	16910743	16911541	799	1.84251	0.920981	2.00059	0.848205	Distal Intergenic	chrX	16862775	16888534	25760	-	5931	uc004cxt.3	-23007	ENSG00000102054	RBBP7	retinoblastoma binding protein 7
Peak_133709	chr9:14692572-14694498	0.1253	5.26764	0.09508	0.7604	1	0.239974	1.4e-15	0.0327002	0.727325	chr9	14692573	14694498	1926	4.84611	0.408398	11.8661	0.166789	Promoter (<=1kb)	chr9	14555481	14693480	138000	-	340481	uc003zlg.2	0	ENSG00000175893	ZDHHC21	zinc finger, DHHC-type containing 21
Peak_23850	chr11:116837776-116838221	0.8188	1.39658	2.905	0.112	1	0.239851	0	0.000312609	0.759837	chr11	116837777	116838221	445	0.0475353	1.1095	0.0428439	1.23099	Intron (uc001ppy.3/23387, intron 23 of 23)	chr11	116714118	116740967	26850	-	23387	uc001ppx.3	-97254	ENSG00000160584	SIK3	SIK family kinase 3
Peak_36794	chr13:104875153-104876489	-1.094	3.14007	9.876	0.004275	1	0.239793	0	1.14e-07	0.760207	chr13	104875154	104876489	1336	2.78107	0.672131	4.13769	0.45176	Distal Intergenic	chr13	103934829	103934848	20	-	100847092	uc031qnd.1	-941641	ENSG00000263741	MIR548AS	microRNA 548as
Peak_11152	chr1:241750154-241750791	0.454	2.12455	1.669	0.3015	1	0.239693	1.51e-21	0.154736	0.605571	chr1	241750155	241750791	637	1.63735	0.484917	3.37656	0.235144	Intron (uc001hyy.3/8564, intron 11 of 13)	chr1	241792167	241799232	7066	-	1122	uc001hzd.3	49077	ENSG00000203668	CHML	choroideremia-like (Rab escort protein 2)
Peak_2554	chr1:59615778-59616977	-0.6401	2.70669	3.523	0.1196	1	0.239637	0.315384	0.123992	0.320987	chr1	59615779	59616977	1199	2.08903	0.649892	3.21442	0.42236	Distal Intergenic	chr1	59597608	59612479	14872	-	729467	uc010ooq.2	-4498	ENSG00000224609	HSD52	uncharacterized LOC729467
Peak_106061	chr5:149892982-149893765	0.7555	3.33511	6.463	0.04562	1	0.239635	0	0.0815048	0.678861	chr5	149892983	149893765	783	2.36892	0.818963	2.89258	0.6707	Intron (uc011dcj.2/3340, intron 1 of 13)	chr5	149887674	149937773	50100	+	3340	uc003lsk.4	6091	ENSG00000070614	NDST1	N-deacetylase/N-sulfotransferase (heparan glucosaminyl) 1
Peak_63691	chr2:108641489-108641980	-1.244	1.8089	6.931	0.01431	1	0.239584	0	0.0272756	0.733141	chr2	108641490	108641980	491	1.10222	0.850379	1.29615	0.723145	Distal Intergenic	chr2	108602995	108630443	27449	+	60482	uc002tdv.3	38985	ENSG00000115665	SLC5A7	solute carrier family 5 (sodium/choline cotransporter), member 7
Peak_33297	chr13:37138060-37138960	-1.248	2.74232	10.91	0.002882	1	0.239457	0	0.0127651	0.747778	chr13	37138061	37138960	900	2.14974	0.801584	2.68186	0.642537	Distal Intergenic	chr13	37248049	37271975	23927	+	400120	uc001uvt.4	-109988	ENSG00000180440	SERTM1	serine-rich and transmembrane domain containing 1
Peak_42364	chr15:28385217-28385738	0.6596	1.99235	2.99	0.1424	1	0.239451	1.74e-16	0.0349757	0.725574	chr15	28385218	28385738	521	0.714064	0.994995	0.717656	0.990015	Intron (uc001zbj.4/8924, intron 15 of 92)	chr15	28356183	28362697	6515	-	8924	uc001zbi.4	-23041	ENSG00000128731	HERC2	HECT and RLD domain containing E3 ubiquitin protein ligase 2
Peak_28916	chr12:69684321-69685233	0.5101	2.29649	2.25	0.2241	1	0.23944	7.61e-48	0.0887065	0.671853	chr12	69684322	69685233	912	2.64027	0.752315	3.50953	0.565978	Distal Intergenic	chr12	69666937	69666998	62	-	100302182	uc021rak.1	-18235	NA	MIR1279	microRNA 1279
Peak_16051	chr10:102026682-102028047	0.6504	2.96029	5.016	0.08723	1	0.239395	0	0.193625	0.56698	chr10	102026683	102028047	1365	2.87742	0.478304	6.01589	0.228774	Promoter (<=1kb)	chr10	101992055	102027437	35383	-	55280	uc001kqq.1	0	ENSG00000095485	CWF19L1	CWF19-like 1, cell cycle control (S. pombe)
Peak_29820	chr12:85379093-85379807	-1.321	2.55034	10.35	0.003563	1	0.239171	0	0.0186931	0.742136	chr12	85379094	85379807	714	1.88005	0.744083	2.52667	0.553659	Distal Intergenic	chr12	85408094	85430055	21962	-	144448	uc009zsj.3	50961	ENSG00000231738	TSPAN19	tetraspanin 19
Peak_54824	chr18:60101978-60103413	-0.5649	2.89604	3.189	0.1385	1	0.239001	0	0.0588924	0.702107	chr18	60101979	60103413	1435	2.42954	0.3472	6.99753	0.120548	Distal Intergenic	chr18	60025523	60054943	29421	+	8792	uc031rip.1	77890	ENSG00000141655	TNFRSF11A	tumor necrosis factor receptor superfamily, member 11a, NFKB activator
Peak_10800	chr1:233430566-233431728	0.3395	3.25915	0.8749	0.3964	1	0.238949	0	0.0622024	0.698849	chr1	233430567	233431728	1162	2.62673	0.447581	5.86873	0.200329	Promoter (<=1kb)	chr1	233119882	233431459	311578	-	80003	uc001hvl.2	0	ENSG00000135749	PCNXL2	pecanex-like 2 (Drosophila)
Peak_75993	chr22:30089469-30090306	0.5689	2.5794	2.879	0.1876	1	0.238927	0	0.0428454	0.718227	chr22	30089470	30090306	837	1.70024	0.654032	2.59962	0.427757	Intron (uc003aga.4/4771, intron 15 of 15)	chr22	30069258	30094589	25332	+	4771	uc011akq.2	21048	ENSG00000186575	NF2	neurofibromin 2 (merlin)
Peak_32813	chr13:29232127-29234088	0.3769	4.16177	1.036	0.335	1	0.23872	0	3.1e-05	0.761249	chr13	29232128	29234088	1961	4.25017	0.50172	8.47121	0.251722	Promoter (<=1kb)	chr13	29233141	29253093	19953	+	51371	uc001usf.3	0	ENSG00000132963	POMP	proteasome maturation protein
Peak_39783	chr14:64453734-64454358	-0.4869	2.1045	1.822	0.2875	1	0.23869	0.0119329	0.00993019	0.739447	chr14	64453735	64454358	624	1.45926	0.494886	2.94867	0.244912	Intron (uc001xgl.3/23224, intron 19 of 115)	chr14	64522646	64545324	22679	+	23224	uc010apw.1	-68911	ENSG00000054654	SYNE2	spectrin repeat containing, nuclear envelope 2
Peak_37282	chr13:113273960-113274496	0.9757	1.19678	3.368	0.07841	1	0.238665	0	0.0334987	0.727836	chr13	113273961	113274496	536	0.624548	0.590595	1.05749	0.348803	Distal Intergenic	chr13	113301358	113338811	37454	+	400165	uc001vsh.1	-27397	ENSG00000197595	ATP11AUN	ATP11A upstream neighbor
Peak_20753	chr11:58690598-58691614	0.5479	3.86365	3.067	0.1655	1	0.238627	4.87e-18	0.186021	0.575353	chr11	58690599	58691614	1016	2.98189	0.694301	4.29481	0.482053	Distal Intergenic	chr11	58695102	58724543	29442	+	92292	uc001nnf.3	-4503	ENSG00000166840	GLYATL1	glycine-N-acyltransferase-like 1
Peak_138110	chr9:126233086-126233671	0.4382	1.82983	1.221	0.3571	1	0.238541	2.19e-16	0.214564	0.546894	chr9	126233087	126233671	585	0.685763	0.970918	0.706304	0.942682	Intron (uc011lzl.1/57706, intron 10 of 13)	chr9	126141933	126202803	60871	-	57706	uc010mwh.1	-30868	ENSG00000119522	DENND1A	DENN/MADD domain containing 1A
Peak_106880	chr5:164100038-164100727	-1.037	2.36824	7.91	0.01459	1	0.238533	0	0.0992183	0.662249	chr5	164100039	164100727	689	2.05161	0.492024	4.16975	0.242087	Distal Intergenic	chr5	162944463	162946359	1897	+	27430	uc003lzm.4	1156264	ENSG00000038274	MAT2B	methionine adenosyltransferase II, beta
Peak_18265	chr11:10535709-10536085	-0.935	1.4991	5.747	0.07023	1	0.238393	0.186248	0.531572	0.0437876	chr11	10535710	10536085	376	0.329255	0.913607	0.36039	0.834678	3' UTR	chr11	10529434	10530723	1290	-	100463486	uc001miq.3	-5362	ENSG00000255823	MTRNR2L8	MT-RNR2-like 8
Peak_11749	chr10:10605950-10606747	0.7275	2.22407	2.871	0.1118	1	0.238298	0	0.146025	0.615677	chr10	10605951	10606747	797	1.71115	0.746931	2.29091	0.557906	Distal Intergenic	chr10	10826402	10836877	10476	-	207107	uc001ikf.1	230926	ENSG00000225383	SFTA1P	surfactant associated 1, pseudogene
Peak_103245	chr5:101517942-101518501	-1.175	2.56889	8.862	0.006383	1	0.238162	0	0.00208929	0.759749	chr5	101517943	101518501	559	1.80756	0.704062	2.56733	0.495703	Distal Intergenic	chr5	101569692	101632253	62562	-	353189	uc003knm.3	114310	ENSG00000173930	SLCO4C1	solute carrier organic anion transporter family, member 4C1
Peak_10544	chr1:227632590-227633234	0.8652	1.79538	4.916	0.06274	1	0.238056	3.59e-18	0.000976994	0.760967	chr1	227632591	227633234	644	0.70027	0.851623	0.822277	0.725261	Distal Intergenic	chr1	227751220	227850164	98945	+	339500	uc001hqw.2	-118629	ENSG00000181450	ZNF678	zinc finger protein 678
Peak_140348	chrX:46695770-46697165	0.2095	3.45584	0.2784	0.6024	1	0.238005	0.148204	0.0470165	0.566775	chrX	46695771	46697165	1395	3.53155	0.718365	4.91609	0.516049	Promoter (<=1kb)	chrX	46696347	46741791	45445	+	6102	uc004dgw.4	0	ENSG00000102218	RP2	retinitis pigmentosa 2 (X-linked recessive)
Peak_106760	chr5:161708176-161709408	-1.063	2.52565	7.22	0.01263	1	0.237991	0	0.0600612	0.701947	chr5	161708177	161709408	1232	2.38754	0.732094	3.26125	0.535962	Distal Intergenic	chr5	161494648	161582545	87898	+	2566	uc003lyy.4	214760	ENSG00000113327	GABRG2	gamma-aminobutyric acid (GABA) A receptor, gamma 2
Peak_37347	chr13:114149817-114150833	0.8887	2.53323	3.952	0.05788	1	0.23786	0	0.0020795	0.76006	chr13	114149818	114150833	1016	1.48603	0.793198	1.87346	0.629163	5' UTR	chr13	114145308	114188666	43359	+	55002	uc001vtt.4	5525	ENSG00000150403	TMCO3	transmembrane and coiled-coil domains 3
Peak_131323	chr8:118316091-118316953	0.5576	3.35357	3.874	0.1397	1	0.237701	7.48e-17	0.0378287	0.72447	chr8	118316092	118316953	862	3.44036	0.569889	6.0369	0.324773	Distal Intergenic	chr8	118147337	118188953	41617	+	169026	uc003yoh.3	169616	ENSG00000164756	SLC30A8	solute carrier family 30 (zinc transporter), member 8
Peak_39347	chr14:56764003-56764506	0.1922	2.35824	0.3832	0.6516	1	0.237662	0	0.0214842	0.740854	chr14	56764004	56764506	503	1.12474	0.903383	1.24503	0.816101	3' UTR	chr14	56585093	56768031	182939	+	57161	uc001xch.3	179413	ENSG00000139946	PELI2	pellino E3 ubiquitin protein ligase family member 2
Peak_58848	chr2:14376645-14377574	-0.6841	2.96013	5.053	0.08657	1	0.237637	0	0.0259139	0.73645	chr2	14376646	14377574	929	2.06833	0.674381	3.067	0.45479	Intron (uc002rby.3/uc002rby.3, intron 2 of 3)	chr2	14772810	14780168	7359	+	151354	uc002rbz.2	-396164	ENSG00000162981	FAM84A	family with sequence similarity 84, member A
Peak_5761	chr1:142585198-142586106	-1.319	2.97166	6.557	0.01687	1	0.237131	0	0.0537946	0.709075	chr1	142585199	142586106	908	3.25769	0.96456	3.37739	0.930376	Distal Intergenic	chr1	142697421	142713605	16185	-	100874392	uc031pnv.1	128406	NA	ANKRD20A12P	ankyrin repeat domain 20 family, member A12, pseudogene
Peak_96304	chr4:164181171-164181726	-1.085	2.11894	5.215	0.03116	1	0.237125	0	0.00311875	0.759756	chr4	164181172	164181726	555	1.67203	0.67314	2.48393	0.453118	Distal Intergenic	chr4	164245117	164253947	8831	-	4886	uc003iqm.2	72775	ENSG00000164128	NPY1R	neuropeptide Y receptor Y1
Peak_81015	chr3:75748624-75749202	-1.244	2.7355	5.889	0.02278	1	0.237101	0	0.010407	0.752492	chr3	75748625	75749202	578	2.77511	0.930541	2.98226	0.865906	Distal Intergenic	chr3	75721432	75728454	7023	+	401074	uc003dpu.3	27770	ENSG00000242516	LINC00960	long intergenic non-protein coding RNA 960
Peak_27078	chr12:39711587-39712508	0.2727	3.05059	0.9011	0.4766	1	0.237035	2.84e-17	0.0251776	0.737787	chr12	39711588	39712508	921	2.51114	0.408916	6.14097	0.167213	Promoter (2-3kb)	chr12	39687030	39713815	26786	-	55605	uc001rlu.3	2227	ENSG00000139116	KIF21A	kinesin family member 21A
Peak_41454	chr14:94700847-94701439	0.8142	1.67858	5.122	0.08169	1	0.236997	0	0.025929	0.737074	chr14	94700848	94701439	592	0.539211	1.02961	0.523707	1.06009	Exon (uc001ycs.1/57718, exon 7 of 25)	chr14	94749650	94759361	9712	-	51156	uc001yct.3	58513	ENSG00000140093	SERPINA10	serpin peptidase inhibitor, clade A (alpha-1 antiproteinase, antitrypsin), member 10
Peak_139222	chrX:10119812-10120697	0.539	2.6175	2.393	0.1821	1	0.236814	0	0.309121	0.454065	chrX	10119813	10120697	885	1.60282	0.788959	2.03156	0.622456	Distal Intergenic	chrX	10124985	10205699	80715	+	1183	uc004csy.4	-5172	ENSG00000073464	CLCN4	chloride channel, voltage-sensitive 4
Peak_109195	chr6:28366884-28368153	0.2153	3.65275	0.3895	0.5784	1	0.236794	1.65e-16	0.00409764	0.759109	chr6	28366885	28368153	1269	3.53536	0.428248	8.2554	0.183396	Promoter (<=1kb)	chr6	28346598	28367544	20947	-	9753	uc010jre.3	0	ENSG00000158691	ZSCAN12	zinc finger and SCAN domain containing 12
Peak_33364	chr13:38472641-38473568	-0.9613	2.78306	6.374	0.0183	1	0.236523	0	0.0596094	0.703868	chr13	38472642	38473568	927	2.15707	0.740066	2.9147	0.547697	Distal Intergenic	chr13	38210773	38443939	233167	-	7223	uc001uws.3	-29629	ENSG00000133107	TRPC4	transient receptor potential cation channel, subfamily C, member 4
Peak_137461	chr9:116163133-116164371	0.1538	5.09044	0.1092	0.7438	1	0.236414	1.21e-15	0.00211809	0.761468	chr9	116163134	116164371	1238	4.96554	0.386343	12.8527	0.149261	Promoter (<=1kb)	chr9	116148592	116163400	14809	-	210	uc011lxe.2	0	ENSG00000148218	ALAD	aminolevulinate dehydratase
Peak_141206	chrX:100084656-100085460	0.545	2.42498	2.034	0.1954	1	0.236386	0	0.00351336	0.760101	chrX	100084657	100085460	804	1.06255	1.07328	0.990002	1.15193	Intron (uc004egh.3/1478, intron 8 of 13)	chrX	100075348	100095923	20576	+	1478	uc004egh.3	10112	ENSG00000101811	CSTF2	cleavage stimulation factor, 3' pre-RNA, subunit 2, 64kDa
Peak_69911	chr2:222464791-222465666	0.2043	2.45287	0.4277	0.6319	1	0.236366	0	0.139863	0.623771	chr2	222464792	222465666	875	1.74757	0.472526	3.69836	0.223281	Distal Intergenic	chr2	222282747	222437010	154264	-	2043	uc002vmq.3	-28656	ENSG00000116106	EPHA4	EPH receptor A4
Peak_14392	chr10:70660242-70661897	0.0602	5.13299	0.01969	0.8895	1	0.236362	0	0.112372	0.651266	chr10	70660243	70661897	1655	4.9512	0.279637	17.7058	0.078197	Promoter (<=1kb)	chr10	70661034	70674778	13745	+	79009	uc001jot.3	0	ENSG00000107625	DDX50	DEAD (Asp-Glu-Ala-Asp) box polypeptide 50
Peak_487	chr1:11391336-11391884	0.9983	1.77295	4.655	0.04284	1	0.236286	1.24e-17	0.0125156	0.751198	chr1	11391337	11391884	548	0.758081	0.87728	0.864126	0.769621	Distal Intergenic	chr1	11333255	11348491	15237	+	29914	uc001asg.3	58629	ENSG00000120942	UBIAD1	UbiA prenyltransferase domain containing 1
Peak_117140	chr7:4922527-4923878	0.2103	3.92325	0.252	0.62	1	0.236083	1.61e-17	0.0512247	0.712692	chr7	4922528	4923878	1351	3.6123	0.486569	7.42403	0.236749	Promoter (<=1kb)	chr7	4834285	4923335	89051	-	55698	uc003sng.1	0	ENSG00000157927	RADIL	Ras association and DIL domains
Peak_110638	chr6:56457657-56458092	0.4956	1.84041	1.8	0.2552	1	0.235818	0	0.0499493	0.714233	chr6	56457658	56458092	435	1.33043	0.717416	1.85448	0.514685	Intron (uc003pcy.4/667, intron 55 of 83)	chr6	56436898	56463507	26610	-	667	uc010kaa.1	5849	ENSG00000151914	DST	dystonin
Peak_121733	chr7:90820962-90821932	0.4482	3.34998	2.072	0.2395	1	0.23574	6.84e-19	0.11445	0.64981	chr7	90820963	90821932	970	2.43258	0.659801	3.68684	0.435337	Intron (uc003uky.2/5218, intron 14 of 14)	chr7	90893783	90898132	4350	+	8321	uc003ula.3	-72820	ENSG00000157240	FZD1	frizzled class receptor 1
Peak_116023	chr6:153663507-153664701	-1.029	3.03304	6.768	0.01537	1	0.235693	1.95e-16	0.0359855	0.728321	chr6	153663508	153664701	1194	2.6675	0.757121	3.52322	0.573232	Distal Intergenic	chr6	153332032	153452389	120358	-	26575	uc003qpm.3	-212312	ENSG00000091844	RGS17	regulator of G-protein signaling 17
Peak_111251	chr6:72351817-72352387	-0.741	1.87716	2.683	0.1436	1	0.235682	0	0.104481	0.659836	chr6	72351818	72352387	570	1.42189	0.484989	2.93181	0.235214	Distal Intergenic	chr6	72124149	72130448	6300	-	79940	uc003pfz.1	-221939	ENSG00000233237	LINC00472	long intergenic non-protein coding RNA 472
Peak_17488	chr10:129876597-129877103	0.3805	1.66603	0.7902	0.4346	1	0.235617	0.107571	0.0123841	0.644427	chr10	129876598	129877103	506	1.21493	0.473014	2.56848	0.223742	Intron (uc001lkb.3/5791, intron 19 of 20)	chr10	129847794	129883508	35715	+	5791	uc010quq.1	29309	ENSG00000132334	PTPRE	protein tyrosine phosphatase, receptor type, E
Peak_9751	chr1:212549189-212550019	0.4647	2.76329	2.383	0.2527	1	0.235473	0	0.131517	0.63301	chr1	212549190	212550019	830	1.64648	0.804491	2.04661	0.647205	Intron (uc001hjc.4/55248, intron 2 of 7)	chr1	212526160	212526292	133	+	692157	uc009xdf.1	23859	ENSG00000201544	SNORA16B	small nucleolar RNA, H/ACA box 16B
Peak_132319	chr8:134467592-134468722	0.5703	2.53928	3.112	0.1867	1	0.235397	1.03e-16	0.508255	0.256347	chr8	134467593	134468722	1130	3.00094	0.802982	3.73725	0.64478	3' UTR	chr8	134467091	134584183	117093	-	6482	uc003yuk.2	116590	ENSG00000008513	ST3GAL1	ST3 beta-galactoside alpha-2,3-sialyltransferase 1
Peak_59232	chr2:20624182-20625070	-1.133	1.70632	4.344	0.04752	1	0.2353	0	0.00179809	0.762902	chr2	20624183	20625070	888	2.18478	1.08489	2.01383	1.17699	Distal Intergenic	chr2	20646835	20649201	2367	+	388	uc002rdv.3	-22652	ENSG00000143878	RHOB	ras homolog family member B
Peak_72930	chr20:49447971-49448772	0.4139	2.75704	1.36	0.3206	1	0.235172	0	0.0146135	0.750214	chr20	49447972	49448772	801	1.45037	1.04385	1.38945	1.08962	Intron (uc002xvp.1/55653, intron 3 of 3)	chr20	49411467	49457463	45997	+	55653	uc002xvp.1	37305	ENSG00000124243	BCAS4	breast carcinoma amplified sequence 4
Peak_133226	chr9:5139953-5140844	-0.6685	2.53893	4.508	0.1056	1	0.235143	1.4e-17	0.384608	0.380249	chr9	5139954	5140844	891	1.66923	0.566682	2.94563	0.321128	Distal Intergenic	chr9	5163863	5185618	21756	-	11172	uc003zix.3	45664	ENSG00000120210	INSL6	insulin-like 6
Peak_58227	chr2:2904908-2905810	0.6457	2.50294	3.775	0.116	1	0.235126	0	0.453353	0.311522	chr2	2904909	2905810	902	1.75169	0.567885	3.08459	0.322493	Intron (uc002qxh.1/uc002qxh.1, intron 2 of 6)	chr2	3192741	3323445	130705	-	7260	uc002qxi.2	418536	ENSG00000032389	TSSC1	tumor suppressing subtransferable candidate 1
Peak_32387	chr13:21707950-21708478	-0.4217	1.86501	1.416	0.3694	1	0.235114	1.41e-15	0.0801887	0.684697	chr13	21707951	21708478	528	1.06234	0.487558	2.1789	0.237713	Distal Intergenic	chr13	21714653	21723224	8572	+	10284	uc001uns.3	-6702	ENSG00000150459	SAP18	Sin3A-associated protein, 18kDa
Peak_4195	chr1:91945583-91946732	-0.7941	2.91562	5.431	0.02986	1	0.235108	0	0.00444487	0.760447	chr1	91945584	91946732	1149	2.04711	0.637598	3.21066	0.406531	Distal Intergenic	chr1	91966404	91991321	24918	+	8317	uc001doe.3	-20820	ENSG00000097046	CDC7	cell division cycle 7
Peak_70497	chr2:232317776-232318329	0.8004	1.66436	3.449	0.08743	1	0.235033	7.97e-18	0.290308	0.474659	chr2	232317777	232318329	553	0.994237	0.543419	1.82959	0.295305	Promoter (2-3kb)	chr2	232320511	232320647	137	-	654321	uc002vrv.1	2870	ENSG00000206885	SNORA75	small nucleolar RNA, H/ACA box 75
Peak_62050	chr2:71680377-71682010	0.4154	4.04062	1.022	0.3217	1	0.234976	0	0.000842573	0.764181	chr2	71680378	71682010	1633	2.74629	1.06439	2.58014	1.13294	Promoter (<=1kb)	chr2	71680753	71913893	233141	+	8291	uc002sie.3	0	ENSG00000135636	DYSF	dysferlin
Peak_19725	chr11:34072230-34074653	0.2382	5.14997	0.2658	0.6107	1	0.234926	3.74e-16	0.00193505	0.763139	chr11	34072231	34074653	2423	5.24584	0.413173	12.6965	0.170712	Promoter (<=1kb)	chr11	34073230	34120607	47378	+	4076	uc001mvg.3	0	ENSG00000135387	CAPRIN1	cell cycle associated protein 1
Peak_103898	chr5:113046292-113047624	-0.8998	3.16306	7.299	0.01566	1	0.234859	3.89e-17	0.0756931	0.689448	chr5	113046293	113047624	1332	2.63963	0.647023	4.07966	0.418639	Distal Intergenic	chr5	112849391	112892057	42667	+	64848	uc010jce.2	198233	ENSG00000047188	YTHDC2	YTH domain containing 2
Peak_111187	chr6:71395793-71396695	-0.6482	2.10619	3.634	0.1446	1	0.234602	0	0.339456	0.425943	chr6	71395794	71396695	902	1.93636	0.545235	3.55142	0.297281	Intron (uc011dxy.1/60682, intron 1 of 5)	chr6	71378235	71571716	193482	+	60682	uc010kap.3	18460	ENSG00000112305	SMAP1	small ArfGAP 1
Peak_112055	chr6:87848680-87849734	-0.5265	1.99993	2.482	0.2539	1	0.234584	2.01e-20	0.19619	0.569226	chr6	87848681	87849734	1054	2.07356	0.508483	4.07794	0.258555	Distal Intergenic	chr6	87862551	87880081	17531	+	23036	uc003plk.3	-13870	ENSG00000188994	ZNF292	zinc finger protein 292
Peak_100501	chr5:52341152-52341966	-0.9675	2.6873	6.542	0.01698	1	0.234467	5.1e-17	0.000222207	0.765311	chr5	52341153	52341966	814	2.00469	0.502391	3.9903	0.252397	Intron (uc003joy.3/3673, intron 4 of 29)	chr5	52285156	52390609	105454	+	3673	uc003joy.3	56810	ENSG00000164171	ITGA2	integrin, alpha 2 (CD49B, alpha 2 subunit of VLA-2 receptor)
Peak_48886	chr17:16359858-16360517	0.4331	2.68141	1.813	0.2806	1	0.23445	1.65e-17	0.0278993	0.73765	chr17	16359859	16360517	659	1.58154	0.876721	1.80393	0.76864	Intron (uc010cpe.2/125144, intron 3 of 6)	chr17	16345319	16351608	6290	-	388341	uc002gqg.2	-8909	ENSG00000181350	LRRC75A	leucine rich repeat containing 75A
Peak_36327	chr13:96634139-96634929	0.5158	2.09516	2.321	0.2459	1	0.234447	4.52e-18	0.395002	0.370551	chr13	96634140	96634929	790	1.45981	0.54586	2.67433	0.297963	Intron (uc001vmt.3/55757, intron 29 of 38)	chr13	96453836	96705736	251901	-	55757	uc001vmt.3	71596	ENSG00000102595	UGGT2	UDP-glucose glycoprotein glucosyltransferase 2
Peak_139227	chrX:10140882-10141902	0.5059	2.37702	2.224	0.2191	1	0.234271	0	0.118168	0.647561	chrX	10140883	10141902	1020	2.32997	0.63359	3.6774	0.401437	Intron (uc004csy.4/1183, intron 2 of 12)	chrX	10124985	10205699	80715	+	1183	uc004csy.4	16917	ENSG00000073464	CLCN4	chloride channel, voltage-sensitive 4
Peak_123609	chr7:124694960-124696164	-0.367	3.71901	1.58	0.3228	1	0.234236	1.64e-19	0.110197	0.655567	chr7	124694961	124696164	1204	2.97193	0.623995	4.76274	0.38937	Intron (uc003vlp.3/uc003vlp.3, intron 3 of 7)	chr7	124462440	124570037	107598	-	25913	uc003vlk.3	-126127	ENSG00000128513	POT1	protection of telomeres 1
Peak_54015	chr18:47005929-47006635	0.3692	2.07361	0.9403	0.4238	1	0.234229	0	0.00413987	0.761632	chr18	47005930	47006635	706	1.14633	0.696173	1.64661	0.484657	Downstream (<1kb)	chr18	47007548	47013644	6097	-	497661	uc002ldk.2	7714	ENSG00000177576	C18orf32	chromosome 18 open reading frame 32
Peak_141593	chrX:111874829-111875490	0.5215	1.94615	2.134	0.2259	1	0.234219	0.35666	0.0606118	0.34851	chrX	111874830	111875490	661	0.924997	0.892063	1.03692	0.795776	Intron (uc004epp.3/340596, intron 1 of 2)	chrX	111873879	111914760	40882	-	340596	uc004epp.3	39930	ENSG00000182508	LHFPL1	lipoma HMGIC fusion partner-like 1
Peak_27208	chr12:41704859-41706021	-0.5875	3.46011	3.862	0.1186	1	0.234107	6.43e-18	0.00274573	0.763148	chr12	41704860	41706021	1162	2.40672	0.887403	2.71209	0.787485	Intron (uc010skn.2/29951, intron 3 of 9)	chr12	41582250	41968392	386143	+	29951	uc010skn.2	123771	ENSG00000165966	PDZRN4	PDZ domain containing ring finger 4
[truncated: 104,931 more rows]
