# Supplementary material for: Chromatin accessibility mapping of the striatum identifies tyrosine kinase FYN as a therapeutic target for heroin use disorder
Source: Nat Commun. 2020 Sep 14;11:4634. doi: 10.1038/s41467-020-18114-3 (PMC7490718; doi:10.1038/s41467-020-18114-3)
Supplement: Supplementary file 7 — Supplementary Data 4 [file 41467_2020_18114_MOESM7_ESM.xlsx]

## Sheet: Supplementary Table 3.txt
Peak	Peak position	logFC	logCPM	F	PValue	FDR	Variance: disease	Variance: gender	Variance: post-mortem interval	Variance: residuals	Peak chromosome	Peak start (hg19)	Peak end (hg19)	Peak length	MEAN	SD	COV	VARIANCE	Genic annotation	Gene chromosome	Gene start (hg19)	Gene end (hg19)	Gene length	Gene strand	Gene ID	Transcript ID	Distance from TSS	ENSEMBL ID	Gene symbol	Gene name
Peak_35764	chr13:84389578-84390185	-0.8492	2.8962	15.68	0.004593	0.5621	0.66136	0	0.0465853	0.292055	chr13	84389579	84390185	607	1.80854	0.888588	2.0353	0.789588	Distal Intergenic	chr13	84451343	84456528	5186	-	114798	uc001vlk.3	66949	ENSG00000178235	SLITRK1	SLIT and NTRK-like family, member 1
Peak_11375	chr1:247537038-247537597	0.6707	2.3379	7.943	0.03525	0.8126	0.605316	0	0.000547301	0.394137	chr1	247537039	247537597	559	1.25547	0.943788	1.33025	0.890736	Distal Intergenic	chr1	247579458	247612406	32949	+	114548	uc001icr.3	-42419	ENSG00000162711	NLRP3	NLR family, pyrin domain containing 3
Peak_47523	chr16:72100503-72101089	-0.685	2.1256	7.075	0.04557	0.863	0.57826	0	0.0594793	0.362261	chr16	72100504	72101089	586	1.4103	0.519491	2.71477	0.269871	Intron (uc002fby.3/3250, intron 1 of 4)	chr16	72097125	72111145	14021	+	3250	uc002fby.3	3964	ENSG00000261701	HPR	haptoglobin-related protein
Peak_60478	chr2:43019128-43020375	0.5027	3.0912	8.3	0.07376	0.9548	0.521237	0.0522774	0.278168	0.148317	chr2	43019129	43020375	1247	2.23586	0.7414	3.01573	0.549675	Promoter (<=1kb)	chr2	42994229	43019751	25523	-	23498	uc002rst.4	0	ENSG00000162882	HAAO	3-hydroxyanthranilate 3,4-dioxygenase
Peak_45257	chr15:98838331-98838658	0.875	1.7908	8.992	0.01385	0.6306	0.515149	0	0.00214108	0.482709	chr15	98838332	98838658	327	0.855638	0.812564	1.05301	0.66026	Distal Intergenic	chr15	98980391	99057611	77221	-	283777	uc002buk.1	219279	ENSG00000185087	FAM169B	family with sequence similarity 169, member B
Peak_131668	chr8:124172622-124173849	0.4405	3.8177	6.803	0.09054	0.9736	0.497413	0	4.78e-05	0.502539	chr8	124172623	124173849	1227	3.9094	0.657203	5.94853	0.431916	Distal Intergenic	chr8	124191287	124221207	29921	+	84985	uc003ypv.3	-18664	ENSG00000147689	FAM83A	family with sequence similarity 83, member A
Peak_134323	chr9:27413498-27414868	-0.6868	3.5562	11.92	0.01159	0.6157	0.491477	0	0.103466	0.405057	chr9	27413499	27414868	1370	2.6068	0.811734	3.2114	0.658912	Intron (uc003zqn.3/79817, intron 2 of 3)	chr9	27524312	27526496	2185	+	56832	uc003zqp.3	-110813	ENSG00000147896	IFNK	interferon, kappa
Peak_40263	chr14:74003571-74004702	-2.064	2.4845	6.502	0.01693	0.6588	0.48323	0.0416604	0.102798	0.372312	chr14	74003572	74004702	1131	0.804925	2.0362	0.395307	4.14613	Promoter (<=1kb)	chr14	74003928	74010498	6571	+	641371	uc001xol.1	0	ENSG00000184227	ACOT1	acyl-CoA thioesterase 1
Peak_134320	chr9:27395346-27396209	-0.4792	3.2175	6.428	0.08592	0.9736	0.473615	1.99e-16	0.0297619	0.496623	chr9	27395347	27396209	863	2.48395	0.552337	4.49716	0.305076	Intron (uc003zqn.3/79817, intron 2 of 3)	chr9	27284654	27297137	12484	-	54586	uc003zql.3	-99072	ENSG00000120160	EQTN	equatorin, sperm acrosome associated
Peak_142621	chrX:152647117-152648115	0.646	2.9147	7.982	0.02335	0.7187	0.472096	0	0.00205076	0.525853	chrX	152647118	152648115	998	1.70744	1.10617	1.54356	1.22362	Distal Intergenic	chrX	152683781	152687086	3306	+	139735	uc011myo.2	-36663	ENSG00000189420	ZFP92	ZFP92 zinc finger protein
Peak_4383	chr1:94987658-94988343	-0.7795	2.496	12.08	0.01264	0.6196	0.463463	0.239261	0.0476809	0.249595	chr1	94987659	94988343	685	1.8781	0.450229	4.17142	0.202706	Distal Intergenic	chr1	94994732	95006622	11891	-	2152	uc001dqp.2	18963	ENSG00000117525	F3	coagulation factor III (thromboplastin, tissue factor)
Peak_83591	chr3:129442496-129443281	-0.7154	2.5589	8.317	0.02443	0.7324	0.460249	1.65e-16	0.1282	0.411552	chr3	129442497	129443281	785	1.47528	0.872824	1.69024	0.761822	Intron (uc011blc.2/23023, intron 3 of 3)	chr3	129366635	129407575	40941	-	23023	uc003emy.4	-35706	ENSG00000172765	TMCC1	transmembrane and coiled-coil domain family 1
Peak_89425	chr4:37384780-37385719	0.4465	2.6307	4.256	0.143	0.9736	0.459851	0	0.00810861	0.532041	chr4	37384781	37385719	939	2.28608	0.398096	5.74254	0.158481	Intron (uc011bxz.2/57495, intron 3 of 6)	chr4	37455552	37595132	139581	+	55286	uc003gsw.4	-70771	ENSG00000154274	C4orf19	chromosome 4 open reading frame 19
Peak_126037	chr8:19459545-19460433	0.5208	2.7529	5.822	0.0853	0.9736	0.457764	5.76e-18	0.00757919	0.534656	chr8	19459546	19460433	888	1.80004	0.861792	2.08871	0.742685	Promoter (<=1kb)	chr8	19261672	19460056	198385	-	55790	uc011kyn.2	0	ENSG00000147408	CSGALNACT1	chondroitin sulfate N-acetylgalactosaminyltransferase 1
Peak_27598	chr12:48298303-48299587	0.6026	2.9188	8.667	0.03594	0.8162	0.456487	0.0779304	0.0738017	0.391781	chr12	48298304	48299587	1284	2.55855	0.497736	5.14038	0.247741	Promoter (<=1kb)	chr12	48235320	48298814	63495	-	7421	uc001rql.3	0	ENSG00000111424	VDR	vitamin D (1,25- dihydroxyvitamin D3) receptor
Peak_65578	chr2:145697111-145697526	-0.5515	2.3651	5.937	0.09401	0.9736	0.44944	0	0.143491	0.407069	chr2	145697112	145697526	415	1.45862	0.760161	1.91883	0.577845	Intron (uc021vqn.2/401014, intron 2 of 3)	chr2	145425534	145834291	408758	+	401014	uc021vqn.2	271992	ENSG00000226674	TEX41	testis expressed 41 (non-protein coding)
Peak_58101	chr2:586682-587428	0.6117	2.6046	8.219	0.04269	0.8497	0.449196	7.34e-43	0.0492692	0.501535	chr2	586683	587428	746	1.33431	1.12742	1.18351	1.27107	Distal Intergenic	chr2	667973	676158	8186	-	129787	uc002qwk.3	89475	ENSG00000151353	TMEM18	transmembrane protein 18
Peak_44747	chr15:86335823-86338780	0.3454	5.2895	4.281	0.1846	0.9736	0.448915	0	0.145371	0.405714	chr15	86335824	86338780	2957	4.93612	0.257898	19.1398	0.0665113	Promoter (<=1kb)	chr15	86302559	86338189	35631	-	64410	uc002bly.3	0	ENSG00000183655	KLHL25	kelch-like family member 25
Peak_2206	chr1:51086248-51086986	0.576	2.1726	5.972	0.07788	0.9633	0.444818	0	0.000188388	0.554994	chr1	51086249	51086986	738	1.14518	0.874422	1.30964	0.764613	Intron (uc009vyw.1/11124, intron 9 of 15)	chr1	50906935	51078170	171236	-	11124	uc010onc.1	-8816	ENSG00000185104	FAF1	Fas (TNFRSF6) associated factor 1
Peak_136100	chr9:88816839-88817567	-0.7007	2.4423	6.655	0.03167	0.7918	0.443678	0	0.112584	0.443738	chr9	88816840	88817567	728	1.92265	0.479868	4.00661	0.230274	Intron (uc010mqd.1/51280, intron 4 of 6)	chr9	88842248	88844544	2297	-	389766	uc031tei.1	27704	ENSG00000187753	C9orf153	chromosome 9 open reading frame 153
Peak_78220	chr3:23478979-23479490	-0.9993	2.1083	10.92	0.003503	0.5621	0.442821	0.00847154	0.0838509	0.464856	chr3	23478980	23479490	511	1.38116	0.53689	2.57252	0.288251	Intron (uc010hfc.2/7325, intron 3 of 4)	chr3	23375626	23648882	273257	+	100616384	uc021wtz.1	103864	ENSG00000264419	MIR548AC	microRNA 548ac
Peak_134784	chr9:37324176-37324984	-0.5644	2.6635	8.162	0.06097	0.9262	0.441941	0	0.175258	0.382801	chr9	37324177	37324984	808	1.84581	0.685777	2.69156	0.47029	Intron (uc003zzq.3/84186, intron 5 of 8)	chr9	37422681	37429051	6371	+	9380	uc010mlu.4	-98504	ENSG00000137106	GRHPR	glyoxylate reductase/hydroxypyruvate reductase
Peak_46999	chr16:58712413-58713072	0.6913	2.9633	10.96	0.01478	0.6387	0.441511	1.27e-15	0.0033465	0.555143	chr16	58712414	58713072	659	1.53578	1.3099	1.17244	1.71584	Exon (uc002eoc.1/55238, exon 3 of 8)	chr16	58700298	58718611	18314	-	55238	uc002eoc.1	6197	ENSG00000103042	SLC38A7	solute carrier family 38, member 7
Peak_125471	chr8:8375134-8375625	-0.8853	1.9684	8.181	0.01244	0.6196	0.435441	1.28e-18	0.109359	0.455201	chr8	8375135	8375625	491	0.500785	1.22442	0.408997	1.49921	Distal Intergenic	chr8	8175258	8239257	64000	-	157285	uc003wsh.4	-136368	ENSG00000275342	SGK223	homolog of rat pragma of Rnd2
Peak_61704	chr2:65454053-65455619	0.4869	5.0496	6.051	0.06668	0.943	0.434267	0.193459	0.081851	0.290423	chr2	65454054	65455619	1566	4.57689	0.296754	15.4232	0.0880627	Promoter (<=1kb)	chr2	65454829	65492501	37673	+	10097	uc010yqf.1	0	ENSG00000138071	ACTR2	ARP2 actin-related protein 2 homolog (yeast)
Peak_74231	chr21:25395688-25396220	-0.9447	2.2331	10.22	0.003661	0.5621	0.432664	0.0753101	0.137815	0.354211	chr21	25395689	25396220	532	1.48267	0.5662	2.61864	0.320582	Distal Intergenic	chr21	24733426	24757156	23731	-	266917	uc021whw.1	-639064	ENSG00000228592	D21S2088E	D21S2088E
Peak_58263	chr2:3306875-3308138	0.5517	4.2112	8.686	0.03845	0.8293	0.431872	0.153792	0.0501207	0.364215	chr2	3306876	3308138	1263	3.08198	0.854559	3.60651	0.730271	Intron (uc002qxi.2/7260, intron 8 of 10)	chr2	3192741	3323445	130705	-	7260	uc002qxi.2	16569	ENSG00000032389	TSSC1	tumor suppressing subtransferable candidate 1
Peak_55158	chr18:65967039-65967534	-0.7427	1.8675	6.451	0.03714	0.8249	0.426118	9.82e-23	0.0576728	0.516209	chr18	65967040	65967534	495	1.27989	0.469955	2.72342	0.220858	Distal Intergenic	chr18	66340925	66382353	41429	-	54495	uc002lkf.3	415313	ENSG00000166479	TMX3	thioredoxin-related transmembrane protein 3
Peak_60733	chr2:47289554-47291876	0.5066	3.8103	8.606	0.04869	0.8765	0.423079	0.232549	0.083031	0.261341	chr2	47289555	47291876	2322	3.63048	0.430278	8.43753	0.185139	Intron (uc002rvm.3/57217, intron 20 of 20)	chr2	47221370	47303275	81906	+	57217	uc002rvr.3	70506	ENSG00000068724	TTC7A	tetratricopeptide repeat domain 7A
Peak_97726	chr4:188886524-188887672	-0.3883	4.0173	4.808	0.1357	0.9736	0.412296	0.138357	0.0324629	0.416883	chr4	188886525	188887672	1148	2.54552	1.28122	1.98678	1.64154	Distal Intergenic	chr4	188916925	188926199	9275	+	132625	uc003izh.1	-30400	ENSG00000179059	ZFP42	ZFP42 zinc finger protein
Peak_48692	chr17:9925519-9926178	-0.7547	2.0448	5.96	0.02966	0.7738	0.410933	0	0.0686542	0.520413	chr17	9925520	9926178	659	1.04058	0.793364	1.3116	0.629427	Promoter (2-3kb)	chr17	9813926	9923319	109394	-	8522	uc010vvd.1	-2859	ENSG00000007237	GAS7	growth arrest-specific 7
Peak_58270	chr2:3383149-3384153	0.6511	4.6993	8.269	0.01684	0.6588	0.408531	0.0863198	0.0403515	0.464798	chr2	3383150	3384153	1004	3.64035	0.770923	4.72207	0.594322	Promoter (<=1kb)	chr2	3383446	3483342	99897	+	51112	uc002qxm.1	0	ENSG00000171853	TRAPPC12	trafficking protein particle complex 12
Peak_129306	chr8:82424650-82425034	-1.15	2.0343	15.6	0.0007691	0.5621	0.406948	0.175872	0.235255	0.181925	chr8	82424651	82425034	384	1.33027	0.541913	2.45477	0.293669	Distal Intergenic	chr8	82437281	82443550	6270	-	646486	uc003ycg.4	18899	ENSG00000197416	FABP12	fatty acid binding protein 12
Peak_48301	chr17:159122-159622	1.162	1.7026	9.459	0.004853	0.5621	0.405282	0	0.00762515	0.587093	chr17	159123	159622	500	0.634018	0.942335	0.672816	0.887995	Intron (uc010vpy.2/9501, intron 4 of 6)	chr17	62180	177370	115191	-	9501	uc010vpy.2	18247	ENSG00000181031	RPH3AL	rabphilin 3A-like (without C2 domains)
Peak_96672	chr4:170406748-170408521	-0.6691	3.4854	11.61	0.01381	0.6306	0.404631	0.171096	0.123732	0.300541	chr4	170406749	170408521	1773	3.38115	0.540022	6.26112	0.291624	Intron (uc003isb.2/4750, intron 13 of 33)	chr4	170475194	170520348	45155	-	4750	uc003isg.1	113599	ENSG00000137601	NEK1	NIMA-related kinase 1
Peak_54488	chr18:55101941-55102968	0.3682	4.3125	4.465	0.1576	0.9736	0.402838	0	0.00272948	0.594432	chr18	55101942	55102968	1027	4.51185	0.882567	5.1122	0.778924	Promoter (<=1kb)	chr18	55102917	55158530	55614	+	9480	uc002lgo.3	0	ENSG00000119547	ONECUT2	one cut homeobox 2
Peak_24778	chr11:132477371-132477862	-0.7913	2.2298	10.93	0.01633	0.6549	0.401839	0	0.232497	0.365664	chr11	132477372	132477862	491	0.717469	1.27938	0.560794	1.63681	Intron (uc001qgs.3/4978, intron 5 of 6)	chr11	132284875	132813037	528163	-	4978	uc001qgs.3	335665	ENSG00000183715	OPCML	opioid binding protein/cell adhesion molecule-like
Peak_69140	chr2:208176040-208176607	-1.15	1.6447	10.27	0.003524	0.5621	0.401153	0.0776089	0.149346	0.371892	chr2	208176041	208176607	567	0.804707	0.713161	1.12837	0.508599	Distal Intergenic	chr2	207938862	208031970	93109	-	8609	uc031rrb.1	-144637	ENSG00000118263	KLF7	Kruppel-like factor 7 (ubiquitous)
Peak_13249	chr10:45914249-45915571	0.5348	4.2492	8.834	0.04296	0.8497	0.401062	0.056594	0.0114076	0.530936	chr10	45914250	45915571	1322	3.34379	0.74887	4.46511	0.560806	Intron (uc001jce.4/240, intron 4 of 13)	chr10	45952817	45957652	4836	-	220972	uc001jcg.1	43402	ENSG00000165406	2018-03-08	membrane-associated ring finger (C3HC4) 8, E3 ubiquitin protein ligase
Peak_89758	chr4:42647653-42648964	-0.5329	3.6929	9.555	0.04318	0.8501	0.399661	0.0201118	0.16879	0.411437	chr4	42647654	42648964	1311	2.77375	0.743664	3.72984	0.553037	Intron (uc003gwr.2/10396, intron 36 of 36)	chr4	42410392	42659122	248731	-	10396	uc003gwr.2	11468	ENSG00000124406	ATP8A1	ATPase, aminophospholipid transporter (APLT), class I, type 8A, member 1
Peak_12262	chr10:20824625-20826227	-0.7552	4.1715	11.56	0.004523	0.5621	0.3988	1.35e-16	0.0283143	0.572885	chr10	20824626	20826227	1602	3.10486	0.883299	3.51508	0.780217	Distal Intergenic	chr10	20840899	20840975	77	+	100616383	uc021pnt.1	-16273	ENSG00000265372	MIR4675	microRNA 4675
Peak_18129	chr11:8120682-8121371	0.5191	3.2002	7.109	0.06084	0.9252	0.393079	0.0641482	0.0464499	0.496323	chr11	8120683	8121371	689	2.7424	0.451327	6.07629	0.203696	Intron (uc010rbk.2/7275, intron 9 of 11)	chr11	8102909	8127654	24746	+	7275	uc001mga.3	18462	ENSG00000166402	TUB	tubby bipartite transcription factor
Peak_24433	chr11:125495069-125496860	0.3718	4.7163	4.559	0.1521	0.9736	0.392747	0.282725	0.0581675	0.266361	chr11	125495070	125496860	1791	4.14448	0.328729	12.6076	0.108063	Promoter (<=1kb)	chr11	125496124	125527042	30919	+	1111	uc009zbp.3	0	ENSG00000149554	CHEK1	checkpoint kinase 1
Peak_106474	chr5:156754761-156756081	0.4823	3.9753	7.44	0.06602	0.9406	0.392222	5.74e-16	0.135829	0.471949	chr5	156754762	156756081	1320	3.41848	0.402894	8.48481	0.162323	Exon (uc011ddn.2/26999, exon 18 of 30)	chr5	156768607	156772729	4123	-	408263	uc003lwu.2	17967	ENSG00000172568	FNDC9	fibronectin type III domain containing 9
Peak_34187	chr13:51058411-51059130	-0.8402	2.6667	12.47	0.007011	0.5825	0.391856	0.122355	0.214489	0.2713	chr13	51058412	51059130	719	1.97569	0.587526	3.36273	0.345186	Intron (uc001vee.1/10301, intron 5 of 5)	chr13	50746154	50747751	1598	+	145165	uc001vej.3	312976	ENSG00000232150	ST13P4	suppression of tumorigenicity 13 (colon carcinoma) (Hsp70 interacting protein) pseudogene 4
Peak_123095	chr7:116231320-116232239	-0.7404	3.4149	13.29	0.006525	0.575	0.391829	0.385031	0.0301014	0.193039	chr7	116231321	116232239	919	3.03554	0.448336	6.77068	0.201006	Distal Intergenic	chr7	116166412	116201239	34828	+	857	uc010lkf.2	65827	ENSG00000105974	CAV1	caveolin 1, caveolae protein, 22kDa
Peak_42381	chr15:29149612-29150409	0.6301	2.8332	8.543	0.02715	0.7542	0.390785	0.196146	0.0172762	0.395793	chr15	29149613	29150409	797	1.42079	1.25983	1.12776	1.58717	Intron (uc010uas.1/321, intron 1 of 4)	chr15	29131168	29347038	215871	+	321	uc010uas.1	19241	ENSG00000034053	APBA2	amyloid beta (A4) precursor protein-binding, family A, member 2
Peak_137648	chr9:119448820-119450910	0.3375	4.8478	4.169	0.195	0.9736	0.390638	1.85e-16	0.0460754	0.563286	chr9	119448821	119450910	2090	4.78864	0.516331	9.27435	0.266598	Promoter (<=1kb)	chr9	119449581	119463579	13999	+	22954	uc004bjw.2	0	ENSG00000119401	TRIM32	tripartite motif containing 32
Peak_24364	chr11:124609104-124610675	0.639	3.6453	9.774	0.0152	0.6436	0.388446	1.33e-16	0.0339553	0.577599	chr11	124609105	124610675	1571	3.84985	0.845193	4.55499	0.714352	Promoter (<=1kb)	chr11	124609829	124617102	7274	+	4900	uc001qaq.2	0	ENSG00000154146	NRGN	neurogranin (protein kinase C substrate, RC3)
Peak_16923	chr10:116514306-116515071	-0.6757	2.4139	7.95	0.03047	0.7804	0.386963	0	0.187498	0.42554	chr10	116514307	116515071	765	1.27796	0.971196	1.31586	0.943223	Intron (uc001lbz.1/3983, intron 1 of 1)	chr10	116361041	116528019	166979	-	3983	uc001lbz.1	13712	ENSG00000099204	ABLIM1	actin binding LIM protein 1
Peak_113499	chr6:113612839-113613749	-0.7119	2.955	10.05	0.01486	0.6389	0.38623	0	0.000587101	0.613183	chr6	113612840	113613749	910	2.26001	0.694385	3.2547	0.482171	Distal Intergenic	chr6	114178527	114184652	6126	+	4082	uc003pvy.4	-565687	ENSG00000277443	MARCKS	myristoylated alanine-rich protein kinase C substrate
Peak_78519	chr3:28152400-28152835	-0.9543	2.0554	8.711	0.006569	0.575	0.385259	0	0.00023973	0.614501	chr3	28152401	28152835	435	1.29881	0.637846	2.03624	0.406847	Distal Intergenic	chr3	28283124	28361263	78140	+	152100	uc003cea.3	-130723	ENSG00000187118	CMC1	C-x(9)-C motif containing 1
Peak_137815	chr9:122127850-122128359	0.4132	2.6755	3.465	0.1735	0.9736	0.385061	0	0.010715	0.604224	chr9	122127851	122128359	509	2.54013	0.587496	4.32365	0.345152	Intron (uc004bkc.2/1620, intron 7 of 7)	chr9	121928908	122131739	202832	-	1620	uc004bkc.2	3888	ENSG00000078725	BRINP1	bone morphogenetic protein/retinoic acid inducible neural-specific 1
Peak_135050	chr9:69380457-69381990	0.866	4.2737	11.18	0.002493	0.5621	0.385022	1.11e-17	0.00212596	0.612852	chr9	69380458	69381990	1533	3.19848	0.953806	3.35339	0.909746	Promoter (<=1kb)	chr9	69381981	69400536	18556	+	728747	uc010mnw.1	0	ENSG00000172014	ANKRD20A4	ankyrin repeat domain 20 family, member A4
Peak_104159	chr5:116500624-116501461	-0.7522	3.3255	12.41	0.007133	0.5825	0.384797	0.121954	0.114695	0.378554	chr5	116500625	116501461	837	2.31543	0.797791	2.9023	0.63647	Distal Intergenic	chr5	116751208	116915439	164232	+	728342	uc003kry.3	-250583	NA	LINC00992	long intergenic non-protein coding RNA 992
Peak_79961	chr3:56590818-56592107	0.4952	4.5427	6.452	0.06416	0.9374	0.38414	2.31e-14	0.0367398	0.57912	chr3	56590819	56592107	1289	3.58342	0.674579	5.31208	0.455057	Promoter (<=1kb)	chr3	56591184	56604774	13591	+	285331	uc003dhv.2	0	ENSG00000180376	CCDC66	coiled-coil domain containing 66
Peak_33784	chr13:44765265-44766183	-0.478	3.3236	5.863	0.08515	0.9736	0.383154	0	0.0911807	0.525666	chr13	44765266	44766183	918	2.13498	1.08446	1.96872	1.17604	Distal Intergenic	chr13	44720606	44732358	11753	-	100874377	uc031qlj.1	-33825	ENSG00000235285	SMIM2-IT1	SMIM2 intronic transcript 1 (non-protein coding)
Peak_62984	chr2:96603251-96603659	-1.187	1.5815	11.66	0.002077	0.5621	0.382739	0.39463	0.0602295	0.162401	chr2	96603252	96603659	408	0.545105	0.921603	0.591475	0.849351	Intron (uc002sva.1/uc002sva.1, intron 39 of 41)	chr2	96676299	96688884	12586	+	729234	uc010fht.3	-73047	ENSG00000231584	FAHD2CP	fumarylacetoacetate hydrolase domain containing 2C, pseudogene
Peak_113398	chr6:112013932-112014449	-0.6686	2.2093	7.786	0.0424	0.8495	0.382097	0.0863343	0.16321	0.368359	chr6	112013933	112014449	517	1.2556	0.79904	1.57138	0.638465	Intron (uc003pvh.3/2534, intron 2 of 10)	chr6	112015578	112024237	8660	-	2534	uc010kdy.1	10304	ENSG00000010810	FYN	FYN proto-oncogene, Src family tyrosine kinase
Peak_122161	chr7:98971734-98973436	0.5113	3.6065	6.721	0.05438	0.8972	0.381536	1.51e-20	0.201099	0.417365	chr7	98971735	98973436	1702	2.71532	0.742615	3.65642	0.551478	Promoter (<=1kb)	chr7	98972298	98992404	20107	+	10095	uc003upz.3	0	ENSG00000130429	ARPC1B	actin related protein 2/3 complex, subunit 1B, 41kDa
Peak_13085	chr10:37694331-37695053	-1.535	2.3401	16.41	0.000401	0.5621	0.381325	0.199714	0.115915	0.303047	chr10	37694332	37695053	722	1.41612	1.03368	1.36997	1.0685	Distal Intergenic	chr10	37890366	37891859	1494	-	100288485	uc021ppd.1	197527	ENSG00000256892	MTRNR2L7	MT-RNR2-like 7
Peak_13859	chr10:61224866-61225257	-0.8897	1.71	7.147	0.01821	0.6717	0.38091	1.95e-20	0.18854	0.43055	chr10	61224867	61225257	391	1.24313	0.576097	2.15784	0.331888	Distal Intergenic	chr10	61005889	61122661	116773	-	220965	uc010qie.2	-102596	ENSG00000148541	FAM13C	family with sequence similarity 13, member C
Peak_13646	chr10:56416368-56417022	-0.83	2.1889	9.477	0.01248	0.6196	0.379826	0.0855419	0.198024	0.336608	chr10	56416369	56417022	654	1.30885	0.779314	1.67949	0.60733	Intron (uc010qhq.2/65217, intron 33 of 34)	chr10	55568452	56424050	855599	-	65217	uc021pqv.1	7681	ENSG00000150275	PCDH15	protocadherin-related 15
Peak_19873	chr11:36119661-36120987	-0.4576	3.3469	6.277	0.09431	0.9736	0.379071	0	0.0130918	0.607837	chr11	36119662	36120987	1326	2.54337	0.614841	4.13663	0.378029	Promoter (<=1kb)	chr11	36119877	36252841	132965	+	143458	uc010rfa.1	0	ENSG00000179241	LDLRAD3	low density lipoprotein receptor class A domain containing 3
Peak_46219	chr16:22222969-22223509	-1.095	1.707	7.361	0.0116	0.6157	0.376884	6.48e-17	0.0896444	0.533472	chr16	22222970	22223509	540	0.191214	1.20447	0.158753	1.45076	Intron (uc002dkh.3/29904, intron 1 of 18)	chr16	22217592	22297953	80362	+	29904	uc002dkh.3	5917	ENSG00000103319	EEF2K	eukaryotic elongation factor-2 kinase
Peak_83207	chr3:122785452-122786821	0.3834	4.5807	3.68	0.1491	0.9736	0.376391	0	0.0426607	0.580948	chr3	122785453	122786821	1369	3.48443	0.83054	4.19537	0.689797	Promoter (<=1kb)	chr3	122785856	122880953	95098	+	10954	uc003egc.2	0	ENSG00000065485	PDIA5	protein disulfide isomerase family A, member 5
Peak_4290	chr1:93644973-93646704	0.4012	6.2947	5.072	0.09901	0.9736	0.376127	8.41e-16	0.00329819	0.620575	chr1	93644974	93646704	1731	5.70351	0.22763	25.0561	0.0518153	Promoter (<=1kb)	chr1	93646281	93744287	98007	+	343099	uc021opx.1	0	ENSG00000122483	CCDC18	coiled-coil domain containing 18
Peak_62872	chr2:91638872-91639529	-1.88	2.5679	19.08	0.0001741	0.5621	0.376067	0.0926128	0.200202	0.331118	chr2	91638873	91639529	657	1.7097	0.899613	1.90048	0.809303	Distal Intergenic	chr2	91805188	91847975	42788	-	654342	uc002sts.4	209102	ENSG00000143429	LOC654342	lymphocyte-specific protein 1 pseudogene
Peak_19907	chr11:36452666-36453652	-0.4433	3.1857	4.984	0.1137	0.9736	0.375375	0	0.000201324	0.624423	chr11	36452667	36453652	986	2.22906	0.772355	2.88605	0.596532	Exon (uc001mwo.4/79899, exon 5 of 9)	chr11	36422547	36486754	64208	+	79899	uc010rfc.2	31105	ENSG00000135362	PRR5L	proline rich 5 like
Peak_83491	chr3:127818891-127819370	-0.8315	2.0491	4.975	0.03444	0.8085	0.374681	0	0.0451935	0.580126	chr3	127818892	127819370	479	0.60297	1.30533	0.461929	1.70389	Intron (uc003ekf.3/8607, intron 4 of 9)	chr3	127799800	127842671	42872	-	8607	uc003ekh.3	23779	ENSG00000175792	RUVBL1	RuvB-like AAA ATPase 1
Peak_29730	chr12:83260136-83260654	-1.031	2.3881	14.56	0.001316	0.5621	0.374249	0.0352173	0.255036	0.335497	chr12	83260137	83260654	518	1.79424	0.520911	3.44443	0.271348	Intron (uc001szr.1/160335, intron 2 of 5)	chr12	83080934	83359746	278813	+	160335	uc001szr.1	179720	ENSG00000179104	TMTC2	transmembrane and tetratricopeptide repeat containing 2
Peak_67280	chr2:175350566-175352681	0.3667	5.9299	4.05	0.1486	0.9736	0.37417	0	0.0730828	0.552748	chr2	175350567	175352681	2115	5.28594	0.238862	22.1297	0.0570549	Promoter (<=1kb)	chr2	175296300	175351816	55517	-	151556	uc002uit.4	0	ENSG00000163328	GPR155	G protein-coupled receptor 155
Peak_113727	chr6:117515823-117516652	0.61	3.4315	7	0.01696	0.6588	0.373921	0	0.00490628	0.621173	chr6	117515824	117516652	829	2.57644	0.70129	3.67386	0.491808	Distal Intergenic	chr6	117586721	117594728	8008	+	245806	uc003pxn.3	-70897	ENSG00000170162	VGLL2	vestigial-like family member 2
Peak_99910	chr5:37723375-37724126	-0.6197	2.6844	6.001	0.04619	0.8656	0.370891	0	0.0830075	0.546102	chr5	37723376	37724126	751	1.78474	0.747393	2.38795	0.558597	Intron (uc003jkv.3/55100, intron 15 of 17)	chr5	37812779	37834924	22146	-	2668	uc011cpd.2	111548	ENSG00000168621	GDNF	glial cell derived neurotrophic factor
Peak_71208	chr20:5509102-5509951	0.271	3.4738	2.592	0.3098	0.9736	0.369694	0.0130793	0.0811339	0.536093	chr20	5509103	5509951	849	2.38634	0.906509	2.63245	0.821759	Distal Intergenic	chr20	5479218	5485242	6025	-	149837	uc002wmc.4	-24709	ENSG00000205181	LINC00654	long intergenic non-protein coding RNA 654
Peak_95511	chr4:152235034-152235502	-0.5166	1.8326	2.962	0.15	0.9736	0.369448	0	0.0285156	0.602036	chr4	152235035	152235502	468	0.912335	0.758828	1.2023	0.575819	Distal Intergenic	chr4	152198325	152212605	14281	+	345062	uc011cif.2	37177	ENSG00000189099	PRSS48	protease, serine, 48
Peak_9550	chr1:209763201-209764402	-0.5925	2.9507	5.878	0.03863	0.8293	0.368102	0	0.12626	0.505637	chr1	209763202	209764402	1201	3.48315	1.12353	3.10018	1.26233	Intron (uc001hhf.4/57172, intron 1 of 10)	chr1	209757062	209787284	30223	+	57172	uc001hhe.3	7340	ENSG00000008118	CAMK1G	calcium/calmodulin-dependent protein kinase IG
Peak_125652	chr8:11973052-11973919	2.392	2.1893	10.54	0.003174	0.5621	0.367957	0	0.0361267	0.595916	chr8	11973053	11973919	867	-0.126638	2.06266	-0.0613956	4.25455	Promoter (<=1kb)	chr8	11973291	12008698	35408	+	100132923	uc011kxo.1	0	ENSG00000255052	FAM66D	family with sequence similarity 66, member D
Peak_80287	chr3:63507117-63507675	0.5761	2.3932	5.962	0.06558	0.9398	0.367821	0.0501639	0.12008	0.461935	chr3	63507118	63507675	558	0.880356	1.37498	0.640267	1.89058	Intron (uc003dlp.3/132204, intron 3 of 5)	chr3	63409272	63535727	126456	-	100874016	uc031sai.1	28609	ENSG00000241359	SYNPR-AS1	SYNPR antisense RNA 1
Peak_58963	chr2:16054390-16055128	0.5145	2.6287	5.308	0.09031	0.9736	0.367687	0	0.0577124	0.5746	chr2	16054391	16055128	738	1.94481	0.560903	3.46729	0.314612	Distal Intergenic	chr2	16080683	16087129	6447	+	4613	uc002rci.3	-26292	ENSG00000134323	MYCN	v-myc avian myelocytomatosis viral oncogene neuroblastoma derived homolog
Peak_40717	chr14:81129812-81130648	-0.6782	2.8385	8.625	0.02174	0.702	0.3671	0.0401458	0.0113779	0.581376	chr14	81129813	81130648	836	1.82715	0.845347	2.16141	0.714612	Intron (uc010asz.3/145508, intron 7 of 14)	chr14	80943326	81302681	359356	-	145508	uc010asz.3	172868	ENSG00000100629	CEP128	centrosomal protein 128kDa
Peak_133012	chr9:731264-731860	-1.149	2.344	10.04	0.003853	0.5621	0.365651	0	0.0315751	0.602774	chr9	731265	731860	596	1.115	0.985857	1.13099	0.971914	Promoter (1-2kb)	chr9	732378	746106	13729	+	23189	uc010mgx.2	-1113	ENSG00000107104	KANK1	KN motif and ankyrin repeat domains 1
Peak_129581	chr8:87902524-87903008	-1.184	2.364	12.41	0.00158	0.5621	0.364685	0.108672	0.139821	0.386821	chr8	87902525	87903008	484	1.71697	0.566497	3.03085	0.320918	Intron (uc003ydy.2/168975, intron 2 of 10)	chr8	87878676	88394955	516280	+	168975	uc003ydy.2	24332	ENSG00000176571	CNBD1	cyclic nucleotide binding domain containing 1
Peak_139279	chrX:11445153-11446174	0.5345	3.2857	5.191	0.04737	0.8696	0.364148	8.03e-23	0.00805614	0.627796	chrX	11445154	11446174	1021	2.11523	1.0217	2.0703	1.04387	Promoter (<=1kb)	chrX	11155663	11445893	290231	-	395	uc004cun.1	0	ENSG00000047648	ARHGAP6	Rho GTPase activating protein 6
Peak_110783	chr6:58354117-58354876	-0.6427	2.8032	8.834	0.03256	0.7978	0.363328	0	0.255082	0.38159	chr6	58354118	58354876	759	1.83761	0.745963	2.46341	0.55646	Distal Intergenic	chr6	58246159	58287724	41566	-	375513	uc011dxp.1	-67152	ENSG00000183666	GUSBP4	glucuronidase, beta pseudogene 4
Peak_48268	chr16:89707340-89707917	-0.6842	1.9952	3.629	0.06775	0.9446	0.362063	0	0.0610429	0.576894	chr16	89707341	89707917	577	0.951413	0.975245	0.975563	0.951102	Downstream (2-3kb)	chr16	89710839	89713288	2450	-	5119	uc002fnt.4	5947	ENSG00000131165	CHMP1A	charged multivesicular body protein 1A
Peak_53332	chr18:35084453-35084836	1.047	2.4594	16.06	0.000637	0.5621	0.359768	0.0783817	0.0764026	0.485448	chr18	35084454	35084836	383	1.30616	0.946117	1.38055	0.895137	Intron (uc002lae.2/56853, intron 12 of 12)	chr18	34823008	35146000	322993	-	56853	uc002lae.2	61546	ENSG00000101489	CELF4	CUGBP, Elav-like family member 4
Peak_10416	chr1:225066648-225067545	-0.4144	3.2947	5.402	0.1282	0.9736	0.359513	2.6e-18	0.0132754	0.627211	chr1	225066649	225067545	897	2.11205	0.996668	2.11911	0.993347	Distal Intergenic	chr1	225117356	225155626	38271	+	127602	uc001hov.4	-50707	ENSG00000185842	DNAH14	dynein, axonemal, heavy chain 14
Peak_53165	chr18:32674404-32675017	-0.8447	2.2673	9.78	0.01127	0.6136	0.359219	0	0.319843	0.320938	chr18	32674405	32675017	613	1.28648	0.755296	1.70328	0.570472	Intron (uc010xcb.3/10982, intron 3 of 7)	chr18	32621614	32723432	101819	+	10982	uc010xcd.3	53403	ENSG00000166974	MAPRE2	microtubule-associated protein, RP/EB family, member 2
Peak_84085	chr3:140910753-140911935	0.3844	4.4202	4.249	0.1458	0.9736	0.357968	0	0.00841504	0.633617	chr3	140910754	140911935	1182	3.71309	0.49342	7.52522	0.243464	Distal Intergenic	chr3	140950682	141013486	62805	+	92370	uc003etu.3	-39928	ENSG00000155893	PXYLP1	2-phosphoxylose phosphatase 1
Peak_112785	chr6:100912663-100913333	0.4728	2.6637	4.619	0.109	0.9736	0.357156	0	0.0218734	0.62097	chr6	100912664	100913333	670	1.68093	0.827347	2.03171	0.684503	Promoter (<=1kb)	chr6	100836750	100912805	76056	-	6492	uc010kcu.3	0	ENSG00000112246	SIM1	single-minded family bHLH transcription factor 1
Peak_124970	chr7:151932702-151933176	-1.079	1.9518	9.262	0.005251	0.5621	0.356228	0.210465	0.151135	0.282172	chr7	151932703	151933176	474	0.991315	0.796933	1.24391	0.635102	5' UTR	chr7	151832010	151935989	103980	-	58508	uc003wkz.3	3286	ENSG00000055609	KMT2C	lysine (K)-specific methyltransferase 2C
Peak_102324	chr5:85590521-85590890	-1.217	1.6154	9.363	0.005043	0.5621	0.356098	0.315606	0.107133	0.221163	chr5	85590522	85590890	369	0.805718	0.657201	1.22598	0.431913	Intron (uc003kiq.3/285622, intron 7 of 7)	chr5	85578262	85593365	15104	+	285622	uc003kiq.3	12628	ENSG00000205449	NBPF22P	neuroblastoma breakpoint family, member 22, pseudogene
Peak_140580	chrX:57147254-57148389	0.5745	3.8285	5.649	0.02687	0.753	0.353968	6.14e-17	0.00174608	0.644286	chrX	57147255	57148389	1135	3.19923	0.638734	5.00871	0.407981	Promoter (<=1kb)	chrX	57146115	57147979	1865	-	474343	uc004duy.3	0	ENSG00000186787	SPIN2B	spindlin family, member 2B
Peak_52391	chr18:15284089-15285410	-0.5703	3.735	8.371	0.02881	0.767	0.352374	0.0512837	0.00012486	0.596218	chr18	15284090	15285410	1321	2.26041	1.35684	1.66594	1.84101	Distal Intergenic	chr18	15313555	15325918	12364	-	644669	uc002ktd.1	41828	ENSG00000215512	LOC644669	ankyrin repeat domain 30B pseudogene
Peak_37349	chr13:114186650-114187122	1.211	2.0836	15.33	0.0005719	0.5621	0.351689	0.380139	0.0240506	0.244122	chr13	114186651	114187122	472	0.519462	1.37183	0.378663	1.88192	Intron (uc001vtt.4/55002, intron 8 of 8)	chr13	114145308	114188666	43359	+	55002	uc001vtt.4	41814	ENSG00000150403	TMCO3	transmembrane and coiled-coil domains 3
Peak_46526	chr16:32131079-32132488	-2.224	3.1616	21.3	9.04e-05	0.5621	0.350856	0.306518	0.183825	0.158801	chr16	32131080	32132488	1409	1.96295	1.18833	1.65185	1.41214	Distal Intergenic	chr16	32162609	32163874	1266	-	440362	uc002ecx.4	32794	NA	NA	NA
Peak_70207	chr2:227808804-227809335	-1.044	1.8227	8.987	0.00587	0.5703	0.350392	0.0123886	0.331083	0.306137	chr2	227808805	227809335	531	0.982296	0.70224	1.3988	0.493141	Intron (uc002voi.3/84236, intron 6 of 6)	chr2	227771466	227863923	92458	+	84236	uc002voj.3	37869	ENSG00000144468	RHBDD1	rhomboid domain containing 1
Peak_78818	chr3:33828491-33829460	0.5495	2.8158	6.522	0.0634	0.9347	0.350056	1e-16	0.0332735	0.616671	chr3	33828492	33829460	969	2.35494	0.525541	4.48097	0.276194	Distal Intergenic	chr3	33840063	33868756	28694	+	10015	uc011axv.3	-11571	ENSG00000170248	PDCD6IP	programmed cell death 6 interacting protein
Peak_64308	chr2:121740782-121741687	0.6893	3.2368	9.833	0.01163	0.6157	0.349772	0	0.052892	0.597336	chr2	121740783	121741687	905	2.20863	0.935149	2.36179	0.874504	Intron (uc002tmq.1/2736, intron 7 of 10)	chr2	121554867	121728182	173316	+	2736	uc002tmv.1	186820	ENSG00000074047	GLI2	GLI family zinc finger 2
Peak_13281	chr10:47672235-47672778	1.012	2.389	12.12	0.001759	0.5621	0.349734	0.108059	0.0296481	0.51256	chr10	47672236	47672778	543	1.36118	0.918327	1.48224	0.843324	Intron (uc031pux.1/uc031pux.1, intron 10 of 18)	chr10	47746920	47753182	6263	+	244	uc009xnh.1	-74684	NA	NA	NA
Peak_43290	chr15:52121215-52122758	0.5562	4.4346	7.178	0.03291	0.8004	0.349453	0	0.0221794	0.628368	chr15	52121216	52122758	1543	3.81038	0.421564	9.03866	0.177716	Promoter (<=1kb)	chr15	52121825	52204331	82507	+	29766	uc002abn.3	0	ENSG00000138594	TMOD3	tropomodulin 3 (ubiquitous)
Peak_68516	chr2:197615577-197616329	0.5025	2.6204	4.979	0.09133	0.9736	0.349305	0	0.0574429	0.593252	chr2	197615578	197616329	752	1.88541	0.563156	3.34793	0.317145	Distal Intergenic	chr2	197584003	197592735	8733	+	284992	uc002utq.1	32326	ENSG00000144395	CCDC150	coiled-coil domain containing 150
Peak_12701	chr10:29167024-29167980	-0.4627	2.8301	4.286	0.118	0.9736	0.349212	1.31e-17	0.0193791	0.631409	chr10	29167025	29167980	956	2.02065	0.735986	2.74551	0.541675	Distal Intergenic	chr10	29078240	29084979	6740	-	100507605	uc001iuk.2	-83001	ENSG00000235824	LINC00837	long intergenic non-protein coding RNA 837
Peak_32308	chr13:20165925-20166976	0.6297	2.4328	8.258	0.0411	0.8423	0.348651	0.141642	0.093188	0.416519	chr13	20165926	20166976	1051	1.5518	0.72847	2.13021	0.530668	Distal Intergenic	chr13	19997019	20135714	138696	-	93492	uc010tcm.2	-31262	ENSG00000132958	TPTE2	transmembrane phosphoinositide 3-phosphatase and tensin homolog 2
Peak_39996	chr14:68566241-68566784	-0.541	2.1424	4.536	0.1055	0.9736	0.348327	0	0.115123	0.53655	chr14	68566242	68566784	543	0.989879	0.929534	1.06492	0.864034	Intron (uc001xkd.3/5890, intron 7 of 10)	chr14	68286496	68354043	67548	+	5890	uc010aqq.3	280288	ENSG00000182185	RAD51B	RAD51 paralog B
Peak_124547	chr7:141949272-141949902	-1.493	2.0711	13.52	0.001063	0.5621	0.347038	0.209209	0.215124	0.228629	chr7	141949273	141949902	630	1.32153	0.680443	1.94216	0.463003	Downstream (2-3kb)	chr7	141940556	141946886	6331	-	100289017	uc022amw.1	-3016	ENSG00000240268	MOXD2P	monooxygenase, DBH-like 2, pseudogene
Peak_108749	chr6:20212158-20213471	0.5341	4.8858	8.407	0.03389	0.8081	0.346034	0.0500972	0.0315957	0.572273	chr6	20212159	20213471	1313	3.98369	0.683104	5.83176	0.466631	Promoter (<=1kb)	chr6	20099916	20212695	112780	-	154141	uc003ncx.2	0	ENSG00000172197	MBOAT1	membrane bound O-acyltransferase domain containing 1
Peak_82940	chr3:115965318-115965745	-0.591	1.967	4.835	0.08574	0.9736	0.345994	5.95e-17	0.125789	0.528217	chr3	115965319	115965745	427	0.871544	0.917203	0.950219	0.84126	Intron (uc003ebs.3/4045, intron 6 of 6)	chr3	115521210	116164385	643176	-	4045	uc003ebs.3	199066	ENSG00000185565	LSAMP	limbic system-associated membrane protein
Peak_6147	chr1:151735117-151736734	0.4122	3.8875	5.341	0.1198	0.9736	0.344681	2.57e-16	0.00481339	0.650505	chr1	151735118	151736734	1617	3.45544	0.423206	8.16492	0.179103	Promoter (<=1kb)	chr1	151735445	151743806	8362	+	51686	uc010pdl.2	0	ENSG00000143450	OAZ3	ornithine decarboxylase antizyme 3
Peak_27135	chr12:40540652-40541487	-0.709	3.0443	10.73	0.01172	0.6157	0.343704	0.288637	0.0917542	0.275905	chr12	40540653	40541487	835	2.1119	0.763229	2.76707	0.582518	Distal Intergenic	chr12	40148823	40499661	350839	-	114134	uc010skm.2	-41826	ENSG00000151229	SLC2A13	solute carrier family 2 (facilitated glucose transporter), member 13
Peak_52176	chr18:11396463-11397017	-1.733	2.011	13.87	0.0009412	0.5621	0.34362	0.311645	0.159557	0.185178	chr18	11396464	11397017	554	1.12611	0.846192	1.3308	0.71604	Distal Intergenic	chr18	10670244	11148761	478518	-	63895	uc002kos.2	-248256	ENSG00000154864	PIEZO2	piezo-type mechanosensitive ion channel component 2
Peak_128389	chr8:67371761-67372905	-0.3448	3.6698	4.136	0.1996	0.9736	0.343502	0.15022	0.14815	0.358129	chr8	67371762	67372905	1144	3.54006	0.367949	9.62105	0.135387	Exon (uc003xwb.4/137872, exon 13 of 14)	chr8	67344718	67366392	21675	+	137872	uc011leq.1	28187	ENSG00000147576	ADHFE1	alcohol dehydrogenase, iron containing, 1
Peak_142660	chrX:153140699-153141401	0.7665	2.6284	7.164	0.01473	0.6368	0.342712	0.140818	0.000607623	0.515862	chrX	153140700	153141401	702	1.55354	0.972734	1.59709	0.946211	Promoter (<=1kb)	chrX	153126969	153141399	14431	-	3897	uc004fjc.4	0	ENSG00000198910	L1CAM	L1 cell adhesion molecule
Peak_54570	chr18:55924255-55925161	-0.5874	2.8014	5.654	0.0483	0.8736	0.34212	0	0.0429038	0.614977	chr18	55924256	55925161	906	2.11762	0.517088	4.09527	0.26738	Intron (uc002lgx.3/23327, intron 5 of 29)	chr18	55912659	56068772	156114	+	23327	uc002lhh.2	12502	ENSG00000049759	NEDD4L	neural precursor cell expressed, developmentally down-regulated 4-like, E3 ubiquitin protein ligase
Peak_110080	chr6:46642079-46642785	-0.5359	2.5889	5.295	0.07964	0.9701	0.34189	0	0.00657074	0.651539	chr6	46642080	46642785	706	1.76054	0.644283	2.73255	0.415101	Intron (uc003oyg.3/9481, intron 6 of 6)	chr6	46655612	46672056	16445	+	221400	uc003oyj.3	-13532	ENSG00000180113	TDRD6	tudor domain containing 6
Peak_121172	chr7:79878929-79879729	-0.6377	2.9208	8.167	0.02948	0.772	0.341028	0.220346	0.0021925	0.436433	chr7	79878930	79879729	800	1.94833	0.828281	2.35225	0.686049	Distal Intergenic	chr7	79765071	79848725	83655	+	2770	uc011kgt.1	114658	ENSG00000127955	GNAI1	guanine nucleotide binding protein (G protein), alpha inhibiting activity polypeptide 1
Peak_78241	chr3:23842154-23842605	-0.8857	2.3705	11.93	0.005631	0.5656	0.340811	0.224999	0.191764	0.242426	chr3	23842155	23842605	451	1.81986	0.420756	4.3252	0.177036	Distal Intergenic	chr3	23847384	23933131	85748	+	7324	uc003cch.3	-5229	ENSG00000170142	UBE2E1	ubiquitin-conjugating enzyme E2E 1
Peak_132428	chr8:136477632-136478749	-0.5413	2.9707	7.756	0.05775	0.9123	0.340805	0	0.24342	0.415776	chr8	136477633	136478749	1117	2.60303	0.328979	7.91243	0.108227	Intron (uc003yuv.3/10656, intron 1 of 8)	chr8	136469716	136659848	190133	+	10656	uc003yuv.3	9033	ENSG00000131773	KHDRBS3	KH domain containing, RNA binding, signal transduction associated 3
Peak_125019	chr7:152965958-152966480	-1.588	1.253	10.06	0.00382	0.5621	0.340527	0.309698	0.17442	0.175355	chr7	152965959	152966480	522	-0.147049	1.08664	-0.135325	1.18079	Distal Intergenic	chr7	152456834	152552464	95631	+	57180	uc003wle.2	509646	ENSG00000133627	ACTR3B	ARP3 actin-related protein 3 homolog B (yeast)
Peak_115833	chr6:150246804-150247912	0.6945	3.4004	10.23	0.01122	0.6136	0.340258	7.92e-15	0.000461343	0.659281	chr6	150246805	150247912	1108	2.37494	0.896105	2.65029	0.803005	Distal Intergenic	chr6	150238014	150244214	6201	-	353091	uc003qnm.2	-3698	ENSG00000203722	RAET1G	retinoic acid early transcript 1G
Peak_31196	chr12:108522745-108524034	0.5099	3.3285	6.076	0.05812	0.9146	0.339785	0	0.236195	0.42402	chr12	108522746	108524034	1289	3.21806	0.552127	5.82848	0.304844	Promoter (<=1kb)	chr12	108523511	108644313	120803	+	9671	uc001tms.3	0	ENSG00000075035	WSCD2	WSC domain containing 2
Peak_88927	chr4:25443100-25443727	0.6065	2.7675	6.042	0.03865	0.8293	0.33792	0	0.0141892	0.64789	chr4	25443101	25443727	627	2.29656	0.474279	4.84222	0.224941	Distal Intergenic	chr4	25414540	25420120	5581	+	29945	uc003grq.3	29187	ENSG00000053900	ANAPC4	anaphase promoting complex subunit 4
Peak_5453	chr1:114694684-114695988	0.5113	3.8356	5.855	0.04807	0.8733	0.33764	0	0.133521	0.528839	chr1	114694685	114695988	1304	3.18756	0.601536	5.29903	0.361846	Promoter (<=1kb)	chr1	114631914	114695062	63149	-	148281	uc021orz.1	0	ENSG00000134207	SYT6	synaptotagmin VI
Peak_24912	chr12:1163445-1164141	-0.8836	2.3257	7.644	0.01027	0.6074	0.337239	9.14e-19	0.034058	0.628703	chr12	1163446	1164141	696	0.970874	1.10881	0.875604	1.22945	Intron (uc001qiz.2/23085, intron 2 of 19)	chr12	1136914	1605099	468186	+	23085	uc001qjf.2	27227	ENSG00000082805	ERC1	ELKS/RAB6-interacting/CAST family member 1
Peak_48819	chr17:14212390-14213293	0.3545	3.3363	3.163	0.1919	0.9736	0.33693	0	0.00569056	0.65738	chr17	14212391	14213293	903	2.72766	0.563019	4.8447	0.31699	Intron (uc002goh.1/9953, intron 1 of 1)	chr17	14207057	14209062	2006	+	84815	uc010vvv.2	6236	ENSG00000266709	MGC12916	uncharacterized protein MGC12916
Peak_110433	chr6:53125527-53126012	-0.4942	1.9694	2.821	0.1581	0.9736	0.335305	0	0.171369	0.493326	chr6	53125528	53126012	485	1.16647	0.634102	1.83956	0.402086	Distal Intergenic	chr6	53141791	53141869	79	+	100847075	uc031sow.1	-16263	ENSG00000264056	MIR5685	microRNA 5685
Peak_95771	chr4:155691806-155692318	-0.7972	1.9827	5.833	0.02297	0.7141	0.335297	0.0885541	0.0140405	0.562108	chr4	155691807	155692318	512	1.31027	0.560417	2.33803	0.314067	Distal Intergenic	chr4	155702424	155749965	47542	+	166863	uc003ioo.4	-10617	ENSG00000151962	RBM46	RNA binding motif protein 46
Peak_133057	chr9:2138566-2139284	0.7388	2.7022	11.26	0.01194	0.6157	0.33523	4.32e-17	0.0855851	0.579185	chr9	2138567	2139284	718	1.63121	0.919892	1.77326	0.846201	Intron (uc003zhc.3/6595, intron 27 of 33)	chr9	2158452	2193623	35172	+	6595	uc011llw.2	-19885	ENSG00000080503	SMARCA2	SWI/SNF related, matrix associated, actin dependent regulator of chromatin, subfamily a, member 2
Peak_71828	chr20:22193097-22193806	-1.641	2.0963	14.68	0.0007137	0.5621	0.334939	0.253293	0.153777	0.257991	chr20	22193098	22193806	709	0.972261	0.961077	1.01164	0.923668	Distal Intergenic	chr20	22034728	22055292	20565	+	100270679	uc021wbh.1	159078	ENSG00000234435	LINC01432	long intergenic non-protein coding RNA 1432
Peak_10618	chr1:229194313-229194931	-0.6809	2.0679	4.412	0.05788	0.9129	0.334793	0	0.204888	0.46032	chr1	229194314	229194931	618	0.984088	0.874046	1.1259	0.763957	Distal Intergenic	chr1	229406809	229441640	34832	+	5867	uc001hth.4	-212495	ENSG00000168118	RAB4A	RAB4A, member RAS oncogene family
Peak_22805	chr11:96159312-96160807	-0.8326	3.0852	11.05	0.004837	0.5621	0.334706	0.24102	0.106663	0.317611	chr11	96159313	96160807	1495	2.99728	0.559243	5.35952	0.312753	Distal Intergenic	chr11	96123158	96126727	3570	+	8690	uc001pfy.2	37649	ENSG00000183340	JRKL	JRK-like
Peak_82199	chr3:104085798-104086391	-1.063	2.8699	14.01	0.0008959	0.5621	0.334447	0.231346	0.0155978	0.418609	chr3	104085799	104086391	593	1.99234	0.772099	2.58042	0.596136	Distal Intergenic	chr3	103903476	103946105	42630	-	693127	uc021xbz.1	-140286	ENSG00000208032	MIR548A3	microRNA 548a-3
Peak_87225	chr3:192727986-192728603	0.3743	2.3107	2.772	0.2457	0.9736	0.334223	0	1.64e-06	0.665775	chr3	192727987	192728603	617	1.53479	0.580186	2.64534	0.336616	Distal Intergenic	chr3	192514605	192635950	121346	-	151963	uc011bsp.2	-92653	ENSG00000180611	MB21D2	Mab-21 domain containing 2
Peak_117340	chr7:7720811-7721909	-0.995	3.9525	20.83	0.000229	0.5621	0.334151	0.266735	0.269659	0.129455	chr7	7720812	7721909	1098	3.22892	0.59956	5.38548	0.359472	Intron (uc011jxf.2/729852, intron 2 of 3)	chr7	7676575	7758238	81664	-	6119	uc003sri.3	37426	ENSG00000106399	RPA3	replication protein A3, 14kDa
Peak_123405	chr7:121083819-121084574	-1.618	2.8137	16.1	0.0004438	0.5621	0.334112	0.235084	0.263578	0.167226	chr7	121083820	121084574	755	2.4948	0.879871	2.83542	0.774173	Distal Intergenic	chr7	120988905	121036422	47518	-	10447	uc003vjx.3	-48152	ENSG00000196937	FAM3C	family with sequence similarity 3, member C
Peak_142600	chrX:151618912-151620568	0.5382	3.4948	6.505	0.03966	0.8349	0.333847	0.184149	0.0897785	0.392225	chrX	151618913	151620568	1656	2.58681	0.774596	3.33956	0.599999	Promoter (<=1kb)	chrX	151335634	151619831	284198	-	2556	uc010ntk.1	0	ENSG00000011677	GABRA3	gamma-aminobutyric acid (GABA) A receptor, alpha 3
Peak_51783	chr18:3281328-3283330	-0.5655	4.7512	8.734	0.03347	0.8043	0.332421	0.182998	0.273807	0.210773	chr18	3281329	3283330	2002	3.52475	0.922544	3.82069	0.851087	Distal Intergenic	chr18	3262717	3278282	15566	+	103910	uc010wyv.2	20613	ENSG00000118680	MYL12B	myosin, light chain 12B, regulatory
Peak_127568	chr8:54266557-54267690	-1.401	2.8078	17.31	0.0003006	0.5621	0.332354	0.240189	0.168312	0.259145	chr8	54266558	54267690	1133	1.96846	0.769329	2.55868	0.591867	Distal Intergenic	chr8	54138276	54164194	25919	-	4986	uc003xri.1	-103496	ENSG00000082556	OPRK1	opioid receptor, kappa 1
Peak_50290	chr17:54857037-54858224	0.691	3.3174	9.917	0.01133	0.6136	0.331812	0.0621489	0.0212832	0.584756	chr17	54857038	54858224	1187	2.7387	0.529514	5.17209	0.280386	Distal Intergenic	chr17	54869274	54911256	41983	-	339210	uc002iuq.4	54218	ENSG00000214226	C17orf67	chromosome 17 open reading frame 67
Peak_21715	chr11:76797455-76798045	0.842	2.4681	11.22	0.008044	0.5867	0.331783	0.343503	0.013654	0.31106	chr11	76797456	76798045	590	1.30447	1.01514	1.28502	1.03051	Intron (uc001oxx.3/726, intron 2 of 12)	chr11	76813886	76814377	492	+	4975	uc010rsk.2	-16430	ENSG00000254550	OMP	olfactory marker protein
Peak_56885	chr19:21949592-21950793	0.6091	4.2559	9.435	0.01813	0.6711	0.331306	0.158531	0.000139233	0.510024	chr19	21949593	21950793	1201	2.73829	1.37263	1.99492	1.88411	Promoter (<=1kb)	chr19	21906843	21950430	43588	-	163227	uc002nqi.3	0	ENSG00000197020	ZNF100	zinc finger protein 100
Peak_104609	chr5:124910109-124910592	-0.5704	2.2092	4.666	0.09255	0.9736	0.331057	0	0.292587	0.376356	chr5	124910110	124910592	483	1.48827	0.566894	2.6253	0.321369	Distal Intergenic	chr5	125695788	125829853	134066	+	65983	uc011cwt.2	-785678	ENSG00000155324	GRAMD3	GRAM domain containing 3
Peak_125233	chr8:356074-357635	0.4138	4.224	4.34	0.1201	0.9736	0.330658	0.0073627	0.00359094	0.658388	chr8	356075	357635	1561	2.9273	1.09427	2.67511	1.19743	Promoter (<=1kb)	chr8	356808	419875	63068	+	26260	uc003wox.3	0	ENSG00000147364	FBXO25	F-box protein 25
Peak_68501	chr2:197392729-197394038	-0.4613	3.4949	6.273	0.08341	0.9736	0.330455	6.54e-19	0.0542693	0.615276	chr2	197392730	197394038	1309	2.42565	0.86931	2.79032	0.755699	Intron (uc002utm.1/57520, intron 28 of 28)	chr2	197063977	197457335	393359	-	57520	uc002utm.1	64605	ENSG00000138411	HECW2	HECT, C2 and WW domain containing E3 ubiquitin protein ligase 2
Peak_55581	chr18:72364293-72364845	-0.9129	2.1743	9.724	0.006625	0.575	0.33045	0.133295	0.0915896	0.444665	chr18	72364294	72364845	552	1.58028	0.507458	3.11412	0.257513	Intron (uc010xfc.2/55628, intron 2 of 3)	chr18	72342923	72516583	173661	+	55628	uc010xfc.2	21922	ENSG00000215421	ZNF407	zinc finger protein 407
Peak_25428	chr12:10570080-10570557	-0.7394	2.1338	8.64	0.02592	0.7429	0.330433	0	0.351344	0.318223	chr12	10570081	10570557	477	1.18298	0.832218	1.42148	0.692586	Intron (uc001qyf.3/3823, intron 3 of 6)	chr12	10564914	10573194	8281	-	3823	uc001qyf.3	3113	ENSG00000205810	KLRC3	killer cell lectin-like receptor subfamily C, member 3
Peak_49121	chr17:21116871-21118610	0.3285	5.4857	3.482	0.1956	0.9736	0.330378	0	0.0450284	0.624594	chr17	21116872	21118610	1739	4.34968	0.770828	5.64286	0.594176	Promoter (<=1kb)	chr17	21101263	21117908	16646	-	8834	uc002gyp.2	0	ENSG00000178307	TMEM11	transmembrane protein 11
Peak_142525	chrX:148620652-148623098	0.4645	6.4069	8.117	0.05193	0.8893	0.329338	0	0.0249269	0.645735	chrX	148620653	148623098	2446	6.03607	0.355251	16.991	0.126203	Promoter (<=1kb)	chrX	148609132	148621312	12181	-	100131434	uc011mxk.2	0	ENSG00000241769	LINC00893	long intergenic non-protein coding RNA 893
Peak_38968	chr14:50154511-50155411	0.4098	3.7475	5.313	0.1194	0.9736	0.328845	0	0.029541	0.641614	chr14	50154512	50155411	900	2.8651	0.734725	3.89955	0.539821	Promoter (<=1kb)	chr14	50110270	50155098	44829	-	5427	uc001wwu.3	0	ENSG00000100479	POLE2	polymerase (DNA directed), epsilon 2, accessory subunit
Peak_141967	chrX:129254409-129255300	0.3733	3.1787	3.342	0.1834	0.9736	0.328683	0.101306	0.036608	0.533403	chrX	129254410	129255300	891	2.60969	0.583264	4.47428	0.340197	Distal Intergenic	chrX	129198895	129244688	45794	-	2000	uc004eve.4	-10612	ENSG00000102034	ELF4	E74-like factor 4 (ets domain transcription factor)
Peak_141724	chrX:118826915-118827814	0.6736	2.6969	7.02	0.02339	0.7187	0.328237	0	0.0648715	0.606892	chrX	118826916	118827814	899	1.69787	0.890443	1.90677	0.792888	Promoter (<=1kb)	chrX	118749688	118827333	77646	-	23157	uc004ers.3	0	ENSG00000125354	2018-09-06	septin 6
Peak_15534	chr10:92811387-92812330	-0.7492	3.4197	11.12	0.00533	0.5621	0.327541	0.103353	0.00517533	0.56393	chr10	92811388	92812330	943	2.26683	0.964503	2.35026	0.930266	Intron (uc031pwt.1/100874184, intron 3 of 3)	chr10	92805565	92821916	16352	+	100874184	uc031pwt.1	6765	NA	LINC00502	long intergenic non-protein coding RNA 502
Peak_61876	chr2:68668527-68669302	0.4655	3.0664	6.422	0.09765	0.9736	0.326677	0.239637	0.219568	0.214117	chr2	68668528	68669302	775	2.65302	0.393818	6.73667	0.155093	Distal Intergenic	chr2	68689505	68694390	4886	-	554251	uc002seo.3	25862	ENSG00000204923	FBXO48	F-box protein 48
Peak_96381	chr4:165289988-165290473	-0.561	2.1165	4.705	0.09903	0.9736	0.326144	1.48e-18	0.176507	0.497349	chr4	165289989	165290473	485	1.53828	0.457145	3.36497	0.208981	Intron (uc003iqs.2/55016, intron 7 of 7)	chr4	164445450	165304407	858958	-	55016	uc003iqs.2	14418	ENSG00000145416	2018-03-01	membrane-associated ring finger (C3HC4) 1, E3 ubiquitin protein ligase
Peak_60422	chr2:42313294-42314355	0.4949	4.1362	7.13	0.05424	0.8971	0.32566	2.37e-28	0.0214481	0.652892	chr2	42313295	42314355	1061	3.0422	0.853772	3.56325	0.728926	Distal Intergenic	chr2	42275161	42285668	10508	+	91461	uc002rsg.3	39194	ENSG00000162878	PKDCC	protein kinase domain containing, cytoplasmic
Peak_99438	chr5:30908239-30908825	-0.7131	2.8182	8.166	0.01319	0.6251	0.325585	0.134105	0.065303	0.475007	chr5	30908240	30908825	586	1.85629	0.77677	2.38975	0.603372	Distal Intergenic	chr5	31193762	31251961	58200	+	1004	uc003jhc.2	-285522	ENSG00000113361	CDH6	cadherin 6, type 2, K-cadherin (fetal kidney)
Peak_121338	chr7:83239399-83239818	-1.639	1.9928	12.78	0.001383	0.5621	0.32542	0.296693	0.0733661	0.304521	chr7	83239400	83239818	419	1.37275	0.817868	1.67845	0.668908	Intron (uc022agy.1/9723, intron 16 of 16)	chr7	82993222	83270747	277526	-	9723	uc022agy.1	31347	ENSG00000170381	SEMA3E	sema domain, immunoglobulin domain (Ig), short basic domain, secreted, (semaphorin) 3E
Peak_34784	chr13:63077871-63078198	-1.759	1.5686	17.36	0.0002963	0.5621	0.325364	0.321264	0.158176	0.195196	chr13	63077872	63078198	327	0.971028	0.793946	1.22304	0.63035	Distal Intergenic	chr13	61983819	62002079	18261	-	64881	uc010thj.2	-1076119	ENSG00000197991	PCDH20	protocadherin 20
Peak_109166	chr6:27805412-27807202	0.8959	3.92	15.39	0.0005606	0.5621	0.325051	0.27729	0.143794	0.253865	chr6	27805413	27807202	1790	4.08638	0.913734	4.47218	0.83491	Promoter (<=1kb)	chr6	27805658	27806117	460	-	8330	uc003njs.3	0	ENSG00000275221	HIST1H2AK	histone cluster 1, H2ak
Peak_72393	chr20:37201955-37202347	-0.6739	1.4826	3.904	0.09099	0.9736	0.32356	1.51e-18	0.101359	0.575081	chr20	37201956	37202347	392	0.199173	1.10802	0.179755	1.22772	Intron (uc002xiw.3/57148, intron 28 of 29)	chr20	37209838	37217104	7267	+	149685	uc002xjb.1	-7882	ENSG00000182035	ADIG	adipogenin
Peak_52634	chr18:23352731-23353429	-1.449	1.9417	11.29	0.002391	0.5621	0.323339	0.28072	0.210789	0.185152	chr18	23352732	23353429	698	1.32053	0.765748	1.72449	0.58637	Distal Intergenic	chr18	23596217	23670611	74395	-	6760	uc002kvm.3	317879	ENSG00000141380	SS18	synovial sarcoma translocation, chromosome 18
Peak_100441	chr5:51079267-51079722	-1.511	2.0057	13.29	0.001153	0.5621	0.323299	0.253115	0.179552	0.244035	chr5	51079268	51079722	455	1.42895	0.714656	1.99949	0.510734	Distal Intergenic	chr5	50668571	50679166	10596	-	642366	uc031sji.1	-400556	ENSG00000259663	LOC642366	uncharacterized LOC642366
Peak_82738	chr3:112769643-112771216	0.3265	4.4841	4.405	0.2098	0.9736	0.322918	0.0632976	0.125723	0.488061	chr3	112769644	112771216	1573	3.95615	0.400053	9.88907	0.160042	Distal Intergenic	chr3	112721292	112738555	17264	-	25871	uc003dzr.3	-32661	ENSG00000163608	C3orf17	chromosome 3 open reading frame 17
Peak_98661	chr5:15013749-15015156	-0.7814	3.4608	11.31	0.00512	0.5621	0.321891	0.181517	0.149245	0.347347	chr5	15013750	15015156	1407	3.30995	0.505774	6.54433	0.255807	Distal Intergenic	chr5	14704909	14871887	166979	-	56172	uc003jfm.4	-143269	ENSG00000154122	ANKH	ANKH inorganic pyrophosphate transport regulator
Peak_127037	chr8:38220077-38221104	-0.7657	2.8027	9.234	0.009048	0.5987	0.321718	3.03e-16	0.121419	0.556864	chr8	38220078	38221104	1027	1.99648	0.671109	2.9749	0.450387	Intron (uc003xli.3/54904, intron 23 of 23)	chr8	38132561	38239790	107230	-	54904	uc003xli.3	19712	ENSG00000147548	WHSC1L1	Wolf-Hirschhorn syndrome candidate 1-like 1
Peak_141047	chrX:89568668-89569392	-2.22	1.7344	22.5	6.43e-05	0.5621	0.321567	0.383066	0.204236	0.0911319	chrX	89568669	89569392	724	0.753476	0.97935	0.769364	0.959126	Distal Intergenic	chrX	89176940	89177882	943	+	90316	uc004efe.3	392452	ENSG00000153779	TGIF2LX	TGFB-induced factor homeobox 2-like, X-linked
Peak_102772	chr5:93247112-93248172	-0.7628	3.3374	11.34	0.004978	0.5621	0.321454	0.175876	0.152942	0.349727	chr5	93247113	93248172	1060	2.59529	0.565488	4.58947	0.319777	Intron (uc010jbd.3/83989, intron 5 of 10)	chr5	93076015	93077309	1295	-	134187	uc003kkl.1	-170863	ENSG00000248483	POU5F2	POU domain class 5, transcription factor 2
Peak_82454	chr3:108017731-108018606	-1.302	2.5562	15.79	0.0004911	0.5621	0.321429	0.337744	0.103158	0.237668	chr3	108017732	108018606	875	2.06926	0.597195	3.46497	0.356642	Intron (uc003dwy.4/11148, intron 1 of 9)	chr3	108015393	108097126	81734	+	11148	uc003dwy.4	3213	ENSG00000114455	HHLA2	HERV-H LTR-associating 2
Peak_31534	chr12:114371092-114371738	-0.4919	2.4759	3.95	0.1318	0.9736	0.321366	0.147027	0.0234128	0.508195	chr12	114371093	114371738	646	1.38882	0.901244	1.541	0.812241	Intron (uc009zwi.2/9904, intron 9 of 24)	chr12	114254543	114404176	149634	-	9904	uc009zwi.2	33083	ENSG00000122965	RBM19	RNA binding motif protein 19
Peak_108799	chr6:21186051-21186979	-0.7555	3.2509	10.82	0.005824	0.5702	0.320939	0.247623	0.143376	0.288062	chr6	21186052	21186979	928	2.44641	0.660896	3.70166	0.436784	Intron (uc003ndd.2/54901, intron 13 of 15)	chr6	21065279	21232634	167356	+	54901	uc003ndf.2	121700	ENSG00000145996	CDKAL1	CDK5 regulatory subunit associated protein 1-like 1
Peak_80186	chr3:61550188-61550699	0.5124	3.2518	5.684	0.0595	0.9202	0.3205	0	0.00778965	0.671711	chr3	61550189	61550699	511	2.40762	0.791322	3.04252	0.62619	Intron (uc003dla.4/5793, intron 1 of 2)	chr3	61547243	61757059	209817	+	5793	uc003dla.4	3456	ENSG00000144724	PTPRG	protein tyrosine phosphatase, receptor type, G
Peak_18148	chr11:8376041-8376743	0.5544	3.2799	6.135	0.03848	0.8293	0.320346	0	0.0777008	0.601953	chr11	8376042	8376743	702	2.80692	0.529405	5.30204	0.280269	Distal Intergenic	chr11	8245851	8290182	44332	-	4004	uc001mgh.2	-86561	ENSG00000166407	LMO1	LIM domain only 1 (rhombotin 1)
Peak_53891	chr18:45533930-45535119	0.4832	3.5583	5.519	0.07024	0.948	0.319476	0	0.0450417	0.635483	chr18	45533931	45535119	1189	2.64596	0.807229	3.27783	0.651618	Distal Intergenic	chr18	45359466	45457517	98052	-	4087	uc002lcz.4	-77602	ENSG00000175387	SMAD2	SMAD family member 2
Peak_82471	chr3:108196238-108196807	-0.5401	3.0537	7.222	0.05655	0.9101	0.318882	0	0.10461	0.576508	chr3	108196239	108196807	569	2.42223	0.431571	5.6126	0.186254	Intron (uc003dxa.1/22989, intron 30 of 41)	chr3	108099216	108248169	148954	-	22989	uc003dxa.1	51930	ENSG00000144821	MYH15	myosin, heavy chain 15
Peak_78111	chr3:21184413-21184779	-1.157	2.1855	11.29	0.002393	0.5621	0.318342	0.105898	0.208024	0.367736	chr3	21184414	21184779	366	1.48309	0.603654	2.45685	0.364398	Distal Intergenic	chr3	21447218	21448177	960	+	391518	uc003ccd.4	-262804	ENSG00000236380	VENTXP7	VENT homeobox pseudogene 7
Peak_129487	chr8:86573244-86573970	1.253	2.51	10.82	0.00285	0.5621	0.318073	0	0.339418	0.342509	chr8	86573245	86573970	726	1.75529	1.02529	1.71199	1.05122	Promoter (2-3kb)	chr8	86568695	86575726	7032	-	254958	uc022axf.1	2481	ENSG00000205176	REXO1L1P	REX1, RNA exonuclease 1 homolog (S. cerevisiae)-like 1, pseudogene
Peak_58478	chr2:8665382-8666510	0.4756	3.526	5.969	0.07283	0.9524	0.318063	0.136471	0.15009	0.395375	chr2	8665383	8666510	1128	2.39496	0.941197	2.54459	0.885852	Distal Intergenic	chr2	8822113	8824583	2471	+	3398	uc002qza.3	-156730	ENSG00000115738	ID2	inhibitor of DNA binding 2, dominant negative helix-loop-helix protein
Peak_10183	chr1:220777905-220778512	-1.435	1.8705	8.885	0.006119	0.574	0.317857	0.252515	0.216407	0.213221	chr1	220777906	220778512	607	1.24197	0.813376	1.52694	0.66158	Intron (uc001hmm.4/4139, intron 5 of 15)	chr1	220701568	220756240	54673	+	4139	uc001hml.3	76944	ENSG00000116141	MARK1	MAP/microtubule affinity-regulating kinase 1
Peak_90748	chr4:67118739-67119447	-1.274	2.4364	16.81	0.0003534	0.5621	0.317273	0.267643	0.23694	0.178143	chr4	67118740	67119447	708	1.80461	0.566277	3.1868	0.320669	Distal Intergenic	chr4	66535679	66559104	23426	+	100144602	uc003hdb.3	583768	ENSG00000250846	EPHA5-AS1	EPHA5 antisense RNA 1
Peak_99331	chr5:28406293-28407023	-0.5407	3.1895	7.64	0.04781	0.871	0.317099	0.302502	0.126907	0.253491	chr5	28406294	28407023	730	2.13088	0.899224	2.36969	0.808604	Distal Intergenic	chr5	28926977	28927420	444	+	729862	uc003jgz.1	-520683	ENSG00000162685	LSP1P3	lymphocyte-specific protein 1 pseudogene 3
Peak_77935	chr3:18008201-18009249	0.499	5.2682	7.078	0.04832	0.8736	0.316867	1.28e-16	0.0537513	0.629381	chr3	18008202	18009249	1048	3.35532	1.56147	2.14882	2.43819	Intron (uc003cbg.4/339862, intron 1 of 4)	chr3	18004064	18310410	306347	+	339862	uc003cbg.4	5185	NA	LOC339862	uncharacterized LOC339862
Peak_38704	chr14:43673574-43674023	-0.9806	2.1928	9.963	0.003976	0.5621	0.316383	0.303253	0.128241	0.252123	chr14	43673575	43674023	449	1.47801	0.620679	2.38128	0.385242	Distal Intergenic	chr14	44973354	44976499	3146	-	84075	uc001wvn.3	1302924	ENSG00000189139	FSCB	fibrous sheath CABYR binding protein
Peak_101152	chr5:62360132-62360778	-1.44	2.2899	16.14	0.0004388	0.5621	0.315784	0.322196	0.180565	0.181455	chr5	62360133	62360778	646	1.8233	0.705611	2.584	0.497887	Distal Intergenic	chr5	61874562	61877275	2714	+	100130733	uc011cqs.1	486216	ENSG00000186105	LRRC70	leucine rich repeat containing 70
Peak_83021	chr3:117565196-117565588	-0.6888	2.0694	7.313	0.04047	0.8383	0.315773	0.310708	0.0866794	0.28684	chr3	117565197	117565588	392	0.767729	1.16333	0.659941	1.35333	Distal Intergenic	chr3	118661923	118667088	5166	+	100506765	uc003eca.4	-1096726	ENSG00000239877	IGSF11-AS1	IGSF11 antisense RNA 1
Peak_110330	chr6:51609394-51610233	-1.372	2.7604	9.468	0.004836	0.5621	0.315354	0.288949	0.140271	0.255426	chr6	51609395	51610233	839	2.2431	0.850492	2.63742	0.723337	Intron (uc003pah.1/5314, intron 8 of 66)	chr6	51546836	51814279	267444	-	5314	uc010jzn.1	204884	ENSG00000170927	PKHD1	polycystic kidney and hepatic disease 1 (autosomal recessive)
Peak_121268	chr7:81965105-81965776	-0.762	2.4923	8.668	0.01558	0.6475	0.315078	0.202213	0.152163	0.330546	chr7	81965106	81965776	671	1.94003	0.453862	4.27449	0.205991	Intron (uc003uhr.1/781, intron 37 of 38)	chr7	81579418	82073031	493614	-	781	uc003uhr.1	107925	ENSG00000153956	CACNA2D1	calcium channel, voltage-dependent, alpha 2/delta subunit 1
Peak_120481	chr7:64497872-64499779	0.3228	6.0435	3.34	0.1799	0.9736	0.314722	0	0.00373481	0.681543	chr7	64497873	64499779	1907	4.99551	0.580102	8.61144	0.336518	Promoter (<=1kb)	chr7	64498732	64535091	36360	+	643180	uc003ttt.1	0	ENSG00000234585	CCT6P3	chaperonin containing TCP1, subunit 6 (zeta) pseudogene 3
Peak_63153	chr2:100175233-100176208	0.5906	2.8265	5.851	0.04929	0.8795	0.313416	0	0.0417536	0.64483	chr2	100175234	100176208	975	2.21174	0.549005	4.02862	0.301407	Exon (uc002taf.3/3899, exon 21 of 24)	chr2	100016938	100106480	89543	-	51455	uc002tac.3	-69728	ENSG00000135945	REV1	REV1, polymerase (DNA directed)
Peak_75486	chr22:17234250-17234901	-1.087	2.7314	13.84	0.0009521	0.5621	0.313368	0.237457	0.19358	0.255595	chr22	17234251	17234901	651	1.74619	1.01602	1.71865	1.0323	Distal Intergenic	chr22	17264306	17302584	38279	-	150165	uc002zlv.3	68333	ENSG00000172967	XKR3	XK, Kell blood group complex subunit-related family, member 3
Peak_56886	chr19:22018202-22019577	0.6038	4.5574	8.111	0.02233	0.7072	0.313299	0.309546	0.0165616	0.360593	chr19	22018203	22019577	1375	3.2399	0.988934	3.27615	0.977991	Promoter (<=1kb)	chr19	21987751	22019010	31260	-	7594	uc002nqj.4	0	ENSG00000198521	ZNF43	zinc finger protein 43
Peak_112749	chr6:100246502-100247135	-1.482	2.3308	13.97	0.000909	0.5621	0.313259	0.33788	0.113958	0.234904	chr6	100246503	100247135	633	1.78266	0.739676	2.41006	0.54712	Distal Intergenic	chr6	100054650	100063454	8805	+	59336	uc003pqg.1	192485	ENSG00000112238	PRDM13	PR domain containing 13
Peak_132627	chr8:140748197-140748704	0.9017	2.0239	10.57	0.006836	0.5796	0.313179	0	0.0166018	0.670219	chr8	140748198	140748704	507	0.880437	0.95402	0.92287	0.910154	Intron (uc003yvj.2/83696, intron 2 of 22)	chr8	140623580	140715299	91720	-	51305	uc003yvf.1	-33405	ENSG00000169427	KCNK9	potassium channel, subfamily K, member 9
Peak_114478	chr6:129598066-129598866	-0.6529	3.5085	7.765	0.01752	0.6657	0.313011	6.96e-16	0.0653441	0.621645	chr6	129598067	129598866	800	2.4214	0.847217	2.85807	0.717776	Intron (uc003qbn.3/3908, intron 17 of 63)	chr6	129204286	129837710	633425	+	3908	uc003qbn.3	394580	ENSG00000196569	LAMA2	laminin, alpha 2
Peak_96434	chr4:166248017-166249568	0.3614	6.9994	4.977	0.1179	0.9736	0.31289	5.93e-19	0.0341362	0.652974	chr4	166248018	166249568	1551	6.47341	0.216896	29.8456	0.047044	Promoter (<=1kb)	chr4	166248818	166261791	12974	+	6307	uc010irb.3	0	ENSG00000052802	MSMO1	methylsterol monooxygenase 1
Peak_114881	chr6:135735427-135735996	-1.511	1.805	15.31	0.000576	0.5621	0.312824	0.365753	0.185093	0.136331	chr6	135735428	135735996	569	1.15047	0.687741	1.67282	0.472987	Intron (uc003qgf.3/54806, intron 12 of 18)	chr6	135605110	135763852	158743	-	54806	uc003qgf.3	28424	ENSG00000135541	AHI1	Abelson helper integration site 1
Peak_62906	chr2:91905476-91905841	-1.524	1.9574	12.89	0.00133	0.5621	0.311984	0.266738	0.163264	0.258015	chr2	91905477	91905841	365	0.576446	1.144	0.503887	1.30873	Distal Intergenic	chr2	91805188	91847975	42788	-	654342	uc002sts.4	-57866	ENSG00000143429	LOC654342	lymphocyte-specific protein 1 pseudogene
Peak_116635	chr6:164347469-164348226	0.8763	2.8374	12.31	0.002849	0.5621	0.311552	0.0934457	0.12187	0.473132	chr6	164347470	164348226	757	1.44273	1.22646	1.17634	1.50421	Distal Intergenic	chr6	163835675	163999628	163954	+	9444	uc003que.3	512551	ENSG00000112531	QKI	QKI, KH domain containing, RNA binding
Peak_92462	chr4:97999178-98000221	-1.486	3.0554	19.21	0.0001674	0.5621	0.3114	0.301932	0.171455	0.215213	chr4	97999179	98000221	1043	2.63803	0.749168	3.52128	0.561253	Distal Intergenic	chr4	98288077	98411315	123239	+	101410545	uc031sgo.1	-288898	ENSG00000251620	STPG2-AS1	STPG2 antisense RNA 1
Peak_5650	chr1:118055038-118056020	-0.8676	3.1277	11.85	0.002115	0.5621	0.311298	0.286704	0.0390842	0.362914	chr1	118055039	118056020	982	2.37425	0.601674	3.94608	0.362012	Intron (uc001ehd.1/10905, intron 12 of 12)	chr1	118148604	118171011	22408	+	54855	uc001ehe.3	-93565	ENSG00000183508	FAM46C	family with sequence similarity 46, member C
Peak_49134	chr17:21360155-21360797	0.7857	2.7959	10.03	0.008302	0.5887	0.311233	0.278005	0.0846376	0.326125	chr17	21360156	21360797	642	1.7495	0.965635	1.81176	0.932452	Distal Intergenic	chr17	21308448	21323179	14732	+	3768	uc021tss.1	52349	ENSG00000184185	KCNJ12	potassium inwardly-rectifying channel, subfamily J, member 12
Peak_59987	chr2:34007844-34008350	0.5953	2.4367	5.351	0.0557	0.9051	0.310892	0	0.000469458	0.688639	chr2	34007845	34008350	506	1.42533	0.902091	1.58003	0.813768	Distal Intergenic	chr2	33951128	33953284	2157	-	151325	uc002rpb.3	-55066	ENSG00000239649	MYADML	myeloid-associated differentiation marker-like (pseudogene)
Peak_46540	chr16:32657505-32658223	-2.911	2.3732	26.28	2.33e-05	0.5621	0.310808	0.214832	0.198932	0.275428	chr16	32657506	32658223	718	0.738526	1.49492	0.494024	2.23478	Distal Intergenic	chr16	32684849	32687448	2600	-	24150	uc002edd.4	29942	ENSG00000183632	TP53TG3	TP53 target 3
Peak_111351	chr6:74160842-74162472	0.5619	4.2304	10.87	0.02617	0.745	0.310649	0.0298462	0.023769	0.635736	chr6	74160843	74162472	1630	2.96944	1.06923	2.77717	1.14326	Promoter (<=1kb)	chr6	74134856	74162043	27188	-	115004	uc003pgx.1	0	ENSG00000164430	MB21D1	Mab-21 domain containing 1
Peak_7748	chr1:178789650-178790170	-1.657	1.8505	20.73	0.0001065	0.5621	0.310419	0.394993	0.19735	0.0972382	chr1	178789651	178790170	520	1.01534	0.714173	1.42171	0.510044	Intron (uc001gly.1/55103, intron 6 of 9)	chr1	178822729	178838445	15717	-	9068	uc010pnc.1	48794	ENSG00000116194	ANGPTL1	angiopoietin-like 1
Peak_109188	chr6:28234447-28235688	0.4644	4.2634	6.681	0.0727	0.9522	0.310393	0.0740175	0.136675	0.478914	chr6	28234448	28235688	1241	3.58396	0.466419	7.684	0.217546	Promoter (<=1kb)	chr6	28234788	28245980	11193	+	7741	uc003nku.4	0	ENSG00000197062	ZSCAN26	zinc finger and SCAN domain containing 26
Peak_71605	chr20:16443430-16443888	-0.9167	2.0896	9.362	0.007536	0.5825	0.310243	0.0865693	0.265292	0.337896	chr20	16443431	16443888	458	0.910013	0.943747	0.964254	0.890659	Intron (uc002wpg.2/55614, intron 14 of 25)	chr20	16252749	16360808	108060	-	55614	uc002wpe.1	-83080	ENSG00000089177	KIF16B	kinesin family member 16B
Peak_132814	chr8:143456100-143457532	0.6722	3.2188	9.592	0.01714	0.662	0.309728	0.248012	0.170478	0.271783	chr8	143456101	143457532	1432	2.11477	0.958381	2.20661	0.918493	Intron (uc003ywk.3/203062, intron 13 of 13)	chr8	143293441	143436124	142684	-	203062	uc003ywj.3	-21408	ENSG00000171045	TSNARE1	t-SNARE domain containing 1
Peak_22209	chr11:85867563-85867942	-0.4694	2.5589	3.551	0.1336	0.9736	0.309605	0.05167	0.0811763	0.557549	chr11	85867564	85867942	379	1.12753	1.26892	0.888575	1.61015	Distal Intergenic	chr11	85668214	85780923	112710	-	8301	uc010rtl.2	-87019	ENSG00000073921	PICALM	phosphatidylinositol binding clathrin assembly protein
Peak_61918	chr2:69613725-69615390	0.2956	4.6568	2.207	0.2726	0.9736	0.309477	2.71e-16	0.0132036	0.67732	chr2	69613726	69615390	1665	4.099	0.342676	11.9617	0.117427	Promoter (<=1kb)	chr2	69546901	69614386	67486	-	2673	uc002sfh.3	0	ENSG00000198380	GFPT1	glutamine--fructose-6-phosphate transaminase 1
Peak_127008	chr8:37756386-37757576	0.5358	3.6633	7.056	0.04259	0.8497	0.309255	0.10903	0.11459	0.467126	chr8	37756387	37757576	1190	3.15012	0.574617	5.48212	0.330184	Promoter (<=1kb)	chr8	37716465	37757015	40551	-	80223	uc003xkm.2	0	ENSG00000156675	RAB11FIP1	RAB11 family interacting protein 1 (class I)
Peak_41169	chr14:90701336-90702163	0.4916	2.6015	4.766	0.1044	0.9736	0.308969	0.0117651	0.0682538	0.611012	chr14	90701337	90702163	827	2.01604	0.477301	4.22384	0.227816	Distal Intergenic	chr14	90722894	90738966	16073	+	5700	uc001xyf.3	-21557	ENSG00000100764	PSMC1	proteasome (prosome, macropain) 26S subunit, ATPase, 1
Peak_56874	chr19:21324472-21325330	0.4736	4.1412	5.127	0.07367	0.9548	0.308624	0.322217	0.00470726	0.364452	chr19	21324473	21325330	858	2.98074	0.902711	3.30198	0.814887	Promoter (<=1kb)	chr19	21324840	21368805	43966	+	170959	uc002npp.2	0	ENSG00000196705	ZNF431	zinc finger protein 431
Peak_125670	chr8:12458564-12459301	0.5694	3.4173	6.073	0.0275	0.7565	0.308618	0	0.0312891	0.660093	chr8	12458565	12459301	737	1.97795	1.40017	1.41265	1.96048	Exon (uc003wvy.4/729732, exon 5 of 9)	chr8	12394588	12523120	128533	-	729732	uc003wvy.4	64555	NA	LOC729732	uncharacterized LOC729732
Peak_36206	chr13:94657470-94657792	-1.026	1.6201	8.63	0.006792	0.5785	0.308615	0.139558	0.189959	0.361868	chr13	94657471	94657792	322	0.891698	0.696231	1.28075	0.484738	Intron (uc010tig.1/10082, intron 3 of 5)	chr13	94470677	94510726	40050	-	100873973	uc031qmw.1	-147066	NA	GPC6-AS2	GPC6 antisense RNA 2
Peak_139971	chrX:33935980-33936467	-1.418	1.5145	10.48	0.003253	0.5621	0.308471	0.452593	0.0297939	0.209142	chrX	33935981	33936467	487	0.588872	0.890562	0.661236	0.793102	Distal Intergenic	chrX	34147869	34150447	2579	-	158724	uc004ddg.3	214466	ENSG00000185448	FAM47A	family with sequence similarity 47, member A
Peak_25437	chr12:10663909-10665495	-0.7376	4.2781	8.186	0.008165	0.5886	0.307826	0.27833	0.0188717	0.394973	chr12	10663910	10665495	1586	3.31541	0.814238	4.0718	0.662983	Distal Intergenic	chr12	10594863	10607215	12353	-	3821	uc009zhm.2	-58280	ENSG00000134545	KLRC1	killer cell lectin-like receptor subfamily C, member 1
Peak_42972	chr15:44478610-44479287	-0.635	2.7448	5.836	0.03788	0.8277	0.307795	0	0.115807	0.576398	chr15	44478611	44479287	677	1.37782	1.13159	1.2176	1.28049	Intron (uc001ztk.1/84978, intron 15 of 15)	chr15	44165474	44486644	321171	-	84978	uc001ztk.1	8033	ENSG00000171877	FRMD5	FERM domain containing 5
Peak_84302	chr3:144698805-144699219	-1.878	1.6487	16.85	0.0003483	0.5621	0.306901	0.271769	0.11123	0.3101	chr3	144698806	144699219	414	1.11749	0.822207	1.35913	0.676025	Distal Intergenic	chr3	143692167	143711210	19044	+	205428	uc011bnl.2	1007052	ENSG00000181744	C3orf58	chromosome 3 open reading frame 58
Peak_91306	chr4:77227001-77228833	0.5411	4.4471	7.7	0.03887	0.8305	0.306479	1.79e-17	0.0097924	0.683729	chr4	77227002	77228833	1832	3.57493	0.804874	4.4416	0.647823	Promoter (<=1kb)	chr4	77227179	77232283	5105	+	8987	uc003hka.3	0	ENSG00000118804	STBD1	starch binding domain 1
Peak_71335	chr20:9103300-9103953	-1.272	2.5571	10.67	0.003027	0.5621	0.306421	0.252178	0.161487	0.279914	chr20	9103301	9103953	653	1.26517	1.19128	1.06202	1.41915	Intron (uc010gbw.1/5332, intron 1 of 31)	chr20	9049701	9438136	388436	+	5332	uc010gbw.1	54252	ENSG00000101333	PLCB4	phospholipase C, beta 4
Peak_64359	chr2:122363343-122363715	-0.579	1.8186	3.657	0.1095	0.9736	0.306387	6.85e-17	0.0376937	0.65592	chr2	122363344	122363715	372	0.641407	1.01188	0.633874	1.02391	Promoter (<=1kb)	chr2	122095352	122363756	268405	-	23332	uc010yyy.2	412	ENSG00000074054	CLASP1	cytoplasmic linker associated protein 1
Peak_70176	chr2:227207378-227208245	-1.703	2.0637	15.02	0.0006353	0.5621	0.306284	0.318706	0.12775	0.24726	chr2	227207379	227208245	867	1.84092	1.01534	1.81311	1.03092	Distal Intergenic	chr2	227007510	227044778	37269	+	646736	uc002vog.1	200735	NA	LOC646736	uncharacterized LOC646736
Peak_71025	chr20:719512-720223	0.5438	2.3393	4.092	0.09107	0.9736	0.305967	2.24e-18	0.0318185	0.662215	chr20	719513	720223	711	1.49448	0.694078	2.15319	0.481744	Distal Intergenic	chr20	740724	749228	8505	-	113278	uc002wed.4	29715	ENSG00000101276	SLC52A3	solute carrier family 52 (riboflavin transporter), member 3
Peak_123695	chr7:126775027-126775760	-1.691	2.3439	13.39	0.001112	0.5621	0.305895	0.275683	0.218671	0.199751	chr7	126775028	126775760	733	1.70381	0.840571	2.02697	0.706559	Intron (uc003vlr.2/2918, intron 9 of 9)	chr7	126341811	126752374	410564	-	2918	uc003vlu.1	-23386	ENSG00000179603	GRM8	glutamate receptor, metabotropic 8
Peak_132095	chr8:131198258-131199078	-0.7912	2.3863	12.09	0.01275	0.6208	0.305832	0.23868	0.364978	0.0905098	chr8	131198259	131199078	820	1.56542	0.551042	2.84085	0.303647	Intron (uc003yta.2/50807, intron 23 of 29)	chr8	131064351	131193126	128776	-	50807	uc003ysz.2	-5952	ENSG00000153317	ASAP1	ArfGAP with SH3 domain, ankyrin repeat and PH domain 1
Peak_43196	chr15:49731039-49731656	0.9283	2.4157	11.11	0.002556	0.5621	0.305805	0	0.142646	0.551549	chr15	49731040	49731656	617	1.34921	0.902408	1.49513	0.81434	Intron (uc001zxn.3/2252, intron 2 of 3)	chr15	49715375	49779523	64149	+	2252	uc001zxn.3	16281	ENSG00000140285	FGF7	fibroblast growth factor 7
Peak_142132	chrX:133683177-133684568	0.48	3.8398	5.904	0.06377	0.9358	0.305747	0.165502	0.22714	0.301611	chrX	133683178	133684568	1391	2.39945	1.26604	1.89524	1.60286	Promoter (<=1kb)	chrX	133684054	133694428	10375	+	100506757	uc004exn.1	0	ENSG00000227060	LINC00629	long intergenic non-protein coding RNA 629
Peak_6766	chr1:161771624-161772327	-1.112	1.9723	13.41	0.001586	0.5621	0.305127	0.0539155	0.436033	0.204925	chr1	161771625	161772327	703	1.20281	0.628694	1.91319	0.395257	Exon (uc001gbq.2/22926, exon 7 of 14)	chr1	161736034	161835745	99712	+	22926	uc001gbq.2	36293	ENSG00000118217	ATF6	activating transcription factor 6
Peak_58247	chr2:3192032-3193610	0.5597	4.1214	9.029	0.02968	0.7738	0.305118	0.075703	0.0899529	0.529226	chr2	3192033	3193610	1578	2.68937	1.22228	2.20028	1.49397	3' UTR	chr2	3192741	3323445	130705	-	7260	uc002qxi.2	131412	ENSG00000032389	TSSC1	tumor suppressing subtransferable candidate 1
Peak_122345	chr7:102152447-102153741	0.6757	4.376	9.221	0.009397	0.6055	0.304317	0.191077	0.00296044	0.501646	chr7	102152448	102153741	1294	3.47486	0.786477	4.41826	0.618546	Promoter (<=1kb)	chr7	102123586	102152877	29292	-	100271927	uc022ajh.2	0	ENSG00000170667	RASA4B	RAS p21 protein activator 4B
Peak_96349	chr4:164834486-164835301	-0.5742	3.2114	7.95	0.04207	0.8472	0.304292	0.151339	0.203317	0.341052	chr4	164834487	164835301	815	2.45032	0.550787	4.44877	0.303366	Intron (uc003iqs.2/55016, intron 6 of 7)	chr4	165118159	165118863	705	-	23520	uc011cjk.2	284376	NA	ANP32C	acidic (leucine-rich) nuclear phosphoprotein 32 family, member C
Peak_69343	chr2:211481906-211483224	-0.6338	3.7586	11.44	0.01515	0.6433	0.303996	0.370534	0.142969	0.182501	chr2	211481907	211483224	1318	3.49483	0.437984	7.97936	0.19183	Promoter (<=1kb)	chr2	211482295	211484599	2305	+	29034	uc002vef.3	0	NA	CPS1-IT1	CPS1 intronic transcript 1 (non-protein coding)
Peak_104501	chr5:122946537-122947804	-0.9802	2.9942	15.34	0.0007879	0.5621	0.303749	0.244398	0.224295	0.227558	chr5	122946538	122947804	1267	3.11898	0.772381	4.03813	0.596573	Intron (uc003ktn.4/1456, intron 12 of 12)	chr5	122881111	122952738	71628	+	1456	uc010jda.4	66693	ENSG00000151292	CSNK1G3	casein kinase 1, gamma 3
Peak_85922	chr3:171363993-171364786	-0.5189	2.5335	5.034	0.09519	0.9736	0.303485	0	0.0728717	0.623643	chr3	171363994	171364786	793	2.46262	0.507973	4.84793	0.258036	Intron (uc003fhs.3/5337, intron 6 of 26)	chr3	171329256	171392403	63148	-	5337	uc003fhu.4	28409	ENSG00000075651	PLD1	phospholipase D1, phosphatidylcholine-specific
Peak_41117	chr14:89781141-89782863	0.3971	3.6618	4.612	0.1334	0.9736	0.303366	0	0.309452	0.387182	chr14	89781142	89782863	1722	3.27704	0.320711	10.218	0.102856	Intron (uc001xxn.4/1112, intron 3 of 5)	chr14	89622516	89883454	260939	-	1112	uc001xxn.4	102312	ENSG00000053254	FOXN3	forkhead box N3
Peak_46567	chr16:33576479-33577626	-2.155	3.6719	20.82	0.0001038	0.5621	0.303173	0.226933	0.190053	0.279841	chr16	33576480	33577626	1147	2.31185	1.28741	1.79573	1.65743	Intron (uc031qwb.1/uc031qwb.1, intron 1 of 2)	chr16	33298268	33298702	435	-	390705	uc021thh.1	-278924	ENSG00000261127	LOC390705	protein phosphatase 2, regulatory subunit B'', beta pseudogene
Peak_62530	chr2:81790121-81790522	-1.068	1.9632	9.678	0.004448	0.5621	0.303008	0.263508	0.119397	0.314086	chr2	81790122	81790522	401	1.13769	0.633662	1.79542	0.401528	Distal Intergenic	chr2	80816178	80875988	59811	+	1496	uc010ysj.2	974344	ENSG00000066032	CTNNA2	catenin (cadherin-associated protein), alpha 2
Peak_129508	chr8:86988179-86988666	-0.464	2.434	4.059	0.1472	0.9736	0.302938	0	0.000267612	0.696795	chr8	86988180	86988666	487	1.64089	0.596991	2.74861	0.356398	Distal Intergenic	chr8	87060691	87081851	21161	-	85481	uc011lfy.2	93671	ENSG00000147613	PSKH2	protein serine kinase H2
Peak_27177	chr12:41248944-41249725	-1.784	2.4803	20.25	0.0001225	0.5621	0.302882	0.381638	0.15657	0.15891	chr12	41248945	41249725	781	1.68909	0.828585	2.03852	0.686553	Intron (uc009zjy.3/1272, intron 1 of 15)	chr12	41221740	41366519	144780	+	1272	uc001rmo.4	27985	ENSG00000018236	CNTN1	contactin 1
Peak_109010	chr6:25258903-25259559	-1.575	1.4847	12.29	0.001651	0.5621	0.302782	0.388003	0.155929	0.153285	chr6	25258904	25259559	656	0.418837	1.101	0.380415	1.21221	Intron (uc003nex.4/uc003nex.4, intron 2 of 3)	chr6	25279306	25452825	173520	+	55604	uc031smx.1	-20402	ENSG00000079691	LRRC16A	leucine rich repeat containing 16A
Peak_19607	chr11:32704098-32705193	-1.695	2.9038	14.12	0.0008623	0.5621	0.30275	0.293688	0.221091	0.18247	chr11	32704099	32705193	1095	2.38325	0.994159	2.39725	0.988352	3' UTR	chr11	32605313	32624037	18725	+	10480	uc001mtu.4	99880	ENSG00000149100	EIF3M	eukaryotic translation initiation factor 3, subunit M
Peak_43317	chr15:52406425-52407328	0.5864	3.5614	7.214	0.02785	0.7596	0.302463	0.118858	0.00302264	0.575656	chr15	52406426	52407328	903	2.73605	0.63298	4.3225	0.400663	Promoter (2-3kb)	chr15	52401822	52404972	3151	-	10017	uc002abq.3	-2356	ENSG00000137875	BCL2L10	BCL2-like 10 (apoptosis facilitator)
Peak_32872	chr13:30458707-30459827	-0.2166	4.3906	1.281	0.4178	0.9736	0.302441	0	0.0492583	0.6483	chr13	30458708	30459827	1120	3.2507	0.829915	3.91691	0.688759	Intron (uc031qkw.1/100874059, intron 1 of 1)	chr13	30446750	30462542	15793	-	100874059	uc031qkw.1	3834	ENSG00000224329	LINC00297	long intergenic non-protein coding RNA 297
Peak_56900	chr19:22816524-22817697	0.5617	4.3172	9.082	0.03072	0.782	0.302302	0.217058	0.00245629	0.478183	chr19	22816525	22817697	1173	3.0337	1.02526	2.95895	1.05116	Promoter (<=1kb)	chr19	22817126	22850472	33347	+	57615	uc002nqw.3	0	ENSG00000229676	ZNF492	zinc finger protein 492
Peak_69420	chr2:213128836-213129308	-0.6021	2.1346	4.678	0.07172	0.9496	0.301735	0	0.101355	0.596911	chr2	213128837	213129308	472	1.36613	0.639445	2.13643	0.40889	Intron (uc002veg.1/2066, intron 27 of 27)	chr2	213290987	213291084	98	-	100313771	uc021vvy.1	162247	ENSG00000221782	MIR548F2	microRNA 548f-2
Peak_56838	chr19:19639137-19640322	0.6995	2.8721	8.096	0.01987	0.6899	0.301554	0.243086	0.000435328	0.454924	chr19	19639138	19640322	1185	2.70823	0.654687	4.13667	0.428616	Promoter (<=1kb)	chr19	19639670	19648393	8724	+	374887	uc002nmt.2	0	ENSG00000250067	YJEFN3	YjeF N-terminal domain containing 3
Peak_129901	chr8:93756828-93757391	-0.833	2.5839	9.729	0.007114	0.5825	0.301512	0.226513	0.161323	0.310652	chr8	93756829	93757391	563	1.63091	0.740133	2.20354	0.547797	Intron (uc031tbr.1/441369, intron 2 of 2)	chr8	93725190	93798288	73099	-	441369	uc031tbr.1	41459	ENSG00000248858	FLJ46284	uncharacterized LOC441369
Peak_4520	chr1:97888695-97889545	-0.5547	3.6245	7.026	0.03892	0.8308	0.301444	0	0.100025	0.598531	chr1	97888696	97889545	850	2.49292	0.927642	2.68737	0.860519	Intron (uc001drv.3/1806, intron 9 of 22)	chr1	97561479	97788511	227033	+	100873932	uc031pne.1	328066	ENSG00000232878	DPYD-AS1	DPYD antisense RNA 1
Peak_13210	chr10:45100275-45100746	-1.626	1.892	10.2	0.003617	0.5621	0.301369	0.338515	0.197645	0.162471	chr10	45100276	45100746	471	1.08432	1.069	1.01433	1.14276	Distal Intergenic	chr10	44865601	44880545	14945	-	6387	uc001jbf.4	-220201	ENSG00000107562	CXCL12	chemokine (C-X-C motif) ligand 12
Peak_71379	chr20:9993589-9994097	-1.498	1.8975	9.573	0.004637	0.5621	0.300521	0.303762	0.185867	0.20985	chr20	9993590	9994097	508	0.601417	1.02345	0.587634	1.04746	Distal Intergenic	chr20	10015697	10037407	21711	+	63926	uc002wno.3	-22107	ENSG00000132623	ANKEF1	ankyrin repeat and EF-hand domain containing 1
Peak_43682	chr15:60419375-60420580	0.6659	3.1743	7.541	0.02215	0.7059	0.300421	0.234456	0.00319182	0.461931	chr15	60419376	60420580	1205	2.38862	0.661049	3.61338	0.436986	Distal Intergenic	chr15	60296421	60298142	1722	+	27023	uc002agj.1	124159	ENSG00000171956	FOXB1	forkhead box B1
Peak_102607	chr5:90175386-90175749	-1.201	2.0764	11.11	0.002555	0.5621	0.300313	0.235296	0.27874	0.18565	chr5	90175387	90175749	363	1.41722	0.673386	2.10462	0.453449	Intron (uc003kjt.4/84059, intron 83 of 89)	chr5	90195079	90460033	264955	+	84059	uc003kjx.3	-19692	ENSG00000164199	GPR98	G protein-coupled receptor 98
Peak_127324	chr8:48478226-48478784	-1.267	1.7718	10.31	0.003466	0.5621	0.300302	0.0918515	0.172637	0.43521	chr8	48478227	48478784	558	0.81298	0.769635	1.05632	0.592338	Intron (uc011lcz.2/23514, intron 7 of 7)	chr8	48566650	48648563	81914	+	23514	uc011ldf.2	-88423	ENSG00000164808	SPIDR	scaffolding protein involved in DNA repair
Peak_111929	chr6:85176301-85176727	-0.832	2.3261	9.047	0.009699	0.6065	0.300144	0.250067	0.20276	0.247028	chr6	85176302	85176727	426	1.61053	0.574356	2.80406	0.329885	Distal Intergenic	chr6	84833960	84937335	103376	-	22832	uc003pkj.4	-239392	ENSG00000135315	CEP162	centrosomal protein 162kDa
Peak_89966	chr4:46840623-46841737	-0.4414	4.4257	6	0.09364	0.9736	0.299996	0.15263	0.0694094	0.477965	chr4	46840624	46841737	1114	3.20657	0.983276	3.26111	0.966831	Intron (uc003gxf.3/170712, intron 1 of 2)	chr4	46736847	46911252	174406	-	170712	uc003gxf.3	70628	ENSG00000170516	COX7B2	cytochrome c oxidase subunit VIIb2
Peak_116158	chr6:155442753-155443329	0.325	2.6494	2.438	0.2683	0.9736	0.299965	0	0.0182335	0.681802	chr6	155442754	155443329	576	1.85735	0.645104	2.87915	0.416159	Intron (uc003qqb.3/26230, intron 4 of 28)	chr6	155458311	155578857	120547	+	26230	uc010kjj.3	-15557	ENSG00000146426	TIAM2	T-cell lymphoma invasion and metastasis 2
Peak_119697	chr7:44279706-44281190	0.5628	3.7377	7.967	0.03521	0.8126	0.299912	0.128031	0.131537	0.44052	chr7	44279707	44281190	1484	3.32583	0.454912	7.31093	0.206945	Exon (uc003tkp.2/816, exon 12 of 21)	chr7	44240578	44253893	13316	+	10652	uc003tkm.3	40612	ENSG00000106636	YKT6	YKT6 v-SNARE homolog (S. cerevisiae)
Peak_97872	chr5:775123-777377	0.7866	4.0048	8.396	0.00748	0.5825	0.299783	2.49e-16	0.0937347	0.606482	chr5	775124	777377	2254	3.22227	0.867356	3.71505	0.752307	Distal Intergenic	chr5	795720	823926	28207	-	79844	uc010itc.3	48802	ENSG00000188818	ZDHHC11	zinc finger, DHHC-type containing 11
Peak_12813	chr10:31307546-31308333	-0.8408	2.8331	9.938	0.004573	0.5621	0.299608	0	0.00891352	0.691479	chr10	31307547	31308333	787	1.57386	1.07403	1.46538	1.15354	Intron (uc001ivo.4/220929, intron 6 of 6)	chr10	31133565	31320866	187302	-	220929	uc001ivo.4	13319	ENSG00000183621	ZNF438	zinc finger protein 438
Peak_142844	chrY:13319474-13319835	-1.236	2.0957	11.38	0.002313	0.5621	0.2996	0.120075	0.232172	0.348153	chrY	13319475	13319835	361	1.10987	0.841487	1.31894	0.708101	Distal Intergenic	chrY	14517915	14533389	15475	-	352887	uc022cji.1	1213914	ENSG00000206159	GYG2P1	glycogenin 2 pseudogene 1
Peak_48352	chr17:1509980-1511102	-0.6175	2.5841	4.008	0.05598	0.9062	0.299554	0.134513	0.0091082	0.556825	chr17	1509981	1511102	1122	1.43859	0.955012	1.50635	0.912048	Promoter (2-3kb)	chr17	1494563	1508211	13649	-	124935	uc010vqo.1	-2891	ENSG00000167703	SLC43A2	solute carrier family 43 (amino acid system L transporter), member 2
Peak_106172	chr5:151303943-151305378	0.4321	3.3764	4.278	0.1078	0.9736	0.299167	0	0.00687866	0.693955	chr5	151303944	151305378	1435	2.94589	0.41124	7.16343	0.169118	Promoter (<=1kb)	chr5	151202074	151304397	102324	-	2741	uc003lur.3	0	ENSG00000145888	GLRA1	glycine receptor, alpha 1
Peak_120828	chr7:73447691-73448703	0.8999	3.4825	12.53	0.001516	0.5621	0.298978	0.336448	0.0941935	0.27038	chr7	73447692	73448703	1012	2.04972	1.19812	1.71078	1.43548	Intron (uc003tzm.1/2006, intron 1 of 11)	chr7	73442427	73470687	28261	+	2006	uc003tzm.1	6276	ENSG00000049540	ELN	elastin
Peak_71991	chr20:26095883-26096490	-1.306	1.7451	8.144	0.008311	0.5887	0.298642	0.278794	0.153279	0.269285	chr20	26095884	26096490	607	0.724154	0.921595	0.785762	0.849337	Promoter (1-2kb)	chr20	26084052	26094677	10626	-	149934	uc002wvj.5	-1813	ENSG00000240108	NCOR1P1	nuclear receptor corepressor 1 pseudogene 1
Peak_58450	chr2:7937757-7938154	-1.62	1.4697	13.97	0.0009091	0.5621	0.297859	0.308103	0.165138	0.228899	chr2	7937758	7938154	397	0.669407	0.713208	0.938586	0.508666	Distal Intergenic	chr2	8062556	8116977	54422	-	339788	uc002qyw.3	179219	ENSG00000235665	LINC00298	long intergenic non-protein coding RNA 298
Peak_108299	chr6:12893617-12894920	0.4164	3.2507	5.038	0.1309	0.9736	0.297777	2.27e-16	0.370464	0.331759	chr6	12893618	12894920	1303	3.02798	0.492639	6.14644	0.242693	Intron (uc011dir.2/221692, intron 4 of 11)	chr6	12718542	12935069	216528	+	221692	uc003nai.3	176378	ENSG00000112137	PHACTR1	phosphatase and actin regulator 1
Peak_46539	chr16:32655903-32657237	-1.926	3.3859	16.25	0.0004236	0.5621	0.297619	0.254455	0.0922417	0.355684	chr16	32655904	32657237	1334	1.96099	1.3005	1.50788	1.6913	Distal Intergenic	chr16	32684849	32687448	2600	-	24150	uc002edd.4	31544	ENSG00000183632	TP53TG3	TP53 target 3
Peak_48838	chr17:15244389-15245477	0.4514	3.6241	5.961	0.08934	0.9736	0.297561	0	0.00343316	0.699005	chr17	15244390	15245477	1088	2.45299	1.06122	2.31149	1.12618	Promoter (<=1kb)	chr17	15207129	15244958	37830	-	64518	uc002gon.3	0	ENSG00000125409	TEKT3	tektin 3
Peak_87576	chr4:1027590-1028202	0.6438	3.132	7.125	0.02611	0.7447	0.297463	0.144151	0.114562	0.443824	chr4	1027591	1028202	612	1.7508	1.27583	1.37228	1.62774	Distal Intergenic	chr4	1005934	1020686	14753	+	53834	uc010ibo.3	22268	ENSG00000127418	FGFRL1	fibroblast growth factor receptor-like 1
Peak_124081	chr7:132937171-132938587	0.3964	4.9377	4.543	0.1351	0.9736	0.29742	0.179623	0.284706	0.238252	chr7	132937172	132938587	1416	4.04163	0.514558	7.85456	0.26477	Promoter (<=1kb)	chr7	132937823	133165805	227983	+	60412	uc003vri.3	0	ENSG00000131558	EXOC4	exocyst complex component 4
Peak_113572	chr6:114602452-114603352	-0.4688	2.7136	4.318	0.1173	0.9736	0.297332	2.75e-26	0.00413702	0.698531	chr6	114602453	114603352	900	2.3598	0.357994	6.59171	0.12816	Intron (uc003pwf.3/uc003pwf.3, intron 9 of 9)	chr6	114376750	114663540	286791	-	222537	uc003pwh.4	61087	ENSG00000249853	HS3ST5	heparan sulfate (glucosamine) 3-O-sulfotransferase 5
Peak_140749	chrX:70872146-70872627	0.7583	2.0534	7.574	0.02268	0.7115	0.296825	0	0.0650443	0.638131	chrX	70872147	70872627	481	1.20245	0.75413	1.59449	0.568712	Intron (uc011mpt.1/618, intron 2 of 2)	chrX	70835766	70838367	2602	-	2833	uc004eaf.3	-34260	ENSG00000186810	CXCR3	chemokine (C-X-C motif) receptor 3
Peak_29789	chr12:84652804-84653817	-2.012	2.8032	22.2	6.99e-05	0.5621	0.296708	0.351065	0.174164	0.178063	chr12	84652805	84653817	1013	2.26364	0.975584	2.32029	0.951764	Distal Intergenic	chr12	85253267	85306608	53342	-	55117	uc001szv.4	653803	ENSG00000072041	SLC6A15	solute carrier family 6 (neutral amino acid transporter), member 15
Peak_74577	chr21:31388238-31388717	-1.523	1.6182	11.61	0.002118	0.5621	0.296619	0.403309	0.207318	0.092754	chr21	31388239	31388717	479	0.912155	0.973306	0.937172	0.947324	Distal Intergenic	chr21	30909254	31312282	403029	-	2897	uc002ynn.3	-76435	ENSG00000171189	GRIK1	glutamate receptor, ionotropic, kainate 1
Peak_111563	chr6:78633196-78634092	-1.64	2.4994	14.27	0.0008191	0.5621	0.296279	0.282689	0.169911	0.251121	chr6	78633197	78634092	896	1.95362	0.864256	2.26046	0.746939	Distal Intergenic	chr6	78171948	78173120	1173	-	3351	uc003pil.1	-460972	ENSG00000135312	HTR1B	5-hydroxytryptamine (serotonin) receptor 1B, G protein-coupled
Peak_18037	chr11:6662015-6663378	0.482	4.1019	6.969	0.06445	0.9383	0.296214	0.313428	0.0322002	0.358158	chr11	6662016	6663378	1363	2.97417	0.892892	3.33095	0.797255	5' UTR	chr11	6642558	6677074	34517	-	8642	uc001mem.1	15058	ENSG00000166341	DCHS1	dachsous cadherin-related 1
Peak_36970	chr13:107876433-107877206	-1.662	2.5217	16.68	0.000368	0.5621	0.296171	0.254321	0.154127	0.295381	chr13	107876434	107877206	773	1.79728	0.810598	2.21723	0.657069	Intron (uc001vql.3/728215, intron 2 of 2)	chr13	107306228	107324528	18301	+	100874173	uc031qnf.1	570978	ENSG00000230156	LINC00443	long intergenic non-protein coding RNA 443
Peak_134391	chr9:28599866-28600915	-0.8764	4.1456	10.82	0.002858	0.5621	0.296145	0.219954	0.0100515	0.473849	chr9	28599867	28600915	1049	2.7121	1.22848	2.20769	1.50917	Intron (uc003zqv.2/158038, intron 5 of 6)	chr9	27948084	28719303	771220	-	158038	uc003zqv.2	119436	ENSG00000174482	LINGO2	leucine rich repeat and Ig domain containing 2
Peak_104475	chr5:122381868-122382435	-1.008	1.9051	6.085	0.02045	0.6941	0.296014	0.18124	0.0505791	0.472166	chr5	122381869	122382435	567	1.264	0.681459	1.85484	0.464386	Distal Intergenic	chr5	122359078	122372425	13348	-	5480	uc003kth.3	-10010	ENSG00000168938	PPIC	peptidylprolyl isomerase C (cyclophilin C)
Peak_5475	chr1:114996182-114996581	-0.8515	1.2547	5.241	0.03683	0.8217	0.295677	0.0459088	0.0818824	0.576532	chr1	114996183	114996581	399	0.364054	0.615068	0.591893	0.378308	Intron (uc010ows.2/51592, intron 17 of 18)	chr1	114935399	115006178	70780	-	51592	uc010ows.2	9995	ENSG00000197323	TRIM33	tripartite motif containing 33
Peak_100077	chr5:40679039-40680634	0.5534	4.612	9.608	0.02736	0.756	0.295421	0	0.0078495	0.696729	chr5	40679040	40680634	1595	3.93409	0.510681	7.70362	0.260795	Promoter (<=1kb)	chr5	40680032	40693837	13806	+	5734	uc003jlz.3	0	ENSG00000171522	PTGER4	prostaglandin E receptor 4 (subtype EP4)
Peak_65006	chr2:135091199-135091636	-0.6387	1.8239	4.277	0.08343	0.9736	0.295094	5.16e-16	0.0951772	0.609729	chr2	135091200	135091636	437	0.577951	1.05884	0.545835	1.12114	Intron (uc002ttw.4/4249, intron 4 of 15)	chr2	135011830	135212192	200363	+	4249	uc002ttw.4	79806	ENSG00000152127	MGAT5	mannosyl (alpha-1,6-)-glycoprotein beta-1,6-N-acetyl-glucosaminyltransferase
Peak_29197	chr12:75098854-75099381	-0.836	2.1615	7.013	0.01349	0.6251	0.294856	0.067121	0.206434	0.431589	chr12	75098855	75099381	527	1.48749	0.617266	2.4098	0.381018	Distal Intergenic	chr12	74931551	74935232	3682	+	552889	uc001sxd.4	167830	ENSG00000253719	ATXN7L3B	ataxin 7-like 3B
Peak_125622	chr8:11410774-11411843	0.3602	3.3686	3.511	0.188	0.9736	0.294619	0	0.182202	0.523178	chr8	11410775	11411843	1069	2.29159	0.939593	2.43892	0.882835	Intron (uc003wty.3/640, intron 6 of 12)	chr8	11417842	11422108	4267	+	640	uc003wua.3	-7067	ENSG00000136573	BLK	BLK proto-oncogene, Src family tyrosine kinase
Peak_51923	chr18:6235632-6236973	-0.8077	3.6964	14.18	0.002287	0.5621	0.294556	0.377692	0.133854	0.193897	chr18	6235633	6236973	1341	2.75526	0.826029	3.33555	0.682323	Intron (uc002kmy.4/91133, intron 9 of 16)	chr18	5954705	6311655	356951	-	91133	uc002kmy.4	76022	ENSG00000154655	L3MBTL4	l(3)mbt-like 4 (Drosophila)
Peak_129174	chr8:80872022-80872803	-0.6732	2.9955	7.056	0.01616	0.6521	0.294241	0	0.117797	0.587963	chr8	80872023	80872803	781	2.62267	0.406662	6.44928	0.165374	Intron (uc003ybp.3/28957, intron 1 of 2)	chr8	80831095	80942506	111412	-	28957	uc003ybp.3	70483	ENSG00000147586	MRPS28	mitochondrial ribosomal protein S28
Peak_96821	chr4:173362000-173362522	-1.606	2.2097	11.17	0.002501	0.5621	0.29423	0.337794	0.17962	0.188357	chr4	173362001	173362522	522	1.48767	0.947756	1.56968	0.898241	Intron (uc003isv.3/442117, intron 5 of 12)	chr4	172734575	173961558	1226984	+	442117	uc003isv.3	627947	ENSG00000174473	GALNTL6	polypeptide N-acetylgalactosaminyltransferase-like 6
Peak_44865	chr15:89089336-89090485	0.6027	4.8097	7.629	0.02613	0.7447	0.294141	0.131004	0.223723	0.351132	chr15	89089337	89090485	1149	4.39037	0.443348	9.90276	0.196557	Promoter (<=1kb)	chr15	89054786	89089912	35127	-	55070	uc002bmp.4	0	ENSG00000140543	DET1	de-etiolated homolog 1 (Arabidopsis)
Peak_45182	chr15:94842639-94843273	-1.477	1.567	12.52	0.001521	0.5621	0.294119	0.267053	0.225478	0.21335	chr15	94842640	94843273	634	0.5251	1.03734	0.506197	1.07608	Promoter (1-2kb)	chr15	94841430	95027181	185752	+	55784	uc002btj.3	1843	ENSG00000140563	MCTP2	multiple C2 domains, transmembrane 2
Peak_18963	chr11:20465070-20465673	-0.9787	2.3365	10.77	0.002904	0.5621	0.294	0.0992653	0.11912	0.487614	chr11	20465071	20465673	603	1.59235	0.559436	2.84635	0.312969	Intron (uc001mqb.3/10196, intron 10 of 15)	chr11	20409076	20530879	121804	+	10196	uc001mqb.3	56597	ENSG00000185238	PRMT3	protein arginine methyltransferase 3
Peak_22862	chr11:98495186-98495686	-1.609	2.0233	15.79	0.0004911	0.5621	0.293921	0.384539	0.165046	0.156494	chr11	98495187	98495686	500	1.17848	0.753784	1.56342	0.56819	Distal Intergenic	chr11	98891706	100096179	1204474	+	53942	uc009ywv.2	-396519	ENSG00000149972	CNTN5	contactin 5
Peak_75269	chr21:44742560-44743895	0.3868	3.9513	4.241	0.1435	0.9736	0.29373	0.214359	0.040377	0.451535	chr21	44742561	44743895	1335	2.50963	1.25668	1.99703	1.57925	Distal Intergenic	chr21	44834398	44847002	12605	-	150094	uc002zdf.2	104441	ENSG00000142178	SIK1	salt-inducible kinase 1
Peak_17180	chr10:123209671-123210275	-0.2985	1.9546	1.366	0.3973	0.9736	0.293693	0.137723	0.000167807	0.568416	chr10	123209672	123210275	604	0.958813	0.874548	1.09635	0.764835	Distal Intergenic	chr10	123239354	123243317	3964	-	2263	uc001lfk.1	33645	ENSG00000066468	FGFR2	fibroblast growth factor receptor 2
Peak_80187	chr3:61638504-61639233	-1.017	2.3456	10.55	0.00316	0.5621	0.29327	0.389778	0.129631	0.187321	chr3	61638505	61639233	729	1.31017	0.821017	1.59579	0.67407	Intron (uc003dla.4/5793, intron 1 of 2)	chr3	61547243	61757059	209817	+	5793	uc003dla.4	91990	ENSG00000144724	PTPRG	protein tyrosine phosphatase, receptor type, G
Peak_123265	chr7:118688831-118689561	-1.726	2.4811	13.55	0.001053	0.5621	0.293245	0.290904	0.160947	0.254904	chr7	118688832	118689561	730	1.92073	1.0199	1.88326	1.0402	Distal Intergenic	chr7	117864712	117882784	18073	+	56311	uc003vji.3	824849	ENSG00000106013	ANKRD7	ankyrin repeat domain 7
Peak_105875	chr5:147202195-147202771	-0.4321	2.548	3.276	0.1762	0.9736	0.293194	0	0.0512458	0.65556	chr5	147202196	147202771	576	1.77414	0.621165	2.85615	0.385846	Downstream (1-2kb)	chr5	147204143	147211260	7118	-	6690	uc003los.2	9064	ENSG00000164266	SPINK1	serine peptidase inhibitor, Kazal type 1
Peak_37389	chr14:19183332-19183673	-1.758	1.2079	13.35	0.001129	0.5621	0.292871	0.324948	0.188566	0.193614	chr14	19183333	19183673	341	-0.314587	1.28227	-0.245336	1.64421	Distal Intergenic	chr14	19377594	19378574	981	+	440153	uc010tkp.2	-194261	ENSG00000257115	OR11H12	olfactory receptor, family 11, subfamily H, member 12
Peak_22812	chr11:96437673-96439054	-1.634	3.1997	19.86	0.0001376	0.5621	0.292379	0.337024	0.18769	0.182907	chr11	96437674	96439054	1381	2.51155	0.809112	3.10408	0.654662	Distal Intergenic	chr11	96176446	96240041	63596	-	100874053	uc031qdh.1	-199013	ENSG00000255679	JRKL-AS1	JRKL antisense RNA 1
Peak_102543	chr5:89088057-89088867	-1.524	2.2499	16.24	0.0004246	0.5621	0.292377	0.390697	0.156575	0.160351	chr5	89088058	89088867	810	1.74977	0.704613	2.4833	0.49648	Distal Intergenic	chr5	89312438	89312537	100	-	100500825	uc021ybi.1	224479	ENSG00000264342	MIR3660	microRNA 3660
Peak_126098	chr8:20898531-20899198	0.5778	2.8298	5.781	0.05255	0.8909	0.292235	2.98e-16	0.0517509	0.656014	chr8	20898532	20899198	667	1.77874	1.01163	1.75829	1.0234	Distal Intergenic	chr8	20831497	20852630	21134	+	286114	uc022asp.1	67701	ENSG00000253199	LOC286114	uncharacterized LOC286114
Peak_96684	chr4:170629387-170629927	-0.9293	2.2362	10.27	0.004761	0.5621	0.291999	0	0.150502	0.557499	chr4	170629388	170629927	540	1.5374	0.542704	2.83285	0.294528	Intron (uc003ish.3/1182, intron 11 of 13)	chr4	170581213	170644338	63126	+	1182	uc003isj.2	48714	ENSG00000109572	CLCN3	chloride channel, voltage-sensitive 3
Peak_109179	chr6:28091883-28092926	0.4549	3.814	5.965	0.08371	0.9736	0.291941	0.0187654	0.0634406	0.625853	chr6	28091884	28092926	1043	2.46091	1.18033	2.08492	1.39319	Promoter (<=1kb)	chr6	28092387	28095331	2945	+	80345	uc011dky.1	0	ENSG00000196812	ZSCAN16	zinc finger and SCAN domain containing 16
Peak_44874	chr15:89224733-89225736	1.028	3.8888	15.55	0.0005325	0.5621	0.291472	0.485578	0.0760603	0.14689	chr15	89224734	89225736	1003	2.31474	1.34047	1.72681	1.79687	Distal Intergenic	chr15	89182277	89198879	16603	+	3669	uc010upn.1	43459	ENSG00000172183	ISG20	interferon stimulated exonuclease gene 20kDa
Peak_128988	chr8:77761115-77762183	-0.6133	3.3433	9.607	0.02338	0.7187	0.291296	0.183421	0.254546	0.270737	chr8	77761116	77762183	1068	2.64271	0.594045	4.44866	0.35289	Exon (uc003yau.2/79776, exon 7 of 11)	chr8	77616278	77768544	152267	+	79776	uc003yaw.1	145905	ENSG00000091656	ZFHX4	zinc finger homeobox 4
Peak_25692	chr12:13956589-13957379	-0.5887	3.1188	8.354	0.03461	0.8093	0.29103	0.349706	0.0775254	0.281739	chr12	13956590	13957379	790	1.84964	1.16704	1.5849	1.36198	Intron (uc001rbt.2/2904, intron 11 of 12)	chr12	13714410	14133022	418613	-	2904	uc001rbt.2	176432	ENSG00000273079	GRIN2B	glutamate receptor, ionotropic, N-methyl D-aspartate 2B
Peak_4552	chr1:98461997-98462945	-0.866	2.6613	12.56	0.004767	0.5621	0.290311	0.204537	0.298786	0.206366	chr1	98461998	98462945	948	1.81857	0.665145	2.73409	0.442418	Intron (uc001drx.2/400765, intron 2 of 4)	chr1	98510799	98510907	109	-	100616452	uc021oqj.1	48909	ENSG00000276280	MIR2682	microRNA 2682
Peak_89673	chr4:41341853-41342183	-0.4323	1.3943	1.456	0.285	0.9736	0.290146	1.57e-16	0.119379	0.590475	chr4	41341854	41342183	330	0.0989061	1.04178	0.0949393	1.08531	Distal Intergenic	chr4	41362804	41622311	259508	+	22998	uc003gvt.1	-20950	ENSG00000064042	LIMCH1	LIM and calponin homology domains 1
Peak_123700	chr7:126811671-126812888	-1.118	2.7415	11.08	0.002581	0.5621	0.289871	0.265265	0.166571	0.278293	chr7	126811672	126812888	1217	2.33103	0.662645	3.51776	0.439098	Intron (uc003vlr.2/2918, intron 9 of 9)	chr7	126341811	126752374	410564	-	2918	uc003vlu.1	-60514	ENSG00000179603	GRM8	glutamate receptor, metabotropic 8
Peak_140574	chrX:56814524-56815781	0.7784	3.7522	7.486	0.01099	0.6123	0.289807	0.147282	0.0708137	0.492097	chrX	56814525	56815781	1257	2.24418	1.33265	1.68401	1.77594	Intron (uc004dut.4/550643, intron 2 of 2)	chrX	56763221	56764017	797	-	442454	uc010nki.2	-51764	NA	UQCRBP1	ubiquinol-cytochrome c reductase binding protein pseudogene 1
Peak_114748	chr6:133996016-133996435	-1.225	1.7096	13.79	0.0009681	0.5621	0.289692	0.37769	0.21866	0.113958	chr6	133996017	133996435	419	1.0519	0.586547	1.79337	0.344038	Intron (uc003qeg.1/uc003qeg.1, intron 5 of 8)	chr6	134142285	134175130	32846	+	154089	uc003qeh.2	-146268	ENSG00000223586	LINC01312	long intergenic non-protein coding RNA 1312
Peak_20579	chr11:49206297-49206865	-0.633	2.5004	6.623	0.04406	0.8539	0.289337	0	0.274242	0.436421	chr11	49206298	49206865	568	1.25925	1.09164	1.15353	1.19169	Intron (uc001ngy.3/2346, intron 13 of 18)	chr11	49168187	49230222	62036	-	2346	uc001ngy.3	23924	ENSG00000086205	FOLH1	folate hydrolase (prostate-specific membrane antigen) 1
Peak_102269	chr5:83960552-83961414	-1.503	2.3077	11.39	0.002297	0.5621	0.289249	0.306756	0.140715	0.26328	chr5	83960553	83961414	862	1.92417	0.946746	2.0324	0.896329	Distal Intergenic	chr5	83238126	83680611	442486	-	10085	uc003kio.1	-280803	ENSG00000164176	EDIL3	EGF-like repeats and discoidin I-like domains 3
Peak_26134	chr12:20164130-20164488	-1.213	1.812	7.93	0.009093	0.5987	0.289142	0.207374	0.0689088	0.434575	chr12	20164131	20164488	358	1.02758	0.733281	1.40134	0.537702	Distal Intergenic	chr12	20167619	20251802	84184	+	100506393	uc021qvz.1	-3488	ENSG00000256287	LOC100506393	uncharacterized LOC100506393
Peak_52773	chr18:25339026-25339549	-1.237	2.078	9.062	0.005694	0.566	0.288908	0.361512	0.0511445	0.298435	chr18	25339027	25339549	523	1.49383	0.660427	2.26191	0.436164	Distal Intergenic	chr18	25530930	25616539	85610	-	1000	uc010xbn.1	277512	ENSG00000170558	CDH2	cadherin 2, type 1, N-cadherin (neuronal)
Peak_126366	chr8:25902315-25903894	0.5131	4.5148	6.82	0.04736	0.8696	0.28877	1.72e-18	0.119569	0.59166	chr8	25902316	25903894	1579	4.03064	0.410356	9.8223	0.168392	Promoter (<=1kb)	chr8	25699246	25902640	203395	-	64641	uc003xes.2	0	ENSG00000221818	EBF2	early B-cell factor 2
Peak_96758	chr4:171760713-171761208	-0.9537	2.3318	8.429	0.007378	0.5825	0.288603	0.215341	0.0637631	0.432293	chr4	171760714	171761208	495	1.78926	0.512658	3.49017	0.262818	Distal Intergenic	chr4	171961753	171980311	18559	+	100506122	uc003isu.2	-201039	ENSG00000248872	LOC100506122	uncharacterized LOC100506122
Peak_124974	chr7:151961999-151962383	-0.9303	1.8607	8.045	0.008769	0.5975	0.288559	0.156561	0.0799805	0.4749	chr7	151962000	151962383	384	0.79137	0.812799	0.973635	0.660642	Exon (uc003wla.3/58508, exon 8 of 59)	chr7	151832010	151935989	103980	-	58508	uc003wkz.3	-26394	ENSG00000055609	KMT2C	lysine (K)-specific methyltransferase 2C
Peak_111028	chr6:68112085-68112857	-1.175	3.0344	11.73	0.002031	0.5621	0.288517	0.279308	0.137182	0.294992	chr6	68112086	68112857	772	2.27087	0.744438	3.05045	0.554188	Distal Intergenic	chr6	69345632	70099403	753772	+	577	uc003pev.4	-1233546	ENSG00000135298	BAI3	brain-specific angiogenesis inhibitor 3
Peak_55347	chr18:68888286-68889448	-0.3475	4.0654	3.916	0.1864	0.9736	0.288211	0.309288	0.0028591	0.399643	chr18	68888287	68889448	1162	2.89483	0.961076	3.01207	0.923667	Distal Intergenic	chr18	69187200	69246192	58993	-	100505776	uc002lks.1	357905	ENSG00000260676	LOC100505776	uncharacterized LOC100505776
Peak_102858	chr5:94712608-94713199	-1.632	2.1714	15.39	0.0005613	0.5621	0.288188	0.284848	0.25576	0.171204	chr5	94712609	94713199	591	1.32423	0.786363	1.68399	0.618367	Distal Intergenic	chr5	94727048	94786144	59097	+	153643	uc003kla.1	-14439	ENSG00000153347	FAM81B	family with sequence similarity 81, member B
Peak_81550	chr3:87599557-87599917	-1.066	1.8804	8.256	0.007931	0.5845	0.287931	0.27333	0.137342	0.301397	chr3	87599558	87599917	360	1.20849	0.618664	1.95338	0.382746	Distal Intergenic	chr3	87308783	87325737	16955	-	5449	uc003dqq.1	-274180	ENSG00000064835	POU1F1	POU class 1 homeobox 1
Peak_140534	chrX:54466257-54467479	0.296	3.7808	2.775	0.259	0.9736	0.287778	2.8e-50	0.29913	0.413092	chrX	54466258	54467479	1222	3.29577	0.363	9.07926	0.131769	Promoter (<=1kb)	chrX	54466853	54471731	4879	+	90121	uc004dte.3	0	ENSG00000158526	TSR2	TSR2, 20S rRNA accumulation, homolog (S. cerevisiae)
Peak_32545	chr13:24633165-24634231	-0.3912	3.3849	3.363	0.1474	0.9736	0.287725	3.48e-28	0.000320053	0.711955	chr13	24633166	24634231	1066	1.99454	1.21894	1.63628	1.48582	Intron (uc001upd.3/221178, intron 3 of 14)	chr13	24553839	24881212	327374	+	221178	uc001upd.3	80392	ENSG00000182957	SPATA13	spermatogenesis associated 13
Peak_19192	chr11:25658832-25659457	-1.5	2.3144	9.669	0.004464	0.5621	0.287617	0.302007	0.214126	0.19625	chr11	25658833	25659457	625	1.60697	0.896134	1.79322	0.803056	Distal Intergenic	chr11	26210829	26684836	474008	+	63982	uc010rdr.2	-551996	ENSG00000134343	ANO3	anoctamin 3
Peak_88336	chr4:14148276-14148996	-0.6388	2.5399	7.883	0.03833	0.8293	0.287506	0.131298	0.329477	0.25172	chr4	14148277	14148996	720	1.5146	0.844336	1.79383	0.712903	Distal Intergenic	chr4	14113592	14141676	28085	+	152742	uc003gnb.3	35404	ENSG00000248698	LINC01085	long intergenic non-protein coding RNA 1085
Peak_134893	chr9:42938596-42938967	-1.93	1.0103	9.014	0.005805	0.5692	0.287365	0.256301	0.128224	0.32811	chr9	42938597	42938967	371	-0.877006	1.38391	-0.633716	1.9152	Distal Intergenic	chr9	42844370	42859085	14716	-	286297	uc031tdv.1	-79882	ENSG00000182021	LOC286297	uncharacterized LOC286297
Peak_3066	chr1:69155084-69155712	-1.306	2.1038	7.893	0.009235	0.6022	0.287359	0.20664	0.213991	0.29201	chr1	69155085	69155712	628	0.816968	1.04385	0.782647	1.08963	Distal Intergenic	chr1	68939835	68962799	22965	-	55635	uc001del.4	-192913	ENSG00000024526	DEPDC1	DEP domain containing 1
Peak_27225	chr12:41870301-41871401	-0.5356	3.6925	7.728	0.04353	0.8518	0.287272	0.222836	0.0949396	0.394952	chr12	41870302	41871401	1100	2.80482	0.753677	3.72152	0.568029	Intron (uc010skn.2/29951, intron 3 of 9)	chr12	41903353	41968392	65040	+	29951	uc001rmr.3	-33051	ENSG00000165966	PDZRN4	PDZ domain containing ring finger 4
Peak_133970	chr9:19637083-19637508	-0.7913	2.278	9.341	0.02006	0.6905	0.286946	0	0.435098	0.277956	chr9	19637084	19637508	425	1.33452	0.79389	1.68099	0.630261	Intron (uc003zoa.2/25769, intron 9 of 9)	chr9	19507450	19787017	279568	-	25769	uc003zoa.2	149933	ENSG00000155886	SLC24A2	solute carrier family 24 (sodium/potassium/calcium exchanger), member 2
Peak_142624	chrX:152735407-152736917	0.5041	5.1812	4.362	0.06589	0.9402	0.286772	0	0.231168	0.48206	chrX	152735408	152736917	1510	3.93973	0.870673	4.52493	0.758072	Promoter (<=1kb)	chrX	152710178	152736603	26426	-	55559	uc004fhl.3	0	ENSG00000213397	HAUS7	HAUS augmin-like complex, subunit 7
Peak_10665	chr1:230272137-230272601	-0.6825	1.7648	3.491	0.07286	0.9524	0.28661	6.39e-17	0.130549	0.582841	chr1	230272138	230272601	464	0.552911	0.998788	0.553582	0.997578	Intron (uc010pvy.1/2590, intron 1 of 15)	chr1	230202956	230410310	207355	+	2590	uc010pvz.1	69645	ENSG00000143641	GALNT2	polypeptide N-acetylgalactosaminyltransferase 2
Peak_67914	chr2:186499131-186499831	-1.203	2.4848	9.047	0.005727	0.566	0.286572	0.254169	0.194043	0.265216	chr2	186499132	186499831	700	1.84597	0.721272	2.55933	0.520233	Distal Intergenic	chr2	186603355	186698016	94662	+	401024	uc002upl.3	-104223	ENSG00000188738	FSIP2	fibrous sheath interacting protein 2
Peak_44959	chr15:90544430-90546202	0.4589	4.1842	3.981	0.08429	0.9736	0.286549	0.152233	0.0449303	0.516287	chr15	90544431	90546202	1772	3.24956	0.627557	5.17811	0.393828	Promoter (<=1kb)	chr15	90544752	90625432	80681	+	374655	uc002bov.2	0	ENSG00000140548	ZNF710	zinc finger protein 710
Peak_45247	chr15:98503119-98505161	0.5866	6.6876	13.83	0.01023	0.6074	0.286529	0.383782	0.119427	0.210261	chr15	98503120	98505161	2042	5.83435	0.391353	14.9082	0.153157	Promoter (<=1kb)	chr15	98503933	98517068	13136	+	91947	uc010bom.3	0	ENSG00000140450	ARRDC4	arrestin domain containing 4
Peak_134292	chr9:27124676-27125771	0.2745	3.5268	2.193	0.3077	0.9736	0.286529	3.35e-26	0.0380256	0.675445	chr9	27124677	27125771	1095	3.14249	0.555396	5.65811	0.308464	Intron (uc010mjc.1/7010, intron 1 of 3)	chr9	27109147	27173360	64214	+	7010	uc010mjc.1	16624	ENSG00000120156	TEK	TEK tyrosine kinase, endothelial
Peak_85462	chr3:162740068-162741014	-1.966	2.9646	20.71	0.0001071	0.5621	0.286499	0.354633	0.214347	0.144522	chr3	162740069	162741014	946	2.03703	1.06141	1.91917	1.12659	Intron (uc003feg.3/uc003feg.3, intron 3 of 7)	chr3	162895031	163021089	126059	-	647107	uc003feh.3	281020	ENSG00000241369	LINC01192	long intergenic non-protein coding RNA 1192
Peak_5783	chr1:142727196-142727735	-1.074	2.4388	9.36	0.005049	0.5621	0.286441	0.203871	0.143181	0.366507	chr1	142727197	142727735	539	1.47448	0.824937	1.78738	0.680521	Intron (uc001eiw.1/uc001eiw.1, intron 1 of 7)	chr1	142697421	142713605	16185	-	100874392	uc031pnv.1	-14130	NA	ANKRD20A12P	ankyrin repeat domain 20 family, member A12, pseudogene
Peak_127112	chr8:39647331-39647672	-1.309	1.716	5.312	0.02931	0.7705	0.286408	0.238174	0.179254	0.296163	chr8	39647332	39647672	341	0.57289	0.948418	0.604048	0.899497	Intron (uc003xnj.4/2515, intron 14 of 20)	chr8	39601255	39695808	94554	-	2515	uc003xnj.4	48476	ENSG00000104755	ADAM2	ADAM metallopeptidase domain 2
Peak_141743	chrX:119442811-119443895	0.421	3.2422	3.653	0.1236	0.9736	0.285847	0	0.0106545	0.703498	chrX	119442812	119443895	1084	2.38205	0.82101	2.90137	0.674058	Promoter (2-3kb)	chrX	119392505	119445391	52887	-	55026	uc004eso.4	2579	ENSG00000125355	TMEM255A	transmembrane protein 255A
Peak_29137	chr12:73726110-73726998	-1.754	2.7022	14.17	0.0008473	0.5621	0.285649	0.245584	0.19235	0.276418	chr12	73726111	73726998	888	2.01221	0.964031	2.08729	0.929357	Distal Intergenic	chr12	74526956	74686411	159456	-	100507377	uc009zrx.3	960300	ENSG00000251138	LOC100507377	uncharacterized LOC100507377
Peak_113239	chr6:109775416-109777839	0.5168	4.601	8.075	0.04887	0.8779	0.285617	0.0773627	0.340243	0.296778	chr6	109775417	109777839	2423	4.07039	0.416038	9.78368	0.173088	Promoter (<=1kb)	chr6	109765266	109775653	10388	-	64780	uc003ptj.3	0	ENSG00000135596	MICAL1	microtubule associated monooxygenase, calponin and LIM domain containing 1
Peak_69925	chr2:222833710-222834725	0.4219	3.0216	3.264	0.1247	0.9736	0.285001	1.43e-14	0.0983894	0.616609	chr2	222833711	222834725	1015	2.33947	0.543179	4.30699	0.295043	Distal Intergenic	chr2	223162866	223169936	7071	+	151278	uc002vnb.1	-329155	ENSG00000163081	CCDC140	coiled-coil domain containing 140
Peak_5745	chr1:121141908-121143362	-1.721	3.614	17.33	0.000299	0.5621	0.284988	0.262837	0.175206	0.27697	chr1	121141909	121143362	1454	2.51359	1.10146	2.28206	1.21321	Distal Intergenic	chr1	121107152	121129827	22676	+	100996712	uc031pnu.1	36210	ENSG00000270872	SRGAP2D	SLIT-ROBO Rho GTPase activating protein 2D (pseudogene)
Peak_45189	chr15:95120137-95120587	0.7793	2.4029	9.644	0.01194	0.6157	0.284831	0	0.052898	0.662271	chr15	95120138	95120587	450	1.39696	0.832879	1.67727	0.693687	Distal Intergenic	chr15	94899366	95027181	127816	+	55784	uc002btl.3	221221	ENSG00000140563	MCTP2	multiple C2 domains, transmembrane 2
Peak_100762	chr5:56833657-56835007	-0.5812	3.9312	8.047	0.02875	0.7664	0.284445	0.263005	0.178009	0.274541	chr5	56833658	56835007	1350	3.20334	0.576064	5.56075	0.331849	Distal Intergenic	chr5	56775843	56778636	2794	-	345651	uc003jrm.3	-56371	ENSG00000169067	ACTBL2	actin, beta-like 2
Peak_41842	chr14:101987012-101988570	0.7055	3.5683	11.12	0.007393	0.5825	0.284402	0.232517	0.138843	0.344238	chr14	101987013	101988570	1558	2.42495	1.02435	2.36731	1.04929	Distal Intergenic	chr14	102026624	102026759	136	-	100302145	uc021sdw.1	39746	ENSG00000277601	MIR1247	microRNA 1247
Peak_71998	chr20:26146291-26146793	-1.458	2.6428	16.72	0.0003629	0.5621	0.284189	0.364996	0.211185	0.139629	chr20	26146292	26146793	502	1.65107	0.970628	1.70103	0.942118	Distal Intergenic	chr20	26188822	26188914	93	-	724033	uc021wbn.1	42622	ENSG00000273684	MIR663A	microRNA 663a
Peak_96497	chr4:167390790-167391854	-1.646	2.8634	13.78	0.0009701	0.5621	0.283735	0.278613	0.13189	0.305763	chr4	167390791	167391854	1064	2.22104	0.865559	2.56601	0.749193	Distal Intergenic	chr4	166794410	166952111	157702	+	7092	uc021xud.1	597444	ENSG00000038295	TLL1	tolloid-like 1
Peak_55751	chr18:74923562-74924246	-0.417	2.6578	4.022	0.1714	0.9736	0.283411	1.22e-16	0.307947	0.408642	chr18	74923563	74924246	684	1.47285	1.09188	1.34892	1.19219	Distal Intergenic	chr18	74962008	74982096	20089	+	2587	uc002lms.4	-38445	ENSG00000166573	GALR1	galanin receptor 1
Peak_97180	chr4:179389409-179389991	-0.7173	2.3951	8.573	0.02235	0.7072	0.2834	0.222566	0.184938	0.309096	chr4	179389410	179389991	582	1.48871	0.708283	2.10186	0.501665	Distal Intergenic	chr4	178649911	178911904	261994	+	285501	uc010iru.3	740080	ENSG00000231171	LINC01098	long intergenic non-protein coding RNA 1098
Peak_55226	chr18:67111273-67111799	-0.9861	1.7163	6.39	0.01781	0.6678	0.283397	0.224085	0.145593	0.346925	chr18	67111274	67111799	526	1.0116	0.714212	1.41639	0.510098	Intron (uc002lkl.3/220164, intron 1 of 7)	chr18	67068284	67516322	448039	+	220164	uc002lkl.3	43515	ENSG00000206052	DOK6	docking protein 6
Peak_142550	chrX:149676165-149677846	0.4394	4.8152	5.225	0.08328	0.9736	0.283236	0.00959326	0.0658184	0.641352	chrX	149676166	149677846	1681	2.97831	1.63719	1.81916	2.68039	Intron (uc011mxu.2/10046, intron 3 of 4)	chrX	149638017	149682448	44432	+	10046	uc011mxw.2	39829	ENSG00000013619	MAMLD1	mastermind-like domain containing 1
Peak_116744	chr6:166755348-166756893	0.6707	3.8012	9.791	0.01271	0.6196	0.283213	0.218592	0.328184	0.170011	chr6	166755349	166756893	1545	2.76207	0.839359	3.29069	0.704523	Promoter (<=1kb)	chr6	166756119	166764957	8839	+	100289495	uc003quy.2	0	NA	LOC100289495	uncharacterized LOC100289495
Peak_236	chr1:5714827-5715477	-1.259	2.2376	7.859	0.009369	0.6055	0.283092	0.266552	0.153344	0.297011	chr1	5714828	5715477	650	1.14086	0.892701	1.27799	0.796914	Intron (uc001alp.1/uc001alp.1, intron 2 of 2)	chr1	5624131	5624203	73	+	100616489	uc021ofm.1	91346	ENSG00000264341	MIR4417	microRNA 4417
Peak_14219	chr10:66110421-66111026	-0.5003	2.5249	4.597	0.119	0.9736	0.282755	1.08e-16	0.0279835	0.689262	chr10	66110422	66111026	605	1.53841	0.786919	1.95498	0.619242	Distal Intergenic	chr10	66585285	66586634	1350	+	305	uc009xpm.2	-474863	NA	ANXA2P3	annexin A2 pseudogene 3
Peak_142730	chrY:3714359-3715783	-1.2	2.9654	7.958	0.008985	0.5987	0.282701	0.424825	0.0471428	0.245331	chrY	3714360	3715783	1424	2.22359	1.03611	2.1461	1.07352	Distal Intergenic	chrY	3447126	3448082	957	+	90655	uc004fqk.3	268657	ENSG00000176679	TGIF2LY	TGFB-induced factor homeobox 2-like, Y-linked
Peak_78316	chr3:24852138-24852911	-0.6214	2.9324	6.678	0.02719	0.7546	0.282634	0	0.162991	0.554375	chr3	24852139	24852911	773	1.76153	1.0453	1.68519	1.09265	Distal Intergenic	chr3	24562853	24562926	74	-	100616448	uc021wue.1	-289985	ENSG00000265028	MIR4792	microRNA 4792
Peak_98886	chr5:18528543-18529237	-1.931	2.7068	19.7	0.0001445	0.5621	0.282555	0.288835	0.21388	0.21473	chr5	18528544	18529237	694	2.04606	0.960831	2.12947	0.923197	Distal Intergenic	chr5	17379015	17387419	8405	-	401177	uc003jga.3	-1141818	ENSG00000250822	LOC401177	uncharacterized LOC401177
Peak_70087	chr2:225576648-225577795	-0.4673	3.1124	5.606	0.09983	0.9736	0.282464	0.340763	0.00427317	0.3725	chr2	225576649	225577795	1147	2.31145	0.633447	3.64901	0.401255	Distal Intergenic	chr2	225629807	225670219	40413	-	55619	uc002voa.2	93570	ENSG00000135905	DOCK10	dedicator of cytokinesis 10
Peak_28652	chr12:65707280-65708157	-1.121	2.6319	16.62	0.0003753	0.5621	0.282236	0.398148	0.212698	0.106917	chr12	65707281	65708157	877	2.48994	0.625707	3.97941	0.391509	Intron (uc001ssm.3/253827, intron 2 of 6)	chr12	65672767	65860687	187921	+	253827	uc021qzy.1	35390	ENSG00000174099	MSRB3	methionine sulfoxide reductase B3
Peak_135795	chr9:83222061-83223167	-1.432	2.6579	10.34	0.003433	0.5621	0.282182	0.271735	0.126453	0.31963	chr9	83222062	83223167	1106	1.98332	0.761898	2.60313	0.580488	Distal Intergenic	chr9	82189788	82341656	151869	+	7091	uc004alf.3	1033379	ENSG00000106829	TLE4	transducin-like enhancer of split 4
Peak_78896	chr3:35689652-35690398	-0.8428	3.0724	11.64	0.003595	0.5621	0.282136	0	0.253675	0.464189	chr3	35689653	35690398	746	2.17838	0.774178	2.8138	0.599351	Intron (uc003cfz.4/10777, intron 1 of 5)	chr3	35683849	35835988	152140	+	10777	uc003cgb.3	6549	ENSG00000172995	ARPP21	cAMP-regulated phosphoprotein, 21kDa
Peak_66678	chr2:164047792-164048318	-1.048	2.442	12.08	0.00178	0.5621	0.281891	0.319317	0.203541	0.195251	chr2	164047793	164048318	526	2.04978	0.503781	4.0688	0.253795	Distal Intergenic	chr2	163227917	163695257	467341	-	90134	uc002uch.2	-353061	ENSG00000184611	KCNH7	potassium voltage-gated channel, subfamily H (eag-related), member 7
Peak_97781	chr4:190618640-190619669	-0.7171	4.7318	13.1	0.005432	0.5621	0.281805	0.118794	0.0916169	0.507784	chr4	190618641	190619669	1029	3.53182	1.05386	3.35131	1.11062	Distal Intergenic	chr4	190861974	190884359	22386	+	2483	uc003izs.3	-243333	ENSG00000109536	FRG1	FSHD region gene 1
Peak_124132	chr7:134128396-134129675	0.4352	3.8553	5.44	0.1011	0.9736	0.281461	0.250472	0.278537	0.189531	chr7	134128397	134129675	1279	2.64066	0.948289	2.78466	0.899253	Intron (uc003vrp.1/231, intron 1 of 9)	chr7	134127107	134143888	16782	-	231	uc003vrp.1	15491	ENSG00000085662	AKR1B1	aldo-keto reductase family 1, member B1 (aldose reductase)
Peak_125491	chr8:8820540-8821426	0.5383	2.4728	4.843	0.08006	0.9707	0.28125	2.3e-20	0.00989493	0.708855	chr8	8820541	8821426	886	1.25483	1.11888	1.1215	1.2519	Distal Intergenic	chr8	8860314	8890849	30536	+	90459	uc003wsk.2	-39773	ENSG00000104626	ERI1	exoribonuclease 1
Peak_81191	chr3:79035339-79036255	-0.6034	3.3233	9.038	0.02732	0.7557	0.281033	0.178863	0.253543	0.286561	chr3	79035340	79036255	916	2.12703	1.07192	1.98432	1.14902	Intron (uc003dqb.2/6091, intron 28 of 28)	chr3	78646388	79068609	422222	-	6091	uc003dqb.2	33269	ENSG00000169855	ROBO1	roundabout, axon guidance receptor, homolog 1 (Drosophila)
Peak_46571	chr16:33856615-33858014	-1.799	3.5138	18.92	0.0001827	0.5621	0.280974	0.2837	0.208484	0.226842	chr16	33856616	33858014	1399	2.28633	1.24297	1.8394	1.54498	Distal Intergenic	chr16	33961052	33962503	1452	-	649159	uc021thl.1	105887	ENSG00000256642	LINC00273	long intergenic non-protein coding RNA 273
Peak_23328	chr11:107564896-107566196	-1.362	2.7155	13.47	0.001081	0.5621	0.280891	0.394828	0.0841355	0.240146	chr11	107564897	107566196	1300	1.72368	0.878785	1.96143	0.772262	Distal Intergenic	chr11	107578101	107582787	4687	-	6588	uc001pjp.3	17890	ENSG00000170290	SLN	sarcolipin
Peak_56870	chr19:21202887-21204278	0.5596	4.5282	11.09	0.03594	0.8162	0.280725	0.453651	0.050065	0.21556	chr19	21202888	21204278	1391	3.31201	0.918779	3.6048	0.844154	Promoter (<=1kb)	chr19	21203426	21242852	39427	+	80264	uc002npj.3	0	ENSG00000118620	ZNF430	zinc finger protein 430
Peak_95778	chr4:155849489-155850170	-0.8376	2.723	10.93	0.004691	0.5621	0.28065	0.225064	0.0967366	0.397549	chr4	155849490	155850170	681	2.24264	0.488464	4.5912	0.238597	Distal Intergenic	chr4	155702657	155749965	47309	+	166863	uc003iop.2	147513	ENSG00000151962	RBM46	RNA binding motif protein 46
Peak_7252	chr1:169042344-169043011	-0.6609	2.4518	6.401	0.03468	0.8099	0.280346	1.78e-16	0.17281	0.546844	chr1	169042345	169043011	667	1.45304	0.853865	1.70173	0.729085	Distal Intergenic	chr1	169075947	169101960	26014	+	481	uc001gfr.1	-33602	ENSG00000143153	ATP1B1	ATPase, Na+/K+ transporting, beta 1 polypeptide
Peak_124588	chr7:142600547-142601571	-1.347	2.4736	12.08	0.001785	0.5621	0.280265	0.364955	0.0254194	0.32936	chr7	142600548	142601571	1024	1.34275	0.910522	1.4747	0.82905	Distal Intergenic	chr7	142568960	142583490	14531	-	55503	uc003wbx.2	-18081	ENSG00000165125	TRPV6	transient receptor potential cation channel, subfamily V, member 6
Peak_78946	chr3:35987793-35988831	-0.4957	3.4309	7.017	0.06877	0.9456	0.28022	0.115353	0.256519	0.347908	chr3	35987794	35988831	1038	2.96322	0.356777	8.30552	0.12729	Distal Intergenic	chr3	35785968	35786051	84	+	406916	uc011axz.1	202863	ENSG00000207625	MIR128-2	microRNA 128-2
Peak_90433	chr4:59163110-59163875	-1.722	2.5973	15.66	0.000513	0.5621	0.280209	0.324789	0.148055	0.246947	chr4	59163111	59163875	765	1.94192	0.86505	2.24486	0.748311	Distal Intergenic	chr4	57897237	57976551	79315	-	3490	uc003hcn.3	-1187324	ENSG00000163453	IGFBP7	insulin-like growth factor binding protein 7
Peak_103588	chr5:108346506-108347052	-1.619	1.8065	10.79	0.002889	0.5621	0.280084	0.113041	0.0872259	0.51965	chr5	108346507	108347052	546	1.11427	0.748533	1.4886	0.560301	Intron (uc003kop.1/2241, intron 13 of 19)	chr5	108260307	108523373	263067	+	2241	uc031skp.1	86745	ENSG00000151422	FER	fer (fps/fes related) tyrosine kinase
Peak_103851	chr5:112378868-112379791	0.4715	3.3562	5.381	0.08031	0.9707	0.279748	1.58e-17	0.079179	0.641073	chr5	112378869	112379791	923	2.56666	0.629961	4.07432	0.39685	Exon (uc003kqj.4/4163, exon 15 of 17)	chr5	112312407	112320348	7942	+	167227	uc003kqg.3	67384	ENSG00000172795	DCP2	decapping mRNA 2
Peak_34732	chr13:61721313-61721754	-1.2	1.7892	8.331	0.007685	0.5825	0.279726	0.362432	0.112787	0.245054	chr13	61721314	61721754	441	1.32375	0.779422	1.69838	0.607499	Distal Intergenic	chr13	61773932	61774014	83	-	100422973	uc021rkg.1	52700	ENSG00000266663	MIR3169	microRNA 3169
Peak_126862	chr8:34264317-34264932	-1.773	2.5847	13.48	0.001078	0.5621	0.279583	0.31768	0.229091	0.173646	chr8	34264318	34264932	615	1.65439	0.972865	1.70053	0.946467	Distal Intergenic	chr8	33448854	33457439	8586	-	78986	uc003xjp.3	-807493	ENSG00000133878	DUSP26	dual specificity phosphatase 26 (putative)
Peak_141644	chrX:115074180-115075919	0.3743	3.6888	4.181	0.1605	0.9736	0.279566	0.41123	0.0217644	0.28744	chrX	115074181	115075919	1739	2.40206	1.11867	2.14724	1.25143	Intron (uc004eqg.1/uc004eqg.1, intron 2 of 2)	chrX	114877625	114885179	7555	+	5358	uc011mtl.2	198294	ENSG00000102024	PLS3	plastin 3
Peak_71631	chr20:17013428-17014524	-1.832	2.7731	16.14	0.0004381	0.5621	0.279366	0.318102	0.190429	0.212103	chr20	17013429	17014524	1096	1.15329	1.41599	0.814475	2.00504	Distal Intergenic	chr20	17206752	17465222	258471	+	5126	uc002wpl.3	-193323	ENSG00000125851	PCSK2	proprotein convertase subtilisin/kexin type 2
Peak_11134	chr1:241380742-241381302	-1.093	2.2692	11.42	0.002274	0.5621	0.279328	0.0512525	0.0887277	0.580692	chr1	241380743	241381302	560	0.751025	1.28015	0.586671	1.63878	Intron (uc001hyu.2/6000, intron 16 of 16)	chr1	240938817	241372018	433202	-	6000	uc010pyj.1	-9284	ENSG00000182901	RGS7	regulator of G-protein signaling 7
Peak_5809	chr1:142895529-142895828	-1.228	1.5615	12.09	0.001779	0.5621	0.279306	0.24812	0.253017	0.219557	chr1	142895530	142895828	299	0.467791	0.876834	0.5335	0.768839	Intron (uc001eiw.1/uc001eiw.1, intron 1 of 7)	chr1	142697421	142713605	16185	-	100874392	uc031pnv.1	-182223	NA	ANKRD20A12P	ankyrin repeat domain 20 family, member A12, pseudogene
Peak_84959	chr3:154801642-154802268	-1.158	2.3775	11.39	0.002304	0.5621	0.279201	0.250381	0.18064	0.289777	chr3	154801643	154802268	626	1.73467	0.580068	2.99046	0.336479	5' UTR	chr3	154798079	154901518	103440	+	4311	uc003fae.1	4189	ENSG00000196549	MME	membrane metallo-endopeptidase
Peak_102205	chr5:82766940-82767740	0.5901	4.0323	8.81	0.02257	0.7097	0.279016	0	0.0065033	0.714481	chr5	82766941	82767740	800	3.05537	0.81643	3.74236	0.666558	Promoter (<=1kb)	chr5	82767493	82808758	41266	+	1462	uc003kih.4	0	ENSG00000038427	VCAN	versican
Peak_28707	chr12:66797504-66798065	-0.6087	2.5652	7.139	0.04635	0.8656	0.278894	0.272745	0.192722	0.255639	chr12	66797505	66798065	561	1.80307	0.629369	2.86489	0.396105	Intron (uc001stj.3/23426, intron 8 of 16)	chr12	66741211	66859202	117992	-	23426	uc001stj.3	61697	ENSG00000155974	GRIP1	glutamate receptor interacting protein 1
Peak_20571	chr11:48429995-48430467	-1.4	1.441	11.86	0.001935	0.5621	0.278765	0.323034	0.265038	0.133163	chr11	48429996	48430467	472	0.527374	0.771554	0.683522	0.595295	Distal Intergenic	chr11	48366900	48373999	7100	-	403257	uc010rhw.2	-56468	NA	OR4C45	olfactory receptor, family 4, subfamily C, member 45
Peak_135683	chr9:81618030-81618761	-1.678	2.5762	16.96	0.000336	0.5621	0.278664	0.294331	0.214665	0.21234	chr9	81618031	81618761	731	1.8075	0.793212	2.27871	0.629185	Distal Intergenic	chr9	82186878	82341656	154779	+	7091	uc004alc.3	-568847	ENSG00000106829	TLE4	transducin-like enhancer of split 4
Peak_56965	chr19:30335004-30336966	0.378	4.8117	3.352	0.1647	0.9736	0.278526	0.246503	0.197213	0.277757	chr19	30335005	30336966	1962	4.02955	0.51124	7.88191	0.261366	Distal Intergenic	chr19	30303561	30315215	11655	+	898	uc002nso.3	33405	ENSG00000105173	CCNE1	cyclin E1
Peak_119401	chr7:39988529-39991517	0.3881	7.2245	5.359	0.09382	0.9736	0.278359	0.202555	0.0346357	0.48445	chr7	39988530	39991517	2988	6.66111	0.183778	36.2455	0.0337743	Promoter (<=1kb)	chr7	39989959	40136733	146775	+	8621	uc003thh.4	0	ENSG00000065883	CDK13	cyclin-dependent kinase 13
Peak_82184	chr3:103642319-103642997	-1.572	2.6358	19.35	0.0001606	0.5621	0.278232	0.36023	0.198095	0.163443	chr3	103642320	103642997	678	1.95463	0.728429	2.68335	0.530609	Distal Intergenic	chr3	103903476	103946105	42630	-	693127	uc021xbz.1	303785	ENSG00000208032	MIR548A3	microRNA 548a-3
Peak_91195	chr4:75517189-75517885	-1.614	2.3215	14.25	0.0008259	0.5621	0.2778	0.292504	0.170618	0.259079	chr4	75517190	75517885	696	1.52676	0.852765	1.79036	0.727209	Distal Intergenic	chr4	75671448	75719882	48435	-	685	uc003hig.2	202692	ENSG00000261530	BTC	betacellulin
Peak_30253	chr12:92149466-92150605	-1.386	3.0889	14.23	0.0008302	0.5621	0.277759	0.243091	0.229759	0.24939	chr12	92149467	92150605	1139	2.82987	0.821055	3.44663	0.674131	Distal Intergenic	chr12	92378752	92535489	156738	-	256021	uc031qiz.1	386022	ENSG00000257242	C12orf79	chromosome 12 open reading frame 79
Peak_22813	chr11:96452493-96453248	-1.283	2.6345	15.61	0.0005216	0.5621	0.277621	0.355523	0.230129	0.136728	chr11	96452494	96453248	755	2.07903	0.64842	3.2063	0.420449	Distal Intergenic	chr11	96176446	96240041	63596	-	100874053	uc031qdh.1	-213207	ENSG00000255679	JRKL-AS1	JRKL antisense RNA 1
Peak_54291	chr18:52210226-52210983	-1.295	2.1265	9.987	0.003939	0.5621	0.277531	0.305972	0.0299072	0.38659	chr18	52210227	52210983	757	1.41538	0.74485	1.90022	0.554801	Distal Intergenic	chr18	52258390	52266724	8335	+	284254	uc002lfq.1	-48163	ENSG00000178690	DYNAP	dynactin associated protein
Peak_96626	chr4:169945720-169946635	-0.4538	3.1531	5.466	0.1054	0.9736	0.277348	0	0.208072	0.51458	chr4	169945721	169946635	915	2.57182	0.385619	6.66933	0.148702	Distal Intergenic	chr4	169784921	169931468	146548	-	84869	uc011cjy.2	-15167	ENSG00000145439	CBR4	carbonyl reductase 4
Peak_64795	chr2:131185142-131185752	0.7418	2.6516	6.345	0.01817	0.6717	0.277319	1.06e-15	0.0115999	0.711081	chr2	131185143	131185752	610	1.11955	1.45138	0.771365	2.10651	Promoter (<=1kb)	chr2	131174326	131186119	11794	-	100216479	uc002trf.2	976	ENSG00000178162	FAR2P2	fatty acyl CoA reductase 2 pseudogene 2
Peak_72772	chr20:46888881-46889614	-0.7429	2.1881	5.792	0.03082	0.7826	0.277123	0	0.125891	0.596987	chr20	46888882	46889614	733	1.08286	0.963338	1.12408	0.92802	Distal Intergenic	chr20	46988654	46999381	10728	+	284749	uc002xtt.2	-99772	ENSG00000235621	LINC00494	long intergenic non-protein coding RNA 494
Peak_116875	chr6:170101422-170103007	0.5911	4.6262	5.469	0.03177	0.7925	0.277105	0.107752	0.225545	0.389599	chr6	170101423	170103007	1585	3.5534	0.780185	4.55457	0.608688	Promoter (<=1kb)	chr6	169857303	170102159	244857	-	253769	uc003qwx.3	0	ENSG00000184465	WDR27	WD repeat domain 27
Peak_125744	chr8:13674354-13675305	-1.446	2.7742	14.69	0.0007095	0.5621	0.277	0.355678	0.186096	0.181226	chr8	13674355	13675305	951	1.75645	0.961889	1.82604	0.92523	Distal Intergenic	chr8	13424352	13425797	1446	+	157773	uc003wwp.3	250953	ENSG00000164743	C8orf48	chromosome 8 open reading frame 48
Peak_36622	chr13:101640107-101641205	0.3922	3.2876	3.8	0.1571	0.9736	0.276998	7.42e-52	0.0162177	0.706784	chr13	101640108	101641205	1098	2.05186	1.09201	1.87897	1.19249	Intron (uc031qnb.1/100885778, intron 2 of 7)	chr13	101360579	101711638	351060	+	100885778	uc031qnb.1	280626	ENSG00000233009	NALCN-AS1	NALCN antisense RNA 1
Peak_29153	chr12:74323872-74324322	-1.167	1.9128	7.218	0.01234	0.6196	0.276954	0.321152	0.0698978	0.331995	chr12	74323873	74324322	450	1.26388	0.737695	1.71329	0.544194	Distal Intergenic	chr12	74526956	74686411	159456	-	100507377	uc009zrx.3	362538	ENSG00000251138	LOC100507377	uncharacterized LOC100507377
Peak_107198	chr5:169610821-169611638	0.7292	3.1815	9.779	0.008602	0.5936	0.276902	0	0.014035	0.709063	chr5	169610822	169611638	817	2.19191	0.84776	2.58553	0.718697	Distal Intergenic	chr5	169659950	169673235	13286	+	133874	uc010jjn.3	-49128	ENSG00000234511	C5orf58	chromosome 5 open reading frame 58
Peak_32702	chr13:27070691-27071222	0.4592	2.6118	3.487	0.141	0.9736	0.276892	3.36e-17	0.071017	0.652091	chr13	27070692	27071222	531	1.66213	0.867282	1.91648	0.752178	Distal Intergenic	chr13	27131840	27263082	131243	+	10810	uc001uqv.3	-61148	ENSG00000132970	WASF3	WAS protein family, member 3
Peak_140502	chrX:53310506-53311109	0.6519	2.3115	5.702	0.03874	0.8295	0.276706	0	0.0112335	0.712061	chrX	53310507	53311109	603	1.09578	1.04294	1.05066	1.08772	Promoter (<=1kb)	chrX	53262058	53310796	48739	-	23096	uc004dsc.3	0	ENSG00000124313	IQSEC2	IQ motif and Sec7 domain 2
Peak_130730	chr8:108417035-108418027	-1.468	2.8982	15.34	0.0005703	0.5621	0.276701	0.308981	0.139596	0.274722	chr8	108417036	108418027	992	2.4623	0.802052	3.07	0.643287	Intron (uc003ymn.3/284, intron 8 of 8)	chr8	108261710	108348743	87034	-	284	uc011lhv.2	-69284	ENSG00000154188	ANGPT1	angiopoietin 1
Peak_19209	chr11:26192036-26192594	-1.34	2.0508	7.632	0.01032	0.6076	0.276575	0.230749	0.224478	0.268197	chr11	26192037	26192594	558	1.29782	0.807976	1.60626	0.652825	Distal Intergenic	chr11	26210829	26684836	474008	+	63982	uc010rdr.2	-18792	ENSG00000134343	ANO3	anoctamin 3
Peak_24325	chr11:124103451-124104293	-1.397	2.4122	10.19	0.003635	0.5621	0.276319	0.370836	0.122083	0.230762	chr11	124103452	124104293	842	1.55277	0.80977	1.91754	0.655728	Distal Intergenic	chr11	124095398	124096312	915	+	26492	uc010saf.2	8895	NA	OR8G2	olfactory receptor, family 8, subfamily G, member 2
Peak_89243	chr4:32842038-32843074	-1.114	2.7496	12.89	0.00133	0.5621	0.276258	0.358958	0.173266	0.191519	chr4	32842039	32843074	1036	2.39811	0.665028	3.60602	0.442262	Distal Intergenic	chr4	30722037	30732838	10802	+	5099	uc003gsk.1	2121037	ENSG00000169851	PCDH7	protocadherin 7
Peak_60766	chr2:47629338-47631463	0.6077	4.6461	6.988	0.02873	0.7664	0.276243	0.205773	0.103331	0.414653	chr2	47629339	47631463	2125	4.5928	0.723851	6.34495	0.52396	Promoter (<=1kb)	chr2	47630206	47641557	11352	+	4436	uc010fbf.2	0	ENSG00000095002	MSH2	mutS homolog 2
Peak_72550	chr20:41475116-41476262	-0.4313	3.0367	4.053	0.1292	0.9736	0.276208	0.00213232	0.104139	0.617521	chr20	41475117	41476262	1146	1.80237	1.0734	1.67912	1.15219	Intron (uc002xkg.3/11122, intron 29 of 30)	chr20	40701392	41818557	1117166	-	11122	uc002xkg.3	343440	ENSG00000196090	PTPRT	protein tyrosine phosphatase, receptor type, T
Peak_133382	chr9:8156305-8156707	-0.7532	2.0794	7.054	0.02828	0.7634	0.276171	0	0.265118	0.458711	chr9	8156306	8156707	402	1.20154	0.711561	1.6886	0.506319	Distal Intergenic	chr9	7796491	7799799	3309	-	90871	uc003zkj.3	-356908	ENSG00000137038	TMEM261	transmembrane protein 261
Peak_55361	chr18:69193850-69194196	-0.7719	1.8178	5.907	0.02878	0.7664	0.276138	0.21609	0.210495	0.297277	chr18	69193851	69194196	346	0.930752	0.94072	0.989404	0.884955	Intron (uc002lks.1/100505776, intron 2 of 6)	chr18	69187200	69246192	58993	-	100505776	uc002lks.1	52341	ENSG00000260676	LOC100505776	uncharacterized LOC100505776
Peak_72008	chr20:26243471-26243994	-1.191	2.1589	9.8	0.004239	0.5621	0.275925	0.249069	0.108288	0.366718	chr20	26243472	26243994	523	1.13947	0.80365	1.41787	0.645854	Distal Intergenic	chr20	26167655	26189869	22215	-	284801	uc002wvk.3	-54125	ENSG00000227195	MIR663AHG	MIR663A host gene (non-protein coding)
Peak_142865	chrY:13428645-13429310	-0.6183	2.3532	3.813	0.06157	0.9289	0.275814	0	0.0547677	0.669418	chrY	13428646	13429310	665	1.19392	1.2011	0.994026	1.44263	Distal Intergenic	chrY	14517915	14533389	15475	-	352887	uc022cji.1	1104743	ENSG00000206159	GYG2P1	glycogenin 2 pseudogene 1
Peak_110457	chr6:53357451-53358595	-0.6486	3.9296	11.35	0.01357	0.6251	0.275795	0.236871	0.310819	0.176515	chr6	53357452	53358595	1144	3.40368	0.406379	8.37562	0.165144	Distal Intergenic	chr6	53362140	53375246	13107	-	2729	uc003pbv.1	17794	ENSG00000001084	GCLC	glutamate-cysteine ligase, catalytic subunit
Peak_81515	chr3:86842486-86843627	-0.6948	3.7137	10.22	0.007263	0.5825	0.275779	0.348439	0.11825	0.257532	chr3	86842487	86843627	1141	2.88541	0.703739	4.10011	0.495249	Distal Intergenic	chr3	86987123	87040257	53135	-	389136	uc003dqn.3	197770	ENSG00000206538	VGLL3	vestigial-like family member 3
Peak_94391	chr4:132645795-132646495	0.5716	2.5742	3.959	0.0571	0.9102	0.275761	0	3.27e-05	0.724206	chr4	132645796	132646495	700	1.30614	1.16948	1.11685	1.36769	Distal Intergenic	chr4	134070470	134074404	3935	+	57575	uc003igz.3	-1424674	ENSG00000138650	PCDH10	protocadherin 10
Peak_89068	chr4:27616269-27616919	-1.345	2.4111	10.72	0.002966	0.5621	0.275731	0.348068	0.152813	0.223389	chr4	27616270	27616919	650	1.76218	0.735957	2.3944	0.541632	Distal Intergenic	chr4	27004549	27027003	22455	+	57620	uc010iey.3	612370	ENSG00000109689	STIM2	stromal interaction molecule 2
Peak_81163	chr3:78639332-78640003	-1.596	2.3041	14	0.0008998	0.5621	0.275608	0.324329	0.213312	0.186751	chr3	78639333	78640003	671	1.51093	0.884522	1.70818	0.782379	Distal Intergenic	chr3	78655883	78719690	63808	-	6091	uc011bgl.1	80357	ENSG00000169855	ROBO1	roundabout, axon guidance receptor, homolog 1 (Drosophila)
Peak_64266	chr2:121009580-121011422	0.2362	6.3993	2.27	0.3205	0.9736	0.275421	0.0126802	0.068657	0.643242	chr2	121009581	121011422	1842	5.40771	0.500737	10.7995	0.250738	Promoter (<=1kb)	chr2	121010414	121052286	41873	+	5899	uc002tmk.3	0	ENSG00000144118	RALB	v-ral simian leukemia viral oncogene homolog B
Peak_116891	chr6:170461901-170462723	0.6027	2.6292	5.455	0.04872	0.8765	0.275307	0	0.000341287	0.724352	chr6	170461902	170462723	822	1.43985	1.02393	1.4062	1.04843	Distal Intergenic	chr6	170563422	170571657	8236	-	154449	uc003qxl.2	109755	ENSG00000230960	LOC154449	uncharacterized LOC154449
Peak_4841	chr1:103363853-103364150	-2.124	1.5523	14.17	0.0008499	0.5621	0.275145	0.318533	0.208999	0.197324	chr1	103363854	103364150	297	0.639479	1.05398	0.606729	1.11087	Intron (uc001duk.3/1301, intron 11 of 63)	chr1	103342023	103496800	154778	-	1301	uc001duk.3	132946	ENSG00000060718	COL11A1	collagen, type XI, alpha 1
Peak_125025	chr7:153318717-153319239	-1.528	1.5407	8.687	0.006633	0.575	0.275082	0.279769	0.212324	0.232825	chr7	153318718	153319239	522	0.146372	1.092	0.13404	1.19247	Distal Intergenic	chr7	153584419	154685995	1101577	+	1804	uc003wli.3	-265701	ENSG00000130226	DPP6	dipeptidyl-peptidase 6
Peak_16580	chr10:109807347-109807844	-1.02	2.0116	7.761	0.009768	0.6065	0.274665	0.320635	0.172073	0.232627	chr10	109807348	109807844	497	1.19659	0.687643	1.74013	0.472853	Distal Intergenic	chr10	108333421	108924466	591046	-	114815	uc001kyl.3	-883378	ENSG00000108018	SORCS1	sortilin-related VPS10 domain containing receptor 1
Peak_99706	chr5:34465101-34466010	-0.5306	3.0143	6.835	0.06342	0.9347	0.27458	0.238399	0.1759	0.311121	chr5	34465102	34466010	909	2.95807	0.42906	6.8943	0.184093	Distal Intergenic	chr5	34656433	34832717	176285	+	26064	uc003jir.3	-191331	ENSG00000039560	RAI14	retinoic acid induced 14
Peak_83943	chr3:137833414-137834860	0.3828	4.0959	4.13	0.135	0.9736	0.274546	0	0.00169513	0.723758	chr3	137833415	137834860	1446	3.11474	0.813728	3.82774	0.662153	Promoter (<=1kb)	chr3	137780827	137834451	53625	-	199221	uc003erq.3	0	ENSG00000158163	DZIP1L	DAZ interacting zinc finger protein 1-like
Peak_140716	chrX:69642528-69643683	0.5503	3.2957	5.219	0.03506	0.8126	0.274322	0.017751	0.0642898	0.643637	chrX	69642529	69643683	1155	1.80362	1.51022	1.19428	2.28076	Promoter (<=1kb)	chrX	69642881	69649564	6684	+	54857	uc010nkx.2	0	ENSG00000130055	GDPD2	glycerophosphodiester phosphodiesterase domain containing 2
Peak_97245	chr4:180975416-180975805	-0.8438	2.914	10.22	0.004622	0.5621	0.274321	0.14608	0.172109	0.40749	chr4	180975417	180975805	389	1.62582	1.12478	1.44546	1.26513	Distal Intergenic	chr4	181985243	182080302	95060	-	728081	uc003iuz.3	1104885	ENSG00000248197	LINC00290	long intergenic non-protein coding RNA 290
Peak_120495	chr7:65016013-65016340	-3.071	0.8485	21.38	8.82e-05	0.5621	0.274269	0.324888	0.229511	0.171332	chr7	65016014	65016340	327	-0.495579	1.35867	-0.364754	1.84597	Distal Intergenic	chr7	65112777	65183632	70856	+	644619	uc003tue.2	-96763	ENSG00000273024	INTS4L2	integrator complex subunit 4-like 2
Peak_28756	chr12:67352915-67353825	-1.512	2.2465	10.57	0.003141	0.5621	0.274257	0.383525	0.150481	0.191738	chr12	67352916	67353825	910	1.51793	0.820337	1.85037	0.672953	Distal Intergenic	chr12	66765474	67197894	432421	-	23426	uc010sta.1	-155931	ENSG00000155974	GRIP1	glutamate receptor interacting protein 1
Peak_19736	chr11:34272123-34273803	-0.3476	3.7502	3.764	0.1918	0.9736	0.274014	0	0.15004	0.575947	chr11	34272124	34273803	1680	3.80031	0.612536	6.20423	0.375201	Intron (uc001mvl.2/25841, intron 16 of 16)	chr11	34172534	34379555	207022	-	25841	uc001mvl.2	107431	ENSG00000166016	ABTB2	ankyrin repeat and BTB (POZ) domain containing 2
Peak_29479	chr12:79227618-79228293	-1.591	2.456	13.98	0.000907	0.5621	0.27392	0.390345	0.155179	0.180556	chr12	79227619	79228293	675	1.48845	0.956181	1.55666	0.914282	Distal Intergenic	chr12	79257773	79845788	588016	+	6857	uc001sys.3	-30154	ENSG00000067715	SYT1	synaptotagmin I
Peak_15798	chr10:97452965-97454421	0.6068	6.3052	11.05	0.01088	0.6118	0.273604	0.275227	0.0758599	0.375309	chr10	97452966	97454421	1456	5.60923	0.283979	19.7522	0.0806443	Promoter (<=1kb)	chr10	97423153	97453900	30748	-	26123	uc001klb.4	0	ENSG00000119977	TCTN3	tectonic family member 3
Peak_125373	chr8:4809273-4810707	-1.416	3.1566	14.32	0.0008069	0.5621	0.273389	0.335744	0.150462	0.240405	chr8	4809274	4810707	1434	1.67447	1.28822	1.29983	1.65952	Intron (uc022aqr.1/64478, intron 69 of 69)	chr8	2792875	4852328	2059454	-	64478	uc022aqr.1	43054	ENSG00000183117	CSMD1	CUB and Sushi multiple domains 1
Peak_102690	chr5:91769327-91770121	-1.595	2.5794	11.95	0.001872	0.5621	0.273319	0.290767	0.161741	0.274173	chr5	91769328	91770121	794	1.82519	0.910092	2.0055	0.828267	Distal Intergenic	chr5	90664541	90679149	14609	-	57561	uc003kjz.2	-1090972	ENSG00000113369	ARRDC3	arrestin domain containing 3
Peak_74081	chr21:21597464-21598209	-1.843	2.1527	15.26	0.0005854	0.5621	0.272303	0.333496	0.169891	0.22431	chr21	21597465	21598209	745	1.70419	1.07282	1.58851	1.15095	Distal Intergenic	chr21	22114913	22175426	60514	-	387486	uc002yky.4	577961	ENSG00000224924	LINC00320	long intergenic non-protein coding RNA 320
Peak_126301	chr8:24422714-24423429	-1.638	1.9029	10.92	0.002744	0.5621	0.271962	0.250367	0.209815	0.267856	chr8	24422715	24423429	715	1.1117	0.901428	1.23326	0.812573	Distal Intergenic	chr8	24333417	24384483	51067	+	8756	uc003xec.3	90012	ENSG00000069206	ADAM7	ADAM metallopeptidase domain 7
Peak_103251	chr5:101646143-101647097	-1.431	2.9947	14.47	0.0007664	0.5621	0.271913	0.312038	0.134417	0.281632	chr5	101646144	101647097	954	2.46442	0.757893	3.25167	0.574401	Distal Intergenic	chr5	101569692	101632253	62562	-	353189	uc003knm.3	-14844	ENSG00000173930	SLCO4C1	solute carrier organic anion transporter family, member 4C1
Peak_97986	chr5:3428474-3428998	0.592	2.4259	5.649	0.05968	0.9211	0.271815	0.0740619	0.054902	0.599221	chr5	3428475	3428998	524	1.41568	0.850671	1.66419	0.723641	Intron (uc003jdd.3/285577, intron 3 of 4)	chr5	3417266	3536208	118943	-	285577	uc003jdd.3	107733	ENSG00000248118	LINC01019	long intergenic non-protein coding RNA 1019
Peak_62726	chr2:86180168-86180775	-0.3902	2.3538	2.642	0.2312	0.9736	0.271621	6.03e-19	0.112107	0.616273	chr2	86180169	86180775	607	1.24598	0.894672	1.39266	0.800437	Distal Intergenic	chr2	86066271	86116157	49887	-	8869	uc002sqq.1	-64618	ENSG00000115525	ST3GAL5	ST3 beta-galactoside alpha-2,3-sialyltransferase 5
Peak_89242	chr4:32832580-32833832	-1.145	2.8103	10.05	0.003848	0.5621	0.271593	0.302204	0.0520512	0.374152	chr4	32832581	32833832	1252	2.33157	0.714631	3.26262	0.510697	Distal Intergenic	chr4	30722037	30732838	10802	+	5099	uc003gsk.1	2111795	ENSG00000169851	PCDH7	protocadherin 7
Peak_130257	chr8:99612003-99612887	-0.649	3.0532	8.371	0.02089	0.6984	0.271496	0.198841	0.135989	0.393674	chr8	99612004	99612887	884	2.26981	0.609817	3.72211	0.371877	Intron (uc003yip.4/6788, intron 5 of 10)	chr8	99439250	99443023	3774	+	3788	uc003yin.3	173637	ENSG00000156486	KCNS2	potassium voltage-gated channel, delayed-rectifier, subfamily S, member 2
Peak_17310	chr10:125851177-125853428	0.6232	3.9434	7.08	0.0209	0.6984	0.27112	0	0.284502	0.444378	chr10	125851178	125853428	2251	3.75729	0.577106	6.51056	0.333052	Promoter (<=1kb)	chr10	125767182	125851940	84759	-	51363	uc001lhm.4	0	ENSG00000182022	CHST15	carbohydrate (N-acetylgalactosamine 4-sulfate 6-O) sulfotransferase 15
Peak_88663	chr4:20365687-20366181	-0.7617	2.6111	9.684	0.01228	0.6196	0.271046	0.149692	0.220073	0.359189	chr4	20365688	20366181	494	1.36286	1.10706	1.23107	1.22558	Intron (uc003gpr.1/9353, intron 4 of 36)	chr4	20393812	20396479	2668	+	100505893	uc003gpt.3	-28124	ENSG00000248228	SLIT2-IT1	SLIT2 intronic transcript 1 (non-protein coding)
Peak_127465	chr8:51938556-51939605	-1.656	3.0099	15.42	0.0005561	0.5621	0.270854	0.372207	0.184061	0.172878	chr8	51938557	51939605	1049	2.09009	0.894344	2.33701	0.799851	Distal Intergenic	chr8	52232137	52322121	89985	-	137902	uc003xqt.4	383564	ENSG00000147485	PXDNL	peroxidasin homolog (Drosophila)-like
Peak_51735	chr18:1794536-1795321	-1.463	2.5363	11.79	0.001979	0.5621	0.270587	0.41708	0.182067	0.130265	chr18	1794537	1795321	785	1.24604	1.2337	1.01	1.52201	Distal Intergenic	chr18	1268312	1407181	138870	-	56651	uc002kld.1	-388140	NA	LINC00470	long intergenic non-protein coding RNA 470
Peak_68380	chr2:194853528-194853866	-0.8364	1.7936	5.943	0.02183	0.702	0.270575	0	0.0506242	0.678801	chr2	194853529	194853866	338	0.999446	0.620653	1.61031	0.38521	Distal Intergenic	chr2	193614571	193641625	27055	+	64002	uc002ute.3	1239295	ENSG00000227418	PCGEM1	PCGEM1, prostate-specific transcript (non-protein coding)
Peak_141540	chrX:109660123-109660692	0.5341	3.0024	6.383	0.06064	0.924	0.270462	0	0.272299	0.457239	chrX	109660124	109660692	569	1.71593	1.20095	1.42881	1.44228	Promoter (2-3kb)	chrX	109662285	109699562	37278	+	57529	uc004eor.2	-2161	ENSG00000243978	RGAG1	retrotransposon gag domain containing 1
Peak_8025	chr1:183439206-183439679	0.5419	3.5493	6.46	0.04631	0.8656	0.270435	0	0.00431984	0.725245	chr1	183439207	183439679	473	2.93072	0.605443	4.84063	0.366561	Promoter (1-2kb)	chr1	183430011	183441117	11107	-	284649	uc001gqe.3	1910	ENSG00000232860	SMG7-AS1	SMG7 antisense RNA 1
Peak_102759	chr5:92947441-92948627	0.3849	3.2798	4.104	0.1593	0.9736	0.269979	0.201209	0.0264703	0.502342	chr5	92947442	92948627	1186	2.20679	0.904576	2.43959	0.818258	Distal Intergenic	chr5	92956402	92956494	93	-	100313887	uc021ybl.1	9052	ENSG00000251725	MIR2277	microRNA 2277
Peak_123494	chr7:122812732-122813311	-1.495	2.1135	11.31	0.002368	0.5621	0.269824	0.366754	0.239144	0.124278	chr7	122812733	122813311	579	1.21574	0.872938	1.3927	0.762022	Intron (uc003vkm.3/6561, intron 13 of 14)	chr7	122753588	122840025	86438	-	6561	uc003vkm.3	27292	ENSG00000081800	SLC13A1	solute carrier family 13 (sodium/sulfate symporter), member 1
Peak_61819	chr2:67623996-67625489	0.5407	4.9313	10.04	0.03522	0.8126	0.269741	1.27e-20	0.0607308	0.669528	chr2	67623997	67625489	1493	4.56336	0.337109	13.5367	0.113643	Promoter (<=1kb)	chr2	67624442	67637533	13092	+	54465	uc002sdz.1	0	ENSG00000143971	ETAA1	Ewing tumor-associated antigen 1
Peak_46570	chr16:33820629-33821296	-1.3	2.0781	15.87	0.0004785	0.5621	0.269539	0.381131	0.215628	0.133702	chr16	33820630	33821296	667	0.896471	1.03499	0.866162	1.07121	Distal Intergenic	chr16	33961052	33962503	1452	-	649159	uc021thl.1	141873	ENSG00000256642	LINC00273	long intergenic non-protein coding RNA 273
Peak_100844	chr5:57785705-57786093	-0.3953	1.445	1.399	0.306	0.9736	0.269525	0	0.0193753	0.7111	chr5	57785706	57786093	388	0.455138	0.713736	0.637684	0.50942	Promoter (1-2kb)	chr5	57787330	57792185	4856	+	202309	uc003jro.1	-1624	ENSG00000175857	GAPT	GRB2-binding adaptor protein, transmembrane
Peak_101661	chr5:73330290-73331889	-0.5488	3.043	6.954	0.05043	0.8832	0.269334	0.167673	0.245654	0.317338	chr5	73330291	73331889	1599	3.33886	0.806192	4.14152	0.649946	Distal Intergenic	chr5	73181675	73237818	56144	+	64283	uc003kda.4	150214	ENSG00000214944	ARHGEF28	Rho guanine nucleotide exchange factor (GEF) 28
Peak_15952	chr10:99806697-99807910	0.5465	3.528	6.506	0.03963	0.8349	0.269249	0.308643	0.139579	0.282529	chr10	99806698	99807910	1213	2.27142	1.00374	2.26296	1.0075	Distal Intergenic	chr10	99624757	99790585	165829	-	55118	uc001kou.2	-17325	ENSG00000095713	CRTAC1	cartilage acidic protein 1
Peak_131133	chr8:115625286-115626072	-1.229	2.45	9.288	0.005198	0.5621	0.269079	0.370839	0.14157	0.218513	chr8	115625287	115626072	786	1.78361	0.816158	2.18537	0.666114	Distal Intergenic	chr8	116420724	116680234	259511	-	7227	uc011lhy.2	1054947	ENSG00000104447	TRPS1	trichorhinophalangeal syndrome I
Peak_43197	chr15:49912509-49914182	0.4783	5.9535	8.329	0.05146	0.8861	0.269044	0.0983058	0.0429131	0.589737	chr15	49912510	49914182	1673	5.29774	0.291395	18.1806	0.0849112	Promoter (<=1kb)	chr15	49620592	49913118	292527	-	196951	uc001zxl.2	0	ENSG00000166262	FAM227B	family with sequence similarity 227, member B
Peak_88628	chr4:19351492-19352274	-1.566	2.7599	10.94	0.002725	0.5621	0.268991	0.242216	0.155703	0.333089	chr4	19351493	19352274	782	1.89323	0.922997	2.05118	0.851924	Distal Intergenic	chr4	20255235	20620788	365554	+	9353	uc003gpr.1	-903742	ENSG00000145147	SLIT2	slit homolog 2 (Drosophila)
Peak_101332	chr5:65601987-65602668	0.3139	2.9608	2.478	0.2665	0.9736	0.268954	0.0243404	0.0035404	0.703165	chr5	65601988	65602668	681	2.49716	0.398788	6.26188	0.159032	Distal Intergenic	chr5	65440663	65479444	38782	+	140890	uc003juo.4	162005	ENSG00000153914	SREK1	splicing regulatory glutamine/lysine-rich protein 1
Peak_43692	chr15:60770324-60772082	0.3111	4.5744	2.624	0.2544	0.9736	0.268952	0.381545	0.151156	0.198347	chr15	60770325	60772082	1758	4.02448	0.320719	12.5483	0.102861	Promoter (<=1kb)	chr15	60711808	60771359	59552	-	79664	uc002ago.4	0	ENSG00000128915	ICE2	interactor of little elongator complex ELL subunit 2
Peak_133644	chr9:13450394-13451735	-0.555	3.7429	6.021	0.03665	0.8201	0.268508	0.145294	0.000908991	0.585289	chr9	13450395	13451735	1341	2.91683	0.648162	4.50016	0.420114	Distal Intergenic	chr9	13406379	13431328	24950	-	401492	uc003zlc.2	-20407	ENSG00000270547	LINC01235	long intergenic non-protein coding RNA 1235
Peak_142408	chrX:142905565-142906105	-1.834	1.8594	17.5	0.0002834	0.5621	0.268337	0.544401	0.0759228	0.111339	chrX	142905566	142906105	540	0.720488	1.09263	0.659406	1.19384	Distal Intergenic	chrX	142967173	142968357	1185	+	389898	uc004fca.3	-61607	ENSG00000102069	UBE2NL	ubiquitin-conjugating enzyme E2N-like
Peak_73178	chr20:54823006-54823426	-0.2914	1.9835	1.131	0.3998	0.9736	0.268228	0	0.24008	0.491692	chr20	54823007	54823426	420	1.33033	0.676706	1.96589	0.457931	Promoter (<=1kb)	chr20	54823788	54824871	1084	+	4159	uc002xxb.2	-781	ENSG00000124089	MC3R	melanocortin 3 receptor
Peak_96065	chr4:159771376-159772632	-0.5852	3.1599	8.368	0.03582	0.8162	0.267943	0.379632	0.125994	0.226431	chr4	159771377	159772632	1256	2.81696	0.285338	9.87236	0.0814177	Exon (uc003iqe.4/57600, exon 8 of 17)	chr4	159690182	159755440	65259	+	57600	uc003iqd.2	82450	ENSG00000052795	FNIP2	folliculin interacting protein 2
Peak_4793	chr1:102224463-102224965	-1.473	2.313	12.86	0.001345	0.5621	0.267625	0.296283	0.208255	0.227837	chr1	102224464	102224965	502	1.4984	0.722669	2.07342	0.52225	Distal Intergenic	chr1	102268127	102312600	44474	-	118427	uc001due.2	88136	ENSG00000118733	OLFM3	olfactomedin 3
Peak_6143	chr1:151688193-151690248	0.448	3.5048	6.299	0.09386	0.9736	0.267543	0	0.386037	0.34642	chr1	151688194	151690248	2055	3.86312	0.900764	4.28872	0.811376	Promoter (<=1kb)	chr1	151672534	151688792	16259	-	11189	uc021oyt.1	0	ENSG00000159409	CELF3	CUGBP, Elav-like family member 3
Peak_139054	chrX:6059915-6060415	-1.816	1.6474	16.37	0.0004065	0.5621	0.267459	0.376038	0.138908	0.217596	chrX	6059916	6060415	500	0.504236	1.03051	0.489309	1.06194	Intron (uc004crp.3/57502, intron 5 of 5)	chrX	5808083	6069812	261730	-	57502	uc004crp.3	9896	ENSG00000146938	NLGN4X	neuroligin 4, X-linked
Peak_56913	chr19:23731767-23732287	0.8055	2.2395	6.936	0.01396	0.6306	0.267386	0	0.0252668	0.707347	chr19	23731768	23732287	520	0.855176	1.26169	0.677799	1.59187	Distal Intergenic	chr19	23835708	23870017	34310	-	171392	uc002nri.3	138249	ENSG00000197372	ZNF675	zinc finger protein 675
Peak_11534	chr10:3214358-3216043	0.5064	6.2417	8.578	0.03881	0.8302	0.267056	0.249246	0.139653	0.344045	chr10	3214359	3216043	1685	5.13719	0.683334	7.51783	0.466945	Promoter (<=1kb)	chr10	3179116	3215033	35918	-	10531	uc001igr.2	0	ENSG00000107959	PITRM1	pitrilysin metallopeptidase 1
Peak_118079	chr7:20823212-20823962	0.5218	3.0142	5.826	0.06392	0.9369	0.267026	4.86e-27	0.0793406	0.653633	chr7	20823213	20823962	750	2.05699	0.803291	2.5607	0.645277	3' UTR	chr7	20821894	20826508	4615	-	221833	uc003suy.3	3295	ENSG00000164651	SP8	Sp8 transcription factor
Peak_128599	chr8:71000430-71001193	0.4174	3.1421	4.487	0.1368	0.9736	0.266959	5.49e-19	0.0154322	0.717608	chr8	71000431	71001193	763	2.82402	0.408253	6.91733	0.166671	Distal Intergenic	chr8	70963886	70983562	19677	-	63978	uc003xym.3	-17631	ENSG00000147596	PRDM14	PR domain containing 14
Peak_94609	chr4:138369302-138370106	-1.17	2.6219	9.185	0.005418	0.5621	0.266951	0.299309	0.0520316	0.381708	chr4	138369303	138370106	804	1.92498	0.741642	2.59557	0.550033	Distal Intergenic	chr4	138440074	138453629	13556	-	54510	uc003ihe.4	84326	ENSG00000189184	PCDH18	protocadherin 18
Peak_28057	chr12:54996791-54998117	-0.4532	3.1696	5.498	0.1038	0.9736	0.266929	0	0.0412951	0.691776	chr12	54996792	54998117	1326	2.87527	0.239282	12.0162	0.0572561	Distal Intergenic	chr12	55001971	55004246	2276	-	644076	uc001sgh.1	7454	ENSG00000257780	GLYCAM1	glycosylation dependent cell adhesion molecule 1 (pseudogene)
Peak_92844	chr4:103680885-103683246	0.5434	5.7163	10.98	0.02484	0.7357	0.266898	0	0.0586341	0.674468	chr4	103680886	103683246	2361	5.20038	0.342358	15.1899	0.117209	Promoter (<=1kb)	chr4	103552643	103682151	129509	-	4126	uc003hwg.3	0	ENSG00000109323	MANBA	mannosidase, beta A, lysosomal
Peak_6625	chr1:159913890-159916246	0.4963	4.0266	6.971	0.05372	0.8943	0.266861	5.64e-17	0.0303454	0.702794	chr1	159913891	159916246	2356	4.31669	0.850791	5.07374	0.723845	Promoter (<=1kb)	chr1	159896829	159915386	18558	-	57549	uc001fuq.2	0	ENSG00000085552	IGSF9	immunoglobulin superfamily, member 9
Peak_39926	chr14:66739973-66740762	-0.4767	2.7243	3.671	0.1233	0.9736	0.266757	0.0958836	0.0893408	0.548018	chr14	66739974	66740762	789	1.60915	1.02165	1.57505	1.04376	Distal Intergenic	chr14	66953109	66965271	12163	+	440184	uc001xiu.3	-213135	ENSG00000196553	LINC00238	long intergenic non-protein coding RNA 238
Peak_20343	chr11:45578141-45578832	0.4329	2.4193	3.038	0.1683	0.9736	0.266584	0	0.0696691	0.663747	chr11	45578142	45578832	691	1.41988	0.836695	1.69701	0.700058	Distal Intergenic	chr11	45669239	45687206	17968	-	8534	uc001mys.2	109064	ENSG00000175264	CHST1	carbohydrate (keratan sulfate Gal-6) sulfotransferase 1
Peak_135588	chr9:80143318-80143868	-0.4276	2.251	2.506	0.1981	0.9736	0.266512	0	0.000745236	0.732743	chr9	80143319	80143868	550	1.40145	0.653021	2.1461	0.426437	Intron (uc004aku.3/9630, intron 5 of 6)	chr9	80037995	80263232	225238	-	9630	uc004aku.3	119913	ENSG00000156049	GNA14	guanine nucleotide binding protein (G protein), alpha 14
Peak_48705	chr17:10020609-10021521	0.8279	3.2328	8.29	0.007819	0.5845	0.266452	0	0.157904	0.575644	chr17	10020610	10021521	912	1.71308	1.3947	1.22828	1.94518	Intron (uc002gmg.1/8522, intron 13 of 13)	chr17	9813926	10017870	203945	-	8522	uc010coh.1	-3651	ENSG00000007237	GAS7	growth arrest-specific 7
Peak_81866	chr3:97932108-97933615	-1.168	3.4079	12.31	0.001639	0.5621	0.266378	0.309354	0.130583	0.293685	chr3	97932109	97933615	1507	2.81345	0.804682	3.49635	0.647513	Distal Intergenic	chr3	97887544	97888485	942	+	403274	uc011bgu.2	46071	ENSG00000233412	OR5H15	olfactory receptor, family 5, subfamily H, member 15
Peak_82850	chr3:114621662-114622626	-0.5542	2.7072	3.916	0.07139	0.9496	0.266364	0	4.03e-05	0.733595	chr3	114621663	114622626	964	1.8083	0.717651	2.51974	0.515023	Intron (uc003ebm.3/26137, intron 10 of 11)	chr3	114056947	114478124	421178	-	26137	uc003ebk.3	-144502	ENSG00000181722	ZBTB20	zinc finger and BTB domain containing 20
Peak_88646	chr4:20249716-20250438	-0.4776	3.5107	6.986	0.07467	0.9565	0.266292	0.288145	0.178913	0.266649	chr4	20249717	20250438	722	2.5074	0.851018	2.94635	0.724232	Distal Intergenic	chr4	20255235	20620788	365554	+	9353	uc003gpr.1	-5518	ENSG00000145147	SLIT2	slit homolog 2 (Drosophila)
Peak_19859	chr11:35940065-35941472	-0.2838	4.3549	1.57	0.2759	0.9736	0.266114	0.0900238	0.034115	0.609747	chr11	35940066	35941472	1407	3.02883	1.03957	2.91355	1.0807	Distal Intergenic	chr11	35965612	36252841	287230	+	143458	uc001mwk.1	-25546	ENSG00000179241	LDLRAD3	low density lipoprotein receptor class A domain containing 3
Peak_74869	chr21:36013691-36014087	-0.4735	1.8575	2.53	0.1815	0.9736	0.266109	0	0.00666136	0.72723	chr21	36013692	36014087	396	0.929191	0.739209	1.25701	0.54643	Distal Intergenic	chr21	35888784	35987382	98599	-	1827	uc002yue.3	-26705	ENSG00000159200	RCAN1	regulator of calcineurin 1
Peak_44876	chr15:89248199-89249281	0.3142	3.6606	2.872	0.2378	0.9736	0.266076	2.12e-17	0.12688	0.607044	chr15	89248200	89249281	1082	2.44722	1.04895	2.33303	1.10029	Distal Intergenic	chr15	89182277	89198879	16603	+	3669	uc010upn.1	67004	ENSG00000172183	ISG20	interferon stimulated exonuclease gene 20kDa
Peak_69840	chr2:220373803-220375223	0.4321	3.8395	5.159	0.1078	0.9736	0.265988	0.114994	0.0340665	0.584952	chr2	220373804	220375223	1420	2.89906	0.762145	3.80382	0.580866	Downstream (2-3kb)	chr2	220378892	220398542	19651	+	55515	uc010fwi.2	-5088	ENSG00000072182	ASIC4	acid-sensing (proton-gated) ion channel family member 4
Peak_141049	chrX:89855019-89855943	-1.382	2.056	12.09	0.001778	0.5621	0.265898	0.457442	0.125156	0.151504	chrX	89855020	89855943	924	1.27847	0.790553	1.61718	0.624974	Distal Intergenic	chrX	89176940	89177882	943	+	90316	uc004efe.3	679003	ENSG00000153779	TGIF2LX	TGFB-induced factor homeobox 2-like, X-linked
Peak_35379	chr13:77067238-77067768	-1.49	1.9533	10.18	0.003654	0.5621	0.265726	0.176971	0.153915	0.403388	chr13	77067239	77067768	530	1.45072	0.835347	1.73667	0.697804	Distal Intergenic	chr13	77454304	77460540	6237	-	115207	uc010aeu.1	393301	ENSG00000178695	KCTD12	potassium channel tetramerization domain containing 12
Peak_19274	chr11:26875477-26876212	-1.646	2.8579	12.2	0.001706	0.5621	0.265676	0.241749	0.183511	0.309065	chr11	26875478	26876212	735	2.09239	0.942241	2.22066	0.887817	Distal Intergenic	chr11	26688566	26744974	56409	-	159963	uc001mrb.2	-131238	ENSG00000148942	SLC5A12	solute carrier family 5 (sodium/monocarboxylate cotransporter), member 12
Peak_111168	chr6:71078792-71079597	0.2564	3.4876	2.316	0.331	0.9736	0.265578	2.85e-18	0.0225018	0.71192	chr6	71078793	71079597	805	2.57131	0.706192	3.6411	0.498708	Distal Intergenic	chr6	71123107	71270877	147771	+	57579	uc003pfh.3	-44314	ENSG00000082269	FAM135A	family with sequence similarity 135, member A
Peak_142167	chrX:134566611-134567556	0.5978	2.6984	5.748	0.04115	0.8423	0.265435	0.00692849	0.0573701	0.670266	chrX	134566612	134567556	945	1.50239	1.0847	1.38508	1.17656	Distal Intergenic	chrX	134555868	134560225	4358	+	399668	uc004eyv.4	11688	ENSG00000178947	LINC00086	long intergenic non-protein coding RNA 86
Peak_62858	chr2:89217435-89218123	-1.8	1.9039	13.39	0.001112	0.5621	0.265363	0.368948	0.22775	0.13794	chr2	89217436	89218123	688	0.728835	0.991802	0.734859	0.983672	Intron (uc021vku.1/uc021vku.1, intron 2 of 5)	chr2	89111884	89111968	85	+	100616399	uc021vks.1	106239	ENSG00000265510	MIR4436A	microRNA 4436a
Peak_27737	chr12:50356693-50357101	-0.5119	2.0103	1.747	0.1976	0.9736	0.265358	7.25e-18	0.0294902	0.705151	chr12	50356694	50357101	408	0.854078	1.02069	0.836763	1.04181	Promoter (1-2kb)	chr12	50355279	50359465	4187	+	362	uc001rvo.3	1822	ENSG00000161798	AQP5	aquaporin 5
Peak_11458	chr10:1033508-1034925	0.628	4.7144	7.223	0.02495	0.7367	0.265321	0.252663	0.226014	0.256001	chr10	1033509	1034925	1417	3.57618	0.832573	4.29534	0.693177	Promoter (<=1kb)	chr10	1034349	1063708	29360	+	23560	uc001ift.3	0	ENSG00000107937	GTPBP4	GTP binding protein 4
Peak_41615	chr14:98311746-98312245	-1.888	1.5501	13.75	0.0009822	0.5621	0.26532	0.300402	0.146386	0.287892	chr14	98311747	98312245	499	0.0782717	1.20698	0.0648494	1.45679	Distal Intergenic	chr14	98391947	98444461	52515	-	388011	uc001yfw.2	132714	ENSG00000246223	C14orf64	chromosome 14 open reading frame 64
Peak_141732	chrX:119004414-119006467	0.5164	4.7361	6.525	0.04705	0.8678	0.265193	2.94e-16	6.11e-05	0.734746	chrX	119004415	119006467	2053	4.20047	0.418099	10.0466	0.174806	Promoter (<=1kb)	chrX	119005734	119010629	4896	+	4694	uc004esc.4	0	ENSG00000125356	NDUFA1	NADH dehydrogenase (ubiquinone) 1 alpha subcomplex, 1, 7.5kDa
Peak_116037	chr6:153985833-153986389	-1.207	2.1914	5.469	0.02722	0.7546	0.265158	0.28283	0.152283	0.299729	chr6	153985834	153986389	556	1.37662	0.908334	1.51554	0.825071	Distal Intergenic	chr6	154331631	154411313	79683	+	4988	uc011efb.2	-345797	ENSG00000112038	OPRM1	opioid receptor, mu 1
Peak_114475	chr6:129583911-129585246	-0.457	3.7156	5.259	0.09143	0.9736	0.264942	2.54e-19	0.0123964	0.722661	chr6	129583912	129585246	1335	3.07564	0.422751	7.27529	0.178719	Intron (uc003qbn.3/3908, intron 15 of 63)	chr6	129204286	129837710	633425	+	3908	uc003qbn.3	380960	ENSG00000196569	LAMA2	laminin, alpha 2
Peak_47213	chr16:66637771-66639148	0.3979	4.032	3.533	0.1364	0.9736	0.264853	0	0.0514041	0.683743	chr16	66637772	66639148	1377	2.79228	1.04946	2.66068	1.10137	Promoter (<=1kb)	chr16	66637935	66647795	9861	+	123920	uc002epu.3	0	ENSG00000140931	CMTM3	CKLF-like MARVEL transmembrane domain containing 3
Peak_5999	chr1:148849546-148851033	-1.859	4.5872	16.86	0.0003479	0.5621	0.264742	0.322713	0.154912	0.257633	chr1	148849547	148851033	1487	3.23096	1.22588	2.63562	1.50279	Distal Intergenic	chr1	148806015	148806799	785	+	728945	uc010pbb.2	45018	ENSG00000270339	PPIAL4F	peptidylprolyl isomerase A (cyclophilin A)-like 4F
Peak_46906	chr16:57405960-57407105	0.455	3.3476	5.291	0.09897	0.9736	0.26453	0.266075	0.117459	0.351936	chr16	57405961	57407105	1145	2.78624	0.522022	5.33741	0.272507	Promoter (<=1kb)	chr16	57406414	57418956	12543	+	6376	uc002eli.3	0	ENSG00000006210	CX3CL1	chemokine (C-X3-C motif) ligand 1
Peak_141959	chrX:129115862-129117198	0.424	5.53	3.96	0.09648	0.9736	0.264499	4.65e-19	0.0434228	0.692079	chrX	129115863	129117198	1336	4.71942	0.439638	10.7348	0.193282	Distal Intergenic	chrX	129139164	129192058	52895	+	63035	uc022cdu.1	-23301	ENSG00000085185	BCORL1	BCL6 corepressor-like 1
Peak_73740	chr21:14866683-14867077	-1.568	1.3935	8.607	0.006856	0.5799	0.264369	0.310722	0.246554	0.178354	chr21	14866684	14867077	394	0.155106	1.03302	0.150148	1.06712	Distal Intergenic	chr21	14778705	14778781	77	-	100423018	uc021whb.1	-88296	ENSG00000266211	MIR3156-3	microRNA 3156-3
Peak_52232	chr18:12327667-12328308	-0.4821	2.2817	3.57	0.1366	0.9736	0.264327	0	0.00345008	0.732223	chr18	12327668	12328308	641	1.47262	0.655025	2.24818	0.429058	Intron (uc002kqy.3/84617, intron 3 of 3)	chr18	12308257	12325762	17506	+	84617	uc010dld.3	20051	ENSG00000176014	TUBB6	tubulin, beta 6 class V
Peak_53210	chr18:33152436-33153211	-0.6079	2.3894	4.383	0.06136	0.9277	0.264004	0	0.0596489	0.676347	chr18	33152437	33153211	775	1.34535	0.863629	1.55778	0.745854	Distal Intergenic	chr18	33161778	33291798	130021	+	2589	uc002kyz.4	-9341	ENSG00000141429	GALNT1	polypeptide N-acetylgalactosaminyltransferase 1
Peak_83158	chr3:121367344-121367879	-0.599	2.1375	5.228	0.06996	0.948	0.264001	5.9e-19	0.142598	0.593402	chr3	121367345	121367879	535	0.484623	1.5355	0.315612	2.35776	Intron (uc003eeh.4/3059, intron 11 of 13)	chr3	121350246	121379791	29546	-	3059	uc003eeh.4	12446	ENSG00000180353	HCLS1	hematopoietic cell-specific Lyn substrate 1
Peak_8596	chr1:195919698-195920428	-1.527	2.4684	14	0.0009012	0.5621	0.263988	0.417318	0.149282	0.169413	chr1	195919699	195920428	730	1.84993	0.83696	2.21029	0.700503	Distal Intergenic	chr1	196227219	196311379	84161	-	343450	uc001gth.1	391680	ENSG00000162687	KCNT2	potassium channel, subfamily T, member 2
Peak_58729	chr2:11886070-11887652	0.3777	5.4742	3.16	0.1296	0.9736	0.26394	2.94e-16	0.000581124	0.735479	chr2	11886071	11887652	1582	4.60682	0.460909	9.99509	0.212437	Promoter (<=1kb)	chr2	11886722	11967533	80812	+	23175	uc002rbt.4	0	ENSG00000134324	LPIN1	lipin 1
Peak_12257	chr10:20610516-20611400	-0.7232	3.1098	9.529	0.01239	0.6196	0.263808	0.104894	0.208503	0.422795	chr10	20610517	20611400	884	1.92402	1.02229	1.88207	1.04508	Distal Intergenic	chr10	20432224	20569115	136892	+	84898	uc009xkc.1	179176	ENSG00000120594	PLXDC2	plexin domain containing 2
Peak_85578	chr3:165872183-165872738	-1.483	2.2177	11.45	0.002248	0.5621	0.263804	0.349035	0.196498	0.190663	chr3	165872184	165872738	555	1.43151	0.76844	1.86288	0.5905	Distal Intergenic	chr3	165490692	165555253	64562	-	590	uc003fem.4	-317485	ENSG00000114200	BCHE	butyrylcholinesterase
Peak_5265	chr1:111276613-111277376	0.5045	2.3569	4.091	0.1047	0.9736	0.263787	0	0.0962304	0.639983	chr1	111276614	111277376	763	2.11903	0.42757	4.95598	0.182816	Distal Intergenic	chr1	111214310	111217655	3346	-	3738	uc001dzv.1	-59721	ENSG00000177272	KCNA3	potassium voltage-gated channel, shaker-related subfamily, member 3
Peak_110049	chr6:46346105-46347260	-0.3621	4.381	2.525	0.1797	0.9736	0.263563	0	0.0739895	0.662447	chr6	46346106	46347260	1155	3.202	0.866279	3.69627	0.75044	Intron (uc003oyc.2/10231, intron 3 of 4)	chr6	46188467	46293629	105163	-	10231	uc003oyb.2	-53631	ENSG00000172348	RCAN2	regulator of calcineurin 2
Peak_37321	chr13:113715061-113716072	1.508	3.7682	17.95	0.0002463	0.5621	0.263362	1.4e-17	0.02109	0.715548	chr13	113715062	113716072	1011	2.30845	1.1134	2.07332	1.23967	Intron (uc031qnk.1/23263, intron 5 of 27)	chr13	113698969	113741770	42802	+	23263	uc001vst.1	17103	ENSG00000126217	MCF2L	MCF.2 cell line derived transforming sequence-like
Peak_75047	chr21:40378702-40379249	-0.4324	2.4995	2.796	0.1594	0.9736	0.263174	0	0.0214455	0.71538	chr21	40378703	40379249	547	1.2955	1.01018	1.28244	1.02047	Distal Intergenic	chr21	40547372	40555440	8069	-	8624	uc002yxi.4	176737	ENSG00000183527	PSMG1	proteasome (prosome, macropain) assembly chaperone 1
Peak_119499	chr7:41739071-41739955	0.4973	3.4177	5.928	0.05722	0.9104	0.263159	0	5.52e-05	0.736785	chr7	41739072	41739955	884	3.09866	0.463082	6.69139	0.214445	Promoter (1-2kb)	chr7	41728601	41740207	11607	-	3624	uc003thq.3	1135	ENSG00000122641	INHBA	inhibin, beta A
Peak_11511	chr10:2970211-2970907	0.5117	2.8685	5.237	0.07495	0.9565	0.262961	9.32e-17	0.0564287	0.680611	chr10	2970212	2970907	696	1.61206	1.1104	1.45178	1.23299	Distal Intergenic	chr10	3109712	3178997	69286	+	5214	uc001igp.3	-139500	ENSG00000067057	PFKP	phosphofructokinase, platelet
Peak_61205	chr2:55920120-55921565	0.495	5.042	7.101	0.05808	0.9144	0.262891	0	0.00365305	0.733456	chr2	55920121	55921565	1445	4.63419	0.32598	14.2162	0.106263	Promoter (<=1kb)	chr2	55861198	55921045	59848	-	87178	uc002rzf.3	0	ENSG00000138035	PNPT1	polyribonucleotide nucleotidyltransferase 1
Peak_45217	chr15:96888319-96889582	0.5058	3.8255	6.395	0.04757	0.8704	0.26275	0.218046	0.0035893	0.515615	chr15	96888320	96889582	1263	2.61136	1.04142	2.5075	1.08456	Distal Intergenic	chr15	96876569	96883492	6924	+	7026	uc010urk.2	13013	ENSG00000185551	NR2F2	nuclear receptor subfamily 2, group F, member 2
Peak_24203	chr11:121986158-121986991	-0.4795	2.256	2.948	0.1638	0.9736	0.262736	0.153275	0.0296613	0.554328	chr11	121986159	121986991	833	1.12155	0.905266	1.23892	0.819506	Promoter (<=1kb)	chr11	121986062	121986923	862	-	414899	uc001pyf.3	0	ENSG00000259571	BLID	BH3-like motif containing, cell death inducer
Peak_99428	chr5:30812897-30813937	-1.345	2.7464	11.22	0.002449	0.5621	0.262726	0.377565	0.15783	0.201879	chr5	30812898	30813937	1040	2.15993	0.792586	2.72517	0.628193	Distal Intergenic	chr5	31193762	31251961	58200	+	1004	uc003jhc.2	-380864	ENSG00000113361	CDH6	cadherin 6, type 2, K-cadherin (fetal kidney)
Peak_18025	chr11:6589285-6590302	0.5196	3.2622	6.638	0.05409	0.8966	0.262554	0.124071	0.280604	0.332772	chr11	6589286	6590302	1017	3.10654	0.512219	6.06488	0.262368	Promoter (<=1kb)	chr11	6589286	6593254	3969	+	144132	uc009yfg.3	0	ENSG00000179532	DNHD1	dynein heavy chain domain 1
Peak_29844	chr12:85905716-85906432	-1.616	2.6084	14.57	0.0007388	0.5621	0.262489	0.374572	0.210188	0.152751	chr12	85905717	85906432	716	1.93956	0.958395	2.02376	0.918521	Distal Intergenic	chr12	85674036	85695561	21526	+	8092	uc001tae.4	232396	ENSG00000180318	ALX1	ALX homeobox 1
Peak_11171	chr1:242180853-242181370	0.2694	3.2126	1.774	0.3299	0.9736	0.262374	0.0790271	0.0435378	0.615061	chr1	242180854	242181370	517	1.64483	1.46693	1.12127	2.1519	Distal Intergenic	chr1	242158792	242162385	3594	-	440738	uc001hzk.2	-18985	ENSG00000197769	MAP1LC3C	microtubule-associated protein 1 light chain 3 gamma
Peak_120246	chr7:53897988-53898465	-1.538	2.2858	10.41	0.003339	0.5621	0.262357	0.30722	0.163756	0.266666	chr7	53897989	53898465	477	1.41015	0.828326	1.70241	0.686123	Distal Intergenic	chr7	53723202	53879624	156423	-	401337	uc022adj.1	-18841	ENSG00000205628	LINC01446	long intergenic non-protein coding RNA 1446
Peak_108312	chr6:13009701-13010274	0.5975	2.951	5.194	0.03902	0.8308	0.262279	0	0.0465696	0.691151	chr6	13009702	13010274	573	2.04947	0.748232	2.73908	0.559851	Intron (uc011dir.2/221692, intron 4 of 11)	chr6	13279527	13295818	16292	-	100130357	uc003nak.1	286116	NA	LOC100130357	uncharacterized LOC100130357
Peak_17939	chr11:5061148-5062072	-1.482	2.5694	11.14	0.00253	0.5621	0.262191	0.271283	0.222447	0.244079	chr11	5061149	5062072	924	1.82848	0.94961	1.9255	0.901759	Distal Intergenic	chr11	5067756	5068691	936	+	119679	uc010qyv.2	-6607	ENSG00000205495	OR52J3	olfactory receptor, family 52, subfamily J, member 3
Peak_104890	chr5:130032082-130032640	-1.592	2.0431	12.7	0.001423	0.5621	0.262185	0.32584	0.213798	0.198178	chr5	130032083	130032640	558	1.4328	0.837637	1.71053	0.701636	Distal Intergenic	chr5	130494976	130501041	6066	-	3094	uc003kve.4	468958	ENSG00000169567	HINT1	histidine triad nucleotide binding protein 1
Peak_2808	chr1:64696806-64697239	-0.8701	0.9396	3.093	0.09025	0.9736	0.261933	1.79e-21	0.0435421	0.694525	chr1	64696807	64697239	433	0.107693	0.805539	0.133691	0.648893	Intron (uc001dbn.1/148581, intron 6 of 8)	chr1	64669490	64710027	40538	+	148581	uc001dbn.1	27749	ENSG00000177414	UBE2U	ubiquitin-conjugating enzyme E2U (putative)
Peak_40572	chr14:78376003-78377003	0.3739	3.8036	4.286	0.1543	0.9736	0.261887	5.2e-19	6.86e-06	0.738106	chr14	78376004	78377003	1000	2.30972	1.33578	1.72911	1.78432	Intron (uc010tvo.1/57143, intron 7 of 8)	chr14	78389575	78400297	10723	+	57143	uc001xul.3	-13571	ENSG00000063761	ADCK1	aarF domain containing kinase 1
Peak_28998	chr12:71057707-71059305	-0.5532	3.4325	7.451	0.03975	0.8349	0.26176	0.142175	0.0998713	0.496194	chr12	71057708	71059305	1598	3.6303	0.763314	4.75597	0.582648	Promoter (<=1kb)	chr12	71031853	71058422	26570	-	5801	uc001swf.2	0	ENSG00000153233	PTPRR	protein tyrosine phosphatase, receptor type, R
Peak_108151	chr6:9661929-9662741	-1.57	2.8191	10.06	0.003832	0.5621	0.261657	0.29893	0.197243	0.24217	chr6	9661930	9662741	812	1.89114	1.06898	1.7691	1.14272	Distal Intergenic	chr6	10412551	10416402	3852	+	100130275	uc003myw.3	-750621	ENSG00000229950	TFAP2A-AS1	TFAP2A antisense RNA 1
Peak_140688	chrX:68409287-68410612	0.4721	3.8555	6.965	0.06144	0.9281	0.261602	1.4e-16	0.42019	0.318208	chrX	68409288	68410612	1325	2.24881	1.44681	1.55432	2.09326	Intron (uc004dxj.1/uc004dxj.1, intron 1 of 4)	chrX	68380581	68385365	4785	-	64219	uc004dxg.3	-25247	ENSG00000181191	PJA1	praja ring finger 1, E3 ubiquitin protein ligase
Peak_3067	chr1:69186976-69187598	-1.197	2.2934	7.759	0.009777	0.6065	0.261442	0.293955	0.134326	0.310276	chr1	69186977	69187598	622	1.14673	0.98249	1.16717	0.965287	Distal Intergenic	chr1	68939835	68962799	22965	-	55635	uc001del.4	-224799	ENSG00000024526	DEPDC1	DEP domain containing 1
Peak_60027	chr2:35502394-35502875	-1.553	1.853	9.271	0.005233	0.5621	0.261336	0.25625	0.244397	0.238016	chr2	35502395	35502875	481	1.20609	0.849663	1.41949	0.721927	Distal Intergenic	chr2	36581892	36582713	822	-	100288911	uc021vfw.1	1080318	NA	LOC100288911	uncharacterized LOC100288911
Peak_90506	chr4:61201866-61203054	-1.49	3.0629	17.65	0.0002706	0.5621	0.261318	0.396093	0.15705	0.185539	chr4	61201867	61203054	1188	2.28123	0.844777	2.70039	0.713648	Distal Intergenic	chr4	62066974	62599272	532299	+	23284	uc010ihg.1	-865107	ENSG00000150471	LPHN3	latrophilin 3
Peak_20168	chr11:42652748-42654301	-0.5679	4.7727	10.96	0.03037	0.7804	0.260908	0.426631	0.0765805	0.235881	chr11	42652749	42654301	1553	3.55764	0.956152	3.72079	0.914228	Distal Intergenic	chr11	42209293	42275240	65948	-	100507205	uc021qgh.1	-379061	NA	LOC100507205	uncharacterized LOC100507205
Peak_38820	chr14:46745160-46745754	-1.528	2.305	10.7	0.002993	0.5621	0.260385	0.341419	0.155725	0.242471	chr14	46745161	46745754	594	1.59848	0.817747	1.95473	0.668711	Intron (uc031qoi.1/100506412, intron 3 of 5)	chr14	46940562	46971104	30543	+	100506412	uc031qok.1	-195401	ENSG00000258700	LINC00871	long intergenic non-protein coding RNA 871
Peak_28927	chr12:69852790-69853888	0.2896	4.4389	2.631	0.267	0.9736	0.2602	6.53e-17	0.0811395	0.65866	chr12	69852791	69853888	1098	2.77646	1.42035	1.95477	2.01739	Distal Intergenic	chr12	69864129	69973562	109434	+	10818	uc001suy.3	-11338	ENSG00000166225	FRS2	fibroblast growth factor receptor substrate 2
Peak_61235	chr2:56357556-56358014	0.4113	2.7123	3.478	0.1655	0.9736	0.260188	0	0.177586	0.562226	chr2	56357557	56358014	458	2.03947	0.52749	3.86637	0.278246	Intron (uc002rzk.3/uc002rzk.3, intron 2 of 6)	chr2	56411258	56613309	202052	+	114800	uc002rzn.3	-53701	ENSG00000055813	CCDC85A	coiled-coil domain containing 85A
Peak_18629	chr11:16212940-16213689	0.7016	2.6682	7.114	0.01891	0.6767	0.259979	0	0.0824587	0.657563	chr11	16212941	16213689	749	1.88231	0.635138	2.96362	0.403401	Intron (uc001mmd.3/55553, intron 11 of 14)	chr11	15987995	16424413	436419	-	55553	uc001mmd.3	211472	ENSG00000110693	SOX6	SRY (sex determining region Y)-box 6
Peak_131600	chr8:123478820-123479948	0.434	3.7566	4.375	0.09975	0.9736	0.259856	0	0.0243357	0.715808	chr8	123478821	123479948	1128	2.88566	0.781633	3.69184	0.61095	Distal Intergenic	chr8	123793901	123986755	192855	+	22882	uc003ypk.1	-315080	ENSG00000178764	ZHX2	zinc fingers and homeoboxes 2
Peak_102723	chr5:92315126-92315955	-0.5704	3.9148	7.079	0.03427	0.8085	0.259663	0.0199201	0.0109836	0.709433	chr5	92315127	92315955	829	2.76598	0.932228	2.96706	0.869049	Distal Intergenic	chr5	92745065	92899169	154105	-	441094	uc003kkc.2	584042	ENSG00000237187	NR2F1-AS1	NR2F1 antisense RNA 1
Peak_18627	chr11:16139761-16140268	-0.6396	2.2819	5.7	0.04816	0.8734	0.259201	0.239261	0.0911148	0.410423	chr11	16139762	16140268	507	1.53511	0.533522	2.87731	0.284646	Intron (uc001mmd.3/55553, intron 9 of 14)	chr11	15987995	16424413	436419	-	55553	uc001mmd.3	284651	ENSG00000110693	SOX6	SRY (sex determining region Y)-box 6
Peak_42360	chr15:28358728-28359379	0.7828	2.4775	8.979	0.0146	0.6361	0.259105	2.86e-14	0.0264155	0.71448	chr15	28358729	28359379	651	1.31689	1.03061	1.27778	1.06215	Exon (uc001zbi.4/8924, exon 5 of 7)	chr15	28356183	28362697	6515	-	8924	uc001zbi.4	3968	ENSG00000128731	HERC2	HECT and RLD domain containing E3 ubiquitin protein ligase 2
Peak_132182	chr8:132816235-132817040	0.4082	3.5613	4.179	0.1176	0.9736	0.259054	0	0.00134321	0.739603	chr8	132816236	132817040	805	2.79201	0.631743	4.41954	0.399099	Distal Intergenic	chr8	132916356	133025886	109531	+	23167	uc003yte.3	-100120	ENSG00000132294	EFR3A	EFR3 homolog A (S. cerevisiae)
Peak_11359	chr1:247134401-247135034	0.7241	2.3638	8.795	0.02152	0.702	0.259031	0	0.00663666	0.734333	chr1	247134402	247135034	633	1.3881	0.79639	1.74299	0.634237	Intron (uc001ibx.3/57116, intron 2 of 5)	chr1	247108849	247171395	62547	-	57116	uc001ibx.3	36993	ENSG00000197472	ZNF695	zinc finger protein 695
Peak_121689	chr7:90317905-90318564	-0.774	2.5337	8.345	0.01113	0.6136	0.259011	0.119286	0.111053	0.510649	chr7	90317906	90318564	659	1.61733	0.71664	2.25682	0.513573	Intron (uc003ukt.1/5218, intron 5 of 7)	chr7	90338712	90839904	501193	+	5218	uc003ukz.1	-20806	ENSG00000058091	CDK14	cyclin-dependent kinase 14
Peak_62797	chr2:87622111-87622492	-1.367	1.1269	6.296	0.01858	0.6737	0.258982	0.183758	0.0236537	0.533607	chr2	87622112	87622492	381	0.0349333	0.921565	0.0379065	0.849282	Intron (uc002srs.4/64795, intron 3 of 10)	chr2	87754974	87821030	66057	+	112597	uc002ssk.4	-132862	ENSG00000222041	LINC00152	long intergenic non-protein coding RNA 152
Peak_23824	chr11:116449653-116450342	0.6191	2.6209	7.406	0.03555	0.8157	0.258945	0.227034	0.168207	0.345814	chr11	116449654	116450342	689	1.36847	1.09387	1.25103	1.19656	Distal Intergenic	chr11	116618886	116643714	24829	-	84811	uc001ppn.3	194060	ENSG00000137656	BUD13	BUD13 homolog (S. cerevisiae)
Peak_62925	chr2:92255023-92255820	-1.275	2.465	13.37	0.001121	0.5621	0.258792	0.372645	0.166771	0.201792	chr2	92255024	92255820	797	1.44947	1.03276	1.40349	1.06659	Distal Intergenic	chr2	92129159	92130496	1338	+	440888	uc010yuc.2	126661	ENSG00000226481	ACTR3BP2	ACTR3B pseudogene 2
Peak_60667	chr2:46614677-46615812	0.4884	3.7953	5.189	0.06629	0.9419	0.258787	0.0893651	0.00217369	0.649674	chr2	46614678	46615812	1135	2.3153	1.2495	1.85298	1.56126	Downstream (<1kb)	chr2	46606839	46613842	7004	+	2034	uc002ruw.3	8973	ENSG00000116016	EPAS1	endothelial PAS domain protein 1
Peak_82545	chr3:109696578-109697654	-0.8292	3.14	10.8	0.002871	0.5621	0.258764	0.425216	0.0836483	0.232371	chr3	109696579	109697654	1076	2.54341	0.518735	4.9031	0.269086	Distal Intergenic	chr3	109128837	109214014	85178	+	401082	uc003dxr.1	568817	ENSG00000228980	LINC01205	long intergenic non-protein coding RNA 1205
Peak_74550	chr21:30871687-30872799	0.3057	3.7987	3.138	0.2361	0.9736	0.258673	0	0.0023798	0.738948	chr21	30871688	30872799	1112	3.01234	0.618072	4.87377	0.382012	Distal Intergenic	chr21	30968360	31003067	34708	+	100379661	uc002ynp.1	-96672	ENSG00000156273	GRIK1-AS2	GRIK1 antisense RNA 2
Peak_141110	chrX:95514358-95515471	-1.436	2.2605	13.27	0.001161	0.5621	0.258635	0.522092	0.122279	0.0969938	chrX	95514359	95515471	1113	1.39333	0.882834	1.57824	0.779396	Distal Intergenic	chrX	95592085	95592901	817	-	643486	uc010nmx.3	78542	ENSG00000271209	LOC643486	bromodomain, testis-specific pseudogene
Peak_117968	chr7:18660732-18661398	-1.383	2.1522	11.57	0.002151	0.5621	0.258569	0.352531	0.217505	0.171394	chr7	18660733	18661398	666	1.77245	0.846477	2.09392	0.716523	Intron (uc011jya.2/9734, intron 8 of 12)	chr7	18629968	18788761	158794	+	9734	uc010kue.1	31430	ENSG00000048052	HDAC9	histone deacetylase 9
Peak_22308	chr11:87836949-87837497	-0.4652	2.3021	3.661	0.1486	0.9736	0.258417	0.166154	0.0476563	0.527773	chr11	87836950	87837497	548	1.43186	0.736698	1.94362	0.542723	Distal Intergenic	chr11	87846415	87908635	62221	-	23682	uc001pcj.2	71685	ENSG00000123892	RAB38	RAB38, member RAS oncogene family
Peak_5292	chr1:111876777-111877310	-0.4992	1.6898	2.917	0.1789	0.9736	0.258377	2.75e-20	7.59e-05	0.741548	chr1	111876778	111877310	533	0.699137	0.757642	0.922781	0.574022	Distal Intergenic	chr1	111889195	111895639	6445	+	128344	uc001eaw.2	-12417	ENSG00000173947	PIFO	primary cilia formation
Peak_84474	chr3:148533061-148534399	-0.5544	3.616	7.115	0.03462	0.8093	0.258134	0.3788	0.0861685	0.276897	chr3	148533062	148534399	1338	3.47456	0.391688	8.87073	0.15342	Distal Intergenic	chr3	148545588	148577972	32385	+	1360	uc003ewl.3	-12526	ENSG00000153002	CPB1	carboxypeptidase B1 (tissue)
Peak_94631	chr4:138693115-138693820	-1.509	2.375	11.9	0.001902	0.5621	0.258027	0.301968	0.170882	0.269123	chr4	138693116	138693820	705	1.73316	0.838507	2.06696	0.703094	Distal Intergenic	chr4	138440074	138453648	13575	-	54510	uc003ihg.4	-240172	ENSG00000189184	PCDH18	protocadherin 18
Peak_110977	chr6:66525662-66526294	-1.292	2.528	10.34	0.003427	0.5621	0.257995	0.369978	0.207139	0.164888	chr6	66525663	66526294	632	1.85469	0.818466	2.26606	0.669887	Distal Intergenic	chr6	66497772	66499376	1605	+	442229	uc011dxw.2	28522	NA	SLC25A51P1	solute carrier family 25, member 51 pseudogene 1
Peak_12105	chr10:16885073-16885969	-0.6662	3.3086	9.282	0.0158	0.6508	0.257891	0.120754	0.310243	0.311112	chr10	16885074	16885969	896	2.78721	0.40533	6.87639	0.164293	Intron (uc001ioo.3/8029, intron 7 of 66)	chr10	16632617	16859453	226837	-	6251	uc001iol.3	-26516	ENSG00000148484	RSU1	Ras suppressor protein 1
Peak_45991	chr16:12364954-12365415	-0.8494	1.8745	6.782	0.01942	0.6858	0.257838	9.47e-17	0.131191	0.61097	chr16	12364955	12365415	461	0.744517	0.95677	0.778157	0.915409	Intron (uc002dby.5/92017, intron 14 of 20)	chr16	12154667	12293540	138874	+	92017	uc010uyx.1	210748	ENSG00000048471	SNX29	sorting nexin 29
Peak_96120	chr4:160626039-160627040	-1.111	3.0906	11.86	0.001929	0.5621	0.257795	0.308693	0.156333	0.27718	chr4	160626040	160627040	1001	2.42126	0.692024	3.49881	0.478898	Distal Intergenic	chr4	160188998	160281301	92304	+	9693	uc003iqg.4	438042	ENSG00000109756	RAPGEF2	Rap guanine nucleotide exchange factor (GEF) 2
Peak_137946	chr9:124273052-124273937	-0.6234	2.2718	4.707	0.06322	0.9347	0.257749	0	0.175109	0.567141	chr9	124273053	124273937	885	1.31423	0.786325	1.67135	0.618307	Distal Intergenic	chr9	124207269	124262306	55038	-	2681	uc004blj.1	-11631	ENSG00000204136	GGTA1P	glycoprotein, alpha-galactosyltransferase 1 pseudogene
Peak_20688	chr11:57281427-57282306	0.547	3.0444	6.25	0.0534	0.8931	0.257663	1.13e-16	0.1919	0.550437	chr11	57281428	57282306	879	2.08257	0.913415	2.27998	0.834327	Promoter (<=1kb)	chr11	57252004	57282358	30355	-	8501	uc001nkk.3	930	ENSG00000149150	SLC43A1	solute carrier family 43 (amino acid system L transporter), member 1
Peak_70084	chr2:225448836-225451038	0.2857	6.6228	2.987	0.2287	0.9736	0.257501	0	0.00774058	0.734758	chr2	225448837	225451038	2202	6.09298	0.210277	28.976	0.0442165	Promoter (<=1kb)	chr2	225334867	225450114	115248	-	8452	uc002vny.3	0	ENSG00000036257	CUL3	cullin 3
Peak_61607	chr2:64102116-64103521	-0.498	3.2211	5.825	0.07585	0.9594	0.257453	0	0.0979867	0.644561	chr2	64102117	64103521	1405	2.33604	0.67114	3.4807	0.450429	Intron (uc002scl.3/7360, intron 3 of 9)	chr2	64069519	64118696	49178	+	7360	uc010ypx.2	34002	ENSG00000169764	UGP2	UDP-glucose pyrophosphorylase 2
Peak_104012	chr5:114879366-114881303	0.2417	6.9175	1.662	0.2885	0.9736	0.25729	0.0260225	0.010042	0.706646	chr5	114879367	114881303	1937	5.94468	0.445406	13.3467	0.198386	Promoter (<=1kb)	chr5	114856608	114880591	23984	-	56929	uc003krb.1	0	ENSG00000145780	FEM1C	fem-1 homolog c (C. elegans)
Peak_74538	chr21:30720442-30721300	0.5339	3.0568	6.558	0.05479	0.8988	0.257267	0.170161	0.128165	0.444406	chr21	30720443	30721300	858	2.63193	0.423429	6.21575	0.179292	Intron (uc002ynl.2/571, intron 4 of 7)	chr21	30677560	30734217	56658	+	571	uc002ynl.2	43740	ENSG00000156273	BACH1	BTB and CNC homology 1, basic leucine zipper transcription factor 1
Peak_141867	chrX:124336970-124340376	0.656	5.06	13.41	0.01026	0.6074	0.257134	0.146879	0.00835889	0.587629	chrX	124336971	124340376	3406	5.07197	0.687645	7.37585	0.472856	Distal Intergenic	chrX	124453969	124456950	2982	+	100129520	uc022cdr.1	-116998	NA	LOC100129520	testis expressed sequence 13-like
Peak_51731	chr18:1612680-1613385	-1.613	2.7342	11.57	0.002155	0.5621	0.256855	0.320597	0.157209	0.265338	chr18	1612681	1613385	705	1.44733	1.1707	1.23629	1.37054	Distal Intergenic	chr18	1268312	1407181	138870	-	56651	uc002kld.1	-206204	NA	LINC00470	long intergenic non-protein coding RNA 470
Peak_15172	chr10:86296944-86297802	-0.2995	3.4357	2.696	0.2688	0.9736	0.256819	0	0.148364	0.594817	chr10	86296945	86297802	858	2.52554	0.669342	3.77317	0.448019	Distal Intergenic	chr10	86184695	86278276	93582	+	54462	uc010qme.1	113107	ENSG00000107771	CCSER2	coiled-coil serine-rich protein 2
Peak_29629	chr12:81725388-81726211	-0.5393	3.4696	6.177	0.04459	0.8576	0.256808	0	0.193976	0.549216	chr12	81725389	81726211	823	2.38234	0.903682	2.63626	0.816642	Intron (uc031qih.1/8499, intron 9 of 18)	chr12	81655728	81734987	79260	-	8499	uc031qit.1	9598	ENSG00000139220	PPFIA2	protein tyrosine phosphatase, receptor type, f polypeptide (PTPRF), interacting protein (liprin), alpha 2
Peak_141952	chrX:129039239-129040639	0.2371	3.9426	2.09	0.3642	0.9736	0.256751	0	0.402057	0.341191	chrX	129039240	129040639	1400	3.49096	0.388233	8.99193	0.150725	Promoter (<=1kb)	chrX	129040097	129063738	23642	+	10813	uc004euz.3	0	ENSG00000156697	UTP14A	UTP14, U3 small nucleolar ribonucleoprotein, homolog A (yeast)
Peak_4505	chr1:97603459-97604856	-0.42	4.3913	5.161	0.1117	0.9736	0.256572	0	0.133391	0.610037	chr1	97603460	97604856	1397	3.71516	0.418518	8.87694	0.175157	Intron (uc031pne.1/100873932, intron 1 of 4)	chr1	97561479	97788511	227033	+	100873932	uc031pne.1	43377	ENSG00000232878	DPYD-AS1	DPYD antisense RNA 1
Peak_124971	chr7:151941691-151942489	-1.436	2.6982	12.91	0.001319	0.5621	0.256571	0.317939	0.127875	0.297614	chr7	151941692	151942489	798	1.78055	0.866751	2.05428	0.751257	Intron (uc003wla.3/58508, intron 45 of 58)	chr7	151832010	151935989	103980	-	58508	uc003wkz.3	-6500	ENSG00000055609	KMT2C	lysine (K)-specific methyltransferase 2C
Peak_78108	chr3:21172969-21173467	-1.525	2.2719	14.9	0.0006608	0.5621	0.256522	0.324342	0.220223	0.198913	chr3	21172970	21173467	498	1.35266	0.784757	1.72366	0.615844	Distal Intergenic	chr3	21447218	21448177	960	+	391518	uc003ccd.4	-274248	ENSG00000236380	VENTXP7	VENT homeobox pseudogene 7
Peak_83538	chr3:128839582-128841627	0.3539	4.619	2.403	0.1904	0.9736	0.256468	0	0.00113372	0.742398	chr3	128839583	128841627	2045	4.05357	0.415339	9.75966	0.172507	Promoter (<=1kb)	chr3	128806412	128840647	34236	-	339122	uc003eln.2	0	ENSG00000172780	RAB43	RAB43, member RAS oncogene family
Peak_119215	chr7:37250688-37251383	-0.5968	3.0695	6.379	0.04241	0.8495	0.256392	1.91e-16	0.150682	0.592927	chr7	37250689	37251383	695	2.05493	0.794949	2.58499	0.631944	Exon (uc011kbc.2/9844, exon 10 of 19)	chr7	36892511	37316445	423935	-	9844	uc011kbc.2	65756	ENSG00000155849	ELMO1	engulfment and cell motility 1
Peak_7411	chr1:171878798-171879298	-0.8803	2.1457	8.765	0.01027	0.6074	0.256216	0	0.111385	0.632399	chr1	171878799	171879298	500	0.995742	1.00061	0.995138	1.00121	Intron (uc001gid.5/26052, intron 1 of 14)	chr1	171810618	172102532	291915	+	26052	uc001gid.5	68680	ENSG00000197959	DNM3	dynamin 3
Peak_7151	chr1:167753918-167754684	-0.5104	2.6261	5.083	0.09797	0.9736	0.256195	0	0.140711	0.603094	chr1	167753919	167754684	766	1.69494	0.78707	2.15348	0.619479	Intron (uc001geo.3/9019, intron 5 of 5)	chr1	167734295	167761156	26862	+	9019	uc031prf.1	20389	ENSG00000197965	MPZL1	myelin protein zero-like 1
Peak_25425	chr12:10526246-10527312	-0.6073	3.1911	8.302	0.02787	0.7598	0.256157	0.200605	0.154254	0.388984	chr12	10526247	10527312	1066	2.40432	0.681507	3.52795	0.464451	Exon (uc001qya.1/uc001qya.1, exon 2 of 4)	chr12	10524952	10542653	17702	-	22914	uc009zhj.3	16406	ENSG00000213809	KLRK1	killer cell lectin-like receptor subfamily K, member 1
Peak_142651	chrX:153009492-153010386	0.5855	2.5234	4.009	0.06132	0.9277	0.255969	0.0239504	0.0126823	0.707398	chrX	153009493	153010386	894	1.59214	0.875998	1.81752	0.767373	3' UTR	chrX	152990323	153010216	19894	+	215	uc004fif.2	20063	ENSG00000101986	ABCD1	ATP-binding cassette, sub-family D (ALD), member 1
Peak_49137	chr17:21454188-21455595	0.2588	4.373	1.777	0.3317	0.9736	0.255945	1.13e-24	0.0323795	0.711676	chr17	21454189	21455595	1407	3.56489	0.619991	5.7499	0.384389	Promoter (<=1kb)	chr17	21431571	21454941	23371	-	339263	uc002gyw.4	0	ENSG00000212719	C17orf51	chromosome 17 open reading frame 51
Peak_82134	chr3:102111557-102112024	-1.389	1.9623	12.33	0.001625	0.5621	0.255788	0.34126	0.160826	0.242126	chr3	102111558	102112024	467	1.03451	0.758154	1.36451	0.574798	Intron (uc003dvs.1/131368, intron 7 of 17)	chr3	102153859	102198685	44827	+	131368	uc003dvt.1	-42301	ENSG00000170044	ZPLD1	zona pellucida-like domain containing 1
Peak_65503	chr2:144444014-144444555	-0.7115	2.4548	6.613	0.02197	0.7033	0.255691	0.155596	0.0314749	0.557238	chr2	144444015	144444555	541	1.93519	0.458662	4.21922	0.21037	Intron (uc002tvm.4/55843, intron 12 of 13)	chr2	144193163	144525921	332759	+	55843	uc002tvn.3	251392	ENSG00000075884	ARHGAP15	Rho GTPase activating protein 15
Peak_124750	chr7:147472503-147473160	-0.613	3.1471	7.888	0.03013	0.7784	0.255667	0.233977	0.160145	0.35021	chr7	147472504	147473160	657	2.0095	0.947714	2.12037	0.898161	Intron (uc003weu.2/26047, intron 13 of 23)	chr7	146991342	147254962	263621	-	100302191	uc022aoo.1	-218198	ENSG00000221494	MIR548I4	microRNA 548i-4
Peak_95429	chr4:150920399-150921667	-0.4542	3.6882	5.621	0.08859	0.9736	0.255574	0.291046	0.0790263	0.374354	chr4	150920400	150921667	1268	3.30338	0.284053	11.6294	0.0806862	Distal Intergenic	chr4	150999426	151178608	179183	+	166614	uc003ilm.4	-79026	ENSG00000170390	DCLK2	doublecortin-like kinase 2
Peak_90459	chr4:60007423-60008090	-1.513	2.3315	16.38	0.0004053	0.5621	0.25555	0.409676	0.205732	0.129042	chr4	60007424	60008090	667	1.75069	0.866261	2.02097	0.750408	Distal Intergenic	chr4	57897237	57976551	79315	-	3490	uc003hcn.3	-2031539	ENSG00000163453	IGFBP7	insulin-like growth factor binding protein 7
Peak_121977	chr7:95500258-95501574	-0.4885	3.7526	7.576	0.06485	0.9386	0.255346	0.230341	0.303282	0.211031	chr7	95500259	95501574	1316	2.99756	0.586394	5.11184	0.343858	Intron (uc003uob.3/1780, intron 5 of 15)	chr7	95433596	95727736	294141	+	1780	uc010lfl.3	67978	ENSG00000158560	DYNC1I1	dynein, cytoplasmic 1, intermediate chain 1
Peak_104082	chr5:115737915-115738728	-0.3527	3.2395	3.665	0.1976	0.9736	0.2553	0	0.217478	0.527222	chr5	115737916	115738728	813	2.34638	0.698863	3.35742	0.48841	Distal Intergenic	chr5	115779251	115785342	6092	-	57556	uc011cwe.2	47426	ENSG00000092421	SEMA6A	sema domain, transmembrane domain (TM), and cytoplasmic domain, (semaphorin) 6A
Peak_94394	chr4:132744433-132745200	-1.235	2.6707	13.85	0.0009474	0.5621	0.255148	0.336519	0.186423	0.22191	chr4	132744434	132745200	767	1.98641	0.699476	2.83985	0.489267	Distal Intergenic	chr4	134070470	134074404	3935	+	57575	uc003igz.3	-1326036	ENSG00000138650	PCDH10	protocadherin 10
Peak_89300	chr4:34598979-34599599	-2.005	2.4172	16.66	0.0003708	0.5621	0.255136	0.332027	0.252493	0.160344	chr4	34598980	34599599	620	1.63454	1.03681	1.57651	1.07498	Distal Intergenic	chr4	35949843	36075457	125615	-	116984	uc003gso.3	1476477	ENSG00000047365	ARAP2	ArfGAP with RhoGAP domain, ankyrin repeat and PH domain 2
Peak_110860	chr6:63232401-63233009	-0.6706	2.393	6.34	0.03381	0.8081	0.254831	0.114677	0.17409	0.456402	chr6	63232402	63233009	608	1.5275	0.67318	2.26908	0.453171	Distal Intergenic	chr6	62389865	62996100	606236	-	202559	uc003peg.2	-236909	ENSG00000112232	KHDRBS2	KH domain containing, RNA binding, signal transduction associated 2
Peak_135009	chr9:68487688-68488358	-0.8141	3.0332	8.818	0.006287	0.574	0.254769	0.369452	0.0753254	0.300454	chr9	68487689	68488358	670	2.01649	0.938652	2.14828	0.881068	Distal Intergenic	chr9	68427783	68454375	26593	-	642236	uc022bht.1	-33983	NA	LOC642236	FSHD region gene 1 pseudogene
Peak_131542	chr8:122093760-122094417	-1.359	2.4513	8.634	0.00678	0.5785	0.254762	0.250818	0.211599	0.28282	chr8	122093761	122094417	657	1.86543	0.771312	2.41851	0.594922	Distal Intergenic	chr8	121547985	121824309	276325	-	6641	uc010mdg.3	-270108	ENSG00000172164	SNTB1	syntrophin, beta 1 (dystrophin-associated protein A1, 59kDa, basic component 1)
Peak_121367	chr7:83714970-83715725	-1.036	2.5201	11.84	0.001945	0.5621	0.254736	0.209756	0.282149	0.25336	chr7	83714971	83715725	755	1.85471	0.567033	3.2709	0.321527	Intron (uc003uhz.3/10371, intron 13 of 16)	chr7	83587659	83824217	236559	-	10371	uc003uhz.3	109246	ENSG00000075213	SEMA3A	sema domain, immunoglobulin domain (Ig), short basic domain, secreted, (semaphorin) 3A
Peak_3422	chr1:76873680-76874876	-0.5085	3.7217	5.881	0.05863	0.9167	0.254709	0.0941702	0.022903	0.628218	chr1	76873681	76874876	1196	2.49675	1.00954	2.47315	1.01917	Intron (uc001dhg.4/256435, intron 2 of 3)	chr1	76540389	77042892	502504	+	256435	uc001dhg.4	334487	ENSG00000184005	ST6GALNAC3	ST6 (alpha-N-acetyl-neuraminyl-2,3-beta-galactosyl-1,3)-N-acetylgalactosaminide alpha-2,6-sialyltransferase 3
Peak_20604	chr11:49937469-49938103	-1.218	2.0173	6.147	0.01988	0.6899	0.254604	0.271799	0.184974	0.288623	chr11	49937470	49938103	634	0.90093	1.12356	0.801853	1.26239	Distal Intergenic	chr11	49973943	49974971	1029	+	283092	uc010rhz.2	-36473	ENSG00000258817	OR4C13	olfactory receptor, family 4, subfamily C, member 13
Peak_34229	chr13:51721772-51723715	-0.622	3.6188	7.872	0.02485	0.7357	0.254449	0.145667	0.0494219	0.550463	chr13	51721773	51723715	1943	4.0941	1.02039	4.01228	1.0412	Intron (uc031qlq.1/647166, intron 3 of 3)	chr13	51658151	51746358	88208	-	647166	uc031qlq.1	24585	ENSG00000226792	LINC00371	long intergenic non-protein coding RNA 371
Peak_17461	chr10:129089510-129089985	-0.3893	1.7754	0.8205	0.3732	0.9736	0.254136	0.0588527	4.66e-06	0.687006	chr10	129089511	129089985	475	0.519884	1.12835	0.460748	1.27317	Intron (uc001ljt.3/1793, intron 29 of 51)	chr10	129135164	129250780	115617	+	1793	uc009yaq.3	-45653	ENSG00000150760	DOCK1	dedicator of cytokinesis 1
Peak_135507	chr9:78917485-78918818	0.4136	3.1794	2.716	0.1201	0.9736	0.253795	7.31e-16	0.0096167	0.736588	chr9	78917486	78918818	1333	2.74226	0.491324	5.58137	0.241399	Intron (uc004akc.2/5125, intron 27 of 36)	chr9	79000433	79009444	9012	-	55312	uc004akd.2	91958	ENSG00000135002	RFK	riboflavin kinase
Peak_21967	chr11:81873530-81874331	-1.288	2.43	10.71	0.002979	0.5621	0.25368	0.305809	0.209253	0.231257	chr11	81873531	81874331	801	1.71576	0.71464	2.40088	0.51071	Intron (uc001ozo.1/uc001ozo.1, intron 5 of 7)	chr11	81601783	81601878	96	-	100422823	uc021qod.1	-272453	ENSG00000264110	MIR4300	microRNA 4300
Peak_125217	chr7:158670473-158671859	0.6304	4.3258	7.864	0.01605	0.651	0.253553	0.112995	0.0206442	0.612809	chr7	158670474	158671859	1386	2.43176	1.762	1.38012	3.10463	Promoter (1-2kb)	chr7	158672375	158738883	66509	+	55112	uc010lqv.3	-1901	ENSG00000126870	WDR60	WD repeat domain 60
Peak_42795	chr15:40400495-40401782	0.3769	4.5808	4.136	0.1497	0.9736	0.253478	0.378712	1.04e-06	0.367809	chr15	40400496	40401782	1287	3.32875	0.976509	3.40883	0.953569	Promoter (<=1kb)	chr15	40380091	40401085	20995	-	90427	uc001zku.4	0	ENSG00000104081	BMF	Bcl2 modifying factor
Peak_78424	chr3:26512077-26512841	-1.284	2.6881	13.82	0.0009564	0.5621	0.25344	0.403683	0.160967	0.181909	chr3	26512078	26512841	764	2.12691	0.664086	3.20276	0.44101	Distal Intergenic	chr3	26664300	26752265	87966	+	116135	uc003cdp.3	-152222	ENSG00000179796	LRRC3B	leucine rich repeat containing 3B
Peak_124004	chr7:131629817-131630901	0.5029	3.0359	4.979	0.07411	0.9562	0.25334	0	0.212406	0.534254	chr7	131629818	131630901	1084	2.38402	0.623338	3.82461	0.38855	Distal Intergenic	chr7	131808091	131830097	22007	-	91584	uc003vqz.4	200279	ENSG00000221866	PLXNA4	plexin A4
Peak_85348	chr3:160281975-160284233	0.3498	6.6016	4.777	0.1326	0.9736	0.253106	0	0.00496627	0.741928	chr3	160281976	160284233	2258	6.17068	0.275524	22.3962	0.0759133	Promoter (<=1kb)	chr3	160212783	160283376	70594	-	3840	uc003fdn.3	0	ENSG00000186432	KPNA4	karyopherin alpha 4 (importin alpha 3)
Peak_141884	chrX:125961807-125962334	-1.647	1.7517	11.63	0.002104	0.5621	0.252886	0.407095	0.134137	0.205882	chrX	125961808	125962334	527	0.622013	1.05273	0.590855	1.10825	Distal Intergenic	chrX	125953747	125955768	2022	+	100130613	uc010nra.3	8587	ENSG00000183631	PRR32	proline rich 32
Peak_38310	chr14:34681023-34682443	-0.5687	2.6288	6.307	0.06302	0.9345	0.252702	2.84e-16	0.00701092	0.740288	chr14	34681024	34682443	1420	2.98105	0.932951	3.19529	0.870397	Distal Intergenic	chr14	34902144	34931468	29325	-	171546	uc001wsc.3	250444	ENSG00000165389	SPTSSA	serine palmitoyltransferase, small subunit A
Peak_50247	chr17:53603692-53604301	0.677	2.5342	8.066	0.02455	0.7336	0.252652	0.112236	0.165073	0.470039	chr17	53603693	53604301	609	2.13093	0.486093	4.38379	0.236287	Distal Intergenic	chr17	53469974	53499341	29368	-	23531	uc002iui.3	-104960	ENSG00000108960	MMD	monocyte to macrophage differentiation-associated
Peak_135634	chr9:80759575-80760495	0.4357	3.1298	4.276	0.1075	0.9736	0.252507	5.4e-17	9.59e-05	0.747397	chr9	80759576	80760495	920	2.18196	0.748111	2.91662	0.559671	Distal Intergenic	chr9	80850991	80881619	30629	+	84131	uc004akx.2	-91415	ENSG00000148019	CEP78	centrosomal protein 78kDa
Peak_58672	chr2:11294541-11296203	0.3001	5.6705	2.276	0.2402	0.9736	0.252468	0.13056	0.0387779	0.578194	chr2	11294542	11296203	1662	4.6948	0.565905	8.2961	0.320248	Promoter (<=1kb)	chr2	11295540	11318998	23459	+	130814	uc002rbc.3	0	ENSG00000162976	PQLC3	PQ loop repeat containing 3
Peak_102557	chr5:89427454-89428049	-0.5513	2.8441	6.003	0.05979	0.9212	0.252406	0.314741	0.121286	0.311566	chr5	89427455	89428049	595	2.03358	0.616955	3.29615	0.380633	Distal Intergenic	chr5	89312438	89312537	100	-	100500825	uc021ybi.1	-115512	ENSG00000264342	MIR3660	microRNA 3660
Peak_13941	chr10:62095221-62095941	-0.537	2.1837	3.979	0.1136	0.9736	0.252399	0	0.225871	0.52173	chr10	62095222	62095941	720	1.51545	0.520712	2.91034	0.271141	Intron (uc001jky.3/288, intron 43 of 43)	chr10	61786056	62149634	363579	-	288	uc001jky.3	54412	ENSG00000151150	ANK3	ankyrin 3, node of Ranvier (ankyrin G)
Peak_120145	chr7:51360217-51360696	0.456	2.9314	5.179	0.1089	0.9736	0.252346	6.44e-17	0.0762022	0.671452	chr7	51360218	51360696	479	1.81124	0.982411	1.84366	0.965132	Intron (uc003tpr.4/23242, intron 12 of 12)	chr7	51083909	51384515	300607	-	23242	uc003tpr.4	24297	ENSG00000106078	COBL	cordon-bleu WH2 repeat protein
Peak_7609	chr1:176469229-176470492	-1.434	2.813	11.76	0.002006	0.5621	0.252261	0.319429	0.196474	0.231836	chr1	176469230	176470492	1263	2.04901	0.841205	2.43581	0.707625	Intron (uc001gky.1/60676, intron 1 of 4)	chr1	176432307	176660341	228035	+	60676	uc001gky.1	38185	ENSG00000116183	PAPPA2	pappalysin 2
Peak_13066	chr10:36991818-36992893	-1.124	3.3525	13.61	0.001031	0.5621	0.25219	0.205828	0.11181	0.430172	chr10	36991819	36992893	1075	2.33642	0.976625	2.39234	0.953796	Distal Intergenic	chr10	37414785	37520608	105824	+	91074	uc021ppc.1	-422966	ENSG00000148513	ANKRD30A	ankyrin repeat domain 30A
Peak_12246	chr10:20321171-20321492	-1.177	1.356	6.14	0.01994	0.69	0.251997	0	0.282392	0.465611	chr10	20321172	20321492	321	0.408524	0.810504	0.504037	0.656916	Intron (uc001iqg.1/84898, intron 2 of 13)	chr10	20432224	20569115	136892	+	84898	uc009xkc.1	-111052	ENSG00000120594	PLXDC2	plexin domain containing 2
Peak_52919	chr18:28811439-28812086	-1.35	2.5954	10.83	0.002841	0.5621	0.251899	0.318328	0.164542	0.265231	chr18	28811440	28812086	647	2.10863	0.757928	2.7821	0.574455	Distal Intergenic	chr18	28709214	28742819	33606	-	1823	uc002kwm.3	-69267	ENSG00000134765	DSC1	desmocollin 1
Peak_4906	chr1:105457297-105457698	-1.516	1.9415	9.959	0.003982	0.5621	0.251785	0.395395	0.0966979	0.256122	chr1	105457298	105457698	401	1.17909	0.758849	1.55379	0.575852	Distal Intergenic	chr1	104615645	104619693	4049	+	100129138	uc021oqw.1	842053	ENSG00000215869	LOC100129138	THAP domain containing, apoptosis associated protein 3 pseudogene
Peak_2596	chr1:60368128-60369650	-0.3552	3.2486	3.207	0.2105	0.9736	0.25171	2.78e-16	0.00774272	0.740547	chr1	60368129	60369650	1522	3.54706	0.928142	3.82168	0.861448	Intron (uc001czq.3/1573, intron 2 of 8)	chr1	60358980	60392423	33444	-	1573	uc001czq.3	24294	ENSG00000134716	CYP2J2	cytochrome P450, family 2, subfamily J, polypeptide 2
Peak_121318	chr7:82924032-82925000	-1.281	2.8882	8.633	0.006784	0.5785	0.251707	0.28904	0.118674	0.340579	chr7	82924033	82925000	968	2.09217	0.786627	2.65967	0.618781	Distal Intergenic	chr7	82383321	82792197	408877	-	27445	uc003uhx.2	-132803	ENSG00000186472	PCLO	piccolo presynaptic cytomatrix protein
Peak_134152	chr9:22952905-22953535	-1.443	2.0037	8.089	0.008505	0.5928	0.251685	0.154949	0.119565	0.473801	chr9	22952906	22953535	630	1.25621	0.920433	1.3648	0.847197	Distal Intergenic	chr9	22646199	22824212	178014	+	441389	uc003zpq.1	307336	ENSG00000234840	LINC01239	long intergenic non-protein coding RNA 1239
Peak_81777	chr3:96140775-96141626	-1.507	2.9411	16.98	0.0003346	0.5621	0.251636	0.354858	0.219711	0.173795	chr3	96140776	96141626	851	2.19532	0.826773	2.65528	0.683553	Distal Intergenic	chr3	96533425	96728971	195547	+	285220	uc031sar.1	-392649	ENSG00000080224	EPHA6	EPH receptor A6
Peak_81373	chr3:83424619-83425018	-1.693	2.0408	15.47	0.0005475	0.5621	0.251596	0.284104	0.276937	0.187363	chr3	83424620	83425018	399	1.38499	0.820172	1.68866	0.672682	Distal Intergenic	chr3	84687556	84918726	231171	-	440970	uc003dqi.3	1494106	ENSG00000242641	LINC00971	long intergenic non-protein coding RNA 971
Peak_124989	chr7:152079461-152080286	-1.175	3.1974	10.45	0.003291	0.5621	0.251456	0.284809	0.104616	0.35912	chr7	152079462	152080286	825	2.25919	0.992415	2.27645	0.984887	Intron (uc003wla.3/58508, intron 58 of 58)	chr7	151832010	152133090	301081	-	58508	uc003wla.3	53628	ENSG00000055609	KMT2C	lysine (K)-specific methyltransferase 2C
Peak_96233	chr4:163118378-163118782	-1.072	2.0911	6.958	0.01382	0.6306	0.25124	0.388066	0.100551	0.260142	chr4	163118379	163118782	404	1.29291	0.755407	1.71154	0.570639	Distal Intergenic	chr4	162305044	163085186	780143	-	56884	uc003iqh.4	-33596	ENSG00000168843	FSTL5	follistatin-like 5
Peak_141094	chrX:94195301-94196040	-1.522	1.952	10.48	0.003253	0.5621	0.251153	0.445013	0.0958225	0.208011	chrX	94195302	94196040	739	0.998617	0.92968	1.07415	0.864306	Distal Intergenic	chrX	92929012	92967273	38262	+	286499	uc004efr.2	1267028	ENSG00000179083	FAM133A	family with sequence similarity 133, member A
Peak_111148	chr6:70630908-70632123	-1.746	2.3605	9.199	0.005386	0.5621	0.250758	0.267978	0.107058	0.374206	chr6	70630909	70632123	1215	1.54852	1.0557	1.46682	1.1145	Intron (uc003pfc.1/1310, intron 4 of 50)	chr6	70637801	70875904	238104	+	1310	uc010kam.2	-6892	ENSG00000082293	COL19A1	collagen, type XIX, alpha 1
Peak_89277	chr4:33844465-33844863	-1.213	2.4942	11.65	0.002091	0.5621	0.250715	0.365994	0.0438597	0.339432	chr4	33844466	33844863	398	1.59116	0.764804	2.08048	0.584925	Distal Intergenic	chr4	35949843	36075457	125615	-	116984	uc003gso.3	2230991	ENSG00000047365	ARAP2	ArfGAP with RhoGAP domain, ankyrin repeat and PH domain 2
Peak_53982	chr18:46427993-46429037	0.531	3.4817	6.161	0.05021	0.8826	0.250708	4.44e-20	0.000812384	0.74848	chr18	46427994	46429037	1044	2.06224	1.29401	1.59368	1.67446	Distal Intergenic	chr18	46446223	46469177	22955	-	4092	uc002ldf.3	41183	ENSG00000101665	SMAD7	SMAD family member 7
Peak_35830	chr13:85979239-85981509	-0.1167	6.1821	0.4643	0.6287	0.9823	0.250682	0.314827	0.0185891	0.415902	chr13	85979240	85981509	2270	4.56652	1.26857	3.59975	1.60927	Intron (uc031qmo.1/100874137, intron 1 of 3)	chr13	85937738	86118797	181060	+	100874137	uc031qmo.1	43771	ENSG00000226317	LINC00351	long intergenic non-protein coding RNA 351
Peak_122294	chr7:100933687-100934097	-0.9612	1.5071	4.666	0.04004	0.8363	0.250496	2.5e-16	0.128922	0.620582	chr7	100933688	100934097	410	0.562937	0.902191	0.623966	0.813949	Distal Intergenic	chr7	100956648	100965093	8446	-	64792	uc003uyl.3	31405	ENSG00000128581	IFT22	intraflagellar transport 22
Peak_102509	chr5:88462030-88463183	-0.8978	3.0542	10.29	0.003506	0.5621	0.250467	0.304863	0.160131	0.284539	chr5	88462031	88463183	1153	2.71315	0.550377	4.92962	0.302915	Distal Intergenic	chr5	88014058	88199922	185865	-	4208	uc003kjl.3	-263261	ENSG00000081189	MEF2C	myocyte enhancer factor 2C
Peak_124972	chr7:151944946-151945265	-0.7478	1.5839	4.667	0.04203	0.8472	0.250195	0.38502	0.0804031	0.284383	chr7	151944947	151945265	319	0.450085	0.883837	0.50924	0.781168	Exon (uc003wla.3/58508, exon 14 of 59)	chr7	151832010	151935989	103980	-	58508	uc003wkz.3	-9276	ENSG00000055609	KMT2C	lysine (K)-specific methyltransferase 2C
Peak_28375	chr12:60163305-60163859	-1.553	2.0019	11.07	0.002595	0.5621	0.250189	0.370144	0.169937	0.20973	chr12	60163306	60163859	554	1.27914	0.847513	1.50928	0.718278	Intron (uc001sqs.4/9194, intron 3 of 5)	chr12	60083118	60183635	100518	+	9194	uc001squ.4	80741	ENSG00000118596	SLC16A7	solute carrier family 16 (monocarboxylate transporter), member 7
Peak_113526	chr6:114146448-114147481	0.4475	4.0675	6.212	0.07715	0.9612	0.250184	0	0.00174836	0.748067	chr6	114146449	114147481	1033	2.74346	1.10433	2.48428	1.21954	Distal Intergenic	chr6	114178527	114184652	6126	+	4082	uc003pvy.4	-32078	ENSG00000277443	MARCKS	myristoylated alanine-rich protein kinase C substrate
Peak_52871	chr18:27612347-27613624	-0.689	4.1382	8.779	0.008192	0.5886	0.250055	0.368046	0.0676084	0.314291	chr18	27612348	27613624	1277	3.1108	0.884487	3.51707	0.782317	Distal Intergenic	chr18	27878876	27878926	51	+	100302131	uc021uim.1	-266528	NA	MIR302F	microRNA 302f
Peak_108826	chr6:21747692-21749359	-0.6047	3.6465	8.381	0.02102	0.6991	0.249935	0.296214	0.0494097	0.404441	chr6	21747693	21749359	1667	3.17284	0.36492	8.69461	0.133167	Intron (uc010jpp.1/401237, intron 4 of 6)	chr6	21668878	22194616	525739	+	401237	uc011djk.2	80481	ENSG00000272168	CASC15	cancer susceptibility candidate 15 (non-protein coding)
Peak_141037	chrX:88230686-88231285	-2.094	1.544	11.95	0.001868	0.5621	0.249912	0.388861	0.182753	0.178474	chrX	88230687	88231285	599	0.351244	1.27064	0.276431	1.61452	Distal Intergenic	chrX	88002226	88009785	7560	+	53336	uc004efc.4	229059	ENSG00000147183	CPXCR1	CPX chromosome region, candidate 1
Peak_38032	chr14:30539846-30540971	-1.296	2.8861	11.76	0.002008	0.5621	0.249732	0.270393	0.218508	0.261367	chr14	30539847	30540971	1125	1.88841	0.878401	2.14982	0.771588	Distal Intergenic	chr14	30045687	30396899	351213	-	5587	uc001wqh.3	-144072	ENSG00000184304	PRKD1	protein kinase D1
Peak_71826	chr20:22000108-22000765	-1.678	2.1691	13.87	0.0009401	0.5621	0.249447	0.3178	0.196978	0.235774	chr20	22000109	22000765	657	1.09202	0.898817	1.21495	0.807873	Distal Intergenic	chr20	22034728	22055292	20565	+	100270679	uc021wbh.1	-34619	ENSG00000234435	LINC01432	long intergenic non-protein coding RNA 1432
Peak_15028	chr10:83064053-83064559	-1.564	2.1602	9.084	0.005644	0.5656	0.249405	0.238641	0.194201	0.317753	chr10	83064054	83064559	506	1.08506	1.0395	1.04383	1.08056	Distal Intergenic	chr10	83635070	84746935	1111866	+	10718	uc001kco.2	-571016	ENSG00000185737	NRG3	neuregulin 3
Peak_69745	chr2:219232191-219233109	0.6834	2.9788	7.1	0.02177	0.702	0.24933	0.18192	0.155716	0.413034	chr2	219232192	219233109	918	1.81971	0.96605	1.88366	0.933252	3' UTR	chr2	219221579	219232817	11239	+	375307	uc002vhr.3	11530	ENSG00000158428	CATIP	ciliogenesis associated TTC17 interacting protein
Peak_96789	chr4:172701327-172701773	-1.406	2.2951	12.14	0.001743	0.5621	0.249263	0.383488	0.137534	0.229715	chr4	172701328	172701773	446	1.53113	0.803191	1.90631	0.645115	Distal Intergenic	chr4	172734575	173961558	1226984	+	442117	uc003isv.3	-33247	ENSG00000174473	GALNTL6	polypeptide N-acetylgalactosaminyltransferase-like 6
Peak_79930	chr3:55518897-55519815	0.3242	4.0467	2.771	0.2173	0.9736	0.249179	0	0.0126124	0.738209	chr3	55518898	55519815	918	2.57453	1.28561	2.00259	1.65278	Promoter (2-3kb)	chr3	55499743	55521670	21928	-	7474	uc003dhn.4	2772	ENSG00000114251	WNT5A	wingless-type MMTV integration site family, member 5A
Peak_35896	chr13:87396412-87397174	-1.669	2.6319	12.69	0.001428	0.5621	0.249105	0.381742	0.168332	0.200821	chr13	87396413	87397174	762	2.01818	1.02597	1.96709	1.05262	Distal Intergenic	chr13	88270920	88270995	76	-	100616182	uc021rlb.1	874582	ENSG00000266052	MIR4500	microRNA 4500
Peak_35260	chr13:75082946-75083884	-1.061	2.9902	10.56	0.003149	0.5621	0.249069	0.398138	0.0818736	0.27092	chr13	75082947	75083884	938	2.64793	0.691046	3.83177	0.477544	Distal Intergenic	chr13	75126980	75131257	4278	+	338864	uc001vjk.3	-44033	ENSG00000236678	LINC00347	long intergenic non-protein coding RNA 347
Peak_129357	chr8:83466891-83467902	-1.37	2.9144	13.24	0.001176	0.5621	0.249023	0.396761	0.186374	0.167842	chr8	83466892	83467902	1011	2.2737	0.809451	2.80894	0.655211	Distal Intergenic	chr8	82711818	82754521	42704	-	64089	uc003ycn.3	-713381	ENSG00000104497	SNX16	sorting nexin 16
Peak_78465	chr3:27207115-27207754	-1.145	2.3768	12.5	0.001532	0.5621	0.248962	0.450273	0.155471	0.145294	chr3	27207116	27207754	639	1.78326	0.638509	2.79284	0.407694	Intron (uc010hfj.3/uc010hfj.3, intron 7 of 13)	chr3	27152394	27257966	105573	-	152110	uc010hfk.3	50850	ENSG00000163491	NEK10	NIMA-related kinase 10
Peak_31670	chr12:118573375-118574921	0.4612	4.4716	3.431	0.09541	0.9736	0.248868	0.265351	0.0949465	0.390835	chr12	118573376	118574921	1546	3.57284	0.607567	5.88057	0.369138	Promoter (<=1kb)	chr12	118573870	118583387	9518	+	5037	uc010szc.1	0	ENSG00000089220	PEBP1	phosphatidylethanolamine binding protein 1
Peak_60453	chr2:42587643-42589236	0.4581	6.184	8.304	0.05896	0.9174	0.248608	1.16e-15	0.00135094	0.750041	chr2	42587644	42589236	1593	5.44617	0.276852	19.6718	0.0766471	Promoter (<=1kb)	chr2	42577645	42588988	11344	-	9167	uc002rsk.3	0	ENSG00000115944	COX7A2L	cytochrome c oxidase subunit VIIa polypeptide 2 like
Peak_142619	chrX:152200486-152201666	0.4137	3.5889	3.397	0.1187	0.9736	0.248484	0.170329	0.0187343	0.562453	chrX	152200487	152201666	1180	2.43962	0.982749	2.48245	0.965796	Distal Intergenic	chrX	152224766	152228827	4062	+	29944	uc004fhc.2	-24279	ENSG00000183837	PNMA3	paraneoplastic Ma antigen 3
Peak_102606	chr5:90161759-90162680	-0.6986	3.2732	9.837	0.01051	0.6099	0.248443	0.32464	0.148924	0.277993	chr5	90161760	90162680	921	3.09825	0.431894	7.17365	0.186532	Intron (uc003kjt.4/84059, intron 83 of 89)	chr5	90195079	90460033	264955	+	84059	uc003kjx.3	-33319	ENSG00000164199	GPR98	G protein-coupled receptor 98
Peak_20706	chr11:57508324-57509931	0.4815	5.3946	7.66	0.05418	0.8966	0.248407	0	0.000710333	0.750883	chr11	57508325	57509931	1607	5.07726	0.441732	11.494	0.195127	Promoter (<=1kb)	chr11	57508722	57510883	2162	+	280636	uc021qjj.1	0	ENSG00000211450	C11orf31	chromosome 11 open reading frame 31
Peak_10441	chr1:225958180-225958781	-0.3961	2.6475	3.091	0.2047	0.9736	0.248214	5.52e-16	0.1027	0.649086	chr1	225958181	225958781	601	1.24829	1.27967	0.975477	1.63756	Distal Intergenic	chr1	225965515	225978162	12648	+	6726	uc001hpf.4	-7334	ENSG00000143742	SRP9	signal recognition particle 9kDa
Peak_53518	chr18:39012243-39013207	-0.8888	2.9221	8.503	0.007157	0.5825	0.248152	0.332636	0.0457152	0.373497	chr18	39012244	39013207	964	2.35945	0.661952	3.56438	0.43818	Distal Intergenic	chr18	39060236	39100561	40326	-	641516	uc002lan.3	88317	ENSG00000267313	KC6	keratoconus gene 6
Peak_56927	chr19:28779781-28781234	0.5126	4.2492	7.732	0.04497	0.8591	0.248113	0.22078	0.0231461	0.507961	chr19	28779782	28781234	1453	2.61158	1.44879	1.80259	2.099	Distal Intergenic	chr19	28281401	28284848	3448	-	148189	uc002nrx.3	-496386	ENSG00000261824	LINC00662	long intergenic non-protein coding RNA 662
Peak_16589	chr10:110077523-110078624	-1.507	2.7549	11.03	0.002639	0.5621	0.248057	0.312145	0.153241	0.286557	chr10	110077524	110078624	1101	2.09264	0.885597	2.36297	0.784282	Distal Intergenic	chr10	108333421	108924466	591046	-	114815	uc001kyl.3	-1154158	ENSG00000108018	SORCS1	sortilin-related VPS10 domain containing receptor 1
Peak_30167	chr12:90716664-90717405	-0.7394	3.3889	9.913	0.00695	0.5825	0.248038	0.431451	0.0303512	0.29016	chr12	90716665	90717405	741	2.10871	1.10884	1.90172	1.22953	Distal Intergenic	chr12	91311800	91342446	30647	+	439916	uc021rbs.1	-595135	ENSG00000196243	LINC00615	long intergenic non-protein coding RNA 615
Peak_100726	chr5:56013073-56014019	-0.7088	2.894	8.673	0.01289	0.6222	0.247916	0.0402712	0.162428	0.549385	chr5	56013074	56014019	946	2.26371	0.533044	4.24676	0.284136	Distal Intergenic	chr5	56110900	56191978	81079	+	4214	uc003jqw.4	-97826	ENSG00000095015	MAP3K1	mitogen-activated protein kinase kinase kinase 1, E3 ubiquitin protein ligase
Peak_103522	chr5:107289791-107290536	-1.118	2.805	14.25	0.0008254	0.5621	0.24787	0.268917	0.294118	0.189095	chr5	107289792	107290536	745	1.70076	0.980988	1.73372	0.962337	Intron (uc011cvc.2/64839, intron 2 of 8)	chr5	106712590	107006596	294007	-	1946	uc003kol.3	-283940	ENSG00000184349	EFNA5	ephrin-A5
Peak_33427	chr13:39626561-39628023	-0.5449	3.63	8.473	0.04232	0.8488	0.247861	0.183149	0.316798	0.252192	chr13	39626562	39628023	1462	2.90796	0.536655	5.41867	0.287999	Downstream (2-3kb)	chr13	39612448	39624244	11797	+	387921	uc001uxc.4	15575	ENSG00000188811	NHLRC3	NHL repeat containing 3
Peak_141039	chrX:88320037-88320660	-1.481	1.6518	13.06	0.001253	0.5621	0.24768	0.518984	0.138691	0.0946454	chrX	88320038	88320660	623	0.860863	0.998582	0.862085	0.997167	Distal Intergenic	chrX	88002226	88009785	7560	+	53336	uc004efc.4	318434	ENSG00000147183	CPXCR1	CPX chromosome region, candidate 1
Peak_12349	chr10:22634127-22634788	0.5107	2.4518	3.838	0.1012	0.9736	0.247563	3.28e-17	0.00786888	0.744568	chr10	22634128	22634788	661	1.30508	1.02093	1.27832	1.04231	Promoter (<=1kb)	chr10	22634374	22706539	72166	+	9576	uc001iri.3	0	ENSG00000077327	SPAG6	sperm associated antigen 6
Peak_96102	chr4:160236623-160237471	0.4815	3.135	5.144	0.08445	0.9736	0.247356	0	0.0852305	0.667413	chr4	160236624	160237471	848	2.04925	0.877304	2.33585	0.769663	Intron (uc003iqg.4/9693, intron 3 of 23)	chr4	160188998	160281301	92304	+	9693	uc003iqg.4	48473	ENSG00000109756	RAPGEF2	Rap guanine nucleotide exchange factor (GEF) 2
Peak_46541	chr16:32816752-32819565	-1.87	5.8216	20.06	0.0001298	0.5621	0.247313	0.303562	0.179649	0.269477	chr16	32816753	32819565	2813	4.68819	1.2027	3.89806	1.44648	Distal Intergenic	chr16	32888797	32891922	3126	-	386757	uc002edh.1	75169	ENSG00000214617	SLC6A10P	solute carrier family 6 (neurotransmitter transporter), member 10, pseudogene
Peak_43672	chr15:59980574-59982328	0.431	4.7606	3.422	0.1129	0.9736	0.247311	0	0.0834169	0.669272	chr15	59980575	59982328	1754	4.10712	0.336665	12.1994	0.113344	Promoter (<=1kb)	chr15	59955062	59981125	26064	-	663	uc010uhb.2	0	ENSG00000140299	BNIP2	BCL2/adenovirus E1B 19kDa interacting protein 2
Peak_18149	chr11:8378251-8379248	0.5899	3.5132	6.461	0.02199	0.7035	0.247079	0	0.0498537	0.703067	chr11	8378252	8379248	997	2.6718	0.768943	3.47465	0.591273	Distal Intergenic	chr11	8245851	8290182	44332	-	4004	uc001mgh.2	-89066	ENSG00000166407	LMO1	LIM domain only 1 (rhombotin 1)
Peak_127602	chr8:54748098-54748860	-0.6652	2.793	7.714	0.02368	0.7225	0.246909	0.145664	0.141802	0.465625	chr8	54748099	54748860	762	3.14837	0.99285	3.17104	0.98575	Intron (uc003xrk.4/51606, intron 12 of 12)	chr8	54628103	54752521	124419	-	51606	uc003xrk.4	4422	ENSG00000047249	ATP6V1H	ATPase, H+ transporting, lysosomal 50/57kDa, V1 subunit H
Peak_5817	chr1:142918632-142919130	-1.531	2.5072	14.38	0.0007907	0.5621	0.246802	0.29571	0.264754	0.192734	chr1	142918633	142919130	498	1.33717	1.03854	1.28755	1.07856	Intron (uc001eiw.1/uc001eiw.1, intron 1 of 7)	chr1	142697421	142713605	16185	-	100874392	uc031pnv.1	-205525	NA	ANKRD20A12P	ankyrin repeat domain 20 family, member A12, pseudogene
Peak_126875	chr8:34670695-34671429	-0.5784	3.339	6.764	0.03275	0.7999	0.246606	0.115184	0.0487285	0.589482	chr8	34670696	34671429	734	2.16815	1.04723	2.07038	1.09668	Distal Intergenic	chr8	35092975	35652181	559207	+	137970	uc003xjr.2	-422279	ENSG00000156687	UNC5D	unc-5 homolog D (C. elegans)
Peak_142593	chrX:150921625-150922549	0.4672	3.3935	3.936	0.08305	0.9736	0.246587	0.0367028	0.000293344	0.716416	chrX	150921626	150922549	924	2.39613	0.897296	2.67038	0.80514	Distal Intergenic	chrX	150903218	150914036	10819	+	1260	uc004fey.1	19331	ENSG00000183862	CNGA2	cyclic nucleotide gated channel alpha 2
Peak_65910	chr2:152512147-152512816	-0.9723	2.0001	6.772	0.01501	0.6424	0.246492	2.06e-18	0.0019264	0.751582	chr2	152512148	152512816	669	1.2224	0.595705	2.05202	0.354865	Exon (uc021vrb.1/4703, exon 47 of 148)	chr2	152545732	152563511	17780	-	4703	uc010fny.2	51363	ENSG00000183091	NEB	nebulin
Peak_62949	chr2:95745700-95746068	-0.5991	1.5046	2.666	0.132	0.9736	0.24636	0	0.0157307	0.73791	chr2	95745701	95746068	368	0.44597	1.00416	0.444122	1.00834	Distal Intergenic	chr2	95752952	95787754	34803	-	64969	uc002sub.3	42053	ENSG00000144029	MRPS5	mitochondrial ribosomal protein S5
Peak_81963	chr3:99526959-99527441	-0.4435	2.4554	3.099	0.1604	0.9736	0.246343	4.33e-22	0.17361	0.580047	chr3	99526960	99527441	482	1.84912	0.578288	3.19757	0.334418	Intron (uc021xbq.1/100313938, intron 1 of 1)	chr3	99536678	99760237	223560	+	84319	uc003dtk.2	-9718	ENSG00000184220	CMSS1	cms1 ribosomal small subunit homolog (yeast)
Peak_5	chr1:817676-818029	-0.8984	2.1945	7.125	0.01285	0.6222	0.246056	0.343849	0.0917693	0.318326	chr1	817677	818029	353	1.11215	0.908143	1.22464	0.824724	Distal Intergenic	chr1	803451	812182	8732	-	284593	uc001abt.4	-5847	ENSG00000230368	FAM41C	family with sequence similarity 41, member C
Peak_84165	chr3:142314505-142316030	0.5333	4.3668	7.377	0.03582	0.8162	0.24588	1.57e-23	0.0170564	0.737064	chr3	142314506	142316030	1525	4.0842	0.45038	9.06834	0.202842	Promoter (<=1kb)	chr3	142315229	142432505	117277	+	5357	uc010huv.3	0	ENSG00000120756	PLS1	plastin 1
Peak_126238	chr8:23020670-23021843	0.3795	3.3839	4.347	0.168	0.9736	0.24587	0.530534	0.00255782	0.221039	chr8	23020671	23021843	1173	2.37461	0.888778	2.67178	0.789926	Promoter (<=1kb)	chr8	22993101	23021543	28443	-	8793	uc003xcz.2	0	ENSG00000173530	TNFRSF10D	tumor necrosis factor receptor superfamily, member 10d, decoy with truncated death domain
Peak_79334	chr3:42844222-42846513	0.5937	5.203	5.904	0.03189	0.793	0.245738	0.237342	0.078291	0.438629	chr3	42844223	42846513	2291	4.73034	0.36616	12.9188	0.134073	Promoter (<=1kb)	chr3	42846246	42877265	31020	+	1238	uc003cmc.1	0	ENSG00000144648	ACKR2	atypical chemokine receptor 2
Peak_63674	chr2:108361053-108361840	-1.558	2.7439	14.55	0.0007452	0.5621	0.245727	0.325698	0.229429	0.199147	chr2	108361054	108361840	787	2.14135	0.863152	2.48085	0.745031	Distal Intergenic	chr2	108439520	108442582	3063	-	729121	uc010ywj.1	81528	ENSG00000230651	RGPD4-AS1	RGPD4 antisense RNA 1 (head to head)
Peak_107844	chr6:3156885-3158295	0.4454	4.0477	3.561	0.08614	0.9736	0.245713	0	0.00226904	0.752018	chr6	3156886	3158295	1410	3.49163	0.550168	6.34647	0.302685	Promoter (<=1kb)	chr6	3153902	3157783	3882	-	7280	uc003mvc.3	0	ENSG00000137267	TUBB2A	tubulin, beta 2A class IIa
Peak_26625	chr12:28155072-28155888	-1.376	2.4395	9.314	0.005143	0.5621	0.24569	0.273439	0.165604	0.315268	chr12	28155073	28155888	816	1.64224	0.869868	1.88792	0.75667	Distal Intergenic	chr12	28111017	28124916	13900	-	5744	uc001ril.3	-30972	ENSG00000087494	PTHLH	parathyroid hormone-like hormone
Peak_104887	chr5:129959892-129960669	-1.257	2.2007	12.42	0.001573	0.5621	0.245652	0.456259	0.156259	0.14183	chr5	129959893	129960669	777	1.67493	0.68661	2.43942	0.471434	Distal Intergenic	chr5	130494976	130501041	6066	-	3094	uc003kve.4	541148	ENSG00000169567	HINT1	histidine triad nucleotide binding protein 1
Peak_110705	chr6:57267375-57268203	-0.9907	3.225	11.88	0.001918	0.5621	0.245639	0.353028	0.171315	0.230017	chr6	57267376	57268203	828	2.886	0.659047	4.37904	0.434343	Intron (uc003pdx.3/5558, intron 7 of 15)	chr6	57182422	57191161	8740	+	5558	uc003pdv.1	85781	ENSG00000146143	PRIM2	primase, DNA, polypeptide 2 (58kDa)
Peak_106410	chr5:155801684-155802018	-0.5436	1.8914	4.061	0.1181	0.9736	0.245549	0.17899	0.153984	0.421477	chr5	155801685	155802018	334	0.663519	1.00795	0.658286	1.01596	Intron (uc003lwa.1/6444, intron 6 of 8)	chr5	155753767	156185070	431304	+	6444	uc003lwb.3	48251	ENSG00000170624	SGCD	sarcoglycan, delta (35kDa dystrophin-associated glycoprotein)
Peak_74069	chr21:21321752-21322754	-1.49	2.8363	11.46	0.002245	0.5621	0.24553	0.243072	0.218647	0.292751	chr21	21321753	21322754	1002	2.38772	0.95759	2.49347	0.916979	Distal Intergenic	chr21	22114913	22175426	60514	-	387486	uc002yky.4	853673	ENSG00000224924	LINC00320	long intergenic non-protein coding RNA 320
Peak_76211	chr22:35767044-35768521	0.5322	3.2543	8.194	0.05716	0.9104	0.245438	0.419701	0.22858	0.106281	chr22	35767045	35768521	1477	2.31749	0.751159	3.08522	0.56424	Distal Intergenic	chr22	35777060	35790207	13148	+	3162	uc003ant.2	-10015	ENSG00000100292	HMOX1	heme oxygenase (decycling) 1
Peak_4881	chr1:104575313-104575696	-1.962	1.6773	17.7	0.0002666	0.5621	0.245419	0.37836	0.221325	0.154895	chr1	104575314	104575696	383	0.912958	1.08863	0.83863	1.18511	Distal Intergenic	chr1	104615645	104619693	4049	+	100129138	uc021oqw.1	-40331	ENSG00000215869	LOC100129138	THAP domain containing, apoptosis associated protein 3 pseudogene
Peak_110538	chr6:54375360-54376157	-1.386	2.6285	13.43	0.001098	0.5621	0.245412	0.345359	0.194756	0.214473	chr6	54375361	54376157	797	2.1139	0.732486	2.88592	0.536536	Distal Intergenic	chr6	54173203	54187120	13918	+	27283	uc003pci.3	202954	ENSG00000137251	TINAG	tubulointerstitial nephritis antigen
Peak_140026	chrX:36926809-36927348	-0.803	1.9975	4.077	0.05377	0.8943	0.245396	0.340781	0.208494	0.205328	chrX	36926810	36927348	539	1.59257	0.699645	2.27625	0.489503	Distal Intergenic	chrX	37026432	37029739	3308	+	442444	uc004ddl.2	-99622	ENSG00000198173	FAM47C	family with sequence similarity 47, member C
Peak_51854	chr18:4510501-4511589	0.4608	3.9392	5.101	0.07257	0.9519	0.245057	0	0.118756	0.636187	chr18	4510502	4511589	1088	2.90725	0.96176	3.02285	0.924983	Distal Intergenic	chr18	3496030	4455266	959237	-	9229	uc002kmf.3	-56323	ENSG00000170579	DLGAP1	discs, large (Drosophila) homolog-associated protein 1
Peak_132993	chr9:545988-547755	-0.4063	4.336	3.484	0.1391	0.9736	0.244849	4.8e-17	0.123803	0.631348	chr9	545989	547755	1767	2.95905	1.13588	2.60507	1.29023	Promoter (<=1kb)	chr9	547148	713464	166317	+	23189	uc003zgo.1	0	ENSG00000107104	KANK1	KN motif and ankyrin repeat domains 1
Peak_94345	chr4:131643201-131644007	-1.208	2.6878	11.22	0.002449	0.5621	0.244786	0.368387	0.117425	0.269402	chr4	131643202	131644007	806	2.05241	0.707343	2.90158	0.500335	Distal Intergenic	chr4	130017282	130033843	16562	+	132321	uc010iod.3	1626725	ENSG00000151470	C4orf33	chromosome 4 open reading frame 33
Peak_84340	chr3:145556049-145557042	-1.37	3.0802	11.52	0.002196	0.5621	0.244646	0.367105	0.0941362	0.294113	chr3	145556050	145557042	993	2.6694	0.89041	2.99794	0.79283	Distal Intergenic	chr3	145787228	145804522	17295	-	5352	uc003evq.1	248472	ENSG00000152952	PLOD2	procollagen-lysine, 2-oxoglutarate 5-dioxygenase 2
Peak_136962	chr9:107432644-107433773	-1.407	2.5519	10.37	0.003395	0.5621	0.24456	0.353115	0.170397	0.231928	chr9	107432645	107433773	1129	2.02397	0.876317	2.30963	0.767932	Distal Intergenic	chr9	107456703	107457743	1041	+	286365	uc011lvs.2	-24058	ENSG00000179055	OR13D1	olfactory receptor, family 13, subfamily D, member 1
Peak_78381	chr3:25635130-25636253	-0.5312	3.5738	6.244	0.0449	0.8591	0.244423	0.174045	0.105938	0.475593	chr3	25635131	25636253	1123	3.02784	0.438312	6.90796	0.192117	Exon (uc011awl.2/5915, exon 6 of 8)	chr3	25639396	25661553	22158	-	7155	uc011awm.2	26422	ENSG00000077097	TOP2B	topoisomerase (DNA) II beta 180kDa
Peak_53291	chr18:34849878-34850643	0.4512	3.4206	4.968	0.08664	0.9736	0.244234	2.6e-18	0.0306694	0.725097	chr18	34849879	34850643	765	2.10258	1.13286	1.856	1.28336	Intron (uc002lae.2/56853, intron 5 of 12)	chr18	34846183	34853123	6941	-	56853	uc002lah.2	3244	ENSG00000101489	CELF4	CUGBP, Elav-like family member 4
Peak_73618	chr21:10111132-10111576	-1.748	1.779	10.68	0.003007	0.5621	0.244084	0.274825	0.184074	0.297018	chr21	10111133	10111576	444	0.540267	1.13227	0.477154	1.28204	Distal Intergenic	chr21	9907189	9968593	61405	-	100132288	uc002zka.2	-142983	ENSG00000188681	TEKT4P2	tektin 4 pseudogene 2
Peak_63533	chr2:106052415-106053347	-1.482	2.2436	10.94	0.002729	0.5621	0.244064	0.282451	0.141277	0.332209	chr2	106052416	106053347	932	1.62777	0.886622	1.83593	0.786098	Promoter (2-3kb)	chr2	105977283	106055230	77948	-	2274	uc002tdc.3	2814	ENSG00000115641	FHL2	four and a half LIM domains 2
Peak_96566	chr4:169030300-169030695	-1.343	1.628	8.047	0.008657	0.5936	0.24386	0.375526	0.109911	0.270703	chr4	169030301	169030695	395	0.933454	0.829243	1.12567	0.687645	Intron (uc003irm.3/11199, intron 1 of 11)	chr4	169013688	169108893	95206	+	11199	uc003irm.3	17007	ENSG00000109511	ANXA10	annexin A10
Peak_99542	chr5:31911172-31912635	0.411	4.9425	4.763	0.1202	0.9736	0.243836	1.62e-16	0.211139	0.545026	chr5	31911173	31912635	1463	3.38649	1.24376	2.72277	1.54695	Intron (uc003jhl.3/23037, intron 2 of 24)	chr5	31936208	31936265	58	-	100422874	uc021xxb.1	25092	ENSG00000266243	MIR4279	microRNA 4279
Peak_119568	chr7:42465860-42466608	-1.399	2.6644	14.83	0.0006778	0.5621	0.24378	0.403147	0.187105	0.165968	chr7	42465861	42466608	748	2.13915	0.669734	3.19403	0.448543	Distal Intergenic	chr7	42000548	42276618	276071	-	2737	uc011kbh.2	-189990	ENSG00000106571	GLI3	GLI family zinc finger 3
Peak_6539	chr1:157843328-157843726	-1.186	1.5114	6.353	0.0181	0.6711	0.243775	0.358093	0.0505115	0.34762	chr1	157843329	157843726	398	0.851505	0.914011	0.931613	0.835416	Distal Intergenic	chr1	157800704	157811634	10931	-	922	uc001frk.4	-32092	ENSG00000073754	CD5L	CD5 molecule-like
Peak_91355	chr4:78114517-78115288	0.7479	2.6902	10.36	0.01135	0.6136	0.24361	0.172612	0.301593	0.282186	chr4	78114518	78115288	771	1.58152	0.902877	1.75165	0.815186	Distal Intergenic	chr4	78079450	78086163	6714	+	901	uc011ccc.1	35838	ENSG00000138764	CCNG2	cyclin G2
Peak_22628	chr11:93673007-93674628	-0.6799	3.3869	9.044	0.01095	0.6123	0.243609	0.300511	0.149824	0.306056	chr11	93673008	93674628	1621	3.15788	0.557188	5.66752	0.310459	Distal Intergenic	chr11	93754378	93847374	92997	+	341208	uc001pep.2	-81370	ENSG00000181333	HEPHL1	hephaestin-like 1
Peak_26411	chr12:25101245-25102517	0.5773	4.3106	8.87	0.02554	0.7398	0.243557	0	0.0141244	0.742318	chr12	25101246	25102517	1272	3.4329	0.71177	4.82305	0.506616	Promoter (<=1kb)	chr12	24962958	25102393	139436	-	586	uc001rgd.4	0	ENSG00000060982	BCAT1	branched chain amino-acid transaminase 1, cytosolic
Peak_6604	chr1:159436948-159437829	-1.598	2.2699	13.23	0.001177	0.5621	0.243509	0.367753	0.196777	0.191961	chr1	159436949	159437829	881	1.57344	0.892944	1.76208	0.797348	Intron (uc001fts.4/uc001fts.4, intron 3 of 3)	chr1	159409512	159410600	1089	+	26476	uc010piv.2	28317	ENSG00000196184	OR10J1	olfactory receptor, family 10, subfamily J, member 1
Peak_27239	chr12:42313003-42314199	-0.4594	3.6262	6.169	0.07659	0.9598	0.243414	0.321222	0.0494052	0.385958	chr12	42313004	42314199	1196	2.80599	0.638799	4.3926	0.408064	Distal Intergenic	chr12	42475648	42538673	63026	-	283464	uc001rms.4	225669	ENSG00000151233	GXYLT1	glucoside xylosyltransferase 1
Peak_2000	chr1:44843686-44844339	-0.5124	1.9591	2.834	0.1578	0.9736	0.243182	0.309334	0.0241183	0.423366	chr1	44843687	44844339	653	0.827792	0.936175	0.884227	0.876424	Distal Intergenic	chr1	44686742	44820939	134198	-	79033	uc001clt.3	-23400	ENSG00000117419	ERI3	ERI1 exoribonuclease family member 3
Peak_36366	chr13:97476336-97477020	-0.4367	2.3987	2.614	0.1673	0.9736	0.243175	3.46e-16	0.0184935	0.738331	chr13	97476337	97477020	684	1.30547	0.91274	1.43028	0.833093	Intron (uc001vmw.4/266722, intron 1 of 1)	chr13	97593535	97636426	42892	-	100887754	uc031qmy.1	160089	ENSG00000243300	LINC00359	long intergenic non-protein coding RNA 359
Peak_98949	chr5:19814373-19814715	-1.266	1.7907	7.582	0.01054	0.6102	0.243055	0.217447	0.144945	0.394554	chr5	19814374	19814715	342	0.965192	0.687356	1.40421	0.472458	Intron (uc021xwu.1/1016, intron 10 of 12)	chr5	19473155	19886381	413227	-	1016	uc021xwu.1	72007	ENSG00000145526	CDH18	cadherin 18, type 2
Peak_69449	chr2:213550883-213551894	0.3919	2.9076	2.623	0.16	0.9736	0.24296	2.49e-16	0.0108234	0.746216	chr2	213550884	213551894	1011	2.49748	0.362867	6.88262	0.131672	Distal Intergenic	chr2	212240442	213403352	1162911	-	2066	uc002veg.1	-148542	ENSG00000178568	ERBB4	v-erb-b2 avian erythroblastic leukemia viral oncogene homolog 4
Peak_74719	chr21:33700582-33702311	-0.497	3.5944	6.621	0.0591	0.9183	0.242937	0	0.29895	0.458113	chr21	33700583	33702311	1729	3.19022	0.346123	9.21702	0.119801	Intron (uc002ypn.2/9875, intron 9 of 38)	chr21	33671161	33684599	13439	+	56246	uc002ypl.3	31150	ENSG00000170262	MRAP	melanocortin 2 receptor accessory protein
Peak_140320	chrX:46140203-46140850	-1.706	1.5622	10.3	0.003483	0.5621	0.242729	0.37824	0.115909	0.263122	chrX	46140204	46140850	647	0.0899269	1.21953	0.0737393	1.48724	Distal Intergenic	chrX	46306624	46334074	27451	+	55634	uc004dgm.4	-166420	ENSG00000147121	KRBOX4	KRAB box domain containing 4
Peak_58728	chr2:11884136-11884759	0.5251	3.6514	6.152	0.04921	0.8795	0.24271	0	0.0497557	0.707534	chr2	11884137	11884759	623	2.54668	0.85009	2.99578	0.722653	Promoter (2-3kb)	chr2	11886722	11967533	80812	+	23175	uc002rbt.4	-2585	ENSG00000134324	LPIN1	lipin 1
Peak_134973	chr9:67340618-67341192	0.7612	2.77	8.657	0.01228	0.6196	0.242666	0	0.261369	0.495965	chr9	67340619	67341192	574	1.80868	0.922794	1.96001	0.85155	Distal Intergenic	chr9	67254267	67289492	35226	-	375719	uc004aen.1	-51700	NA	AQP7P1	aquaporin 7 pseudogene 1
Peak_37459	chr14:21323514-21324356	-0.3419	4.4182	3.709	0.2051	0.9736	0.242631	0	0.518503	0.238866	chr14	21323515	21324356	842	2.81698	1.37948	2.04205	1.90297	Distal Intergenic	chr14	21359562	21360507	946	+	6037	uc001vyj.3	-36047	ENSG00000169397	RNASE3	ribonuclease, RNase A family, 3
Peak_134919	chr9:45371998-45372543	-1.211	2.6014	9.282	0.005209	0.5621	0.242601	0.338352	0.109251	0.309797	chr9	45371999	45372543	545	1.43528	1.03993	1.38017	1.08146	Distal Intergenic	chr9	45727029	45728283	1255	+	548321	uc004adn.4	-355030	NA	NA	NA
Peak_13078	chr10:37416841-37417866	-1.481	2.8813	12.09	0.001778	0.5621	0.242534	0.304997	0.0978457	0.354623	chr10	37416842	37417866	1025	2.04643	0.898942	2.27649	0.808097	Intron (uc021ppc.1/91074, intron 1 of 34)	chr10	37414785	37520608	105824	+	91074	uc021ppc.1	3081	ENSG00000148513	ANKRD30A	ankyrin repeat domain 30A
Peak_131434	chr8:119990313-119990931	-1.474	2.4111	12.51	0.001523	0.5621	0.24246	0.333781	0.187954	0.235806	chr8	119990314	119990931	618	1.69643	0.781018	2.17208	0.60999	Distal Intergenic	chr8	119935796	119964383	28588	-	4982	uc003yon.4	-26548	ENSG00000164761	TNFRSF11B	tumor necrosis factor receptor superfamily, member 11b
Peak_106535	chr5:157719252-157719819	-1.132	2.0473	6.562	0.01648	0.6563	0.24245	0.412437	0.11248	0.232633	chr5	157719253	157719819	567	1.25564	0.856506	1.46601	0.733602	Distal Intergenic	chr5	157212751	157286183	73433	-	9685	uc003lxi.2	-433636	ENSG00000113282	CLINT1	clathrin interactor 1
Peak_5757	chr1:142571654-142572116	-0.9385	2.7032	9.109	0.005585	0.5651	0.242437	0.331189	0.0169577	0.409417	chr1	142571655	142572116	462	1.73098	0.990927	1.74683	0.981936	Distal Intergenic	chr1	142697421	142713605	16185	-	100874392	uc031pnv.1	141950	NA	ANKRD20A12P	ankyrin repeat domain 20 family, member A12, pseudogene
Peak_75482	chr22:17015465-17016012	-1.7	1.8851	13.52	0.001062	0.5621	0.242347	0.229709	0.184132	0.343812	chr22	17015466	17016012	547	0.666971	1.01889	0.654606	1.03814	Distal Intergenic	chr22	17071648	17073700	2053	-	150160	uc002zlp.1	58234	ENSG00000198445	CCT8L2	chaperonin containing TCP1, subunit 8 (theta)-like 2
Peak_30215	chr12:91478204-91478999	-1.748	2.7281	12.85	0.001348	0.5621	0.242274	0.326949	0.197028	0.233749	chr12	91478205	91478999	795	2.12067	0.972159	2.1814	0.945092	Distal Intergenic	chr12	91444271	91452131	7861	-	11081	uc001tbl.3	-26868	ENSG00000139330	KERA	keratocan
Peak_100215	chr5:43017170-43018734	0.6363	3.9559	7.584	0.01506	0.6429	0.242201	0	0.221923	0.535875	chr5	43017171	43018734	1564	2.55057	1.16193	2.19512	1.35008	Promoter (1-2kb)	chr5	43014831	43018913	4083	-	648987	uc003jnc.3	1742	ENSG00000177738	LOC648987	uncharacterized LOC648987
Peak_88243	chr4:12140461-12141685	-1.055	3.174	10.08	0.003803	0.5621	0.242148	0.389409	0.0968017	0.271642	chr4	12140462	12141685	1224	2.94056	0.678387	4.33463	0.460208	Distal Intergenic	chr4	11399988	11430537	30550	-	9957	uc003gmq.3	-711148	ENSG00000002587	HS3ST1	heparan sulfate (glucosamine) 3-O-sulfotransferase 1
Peak_46553	chr16:33074264-33076435	-1.916	3.81	14.7	0.0007084	0.5621	0.242091	0.326053	0.137968	0.293888	chr16	33074265	33076435	2171	2.49913	1.23835	2.01811	1.53351	Intron (uc021thc.2/uc021thc.2, intron 6 of 8)	chr16	33205585	33208179	2595	+	24150	uc002edn.4	-131320	ENSG00000183632	TP53TG3	TP53 target 3
Peak_23347	chr11:107879010-107880813	0.4608	5.8509	8.422	0.05542	0.903	0.242029	3.19e-16	0.0124874	0.745484	chr11	107879011	107880813	1803	4.83639	0.587648	8.23008	0.34533	Promoter (<=1kb)	chr11	107879408	107977565	98158	+	8065	uc001pju.3	0	ENSG00000166266	CUL5	cullin 5
Peak_95923	chr4:158042750-158043670	-1.45	2.6724	9.479	0.004815	0.5621	0.241958	0.305833	0.148422	0.303787	chr4	158042751	158043670	920	1.95489	0.839487	2.32867	0.704739	Exon (uc003ipj.2/2743, exon 4 of 10)	chr4	157997555	158093242	95688	+	2743	uc021xtq.1	46115	ENSG00000109738	GLRB	glycine receptor, beta
Peak_120415	chr7:57720994-57721643	-1.29	2.3235	10.08	0.003792	0.5621	0.241592	0.358886	0.109469	0.290053	chr7	57720995	57721643	649	1.53989	0.729383	2.11123	0.532	Distal Intergenic	chr7	57509883	57533265	23383	+	441234	uc011kdi.1	211760	ENSG00000182111	ZNF716	zinc finger protein 716
Peak_45110	chr15:93064455-93065349	-0.4689	2.9495	4.373	0.1051	0.9736	0.241541	0	0.180317	0.578143	chr15	93064456	93065349	894	2.10902	0.71249	2.96006	0.507642	Distal Intergenic	chr15	93014907	93044347	29441	+	145858	uc002brc.1	50442	ENSG00000183643	C15orf32	chromosome 15 open reading frame 32
Peak_109170	chr6:27860492-27861741	0.6041	3.5638	7.961	0.02195	0.7033	0.241378	0	0.0605705	0.698051	chr6	27860493	27861741	1249	2.68935	0.727401	3.69721	0.529112	Promoter (<=1kb)	chr6	27860477	27860963	487	-	8336	uc003nkb.1	0	ENSG00000278677	HIST1H2AM	histone cluster 1, H2am
Peak_23150	chr11:104694327-104694890	-0.7616	2.5269	7.94	0.01515	0.6433	0.241345	0.228909	0.215346	0.3144	chr11	104694328	104694890	563	1.69053	0.74826	2.25929	0.559893	Distal Intergenic	chr11	104756445	104769397	12953	-	100506742	uc031qdo.1	75069	ENSG00000204403	CASP12	caspase 12 (gene/pseudogene)
Peak_78709	chr3:31769942-31770884	-0.8317	2.9014	7.551	0.01069	0.6118	0.241188	0.318195	0.103776	0.336842	chr3	31769943	31770884	942	2.43092	0.554931	4.38057	0.307949	Intron (uc003ceu.1/114884, intron 5 of 7)	chr3	31745705	31763078	17374	+	100874206	uc031ryt.1	25179	ENSG00000232490	OSBPL10-AS1	OSBPL10 antisense RNA 1
Peak_129345	chr8:83207785-83208506	-1.628	2.4491	10.68	0.003006	0.5621	0.241087	0.298747	0.147125	0.313041	chr8	83207786	83208506	721	1.75282	0.857166	2.0449	0.734734	Distal Intergenic	chr8	82711818	82754521	42704	-	64089	uc003ycn.3	-453985	ENSG00000104497	SNX16	sorting nexin 16
Peak_94078	chr4:125977377-125977933	-1.306	2.3572	10.03	0.003871	0.5621	0.241011	0.350949	0.195403	0.212637	chr4	125977378	125977933	556	1.78017	0.755396	2.3566	0.570623	Distal Intergenic	chr4	126237567	126414087	176521	+	79633	uc003ifj.4	-260189	ENSG00000196159	FAT4	FAT atypical cadherin 4
Peak_4159	chr1:90861505-90862496	-1.253	2.6495	7.326	0.01177	0.6157	0.240953	0.268053	0.146672	0.344323	chr1	90861506	90862496	991	2.28377	0.927578	2.46208	0.860401	Distal Intergenic	chr1	91177579	91182794	5216	-	343472	uc001dns.3	321288	ENSG00000143032	BARHL2	BarH-like homeobox 2
Peak_120493	chr7:64968126-64970945	-1.547	4.4638	13.66	0.001012	0.5621	0.240939	0.287446	0.151105	0.32051	chr7	64968127	64970945	2819	3.82107	1.01196	3.77592	1.02406	Distal Intergenic	chr7	64838768	64865998	27231	+	168374	uc003ttz.3	132177	ENSG00000146757	ZNF92	zinc finger protein 92
Peak_38406	chr14:36425676-36426189	-0.3925	2.6734	3.174	0.2031	0.9736	0.24085	0	0.329915	0.429235	chr14	36425677	36426189	513	1.87492	0.675255	2.7766	0.455969	Distal Intergenic	chr14	36539633	36634494	94862	+	101101773	uc031qog.1	-113956	ENSG00000257585	LINC00609	long intergenic non-protein coding RNA 609
Peak_110208	chr6:49063338-49064171	-1.178	2.8673	11.51	0.0022	0.5621	0.240815	0.303947	0.118059	0.337178	chr6	49063339	49064171	833	2.30532	0.662591	3.47925	0.439027	Distal Intergenic	chr6	49398073	49431041	32969	-	4594	uc003ozg.4	367702	ENSG00000146085	MUT	methylmalonyl CoA mutase
Peak_106889	chr5:164451455-164452242	-1.026	2.851	8.738	0.006495	0.575	0.240585	0.254691	0.170617	0.334108	chr5	164451456	164452242	787	2.33808	0.614083	3.80743	0.377098	Distal Intergenic	chr5	162944463	162946359	1897	+	27430	uc003lzm.4	1507779	ENSG00000038274	MAT2B	methionine adenosyltransferase II, beta
Peak_126807	chr8:33174858-33175946	-0.9958	3.4876	12.97	0.001292	0.5621	0.2404	0.31105	0.138696	0.309854	chr8	33174859	33175946	1088	2.76923	0.812166	3.40968	0.659613	Distal Intergenic	chr8	33228344	33313413	85070	-	84750	uc003xjc.3	138554	ENSG00000172728	FUT10	fucosyltransferase 10 (alpha (1,3) fucosyltransferase)
Peak_42315	chr15:26873920-26874732	0.5484	2.8648	5.116	0.05672	0.9101	0.240351	0.190871	0.0954831	0.473295	chr15	26873921	26874732	812	1.90329	0.841407	2.26203	0.707966	Promoter (<=1kb)	chr15	26788694	26874237	85544	-	2562	uc021sgg.1	0	ENSG00000166206	GABRB3	gamma-aminobutyric acid (GABA) A receptor, beta 3
Peak_8572	chr1:194879249-194880315	-1.41	3.069	9.779	0.004273	0.5621	0.24032	0.324198	0.169787	0.265695	chr1	194879250	194880315	1066	2.37599	0.908962	2.61396	0.826211	Distal Intergenic	chr1	196227219	196311379	84161	-	343450	uc001gth.1	1432129	ENSG00000162687	KCNT2	potassium channel, subfamily T, member 2
Peak_62903	chr2:91896493-91896972	-1.264	1.9851	8.428	0.007381	0.5825	0.240233	0.277673	0.160689	0.321405	chr2	91896494	91896972	479	0.857811	1.05149	0.815806	1.10563	Distal Intergenic	chr2	91805188	91847975	42788	-	654342	uc002sts.4	-48997	ENSG00000143429	LOC654342	lymphocyte-specific protein 1 pseudogene
Peak_94782	chr4:140933208-140934767	-0.4679	3.4632	6.116	0.08979	0.9736	0.240141	0.246675	0.248678	0.264506	chr4	140933209	140934767	1559	3.05662	0.305843	9.99408	0.0935401	Intron (uc011chd.1/55534, intron 3 of 3)	chr4	140637546	141075233	437688	-	55534	uc011chd.1	142024	ENSG00000196782	MAML3	mastermind-like 3 (Drosophila)
Peak_112417	chr6:94608312-94609329	-1.251	2.9894	10.08	0.003801	0.5621	0.240015	0.43648	0.14779	0.175715	chr6	94608313	94609329	1017	2.37636	0.867927	2.73798	0.753296	Distal Intergenic	chr6	94428021	94456473	28453	+	643432	uc003pok.3	181308	NA	TSG1	tumor suppressor TSG1
Peak_58105	chr2:676032-677905	0.3013	6.9184	3.312	0.2046	0.9736	0.239975	6.06e-15	0.168566	0.591459	chr2	676033	677905	1873	5.35456	1.16221	4.60722	1.35073	Promoter (<=1kb)	chr2	667973	676158	8186	-	129787	uc002qwk.3	0	ENSG00000151353	TMEM18	transmembrane protein 18
Peak_29791	chr12:84709306-84709902	-1.466	2.203	11.83	0.001955	0.5621	0.239946	0.358861	0.142662	0.258532	chr12	84709307	84709902	596	1.5942	0.897303	1.77665	0.805153	Distal Intergenic	chr12	85253267	85306608	53342	-	55117	uc001szv.4	597301	ENSG00000072041	SLC6A15	solute carrier family 6 (neutral amino acid transporter), member 15
Peak_141654	chrX:116558189-116559592	-1.933	3.1918	8.869	0.006157	0.574	0.239863	0.293235	0.0961397	0.370763	chrX	116558190	116559592	1403	1.96332	1.42939	1.37353	2.04316	Distal Intergenic	chrX	117031776	117081905	50130	-	90293	uc004eqk.3	523715	ENSG00000003096	KLHL13	kelch-like family member 13
Peak_142019	chrX:130270240-130271431	-1.912	3.0302	14.95	0.000651	0.5621	0.239659	0.392244	0.103461	0.264636	chrX	130270241	130271431	1191	2.33126	1.24907	1.86639	1.56019	Distal Intergenic	chrX	130217684	130223857	6174	+	158763	uc004ewc.3	53747	ENSG00000147256	ARHGAP36	Rho GTPase activating protein 36
Peak_119317	chr7:38744237-38745010	-1.276	2.2963	10.05	0.003841	0.5621	0.239629	0.30859	0.197368	0.254413	chr7	38744238	38745010	773	1.65895	0.785059	2.11315	0.616318	Distal Intergenic	chr7	38724946	38726689	1744	-	340286	uc011kbd.2	-18321	ENSG00000164556	FAM183B	acyloxyacyl hydrolase (neutrophil)
Peak_136307	chr9:92715734-92716887	0.5348	2.9162	6.027	0.06018	0.9213	0.239566	4.04e-21	0.240605	0.519829	chr9	92715735	92716887	1153	1.85313	0.89367	2.07362	0.798647	Distal Intergenic	chr9	92785723	92785817	95	-	100422963	uc022bjp.1	70082	ENSG00000263967	MIR4290	microRNA 4290
Peak_88702	chr4:21103770-21105013	-1.248	2.9452	8.778	0.00639	0.575	0.239422	0.290371	0.127147	0.343061	chr4	21103771	21105013	1243	1.86076	1.01506	1.83314	1.03036	Intron (uc003gqf.1/80333, intron 7 of 7)	chr4	20730239	20985632	255394	-	80333	uc003gqe.2	-119381	ENSG00000185774	KCNIP4	Kv channel interacting protein 4
Peak_136916	chr9:105684829-105685312	-1.243	2.0237	9.294	0.005184	0.5621	0.239321	0.308266	0.119064	0.333349	chr9	105684830	105685312	483	1.38249	0.655246	2.10988	0.429348	Distal Intergenic	chr9	105757593	105780770	23178	+	1539	uc004bbs.2	-72763	ENSG00000155833	CYLC2	cylicin, basic protein of sperm head cytoskeleton 2
Peak_79012	chr3:37269383-37270671	-0.3769	3.6884	3.454	0.1665	0.9736	0.239249	0	0.0208847	0.739867	chr3	37269384	37270671	1288	2.51107	0.959774	2.61631	0.921167	Distal Intergenic	chr3	37284682	37330782	46101	+	2803	uc003cgu.2	-15298	ENSG00000144674	GOLGA4	golgin A4
Peak_20154	chr11:42291602-42292405	-1.57	2.9373	17.13	0.0003184	0.5621	0.239178	0.304841	0.245323	0.210658	chr11	42291603	42292405	803	2.32787	0.866908	2.68525	0.75153	Distal Intergenic	chr11	42209293	42275240	65948	-	100507205	uc021qgh.1	-17165	NA	LOC100507205	uncharacterized LOC100507205
Peak_67381	chr2:176950604-176951519	0.5674	2.7196	5.313	0.06052	0.9228	0.238943	3.27e-16	0.0647554	0.696302	chr2	176950605	176951519	915	2.32365	0.482443	4.81643	0.232751	Promoter (2-3kb)	chr2	176944835	176948690	3856	-	344191	uc010zeu.2	-2829	ENSG00000174279	EVX2	even-skipped homeobox 2
Peak_81171	chr3:78803123-78804552	-0.3185	4.5797	2.332	0.2409	0.9736	0.238942	0.194814	0.0327206	0.533523	chr3	78803124	78804552	1429	3.06667	1.24663	2.45996	1.5541	Intron (uc003dqb.2/6091, intron 27 of 28)	chr3	78709089	78764407	55319	-	6091	uc003dqf.1	-40145	ENSG00000169855	ROBO1	roundabout, axon guidance receptor, homolog 1 (Drosophila)
Peak_119965	chr7:48269424-48269898	-0.965	2.1356	9.879	0.004109	0.5621	0.238852	0.476914	0.156651	0.127584	chr7	48269425	48269898	474	1.43384	0.560847	2.55656	0.314549	5' UTR	chr7	48317691	48666688	348998	+	154664	uc031sxg.1	-48266	ENSG00000179869	ABCA13	ATP-binding cassette, sub-family A (ABC1), member 13
Peak_62919	chr2:91980194-91980844	-1.284	2.2329	7.024	0.01343	0.6251	0.23881	0.263756	0.148033	0.349402	chr2	91980195	91980844	650	1.24019	0.8267	1.50016	0.683433	Distal Intergenic	chr2	91963368	91970153	6786	+	645367	uc010fho.1	17476	NA	GGT8P	gamma-glutamyltransferase 8 pseudogene
Peak_13087	chr10:37914950-37915572	-1.414	2.1719	9.986	0.00394	0.5621	0.238788	0.198106	0.202922	0.360184	chr10	37914951	37915572	622	1.28424	0.876653	1.46494	0.768521	Distal Intergenic	chr10	37890366	37891859	1494	-	100288485	uc021ppd.1	-23713	ENSG00000256892	MTRNR2L7	MT-RNR2-like 7
Peak_127948	chr8:60614457-60615215	-1.182	2.2538	9.138	0.00552	0.5632	0.238783	0.413314	0.0927335	0.25517	chr8	60614458	60615215	758	1.58589	0.67048	2.36531	0.449543	Distal Intergenic	chr8	61101423	61193954	92532	-	767	uc003xtz.1	579496	ENSG00000178538	CA8	carbonic anhydrase VIII
Peak_104047	chr5:115297886-115299066	0.4833	3.2664	3.862	0.07866	0.9663	0.238736	2.22e-22	0.0289916	0.732273	chr5	115297887	115299066	1180	2.48487	0.755784	3.28781	0.57121	Promoter (<=1kb)	chr5	115298151	115363299	65149	+	206338	uc003kro.3	0	ENSG00000172901	AQPEP	laeverin
Peak_14947	chr10:81227001-81228406	0.5384	3.6819	6.991	0.04662	0.867	0.238712	0.208125	0.321794	0.231369	chr10	81227002	81228406	1405	2.4667	1.00029	2.466	1.00057	Distal Intergenic	chr10	81142083	81205383	63301	-	219654	uc001kak.3	-23023	ENSG00000165424	ZCCHC24	zinc finger, CCHC domain containing 24
Peak_125390	chr8:5545653-5546505	-1.286	2.5021	15.05	0.0006285	0.5621	0.238682	0.385936	0.198615	0.176767	chr8	5545654	5546505	852	1.13693	1.19209	0.953727	1.42108	Distal Intergenic	chr8	2792875	4852328	2059454	-	64478	uc022aqr.1	-694177	ENSG00000183117	CSMD1	CUB and Sushi multiple domains 1
Peak_33167	chr13:34869431-34870261	-1.307	2.7417	10.31	0.003475	0.5621	0.238674	0.301393	0.143108	0.316825	chr13	34869432	34870261	830	1.74524	0.870949	2.00384	0.758552	Distal Intergenic	chr13	35009591	35214822	205232	-	100874179	uc031qld.1	345390	ENSG00000225179	LINC00457	long intergenic non-protein coding RNA 457
Peak_96104	chr4:160273791-160274140	-0.9154	1.7184	8.216	0.01264	0.6196	0.238664	0.13163	0.304738	0.324968	chr4	160273792	160274140	349	0.870591	0.731511	1.19013	0.535109	Exon (uc003iqg.4/9693, exon 21 of 24)	chr4	160188998	160281301	92304	+	9693	uc003iqg.4	85142	ENSG00000109756	RAPGEF2	Rap guanine nucleotide exchange factor (GEF) 2
Peak_108418	chr6:14987964-14988446	-0.5597	2.1782	4.934	0.09485	0.9736	0.238535	2.3e-16	0.171337	0.590128	chr6	14987965	14988446	482	0.840638	1.15689	0.726633	1.3384	Distal Intergenic	chr6	15245734	15497401	251668	+	3720	uc011diu.1	-257769	ENSG00000008083	JARID2	jumonji, AT rich interactive domain 2
Peak_120216	chr7:52946254-52946759	-1.529	2.2839	13.06	0.001252	0.5621	0.238493	0.332479	0.197577	0.231451	chr7	52946255	52946759	505	1.50358	0.827232	1.8176	0.684313	Distal Intergenic	chr7	53103349	53104618	1270	+	285877	uc003tpz.3	-157094	ENSG00000221900	POM121L12	POM121 transmembrane nucleoporin-like 12
Peak_38271	chr14:34197550-34198351	-0.5669	2.7118	5.802	0.06157	0.9289	0.238421	0	0.0389333	0.722646	chr14	34197551	34198351	801	1.69007	0.797929	2.11807	0.63669	Intron (uc001wrs.3/64067, intron 6 of 11)	chr14	34393421	34420032	26612	-	112399	uc001wry.3	222481	ENSG00000129521	EGLN3	egl-9 family hypoxia-inducible factor 3
Peak_129009	chr8:78256326-78256840	-1.538	2.295	12.91	0.001322	0.5621	0.238401	0.43228	0.177877	0.151442	chr8	78256327	78256840	514	1.34245	1.00263	1.33893	1.00526	Distal Intergenic	chr8	77892494	77913280	20787	-	5828	uc022awe.1	-343560	ENSG00000164751	PEX2	peroxisomal biogenesis factor 2
Peak_48085	chr16:85185181-85185806	0.6051	2.0826	4.519	0.07203	0.9502	0.23818	0	0.0551724	0.706648	chr16	85185182	85185806	625	0.746231	1.20787	0.61781	1.45894	Downstream (2-3kb)	chr16	85170756	85183049	12294	+	400548	uc021tmb.1	15050	ENSG00000278214	LOC400548	uncharacterized LOC400548
Peak_113465	chr6:112822657-112823542	-0.4824	2.9474	4.813	0.09074	0.9736	0.238141	2.04e-16	0.22144	0.540419	chr6	112822658	112823542	885	2.97846	0.605002	4.92306	0.366027	Distal Intergenic	chr6	112668532	112672498	3967	+	442247	uc003pvx.1	155010	ENSG00000251258	RFPL4B	ret finger protein-like 4B
Peak_64869	chr2:132790805-132792454	-1.876	3.6875	14.61	0.0007306	0.5621	0.238095	0.287482	0.151947	0.322476	chr2	132790806	132792454	1649	3.07404	1.10992	2.76962	1.23191	Distal Intergenic	chr2	132905164	132919525	14362	-	554226	uc002tti.3	128719	ENSG00000163046	ANKRD30BL	ankyrin repeat domain 30B-like
Peak_98961	chr5:20060714-20061426	-1.491	2.4373	12.55	0.001502	0.5621	0.238094	0.420983	0.185062	0.155861	chr5	20060715	20061426	712	1.79485	0.893774	2.00816	0.798832	Intron (uc003jgc.3/1016, intron 13 of 14)	chr5	19473155	19988353	515199	-	1016	uc003jgd.3	-73073	ENSG00000145526	CDH18	cadherin 18, type 2
Peak_59218	chr2:20386189-20386602	0.7451	2.4305	9.709	0.01417	0.632	0.237912	0.174466	0.307629	0.279993	chr2	20386190	20386602	413	1.43228	0.882603	1.62279	0.778989	Distal Intergenic	chr2	20403723	20423149	19427	-	6382	uc010exw.1	36959	ENSG00000115884	SDC1	syndecan 1
Peak_130992	chr8:112278253-112279068	-1.493	2.6613	8.832	0.006253	0.574	0.237905	0.359212	0.212131	0.190752	chr8	112278254	112279068	815	2.13916	1.05521	2.02723	1.11347	Distal Intergenic	chr8	113322454	113349960	27507	-	114788	uc003ynw.1	1071706	ENSG00000164796	CSMD3	CUB and Sushi multiple domains 3
Peak_100830	chr5:57601291-57601948	-1.359	2.7228	10.56	0.003146	0.5621	0.237834	0.379819	0.173187	0.209161	chr5	57601292	57601948	657	1.63299	1.07031	1.52572	1.14557	Distal Intergenic	chr5	57753916	57755189	1274	-	10769	uc011cql.1	153897	ENSG00000145632	PLK2	polo-like kinase 2
Peak_99223	chr5:25713388-25713796	-0.8428	2.1335	8.584	0.009823	0.6065	0.237741	0.323525	0.272727	0.166007	chr5	25713389	25713796	408	1.43338	0.546211	2.62423	0.298346	Distal Intergenic	chr5	24835389	24840692	5304	-	340107	uc021xwy.1	-873104	ENSG00000248908	LOC340107	uncharacterized LOC340107
Peak_126863	chr8:34282334-34283079	-1.193	2.7676	9.248	0.005281	0.5621	0.237552	0.358222	0.122032	0.282194	chr8	34282335	34283079	745	2.07105	0.701936	2.95048	0.492714	Distal Intergenic	chr8	35092975	35652181	559207	+	137970	uc003xjr.2	-810640	ENSG00000156687	UNC5D	unc-5 homolog D (C. elegans)
Peak_140393	chrX:48333936-48335118	0.436	4.0772	4.861	0.1003	0.9736	0.237502	0.161581	0.255953	0.344964	chrX	48333937	48335118	1182	3.24532	0.654295	4.96003	0.428102	Promoter (<=1kb)	chrX	48334549	48344752	10204	+	24140	uc004djn.1	0	ENSG00000068438	FTSJ1	FtsJ RNA methyltransferase homolog 1 (E. coli)
Peak_5814	chr1:142907303-142907747	-1.554	2.4477	12.34	0.001623	0.5621	0.23739	0.393423	0.133162	0.236025	chr1	142907304	142907747	444	1.31077	1.01067	1.29693	1.02145	Intron (uc001eiw.1/uc001eiw.1, intron 1 of 7)	chr1	142697421	142713605	16185	-	100874392	uc031pnv.1	-194142	NA	ANKRD20A12P	ankyrin repeat domain 20 family, member A12, pseudogene
Peak_39676	chr14:62278588-62280414	0.2518	3.6887	1.8	0.3388	0.9736	0.237378	0.270609	0.00119475	0.490819	chr14	62278589	62280414	1826	3.66617	0.547305	6.6986	0.299542	Distal Intergenic	chr14	62229075	62263146	34072	+	6617	uc001xft.3	51339	ENSG00000023608	SNAPC1	small nuclear RNA activating complex, polypeptide 1, 43kDa
Peak_36167	chr13:93738527-93739624	-1.133	3.2049	13.1	0.001233	0.5621	0.237375	0.379009	0.17629	0.207325	chr13	93738528	93739624	1097	2.67832	0.699544	3.82867	0.489361	Distal Intergenic	chr13	93879078	94958788	1079711	+	10082	uc010tig.1	-140550	ENSG00000183098	GPC6	glypican 6
Peak_137243	chr9:112078305-112079090	0.7094	3.016	7.568	0.01577	0.6508	0.23736	5.63e-17	0.07244	0.6902	chr9	112078306	112079090	785	2.1235	0.773694	2.74463	0.598603	Intron (uc004bdz.1/54566, intron 25 of 25)	chr9	111934254	112083021	148768	-	54566	uc004bdz.1	4715	ENSG00000095203	EPB41L4B	erythrocyte membrane protein band 4.1 like 4B
Peak_46791	chr16:55404810-55405433	0.4259	2.4598	3.282	0.1735	0.9736	0.237241	0	0.00411017	0.758649	chr16	55404811	55405433	623	1.61299	0.62293	2.58936	0.388042	Distal Intergenic	chr16	55359712	55361805	2094	+	79190	uc010ccb.1	45721	ENSG00000159387	IRX6	iroquois homeobox 6
Peak_110359	chr6:52176642-52177824	-0.6415	3.7583	6.872	0.01513	0.6433	0.237135	6.61e-23	0.120188	0.642677	chr6	52176643	52177824	1182	2.62731	0.945505	2.77874	0.89398	Distal Intergenic	chr6	52128812	52149679	20868	-	4172	uc003pan.2	-28145	ENSG00000112118	MCM3	minichromosome maintenance complex component 3
Peak_7824	chr1:180850884-180851881	-0.5276	2.725	5.008	0.08209	0.9732	0.237097	0	0.0885973	0.674306	chr1	180850885	180851881	997	1.92167	0.624261	3.07831	0.389702	Intron (uc001goi.3/9213, intron 14 of 14)	chr1	180882313	180915239	32927	+	57710	uc001gok.2	-31428	ENSG00000135835	KIAA1614	KIAA1614
Peak_89907	chr4:45410129-45410925	-1.32	2.3389	10.49	0.003242	0.5621	0.237034	0.34928	0.214814	0.198872	chr4	45410130	45410925	796	1.6311	0.775513	2.10325	0.60142	Distal Intergenic	chr4	44703812	44728651	24840	-	132789	uc003gwy.4	-682274	ENSG00000163281	GNPDA2	glucosamine-6-phosphate deaminase 2
Peak_80382	chr3:64833028-64834008	-1.119	2.5661	9.808	0.004224	0.5621	0.237026	0.347745	0.17688	0.238349	chr3	64833029	64834008	980	2.23202	0.784946	2.84353	0.616141	Intron (uc003dml.3/100507098, intron 3 of 5)	chr3	64705683	64941858	236176	+	693126	uc021xab.1	128325	ENSG00000207689	MIR548A2	microRNA 548a-2
Peak_106657	chr5:159935539-159936377	0.3034	4.0402	2.872	0.2345	0.9736	0.237018	0.010744	0.0112223	0.741016	chr5	159935540	159936377	838	3.39997	0.437172	7.77719	0.191119	Distal Intergenic	chr5	159912359	159912457	99	+	406938	uc021yhe.1	24018	ENSG00000277727	MIR146A	microRNA 146a
Peak_94524	chr4:135821317-135822301	-1.229	2.6442	9.374	0.005021	0.5621	0.23701	0.27616	0.16882	0.31801	chr4	135821318	135822301	984	2.05757	0.841912	2.44392	0.708815	Distal Intergenic	chr4	135117489	135122903	5415	-	132430	uc010ioe.3	-699398	ENSG00000254535	PABPC4L	poly(A) binding protein, cytoplasmic 4-like
Peak_139775	chrX:25640886-25641553	-1.473	1.8986	14.11	0.0008651	0.5621	0.236993	0.510464	0.173529	0.0790138	chrX	25640887	25641553	667	0.808007	0.931067	0.86783	0.866885	Distal Intergenic	chrX	26156460	26158853	2394	+	286514	uc004dbq.2	-515573	ENSG00000176774	MAGEB18	melanoma antigen family B, 18
Peak_75464	chr22:16100085-16100453	-1.659	1.3925	9.373	0.005022	0.5621	0.236982	0.227586	0.226217	0.309214	chr22	16100086	16100453	368	0.0544869	1.09205	0.0498944	1.19256	Distal Intergenic	chr22	16162066	16172265	10200	+	414763	uc002zkt.3	-61980	ENSG00000215394	BMS1P18	BMS1 pseudogene 18
Peak_15002	chr10:82287873-82288418	0.7369	2.7197	9.983	0.01349	0.6251	0.236798	0.216815	0.261968	0.284418	chr10	82287874	82288418	545	1.58242	0.938428	1.68625	0.880647	Distal Intergenic	chr10	82297658	82406316	108659	+	387694	uc001kck.1	-9784	ENSG00000178217	SH2D4B	SH2 domain containing 4B
Peak_55334	chr18:68733502-68734205	-1.537	2.672	9.928	0.00403	0.5621	0.236781	0.323133	0.0931939	0.346893	chr18	68733503	68734205	703	2.01981	0.955272	2.11439	0.912545	Distal Intergenic	chr18	69187200	69246192	58993	-	100505776	uc002lks.1	512689	ENSG00000260676	LOC100505776	uncharacterized LOC100505776
Peak_17061	chr10:119968480-119969200	0.5655	3.3014	8.143	0.0361	0.8175	0.236747	2.47e-16	0.236939	0.526314	chr10	119968481	119969200	720	1.93975	1.17522	1.65053	1.38115	Exon (uc001ldm.4/255082, exon 5 of 5)	chr10	120068572	120101839	33268	-	63877	uc001ldo.2	133358	ENSG00000165669	FAM204A	family with sequence similarity 204, member A
Peak_83922	chr3:136898760-136899208	-1.26	1.744	7.923	0.00912	0.5993	0.236682	0.348918	0.124344	0.290056	chr3	136898761	136899208	448	0.934751	0.821964	1.13722	0.675625	Distal Intergenic	chr3	136699308	136729926	30619	+	53833	uc010hud.2	199900	ENSG00000174564	IL20RB	interleukin 20 receptor beta
Peak_141367	chrX:103979009-103979545	-1.483	1.8195	11.33	0.002352	0.5621	0.236591	0.499476	0.14257	0.121363	chrX	103979010	103979545	536	0.719859	0.94644	0.760597	0.895748	Intron (uc004elz.1/26280, intron 2 of 10)	chrX	103810996	105011822	1200827	+	26280	uc004elz.1	168549	ENSG00000189108	IL1RAPL2	interleukin 1 receptor accessory protein-like 2
Peak_94312	chr4:130930878-130931563	-1.27	2.7195	9.825	0.004197	0.5621	0.236581	0.272465	0.108971	0.381984	chr4	130930879	130931563	685	2.13594	0.684928	3.11848	0.469126	Distal Intergenic	chr4	130017282	130033843	16562	+	132321	uc010iod.3	914281	ENSG00000151470	C4orf33	chromosome 4 open reading frame 33
Peak_98551	chr5:13901363-13902000	-1.003	2.2797	9.763	0.0043	0.5621	0.236506	0.301757	0.220157	0.24158	chr5	13901364	13902000	637	1.70333	0.49953	3.40986	0.249531	Exon (uc003jfd.2/1767, exon 14 of 79)	chr5	13911466	13932565	21100	-	1767	uc003jfe.1	31201	ENSG00000039139	DNAH5	dynein, axonemal, heavy chain 5
Peak_135049	chr9:69349448-69350396	-1.434	2.6693	10.28	0.003515	0.5621	0.236389	0.264208	0.144929	0.354474	chr9	69349449	69350396	948	1.48834	1.10789	1.3434	1.22742	Distal Intergenic	chr9	69381981	69400536	18556	+	728747	uc010mnw.1	-32532	ENSG00000172014	ANKRD20A4	ankyrin repeat domain 20 family, member A4
Peak_73020	chr20:50700145-50700674	-0.891	2.0234	9.726	0.01013	0.6074	0.236282	0.18087	0.343946	0.238902	chr20	50700146	50700674	529	1.50984	0.502376	3.0054	0.252382	3' UTR	chr20	50700550	50722023	21474	-	55734	uc002xwj.3	21877	ENSG00000020256	ZFP64	ZFP64 zinc finger protein
Peak_74759	chr21:34312260-34313331	-0.4553	2.672	3.429	0.1492	0.9736	0.236281	0.143745	0.0576655	0.562308	chr21	34312261	34313331	1071	1.80771	0.704182	2.56711	0.495872	Distal Intergenic	chr21	34398216	34401503	3288	+	10215	uc002yqx.2	-85955	ENSG00000205927	OLIG2	oligodendrocyte lineage transcription factor 2
Peak_9945	chr1:216122758-216123537	-1.268	2.4842	9.153	0.005488	0.5621	0.236262	0.292538	0.0927945	0.378406	chr1	216122759	216123537	779	1.84726	0.772522	2.39121	0.59679	Intron (uc001hku.1/7399, intron 35 of 71)	chr1	215752343	215795149	42807	+	51133	uc009xdn.3	371194	ENSG00000136636	KCTD3	potassium channel tetramerization domain containing 3
Peak_78346	chr3:25268689-25269073	-1.359	1.8843	10.38	0.003383	0.5621	0.236203	0.361188	0.225367	0.177241	chr3	25268690	25269073	384	0.872923	0.831387	1.04996	0.691205	Intron (uc011awl.2/5915, intron 1 of 7)	chr3	25215823	25639422	423600	+	5915	uc011awl.2	53250	ENSG00000077092	RARB	retinoic acid receptor, beta
Peak_70086	chr2:225515297-225516125	-0.5904	2.4998	5.653	0.05917	0.9183	0.236158	0.136251	0.216189	0.411402	chr2	225515298	225516125	828	2.49081	0.537034	4.63809	0.288406	Distal Intergenic	chr2	225334867	225450114	115248	-	8452	uc002vny.3	-66011	ENSG00000036257	CUL3	cullin 3
Peak_114196	chr6:125364945-125366210	-0.6276	3.4069	8.536	0.02096	0.6989	0.236127	0.0990447	0.210948	0.453881	chr6	125364946	125366210	1265	2.63086	0.639682	4.11276	0.409193	Intron (uc003pzr.3/154214, intron 1 of 5)	chr6	125304514	125404661	100148	+	154214	uc003pzs.3	61696	ENSG00000146373	RNF217	ring finger protein 217
Peak_13384	chr10:50615373-50616223	0.3642	3.3695	3.676	0.1817	0.9736	0.235908	3.84e-70	0.430258	0.333834	chr10	50615374	50616223	850	2.67	0.528921	5.04801	0.279757	Distal Intergenic	chr10	50574161	50604062	29902	-	644168	uc021pqd.2	-12161	ENSG00000165606	DRGX	dorsal root ganglia homeobox
Peak_120483	chr7:64605900-64607045	-1.717	2.3853	9.853	0.004151	0.5621	0.235778	0.245687	0.205106	0.313429	chr7	64605901	64607045	1145	1.57687	1.09117	1.44511	1.19066	Intron (uc031sxo.1/uc031sxo.1, intron 1 of 7)	chr7	64498732	64535091	36360	+	643180	uc003ttt.1	108313	ENSG00000234585	CCT6P3	chaperonin containing TCP1, subunit 6 (zeta) pseudogene 3
Peak_62801	chr2:87641808-87642635	0.6881	2.4942	4.627	0.04083	0.8399	0.235677	0	0.0628835	0.70144	chr2	87641809	87642635	827	1.60163	0.987879	1.62129	0.975905	Intron (uc002srs.4/64795, intron 3 of 10)	chr2	87754974	87821030	66057	+	112597	uc002ssk.4	-113165	ENSG00000222041	LINC00152	long intergenic non-protein coding RNA 152
Peak_100000	chr5:39131380-39132923	-0.3914	4.3435	3.417	0.1487	0.9736	0.235651	0.276137	0.0874768	0.400735	chr5	39131381	39132923	1543	3.37324	0.818017	4.12368	0.669152	Intron (uc003jls.3/2533, intron 9 of 16)	chr5	38938022	39074501	136480	-	253260	uc003jlo.2	-58422	ENSG00000164327	RICTOR	RPTOR independent companion of MTOR, complex 2
Peak_46533	chr16:32345689-32346029	-2.114	2.0317	15.04	0.0006312	0.5621	0.235628	0.19899	0.138261	0.427121	chr16	32345690	32346029	340	0.423676	1.35506	0.312663	1.83618	Distal Intergenic	chr16	32300868	32301302	435	-	390705	uc021tgz.1	-44727	ENSG00000261127	LOC390705	protein phosphatase 2, regulatory subunit B'', beta pseudogene
Peak_62876	chr2:91673663-91673958	-1.035	1.7396	6.689	0.01557	0.6475	0.235609	0	0.0452471	0.719144	chr2	91673664	91673958	295	0.690804	0.87257	0.791689	0.761378	Distal Intergenic	chr2	91805188	91847975	42788	-	654342	uc002sts.4	174311	ENSG00000143429	LOC654342	lymphocyte-specific protein 1 pseudogene
Peak_8203	chr1:185878625-185879254	-1.549	2.3734	10.47	0.003266	0.5621	0.235564	0.294708	0.243239	0.226488	chr1	185878626	185879254	629	1.65234	0.887881	1.86099	0.788333	Exon (uc001grq.1/83872, exon 5 of 107)	chr1	185926201	185962565	36365	+	83872	uc001grr.1	-47575	ENSG00000143341	HMCN1	hemicentin 1
Peak_22174	chr11:85007374-85007934	-1.13	2.2173	7.851	0.009402	0.6055	0.235558	0.39386	0.201641	0.16894	chr11	85007375	85007934	560	0.794146	1.1706	0.678409	1.3703	Intron (uc001pak.2/1740, intron 25 of 27)	chr11	83166056	85338314	2172259	-	1740	uc001pak.2	330939	ENSG00000150672	DLG2	discs, large homolog 2 (Drosophila)
Peak_36662	chr13:102409404-102410256	-0.7033	3.2107	10.74	0.01264	0.6196	0.235506	0.545901	0.0956076	0.122985	chr13	102409405	102410256	852	2.22433	0.808379	2.75159	0.653476	Intron (uc001vpe.2/2259, intron 2 of 4)	chr13	102373205	102568995	195791	-	2259	uc001vpe.2	159590	ENSG00000102466	FGF14	fibroblast growth factor 14
Peak_142626	chrX:152760195-152761112	0.3389	2.8925	2.568	0.2458	0.9736	0.235481	0.168789	0.0325832	0.563147	chrX	152760196	152761112	917	1.49955	1.39046	1.07845	1.93339	Promoter (<=1kb)	chrX	152713123	152760983	47861	-	55559	uc004fhp.3	0	ENSG00000213397	HAUS7	HAUS augmin-like complex, subunit 7
Peak_3847	chr1:85900509-85901044	-1.28	1.8598	8.685	0.00664	0.575	0.235401	0.156051	0.21307	0.395478	chr1	85900510	85901044	535	1.39281	0.799315	1.74251	0.638905	Intron (uc009wco.3/23576, intron 5 of 5)	chr1	85784168	85930267	146100	-	23576	uc009wco.3	29757	ENSG00000153904	DDAH1	dimethylarginine dimethylaminohydrolase 1
Peak_73665	chr21:10512027-10512622	-1.158	2.7054	10.22	0.003589	0.5621	0.235388	0.284031	0.145492	0.33509	chr21	10512028	10512622	595	1.51886	1.20889	1.25641	1.46141	Intron (uc011abv.2/uc011abv.2, intron 11 of 11)	chr21	10906743	10990920	84178	-	7179	uc002yip.1	478892	ENSG00000274391	TPTE	transmembrane phosphatase with tensin homology
Peak_44609	chr15:82475663-82476763	-0.6442	2.7786	6.021	0.03412	0.8085	0.235377	1.01e-15	0.111148	0.653475	chr15	82475664	82476763	1100	1.68371	0.923669	1.82285	0.853165	Intron (uc002bgt.1/79631, intron 5 of 19)	chr15	82422561	82555104	132544	-	79631	uc002bgt.1	79440	ENSG00000140598	EFTUD1	elongation factor Tu GTP binding domain containing 1
Peak_22305	chr11:87686436-87687197	-1.438	2.2867	9.108	0.005589	0.5651	0.235268	0.353031	0.175424	0.236276	chr11	87686437	87687197	761	1.3727	0.890276	1.54189	0.792591	Distal Intergenic	chr11	87846415	87908635	62221	-	23682	uc001pcj.2	222198	ENSG00000123892	RAB38	RAB38, member RAS oncogene family
Peak_38914	chr14:48867461-48868436	-0.5158	3.8342	7.123	0.0511	0.885	0.23515	0.422147	0.095812	0.246891	chr14	48867462	48868436	975	2.6468	1.04633	2.5296	1.0948	Distal Intergenic	chr14	48234156	48264217	30062	-	100506433	uc001wwk.2	-604219	ENSG00000259129	LINC00648	long intergenic non-protein coding RNA 648
Peak_97716	chr4:188512391-188513526	-1.331	2.8487	12.54	0.001507	0.5621	0.235027	0.376662	0.169477	0.218834	chr4	188512392	188513526	1135	1.83331	0.993024	1.84619	0.986096	Distal Intergenic	chr4	188225237	188426767	201531	-	339975	uc021xvl.1	-86759	ENSG00000250658	LOC339975	uncharacterized LOC339975
Peak_4886	chr1:104841576-104842843	-1.628	3.3379	13.7	0.0009995	0.5621	0.235025	0.362536	0.192926	0.209513	chr1	104841577	104842843	1267	2.67775	0.947021	2.82755	0.896849	Distal Intergenic	chr1	104615645	104619693	4049	+	100129138	uc021oqw.1	227198	ENSG00000215869	LOC100129138	THAP domain containing, apoptosis associated protein 3 pseudogene
Peak_19478	chr11:30557418-30557853	-0.274	1.8777	0.7975	0.4339	0.9736	0.235015	0	0.0148186	0.750167	chr11	30557419	30557853	435	1.07131	0.64935	1.64982	0.421656	5' UTR	chr11	30431618	30602041	170424	-	744	uc001msr.3	44622	ENSG00000066382	MPPED2	metallophosphoesterase domain containing 2
Peak_26256	chr12:22332148-22332549	-1.233	1.5207	7.015	0.01348	0.6251	0.234967	0.295537	0.0687475	0.400748	chr12	22332149	22332549	401	0.988828	0.767072	1.28909	0.5884	Distal Intergenic	chr12	22199110	22218606	19497	+	55907	uc001rfm.4	133439	ENSG00000111726	CMAS	cytidine monophosphate N-acetylneuraminic acid synthetase
Peak_141400	chrX:105636204-105637076	0.3159	3.6455	2.423	0.2283	0.9736	0.234901	0.0174108	1.93e-06	0.747687	chrX	105636205	105637076	872	2.0859	1.40567	1.48392	1.9759	Distal Intergenic	chrX	105855160	105881604	26445	+	55086	uc004emh.2	-218955	ENSG00000147231	CXorf57	chromosome X open reading frame 57
Peak_134997	chr9:68445646-68446430	-1.035	3.1464	12.35	0.001617	0.5621	0.234881	0.397532	0.11809	0.249497	chr9	68445647	68446430	784	2.13303	0.945624	2.25569	0.894204	Intron (uc022bht.1/642236, intron 7 of 8)	chr9	68427783	68454375	26593	-	642236	uc022bht.1	8728	NA	LOC642236	FSHD region gene 1 pseudogene
Peak_61901	chr2:69324106-69324910	-0.7099	2.9462	9.806	0.01299	0.6232	0.234847	1.98e-16	0.192877	0.572276	chr2	69324107	69324910	804	1.82698	0.913073	2.00092	0.833702	Intron (uc002sfd.2/84168, intron 9 of 9)	chr2	69330814	69330887	74	+	100423030	uc021viv.1	-6707	ENSG00000266649	MIR3126	microRNA 3126
Peak_84395	chr3:146804901-146805750	-1.507	2.9853	8.947	0.005965	0.574	0.234675	0.32438	0.107468	0.333477	chr3	146804902	146805750	849	2.45699	1.01989	2.40907	1.04018	Distal Intergenic	chr3	147103835	147110217	6383	-	84107	uc021xfc.1	305315	ENSG00000174963	ZIC4	Zic family member 4
Peak_94797	chr4:141056408-141057152	0.5238	3.0381	6.065	0.06092	0.9259	0.234609	0.190812	0.30188	0.272699	chr4	141056409	141057152	744	1.82567	1.00079	1.82424	1.00157	Intron (uc011chd.1/55534, intron 3 of 3)	chr4	140637546	141075233	437688	-	55534	uc011chd.1	18824	ENSG00000196782	MAML3	mastermind-like 3 (Drosophila)
Peak_28992	chr12:70970203-70971472	-0.606	3.8008	7.732	0.02394	0.7255	0.234474	2.53e-27	0.234299	0.531227	chr12	70970204	70971472	1269	3.17062	0.446601	7.09945	0.199452	Exon (uc001swb.4/5787, exon 9 of 32)	chr12	70910632	71003624	92993	-	5787	uc001swb.4	33420	ENSG00000127329	PTPRB	protein tyrosine phosphatase, receptor type, B
Peak_39055	chr14:51338565-51339764	-0.7774	3.0201	9.096	0.009085	0.5987	0.234469	0	0.0572388	0.708293	chr14	51338566	51339764	1199	2.71564	0.472732	5.74457	0.223475	Promoter (<=1kb)	chr14	51338878	51371688	32811	+	145447	uc001wyq.3	0	ENSG00000131969	ABHD12B	abhydrolase domain containing 12B
Peak_55323	chr18:68459065-68459695	-1.251	2.114	10.34	0.003429	0.5621	0.234459	0.371456	0.0252785	0.368807	chr18	68459066	68459695	630	1.71556	0.777561	2.20633	0.604601	Distal Intergenic	chr18	67981427	67997434	16008	+	9306	uc010dqq.2	478268	ENSG00000170677	SOCS6	suppressor of cytokine signaling 6
Peak_54999	chr18:62573730-62574411	-1.594	2.4383	12.76	0.001391	0.5621	0.234388	0.420775	0.195797	0.14904	chr18	62573731	62574411	681	1.69639	0.981066	1.72913	0.96249	Distal Intergenic	chr18	61880318	61927290	46973	-	400654	uc002ljy.3	-647121	ENSG00000266952	LOC400654	uncharacterized LOC400654
Peak_139050	chrX:5939049-5939794	0.3575	2.6978	2.966	0.2313	0.9736	0.234336	0.511214	3.32e-05	0.254417	chrX	5939050	5939794	745	1.50187	1.069	1.40493	1.14275	Intron (uc004crp.3/57502, intron 3 of 5)	chrX	5808083	6069812	261730	-	57502	uc004crp.3	130762	ENSG00000146938	NLGN4X	neuroligin 4, X-linked
Peak_141956	chrX:129091009-129092240	0.3444	3.1316	2.604	0.2148	0.9736	0.234283	0	0.0641498	0.701567	chrX	129091010	129092240	1231	2.0712	0.950977	2.17797	0.904357	Distal Intergenic	chrX	129054651	129057039	2389	+	10813	uc004eva.1	37589	ENSG00000156697	UTP14A	UTP14, U3 small nucleolar ribonucleoprotein, homolog A (yeast)
Peak_124349	chr7:137881159-137881762	-0.4682	2.2318	3.153	0.1505	0.9736	0.234177	2.1e-16	0.0756015	0.690222	chr7	137881160	137881762	603	0.935451	1.13293	0.825694	1.28352	Distal Intergenic	chr7	137808504	137808567	64	+	100616226	uc022amk.1	73258	ENSG00000266193	MIR4468	microRNA 4468
Peak_48718	chr17:10632593-10633650	0.502	3.9469	6.283	0.05025	0.8827	0.234045	1.9e-16	0.00235542	0.763599	chr17	10632594	10633650	1057	2.77113	0.996216	2.78165	0.992447	Promoter (<=1kb)	chr17	10633094	10671347	38254	+	101101775	uc031qza.1	0	ENSG00000263400	TMEM220-AS1	TMEM220 antisense RNA 1
Peak_129592	chr8:88241473-88242363	-1.313	2.633	14.1	0.0008702	0.5621	0.234033	0.390719	0.201514	0.173734	chr8	88241474	88242363	890	2.07167	0.717594	2.88697	0.514941	Intron (uc003ydy.2/168975, intron 5 of 10)	chr8	87878676	88394955	516280	+	168975	uc003ydy.2	363687	ENSG00000176571	CNBD1	cyclic nucleotide binding domain containing 1
Peak_106969	chr5:166296753-166297402	-1.183	2.5595	9.042	0.005739	0.566	0.233893	0.33596	0.235378	0.194769	chr5	166296754	166297402	649	1.71579	0.824577	2.08082	0.679927	Distal Intergenic	chr5	166711843	167420187	708345	+	57451	uc021yhi.1	-415089	ENSG00000145934	TENM2	teneurin transmembrane protein 2
Peak_67820	chr2:184517225-184517887	-1.238	2.4438	8.394	0.007486	0.5825	0.233846	0.255999	0.136225	0.37393	chr2	184517226	184517887	662	1.74578	0.838425	2.08221	0.702956	Distal Intergenic	chr2	183989083	184026408	37326	+	129401	uc002upf.3	528804	ENSG00000163002	NUP35	nucleoporin 35kDa
Peak_67883	chr2:185819038-185819457	-1.357	1.9914	11.8	0.001972	0.5621	0.233726	0.369707	0.187386	0.209181	chr2	185819039	185819457	419	1.16206	0.773026	1.50326	0.597569	Distal Intergenic	chr2	185463093	185804214	341122	+	91752	uc002uph.3	356364	ENSG00000170396	ZNF804A	zinc finger protein 804A
Peak_62840	chr2:88990396-88991895	0.4439	6.5769	7.975	0.05815	0.9149	0.233704	5.23e-19	0.0333198	0.732976	chr2	88990397	88991895	1499	5.43388	0.699347	7.76995	0.489086	Promoter (<=1kb)	chr2	88991176	89050452	59277	+	22934	uc002ste.3	0	ENSG00000153574	RPIA	ribose 5-phosphate isomerase A
Peak_104389	chr5:121219817-121220458	-1.408	2.3806	11.14	0.002525	0.5621	0.233683	0.279582	0.132566	0.35417	chr5	121219818	121220458	641	1.77656	0.710607	2.50005	0.504962	Distal Intergenic	chr5	121187650	121188523	874	+	94033	uc003kss.3	32808	ENSG00000181867	FTMT	ferritin mitochondrial
Peak_3217	chr1:72251828-72252390	-1.08	2.0759	5.4	0.02812	0.7615	0.233632	0.256607	0.104832	0.404928	chr1	72251829	72252390	562	1.26348	0.733107	1.72346	0.537447	Intron (uc001dfv.3/257194, intron 5 of 6)	chr1	72259915	72302695	42781	-	100852409	uc031pmw.1	50866	ENSG00000228853	NEGR1-IT1	NEGR1 intronic transcript 1 (non-protein coding)
Peak_73611	chr21:10020888-10022231	-1.409	4.2908	17.4	0.000293	0.5621	0.233575	0.304491	0.134307	0.327626	chr21	10020889	10022231	1343	3.35376	1.06776	3.14095	1.1401	Distal Intergenic	chr21	9907189	9968593	61405	-	100132288	uc002zka.2	-53638	ENSG00000188681	TEKT4P2	tektin 4 pseudogene 2
Peak_134337	chr9:27487997-27488354	-0.3964	1.819	1.868	0.2707	0.9736	0.233559	2.93e-15	0.300943	0.465499	chr9	27487998	27488354	357	0.884459	0.777853	1.13705	0.605056	Intron (uc003zqn.3/79817, intron 3 of 3)	chr9	27524312	27526496	2185	+	56832	uc003zqp.3	-36314	ENSG00000147896	IFNK	interferon, kappa
Peak_129915	chr8:94175651-94176771	-1.339	2.4291	12.68	0.001434	0.5621	0.23355	0.30155	0.218692	0.246207	chr8	94175652	94176771	1120	2.08581	0.83439	2.4998	0.696207	Intron (uc003yft.1/389676, intron 2 of 2)	chr8	94146324	94179079	32756	-	389676	uc003yft.1	3427	ENSG00000254318	C8orf87	chromosome 8 open reading frame 87
Peak_82302	chr3:106278099-106278746	-1.214	2.6141	8.767	0.00642	0.575	0.233417	0.328436	0.112521	0.325626	chr3	106278100	106278746	647	2.08324	0.773757	2.69238	0.598699	Distal Intergenic	chr3	106555658	106959485	403828	-	100302640	uc003dwf.4	681385	ENSG00000242759	LINC00882	long intergenic non-protein coding RNA 882
Peak_5218	chr1:110791891-110792276	-0.7768	1.9185	7.046	0.02682	0.753	0.233298	0.0160622	0.418117	0.332523	chr1	110791892	110792276	385	0.796395	0.856143	0.930212	0.732982	Distal Intergenic	chr1	110753336	110766705	13370	+	3749	uc001dzf.3	38940	ENSG00000116396	KCNC4	potassium voltage-gated channel, Shaw-related subfamily, member 4
Peak_33872	chr13:45991518-45993062	0.4242	4.2313	5.196	0.09937	0.9736	0.233277	0	0.00130346	0.76542	chr13	45991519	45993062	1544	4.08729	0.530959	7.69794	0.281917	Promoter (<=1kb)	chr13	45967454	45992516	25063	-	253512	uc001vag.3	0	ENSG00000174032	SLC25A30	solute carrier family 25, member 30
Peak_49104	chr17:20781540-20781974	-1.382	2.2133	9.367	0.005035	0.5621	0.233177	0.412309	0.214847	0.139667	chr17	20781541	20781974	434	1.13123	0.958874	1.17975	0.919439	Intron (uc002gyg.1/uc002gyg.1, intron 1 of 3)	chr17	20766708	20799453	32746	-	339184	uc002gyf.3	17912	ENSG00000205212	CCDC144NL	coiled-coil domain containing 144 family, N-terminal like
Peak_112343	chr6:92878597-92879136	-1.416	2.4883	10.81	0.002869	0.5621	0.23289	0.392978	0.176918	0.197215	chr6	92878598	92879136	539	1.69011	0.889031	1.90107	0.790376	Distal Intergenic	chr6	92231378	92231455	78	+	100616174	uc021zcv.1	647758	ENSG00000263734	MIR4643	microRNA 4643
Peak_122997	chr7:114179013-114180170	-1.208	2.9297	12.88	0.001334	0.5621	0.232867	0.276727	0.127178	0.363228	chr7	114179014	114180170	1157	2.37742	0.763595	3.11346	0.583078	Intron (uc003vgt.2/93986, intron 8 of 11)	chr7	114268595	114333827	65233	+	93986	uc010ljz.2	-89581	ENSG00000128573	FOXP2	forkhead box P2
Peak_119837	chr7:46091023-46091696	-1.256	2.4667	9.597	0.004593	0.5621	0.232591	0.362228	0.179353	0.225829	chr7	46091024	46091696	673	1.95292	0.828651	2.35675	0.686662	Distal Intergenic	chr7	45951844	45960871	9028	-	3486	uc003tnr.3	-130825	ENSG00000146674	IGFBP3	insulin-like growth factor binding protein 3
Peak_15184	chr10:86632893-86633614	-1.14	2.0607	8.542	0.007043	0.5825	0.232556	0.304324	0.173602	0.289519	chr10	86632894	86633614	721	1.28511	0.69311	1.85412	0.480402	Distal Intergenic	chr10	86184695	86278276	93582	+	54462	uc010qme.1	448919	ENSG00000107771	CCSER2	coiled-coil serine-rich protein 2
Peak_37874	chr14:27914881-27915980	-1.103	3.0528	10.41	0.003339	0.5621	0.232427	0.318493	0.216844	0.232236	chr14	27914882	27915980	1099	2.54015	0.734241	3.45956	0.539109	Intron (uc010amc.2/uc010amc.2, intron 1 of 2)	chr14	28081794	28108842	27049	+	100505967	uc001wqc.3	-166912	ENSG00000258548	LINC00645	long intergenic non-protein coding RNA 645
Peak_52007	chr18:8135937-8136614	-1.192	2.4057	10.46	0.003274	0.5621	0.232418	0.287539	0.190096	0.289947	chr18	8135938	8136614	677	1.26801	0.949302	1.33572	0.901174	Intron (uc002knn.4/5797, intron 13 of 30)	chr18	7946929	8406859	459931	+	5797	uc010wzl.2	189685	ENSG00000173482	PTPRM	protein tyrosine phosphatase, receptor type, M
Peak_127737	chr8:57392625-57393409	-1.155	2.7151	11.48	0.002223	0.5621	0.23237	0.393691	0.178088	0.195851	chr8	57392626	57393409	784	1.90311	0.824589	2.30796	0.679947	Intron (uc003xtb.1/uc003xtb.1, intron 1 of 3)	chr8	57353513	57359282	5770	-	5179	uc003xta.3	-34127	ENSG00000181195	PENK	proenkephalin
Peak_78005	chr3:19149173-19149670	0.4974	2.0854	3.621	0.1394	0.9736	0.232339	0	0.0148863	0.752775	chr3	19149174	19149670	497	1.33871	0.73267	1.82717	0.536805	Distal Intergenic	chr3	19190017	19492896	302880	+	131096	uc011awe.1	-40843	ENSG00000183960	KCNH8	potassium voltage-gated channel, subfamily H (eag-related), member 8
Peak_112746	chr6:100209589-100210043	-0.6974	2.1467	6.034	0.03254	0.7976	0.232223	0.295373	0.232417	0.239987	chr6	100209590	100210043	454	1.44355	0.528368	2.7321	0.279173	Distal Intergenic	chr6	100054650	100063454	8805	+	59336	uc003pqg.1	155393	ENSG00000112238	PRDM13	PR domain containing 13
Peak_111060	chr6:69238676-69239086	-1.428	1.6186	7.021	0.01345	0.6251	0.232132	0.292398	0.153238	0.322231	chr6	69238677	69239086	410	0.795603	0.828918	0.959809	0.687106	Distal Intergenic	chr6	69345632	70099403	753772	+	577	uc003pev.4	-106955	ENSG00000135298	BAI3	brain-specific angiogenesis inhibitor 3
Peak_128922	chr8:76516482-76517123	-0.8109	2.6333	9.065	0.006726	0.5783	0.232067	0.252533	0.21145	0.30395	chr8	76516483	76517123	641	1.91252	0.602765	3.17291	0.363326	Distal Intergenic	chr8	76452203	76479061	26859	+	3174	uc003yar.3	64920	ENSG00000164749	HNF4G	hepatocyte nuclear factor 4, gamma
Peak_97998	chr5:3937297-3937868	-1.481	2.1302	7.79	0.00965	0.6065	0.232049	0.383913	0.129922	0.254117	chr5	3937298	3937868	571	1.08702	1.0344	1.05087	1.06998	Distal Intergenic	chr5	3596168	3601517	5350	+	79192	uc003jde.3	341700	ENSG00000170549	IRX1	iroquois homeobox 1
Peak_40862	chr14:83660192-83660802	-1.27	2.1266	9.989	0.003935	0.5621	0.232045	0.344487	0.180344	0.243124	chr14	83660193	83660802	610	1.31506	0.771199	1.70522	0.594748	Distal Intergenic	chr14	81937891	82000205	62315	-	6400	uc010tvv.2	-1660597	ENSG00000071537	SEL1L	sel-1 suppressor of lin-12-like (C. elegans)
Peak_114295	chr6:126230747-126232033	-0.4612	3.2292	5.531	0.09676	0.9736	0.23194	1.51e-47	0.0797095	0.68835	chr6	126230748	126232033	1286	2.66332	0.349645	7.61722	0.122252	Intron (uc003qae.4/135112, intron 11 of 16)	chr6	126240370	126253176	12807	+	135112	uc003qak.3	-9622	ENSG00000111912	NCOA7	nuclear receptor coactivator 7
Peak_44507	chr15:80643394-80643880	-0.5805	2.1809	4.564	0.08494	0.9736	0.231848	0	0.00694133	0.761211	chr15	80643395	80643880	486	0.797026	1.15287	0.691343	1.3291	Distal Intergenic	chr15	80555410	80634147	78738	-	283688	uc002bfo.3	-9733	ENSG00000259361	LINC00927	long intergenic non-protein coding RNA 927
Peak_124976	chr7:151970556-151971180	-1.001	3.1753	10.93	0.002737	0.5621	0.231611	0.348501	0.100291	0.319597	chr7	151970557	151971180	624	2.23347	0.840442	2.65749	0.706342	Exon (uc003wla.3/58508, exon 7 of 59)	chr7	151832010	151935989	103980	-	58508	uc003wkz.3	-35191	ENSG00000055609	KMT2C	lysine (K)-specific methyltransferase 2C
Peak_83083	chr3:119019721-119020458	0.7324	3.1515	9.448	0.008397	0.592	0.231475	0.194629	0.189328	0.384568	chr3	119019722	119020458	737	1.53285	1.44897	1.05789	2.09952	Intron (uc003ecj.4/57514, intron 1 of 11)	chr3	119013220	119138323	125104	+	57514	uc003ecj.4	7238	ENSG00000031081	ARHGAP31	Rho GTPase activating protein 31
Peak_111527	chr6:77934968-77935832	-1.268	3.066	12.45	0.001556	0.5621	0.231261	0.347528	0.14761	0.273602	chr6	77934969	77935832	864	2.51753	0.772849	3.25746	0.597295	Distal Intergenic	chr6	78171948	78173120	1173	-	3351	uc003pil.1	238151	ENSG00000135312	HTR1B	5-hydroxytryptamine (serotonin) receptor 1B, G protein-coupled
Peak_19154	chr11:24451200-24451594	-1.359	1.9126	7.786	0.009667	0.6065	0.231188	0.379509	0.238289	0.151013	chr11	24451201	24451594	394	0.935195	0.878606	1.06441	0.771949	Distal Intergenic	chr11	24518516	25104186	585671	+	338645	uc001mqs.3	-67315	ENSG00000187398	LUZP2	leucine zipper protein 2
Peak_106781	chr5:162207803-162208429	-1.419	2.4672	8.624	0.006809	0.5785	0.231188	0.289229	0.187106	0.292477	chr5	162207804	162208429	626	1.7694	0.929667	1.90327	0.86428	Distal Intergenic	chr5	162864577	162870931	6355	+	900	uc011dek.1	-656773	ENSG00000113328	CCNG1	cyclin G1
Peak_88844	chr4:24212118-24212582	-0.7441	2.1539	5.561	0.02704	0.753	0.231057	5.88e-18	0.0463117	0.722632	chr4	24212119	24212582	464	1.13202	0.813197	1.39206	0.66129	Intron (uc031sdx.1/10891, intron 13 of 14)	chr4	23793644	24474394	680751	-	10891	uc031sdx.1	262275	ENSG00000109819	PPARGC1A	peroxisome proliferator-activated receptor gamma, coactivator 1 alpha
Peak_63346	chr2:103127382-103128324	-1.272	2.6188	10.92	0.002745	0.5621	0.231003	0.350209	0.197139	0.221648	chr2	103127383	103128324	942	2.02606	0.726889	2.7873	0.528368	Intron (uc002tbz.4/389015, intron 6 of 11)	chr2	103089762	103150431	60670	+	389015	uc002tbz.4	38562	ENSG00000180251	SLC9A4	solute carrier family 9, subfamily A (NHE4, cation proton antiporter 4), member 4
Peak_34535	chr13:57349895-57350848	-1.408	2.9549	9.324	0.005122	0.5621	0.230801	0.316012	0.138484	0.314703	chr13	57349896	57350848	953	2.27049	0.89149	2.54685	0.794755	Distal Intergenic	chr13	57715052	57718073	3022	+	729246	uc010thd.1	-365156	ENSG00000227151	PRR20D	proline rich 20D
Peak_134154	chr9:23011739-23012076	-0.8939	1.9644	6.068	0.02061	0.6951	0.230601	0.375281	0.0907006	0.303418	chr9	23011740	23012076	337	1.03106	0.704836	1.46284	0.496794	Distal Intergenic	chr9	22646199	22824212	178014	+	441389	uc003zpq.1	365877	ENSG00000234840	LINC01239	long intergenic non-protein coding RNA 1239
Peak_126574	chr8:28451259-28452373	0.3414	2.5384	2.044	0.2731	0.9736	0.230485	8.87e-19	0.0523531	0.717161	chr8	28451260	28452373	1114	2.02051	0.480135	4.20821	0.230529	Distal Intergenic	chr8	28362633	28362699	67	-	100422903	uc022ati.1	-89674	ENSG00000265251	MIR4288	microRNA 4288
Peak_135764	chr9:82610201-82610949	-1.141	2.2644	8.486	0.007205	0.5825	0.230372	0.296502	0.141667	0.331459	chr9	82610202	82610949	748	1.60091	0.714853	2.23949	0.511015	Distal Intergenic	chr9	82189788	82341656	151869	+	7091	uc004alf.3	421161	ENSG00000106829	TLE4	transducin-like enhancer of split 4
Peak_100736	chr5:56196485-56197221	-0.7554	2.5749	7.963	0.0164	0.6557	0.230206	0.230238	0.246466	0.29309	chr5	56196486	56197221	736	1.95986	0.48957	4.00322	0.239679	Distal Intergenic	chr5	56205087	56213165	8079	+	133383	uc003jqx.3	-8601	ENSG00000155542	SETD9	SET domain containing 9
Peak_26578	chr12:27577462-27578023	-0.5355	2.4604	5.808	0.0875	0.9736	0.230202	1.64e-17	0.358756	0.411043	chr12	27577463	27578023	561	2.00409	0.360822	5.55424	0.130193	3' UTR	chr12	27619743	27655118	35376	+	341346	uc010sjq.2	-42280	ENSG00000165935	SMCO2	single-pass membrane protein with coiled-coil domains 2
Peak_96436	chr4:166258267-166258667	-0.5355	1.9909	3.273	0.1191	0.9736	0.23017	0	0.0373887	0.732441	chr4	166258268	166258667	400	0.825874	1.08572	0.760666	1.1788	Intron (uc010irb.3/6307, intron 2 of 4)	chr4	166248818	166261791	12974	+	6307	uc010irb.3	9849	ENSG00000052802	MSMO1	methylsterol monooxygenase 1
Peak_115623	chr6:147045526-147046657	-1.075	2.9956	8.583	0.006924	0.5825	0.23005	0.269322	0.161466	0.339163	chr6	147045527	147046657	1131	2.48742	0.662824	3.75276	0.439335	5' UTR	chr6	147038019	147136597	98579	+	79747	uc003qlq.3	8638	ENSG00000118492	ADGB	androglobin
Peak_132014	chr8:129765185-129765947	-1.535	2.2193	7.238	0.01223	0.6196	0.230004	0.24887	0.144429	0.376696	chr8	129765186	129765947	762	1.1261	1.36141	0.827156	1.85345	Distal Intergenic	chr8	130228713	130253486	24774	-	728724	uc003ysp.2	488300	ENSG00000250400	LINC00977	long intergenic non-protein coding RNA 977
Peak_25122	chr12:5152402-5153799	0.5363	3.4271	6.853	0.04103	0.8423	0.229978	1.61e-16	0.259112	0.51091	chr12	5152403	5153799	1397	2.8022	0.545462	5.13731	0.297528	Promoter (<=1kb)	chr12	5153085	5155954	2870	+	3741	uc001qni.4	0	ENSG00000130037	KCNA5	potassium voltage-gated channel, shaker-related subfamily, member 5
Peak_43168	chr15:49169627-49170986	0.418	5.3073	5.775	0.1073	0.9736	0.229952	0.429328	0.0053015	0.335419	chr15	49169628	49170986	1359	4.77165	0.383474	12.4432	0.147053	Promoter (<=1kb)	chr15	49170290	49172380	2091	+	23741	uc001zxc.1	0	ENSG00000255302	EID1	EP300 interacting inhibitor of differentiation 1
Peak_66149	chr2:155431570-155432518	-1.371	2.82	10.67	0.003022	0.5621	0.229853	0.289669	0.130594	0.349884	chr2	155431571	155432518	948	2.36488	0.840423	2.81391	0.70631	Distal Intergenic	chr2	155292365	155313950	21586	-	100144595	uc002tyu.2	-118568	NA	LOC100144595	uncharacterized LOC100144595
Peak_5867	chr1:143479439-143479866	-0.7302	2.53	7.126	0.01786	0.6682	0.229834	0.438902	0.00806129	0.323202	chr1	143479440	143479866	427	1.42769	1.08549	1.31525	1.17828	Distal Intergenic	chr1	143687130	143705973	18844	+	100130000	uc009whw.2	-207690	NA	NA	NA
Peak_65534	chr2:145161435-145161909	-0.5881	2.0406	4.179	0.0962	0.9736	0.229768	9.02e-19	0.266215	0.504017	chr2	145161436	145161909	474	1.41271	0.586515	2.40865	0.344	Exon (uc002tvu.3/9839, exon 6 of 10)	chr2	144703581	145090083	386503	-	79712	uc002tvr.3	-71826	ENSG00000121964	GTDC1	glycosyltransferase-like domain containing 1
Peak_50877	chr17:67410376-67411937	0.3961	3.567	3.659	0.1424	0.9736	0.229683	0	0.117541	0.652776	chr17	67410377	67411937	1561	3.93264	1.00692	3.90563	1.01388	Promoter (<=1kb)	chr17	67410838	67517949	107112	+	5608	uc002jii.3	0	ENSG00000108984	MAP2K6	mitogen-activated protein kinase kinase 6
Peak_140007	chrX:36032809-36033996	-1.565	2.8734	15.97	0.0004639	0.5621	0.229651	0.465542	0.189626	0.11518	chrX	36032810	36033996	1187	1.90077	0.955217	1.98989	0.91244	Distal Intergenic	chrX	36065053	36163187	98135	+	286464	uc004ddk.1	-32243	ENSG00000176034	CHDC2	calponin homology domain containing 2
Peak_120274	chr7:54761913-54762562	-1.32	1.9462	9.975	0.003956	0.5621	0.229602	0.297074	0.250105	0.22322	chr7	54761914	54762562	649	1.02224	0.889032	1.14983	0.790378	Distal Intergenic	chr7	54819940	54826939	7000	-	23480	uc003tqf.3	65025	ENSG00000132432	SEC61G	Sec61 gamma subunit
Peak_112357	chr6:93372269-93372851	-1.224	2.2713	8.733	0.006511	0.575	0.22956	0.442495	0.142175	0.18577	chr6	93372270	93372851	582	1.43765	0.806399	1.78281	0.65028	Distal Intergenic	chr6	93949740	94129300	179561	-	2045	uc003poe.3	757030	ENSG00000135333	EPHA7	EPH receptor A7
Peak_11463	chr10:1101797-1103470	0.3303	4.3413	2.269	0.2132	0.9736	0.229557	2.31e-16	0.0556167	0.714826	chr10	1101798	1103470	1673	3.47046	0.642263	5.40349	0.412502	Promoter (<=1kb)	chr10	1102344	1142566	40223	+	22884	uc001ige.3	0	ENSG00000047056	WDR37	WD repeat domain 37
Peak_139465	chrX:15692455-15694343	0.4907	6.3508	7.423	0.0431	0.8497	0.229504	0.439	0.0959616	0.235535	chrX	15692456	15694343	1888	5.49088	0.493607	11.124	0.243648	Promoter (<=1kb)	chrX	15693039	15721474	28436	+	340591	uc011mir.1	0	ENSG00000186312	CA5BP1	carbonic anhydrase VB pseudogene 1
Peak_13685	chr10:57551966-57552425	-1.182	2.2215	6.586	0.01631	0.6546	0.229496	0.302117	0.156992	0.311394	chr10	57551967	57552425	459	1.42423	0.733256	1.94234	0.537664	Distal Intergenic	chr10	55580939	57387702	1806764	-	65217	uc001jjv.1	-164723	ENSG00000150275	PCDH15	protocadherin-related 15
Peak_142255	chrX:137107959-137108791	0.4448	2.8205	5.009	0.1237	0.9736	0.229426	0.588822	0.00015804	0.181594	chrX	137107960	137108791	832	2.099	0.596231	3.52044	0.355492	Distal Intergenic	chrX	136648346	136654259	5914	+	7547	uc004fak.3	460445	ENSG00000156925	ZIC3	Zic family member 3
Peak_96836	chr4:173721426-173722664	-1.31	3.2482	11.78	0.001991	0.5621	0.229411	0.396973	0.100562	0.273055	chr4	173721427	173722664	1238	2.81237	0.847697	3.31766	0.71859	Intron (uc003isv.3/442117, intron 5 of 12)	chr4	174089904	174245118	155215	+	51809	uc003isz.4	-368477	ENSG00000109586	GALNT7	polypeptide N-acetylgalactosaminyltransferase 7
Peak_139860	chrX:30089100-30089669	-1.735	0.9867	9.934	0.004021	0.5621	0.229321	0.494156	0.132702	0.143821	chrX	30089101	30089669	569	-0.149439	1.10719	-0.134972	1.22586	Distal Intergenic	chrX	30233675	30238206	4532	+	4113	uc004dbz.3	-144574	ENSG00000099399	MAGEB2	melanoma antigen family B, 2
Peak_42793	chr15:40394979-40396344	0.4707	4.7081	7.353	0.06926	0.9467	0.229255	0.210993	0.249113	0.310638	chr15	40394980	40396344	1365	2.97871	1.45174	2.05182	2.10755	Intron (uc001zkt.4/90427, intron 1 of 2)	chr15	40380091	40398292	18202	-	90427	uc001zkt.4	3312	ENSG00000104081	BMF	Bcl2 modifying factor
Peak_142714	chrX:154841794-154843090	0.3725	3.6477	3.7	0.1582	0.9736	0.229106	0.200619	0.000292832	0.569982	chrX	154841795	154843090	1296	2.61159	0.933301	2.79823	0.871051	Promoter (<=1kb)	chrX	154718673	154842622	123950	-	55217	uc004fnn.3	0	ENSG00000185973	TMLHE	trimethyllysine hydroxylase, epsilon
Peak_117441	chr7:9843117-9843584	-1.305	2.0562	7.978	0.008913	0.5987	0.229034	0.330741	0.147799	0.292426	chr7	9843118	9843584	467	1.20998	0.894432	1.35279	0.800009	Distal Intergenic	chr7	9673900	9675447	1548	+	168741	uc003srw.1	169684	NA	PER4	period circadian clock 3 pseudogene
Peak_106345	chr5:154317109-154318182	0.4174	4.5771	4.174	0.12	0.9736	0.228979	0	0.00124023	0.769781	chr5	154317110	154318182	1073	3.93398	0.37365	10.5285	0.139614	Promoter (<=1kb)	chr5	154266976	154317776	50801	-	25929	uc003lvx.3	0	ENSG00000082516	GEMIN5	gem (nuclear organelle) associated protein 5
Peak_112789	chr6:101042600-101043023	-0.8891	2.0065	8.119	0.008937	0.5987	0.228847	0.260818	0.0966243	0.413711	chr6	101042601	101043023	423	1.42847	0.494909	2.88634	0.244934	Intron (uc003pqk.3/10973, intron 8 of 41)	chr6	100836750	100912805	76056	-	6492	uc010kcu.3	-130218	ENSG00000112246	SIM1	single-minded family bHLH transcription factor 1
Peak_93580	chr4:116753701-116754938	-1.373	3.2014	11.13	0.002537	0.5621	0.228797	0.316995	0.120631	0.333576	chr4	116753702	116754938	1237	2.87467	0.950111	3.02561	0.902712	Distal Intergenic	chr4	117220881	117220924	44	+	100302290	uc021xqy.1	-467179	NA	MIR1973	microRNA 1973
Peak_125387	chr8:5250522-5251267	-1.234	2.5967	7.81	0.009567	0.6065	0.228577	0.382339	0.148305	0.240778	chr8	5250523	5251267	745	1.00779	1.41808	0.710675	2.01094	Distal Intergenic	chr8	2792875	4852328	2059454	-	64478	uc022aqr.1	-398939	ENSG00000183117	CSMD1	CUB and Sushi multiple domains 1
Peak_125953	chr8:18162285-18162842	-1.42	1.6763	6.572	0.01641	0.6557	0.228576	0.410138	0.0686903	0.292596	chr8	18162286	18162842	557	0.339052	1.05846	0.320326	1.12034	Distal Intergenic	chr8	18079177	18081198	2022	+	9	uc011kyl.2	83665	ENSG00000171428	NAT1	N-acetyltransferase 1 (arylamine N-acetyltransferase)
Peak_102386	chr5:86836366-86837978	-0.4183	4.6397	4.056	0.1202	0.9736	0.228505	0.404842	0.0305676	0.336086	chr5	86836367	86837978	1612	3.83557	0.605872	6.33066	0.367081	Distal Intergenic	chr5	86690079	86708850	18772	-	902	uc003kjb.3	-129128	ENSG00000134480	CCNH	cyclin H
Peak_60245	chr2:39186489-39188517	0.3294	3.955	3.259	0.2029	0.9736	0.22845	7.4e-16	0.0434695	0.72808	chr2	39186490	39188517	2028	3.63348	0.362215	10.0313	0.1312	Promoter (<=1kb)	chr2	39186429	39187485	1057	-	375196	uc021vge.1	0	ENSG00000269210	LOC375196	uncharacterized LOC375196
Peak_124716	chr7:146329164-146329928	-1.538	2.6581	13.18	0.001198	0.5621	0.228387	0.353649	0.241002	0.176962	chr7	146329165	146329928	764	1.63388	0.935878	1.74583	0.875868	Intron (uc003weu.2/26047, intron 1 of 23)	chr7	146643908	146643927	20	+	100847078	uc031szo.1	-314743	ENSG00000265470	MIR548AQ	microRNA 548aq
Peak_88212	chr4:11490936-11491249	-0.5873	1.7903	4.953	0.09928	0.9736	0.22838	0.339654	0.203991	0.227975	chr4	11490937	11491249	313	0.91871	0.732548	1.25413	0.536626	Distal Intergenic	chr4	11399988	11430537	30550	-	9957	uc003gmq.3	-60712	ENSG00000002587	HS3ST1	heparan sulfate (glucosamine) 3-O-sulfotransferase 1
Peak_47708	chr16:75822937-75823749	-0.6543	2.4472	6.151	0.04127	0.8435	0.228291	0.285682	0.0832755	0.402752	chr16	75822938	75823749	812	2.09984	0.434358	4.83436	0.188667	Distal Intergenic	chr16	75675462	75682541	7080	-	3735	uc010cha.1	-141208	ENSG00000065427	KARS	lysyl-tRNA synthetase
Peak_56921	chr19:28321376-28321848	-1.453	1.6937	9.857	0.004144	0.5621	0.228101	0.321192	0.234715	0.215993	chr19	28321377	28321848	472	0.562618	0.903557	0.622671	0.816415	Distal Intergenic	chr19	28281401	28284848	3448	-	148189	uc002nrx.3	-37000	ENSG00000261824	LINC00662	long intergenic non-protein coding RNA 662
Peak_139948	chrX:32675621-32676368	-1.381	2.0695	16.38	0.0004052	0.5621	0.227986	0.574803	0.120757	0.0764535	chrX	32675622	32676368	747	1.34848	0.889403	1.51616	0.791038	Intron (uc004dcz.2/1756, intron 70 of 78)	chrX	32591647	32834757	243111	-	1756	uc010ngp.1	159135	ENSG00000198947	DMD	dystrophin
Peak_33301	chr13:37231145-37232300	-1.271	2.9912	9.377	0.005015	0.5621	0.227912	0.296208	0.177465	0.298415	chr13	37231146	37232300	1155	2.39277	0.806243	2.9678	0.650028	Distal Intergenic	chr13	37248049	37271975	23927	+	400120	uc001uvt.4	-16903	ENSG00000180440	SERTM1	serine-rich and transmembrane domain containing 1
Peak_107255	chr5:170288408-170289867	0.4695	3.6215	3.888	0.07447	0.9565	0.227814	0	0.0512496	0.720936	chr5	170288409	170289867	1459	2.70888	0.847819	3.19511	0.718797	Promoter (<=1kb)	chr5	170288896	170338342	49447	+	64901	uc003maw.3	0	ENSG00000204764	RANBP17	RAN binding protein 17
Peak_55797	chr18:76977883-76979456	-0.4243	3.3963	4.193	0.1292	0.9736	0.227745	2.89e-16	0.103607	0.668647	chr18	76977884	76979456	1573	2.11107	1.14005	1.85174	1.29971	Intron (uc002lmv.1/374868, intron 8 of 12)	chr18	76873241	77123359	250119	+	374868	uc002lmz.1	106215	ENSG00000166377	ATP9B	ATPase, class II, type 9B
Peak_140738	chrX:70473454-70475658	0.309	4.3935	2.076	0.2468	0.9736	0.227737	0.0461107	0.0827727	0.643379	chrX	70473455	70475658	2204	3.65584	0.471654	7.7511	0.222458	Promoter (<=1kb)	chrX	70459474	70474038	14565	-	9203	uc004dzh.2	0	ENSG00000147130	ZMYM3	zinc finger, MYM-type 3
Peak_140160	chrX:40293665-40294835	0.6054	3.3837	6.15	0.02706	0.753	0.227612	0	0.126392	0.645997	chrX	40293666	40294835	1170	1.86731	1.33026	1.40372	1.76958	Distal Intergenic	chrX	40440216	40465888	25673	+	10159	uc004det.3	-146550	ENSG00000182220	ATP6AP2	ATPase, H+ transporting, lysosomal accessory protein 2
Peak_62405	chr2:79501417-79502015	-1.234	2.2808	8.111	0.008426	0.5922	0.227559	0.363576	0.229451	0.179414	chr2	79501418	79502015	598	1.35613	0.904169	1.49986	0.817521	Intron (uc010yse.2/1496, intron 2 of 21)	chr2	79412357	80875988	1463632	+	1496	uc010yse.2	89658	ENSG00000066032	CTNNA2	catenin (cadherin-associated protein), alpha 2
Peak_85450	chr3:162349423-162350649	-1.167	3.0927	9.781	0.004271	0.5621	0.227434	0.33656	0.113009	0.322997	chr3	162349424	162350649	1226	2.76088	0.8291	3.32998	0.687406	Distal Intergenic	chr3	162895031	163021089	126059	-	647107	uc003feh.3	671665	ENSG00000241369	LINC01192	long intergenic non-protein coding RNA 1192
Peak_64895	chr2:133120092-133120946	-1.069	2.577	9.674	0.004456	0.5621	0.2274	0.390551	0.146429	0.23562	chr2	133120093	133120946	854	1.70549	0.898236	1.89871	0.806829	Distal Intergenic	chr2	133174147	133404169	230023	+	2863	uc002ttl.3	-54054	ENSG00000183840	GPR39	G protein-coupled receptor 39
Peak_122093	chr7:97735341-97737175	0.347	5.0821	3.049	0.1821	0.9736	0.227357	0	0.148657	0.623986	chr7	97735342	97737175	1834	4.41513	0.374391	11.7928	0.140169	Promoter (<=1kb)	chr7	97736197	97838944	102748	+	22853	uc003upd.2	0	ENSG00000164715	LMTK2	lemur tyrosine kinase 2
Peak_136394	chr9:95055548-95056559	0.5752	4.4051	5.875	0.03968	0.8349	0.227329	0.33329	0.151074	0.288307	chr9	95055549	95056559	1011	3.91998	0.525445	7.4603	0.276092	Promoter (<=1kb)	chr9	94972490	95056038	83549	-	3376	uc004art.2	0	ENSG00000196305	IARS	isoleucyl-tRNA synthetase
Peak_59917	chr2:32264257-32266017	0.3521	4.8081	3.582	0.1835	0.9736	0.227004	0.149373	0.12047	0.503153	chr2	32264258	32266017	1760	4.02881	0.433864	9.28588	0.188238	Promoter (<=1kb)	chr2	32121142	32264862	143721	-	51072	uc010ymv.1	0	ENSG00000162959	MEMO1	mediator of cell motility 1
Peak_2954	chr1:66867800-66868405	-0.4191	2.1074	1.912	0.2185	0.9736	0.22688	0	0.00235467	0.770765	chr1	66867801	66868405	605	1.3312	0.718366	1.8531	0.51605	Distal Intergenic	chr1	66820070	66840262	20193	+	5142	uc009was.3	48335	ENSG00000184588	PDE4B	phosphodiesterase 4B, cAMP-specific
Peak_8259	chr1:187036316-187036692	-0.6903	2.2811	6.529	0.03406	0.8085	0.226732	0.277311	0.220265	0.275692	chr1	187036317	187036692	376	1.47729	0.695949	2.12269	0.484346	Distal Intergenic	chr1	186798032	186958113	160082	+	5321	uc001gsc.3	238660	ENSG00000116711	PLA2G4A	phospholipase A2, group IVA (cytosolic, calcium-dependent)
Peak_113918	chr6:120063162-120064023	0.4061	3.3355	3.526	0.1223	0.9736	0.226643	0	5.45e-05	0.773303	chr6	120063163	120064023	861	2.60898	0.564129	4.62479	0.318242	Distal Intergenic	chr6	119773712	119812467	38756	-	285762	uc003pyn.3	-251556	NA	LOC285762	uncharacterized LOC285762
Peak_121550	chr7:87376242-87377287	0.4069	2.6523	2.822	0.173	0.9736	0.226643	0.113548	0.145565	0.514245	chr7	87376243	87377287	1045	1.90637	0.603313	3.15984	0.363986	Intron (uc011khd.1/154661, intron 6 of 9)	chr7	87133179	87342639	209461	-	5243	uc003uiz.2	-34648	ENSG00000085563	ABCB1	ATP-binding cassette, sub-family B (MDR/TAP), member 1
Peak_5035	chr1:108853203-108854767	-1.356	3.0493	10.25	0.003556	0.5621	0.226624	0.300381	0.197956	0.275039	chr1	108853204	108854767	1564	2.45052	0.848988	2.88641	0.72078	Distal Intergenic	chr1	108765963	108786703	20741	-	148545	uc001dvo.2	-68064	ENSG00000196427	NBPF4	neuroblastoma breakpoint family, member 4
Peak_103269	chr5:101996984-101997708	-0.9433	2.8091	9.151	0.005491	0.5621	0.226382	0.303918	0.0914329	0.378267	chr5	101996985	101997708	724	2.05843	0.631411	3.26004	0.39868	Distal Intergenic	chr5	101707649	101834720	127072	-	133482	uc003knn.3	-162988	ENSG00000205359	SLCO6A1	solute carrier organic anion transporter family, member 6A1
Peak_80471	chr3:66451170-66451615	0.8088	2.4394	9.079	0.008581	0.5936	0.226169	4.66e-17	0.123389	0.650442	chr3	66451171	66451615	445	1.44919	0.831117	1.74366	0.690755	Intron (uc011bfu.2/26018, intron 10 of 10)	chr3	66429221	66454834	25614	-	26018	uc011bfu.2	3663	ENSG00000144749	LRIG1	leucine-rich repeats and immunoglobulin-like domains 1
Peak_105922	chr5:148205293-148206635	0.4578	5.0045	6.059	0.0776	0.9627	0.22596	2.23e-16	0.0089347	0.765105	chr5	148205294	148206635	1342	3.50818	1.23605	2.83821	1.52783	Promoter (<=1kb)	chr5	148206156	148208197	2042	+	154	uc003lpr.2	0	ENSG00000169252	ADRB2	adrenoceptor beta 2, surface
Peak_85170	chr3:157191272-157192015	-1.338	2.1337	7.791	0.009645	0.6065	0.225912	0.265111	0.108654	0.400323	chr3	157191273	157192015	743	1.55734	0.867287	1.79564	0.752187	Intron (uc003fbj.2/79674, intron 12 of 13)	chr3	157177410	157213295	35886	-	79674	uc021xgk.1	22022	ENSG00000197415	VEPH1	ventricular zone expressed PH domain-containing 1
Peak_73652	chr21:10424205-10424941	-1.331	3.3963	11.57	0.002153	0.5621	0.225901	0.332658	0.16637	0.275071	chr21	10424206	10424941	736	2.17782	1.15299	1.88886	1.32938	Distal Intergenic	chr21	9907189	9968593	61405	-	100132288	uc002zka.2	-456348	ENSG00000188681	TEKT4P2	tektin 4 pseudogene 2
Peak_34791	chr13:63261874-63262303	-1.276	1.6929	8.779	0.006388	0.575	0.225771	0.211079	0.192227	0.370923	chr13	63261875	63262303	429	0.959788	0.76343	1.2572	0.582826	Distal Intergenic	chr13	64311568	64316701	5134	+	283491	uc001vif.1	-1049693	NA	OR7E156P	olfactory receptor, family 7, subfamily E, member 156 pseudogene
Peak_100623	chr5:54468531-54469890	-0.4235	4.0097	5.302	0.1045	0.9736	0.225744	0.353686	0.114429	0.306141	chr5	54468532	54469890	1359	3.83007	0.503228	7.611	0.253238	Promoter (<=1kb)	chr5	54408799	54469005	60207	-	166979	uc003jpn.2	0	ENSG00000164287	CDC20B	cell division cycle 20B
Peak_5848	chr1:143256970-143257368	-1.264	1.8209	7.829	0.009493	0.6065	0.225698	0.327029	0.21676	0.230513	chr1	143256971	143257368	398	0.617259	1.02512	0.602132	1.05088	Exon (uc001eiw.1/uc001eiw.1, exon 8 of 8)	chr1	143687130	143705973	18844	+	100130000	uc009whw.2	-430159	NA	NA	NA
Peak_69537	chr2:216002594-216003133	-0.9222	2.1888	8.201	0.008116	0.5886	0.225679	0.301806	0.143744	0.328771	chr2	216002595	216003133	539	1.35754	0.581605	2.33412	0.338265	Promoter (<=1kb)	chr2	215796266	216003151	206886	-	26154	uc002vew.3	556	ENSG00000144452	ABCA12	ATP-binding cassette, sub-family A (ABC1), member 12
Peak_115640	chr6:147361067-147362323	-0.8443	3.3477	8.334	0.007677	0.5825	0.225585	0.32368	0.0646686	0.386067	chr6	147361068	147362323	1256	3.6015	0.918924	3.91925	0.844421	Intron (uc003qlt.2/729178, intron 6 of 10)	chr6	147182942	147453122	270181	-	729178	uc003qlv.3	92054	ENSG00000233452	STXBP5-AS1	STXBP5 antisense RNA 1
Peak_42797	chr15:40452314-40453840	0.4342	4.3729	4.074	0.1149	0.9736	0.22549	0.31201	0.0604554	0.402045	chr15	40452315	40453840	1526	3.311	0.79743	4.15209	0.635894	Promoter (<=1kb)	chr15	40453210	40513337	60128	+	701	uc001zkx.4	0	ENSG00000156970	BUB1B	BUB1 mitotic checkpoint serine/threonine kinase B
Peak_139035	chrX:5652337-5653465	-1.589	2.2473	12.7	0.001422	0.5621	0.225461	0.518247	0.120005	0.136287	chrX	5652338	5653465	1128	1.34819	0.995427	1.35438	0.990875	Distal Intergenic	chrX	5808083	6069812	261730	-	57502	uc004crp.3	417474	ENSG00000146938	NLGN4X	neuroligin 4, X-linked
Peak_86255	chr3:177550567-177551911	-0.7342	2.6993	8.127	0.01281	0.6222	0.225459	0.316529	0.120084	0.337928	chr3	177550568	177551911	1344	2.91546	0.833548	3.49765	0.694802	Intron (uc003fiz.1/uc003fiz.1, intron 1 of 2)	chr3	177159709	177470492	310784	+	100505566	uc031sch.1	392202	ENSG00000228221	LINC00578	long intergenic non-protein coding RNA 578
Peak_69954	chr2:223554911-223555833	0.4414	3.0762	4.79	0.1208	0.9736	0.225454	3.09e-16	0.00265709	0.771889	chr2	223554912	223555833	922	2.28498	0.612417	3.73109	0.375054	Promoter (2-3kb)	chr2	223553049	223574649	21601	+	116255	uc010fwt.1	2784	ENSG00000124003	MOGAT1	monoacylglycerol O-acyltransferase 1
Peak_76949	chr3:1744647-1745728	-1.226	3.2581	11.47	0.002237	0.5621	0.225443	0.350975	0.152029	0.271554	chr3	1744648	1745728	1081	2.20054	0.947786	2.32177	0.898298	Distal Intergenic	chr3	2140550	3084847	944298	+	152330	uc003bpb.1	-395902	ENSG00000144619	CNTN4	contactin 4
Peak_100287	chr5:44563403-44564004	-1.258	2.611	7.676	0.01013	0.6074	0.225412	0.319005	0.141484	0.314099	chr5	44563404	44564004	601	2.02529	0.824644	2.45596	0.680037	Distal Intergenic	chr5	44305097	44388784	83688	-	2255	uc003jog.1	-175220	ENSG00000070193	FGF10	fibroblast growth factor 10
Peak_129596	chr8:88431904-88432672	-1.09	2.5419	7.41	0.01135	0.6136	0.225397	0.328086	0.18492	0.261597	chr8	88431905	88432672	768	2.00493	0.68642	2.92085	0.471172	Distal Intergenic	chr8	88882971	88886296	3326	-	138009	uc003ydz.3	454391	ENSG00000176566	DCAF4L2	DDB1 and CUL4 associated factor 4-like 2
Peak_93090	chr4:108558267-108559423	-1.342	2.7405	12.06	0.001794	0.5621	0.225392	0.250298	0.125683	0.398627	chr4	108558268	108559423	1156	2.33918	0.72593	3.22233	0.526974	Intron (uc003hyk.3/9061, intron 2 of 11)	chr4	108534822	108641419	106598	-	9061	uc003hyk.3	83151	ENSG00000138801	PAPSS1	3'-phosphoadenosine 5'-phosphosulfate synthase 1
Peak_56830	chr19:19430589-19432294	0.5926	3.8926	5.596	0.03249	0.7976	0.225355	0.295724	0.18396	0.294961	chr19	19430590	19432294	1705	3.21054	0.566559	5.66674	0.320989	Promoter (<=1kb)	chr19	19431630	19469563	37934	+	23383	uc002nmk.4	0	ENSG00000129933	MAU2	MAU2 sister chromatid cohesion factor
Peak_124327	chr7:137530731-137532545	0.3745	4.889	3.206	0.1635	0.9736	0.22532	0	0.0440028	0.730677	chr7	137530732	137532545	1814	4.32161	0.324943	13.2996	0.105588	Promoter (<=1kb)	chr7	137074385	137531609	457225	-	9162	uc003vtt.3	0	ENSG00000157680	DGKI	diacylglycerol kinase, iota
Peak_121206	chr7:80688419-80689085	-1.255	1.9082	6.487	0.01704	0.6604	0.225216	0.223379	0.137507	0.413898	chr7	80688420	80689085	666	1.30939	0.820142	1.59654	0.672633	Distal Intergenic	chr7	80371854	80551675	179822	-	10512	uc011kgw.2	-137410	ENSG00000075223	SEMA3C	sema domain, immunoglobulin domain (Ig), short basic domain, secreted, (semaphorin) 3C
Peak_24529	chr11:126838741-126840348	-0.2695	3.572	2.188	0.3253	0.9736	0.224955	0.283559	0.0452661	0.44622	chr11	126838742	126840348	1607	2.9107	0.450561	6.46016	0.203005	Intron (uc001qea.3/84623, intron 16 of 16)	chr11	126858354	126858438	85	-	100422918	uc021qrz.1	19696	ENSG00000266215	MIR3167	microRNA 3167
Peak_128877	chr8:75465590-75466286	-1.374	2.4608	16.32	0.0004137	0.5621	0.224855	0.406807	0.24563	0.122708	chr8	75465591	75466286	696	1.81256	0.662066	2.73774	0.438331	Distal Intergenic	chr8	75460785	75460844	60	-	100847091	uc031tbm.1	-5442	ENSG00000266502	MIR5681B	microRNA 5681b
Peak_42130	chr15:20545380-20548015	0.7889	6.8596	8.056	0.008623	0.5936	0.224677	9.56e-17	0.0143669	0.760956	chr15	20545381	20548015	2635	5.99842	0.874346	6.86047	0.76448	Distal Intergenic	chr15	20487997	20496811	8815	+	646096	uc001ytf.1	60018	ENSG00000259156	CHEK2P2	checkpoint kinase 2 pseudogene 2
Peak_66691	chr2:164351046-164351679	-1.051	2.1876	8.416	0.007419	0.5825	0.2245	0.362396	0.139954	0.273149	chr2	164351047	164351679	633	1.81002	0.601574	3.0088	0.361891	Distal Intergenic	chr2	164464118	164592513	128396	-	55137	uc002uck.1	241466	ENSG00000182263	FIGN	fidgetin
Peak_129008	chr8:78213552-78214443	-1.332	2.6844	7.579	0.01056	0.6102	0.22447	0.398344	0.126667	0.250518	chr8	78213553	78214443	891	1.93652	1.05378	1.83768	1.11046	Distal Intergenic	chr8	77892494	77913280	20787	-	5828	uc022awe.1	-301163	ENSG00000164751	PEX2	peroxisomal biogenesis factor 2
Peak_55004	chr18:62750698-62751409	-0.8742	2.5862	8.059	0.008614	0.5936	0.224458	0.308037	0.103435	0.36407	chr18	62750699	62751409	711	1.97528	0.554984	3.55917	0.308007	Distal Intergenic	chr18	63417488	63548175	130688	+	1005	uc002ljz.3	-666789	ENSG00000081138	CDH7	cadherin 7, type 2
Peak_88803	chr4:23491366-23492404	-1.598	3.3065	14.49	0.0007598	0.5621	0.224387	0.321666	0.182262	0.271685	chr4	23491367	23492404	1038	2.22363	1.04752	2.12276	1.0973	Distal Intergenic	chr4	23815313	23883734	68422	-	10891	uc011bxp.1	392367	ENSG00000109819	PPARGC1A	peroxisome proliferator-activated receptor gamma, coactivator 1 alpha
Peak_63744	chr2:109544643-109545437	0.5943	2.8504	5.052	0.04019	0.8373	0.22438	0	0.0430715	0.732548	chr2	109544644	109545437	794	2.43017	0.489658	4.96299	0.239765	Intron (uc002teq.4/10913, intron 8 of 11)	chr2	109510927	109605828	94902	-	10913	uc002teq.4	61184	ENSG00000135960	EDAR	ectodysplasin A receptor
Peak_74207	chr21:24681206-24681736	-1.639	2.2443	10.97	0.0027	0.5621	0.224324	0.378221	0.173265	0.224191	chr21	24681207	24681736	530	1.49103	0.898264	1.6599	0.806877	Distal Intergenic	chr21	24733426	24757156	23731	-	266917	uc021whw.1	75949	ENSG00000228592	D21S2088E	D21S2088E
Peak_27153	chr12:40889366-40890039	-1.457	2.8529	10.48	0.003256	0.5621	0.224304	0.358466	0.173492	0.243738	chr12	40889367	40890039	673	2.20166	0.922101	2.38766	0.850271	Intron (uc021qxf.1/uc021qxf.1, intron 44 of 54)	chr12	40696591	40763086	66496	+	120892	uc001rmi.3	193448	ENSG00000188906	LRRK2	leucine-rich repeat kinase 2
Peak_78055	chr3:20141385-20143374	-0.7102	3.9968	9.612	0.006366	0.575	0.224228	0.092583	0.0678448	0.615345	chr3	20141386	20143374	1989	4.09518	0.703688	5.8196	0.495177	Exon (uc003cbq.3/8850, exon 4 of 18)	chr3	20081524	20195896	114373	+	8850	uc003cbq.3	61850	ENSG00000114166	KAT2B	K(lysine) acetyltransferase 2B
Peak_35168	chr13:73413868-73414498	-0.7752	2.3937	6.86	0.01444	0.6353	0.224061	0.104792	0.282335	0.388812	chr13	73413869	73414498	630	1.86639	0.473022	3.94566	0.22375	Intron (uc010aeo.1/10464, intron 9 of 12)	chr13	73329540	73356344	26805	-	22894	uc001vix.4	-58154	ENSG00000083520	DIS3	DIS3 exosome endoribonuclease and 3'-5' exoribonuclease
Peak_78636	chr3:30490105-30491380	-0.6924	3.5944	8.049	0.01071	0.6118	0.223962	0.347549	0.0046121	0.423878	chr3	30490106	30491380	1275	2.95334	0.561334	5.26129	0.315096	Distal Intergenic	chr3	30647994	30713929	65936	+	7048	uc021wut.1	-157888	ENSG00000163513	TGFBR2	transforming growth factor, beta receptor II (70/80kDa)
Peak_133693	chr9:14465442-14466264	0.6249	2.9662	6.87	0.02564	0.7405	0.223934	3.02e-20	0.00950597	0.76656	chr9	14465443	14466264	822	2.39336	0.5317	4.50134	0.282705	Distal Intergenic	chr9	14081842	14398982	317141	-	4781	uc022bdp.1	-67282	ENSG00000147862	NFIB	nuclear factor I/B
Peak_124174	chr7:134965754-134966827	-0.4327	3.8313	5.289	0.1089	0.9736	0.22383	0.10928	0.437064	0.229826	chr7	134965755	134966827	1073	2.99432	0.586576	5.10475	0.344071	Distal Intergenic	chr7	134916731	134943244	26514	+	346673	uc011kpx.2	50096	ENSG00000146857	STRA8	stimulated by retinoic acid 8
Peak_124981	chr7:151980652-151981427	-1.179	3.0043	10.82	0.002853	0.5621	0.223795	0.346676	0.124294	0.305234	chr7	151980653	151981427	775	2.13285	0.884421	2.41158	0.7822	Intron (uc003wla.3/58508, intron 53 of 58)	chr7	151832010	151935989	103980	-	58508	uc003wkz.3	-45438	ENSG00000055609	KMT2C	lysine (K)-specific methyltransferase 2C
Peak_30011	chr12:89140402-89141119	-1.226	2.6561	9.526	0.004725	0.5621	0.223727	0.388025	0.122946	0.265302	chr12	89140403	89141119	717	2.10056	0.852766	2.46323	0.727211	Distal Intergenic	chr12	88886570	88974250	87681	-	4254	uc001tav.3	-166869	ENSG00000049130	KITLG	KIT ligand
Peak_80205	chr3:61923842-61924222	-0.9343	1.4799	6.67	0.01571	0.6488	0.223543	0.447833	0.162466	0.166158	chr3	61923843	61924222	380	0.322583	0.845738	0.381422	0.715272	Intron (uc003dlb.3/5793, intron 2 of 29)	chr3	62203257	62280573	77317	+	5793	uc011bfi.2	-279414	ENSG00000144724	PTPRG	protein tyrosine phosphatase, receptor type, G
Peak_91995	chr4:88831407-88833121	-0.4076	4.0597	5.493	0.1176	0.9736	0.223451	0.371725	0.141498	0.263326	chr4	88831408	88833121	1714	3.17631	0.70401	4.51173	0.495631	Distal Intergenic	chr4	88896802	88904563	7762	+	6696	uc003hra.3	-65394	ENSG00000118785	SPP1	secreted phosphoprotein 1
Peak_29135	chr12:73560987-73561666	-1.442	2.5107	9.997	0.003923	0.5621	0.223444	0.338937	0.235457	0.202162	chr12	73560988	73561666	679	1.80206	0.915597	1.96818	0.838319	Distal Intergenic	chr12	72656327	72667289	10963	-	283392	uc010stv.2	-894377	ENSG00000236333	TRHDE-AS1	TRHDE antisense RNA 1
Peak_105629	chr5:142149057-142151440	0.3897	5.8684	5.045	0.1223	0.9736	0.223314	0	0.10333	0.673356	chr5	142149058	142151440	2383	5.31736	0.247431	21.4903	0.0612219	Promoter (<=1kb)	chr5	142150292	142608572	458281	+	23092	uc003lmt.3	0	ENSG00000145819	ARHGAP26	Rho GTPase activating protein 26
Peak_104173	chr5:116762306-116762990	-1.55	2.5189	10.39	0.003366	0.5621	0.223178	0.315432	0.100629	0.360761	chr5	116762307	116762990	684	2.18048	0.988965	2.20481	0.978052	Intron (uc003kry.3/728342, intron 1 of 5)	chr5	116751208	116915439	164232	+	728342	uc003kry.3	11782	NA	LINC00992	long intergenic non-protein coding RNA 992
Peak_125356	chr8:4147883-4148963	-1.181	2.688	8.18	0.008184	0.5886	0.223027	0.354096	0.207512	0.215365	chr8	4147884	4148963	1080	1.21013	1.26604	0.955834	1.60286	Intron (uc022aqr.1/64478, intron 67 of 69)	chr8	2792875	4852328	2059454	-	64478	uc022aqr.1	704444	ENSG00000183117	CSMD1	CUB and Sushi multiple domains 1
Peak_130464	chr8:103990711-103991519	-0.4358	2.5084	3.004	0.1577	0.9736	0.222948	2.33e-18	0.0928151	0.684237	chr8	103990712	103991519	808	1.3725	0.912811	1.5036	0.833223	Distal Intergenic	chr8	104033248	104085285	52038	+	528	uc003ykz.4	-42536	ENSG00000155097	ATP6V1C1	ATPase, H+ transporting, lysosomal 42kDa, V1 subunit C1
Peak_129590	chr8:88198431-88199605	-1.386	3.171	12.5	0.00153	0.5621	0.222917	0.291101	0.109473	0.376509	chr8	88198432	88199605	1174	2.60147	0.7837	3.31946	0.614186	Intron (uc003ydy.2/168975, intron 4 of 10)	chr8	87878676	88394955	516280	+	168975	uc003ydy.2	320929	ENSG00000176571	CNBD1	cyclic nucleotide binding domain containing 1
Peak_72006	chr20:26210322-26211264	-1.064	4.1619	15.06	0.0006264	0.5621	0.222879	0.33085	0.134021	0.31225	chr20	26210323	26211264	942	3.33017	1.00692	3.30728	1.01389	Distal Intergenic	chr20	26167655	26189869	22215	-	284801	uc002wvk.3	-21395	ENSG00000227195	MIR663AHG	MIR663A host gene (non-protein coding)
Peak_127479	chr8:52515222-52515876	-1.807	2.2323	10.38	0.003383	0.5621	0.222753	0.284153	0.208267	0.284827	chr8	52515223	52515876	654	0.892535	1.224	0.729194	1.49818	Intron (uc003xqu.4/137902, intron 21 of 22)	chr8	52232137	52322121	89985	-	137902	uc003xqt.4	-193755	ENSG00000147485	PXDNL	peroxidasin homolog (Drosophila)-like
Peak_111420	chr6:75916992-75917756	0.5462	3.6929	5.599	0.03741	0.8255	0.222725	0	0.00162753	0.775647	chr6	75916993	75917756	764	2.637	0.852232	3.09422	0.7263	Promoter (2-3kb)	chr6	75794042	75915623	121582	-	1303	uc003phs.3	-2133	ENSG00000111799	COL12A1	collagen, type XII, alpha 1
Peak_38564	chr14:39789096-39789550	-1.674	1.2802	9.154	0.005486	0.5621	0.222656	0.300852	0.184368	0.292124	chr14	39789097	39789550	454	0.295204	1.08964	0.270918	1.18733	Intron (uc010tqe.1/4253, intron 17 of 19)	chr14	39745430	39820397	74968	+	4253	uc001wvj.4	44120	ENSG00000150527	CTAGE5	CTAGE family, member 5
Peak_9956	chr1:216288774-216289690	-1.51	2.8011	12.98	0.001286	0.5621	0.222649	0.424416	0.161175	0.19176	chr1	216288775	216289690	916	2.24162	0.920371	2.43556	0.847083	Intron (uc001hku.1/7399, intron 51 of 71)	chr1	215796236	216596738	800503	-	7399	uc001hku.1	307963	ENSG00000042781	USH2A	Usher syndrome 2A (autosomal recessive, mild)
Peak_131498	chr8:120957725-120958513	-0.4443	3.3657	3.861	0.1048	0.9736	0.222646	0	0.00250173	0.774852	chr8	120957726	120958513	788	2.43206	0.697545	3.4866	0.486569	Intron (uc003yow.4/64798, intron 3 of 8)	chr8	120885900	121063157	177258	+	64798	uc003yow.4	72613	ENSG00000155792	DEPTOR	DEP domain containing MTOR-interacting protein
Peak_55542	chr18:71958174-71960057	0.4998	6.4518	8.039	0.03461	0.8093	0.222626	1.02e-18	0.134907	0.642467	chr18	71958175	71960057	1883	5.84287	0.223394	26.1549	0.049905	Promoter (<=1kb)	chr18	71920527	71959251	38725	-	1528	uc002llh.3	0	ENSG00000166347	CYB5A	cytochrome b5 type A (microsomal)
Peak_62867	chr2:90295167-90295631	-1.59	1.9459	7.935	0.009075	0.5987	0.222423	0.174081	0.116494	0.487002	chr2	90295168	90295631	464	0.74953	1.21853	0.61511	1.48481	Intron (uc031rom.1/uc031rom.1, intron 40 of 41)	chr2	89111884	89111968	85	+	100616399	uc021vks.1	1183747	ENSG00000265510	MIR4436A	microRNA 4436a
Peak_103405	chr5:104758798-104759338	-1.291	2.1967	7.179	0.01255	0.6196	0.222357	0.356448	0.13153	0.289666	chr5	104758799	104759338	540	1.34809	0.868072	1.55297	0.753548	Distal Intergenic	chr5	104435175	104435799	625	+	9366	uc003kok.3	324163	ENSG00000232159	RAB9BP1	RAB9B, member RAS oncogene family pseudogene 1
Peak_139972	chrX:34088919-34089876	-1.432	2.4671	10.47	0.003262	0.5621	0.222349	0.559024	0.107947	0.11068	chrX	34088920	34089876	957	1.54124	1.02146	1.50886	1.04337	Distal Intergenic	chrX	34147869	34150447	2579	-	158724	uc004ddg.3	61527	ENSG00000185448	FAM47A	family with sequence similarity 47, member A
Peak_88296	chr4:13550416-13551211	0.5198	3.4931	6.423	0.04612	0.8656	0.222283	0	0.0247714	0.752946	chr4	13550417	13551211	795	2.21641	1.06679	2.07765	1.13803	Promoter (1-2kb)	chr4	13547700	13549448	1749	-	285548	uc011bxa.1	-1763	NA	LINC01096	long intergenic non-protein coding RNA 1096
Peak_74409	chr21:28223594-28223978	-0.4772	2.8016	5.281	0.1162	0.9736	0.222268	4.08e-18	0.489824	0.287908	chr21	28223595	28223978	384	1.6589	0.947636	1.75056	0.898014	Distal Intergenic	chr21	28208606	28217728	9123	-	9510	uc002ymf.3	-6250	ENSG00000154734	ADAMTS1	ADAM metallopeptidase with thrombospondin type 1 motif, 1
Peak_130069	chr8:96703760-96704451	-1.314	2.5202	8.188	0.008159	0.5886	0.222264	0.255869	0.0813227	0.440544	chr8	96703761	96704451	691	1.88339	0.796956	2.36323	0.635138	Intron (uc022ayl.1/100616530, intron 4 of 5)	chr8	96959213	96960576	1364	-	100500773	uc022ayw.1	256815	ENSG00000254079	LOC100500773	serine/arginine-rich splicing factor 3 pseudogene
Peak_65214	chr2:138952690-138953738	-1.038	3.0625	9.338	0.005095	0.5621	0.22218	0.332578	0.135928	0.309313	chr2	138952691	138953738	1048	2.70939	0.612993	4.41994	0.375761	Distal Intergenic	chr2	138721808	138725014	3207	+	3176	uc002tvd.3	231930	ENSG00000150540	HNMT	histamine N-methyltransferase
Peak_3544	chr1:78579658-78580594	-0.4441	3.6368	5.242	0.09798	0.9736	0.222156	0.267872	0.222973	0.286999	chr1	78579659	78580594	936	3.36981	0.280996	11.9924	0.0789586	Intron (uc001dik.3/54810, intron 3 of 5)	chr1	78511589	78603112	91524	+	54810	uc001dik.3	69005	ENSG00000137960	GIPC2	GIPC PDZ domain containing family, member 2
Peak_79788	chr3:52271489-52272196	0.7958	2.667	7.333	0.01174	0.6157	0.222107	0	0.0127701	0.765123	chr3	52271490	52272196	707	1.42064	1.1487	1.23673	1.31951	Promoter (1-2kb)	chr3	52262626	52273183	10558	-	11344	uc003ddd.3	1693	ENSG00000247596	TWF2	twinfilin actin-binding protein 2
Peak_73101	chr20:52592255-52592723	-0.4841	2.0337	3.175	0.1538	0.9736	0.222088	1.11e-17	0.0862117	0.6917	chr20	52592256	52592723	468	0.999279	0.850784	1.17454	0.723834	Intron (uc010zza.1/8537, intron 2 of 5)	chr20	52560079	52612736	52658	-	8537	uc010zza.1	20480	ENSG00000064787	BCAS1	breast carcinoma amplified sequence 1
Peak_81815	chr3:97149436-97150389	-1.489	3.0735	12.12	0.001759	0.5621	0.221896	0.318829	0.164471	0.294804	chr3	97149437	97150389	953	2.3032	0.956317	2.4084	0.914543	Intron (uc010how.1/285220, intron 6 of 17)	chr3	97158437	97329698	171262	+	285220	uc011bgo.2	-9000	ENSG00000080224	EPHA6	EPH receptor A6
Peak_51749	chr18:2380514-2381338	-1.226	2.6229	9.282	0.005209	0.5621	0.221687	0.408908	0.143271	0.226134	chr18	2380515	2381338	824	1.37583	1.07892	1.27519	1.16407	Distal Intergenic	chr18	2537524	2555037	17514	-	64863	uc010dkj.3	174522	ENSG00000101574	METTL4	methyltransferase like 4
Peak_111164	chr6:70991627-70993218	0.4609	4.1338	5.952	0.07715	0.9612	0.221686	0	0.194948	0.583367	chr6	70991628	70993218	1591	3.09936	0.87056	3.56019	0.757875	Promoter (<=1kb)	chr6	70925743	70992911	67169	-	1297	uc003pff.4	0	ENSG00000112280	COL9A1	collagen, type IX, alpha 1
Peak_116554	chr6:162598678-162599286	-0.5839	2.4357	4.803	0.07221	0.9505	0.221675	0	0.206311	0.572014	chr6	162598679	162599286	608	1.46142	0.765635	1.90877	0.586197	Intron (uc003qtv.4/5071, intron 5 of 6)	chr6	161768590	162683797	915208	-	5071	uc003qtv.4	85118	ENSG00000185345	PARK2	parkin RBR E3 ubiquitin protein ligase
Peak_42788	chr15:40361103-40362124	0.5336	5.3113	6.474	0.04469	0.8586	0.22164	0.39142	0.20478	0.182161	chr15	40361104	40362124	1021	3.0782	1.95872	1.57154	3.83659	Downstream (1-2kb)	chr15	40331512	40349201	17690	+	100131089	uc021sjc.1	30612	ENSG00000248508	SRP14-AS1	SRP14 antisense RNA1 (head to head)
Peak_121963	chr7:95319504-95320206	-0.372	3.347	4.355	0.1692	0.9736	0.221624	0.380644	0.0931586	0.304573	chr7	95319505	95320206	702	2.62367	0.530758	4.94325	0.281704	Distal Intergenic	chr7	95401818	95727736	325919	+	1780	uc003uob.3	-82313	ENSG00000158560	DYNC1I1	dynein, cytoplasmic 1, intermediate chain 1
Peak_36718	chr13:103272746-103273541	-0.7666	2.4898	8.218	0.01462	0.6361	0.221524	0.119049	0.318928	0.340499	chr13	103272747	103273541	795	1.47691	0.804921	1.83486	0.647898	Intron (uc001vpi.4/7174, intron 5 of 28)	chr13	103249286	103331523	82238	+	7174	uc001vpi.4	24255	ENSG00000134900	TPP2	tripeptidyl peptidase II
Peak_113999	chr6:121812395-121813007	-0.938	2.4458	8.181	0.008183	0.5886	0.221438	0.289304	0.0895994	0.399659	chr6	121812396	121813007	612	1.90614	0.469436	4.06048	0.22037	Distal Intergenic	chr6	121756745	121769230	12486	+	2697	uc011ebo.1	56262	ENSG00000152661	GJA1	gap junction protein, alpha 1, 43kDa
Peak_124248	chr7:136756941-136757266	-2.074	1.3893	11.51	0.0022	0.5621	0.221417	0.325831	0.16562	0.287133	chr7	136756942	136757266	325	0.310476	1.16084	0.267458	1.34754	Intron (uc003vtp.1/349160, intron 3 of 3)	chr7	136583520	136849088	265569	-	349160	uc003vtp.1	92146	ENSG00000234352	LOC349160	uncharacterized LOC349160
Peak_25130	chr12:5463253-5464500	-1.544	2.4109	13.9	0.0009328	0.5621	0.221383	0.382695	0.238121	0.157802	chr12	5463254	5464500	1247	1.48882	0.941514	1.58131	0.886449	Distal Intergenic	chr12	5541280	5604465	63186	+	4908	uc001qnk.4	-78026	ENSG00000185652	NTF3	neurotrophin 3
Peak_139701	chrX:23835335-23836142	0.677	2.2739	7.49	0.02756	0.7565	0.221376	0	0.24871	0.529914	chrX	23835336	23836142	807	0.970938	1.15012	0.844203	1.32278	Distal Intergenic	chrX	23801762	23802599	838	+	6303	uc031tha.1	34380	ENSG00000130066	SAT1	spermidine/spermine N1-acetyltransferase 1
Peak_67896	chr2:186134434-186135344	-1.488	2.7536	10.74	0.002942	0.5621	0.22137	0.31734	0.209637	0.251652	chr2	186134435	186135344	910	2.23665	0.979269	2.284	0.958968	Distal Intergenic	chr2	186603355	186698016	94662	+	401024	uc002upl.3	-468920	ENSG00000188738	FSIP2	fibrous sheath interacting protein 2
Peak_87168	chr3:191932821-191934343	-0.5258	4.4158	5.186	0.04803	0.8732	0.221362	0.352207	0.0558034	0.370627	chr3	191932822	191934343	1522	3.11525	1.03776	3.0019	1.07695	Intron (uc003fsx.3/2257, intron 2 of 4)	chr3	191857182	192126838	269657	-	2257	uc003fsx.3	194016	ENSG00000114279	FGF12	fibroblast growth factor 12
Peak_118854	chr7:32534604-32536238	0.32	5.7155	2.804	0.2037	0.9736	0.221354	0	0.0115492	0.767097	chr7	32534605	32536238	1634	5.4424	0.403044	13.5032	0.162445	Promoter (<=1kb)	chr7	32535176	32623779	88604	+	23080	uc003tcv.1	0	ENSG00000105778	AVL9	AVL9 homolog (S. cerevisiase)
Peak_110451	chr6:53277029-53278000	-0.4004	2.8277	3.302	0.1633	0.9736	0.221164	0	0.123097	0.655739	chr6	53277030	53278000	971	2.03664	0.692941	2.93912	0.480167	Distal Intergenic	chr6	53132196	53213977	81782	-	60481	uc003pbr.2	-64023	ENSG00000012660	ELOVL5	ELOVL fatty acid elongase 5
Peak_5489	chr1:115575098-115575630	-1.037	2.0079	6.534	0.01669	0.6584	0.22103	0.240798	0.0968385	0.441334	chr1	115575099	115575630	532	1.21211	0.767596	1.5791	0.589203	Promoter (1-2kb)	chr1	115576567	115576930	364	+	7252	uc031pnq.1	-1468	ENSG00000134200	TSHB	thyroid stimulating hormone, beta
Peak_53425	chr18:36908874-36909466	-1.16	2.2692	10.36	0.0034	0.5621	0.220937	0.337569	0.111744	0.32975	chr18	36908875	36909466	592	1.61067	0.639222	2.51974	0.408605	Intron (uc002lak.1/647946, intron 3 of 3)	chr18	36786888	36920602	133715	-	647946	uc002lak.1	11727	ENSG00000267374	LINC00669	long intergenic non-protein coding RNA 669
Peak_4967	chr1:107682316-107683325	0.3585	3.9547	4.125	0.1651	0.9736	0.220906	2.54e-17	0.000422578	0.778671	chr1	107682317	107683325	1009	3.50506	0.511856	6.84775	0.261997	Promoter (<=1kb)	chr1	107682629	108024475	341847	+	22854	uc001dvc.4	0	ENSG00000162631	NTNG1	netrin G1
Peak_103879	chr5:112707312-112708106	-0.7827	2.8459	8.076	0.00855	0.5936	0.220863	3.23e-16	0.00444044	0.774696	chr5	112707313	112708106	794	2.08799	0.581319	3.59181	0.337932	Intron (uc031sks.1/uc031sks.1, intron 1 of 4)	chr5	112357796	112720909	363114	-	4163	uc003kqk.4	13596	ENSG00000171444	MCC	mutated in colorectal cancers
Peak_6025	chr1:149379037-149379971	0.7123	3.1203	5.5	0.02683	0.753	0.220855	0.168444	0.065388	0.545313	chr1	149379038	149379971	934	1.42382	1.67412	0.850491	2.80267	Downstream (<1kb)	chr1	149370547	149375252	4706	+	100132417	uc009wkz.1	9424	ENSG00000198019	FCGR1C	Fc fragment of IgG, high affinity Ic, receptor (CD64), pseudogene
Peak_142506	chrX:148258583-148259689	-1.27	2.3875	11.21	0.002459	0.5621	0.220773	0.535738	0.0843576	0.159131	chrX	148258584	148259689	1106	1.62657	0.860546	1.89016	0.74054	Distal Intergenic	chrX	148560295	148571971	11677	-	3423	uc011mxd.2	313387	ENSG00000010404	IDS	iduronate 2-sulfatase
Peak_68490	chr2:197296714-197297048	-0.566	1.8903	4.155	0.1077	0.9736	0.220722	0	0.121527	0.65775	chr2	197296715	197297048	334	1.08043	0.622413	1.73587	0.387398	Intron (uc002utm.1/57520, intron 27 of 28)	chr2	197063977	197226946	162970	-	57520	uc002utl.1	-70102	ENSG00000138411	HECW2	HECT, C2 and WW domain containing E3 ubiquitin protein ligase 2
Peak_140332	chrX:46404197-46405565	0.5466	4.0812	5.644	0.03677	0.8214	0.220696	0	0.0632561	0.716048	chrX	46404198	46405565	1368	3.42931	0.554768	6.18152	0.307768	Promoter (<=1kb)	chrX	46404925	46407910	2986	+	401588	uc004dgs.5	0	ENSG00000230844	ZNF674-AS1	ZNF674 antisense RNA 1 (head to head)
Peak_111360	chr6:74303868-74304507	-0.494	2.5059	3.673	0.104	0.9736	0.220695	0	0.103553	0.675752	chr6	74303869	74304507	639	1.46199	0.876741	1.66752	0.768675	3' UTR	chr6	74303102	74345223	42122	-	26503	uc010kax.3	41354	ENSG00000119899	SLC17A5	solute carrier family 17 (acidic sugar transporter), member 5
Peak_42455	chr15:31507386-31509138	0.3152	4.636	2.498	0.2426	0.9736	0.220449	0.113372	0.114358	0.551821	chr15	31507387	31509138	1752	3.31741	1.06148	3.12528	1.12673	Distal Intergenic	chr15	31514971	31523050	8080	-	283710	uc021sib.1	15663	NA	LOC283710	uncharacterized LOC283710
Peak_46583	chr16:46477498-46478824	-1.022	3.1602	10.05	0.003846	0.5621	0.220238	0.333652	0.125478	0.320632	chr16	46477499	46478824	1326	1.90204	1.23972	1.53425	1.53691	Distal Intergenic	chr16	46503249	46552312	49064	-	124149	uc010cbd.2	74813	ENSG00000261239	ANKRD26P1	ankyrin repeat domain 26 pseudogene 1
Peak_140727	chrX:70315111-70316755	0.3903	4.2851	3.813	0.1386	0.9736	0.220229	5.63e-16	0.20911	0.570661	chrX	70315112	70316755	1644	3.10843	0.899612	3.4553	0.809302	Promoter (<=1kb)	chrX	70315999	70323384	7386	+	4303	uc004dys.2	0	ENSG00000184481	FOXO4	forkhead box O4
Peak_73625	chr21:10147328-10147968	-1.005	2.8668	9.789	0.004258	0.5621	0.220041	0.4274	0.0206829	0.331875	chr21	10147329	10147968	640	1.90799	0.934729	2.04123	0.873718	Distal Intergenic	chr21	9907189	9968593	61405	-	100132288	uc002zka.2	-179375	ENSG00000188681	TEKT4P2	tektin 4 pseudogene 2
Peak_31108	chr12:106501946-106503601	-0.2931	3.2918	2.235	0.284	0.9736	0.220002	0.205358	0.0709992	0.503641	chr12	106501947	106503601	1655	2.97227	0.439852	6.75744	0.19347	Intron (uc001tlj.1/9891, intron 6 of 6)	chr12	106457125	106533811	76687	-	9891	uc001tlj.1	31864	ENSG00000074590	NUAK1	NUAK family, SNF1-like kinase, 1
Peak_28680	chr12:66269690-66270389	-1.174	2.2802	9.365	0.005039	0.5621	0.219989	0.387134	0.134258	0.258619	chr12	66269691	66270389	699	1.75947	0.690435	2.54835	0.476701	Intron (uc001sss.1/8091, intron 4 of 4)	chr12	66232299	66251298	19000	+	8091	uc001ssy.3	38090	ENSG00000149948	HMGA2	high mobility group AT-hook 2
Peak_37394	chr14:19537428-19537779	-1.336	1.5635	8.11	0.008431	0.5922	0.219894	6.58e-17	0.113491	0.666615	chr14	19537429	19537779	351	0.27189	1.04564	0.260022	1.09337	Distal Intergenic	chr14	19553365	19584942	31578	+	404785	uc001vuz.1	-15936	ENSG00000187537	POTEG	POTE ankyrin domain family, member G
Peak_6015	chr1:149203947-149205135	0.2545	3.6993	1.988	0.3227	0.9736	0.219803	3.01e-16	0.0265095	0.753687	chr1	149203948	149205135	1188	2.59289	1.03173	2.51314	1.06447	Distal Intergenic	chr1	149279476	149291742	12267	+	388692	uc010pbf.2	-75528	NA	LOC388692	uncharacterized LOC388692
Peak_72824	chr20:47862477-47863403	-0.453	2.5551	3.828	0.1563	0.9736	0.219624	0.000580619	0.284162	0.495633	chr20	47862478	47863403	926	1.95304	0.524894	3.72083	0.275514	3' UTR	chr20	47835832	47860614	24783	+	55661	uc002xuh.3	27571	ENSG00000124228	DDX27	DEAD (Asp-Glu-Ala-Asp) box polypeptide 27
Peak_71701	chr20:19191948-19194000	0.3833	4.4688	4.027	0.1408	0.9736	0.219623	0.191782	0.000775147	0.58782	chr20	19191949	19194000	2052	3.49718	0.787497	4.44088	0.620151	Promoter (<=1kb)	chr20	19193290	19703541	510252	+	57419	uc002wrl.3	0	ENSG00000185052	SLC24A3	solute carrier family 24 (sodium/potassium/calcium exchanger), member 3
Peak_2633	chr1:61369060-61370630	0.5222	3.6235	6.734	0.05075	0.8842	0.219428	0.125795	0.271896	0.382881	chr1	61369061	61370630	1570	2.82771	0.676886	4.17753	0.458175	Distal Intergenic	chr1	61542946	61928460	385515	+	4774	uc001czy.3	-173885	ENSG00000162599	NFIA	nuclear factor I/A
Peak_10578	chr1:228463144-228464449	0.6168	2.9478	5.793	0.0289	0.7673	0.219348	0	0.087345	0.693307	chr1	228463145	228464449	1305	2.57003	0.584122	4.39982	0.341198	Promoter (2-3kb)	chr1	228465206	228472692	7487	+	84033	uc001hsp.2	-2061	ENSG00000154358	OBSCN	obscurin, cytoskeletal calmodulin and titin-interacting RhoGEF
Peak_43953	chr15:66992972-66995083	0.4241	4.563	3.978	0.1147	0.9736	0.219262	0.296614	0.267832	0.216292	chr15	66992973	66995083	2111	3.45944	0.820544	4.21603	0.673293	Promoter (<=1kb)	chr15	66994674	67074337	79664	+	4091	uc002aqf.3	0	ENSG00000137834	SMAD6	SMAD family member 6
Peak_100294	chr5:44736185-44736628	-1.578	1.761	9.823	0.0042	0.5621	0.219232	0.310062	0.165761	0.304945	chr5	44736186	44736628	443	1.26153	0.889027	1.419	0.79037	Distal Intergenic	chr5	44809027	44815618	6592	+	10884	uc003joh.3	-72841	ENSG00000112996	MRPS30	mitochondrial ribosomal protein S30
Peak_53036	chr18:30680548-30681241	-1.211	2.5487	7.803	0.009596	0.6065	0.219171	0.391471	0.178201	0.211157	chr18	30680549	30681241	693	2.04917	0.868004	2.36078	0.753431	Intron (uc010xbq.1/374864, intron 2 of 2)	chr18	30517366	30716041	198676	-	374864	uc010xbq.1	35492	ENSG00000166960	CCDC178	coiled-coil domain containing 178
Peak_124685	chr7:145058707-145059650	-0.9496	2.5893	8.059	0.008612	0.5936	0.219151	0.432624	0.068324	0.279902	chr7	145058708	145059650	943	1.65837	0.810866	2.04518	0.657504	Distal Intergenic	chr7	144149034	144533146	384113	-	27010	uc003weq.3	-526504	ENSG00000196511	TPK1	thiamin pyrophosphokinase 1
Peak_127819	chr8:58482942-58483834	-1.134	2.7216	9.759	0.004307	0.5621	0.219085	0.282224	0.218469	0.280222	chr8	58482943	58483834	892	2.09096	0.706868	2.95806	0.499663	Distal Intergenic	chr8	58192102	58197290	5189	+	26138	uc003xtg.3	291732	ENSG00000215117	LINC00588	long intergenic non-protein coding RNA 588
Peak_67684	chr2:182321748-182323097	0.4568	3.9515	4.437	0.07116	0.9496	0.219041	0.0453899	0.0132572	0.722312	chr2	182321749	182323097	1349	3.08634	0.777111	3.97155	0.603902	Promoter (1-2kb)	chr2	182321619	182351128	29510	+	3676	uc010zfl.1	1478	ENSG00000115232	ITGA4	integrin, alpha 4 (antigen CD49D, alpha 4 subunit of VLA-4 receptor)
Peak_140639	chrX:65418393-65419035	0.4935	2.8588	3.977	0.07869	0.9666	0.219039	0	0.04936	0.731601	chrX	65418394	65419035	642	1.32563	1.4985	0.884638	2.2455	Exon (uc011moz.2/9843, exon 11 of 21)	chrX	65423206	65476519	53314	+	9843	uc010nks.3	-4812	ENSG00000089472	HEPH	hephaestin
Peak_140471	chrX:51147406-51148161	-1.383	2.2792	9.594	0.004599	0.5621	0.219001	0.521198	0.0387515	0.22105	chrX	51147407	51148161	755	1.16657	1.08854	1.07168	1.18493	Distal Intergenic	chrX	51075681	51080377	4697	+	170685	uc004dpi.4	72480	ENSG00000122824	NUDT10	nudix (nucleoside diphosphate linked moiety X)-type motif 10
Peak_35536	chr13:79678226-79679089	-1.489	2.6861	11.68	0.002065	0.5621	0.218995	0.36869	0.13515	0.277165	chr13	79678227	79679089	863	2.27325	0.923679	2.46108	0.853182	Distal Intergenic	chr13	79894102	79928894	34793	-	64062	uc010tia.2	250667	ENSG00000139746	RBM26	RNA binding motif protein 26
Peak_18090	chr11:7592608-7593546	-0.2449	3.9908	2.086	0.3595	0.9736	0.218918	0.0921051	0.405318	0.283659	chr11	7592609	7593546	938	3.22023	0.537425	5.99196	0.288826	Intron (uc001mfj.5/8495, intron 3 of 23)	chr11	7597998	7673075	75078	+	8495	uc010rbb.1	-5389	ENSG00000166387	PPFIBP2	PTPRF interacting protein, binding protein 2 (liprin beta 2)
Peak_112888	chr6:103169247-103169730	-0.986	1.8088	5.574	0.0259	0.7429	0.218902	0.430605	0.183212	0.16728	chr6	103169248	103169730	483	1.10338	0.750391	1.4704	0.563087	Distal Intergenic	chr6	101846861	102338007	491147	+	2898	uc003pqn.3	1322869	ENSG00000164418	GRIK2	glutamate receptor, ionotropic, kainate 2
Peak_65030	chr2:135391596-135392525	0.4898	3.0255	4.204	0.0844	0.9736	0.218873	0	0.246982	0.534145	chr2	135391597	135392525	929	2.75248	0.467244	5.89088	0.218317	Intron (uc002ttx.3/81615, intron 6 of 7)	chr2	135213330	135476571	263242	-	81615	uc002ttx.3	84974	ENSG00000152128	TMEM163	transmembrane protein 163
Peak_39209	chr14:54641831-54642842	-0.5062	3.68	5.999	0.05144	0.8861	0.218853	0.295016	0.0260478	0.460083	chr14	54641832	54642842	1011	3.15995	0.386654	8.17256	0.149501	Distal Intergenic	chr14	54416455	54423554	7100	-	652	uc001xan.4	-219288	ENSG00000125378	BMP4	bone morphogenetic protein 4
Peak_129327	chr8:82801791-82802159	-0.5347	1.27	1.363	0.2535	0.9736	0.218785	0	0.066622	0.714593	chr8	82801792	82802159	368	0.420863	0.749761	0.561329	0.562142	Distal Intergenic	chr8	82711818	82754521	42704	-	64089	uc003ycn.3	-47638	ENSG00000104497	SNX16	sorting nexin 16
Peak_29147	chr12:74122767-74123487	-1.768	2.4649	14.55	0.0007438	0.5621	0.218772	0.367915	0.172947	0.240366	chr12	74122768	74123487	720	1.99526	1.04987	1.90047	1.10224	Distal Intergenic	chr12	74526956	74686411	159456	-	100507377	uc009zrx.3	563643	ENSG00000251138	LOC100507377	uncharacterized LOC100507377
Peak_62619	chr2:85025289-85026056	0.7286	2.8957	6.363	0.01802	0.6701	0.218739	0	0.0286072	0.752654	chr2	85025290	85026056	767	1.58325	1.18561	1.33538	1.40568	Intron (uc010fgb.3/1768, intron 70 of 76)	chr2	85063043	85071108	8066	-	129293	uc002sov.3	45818	ENSG00000186854	TRABD2A	TraB domain containing 2A
Peak_13125	chr10:43038605-43039925	-0.3403	3.722	3.178	0.2043	0.9736	0.218731	0	0.110045	0.671224	chr10	43038606	43039925	1320	2.14112	1.45507	1.47148	2.11724	Intron (uc001jab.4/100129482, intron 4 of 4)	chr10	43008961	43048256	39296	-	100129482	uc001jab.4	9650	ENSG00000234420	ZNF37BP	zinc finger protein 37B, pseudogene
Peak_34771	chr13:62652381-62653062	-1.12	2.5036	6.646	0.01588	0.651	0.218718	0.298468	0.121735	0.36108	chr13	62652382	62653062	681	1.88163	0.727803	2.58536	0.529697	Distal Intergenic	chr13	61983819	62002079	18261	-	64881	uc010thj.2	-650983	ENSG00000197991	PCDH20	protocadherin 20
Peak_112875	chr6:102771207-102772312	-1.308	3.2264	14.23	0.0008303	0.5621	0.21871	0.43	0.216558	0.134732	chr6	102771208	102772312	1105	2.6377	0.769834	3.42633	0.592644	Distal Intergenic	chr6	101846861	102338007	491147	+	2898	uc003pqn.3	925451	ENSG00000164418	GRIK2	glutamate receptor, ionotropic, kainate 2
Peak_20815	chr11:60210572-60211799	-1.333	3.1985	10.26	0.003535	0.5621	0.218681	0.342556	0.136971	0.301793	chr11	60210573	60211799	1227	2.45325	0.903069	2.71657	0.815534	Intron (uc001npo.3/64232, intron 4 of 4)	chr11	60223282	60231785	8504	+	931	uc009ymy.1	-12709	ENSG00000156738	MS4A1	membrane-spanning 4-domains, subfamily A, member 1
Peak_78619	chr3:30181427-30182495	-0.5407	3.1949	6.083	0.05194	0.8893	0.218655	0.349341	0.000582416	0.431422	chr3	30181428	30182495	1068	2.39692	0.636618	3.76509	0.405282	Distal Intergenic	chr3	30647994	30713929	65936	+	7048	uc021wut.1	-466566	ENSG00000163513	TGFBR2	transforming growth factor, beta receptor II (70/80kDa)
Peak_47703	chr16:75681041-75682853	0.2195	5.5479	1.242	0.3927	0.9736	0.218651	2.75e-18	0.0938492	0.6875	chr16	75681042	75682853	1812	5.12889	0.263132	19.4917	0.0692383	Promoter (<=1kb)	chr16	75661622	75681585	19964	-	3735	uc002feq.3	0	ENSG00000065427	KARS	lysyl-tRNA synthetase
Peak_2469	chr1:57628184-57629709	-0.414	3.8038	3.935	0.1253	0.9736	0.218609	0.343966	0.0150397	0.422385	chr1	57628185	57629709	1525	3.793	0.653472	5.80438	0.427025	Intron (uc001cyq.1/1600, intron 13 of 13)	chr1	57463579	57756838	293260	-	1600	uc001cyq.1	128653	ENSG00000173406	DAB1	Dab, reelin signal transducer, homolog 1 (Drosophila)
Peak_108121	chr6:8541600-8542114	-1.522	1.7527	7.309	0.01186	0.6157	0.218533	0.333837	0.117593	0.330037	chr6	8541601	8542114	514	0.796703	0.975655	0.816582	0.951903	Intron (uc003mye.3/100506207, intron 2 of 3)	chr6	8435856	8712526	276671	+	100506207	uc003mye.3	106258	ENSG00000230939	LOC100506207	uncharacterized LOC100506207
Peak_91770	chr4:85045842-85046819	-1.407	2.7059	9.97	0.003965	0.5621	0.21842	0.406868	0.108993	0.265719	chr4	85045843	85046819	977	2.0582	0.946968	2.17347	0.896748	Intron (uc010ikd.2/uc010ikd.2, intron 4 of 5)	chr4	85414436	85419387	4952	-	4825	uc003hpa.1	373544	ENSG00000163623	NKX6-1	NK6 homeobox 1
Peak_84932	chr3:154371096-154372338	-1.273	3.1116	11.42	0.002279	0.5621	0.21842	0.411868	0.159726	0.209985	chr3	154371097	154372338	1242	2.69203	0.880738	3.05656	0.775699	Distal Intergenic	chr3	154055461	154147504	92044	-	344758	uc003faa.3	-224834	ENSG00000174948	GPR149	G protein-coupled receptor 149
Peak_111823	chr6:83463169-83464421	-1.211	3.1339	9.312	0.005148	0.5621	0.218292	0.310735	0.130135	0.340839	chr6	83463170	83464421	1252	2.29018	0.851268	2.69032	0.724657	Distal Intergenic	chr6	83726901	83742029	15129	-	90025	uc003pjq.3	278859	ENSG00000118420	UBE3D	ubiquitin protein ligase E3D
Peak_5684	chr1:118944513-118945696	-1.151	3.395	10.13	0.003719	0.5621	0.218262	0.345096	0.0943882	0.342253	chr1	118944514	118945696	1183	2.41829	0.959647	2.51998	0.920922	Distal Intergenic	chr1	118496288	118727848	231561	-	200162	uc001ehk.2	-217848	ENSG00000155761	SPAG17	sperm associated antigen 17
Peak_63141	chr2:99770469-99772492	0.458	4.4685	3.96	0.09608	0.9736	0.218251	0.135882	0.223433	0.422434	chr2	99770470	99772492	2023	3.98271	0.409754	9.71976	0.167898	Promoter (<=1kb)	chr2	99771418	99811756	40339	+	51263	uc002szr.3	0	ENSG00000241962	MRPL30	mitochondrial ribosomal protein L30
Peak_96635	chr4:170029448-170030077	-0.5855	2.4856	4.936	0.05891	0.9174	0.218054	0	0.432891	0.349055	chr4	170029449	170030077	629	1.60556	0.685867	2.34092	0.470414	Intron (uc003isa.1/57630, intron 2 of 11)	chr4	170037420	170077830	40411	-	57630	uc010irc.1	48381	ENSG00000154447	SH3RF1	SH3 domain containing ring finger 1
Peak_34809	chr13:63647388-63648541	-1.323	3.7685	13.73	0.0009888	0.5621	0.217997	0.34738	0.118984	0.315639	chr13	63647389	63648541	1153	3.06748	0.892552	3.43675	0.796649	Distal Intergenic	chr13	64311568	64316701	5134	+	283491	uc001vif.1	-664179	NA	OR7E156P	olfactory receptor, family 7, subfamily E, member 156 pseudogene
Peak_72029	chr20:29616063-29616561	-1.103	3.4937	12.83	0.00136	0.5621	0.217941	0.393102	0.0952625	0.293694	chr20	29616064	29616561	498	2.51567	0.981101	2.56413	0.96256	Promoter (2-3kb)	chr20	29614261	29653908	39648	+	284802	uc010ztk.1	2300	ENSG00000149531	FRG1B	FSHD region gene 1 family, member B
Peak_87517	chr3:197806565-197808798	0.6071	3.6887	7.697	0.01863	0.6743	0.21794	0.0346479	0.198861	0.548552	chr3	197806566	197808798	2233	3.50416	0.535704	6.54123	0.286978	Promoter (<=1kb)	chr3	197784404	197807542	23139	-	348840	uc003fyx.3	0	ENSG00000226435	ANKRD18DP	ankyrin repeat domain 18D, pseudogene
Peak_15943	chr10:99733680-99735235	0.5819	3.2896	7.982	0.03349	0.8043	0.217905	9.89e-16	0.374849	0.407246	chr10	99733681	99735235	1555	3.27752	0.596716	5.49259	0.35607	Intron (uc001kou.2/55118, intron 13 of 14)	chr10	99624757	99696123	71367	-	55118	uc001kot.2	-39112	ENSG00000095713	CRTAC1	cartilage acidic protein 1
Peak_136911	chr9:105485694-105486126	-1.264	2.179	6.866	0.0144	0.6352	0.217787	0.2979	0.116995	0.367318	chr9	105485695	105486126	432	1.32995	0.801102	1.66015	0.641765	Distal Intergenic	chr9	105757593	105780770	23178	+	1539	uc004bbs.2	-271898	ENSG00000155833	CYLC2	cylicin, basic protein of sperm head cytoskeleton 2
Peak_94406	chr4:133204053-133204984	-1.254	2.8588	11.25	0.002428	0.5621	0.217716	0.44497	0.114421	0.222894	chr4	133204054	133204984	931	2.5128	0.824955	3.04598	0.680552	Distal Intergenic	chr4	134070470	134074404	3935	+	57575	uc003igz.3	-866416	ENSG00000138650	PCDH10	protocadherin 10
Peak_35712	chr13:82709813-82710390	-1.026	2.1283	5.569	0.02597	0.7429	0.217669	0.317598	0.124074	0.340659	chr13	82709814	82710390	577	1.6175	0.814247	1.98649	0.662999	Distal Intergenic	chr13	84451343	84456528	5186	-	114798	uc001vlk.3	1746714	ENSG00000178235	SLITRK1	SLIT and NTRK-like family, member 1
Peak_142611	chrX:151998835-152000116	0.4354	5.5861	5.897	0.0855	0.9736	0.217649	0	5.62e-06	0.782346	chrX	151998836	152000116	1281	4.41903	0.764464	5.78056	0.584406	Promoter (<=1kb)	chrX	151995871	151999301	3431	-	1069	uc004fgq.3	0	ENSG00000147400	CETN2	centrin, EF-hand protein, 2
Peak_49156	chr17:25281995-25282376	-1.082	2.9335	10.06	0.003833	0.5621	0.217603	0.280623	0.0750775	0.426696	chr17	25281996	25282376	381	2.02404	0.83164	2.43379	0.691625	Distal Intergenic	chr17	25620936	25621022	87	-	100616277	uc021ttf.1	339026	ENSG00000263583	MIR4522	microRNA 4522
Peak_35683	chr13:82014776-82015193	-1.488	2.0731	11.33	0.00235	0.5621	0.217539	0.444783	0.1983	0.139378	chr13	82014777	82015193	417	1.24576	0.885961	1.40611	0.784927	Distal Intergenic	chr13	80910112	80915086	4975	-	10253	uc001vlj.3	-1100107	ENSG00000136158	SPRY2	sprouty homolog 2 (Drosophila)
Peak_137667	chr9:119835351-119836981	-0.456	3.0398	3.866	0.1117	0.9736	0.217503	0	0.039459	0.743038	chr9	119835352	119836981	1630	2.79062	0.488278	5.71522	0.238415	Intron (uc022bml.1/23245, intron 18 of 20)	chr9	119943345	119943480	136	-	100124538	uc022bmp.1	108128	ENSG00000207268	SNORA70C	small nucleolar RNA, H/ACA box 70C
Peak_77267	chr3:9029302-9030398	0.3965	3.1846	4.066	0.1633	0.9736	0.217469	0.365943	0.186576	0.230012	chr3	9029303	9030398	1096	2.24853	0.800219	2.80989	0.64035	Intron (uc003brf.2/9901, intron 1 of 21)	chr3	8918880	9005159	86280	-	56852	uc003brd.3	-25239	ENSG00000070950	RAD18	RAD18 E3 ubiquitin protein ligase
Peak_137042	chr9:108319814-108321106	0.3915	4.5316	3.526	0.1495	0.9736	0.217421	7.99e-17	0.0163977	0.766181	chr9	108319815	108321106	1292	4.1815	0.408829	10.228	0.167141	Promoter (<=1kb)	chr9	108320411	108403399	82989	+	2218	uc004bcr.3	0	ENSG00000106692	FKTN	fukutin
Peak_99062	chr5:22055587-22056602	-1.494	2.991	12.27	0.001663	0.5621	0.217379	0.319014	0.156861	0.306747	chr5	22055588	22056602	1015	2.39754	0.824109	2.90925	0.679155	Intron (uc010iuc.2/1010, intron 10 of 11)	chr5	22142461	22152105	9645	+	5369	uc011cnp.1	-86873	ENSG00000168967	PMCHL1	pro-melanin-concentrating hormone-like 1, pseudogene
Peak_96010	chr4:159080227-159081475	-0.5968	3.4237	6.573	0.02351	0.7205	0.21733	0	0.0298254	0.752845	chr4	159080228	159081475	1248	3.1105	0.483045	6.43937	0.233332	Intron (uc003ipp.4/51313, intron 3 of 4)	chr4	159045732	159093718	47987	-	51313	uc003ipp.4	13490	ENSG00000164125	FAM198B	family with sequence similarity 198, member B
Peak_125018	chr7:152898430-152898892	-1.228	1.5114	6.693	0.01555	0.6475	0.217202	0.266877	0.0595321	0.456389	chr7	152898431	152898892	462	0.0977536	1.10641	0.0883522	1.22414	Distal Intergenic	chr7	152456834	152552464	95631	+	57180	uc003wle.2	442058	ENSG00000133627	ACTR3B	ARP3 actin-related protein 3 homolog B (yeast)
Peak_105785	chr5:145671104-145671507	-0.7692	1.877	6.327	0.0274	0.7565	0.217136	0.296572	0.304136	0.182156	chr5	145671105	145671507	403	0.873891	0.803815	1.08718	0.646118	Downstream (2-3kb)	chr5	145718587	145720083	1497	+	5459	uc003loa.2	-47482	ENSG00000091010	POU4F3	POU class 4 homeobox 3
Peak_15919	chr10:99392408-99393978	0.5215	4.4781	5.321	0.05826	0.9153	0.217135	0.313096	0.195038	0.274731	chr10	99392409	99393978	1570	4.08643	0.460995	8.86437	0.212517	Promoter (<=1kb)	chr10	99374310	99393344	19035	-	118812	uc001kob.4	0	ENSG00000171160	MORN4	MORN repeat containing 4
Peak_111016	chr6:67793295-67794876	-1.487	3.4676	11.48	0.002221	0.5621	0.217062	0.284304	0.152434	0.3462	chr6	67793296	67794876	1581	2.88056	0.907913	3.17273	0.824305	Distal Intergenic	chr6	66497772	66499376	1605	+	442229	uc011dxw.2	1297104	NA	SLC25A51P1	solute carrier family 25, member 51 pseudogene 1
Peak_14882	chr10:80615758-80616796	0.567	4.1546	5.509	0.0359	0.8162	0.216998	0.290981	0.233789	0.258232	chr10	80615759	80616796	1038	2.60046	1.26533	2.05516	1.60107	Distal Intergenic	chr10	80703083	80827205	124123	-	283050	uc001jzx.3	211446	ENSG00000224596	ZMIZ1-AS1	ZMIZ1 antisense RNA 1
Peak_85569	chr3:165681251-165682126	-1.263	2.3462	7.298	0.01192	0.6157	0.216969	0.355085	0.146906	0.28104	chr3	165681252	165682126	875	1.76983	0.821903	2.15333	0.675525	Distal Intergenic	chr3	165490692	165555253	64562	-	590	uc003fem.4	-126873	ENSG00000114200	BCHE	butyrylcholinesterase
Peak_101353	chr5:66206062-66206439	-0.7664	1.5937	4.707	0.04362	0.8518	0.21693	0	0.0361381	0.746932	chr5	66206063	66206439	377	0.678024	0.899259	0.753981	0.808667	Intron (uc003jur.4/375449, intron 4 of 5)	chr5	66254698	66445417	190720	+	375449	uc003juu.1	-48635	ENSG00000069020	MAST4	microtubule associated serine/threonine kinase family member 4
Peak_98984	chr5:20664729-20665233	-1.035	2.4382	9.441	0.004888	0.5621	0.216867	0.407859	0.147079	0.228195	chr5	20664730	20665233	504	1.82062	0.568753	3.20107	0.32348	Intron (uc003jge.1/uc003jge.1, intron 2 of 11)	chr5	19473155	20575982	1102828	-	1016	uc003jgc.3	-89251	ENSG00000145526	CDH18	cadherin 18, type 2
Peak_129491	chr8:86781656-86782035	-0.8627	2.6737	7.658	0.01021	0.6074	0.216826	0.343766	0.120831	0.318577	chr8	86781657	86782035	379	2.22456	0.56584	3.93143	0.320175	Intron (uc022axh.1/254958, intron 2 of 2)	chr8	86758551	86789306	30756	-	254958	uc022axh.1	7649	ENSG00000205176	REXO1L1P	REX1, RNA exonuclease 1 homolog (S. cerevisiae)-like 1, pseudogene
Peak_132205	chr8:133203943-133205040	0.4913	3.9764	6.649	0.05719	0.9104	0.216729	8.73e-18	1.71e-05	0.783254	chr8	133203944	133205040	1097	3.10214	0.685941	4.52247	0.470514	Intron (uc003yti.3/3786, intron 14 of 14)	chr8	133073733	133117512	43780	-	10086	uc011liy.1	-87528	ENSG00000132297	HHLA1	HERV-H LTR-associating 1
Peak_117689	chr7:14521171-14521624	-1.222	2.2588	7.117	0.0129	0.6222	0.216604	0.346887	0.148737	0.287772	chr7	14521172	14521624	453	1.38704	0.829036	1.67307	0.687301	Intron (uc003ssz.3/1607, intron 6 of 24)	chr7	14184674	14881075	696402	-	1607	uc003ssz.3	359903	ENSG00000136267	DGKB	diacylglycerol kinase, beta 90kDa
Peak_52376	chr18:14750342-14751762	-1.289	3.3699	10.69	0.002996	0.5621	0.216598	0.36127	0.186989	0.235144	chr18	14750343	14751762	1420	2.37808	1.00387	2.3689	1.00776	Intron (uc010xak.2/374860, intron 1 of 29)	chr18	14748239	14817086	68848	+	374860	uc010xak.2	3523	ENSG00000180777	ANKRD30B	ankyrin repeat domain 30B
Peak_141378	chrX:104601772-104602559	-1.365	2.1167	15.37	0.0005657	0.5621	0.216493	0.551999	0.163936	0.0675718	chrX	104601773	104602559	787	1.30266	0.767395	1.69751	0.588895	Intron (uc004elz.1/26280, intron 5 of 10)	chrX	104463611	104465358	1748	-	56157	uc004ema.3	-137201	ENSG00000268629	TEX13A	testis expressed 13A
Peak_25252	chr12:7589996-7590615	-1.119	2.2231	12.94	0.001306	0.5621	0.216407	0.47315	0.167544	0.1429	chr12	7589997	7590615	619	1.23347	0.790846	1.55968	0.625438	Intron (uc001qsy.3/283316, intron 18 of 19)	chr12	7507557	7596749	89193	-	283316	uc001qsy.3	6752	ENSG00000177675	CD163L1	CD163 molecule-like 1
Peak_131146	chr8:116014404-116015286	-1.302	2.6279	8.391	0.007496	0.5825	0.216323	0.339967	0.152055	0.291655	chr8	116014405	116015286	882	2.00996	0.832361	2.41477	0.692824	Distal Intergenic	chr8	116420724	116680234	259511	-	7227	uc011lhy.2	665829	ENSG00000104447	TRPS1	trichorhinophalangeal syndrome I
Peak_11510	chr10:2867192-2867756	-1.242	1.5917	4.658	0.04019	0.8373	0.216234	0.284456	0.241161	0.258149	chr10	2867193	2867756	564	0.294751	1.12854	0.261178	1.27361	Distal Intergenic	chr10	3109712	3178997	69286	+	5214	uc001igp.3	-242519	ENSG00000067057	PFKP	phosphofructokinase, platelet
Peak_67429	chr2:177808666-177809088	-0.6725	1.9372	4.764	0.05027	0.8827	0.216206	0.322589	0.227401	0.233804	chr2	177808667	177809088	422	1.24969	0.501907	2.48989	0.25191	Distal Intergenic	chr2	178077422	178084054	6633	+	220988	uc002ulb.1	-268755	ENSG00000170144	HNRNPA3	heterogeneous nuclear ribonucleoprotein A3
Peak_130953	chr8:111574957-111575682	-1.298	2.7899	10.97	0.002692	0.5621	0.216184	0.386776	0.157994	0.239046	chr8	111574958	111575682	725	2.18742	0.80193	2.7277	0.643092	Distal Intergenic	chr8	110979233	110988076	8844	-	27012	uc010mcw.3	-587606	ENSG00000164794	KCNV1	potassium channel, subfamily V, member 1
Peak_127990	chr8:61473336-61473991	-0.6419	2.1267	4.663	0.05005	0.8813	0.216142	0	0.220283	0.563575	chr8	61473337	61473991	655	1.26527	0.7443	1.69994	0.553983	Intron (uc003xud.2/5862, intron 2 of 7)	chr8	61429469	61536203	106735	+	5862	uc003xud.2	44522	ENSG00000104388	RAB2A	RAB2A, member RAS oncogene family
Peak_20016	chr11:39628714-39629699	-1.17	2.3606	10.13	0.003725	0.5621	0.216081	0.402962	0.186691	0.194265	chr11	39628715	39629699	985	1.48297	0.751639	1.97299	0.564961	Distal Intergenic	chr11	40135751	40314680	178930	-	57689	uc001mxb.2	685965	ENSG00000148948	LRRC4C	leucine rich repeat containing 4C
Peak_141230	chrX:100528272-100528665	-0.6462	2.0775	3.115	0.08918	0.9736	0.216076	0.0481216	0.163446	0.572357	chrX	100528273	100528665	393	1.20934	0.883272	1.36916	0.78017	Intron (uc004eha.3/54457, intron 1 of 10)	chrX	100523241	100542793	19553	-	54457	uc004eha.3	14520	ENSG00000102387	TAF7L	TAF7-like RNA polymerase II, TATA box binding protein (TBP)-associated factor, 50kDa
Peak_129435	chr8:85572015-85573215	-1.399	2.8291	11.95	0.00187	0.5621	0.216068	0.332285	0.120872	0.330775	chr8	85572016	85573215	1200	2.30265	0.78748	2.92407	0.620124	Intron (uc003ycq.4/138046, intron 3 of 9)	chr8	85618162	85834078	215917	+	138046	uc003ycu.4	-46146	ENSG00000184672	RALYL	RALY RNA binding protein-like
Peak_114132	chr6:124257107-124257605	-0.8633	2.2735	8.703	0.00793	0.5845	0.215945	0.176418	0.273187	0.334449	chr6	124257108	124257605	498	1.49857	0.647284	2.31517	0.418977	Intron (uc010kep.1/154215, intron 1 of 2)	chr6	124125069	124604288	479220	+	154215	uc010kep.1	132536	ENSG00000188580	NKAIN2	Na+/K+ transporting ATPase interacting 2
Peak_105296	chr5:136957416-136959102	0.4577	3.9768	5.579	0.07951	0.9701	0.215796	0.320833	0.285932	0.177439	chr5	136957417	136959102	1686	3.27859	0.550243	5.95843	0.302767	3' UTR	chr5	136983261	136983338	78	-	100126343	uc021ydz.1	25921	ENSG00000216009	MIR874	microRNA 874
Peak_121293	chr7:82355966-82356567	-0.6806	2.4357	6.979	0.02935	0.7709	0.215774	0.271185	0.205587	0.307454	chr7	82355967	82356567	601	2.09086	0.420377	4.97376	0.176717	Distal Intergenic	chr7	82449796	82508778	58983	-	27445	uc003uht.1	152811	ENSG00000186472	PCLO	piccolo presynaptic cytomatrix protein
Peak_123264	chr7:118683551-118684090	-1.187	2.5084	6.872	0.01436	0.6345	0.215744	0.314578	0.163147	0.306531	chr7	118683552	118684090	539	1.72225	0.812176	2.12054	0.659629	Distal Intergenic	chr7	117864712	117882784	18073	+	56311	uc003vji.3	819378	ENSG00000106013	ANKRD7	ankyrin repeat domain 7
Peak_127445	chr8:51352299-51353094	-1.331	2.6958	9.424	0.004922	0.5621	0.215645	0.346663	0.176122	0.26157	chr8	51352300	51353094	795	1.41942	1.11514	1.27287	1.24353	Intron (uc010lxy.1/54212, intron 6 of 19)	chr8	51085121	51705427	620307	+	54212	uc011ldl.1	267973	ENSG00000147481	SNTG1	syntrophin, gamma 1
Peak_137893	chr9:123554946-123556539	0.4438	4.4424	3.762	0.1078	0.9736	0.215616	0.303484	0.169805	0.311095	chr9	123554947	123556539	1593	4.05743	0.45838	8.85167	0.210112	Promoter (<=1kb)	chr9	123555775	123561009	5235	+	100288842	uc011lyd.1	0	ENSG00000214654	LOC100288842	UDP-GlcNAc:betaGal beta-1,3-N-acetylglucosaminyltransferase 5 pseudogene
Peak_114021	chr6:122136140-122136980	-1.193	2.8947	8.384	0.007519	0.5825	0.215596	0.349935	0.146249	0.28822	chr6	122136141	122136980	840	2.39464	0.879555	2.72256	0.773617	Distal Intergenic	chr6	121756745	121769230	12486	+	2697	uc011ebo.1	380235	ENSG00000152661	GJA1	gap junction protein, alpha 1, 43kDa
Peak_141069	chrX:92253429-92254149	-1.559	1.4925	10.92	0.002745	0.5621	0.21547	0.431503	0.228011	0.125016	chrX	92253430	92254149	720	0.483748	1.02586	0.471553	1.05239	Distal Intergenic	chrX	92925925	92928682	2758	-	4675	uc004efq.3	675252	ENSG00000186310	NAP1L3	nucleosome assembly protein 1-like 3
Peak_76337	chr22:38070870-38072227	0.7158	3.4022	10.89	0.01019	0.6074	0.21542	0.418582	0.227215	0.138783	chr22	38070871	38072227	1357	2.02974	1.29973	1.56166	1.6893	Promoter (<=1kb)	chr22	38071613	38075809	4197	+	3956	uc003atn.3	0	ENSG00000100097	LGALS1	lectin, galactoside-binding, soluble, 1
Peak_106742	chr5:161406875-161407818	-1.318	2.884	7.966	0.008956	0.5987	0.215397	0.335377	0.148623	0.300604	chr5	161406876	161407818	943	2.06241	0.962991	2.14167	0.927351	Distal Intergenic	chr5	161494648	161582545	87898	+	2566	uc003lyy.4	-87772	ENSG00000113327	GABRG2	gamma-aminobutyric acid (GABA) A receptor, gamma 2
Peak_97821	chr4:190873560-190874449	-1.299	3.8353	12.06	0.001794	0.5621	0.215379	0.330677	0.150816	0.303128	chr4	190873561	190874449	889	2.91789	1.03398	2.82199	1.06912	Exon (uc003izs.3/2483, exon 4 of 9)	chr4	190861974	190884359	22386	+	2483	uc003izs.3	12475	ENSG00000109536	FRG1	FSHD region gene 1
Peak_20631	chr11:55945725-55946480	-1.237	2.6625	9.265	0.005244	0.5621	0.215327	0.379197	0.166691	0.238786	chr11	55945726	55946480	755	1.55383	1.17819	1.31883	1.38813	Promoter (2-3kb)	chr11	55944094	55945032	939	+	282775	uc010rjb.2	2386	ENSG00000174957	OR5J2	olfactory receptor, family 5, subfamily J, member 2
Peak_81381	chr3:83746553-83747426	-1.275	2.5917	11.98	0.00185	0.5621	0.215317	0.41758	0.196471	0.170633	chr3	83746554	83747426	873	2.01254	0.710998	2.83059	0.505518	Distal Intergenic	chr3	84687556	84918726	231171	-	440970	uc003dqi.3	1172172	ENSG00000242641	LINC00971	long intergenic non-protein coding RNA 971
Peak_134921	chr9:45697548-45697908	-1.124	1.8551	5.719	0.02421	0.7302	0.21527	0.391651	0.135459	0.25762	chr9	45697549	45697908	360	0.297403	1.261	0.235847	1.59011	Distal Intergenic	chr9	45727029	45728283	1255	+	548321	uc004adn.4	-29480	NA	NA	NA
Peak_137832	chr9:122564499-122565421	0.4664	3.8224	6.481	0.07371	0.9548	0.215201	0.271594	0.309821	0.203384	chr9	122564500	122565421	922	2.60346	0.990633	2.62808	0.981353	Distal Intergenic	chr9	121928908	122131739	202832	-	1620	uc004bkc.2	-433682	ENSG00000078725	BRINP1	bone morphogenetic protein/retinoic acid inducible neural-specific 1
Peak_21721	chr11:76865172-76866170	0.5691	3.8177	6.356	0.03723	0.8249	0.215178	0.313885	0.0589115	0.412026	chr11	76865173	76866170	998	2.48921	1.14036	2.18283	1.30041	Intron (uc010rsl.2/4647, intron 4 of 26)	chr11	76885644	76896041	10398	+	4647	uc001oyd.3	-20471	ENSG00000137474	MYO7A	myosin VIIA
Peak_105743	chr5:145068546-145069492	0.4972	3.785	6.785	0.04898	0.8785	0.215109	0	0.343699	0.441192	chr5	145068547	145069492	946	2.18456	1.42992	1.52775	2.04466	Distal Intergenic	chr5	145138582	145214899	76318	-	153768	uc003lno.1	146352	ENSG00000186314	PRELID2	PRELI domain containing 2
Peak_20629	chr11:55870888-55871876	-1.371	3.028	12.41	0.001578	0.5621	0.215102	0.250607	0.166181	0.36811	chr11	55870889	55871876	988	2.10435	0.932538	2.25659	0.869628	Promoter (1-2kb)	chr11	55872519	55873457	939	+	390151	uc010riy.2	-1630	ENSG00000181767	OR8H2	olfactory receptor, family 8, subfamily H, member 2
Peak_101541	chr5:70750829-70752314	0.3948	4.5092	3.361	0.147	0.9736	0.215073	0	0.283095	0.501831	chr5	70750830	70752314	1485	4.35537	0.488918	8.90818	0.239041	Promoter (<=1kb)	chr5	70751442	70807178	55737	+	55814	uc003kbn.1	0	ENSG00000145734	BDP1	B double prime 1, subunit of RNA polymerase III transcription initiation factor IIIB
Peak_79220	chr3:41158504-41159519	0.6362	3.7421	7.419	0.01651	0.6563	0.214952	0	0.148022	0.637026	chr3	41158505	41159519	1015	2.44251	1.09656	2.22742	1.20245	Distal Intergenic	chr3	41236401	41280845	44445	+	1499	uc010hia.1	-77896	ENSG00000168036	CTNNB1	catenin (cadherin-associated protein), beta 1, 88kDa
Peak_103153	chr5:99549024-99550241	-1.36	3.3902	12.34	0.001624	0.5621	0.214892	0.309894	0.166017	0.309197	chr5	99549025	99550241	1217	2.9518	0.793903	3.71809	0.630283	Distal Intergenic	chr5	99715209	99723958	8750	-	100133050	uc011cuw.1	174933	NA	LOC100133050	glucuronidase, beta pseudogene
Peak_72033	chr20:29623113-29623444	-0.8074	3.4845	10.39	0.003363	0.5621	0.214783	0.241849	0.23858	0.304788	chr20	29623114	29623444	331	2.48177	0.941418	2.63621	0.886268	Promoter (<=1kb)	chr20	29624035	29653908	29874	+	284802	uc010ztl.1	-921	ENSG00000149531	FRG1B	FSHD region gene 1 family, member B
Peak_55504	chr18:71570498-71570927	-0.7097	2.3171	5.711	0.02486	0.7357	0.214732	0.280186	0.119766	0.385316	chr18	71570499	71570927	429	1.28532	0.945406	1.35954	0.893793	Distal Intergenic	chr18	71740588	71767303	26716	-	201456	uc002lld.2	196804	ENSG00000141665	FBXO15	F-box protein 15
Peak_87775	chr4:4821652-4822730	0.4066	3.6535	4.834	0.1258	0.9736	0.214589	0.0609445	0.217603	0.506863	chr4	4821653	4822730	1078	2.2165	1.25507	1.76603	1.57521	Distal Intergenic	chr4	4861392	4865660	4269	+	4487	uc003gif.3	-39739	ENSG00000163132	MSX1	msh homeobox 1
Peak_73674	chr21:10578437-10579131	-1.197	3.3671	10.45	0.003291	0.5621	0.214562	0.275718	0.13365	0.376071	chr21	10578438	10579131	694	2.3181	1.08303	2.14039	1.17295	Intron (uc011abv.2/uc011abv.2, intron 11 of 11)	chr21	10906743	10990920	84178	-	7179	uc002yip.1	412482	ENSG00000274391	TPTE	transmembrane phosphatase with tensin homology
Peak_34181	chr13:50967601-50968101	-0.4548	1.8439	2.546	0.2103	0.9736	0.214529	0.110801	0.178625	0.496045	chr13	50967602	50968101	500	1.44199	0.561472	2.56824	0.315251	Intron (uc001vee.1/10301, intron 3 of 5)	chr13	50746154	50747751	1598	+	145165	uc001vej.3	221947	ENSG00000232150	ST13P4	suppression of tumorigenicity 13 (colon carcinoma) (Hsp70 interacting protein) pseudogene 4
Peak_103129	chr5:98902290-98903035	-1.43	2.7504	8.179	0.00819	0.5886	0.214523	0.230431	0.225315	0.329731	chr5	98902291	98903035	745	1.99288	1.01352	1.9663	1.02723	Distal Intergenic	chr5	98264838	98266713	1876	+	100289230	uc021ybw.1	638197	NA	LOC100289230	uncharacterized LOC100289230
Peak_91125	chr4:74429022-74429780	-1.144	2.6693	9.503	0.004768	0.5621	0.21447	0.399527	0.0869592	0.299044	chr4	74429023	74429780	758	2.25646	0.764051	2.95329	0.583774	Distal Intergenic	chr4	74374520	74394250	19731	+	728040	uc031sft.1	55260	ENSG00000250436	LOC728040	hCG1813624
Peak_4468	chr1:96512584-96513520	-1.015	2.5465	8.842	0.006226	0.574	0.214409	0.271888	0.145664	0.36804	chr1	96512585	96513520	936	2.13961	0.584868	3.65828	0.34207	Distal Intergenic	chr1	95940293	95944912	4620	+	440594	uc021oqf.1	573227	ENSG00000233907	FLJ31662	uncharacterized LOC440594
Peak_52387	chr18:15192996-15194872	-1.713	4.7107	14.69	0.0007103	0.5621	0.214398	0.268816	0.159157	0.35763	chr18	15192997	15194872	1876	3.80419	1.13312	3.35728	1.28395	Distal Intergenic	chr18	15313555	15325918	12364	-	644669	uc002ktd.1	132921	ENSG00000215512	LOC644669	ankyrin repeat domain 30B pseudogene
Peak_3885	chr1:86530022-86530567	-1.182	2.2719	8.449	0.007317	0.5825	0.214299	0.436458	0.122374	0.226869	chr1	86530023	86530567	545	1.67342	0.745936	2.24339	0.55642	Intron (uc001dlj.3/255631, intron 53 of 59)	chr1	86194916	86622154	427239	-	255631	uc001dlj.3	92131	ENSG00000171502	COL24A1	collagen, type XXIV, alpha 1
Peak_8583	chr1:195448772-195449404	-1.537	2.511	11.76	0.002008	0.5621	0.214294	0.390388	0.207773	0.187545	chr1	195448773	195449404	632	1.92051	0.965216	1.98972	0.931641	Distal Intergenic	chr1	196227219	196311379	84161	-	343450	uc001gth.1	862606	ENSG00000162687	KCNT2	potassium channel, subfamily T, member 2
Peak_80003	chr3:57613593-57614168	-0.4667	2.1423	2.694	0.1785	0.9736	0.214227	0.21638	0.0120925	0.5573	chr3	57613594	57614168	575	0.766047	1.17665	0.65104	1.38451	3' UTR	chr3	57557090	57583215	26126	-	378	uc003dix.4	-30953	ENSG00000168374	ARF4	ADP-ribosylation factor 4
Peak_37001	chr13:108354897-108355599	-0.8163	2.2512	5.995	0.02131	0.702	0.214198	0.334418	0.0299202	0.421464	chr13	108354898	108355599	702	1.57556	0.55178	2.85542	0.304461	Intron (uc001vql.3/728215, intron 2 of 2)	chr13	107820879	108519460	698582	-	728215	uc001vql.3	164562	ENSG00000204442	FAM155A	family with sequence similarity 155, member A
Peak_111385	chr6:74871035-74871608	-1.282	2.5532	9.232	0.005315	0.5621	0.214196	0.399475	0.123429	0.2629	chr6	74871036	74871608	573	1.94351	0.836714	2.32279	0.70009	Intron (uc003phr.3/uc003phr.3, intron 1 of 3)	chr6	74405508	74538041	132534	+	135228	uc003php.3	466100	ENSG00000156535	CD109	CD109 molecule
Peak_8325	chr1:188990907-188991551	-0.8677	2.4169	7.185	0.01252	0.6196	0.213998	1.09e-20	0.00272475	0.783278	chr1	188990908	188991551	644	1.6986	0.574815	2.95504	0.330412	Distal Intergenic	chr1	190066797	190444942	378146	-	339479	uc010pot.1	1454034	ENSG00000162670	BRINP3	bone morphogenetic protein/retinoic acid inducible neural-specific 3
Peak_96767	chr4:172183064-172184389	-1.384	3.1285	14.53	0.0007508	0.5621	0.213971	0.44648	0.106202	0.233347	chr4	172183065	172184389	1325	2.71703	0.806046	3.37081	0.64971	Distal Intergenic	chr4	171961753	171980311	18559	+	100506122	uc003isu.2	222636	ENSG00000248872	LOC100506122	uncharacterized LOC100506122
Peak_40648	chr14:79477288-79478045	-0.6822	2.5844	6.799	0.0247	0.735	0.213945	0.314	0.108339	0.363715	chr14	79477289	79478045	757	1.7394	0.634388	2.74185	0.402448	Intron (uc001xum.2/9369, intron 14 of 20)	chr14	79745682	80334633	588952	+	9369	uc001xup.3	-268393	ENSG00000021645	NRXN3	neurexin 3
Peak_74163	chr21:23230330-23231271	-1.242	3.0059	12.01	0.001831	0.5621	0.213916	0.428893	0.15333	0.203861	chr21	23230331	23231271	941	2.34256	0.835601	2.80345	0.698228	Distal Intergenic	chr21	23095613	23109639	14027	-	378828	uc021wht.1	-121632	ENSG00000238265	LINC00317	long intergenic non-protein coding RNA 317
Peak_67889	chr2:185941862-185943016	-1.477	2.9686	12.67	0.001441	0.5621	0.213852	0.368765	0.190714	0.226669	chr2	185941863	185943016	1154	2.37149	0.978769	2.42293	0.95799	Distal Intergenic	chr2	185463093	185804214	341122	+	91752	uc002uph.3	479923	ENSG00000170396	ZNF804A	zinc finger protein 804A
Peak_90650	chr4:64450868-64451369	-1.319	2.436	7.84	0.009448	0.6065	0.213728	0.364948	0.113923	0.307401	chr4	64450869	64451369	501	1.80033	0.884954	2.03438	0.783143	Distal Intergenic	chr4	65144177	65147277	3101	-	253017	uc010ihi.3	696408	ENSG00000205678	TECRL	trans-2,3-enoyl-CoA reductase-like
Peak_107057	chr5:167636214-167636993	-0.7472	2.8627	9.224	0.01071	0.6118	0.213688	0.293486	0.196137	0.296689	chr5	167636215	167636993	779	1.72366	0.965509	1.78523	0.932207	Intron (uc010jjd.3/57451, intron 19 of 28)	chr5	167719065	167899308	180244	+	23286	uc003lzu.3	-82850	ENSG00000113645	WWC1	WW and C2 domain containing 1
Peak_12633	chr10:27261889-27262662	-1.294	2.2951	10.42	0.003329	0.5621	0.21364	0.390271	0.209056	0.187033	chr10	27261890	27262662	773	1.22186	0.98334	1.24256	0.966958	Distal Intergenic	chr10	27220135	27230930	10796	-	387644	uc001itf.2	-31732	ENSG00000232224	LINC00202-1	long intergenic non-protein coding RNA 202-1
Peak_116387	chr6:158774023-158774400	-0.9612	1.6657	6.067	0.02062	0.6951	0.21361	2.74e-17	0.0969538	0.689436	chr6	158774024	158774400	377	0.587337	0.943324	0.622625	0.88986	Intron (uc011efo.2/56995, intron 1 of 7)	chr6	158733692	158902570	168879	+	56995	uc011efo.2	40708	ENSG00000130338	TULP4	tubby like protein 4
Peak_48054	chr16:84636491-84637225	0.5595	2.5211	4.171	0.06928	0.9467	0.213474	0	0.0371815	0.749344	chr16	84636492	84637225	734	1.5317	0.884458	1.7318	0.782266	Intron (uc002fid.3/23406, intron 2 of 3)	chr16	84599204	84651669	52466	-	23406	uc002fid.3	15177	ENSG00000103187	COTL1	coactosin-like F-actin binding protein 1
Peak_20612	chr11:55119276-55120462	-1.374	3.255	8.666	0.006691	0.576	0.213313	0.291942	0.154769	0.339977	chr11	55119277	55120462	1186	2.26885	1.05396	2.1527	1.11082	Distal Intergenic	chr11	55110677	55111663	987	+	81327	uc010rie.2	9785	ENSG00000181961	OR4A16	olfactory receptor, family 4, subfamily A, member 16
Peak_8863	chr1:200986352-200986782	0.6538	2.9536	7.43	0.01972	0.6887	0.213129	0	0.035928	0.750943	chr1	200986353	200986782	430	1.88107	0.954684	1.97036	0.911421	Intron (uc001gvr.2/23046, intron 33 of 33)	chr1	200938514	200992828	54315	-	23046	uc001gvr.2	6475	ENSG00000116852	KIF21B	kinesin family member 21B
Peak_65290	chr2:140664204-140664745	-1.266	2.1801	12.74	0.001405	0.5621	0.213125	0.416845	0.18773	0.1823	chr2	140664205	140664745	541	1.60649	0.702688	2.28621	0.49377	Distal Intergenic	chr2	139654894	139656744	1851	+	647012	uc021vqc.1	1009851	NA	YY1P2	YY1 transcription factor pseudogene 2
Peak_71642	chr20:17347224-17347918	-0.9482	2.1994	5.078	0.03278	0.7999	0.213076	0.327946	0.168476	0.290502	chr20	17347225	17347918	694	0.488949	1.4661	0.333504	2.14944	Intron (uc002wpl.3/5126, intron 5 of 12)	chr20	17207597	17465222	257626	+	5126	uc002wpm.3	140321	ENSG00000125851	PCSK2	proprotein convertase subtilisin/kexin type 2
Peak_55011	chr18:62887335-62888065	-1.232	2.5919	8.47	0.007254	0.5825	0.213069	0.364489	0.182217	0.240226	chr18	62887336	62888065	730	1.95405	0.846886	2.30734	0.717215	Distal Intergenic	chr18	63417488	63548175	130688	+	1005	uc002ljz.3	-530152	ENSG00000081138	CDH7	cadherin 7, type 2
Peak_44460	chr15:79236893-79238314	0.4317	3.1759	3.314	0.1167	0.9736	0.213025	1.99e-16	0.0491434	0.737832	chr15	79236894	79238314	1421	2.85211	0.49252	5.79085	0.242576	Promoter (<=1kb)	chr15	79214092	79237420	23329	-	1512	uc010unf.1	0	ENSG00000103811	CTSH	cathepsin H
Peak_38805	chr14:46427360-46428874	-1.651	3.9019	13.46	0.001085	0.5621	0.212957	0.265364	0.173901	0.347779	chr14	46427361	46428874	1514	3.02193	1.03425	2.92186	1.06967	Distal Intergenic	chr14	46533362	46971104	437743	+	100506412	uc031qoi.1	-106001	ENSG00000258700	LINC00871	long intergenic non-protein coding RNA 871
Peak_39731	chr14:63330166-63331341	-1.143	3.012	8.702	0.006594	0.575	0.212944	0.339819	0.110045	0.337192	chr14	63330167	63331341	1175	2.45102	0.667786	3.67037	0.445939	Intron (uc001xfx.3/27133, intron 4 of 10)	chr14	63173945	63511955	338011	-	27133	uc001xfx.3	181788	ENSG00000140015	KCNH5	potassium voltage-gated channel, subfamily H (eag-related), member 5
Peak_22429	chr11:90475123-90476333	-1.351	3.3853	11.74	0.002023	0.5621	0.212893	0.318255	0.18895	0.279903	chr11	90475124	90476333	1210	2.69731	0.833899	3.23458	0.695388	Intron (uc021qoq.1/uc021qoq.1, intron 3 of 6)	chr11	90288942	90289025	84	-	100616186	uc021qor.1	-187308	ENSG00000266703	MIR4490	microRNA 4490
Peak_133390	chr9:8244331-8244960	-0.6399	2.4659	6.321	0.03858	0.8293	0.21282	0.354776	0.0160769	0.416327	chr9	8244332	8244960	629	1.4911	0.746438	1.99762	0.55717	Distal Intergenic	chr9	7796491	7799799	3309	-	90871	uc003zkj.3	-445161	ENSG00000137038	TMEM261	transmembrane protein 261
Peak_89271	chr4:33740548-33741504	-1.219	3.0525	11.42	0.002278	0.5621	0.212784	0.446329	0.128025	0.212862	chr4	33740549	33741504	956	2.40707	0.826757	2.91146	0.683527	Distal Intergenic	chr4	35949843	36075457	125615	-	116984	uc003gso.3	2334908	ENSG00000047365	ARAP2	ArfGAP with RhoGAP domain, ankyrin repeat and PH domain 2
Peak_52855	chr18:27176785-27177514	-1.192	2.946	10.03	0.003875	0.5621	0.212765	0.405713	0.0946767	0.286845	chr18	27176786	27177514	729	2.30226	0.748254	3.07685	0.559884	Distal Intergenic	chr18	27878876	27878926	51	+	100302131	uc021uim.1	-702090	NA	MIR302F	microRNA 302f
Peak_34569	chr13:58230215-58231848	-0.8227	3.6232	11.67	0.00207	0.5621	0.212544	0.361544	0.239551	0.186361	chr13	58230216	58231848	1633	3.42199	0.57913	5.90885	0.335391	Intron (uc001vhq.1/27253, intron 1 of 3)	chr13	58240787	58303065	62279	+	27253	uc001vhr.1	-10571	ENSG00000118946	PCDH17	protocadherin 17
Peak_99257	chr5:26540007-26540872	-1.457	3.1142	13.27	0.001161	0.5621	0.212525	0.430896	0.168466	0.188113	chr5	26540008	26540872	865	2.22528	1.00647	2.21098	1.01298	Distal Intergenic	chr5	26880709	26890942	10234	-	1007	uc011cnv.1	350934	ENSG00000113100	CDH9	cadherin 9, type 2 (T1-cadherin)
Peak_53500	chr18:38549915-38550481	-0.9099	2.8426	9.622	0.004548	0.5621	0.212517	0.317334	0.142371	0.327778	chr18	38549916	38550481	566	2.39557	0.439657	5.44872	0.193298	Distal Intergenic	chr18	39060236	39100561	40326	-	641516	uc002lan.3	550645	ENSG00000267313	KC6	keratoconus gene 6
Peak_96545	chr4:168271992-168272642	-1.895	1.8701	10.94	0.00273	0.5621	0.212454	0.223708	0.0516266	0.512211	chr4	168271993	168272642	650	1.1482	1.18888	0.965778	1.41344	Distal Intergenic	chr4	167654536	168155741	501206	-	50859	uc003iri.1	-116901	ENSG00000196104	SPOCK3	sparc/osteonectin, cwcv and kazal-like domains proteoglycan (testican) 3
Peak_5800	chr1:142825695-142826076	-1.234	2.4563	6.166	0.01971	0.6887	0.212428	0.0800359	0.228867	0.478669	chr1	142825696	142826076	381	1.28193	1.12826	1.1362	1.27296	Intron (uc001eiw.1/uc001eiw.1, intron 1 of 7)	chr1	142697421	142713605	16185	-	100874392	uc031pnv.1	-112471	NA	ANKRD20A12P	ankyrin repeat domain 20 family, member A12, pseudogene
Peak_87016	chr3:189125242-189127122	-1.452	3.7451	11.94	0.001874	0.5621	0.212347	0.293144	0.185767	0.308741	chr3	189125243	189127122	1880	3.50318	1.01864	3.43908	1.03762	Distal Intergenic	chr3	188956475	188958383	1909	-	100874027	uc031scu.1	-168739	ENSG00000230115	TPRG1-AS2	TPRG1 antisense RNA 2
Peak_81518	chr3:86908440-86909406	-1.67	2.8808	10.5	0.00323	0.5621	0.212258	0.305541	0.121628	0.360573	chr3	86908441	86909406	966	2.41045	1.16341	2.07187	1.35353	Distal Intergenic	chr3	86987123	87040257	53135	-	389136	uc003dqn.3	131816	ENSG00000206538	VGLL3	vestigial-like family member 3
Peak_139631	chrX:20788266-20789157	-1.237	2.1992	12.2	0.001706	0.5621	0.212153	0.582416	0.11374	0.0916914	chrX	20788267	20789157	891	0.775137	1.23675	0.626755	1.52954	Distal Intergenic	chrX	20168029	20285523	117495	-	6197	uc011mjl.2	-503634	ENSG00000177189	RPS6KA3	ribosomal protein S6 kinase, 90kDa, polypeptide 3
Peak_106976	chr5:166478237-166479066	-1.114	2.9079	12.1	0.001768	0.5621	0.211992	0.392173	0.116366	0.279468	chr5	166478238	166479066	829	2.09075	0.789434	2.64842	0.623206	Distal Intergenic	chr5	166711843	167420187	708345	+	57451	uc021yhi.1	-233605	ENSG00000145934	TENM2	teneurin transmembrane protein 2
Peak_110506	chr6:53844092-53844915	-0.5805	2.7098	5.812	0.05142	0.8861	0.211967	0.337579	0.0933404	0.357114	chr6	53844093	53844915	823	2.33188	0.387533	6.01726	0.150182	Intron (uc003pce.3/uc003pce.3, intron 1 of 3)	chr6	53863688	53871950	8263	+	100874282	uc031soy.1	-19595	ENSG00000236996	MLIP-IT1	MLIP intronic transcript 1 (non-protein coding)
Peak_99775	chr5:35298323-35299789	-1.373	3.4863	12.04	0.001811	0.5621	0.211928	0.380348	0.170555	0.237169	chr5	35298324	35299789	1466	3.09873	0.89134	3.47648	0.794487	Distal Intergenic	chr5	35055802	35230823	175022	-	5618	uc003jjm.3	-68966	ENSG00000113494	PRLR	prolactin receptor
Peak_30794	chr12:100750401-100751097	0.4791	2.7588	3.389	0.1038	0.9736	0.21191	4.88e-18	0.0673458	0.720745	chr12	100750402	100751097	696	2.09715	0.660758	3.17386	0.436601	Promoter (<=1kb)	chr12	100750857	100815837	64981	+	246213	uc009ztx.3	0	ENSG00000179520	SLC17A8	solute carrier family 17 (vesicular glutamate transporter), member 8
Peak_13335	chr10:49716723-49718296	0.5568	4.1473	5.634	0.03717	0.8249	0.211908	2.25e-16	0.151862	0.63623	chr10	49716724	49718296	1573	3.02187	0.965654	3.12935	0.932487	Exon (uc001jgx.1/uc001jgx.1, exon 1 of 1)	chr10	49654068	49701692	47625	-	58504	uc001jgs.4	-16604	ENSG00000128805	ARHGAP22	Rho GTPase activating protein 22
Peak_70209	chr2:227841485-227842000	-0.4828	2.2622	3.095	0.1382	0.9736	0.211896	1.22e-20	0.12747	0.660633	chr2	227841486	227842000	515	1.4342	0.736602	1.94705	0.542582	Intron (uc002voi.3/84236, intron 6 of 6)	chr2	227771466	227863923	92458	+	84236	uc002voj.3	70534	ENSG00000144468	RHBDD1	rhomboid domain containing 1
Peak_93976	chr4:123951626-123952223	-1.366	2.2193	11.35	0.002334	0.5621	0.211836	0.299885	0.126609	0.36167	chr4	123951627	123952223	597	2.09845	0.926756	2.26429	0.858877	Intron (uc003iez.4/166378, intron 11 of 15)	chr4	123844225	123949651	105427	+	166378	uc003iey.3	107998	ENSG00000145375	SPATA5	spermatogenesis associated 5
Peak_78622	chr3:30240314-30241125	-0.59	3.34	7.002	0.03306	0.8013	0.21177	0.29729	0.0992257	0.391714	chr3	30240315	30241125	811	2.75691	0.421663	6.53818	0.177799	Distal Intergenic	chr3	30647994	30713929	65936	+	7048	uc021wut.1	-407679	ENSG00000163513	TGFBR2	transforming growth factor, beta receptor II (70/80kDa)
Peak_52861	chr18:27401243-27402559	-1.292	3.2955	13.16	0.001207	0.5621	0.211746	0.34965	0.205023	0.233581	chr18	27401244	27402559	1316	2.98362	0.771418	3.86771	0.595085	Distal Intergenic	chr18	27878876	27878926	51	+	100302131	uc021uim.1	-477632	NA	MIR302F	microRNA 302f
Peak_97122	chr4:178088721-178089160	-1.224	1.8779	7.003	0.01356	0.6251	0.211721	0.305838	0.117756	0.364686	chr4	178088722	178089160	439	1.43995	0.812384	1.77249	0.659968	Distal Intergenic	chr4	178230991	178275433	44443	+	55247	uc010irs.3	-142269	ENSG00000109674	NEIL3	nei endonuclease VIII-like 3 (E. coli)
Peak_88919	chr4:25313778-25314984	0.3312	5.5709	4.417	0.1883	0.9736	0.211655	0	0.000964208	0.787381	chr4	25313779	25314984	1206	4.4801	0.684116	6.54874	0.468015	Promoter (<=1kb)	chr4	25314396	25372005	57610	+	29063	uc003grl.4	0	ENSG00000168228	ZCCHC4	zinc finger, CCHC domain containing 4
Peak_121493	chr7:86376835-86377546	-0.4364	3.1824	4.519	0.1089	0.9736	0.211637	0	0.151569	0.636794	chr7	86376836	86377546	711	2.35692	0.66208	3.55987	0.43835	Intron (uc003uid.3/2913, intron 1 of 5)	chr7	86273230	86494192	220963	+	2913	uc003uid.3	104316	ENSG00000198822	GRM3	glutamate receptor, metabotropic 3
Peak_134976	chr9:67793636-67794190	0.6117	2.7822	5.492	0.03719	0.8249	0.211614	8.25e-18	0.0894807	0.698906	chr9	67793637	67794190	554	1.68073	1.03266	1.62758	1.06638	Promoter (<=1kb)	chr9	67792929	67794189	1261	-	100133121	uc004aet.4	0	ENSG00000175170	FAM27B	family with sequence similarity 27, member B
Peak_35724	chr13:83025945-83026573	-1.491	2.113	9.556	0.004669	0.5621	0.211549	0.292945	0.152458	0.343049	chr13	83025946	83026573	628	1.3453	0.809882	1.66111	0.655909	Distal Intergenic	chr13	84451343	84456528	5186	-	114798	uc001vlk.3	1430582	ENSG00000178235	SLITRK1	SLIT and NTRK-like family, member 1
Peak_35925	chr13:88067422-88068226	-1.429	2.3977	10.95	0.002718	0.5621	0.21154	0.330347	0.128329	0.329784	chr13	88067423	88068226	804	1.92046	0.767956	2.50075	0.589756	Distal Intergenic	chr13	88270920	88270995	76	-	100616182	uc021rlb.1	203572	ENSG00000266052	MIR4500	microRNA 4500
Peak_7373	chr1:171396521-171397827	0.3461	3.6635	3.165	0.1741	0.9736	0.211522	0	0.00961272	0.778866	chr1	171396522	171397827	1306	2.61496	0.854792	3.05918	0.73067	Distal Intergenic	chr1	171454666	171484998	30333	+	23215	uc001ghq.1	-58144	ENSG00000117523	PRRC2C	proline-rich coiled-coil 2C
Peak_130022	chr8:95917412-95918202	0.4173	3.5427	4.271	0.1281	0.9736	0.211485	3.49e-16	0.000853979	0.787661	chr8	95917413	95918202	790	2.38099	0.92795	2.56586	0.861091	Distal Intergenic	chr8	95892453	95907482	15030	-	9134	uc003yhc.3	-10720	ENSG00000175305	CCNE2	cyclin E2
Peak_85908	chr3:171110648-171111366	-0.3056	2.8846	2.233	0.3001	0.9736	0.211473	0.1723	0.0772009	0.539026	chr3	171110649	171111366	718	2.23714	0.448396	4.98921	0.201059	Intron (uc003fhh.2/23043, intron 32 of 32)	chr3	170780292	171178197	397906	-	23043	uc003fhh.2	67548	ENSG00000154310	TNIK	TRAF2 and NCK interacting kinase
Peak_49196	chr17:26132388-26133193	0.722	2.6377	7.234	0.01968	0.6887	0.211429	5.81e-21	0.073995	0.714576	chr17	26132389	26133193	805	1.90337	0.669593	2.84257	0.448355	Intron (uc010crh.1/4843, intron 15 of 17)	chr17	26083792	26127555	43764	-	4843	uc002gzu.3	-5638	ENSG00000007171	NOS2	nitric oxide synthase 2, inducible
Peak_16896	chr10:116063407-116065411	0.4146	4.2685	5.346	0.1074	0.9736	0.211339	0	0.00213407	0.786527	chr10	116063408	116065411	2004	3.69571	0.432272	8.5495	0.186859	Promoter (<=1kb)	chr10	116054583	116064705	10123	-	84632	uc010qsd.2	0	ENSG00000169129	AFAP1L2	actin filament associated protein 1-like 2
Peak_8334	chr1:189302024-189303268	-1.197	2.8663	9.187	0.005414	0.5621	0.211259	0.461344	0.142368	0.185029	chr1	189302025	189303268	1244	2.2148	0.857187	2.5838	0.73477	Distal Intergenic	chr1	190066797	190444942	378146	-	339479	uc010pot.1	1142917	ENSG00000162670	BRINP3	bone morphogenetic protein/retinoic acid inducible neural-specific 3
Peak_42103	chr14:106816498-106817210	-1.424	2.1188	12.76	0.001391	0.5621	0.211041	0.359285	0.134963	0.29471	chr14	106816499	106817210	712	0.964261	1.05818	0.911248	1.11974	Exon (uc031qqx.1/uc031qqx.1, exon 628 of 5065)	chr14	106744269	106744966	698	+	338004	uc021seu.1	72941	ENSG00000229084	LINC00226	long intergenic non-protein coding RNA 226
Peak_8907	chr1:201458198-201458808	-0.5268	2.3059	2.21	0.149	0.9736	0.211028	0.0890617	0.0891146	0.610796	chr1	201458199	201458808	610	1.37109	0.790675	1.73408	0.625167	Intron (uc001gwr.2/1465, intron 3 of 3)	chr1	201452658	201462029	9372	-	1465	uc001gwr.2	3830	ENSG00000159176	CSRP1	cysteine and glycine-rich protein 1
Peak_139909	chrX:31526137-31527333	-0.5784	3.3167	7.615	0.03182	0.7929	0.210975	0.467313	0.0575153	0.264197	chrX	31526138	31527333	1196	2.02577	1.13256	1.78866	1.2827	Promoter (<=1kb)	chrX	31137345	31526415	389071	-	1756	uc004dcq.1	0	ENSG00000198947	DMD	dystrophin
Peak_111938	chr6:85420141-85420510	-0.9559	1.8877	5.357	0.02869	0.7664	0.210971	0.382168	0.153429	0.253432	chr6	85420142	85420510	369	1.09505	0.722709	1.5152	0.522308	Intron (uc010kbq.2/9096, intron 2 of 8)	chr6	85397079	85473171	76093	-	9096	uc010kbq.2	53029	ENSG00000112837	TBX18	T-box 18
Peak_35457	chr13:78157571-78159012	-0.2912	5.5384	2.481	0.2573	0.9736	0.210925	2.43e-17	0.00969303	0.779382	chr13	78157572	78159012	1441	3.84147	1.35019	2.84512	1.82302	Intron (uc001vki.3/8796, intron 9 of 32)	chr13	78109809	78219398	109590	+	8796	uc001vki.3	49203	ENSG00000136155	SCEL	sciellin
Peak_120395	chr7:56878505-56879806	0.7361	3.4007	9.589	0.006516	0.575	0.21084	0	0.360928	0.428232	chr7	56878506	56879806	1301	2.45848	0.916333	2.68295	0.839666	3' UTR	chr7	56943078	56949839	6762	-	100130849	uc022adz.1	71333	ENSG00000233437	LOC100130849	phosphorylase kinase, gamma 1 (muscle) pseudogene
Peak_96992	chr4:176218145-176218537	-1.082	2.0526	7.46	0.01111	0.6136	0.210742	0.349844	0.180206	0.259207	chr4	176218146	176218537	392	1.47822	0.5997	2.46493	0.35964	Distal Intergenic	chr4	175839509	175899331	59823	+	11086	uc003iuc.3	379028	ENSG00000168594	ADAM29	ADAM metallopeptidase domain 29
Peak_80008	chr3:57741373-57743151	0.402	5.1296	3.171	0.1369	0.9736	0.21072	0	0.0535632	0.735717	chr3	57741374	57743151	1778	4.25438	0.516441	8.23788	0.266711	Promoter (1-2kb)	chr3	57743174	57883420	140247	+	7871	uc003djc.1	-1800	ENSG00000163681	SLMAP	sarcolemma associated protein
Peak_63620	chr2:107271964-107273087	-1.369	2.7874	12.2	0.001705	0.5621	0.210717	0.362132	0.156531	0.27062	chr2	107271965	107273087	1123	2.28888	0.739981	3.09316	0.547571	Distal Intergenic	chr2	107021136	107084801	63666	-	653489	uc010ywi.1	-188286	ENSG00000153165	RGPD3	RANBP2-like and GRIP domain containing 3
Peak_124757	chr7:147591048-147591835	-0.5307	3.1131	6.277	0.05746	0.9106	0.210619	1.95e-16	0.301591	0.48779	chr7	147591049	147591835	787	1.77536	1.25157	1.41851	1.56642	Intron (uc003weu.2/26047, intron 13 of 23)	chr7	146991342	147254962	263621	-	100302191	uc022aoo.1	-336873	ENSG00000221494	MIR548I4	microRNA 548i-4
Peak_90638	chr4:63968925-63970725	-1.143	3.5797	11.91	0.001896	0.5621	0.210458	0.370153	0.16472	0.254669	chr4	63968926	63970725	1800	3.36931	0.742118	4.54013	0.550739	Distal Intergenic	chr4	65144177	65147277	3101	-	253017	uc010ihi.3	1178351	ENSG00000205678	TECRL	trans-2,3-enoyl-CoA reductase-like
Peak_19999	chr11:39210315-39211167	-1.33	2.3491	9.204	0.005375	0.5621	0.210379	0.446978	0.149867	0.192776	chr11	39210316	39211167	852	1.78834	0.830818	2.15251	0.690259	Distal Intergenic	chr11	40135751	40314680	178930	-	57689	uc001mxb.2	1104364	ENSG00000148948	LRRC4C	leucine rich repeat containing 4C
Peak_135826	chr9:83845974-83846957	-1.301	3.2716	9.272	0.005231	0.5621	0.210363	0.276153	0.216021	0.297463	chr9	83845975	83846957	983	2.51341	0.916498	2.7424	0.839968	Distal Intergenic	chr9	84198598	84303596	104999	-	7088	uc004aly.3	457621	ENSG00000196781	TLE1	transducin-like enhancer of split 1 (E(sp1) homolog, Drosophila)
Peak_97436	chr4:183881304-183881814	0.4471	1.7972	2.069	0.209	0.9736	0.21033	0.00677202	0.0597857	0.723112	chr4	183881305	183881814	510	1.06861	0.60839	1.75645	0.370138	Distal Intergenic	chr4	183811244	183838630	27387	-	1635	uc003ivf.3	-43184	ENSG00000129187	DCTD	dCMP deaminase
Peak_141070	chrX:92378515-92379049	-1.246	1.4961	8.239	0.007985	0.5856	0.210325	0.475241	0.168151	0.146283	chrX	92378516	92379049	534	0.562392	0.879788	0.639235	0.774028	Distal Intergenic	chrX	92925925	92928682	2758	-	4675	uc004efq.3	550166	ENSG00000186310	NAP1L3	nucleosome assembly protein 1-like 3
Peak_20144	chr11:42001754-42002301	-1.22	2.2204	6.483	0.01708	0.6611	0.210225	0.298644	0.104918	0.386212	chr11	42001755	42002301	547	1.28183	0.869067	1.47495	0.755278	Distal Intergenic	chr11	42209293	42275240	65948	-	100507205	uc021qgh.1	273485	NA	LOC100507205	uncharacterized LOC100507205
Peak_13031	chr10:35844879-35845813	0.4796	2.7082	4.817	0.1072	0.9736	0.210204	0	0.123747	0.666049	chr10	35844880	35845813	934	1.52044	1.02322	1.48594	1.04698	Intron (uc001iyu.4/219771, intron 10 of 11)	chr10	35894338	35897863	3526	+	219770	uc001iyy.1	-49458	ENSG00000177291	GJD4	gap junction protein, delta 4, 40.1kDa
Peak_84818	chr3:152704308-152705797	-0.9312	2.9412	9.565	0.004652	0.5621	0.210132	0.425427	0.143524	0.220917	chr3	152704309	152705797	1489	2.7371	0.66393	4.12256	0.440803	Distal Intergenic	chr3	152552736	152555843	3108	+	5028	uc003ezq.3	153061	ENSG00000169860	P2RY1	purinergic receptor P2Y, G-protein coupled, 1
Peak_66722	chr2:164917352-164918142	-0.53	2.8592	6.357	0.07116	0.9496	0.210129	0	0.0947711	0.6951	chr2	164917353	164918142	790	2.2947	0.363034	6.3209	0.131794	Distal Intergenic	chr2	164464118	164592513	128396	-	55137	uc002uck.1	-325629	ENSG00000182263	FIGN	fidgetin
Peak_103121	chr5:98722809-98723509	-1.142	2.6314	6.846	0.01453	0.6354	0.210124	0.32002	0.159398	0.310457	chr5	98722810	98723509	700	2.10541	0.901501	2.33545	0.812704	Distal Intergenic	chr5	98264838	98266713	1876	+	100289230	uc021ybw.1	458671	NA	LOC100289230	uncharacterized LOC100289230
Peak_16069	chr10:102288755-102290187	0.5347	3.7938	5.886	0.04902	0.8788	0.210124	0.311512	0.149941	0.328423	chr10	102288756	102290187	1432	3.34651	0.458961	7.29151	0.210645	Promoter (<=1kb)	chr10	102265118	102289636	24519	-	25956	uc009xwo.1	0	ENSG00000075826	SEC31B	SEC31 homolog B (S. cerevisiae)
Peak_107014	chr5:167113972-167114493	-0.8746	2.1967	5.46	0.02733	0.7557	0.210088	0.395098	0.115018	0.279796	chr5	167113973	167114493	521	1.12856	0.885532	1.27444	0.784167	Intron (uc021yhi.1/57451, intron 2 of 3)	chr5	167181993	167545491	363499	+	57451	uc003lzq.3	-68020	ENSG00000145934	TENM2	teneurin transmembrane protein 2
Peak_62982	chr2:96521931-96522621	-1.281	2.5653	11.41	0.002283	0.5621	0.209906	0.297989	0.0790295	0.413075	chr2	96521932	96522621	690	1.47867	1.01416	1.45803	1.02852	Intron (uc002suz.1/uc002suz.1, intron 1 of 30)	chr2	96676299	96688884	12586	+	729234	uc010fht.3	-154367	ENSG00000231584	FAHD2CP	fumarylacetoacetate hydrolase domain containing 2C, pseudogene
Peak_95657	chr4:154110431-154110976	-0.3364	2.5006	2.443	0.285	0.9736	0.209883	3.41e-15	0.428216	0.361901	chr4	154110432	154110976	545	1.67816	0.697871	2.40468	0.487024	Intron (uc003ing.2/23321, intron 1 of 11)	chr4	154125598	154260474	134877	+	23321	uc003inh.2	-15166	ENSG00000109654	TRIM2	tripartite motif containing 2
Peak_139282	chrX:11643738-11644248	-1.263	1.8482	9.211	0.005361	0.5621	0.209782	0.472517	0.203588	0.114112	chrX	11643739	11644248	510	0.921896	0.848279	1.08678	0.719577	Intron (uc004cuo.1/395, intron 14 of 14)	chrX	11155663	11683821	528159	-	395	uc004cuo.1	40082	ENSG00000047648	ARHGAP6	Rho GTPase activating protein 6
Peak_56878	chr19:21541422-21542571	0.4299	4.1252	3.653	0.1105	0.9736	0.209742	0.407453	0.0145287	0.368276	chr19	21541423	21542571	1149	2.79303	1.09379	2.55353	1.19639	Promoter (<=1kb)	chr19	21541735	21562104	20370	+	148203	uc002npt.4	0	NA	ZNF738	zinc finger protein 738
Peak_40469	chr14:77271554-77272086	-0.6563	1.7485	2.868	0.1021	0.9736	0.209707	0	0.0246528	0.765641	chr14	77271555	77272086	532	0.449335	1.11665	0.402396	1.24691	Intron (uc001xsv.3/23357, intron 5 of 9)	chr14	77253586	77279283	25698	-	23357	uc001xsv.3	7728	ENSG00000013523	ANGEL1	angel homolog 1 (Drosophila)
Peak_111477	chr6:76733325-76734107	-1.31	2.4805	8.059	0.008613	0.5936	0.209652	0.303882	0.169288	0.317179	chr6	76733326	76734107	782	1.69935	0.901207	1.88564	0.812174	Intron (uc003pik.1/3617, intron 12 of 16)	chr6	76631062	76782335	151274	-	3617	uc003pik.1	49009	ENSG00000112706	IMPG1	interphotoreceptor matrix proteoglycan 1
Peak_122376	chr7:103164222-103165822	-0.6561	3.8821	10.17	0.01379	0.6306	0.209517	0.287932	0.3624	0.14015	chr7	103164223	103165822	1600	3.24296	0.604195	5.3674	0.365052	Intron (uc010liz.3/5649, intron 18 of 63)	chr7	102993177	103086624	93448	-	375611	uc003vbt.2	-79198	ENSG00000170615	SLC26A5	solute carrier family 26 (anion exchanger), member 5
Peak_30572	chr12:97221845-97222836	-0.9568	2.8949	8.8	0.006334	0.575	0.209487	0.384269	0.174296	0.231948	chr12	97221846	97222836	991	2.16201	0.716355	3.01808	0.513165	Distal Intergenic	chr12	97301001	97347469	46469	+	121441	uc001teu.4	-79155	ENSG00000139350	NEDD1	neural precursor cell expressed, developmentally down-regulated 1
Peak_79432	chr3:44802624-44803767	0.349	4.1777	2.802	0.1986	0.9736	0.209325	2.81e-16	0.0889421	0.701733	chr3	44802625	44803767	1143	3.36552	0.541686	6.21304	0.293424	Promoter (<=1kb)	chr3	44803209	44894748	91540	+	56992	uc003cnx.4	0	ENSG00000163808	KIF15	kinesin family member 15
Peak_100901	chr5:58675897-58677046	-0.6304	3.5767	8.743	0.019	0.6782	0.209252	0.455713	0.0618686	0.273166	chr5	58675898	58677046	1149	2.73261	0.667026	4.09671	0.444923	Intron (uc003jrx.2/5144, intron 14 of 14)	chr5	58264866	58652727	387862	-	5144	uc003jrw.2	-24319	ENSG00000113448	PDE4D	phosphodiesterase 4D, cAMP-specific
Peak_10483	chr1:226612052-226612759	-0.3586	2.1513	2.094	0.2887	0.9736	0.209108	0.0876527	0.228515	0.474725	chr1	226612053	226612759	707	1.5717	0.478059	3.28768	0.22854	Distal Intergenic	chr1	226548392	226595801	47410	-	142	uc001hqd.4	-16958	ENSG00000143799	PARP1	poly (ADP-ribose) polymerase 1
Peak_86144	chr3:175698884-175699892	-1.429	2.4336	7.755	0.009796	0.6065	0.209044	0.334123	0.0982148	0.358618	chr3	175698885	175699892	1008	2.11016	1.03626	2.03632	1.07384	Distal Intergenic	chr3	175087329	175087410	82	+	100616395	uc021xhq.1	612563	ENSG00000264974	MIR4789	microRNA 4789
Peak_4823	chr1:102899626-102900511	0.4539	3.4733	5.016	0.07992	0.9707	0.209016	0	0.0068023	0.784182	chr1	102899627	102900511	885	2.67656	0.660637	4.05148	0.436442	Distal Intergenic	chr1	102268127	102462790	194664	-	118427	uc001dug.2	-437721	ENSG00000118733	OLFM3	olfactomedin 3
Peak_4909	chr1:105492145-105493227	-1.431	3.1938	9.575	0.004634	0.5621	0.209013	0.337209	0.142856	0.310922	chr1	105492146	105493227	1082	2.59079	0.972372	2.6644	0.945508	Distal Intergenic	chr1	104615645	104619693	4049	+	100129138	uc021oqw.1	877582	ENSG00000215869	LOC100129138	THAP domain containing, apoptosis associated protein 3 pseudogene
Peak_114197	chr6:125367099-125367816	-0.4831	2.6964	4.301	0.1067	0.9736	0.209011	1.45e-16	0.0995306	0.691458	chr6	125367100	125367816	717	1.82159	0.64992	2.80279	0.422396	Intron (uc003pzr.3/154214, intron 2 of 5)	chr6	125304514	125404661	100148	+	154214	uc003pzs.3	63302	ENSG00000146373	RNF217	ring finger protein 217
Peak_17096	chr10:120937474-120938786	0.4519	4.8106	3.529	0.1013	0.9736	0.208858	0.100734	0.328163	0.362244	chr10	120937475	120938786	1312	4.18284	0.390348	10.7157	0.152371	Promoter (<=1kb)	chr10	120927215	120938345	11131	-	10935	uc001lec.3	0	ENSG00000165672	PRDX3	peroxiredoxin 3
Peak_132406	chr8:136071972-136072924	0.4121	4.2812	4.524	0.1177	0.9736	0.208838	0	0.000156769	0.791005	chr8	136071973	136072924	952	2.65039	1.40419	1.88748	1.97176	Distal Intergenic	chr8	136246374	136308995	62622	+	286094	uc011ljn.2	-174401	ENSG00000254083	LOC286094	uncharacterized LOC286094
Peak_101775	chr5:75455804-75456504	-1.125	2.1477	7.595	0.01049	0.6099	0.20879	0.357674	0.0968121	0.336724	chr5	75455805	75456504	700	0.995338	1.02993	0.966411	1.06076	Intron (uc003kei.1/22987, intron 2 of 12)	chr5	75379305	75621416	242112	+	22987	uc003kei.1	77199	ENSG00000122012	SV2C	synaptic vesicle glycoprotein 2C
Peak_42107	chr15:20107516-20109286	-1.616	4.903	13.29	0.001153	0.5621	0.208767	0.28521	0.161937	0.344086	chr15	20107517	20109286	1770	4.00966	1.13385	3.53631	1.28562	Distal Intergenic	chr15	20487997	20496811	8815	+	646096	uc001ytf.1	-380480	ENSG00000259156	CHEK2P2	checkpoint kinase 2 pseudogene 2
Peak_88799	chr4:23341452-23342091	-1.267	2.2699	7.221	0.01232	0.6196	0.208746	0.309149	0.131603	0.350502	chr4	23341453	23342091	639	0.990573	1.0837	0.914063	1.17441	Distal Intergenic	chr4	23815313	23883734	68422	-	10891	uc011bxp.1	542281	ENSG00000109819	PPARGC1A	peroxisome proliferator-activated receptor gamma, coactivator 1 alpha
Peak_112633	chr6:98303218-98304349	-1.114	3.1386	10.94	0.002731	0.5621	0.20865	0.392185	0.142276	0.256888	chr6	98303219	98304349	1131	2.76022	0.846416	3.26107	0.71642	Distal Intergenic	chr6	98472407	98472495	89	+	100302164	uc021zdb.1	-169188	ENSG00000238367	MIR2113	microRNA 2113
Peak_22841	chr11:97512662-97513467	-1.26	2.6304	10.73	0.002952	0.5621	0.208584	0.398133	0.17582	0.217462	chr11	97512663	97513467	805	2.0534	0.742218	2.76657	0.550888	Distal Intergenic	chr11	96176446	96240041	63596	-	100874053	uc031qdh.1	-1273426	ENSG00000255679	JRKL-AS1	JRKL antisense RNA 1
Peak_20632	chr11:56130305-56130754	-0.779	2.2049	6.674	0.01985	0.6899	0.208579	0.110664	0.25013	0.430627	chr11	56130306	56130754	449	0.993797	1.11739	0.889393	1.24856	Downstream (1-2kb)	chr11	56127691	56128764	1074	+	219477	uc010rjh.2	3063	ENSG00000172487	OR8J1	olfactory receptor, family 8, subfamily J, member 1
Peak_66868	chr2:167023036-167023620	-0.8355	2.0477	6.507	0.01689	0.6588	0.208499	0.405365	0.110066	0.276071	chr2	167023037	167023620	584	1.34121	0.513336	2.61273	0.263514	Intron (uc002udp.3/uc002udp.3, intron 2 of 11)	chr2	166845670	167005642	159973	-	6323	uc002udo.4	-17978	ENSG00000144285	SCN1A	sodium channel, voltage-gated, type I, alpha subunit
Peak_44599	chr15:82083440-82083796	-1.418	1.1715	6.055	0.02073	0.6966	0.20842	0.388052	0.0181194	0.385409	chr15	82083441	82083796	356	0.249021	1.04146	0.239108	1.08464	Distal Intergenic	chr15	82334119	82338484	4366	-	84206	uc002bgq.2	255043	ENSG00000183496	MEX3B	mex-3 RNA binding family member B
Peak_111939	chr6:85466860-85467599	-1.562	2.4485	11.93	0.001885	0.5621	0.208344	0.335801	0.178122	0.277733	chr6	85466861	85467599	739	1.70646	0.860695	1.98265	0.740797	Intron (uc010kbq.2/9096, intron 6 of 8)	chr6	85397079	85473171	76093	-	9096	uc010kbq.2	6310	ENSG00000112837	TBX18	T-box 18
Peak_36861	chr13:106397643-106398276	-1.379	2.0899	11.08	0.002582	0.5621	0.208281	0.352481	0.175711	0.263527	chr13	106397644	106398276	633	1.36352	0.782694	1.74208	0.612611	Intron (uc001vqf.2/144920, intron 3 of 3)	chr13	106359218	106414143	54926	+	144920	uc001vqf.2	39058	ENSG00000226620	LINC00343	long intergenic non-protein coding RNA 343
Peak_129197	chr8:81142485-81143849	-0.3656	3.9077	5.186	0.1598	0.9736	0.208258	0.320426	0.281314	0.190002	chr8	81142486	81143849	1364	3.57677	0.322961	11.0749	0.104304	Distal Intergenic	chr8	81153624	81153708	85	+	100847056	uc031tbo.1	-11138	ENSG00000265588	MIR5708	microRNA 5708
Peak_78245	chr3:23875446-23876229	-0.7286	2.85	10.75	0.01377	0.6306	0.208248	0.133491	0.480876	0.177385	chr3	23875447	23876229	783	2.41063	0.411812	5.85372	0.169589	Intron (uc003cch.3/7324, intron 3 of 5)	chr3	23851934	23931308	79375	+	7324	uc011awh.2	24295	ENSG00000170142	UBE2E1	ubiquitin-conjugating enzyme E2E 1
Peak_115792	chr6:149567713-149568500	0.8446	2.7335	12.15	0.004157	0.5621	0.208235	0.107045	0.269712	0.415008	chr6	149567714	149568500	787	1.66159	0.951321	1.74662	0.905012	Intron (uc011eec.2/23118, intron 1 of 5)	chr6	149539759	149732747	192989	+	23118	uc011eec.2	28741	ENSG00000055208	TAB2	TGF-beta activated kinase 1/MAP3K7 binding protein 2
Peak_42517	chr15:32963773-32964946	0.4626	4.2138	5.148	0.08345	0.9736	0.208225	0.376176	0.147307	0.268293	chr15	32963774	32964946	1173	2.45866	1.56169	1.57436	2.43887	Exon (uc001zhb.2/uc001zhb.2, exon 1 of 1)	chr15	32933870	32989298	55429	+	6447	uc001zgz.2	31076	ENSG00000166922	SCG5	secretogranin V (7B2 protein)
Peak_107770	chr6:907045-907497	-1.579	1.5318	7.698	0.01003	0.6074	0.208154	0.229495	0.0721064	0.490244	chr6	907046	907497	452	0.179572	1.07421	0.167167	1.15392	Distal Intergenic	chr6	961241	1101567	140327	-	285768	uc003mtj.3	194521	NA	LOC285768	uncharacterized LOC285768
Peak_133846	chr9:17444505-17445210	-1.082	2.3071	7.514	0.01086	0.6118	0.208079	0.308345	0.0995852	0.383991	chr9	17444506	17445210	705	1.7645	0.602512	2.92857	0.363021	Intron (uc003zmz.2/54875, intron 18 of 24)	chr9	17578953	17797122	218170	+	6456	uc003zna.3	-134447	ENSG00000107295	SH3GL2	SH3-domain GRB2-like 2
Peak_27966	chr12:53985036-53986168	-0.5452	3.2144	3.043	0.09277	0.9736	0.208077	0	0.0281357	0.763788	chr12	53985037	53986168	1132	2.35079	0.657434	3.57571	0.43222	Intron (uc010sok.1/11016, intron 11 of 12)	chr12	53936669	54019780	83112	-	11016	uc001sea.4	34743	ENSG00000170653	ATF7	activating transcription factor 7
Peak_142842	chrY:13301320-13301917	-1.399	2.5357	13.96	0.000913	0.5621	0.208056	0	0.0405271	0.751417	chrY	13301321	13301917	597	1.55001	0.929584	1.66742	0.864127	Distal Intergenic	chrY	14517915	14533389	15475	-	352887	uc022cji.1	1232068	ENSG00000206159	GYG2P1	glycogenin 2 pseudogene 1
Peak_116893	chr6:170489199-170490243	0.7664	2.9719	12.62	0.009849	0.6065	0.20797	0.215442	0.43778	0.138808	chr6	170489200	170490243	1044	1.83252	1.01326	1.80854	1.0267	Distal Intergenic	chr6	170563422	170571657	8236	-	154449	uc003qxl.2	82457	ENSG00000230960	LOC154449	uncharacterized LOC154449
Peak_135059	chr9:69835515-69836436	-1.641	3.1877	12.78	0.001384	0.5621	0.207845	0.316372	0.20637	0.269413	chr9	69835516	69836436	921	2.034	1.14599	1.77489	1.31329	Distal Intergenic	chr9	69651361	69664949	13589	+	100133920	uc004afv.2	185075	ENSG00000261522	LOC100133920	uncharacterized LOC100133920
Peak_107997	chr6:5723988-5724981	0.7256	3.3208	9.473	0.007507	0.5825	0.207782	0.177335	0.338372	0.276512	chr6	5723989	5724981	993	2.10146	1.02923	2.04177	1.05932	Intron (uc010jnv.1/10667, intron 6 of 6)	chr6	5998233	6004302	6070	-	51299	uc021ykx.1	280313	ENSG00000124785	NRN1	neuritin 1
Peak_55143	chr18:65345000-65346122	-1.282	2.805	8.05	0.008643	0.5936	0.20776	0.265663	0.142803	0.383774	chr18	65345001	65346122	1122	2.36103	0.869585	2.71512	0.756178	Intron (uc021ulh.1/643542, intron 1 of 4)	chr18	65173819	65183967	10149	-	92126	uc002lke.1	-162155	ENSG00000171451	DSEL	dermatan sulfate epimerase-like
Peak_81348	chr3:82391376-82391888	-0.6113	2.1316	4.32	0.06151	0.9288	0.20775	0.368648	0.0816184	0.341984	chr3	82391377	82391888	512	1.20727	0.740179	1.63105	0.547865	Intron (uc003dqh.1/uc003dqh.1, intron 3 of 8)	chr3	81538850	81810950	272101	-	2632	uc021xav.1	-580938	ENSG00000114480	GBE1	glucan (1,4-alpha-), branching enzyme 1
Peak_16571	chr10:109654219-109654712	0.4553	2.5056	3.012	0.1241	0.9736	0.207719	0	0.115405	0.676877	chr10	109654220	109654712	493	1.21329	1.13556	1.06846	1.28949	Distal Intergenic	chr10	108333421	108924466	591046	-	114815	uc001kyl.3	-730246	ENSG00000108018	SORCS1	sortilin-related VPS10 domain containing receptor 1
Peak_46525	chr16:32102822-32103501	-0.8206	3.0856	9.386	0.004997	0.5621	0.207688	0.491867	0.0666546	0.233791	chr16	32102823	32103501	679	2.12858	0.897786	2.37092	0.806019	Distal Intergenic	chr16	32162609	32163874	1266	-	440362	uc002ecx.4	61051	NA	NA	NA
Peak_11728	chr10:10011651-10012616	-1.415	2.7125	8.169	0.008225	0.5886	0.207545	0.392766	0.185722	0.213967	chr10	10011652	10012616	965	0.910055	1.61247	0.564385	2.60007	Distal Intergenic	chr10	10826402	10836877	10476	-	207107	uc001ikf.1	825225	ENSG00000225383	SFTA1P	surfactant associated 1, pseudogene
Peak_70300	chr2:229246761-229247762	-1.141	2.5909	7.538	0.01075	0.6118	0.207534	0.314119	0.123541	0.354806	chr2	229246762	229247762	1001	2.211	0.767821	2.87958	0.58955	Distal Intergenic	chr2	228844670	229046361	201692	-	80309	uc002vpp.2	-201401	ENSG00000153820	SPHKAP	SPHK1 interactor, AKAP domain containing
Peak_130711	chr8:107971787-107972459	-1.265	2.4129	10.06	0.003823	0.5621	0.207518	0.334779	0.151298	0.306406	chr8	107971788	107972459	672	1.91817	0.702492	2.73051	0.493495	Distal Intergenic	chr8	107771711	107782472	10762	-	137735	uc003ymm.4	-189987	ENSG00000174429	ABRA	actin-binding Rho activating protein
Peak_85592	chr3:166391297-166392523	-1.051	3.21	7.662	0.01019	0.6074	0.207485	0.342796	0.153202	0.296517	chr3	166391298	166392523	1226	2.76216	0.759696	3.63588	0.577138	Distal Intergenic	chr3	166958077	167098085	140009	-	79740	uc003fep.3	706787	ENSG00000169064	ZBBX	zinc finger, B-box domain containing
Peak_142392	chrX:142260106-142260983	-1.295	2.2599	7.846	0.009425	0.6064	0.20746	0.536418	0.112276	0.143847	chrX	142260107	142260983	877	1.2612	1.03387	1.21988	1.06889	Distal Intergenic	chrX	142113704	142122066	8363	+	441525	uc004fbv.4	147279	ENSG00000189326	SPANXN4	SPANX family, member N4
Peak_125672	chr8:12522024-12523508	0.4481	4.2299	4.035	0.08338	0.9736	0.207167	0.0476545	0.00114662	0.744032	chr8	12522025	12523508	1484	3.37422	0.658637	5.12304	0.433803	Promoter (<=1kb)	chr8	12394588	12523120	128533	-	729732	uc003wvy.4	0	NA	LOC729732	uncharacterized LOC729732
Peak_141095	chrX:94275826-94276337	-1.349	1.6635	7.439	0.01121	0.6136	0.207155	0.460586	0.111682	0.220576	chrX	94275827	94276337	511	0.558459	0.997575	0.559816	0.995157	Distal Intergenic	chrX	95592085	95592901	817	-	643486	uc010nmx.3	1317074	ENSG00000271209	LOC643486	bromodomain, testis-specific pseudogene
Peak_100029	chr5:39461126-39461748	0.3158	2.7512	2.353	0.2764	0.9736	0.207049	0.0219031	0.0394344	0.731613	chr5	39461127	39461748	622	1.78698	0.762236	2.34439	0.581004	Exon (uc003jly.3/uc003jly.3, exon 2 of 2)	chr5	39371776	39425335	53560	-	1601	uc003jlw.3	-36413	ENSG00000153071	DAB2	Dab, mitogen-responsive phosphoprotein, homolog 2 (Drosophila)
Peak_64843	chr2:131911365-131912679	0.4741	3.3614	4.25	0.08594	0.9736	0.207029	0	0.00651107	0.78646	chr2	131911366	131912679	1314	2.87165	0.503499	5.70339	0.253511	Intron (uc002tsh.2/55041, intron 6 of 6)	chr2	131877808	131907425	29618	+	55041	uc002tsi.4	34871	ENSG00000115762	PLEKHB2	pleckstrin homology domain containing, family B (evectins) member 2
Peak_109262	chr6:29944185-29945324	0.3284	3.0092	2.711	0.2495	0.9736	0.207028	0	0.000296543	0.792675	chr6	29944186	29945324	1139	2.43142	0.509433	4.7728	0.259522	Promoter (2-3kb)	chr6	29942892	29946177	3286	+	10255	uc003rth.3	2432	ENSG00000204625	HCG9	HLA complex group 9 (non-protein coding)
Peak_30375	chr12:93963167-93966209	0.3343	5.8828	3.955	0.1652	0.9736	0.20694	0.0170048	0.0247904	0.751265	chr12	93963168	93966209	3042	5.73413	0.575913	9.95659	0.331676	Promoter (<=1kb)	chr12	93936239	93965544	29306	-	144481	uc001tcu.3	0	ENSG00000246985	SOCS2-AS1	SOCS2 antisense RNA 1
Peak_22373	chr11:89066513-89067355	-0.7738	3.2732	10.71	0.005291	0.5621	0.206902	0.326096	0.281859	0.185143	chr11	89066514	89067355	842	2.24819	0.919116	2.44604	0.844774	Intron (uc009yvr.3/50507, intron 1 of 16)	chr11	88911040	89028927	117888	+	7299	uc001pcs.3	156315	ENSG00000077498	TYR	tyrosinase
Peak_77056	chr3:4331858-4332626	-0.645	3.0932	7.773	0.02231	0.7069	0.206857	0.327535	0.146969	0.318638	chr3	4331859	4332626	768	1.97256	0.993117	1.98623	0.986281	Intron (uc003bps.2/285362, intron 5 of 12)	chr3	4344988	4356086	11099	+	6419	uc003bpw.5	-13129	ENSG00000170364	SETMAR	SET domain and mariner transposase fusion gene
Peak_24232	chr11:122525990-122528055	0.3477	4.1046	3.348	0.1855	0.9736	0.206412	7.3e-19	0.00625746	0.787331	chr11	122525991	122528055	2065	3.85586	0.430715	8.95224	0.185515	Promoter (<=1kb)	chr11	122526398	122685187	158790	+	84959	uc001pyi.4	0	ENSG00000154127	UBASH3B	ubiquitin associated and SH3 domain containing B
Peak_139296	chrX:12132405-12133209	-1.597	2.1019	10.8	0.002879	0.5621	0.206385	0.446697	0.210684	0.136234	chrX	12132406	12133209	804	0.762127	1.16422	0.654622	1.35542	Distal Intergenic	chrX	12156585	12742642	586058	+	9758	uc004cuz.2	-24179	ENSG00000169933	FRMPD4	FERM and PDZ domain containing 4
Peak_120006	chr7:48957600-48957983	-0.9512	1.6704	5.449	0.02747	0.7565	0.206293	0.289015	0.212526	0.292166	chr7	48957601	48957983	383	0.857357	0.620864	1.38091	0.385472	Distal Intergenic	chr7	48964157	48967049	2893	+	168448	uc010kyv.1	-6556	NA	CDC14C	cell division cycle 14C
Peak_20228	chr11:43807444-43808151	-0.7653	2.6715	9.406	0.01206	0.6171	0.206236	0.276257	0.252764	0.264743	chr11	43807445	43808151	707	1.61839	0.883468	1.83186	0.780516	Intron (uc001mxq.4/51144, intron 3 of 10)	chr11	43902357	43941825	39469	+	221120	uc001mxs.2	-94912	ENSG00000166199	ALKBH3	alkB, alkylation repair homolog 3 (E. coli)
Peak_88652	chr4:20307381-20308335	-0.4918	3.6402	5.676	0.06371	0.9356	0.206156	0.147806	0.282556	0.363482	chr4	20307382	20308335	954	2.44091	1.02525	2.38081	1.05113	Intron (uc003gpr.1/9353, intron 4 of 36)	chr4	20255235	20620788	365554	+	9353	uc003gpr.1	53100	ENSG00000145147	SLIT2	slit homolog 2 (Drosophila)
Peak_120183	chr7:52241330-52242485	-1.077	3.1192	8.071	0.008569	0.5936	0.206106	0.388198	0.158971	0.246725	chr7	52241331	52242485	1155	2.46752	0.785475	3.14144	0.616971	Distal Intergenic	chr7	51083909	51384515	300607	-	23242	uc003tpr.4	-857970	ENSG00000106078	COBL	cordon-bleu WH2 repeat protein
Peak_12660	chr10:28213301-28213914	-1.241	2.2418	6.595	0.01624	0.6538	0.206074	0.339614	0.253935	0.200377	chr10	28213302	28213914	613	1.11374	0.968706	1.14972	0.938391	Intron (uc010qds.2/55130, intron 5 of 13)	chr10	28101097	28270846	169750	-	55130	uc010qds.2	57544	ENSG00000169126	ARMC4	armadillo repeat containing 4
Peak_11952	chr10:13998553-13999510	-0.3556	2.6999	2.423	0.2449	0.9736	0.205996	1.35e-16	0.218091	0.575913	chr10	13998554	13999510	957	1.48364	1.03289	1.43639	1.06686	Intron (uc001ims.3/55691, intron 23 of 24)	chr10	13708097	14014369	306273	-	55691	uc001imt.1	15815	ENSG00000151474	FRMD4A	FERM domain containing 4A
Peak_93809	chr4:121091166-121091786	-1.143	2.4359	10.17	0.003661	0.5621	0.20595	0.381429	0.185485	0.227136	chr4	121091167	121091786	620	1.89872	0.670025	2.83381	0.448933	Distal Intergenic	chr4	120980579	120988013	7435	-	4085	uc003idl.2	-103773	ENSG00000164109	MAD2L1	MAD2 mitotic arrest deficient-like 1 (yeast)
Peak_59110	chr2:18206389-18207695	-1.407	2.5703	9.742	0.004337	0.5621	0.205946	0.261512	0.098924	0.433618	chr2	18206390	18207695	1306	2.1715	0.866754	2.50533	0.751263	Distal Intergenic	chr2	18059945	18114225	54281	+	3790	uc002rcw.3	147750	ENSG00000170745	KCNS3	potassium voltage-gated channel, delayed-rectifier, subfamily S, member 3
Peak_127788	chr8:57837470-57838382	0.4123	2.6093	2.007	0.1683	0.9736	0.205681	0.0744659	0.0177893	0.702064	chr8	57837471	57838382	912	2.57058	0.621327	4.13725	0.386047	Distal Intergenic	chr8	57870488	57906430	35943	-	54928	uc003xte.4	68959	ENSG00000104331	IMPAD1	inositol monophosphatase domain containing 1
Peak_115448	chr6:144474391-144474769	0.7889	2.2852	5.987	0.02139	0.702	0.205656	0	0.00358948	0.790755	chr6	144474392	144474769	378	1.06029	1.03392	1.0255	1.069	Intron (uc003qks.4/8676, intron 1 of 1)	chr6	144471654	144513076	41423	+	8676	uc003qks.4	3115	ENSG00000135604	STX11	syntaxin 11
Peak_115260	chr6:141588443-141589167	-0.7914	2.8312	7.739	0.009862	0.6065	0.205636	0.242478	0.183414	0.368472	chr6	141588444	141589167	724	1.97711	0.687935	2.87398	0.473254	Distal Intergenic	chr6	141004951	141005020	70	+	100616180	uc021zge.1	584216	ENSG00000264390	MIR4465	microRNA 4465
Peak_84853	chr3:153163895-153164716	-1.375	2.376	8.98	0.005886	0.5705	0.205625	0.351601	0.144378	0.298396	chr3	153163896	153164716	821	1.73421	0.910789	1.90407	0.829537	Distal Intergenic	chr3	153202284	153220486	18203	+	152118	uc003ezt.3	-38388	ENSG00000237787	C3orf79	chromosome 3 open reading frame 79
Peak_115853	chr6:150567015-150568283	-1.468	2.9734	11.88	0.001921	0.5621	0.205597	0.29901	0.167042	0.328351	chr6	150567016	150568283	1268	2.47054	0.767556	3.21871	0.589142	Intron (uc003qnt.3/81706, intron 3 of 3)	chr6	150464188	150571528	107341	+	81706	uc003qnt.3	104095	ENSG00000198729	PPP1R14C	protein phosphatase 1, regulatory (inhibitor) subunit 14C
Peak_54577	chr18:55977378-55978310	-0.6184	2.4604	6.709	0.05396	0.8952	0.205595	0.252956	0.30886	0.23259	chr18	55977379	55978310	932	3.10192	1.37347	2.25846	1.88641	Intron (uc002lgx.3/23327, intron 5 of 29)	chr18	55990464	56024484	34021	+	23327	uc010dpm.1	-13085	ENSG00000049759	NEDD4L	neural precursor cell expressed, developmentally down-regulated 4-like, E3 ubiquitin protein ligase
Peak_118219	chr7:22730842-22731603	-0.8055	2.5403	6.679	0.01564	0.648	0.205547	0.41631	0.0971759	0.280967	chr7	22730843	22731603	761	2.09867	0.563293	3.72571	0.317299	Distal Intergenic	chr7	22766766	22770157	3392	+	3569	uc011jyo.1	-35923	ENSG00000136244	IL6	interleukin 6
Peak_81184	chr3:78929639-78930850	-0.4793	3.9238	5.471	0.06792	0.9448	0.205464	0.324346	0.185891	0.284299	chr3	78929640	78930850	1211	2.57088	1.20139	2.13993	1.44333	Intron (uc003dqb.2/6091, intron 27 of 28)	chr3	78646388	79068609	422222	-	6091	uc003dqb.2	138969	ENSG00000169855	ROBO1	roundabout, axon guidance receptor, homolog 1 (Drosophila)
Peak_36774	chr13:104272721-104273426	-1.174	2.6222	9.063	0.005691	0.566	0.205433	0.386737	0.167731	0.2401	chr13	104272722	104273426	705	2.20086	0.769165	2.86136	0.591614	Distal Intergenic	chr13	103934829	103934848	20	-	100847092	uc031qnd.1	-338578	ENSG00000263741	MIR548AS	microRNA 548as
Peak_84451	chr3:148097407-148098145	-0.7293	2.4157	6.056	0.02072	0.6966	0.205376	0.235421	0.216826	0.342376	chr3	148097408	148098145	738	2.30865	0.570311	4.04805	0.325255	Distal Intergenic	chr3	148415658	148460790	45133	+	185	uc003ewg.4	-318250	ENSG00000144891	AGTR1	angiotensin II receptor, type 1
Peak_22914	chr11:99674731-99675664	-1.457	2.8504	9.091	0.005627	0.5656	0.205315	0.371385	0.119476	0.303824	chr11	99674732	99675664	933	1.84518	0.972925	1.89653	0.946582	Intron (uc009ywv.2/53942, intron 3 of 15)	chr11	99426876	100229616	802741	+	53942	uc021qpc.1	248788	ENSG00000149972	CNTN5	contactin 5
Peak_26459	chr12:25942466-25942896	-0.7229	2.108	6.946	0.02957	0.7731	0.205264	0.290103	0.237729	0.266904	chr12	25942467	25942896	430	1.38175	0.591872	2.33454	0.350313	Distal Intergenic	chr12	26026953	26027012	60	-	100422897	uc021qwe.1	84545	NA	MIR4302	microRNA 4302
Peak_16419	chr10:107216618-107217460	-0.9188	2.5747	4.497	0.04353	0.8518	0.205176	0.34309	0.210919	0.240816	chr10	107216619	107217460	842	1.89815	0.752462	2.52258	0.566198	Distal Intergenic	chr10	106937525	107012664	75140	+	22986	uc010qqz.1	279935	ENSG00000156395	SORCS3	sortilin-related VPS10 domain containing receptor 3
Peak_32306	chr13:20012920-20013568	0.392	2.6235	2.865	0.2025	0.9736	0.205162	0.045712	0.114589	0.634537	chr13	20012921	20013568	648	1.47632	1.00743	1.46543	1.01492	Promoter (<=1kb)	chr13	19997019	20012615	15597	-	93492	uc010tcl.2	-953	ENSG00000132958	TPTE2	transmembrane phosphoinositide 3-phosphatase and tensin homolog 2
Peak_94205	chr4:129076488-129077938	0.6647	3.5325	8.216	0.01204	0.6168	0.205085	7.12e-15	0.119238	0.675677	chr4	129076489	129077938	1450	2.72974	0.810359	3.36856	0.656681	Intron (uc003iga.3/55132, intron 11 of 19)	chr4	129100469	129144081	43613	+	55132	uc003igd.3	-23980	ENSG00000138709	LARP1B	La ribonucleoprotein domain family, member 1B
Peak_90739	chr4:66753868-66754928	-1.452	3.0243	10.96	0.002702	0.5621	0.204712	0.380172	0.134745	0.28037	chr4	66753869	66754928	1060	2.30662	1.05905	2.17801	1.12158	Distal Intergenic	chr4	66535679	66559104	23426	+	100144602	uc003hdb.3	219249	ENSG00000250846	EPHA5-AS1	EPHA5 antisense RNA 1
[truncated: 66,458 more rows]
