# Supplementary material for: Chromatin accessibility mapping of the striatum identifies tyrosine kinase FYN as a therapeutic target for heroin use disorder
Source: Nat Commun. 2020 Sep 14;11:4634. doi: 10.1038/s41467-020-18114-3 (PMC7490718; doi:10.1038/s41467-020-18114-3)
Supplement: Supplementary file 8 — Supplementary Data 5 [file 41467_2020_18114_MOESM8_ESM.xlsx]

## Sheet: Supplementary Table 4.txt
userSet	dbSet	collection	pValueLog	oddsRatio	support	rnkPV	rnkOR	rnkSup	maxRnk	meanRnk	b	c	d	description	cellType	tissue	antibody	treatment	dataSource	filename	size	pValue	adj.pValue
NeuHrn.specific.peaks	791	roadmap_epigenomics	Inf	2.17886	8976	1	21	130	130	50.7	9696	27712	65224	roadmap_epigenomics H3K27me3	NA	NA	H3K27me3	NA	NA	E080-H3K27me3.narrowPeak	290880	0	0
NeuHrn.specific.peaks	868	roadmap_epigenomics	Inf	1.95211	7549	1	33	245	245	93	8778	29139	66142	roadmap_epigenomics H3K27me3	NA	NA	H3K27me3	NA	NA	E089-H3K27me3.narrowPeak	221392	0	0
NeuHrn.specific.peaks	450	roadmap_epigenomics	Inf	2.69339	6985	1	6	314	314	107	6016	29703	68904	roadmap_epigenomics H3K27me3	NA	NA	H3K27me3	NA	NA	E028-H3K27me3.narrowPeak	124130	0	0
NeuHrn.specific.peaks	829	roadmap_epigenomics	Inf	2.59099	6869	1	7	327	327	112	6117	29819	68803	roadmap_epigenomics H3K9me3	NA	NA	H3K9me3	NA	NA	E084-H3K9me3.narrowPeak	237017	0	0
NeuHrn.specific.peaks	1048	roadmap_epigenomics	Inf	2.40531	6050	1	12	429	429	147	5684	30638	69236	roadmap_epigenomics H3K9me3	NA	NA	H3K9me3	NA	NA	E113-H3K9me3.narrowPeak	275643	0	0
NeuHrn.specific.peaks	795	roadmap_epigenomics	Inf	4.00402	4713	1	1	603	603	202	2660	31975	72260	roadmap_epigenomics H3K9me3	NA	NA	H3K9me3	NA	NA	E080-H3K9me3.narrowPeak	218574	0	0
NeuHrn.specific.peaks	899	roadmap_epigenomics	Inf	2.43944	4615	1	10	623	623	211	4173	32073	70747	roadmap_epigenomics H3K9me3	NA	NA	H3K9me3	NA	NA	E092-H3K9me3.narrowPeak	273834	0	0
NeuHrn.specific.peaks	463	roadmap_epigenomics	Inf	2.9906	3947	1	3	709	709	238	2903	32741	72017	roadmap_epigenomics H3K9me3	NA	NA	H3K9me3	NA	NA	E029-H3K9me3.narrowPeak	223546	0	0
NeuHrn.specific.peaks	668	roadmap_epigenomics	304.123	3.88265	2080	9	2	946	946	319	1142	34608	73778	roadmap_epigenomics H3K9me3	NA	NA	H3K9me3	NA	NA	E059-H3K9me3.narrowPeak	85245	7.54e-305	1.04e-302
NeuHrn.specific.peaks	895	roadmap_epigenomics	253.209	1.73174	8643	10	60	149	149	73	11319	28045	63601	roadmap_epigenomics H3K27me3	NA	NA	H3K27me3	NA	NA	E092-H3K27me3.narrowPeak	274061	6.18e-254	7.66e-252
NeuHrn.specific.peaks	786	roadmap_epigenomics	247.783	2.05974	4783	11	24	597	597	211	5083	31905	69837	roadmap_epigenomics H3K9me3	NA	NA	H3K9me3	NA	NA	E079-H3K9me3.narrowPeak	258284	1.65e-248	1.86e-246
NeuHrn.specific.peaks	890	roadmap_epigenomics	237.72	2.56335	2861	12	8	837	837	286	2393	33827	72527	roadmap_epigenomics H3K9me3	NA	NA	H3K9me3	NA	NA	E091-H3K9me3.narrowPeak	158275	1.91e-238	1.97e-236
NeuHrn.specific.peaks	799	roadmap_epigenomics	217.332	2.28082	3269	13	14	795	795	274	3081	33419	71839	roadmap_epigenomics H3K27me3	NA	NA	H3K27me3	NA	NA	E081-H3K27me3.narrowPeak	82346	4.65e-218	4.44e-216
NeuHrn.specific.peaks	168	roadmap_epigenomics	206.243	2.46898	2642	14	9	865	865	296	2283	34046	72637	roadmap_epigenomics H3K9me3	NA	NA	H3K9me3	NA	NA	E003-H3K9me3.narrowPeak	307775	5.72e-207	5.06e-205
NeuHrn.specific.peaks	947	roadmap_epigenomics	202.133	1.94966	4446	15	34	645	645	231	4949	32242	69971	roadmap_epigenomics H3K9me3	NA	NA	H3K9me3	NA	NA	E098-H3K9me3.narrowPeak	251500	7.37e-203	6.09e-201
NeuHrn.specific.peaks	423	roadmap_epigenomics	199.966	1.93755	4473	16	36	642	642	231	5010	32215	69910	roadmap_epigenomics H3K27me3	NA	NA	H3K27me3	NA	NA	E024-H3K27me3.narrowPeak	222768	1.08e-200	8.38e-199
NeuHrn.specific.peaks	416	roadmap_epigenomics	199.293	1.80104	5606	17	48	493	493	186	6820	31082	68100	roadmap_epigenomics H3K9me3	NA	NA	H3K9me3	NA	NA	E022-H3K9me3.narrowPeak	207595	5.1e-200	3.72e-198
NeuHrn.specific.peaks	838	roadmap_epigenomics	194.105	2.2156	3090	18	16	813	813	282	2986	33598	71934	roadmap_epigenomics H3K9me3	NA	NA	H3K9me3	NA	NA	E085-H3K9me3.narrowPeak	264214	7.85e-195	5.41e-193
NeuHrn.specific.peaks	653	roadmap_epigenomics	191.943	2.19753	3110	19	19	812	812	283	3030	33578	71890	roadmap_epigenomics H3K9me3	NA	NA	H3K9me3	NA	NA	E057-H3K9me3.narrowPeak	247725	1.14e-192	7.44e-191
NeuHrn.specific.peaks	1038	roadmap_epigenomics	186.662	2.05011	3564	20	26	752	752	266	3736	33124	71184	roadmap_epigenomics H3K27me3	NA	NA	H3K27me3	NA	NA	E112-H3K27me3.narrowPeak	44654	2.18e-187	1.35e-185
NeuHrn.specific.peaks	681	roadmap_epigenomics	181.284	2.80701	1859	21	4	977	977	334	1398	34829	73522	roadmap_epigenomics H3K9me3	NA	NA	H3K9me3	NA	NA	E062-H3K9me3.narrowPeak	97830	5.2e-182	3.07e-180
NeuHrn.specific.peaks	414	roadmap_epigenomics	180.553	1.52012	10820	22	100	51	100	57.7	16167	25868	58753	roadmap_epigenomics H3K4me1	NA	NA	H3K4me1	NA	NA	E022-H3K4me1.narrowPeak	324488	2.8e-181	1.58e-179
NeuHrn.specific.peaks	674	roadmap_epigenomics	175.759	2.01216	3507	23	28	758	758	270	3739	33181	71181	roadmap_epigenomics H3K9me3	NA	NA	H3K9me3	NA	NA	E061-H3K9me3.narrowPeak	270036	1.74e-176	9.39e-175
NeuHrn.specific.peaks	727	roadmap_epigenomics	173.449	2.43541	2264	24	11	926	926	320	1970	34424	72950	roadmap_epigenomics H3K9me3	NA	NA	H3K9me3	NA	NA	E070-H3K9me3.narrowPeak	240710	3.55e-174	1.84e-172
NeuHrn.specific.peaks	664	roadmap_epigenomics	172.417	2.00153	3484	25	30	761	761	272	3732	33204	71188	roadmap_epigenomics H3K27me3	NA	NA	H3K27me3	NA	NA	E059-H3K27me3.narrowPeak	100386	3.83e-173	1.9e-171
NeuHrn.specific.peaks	1180	roadmap_epigenomics	171.35	1.88047	4127	26	45	688	688	253	4731	32561	70189	roadmap_epigenomics H3K9me3	NA	NA	H3K9me3	NA	NA	E124-H3K9me3.narrowPeak	220660	4.47e-172	2.13e-170
NeuHrn.specific.peaks	761	roadmap_epigenomics	171.089	2.20373	2738	27	18	851	851	299	2645	33950	72275	roadmap_epigenomics H3K9me3	NA	NA	H3K9me3	NA	NA	E075-H3K9me3.narrowPeak	149879	8.15e-172	3.74e-170
NeuHrn.specific.peaks	413	roadmap_epigenomics	162.503	1.50877	9771	28	104	93	104	75	14530	26917	60390	roadmap_epigenomics H3K36me3	NA	NA	H3K36me3	NA	NA	E022-H3K36me3.narrowPeak	407515	3.14e-163	1.39e-161
NeuHrn.specific.peaks	636	roadmap_epigenomics	160.82	1.72728	5103	29	61	548	548	213	6408	31585	68512	roadmap_epigenomics H3K9me3	NA	NA	H3K9me3	NA	NA	E055-H3K9me3.narrowPeak	439295	1.51e-161	6.47e-160
NeuHrn.specific.peaks	917	roadmap_epigenomics	155.915	2.12336	2703	30	22	855	855	302	2705	33985	72215	roadmap_epigenomics H3K9me3	NA	NA	H3K9me3	NA	NA	E094-H3K9me3.narrowPeak	157662	1.22e-156	5.03e-155
NeuHrn.specific.peaks	659	roadmap_epigenomics	151.256	1.91938	3397	31	38	781	781	283	3782	33291	71138	roadmap_epigenomics H3K9me3	NA	NA	H3K9me3	NA	NA	E058-H3K9me3.narrowPeak	301218	5.54e-152	2.22e-150
NeuHrn.specific.peaks	776	roadmap_epigenomics	150.66	1.77229	4334	32	54	667	667	251	5265	32354	69655	roadmap_epigenomics H3K27me3	NA	NA	H3K27me3	NA	NA	E078-H3K27me3.narrowPeak	107934	2.19e-151	8.47e-150
NeuHrn.specific.peaks	949	roadmap_epigenomics	146.949	2.22347	2290	33	15	920	920	323	2178	34398	72742	roadmap_epigenomics H3K27me3	NA	NA	H3K27me3	NA	NA	E099-H3K27me3.narrowPeak	40670	1.12e-147	4.23e-146
NeuHrn.specific.peaks	215	roadmap_epigenomics	146.876	1.72114	4671	34	64	610	610	236	5854	32017	69066	roadmap_epigenomics H3K9me3	NA	NA	H3K9me3	NA	NA	E005-H3K9me3.narrowPeak	287170	1.33e-147	4.85e-146
NeuHrn.specific.peaks	763	roadmap_epigenomics	146.693	1.91598	3304	35	39	793	793	289	3680	33384	71240	roadmap_epigenomics H3K27me3	NA	NA	H3K27me3	NA	NA	E076-H3K27me3.narrowPeak	65520	2.03e-147	7.19e-146
NeuHrn.specific.peaks	509	roadmap_epigenomics	144.602	2.05408	2705	36	25	854	854	305	2795	33983	72125	roadmap_epigenomics H3K9me3	NA	NA	H3K9me3	NA	NA	E036-H3K9me3.narrowPeak	237844	2.5e-145	8.62e-144
NeuHrn.specific.peaks	929	roadmap_epigenomics	143.851	1.58125	6489	37	91	368	368	165	8963	30199	65957	roadmap_epigenomics H3K9me3	NA	NA	H3K9me3	NA	NA	E096-H3K9me3.narrowPeak	438576	1.41e-144	4.73e-143
NeuHrn.specific.peaks	742	roadmap_epigenomics	141.844	1.89002	3315	38	43	792	792	291	3741	33373	71179	roadmap_epigenomics H3K27me3	NA	NA	H3K27me3	NA	NA	E073-H3K27me3.narrowPeak	123494	1.43e-142	4.67e-141
NeuHrn.specific.peaks	729	roadmap_epigenomics	139.964	1.76512	4053	39	56	698	698	264	4925	32635	69995	roadmap_epigenomics H3K27me3	NA	NA	H3K27me3	NA	NA	E071-H3K27me3.narrowPeak	129482	1.09e-140	3.45e-139
NeuHrn.specific.peaks	710	roadmap_epigenomics	137.177	2.69835	1486	40	5	1032	1032	359	1154	35202	73766	roadmap_epigenomics H3K27me3	NA	NA	H3K27me3	NA	NA	E068-H3K27me3.narrowPeak	52316	6.65e-138	2.06e-136
NeuHrn.specific.peaks	131	roadmap_epigenomics	136.376	1.64968	5064	41	79	556	556	225	6629	31624	68291	roadmap_epigenomics H3K27me3	NA	NA	H3K27me3	NA	NA	E001-H3K27me3.narrowPeak	93404	4.21e-137	1.27e-135
NeuHrn.specific.peaks	908	roadmap_epigenomics	131.478	1.55164	6392	42	96	386	386	175	8968	30296	65952	roadmap_epigenomics H3K9me3	NA	NA	H3K9me3	NA	NA	E093-H3K9me3.narrowPeak	234126	3.33e-132	9.82e-131
NeuHrn.specific.peaks	756	roadmap_epigenomics	130.697	1.63405	5019	43	80	565	565	229	6624	31669	68296	roadmap_epigenomics H3K27me3	NA	NA	H3K27me3	NA	NA	E075-H3K27me3.narrowPeak	185470	2.01e-131	5.8e-130
NeuHrn.specific.peaks	735	roadmap_epigenomics	129.437	1.90723	2929	44	41	827	827	304	3260	33759	71660	roadmap_epigenomics H3K27me3	NA	NA	H3K27me3	NA	NA	E072-H3K27me3.narrowPeak	109795	3.66e-130	1.03e-128
NeuHrn.specific.peaks	340	roadmap_epigenomics	129.155	2.00892	2540	45	29	886	886	320	2675	34148	72245	roadmap_epigenomics H3K9me3	NA	NA	H3K9me3	NA	NA	E015-H3K9me3.narrowPeak	342468	6.99e-130	1.93e-128
NeuHrn.specific.peaks	427	roadmap_epigenomics	128.165	1.94537	2743	46	35	849	849	310	2988	33945	71932	roadmap_epigenomics H3K9me3	NA	NA	H3K9me3	NA	NA	E024-H3K9me3.narrowPeak	260553	6.84e-129	1.84e-127
NeuHrn.specific.peaks	886	roadmap_epigenomics	124.745	1.67869	4279	47	72	674	674	264	5463	32409	69457	roadmap_epigenomics H3K27me3	NA	NA	H3K27me3	NA	NA	E091-H3K27me3.narrowPeak	114459	1.8e-125	4.75e-124
NeuHrn.specific.peaks	446	roadmap_epigenomics	123.891	1.91574	2761	48	40	848	848	312	3053	33927	71867	roadmap_epigenomics H3K9me3	NA	NA	H3K9me3	NA	NA	E027-H3K9me3.narrowPeak	366447	1.28e-124	3.32e-123
NeuHrn.specific.peaks	495	roadmap_epigenomics	122.84	1.45363	8516	49	114	157	157	107	12898	28172	62022	roadmap_epigenomics H3K27me3	NA	NA	H3K27me3	NA	NA	E034-H3K27me3.narrowPeak	387829	1.44e-123	3.66e-122
NeuHrn.specific.peaks	1002	roadmap_epigenomics	119.718	1.60683	4880	50	85	584	584	240	6530	31808	68390	roadmap_epigenomics H3K27me3	NA	NA	H3K27me3	NA	NA	E107-H3K27me3.narrowPeak	192196	1.92e-120	4.75e-119
NeuHrn.specific.peaks	904	roadmap_epigenomics	118.841	1.60413	4875	51	87	585	585	241	6533	31813	68387	roadmap_epigenomics H3K27me3	NA	NA	H3K27me3	NA	NA	E093-H3K27me3.narrowPeak	90573	1.44e-119	3.51e-118
NeuHrn.specific.peaks	347	roadmap_epigenomics	110.026	2.01243	2137	52	27	942	942	340	2234	34551	72686	roadmap_epigenomics H3K9me3	NA	NA	H3K9me3	NA	NA	E016-H3K9me3.narrowPeak	237078	9.42e-111	2.25e-109
NeuHrn.specific.peaks	676	roadmap_epigenomics	109.826	1.57337	4858	53	92	587	587	244	6625	31830	68295	roadmap_epigenomics H3K27me3	NA	NA	H3K27me3	NA	NA	E062-H3K27me3.narrowPeak	117128	1.49e-110	3.49e-109
NeuHrn.specific.peaks	717	roadmap_epigenomics	105.006	1.85815	2530	54	46	889	889	330	2872	34158	72048	roadmap_epigenomics H3K27me3	NA	NA	H3K27me3	NA	NA	E069-H3K27me3.narrowPeak	78312	9.85e-106	2.26e-104
NeuHrn.specific.peaks	573	roadmap_epigenomics	100.132	1.78294	2732	55	53	852	852	320	3235	33956	71685	roadmap_epigenomics H3K9me3	NA	NA	H3K9me3	NA	NA	E046-H3K9me3.narrowPeak	220175	7.38e-101	1.66e-99
NeuHrn.specific.peaks	622	roadmap_epigenomics	98.9852	2.06721	1791	56	23	990	990	356	1815	34897	73105	roadmap_epigenomics H3K9me3	NA	NA	H3K9me3	NA	NA	E053-H3K9me3.narrowPeak	206849	1.03e-99	2.29e-98
NeuHrn.specific.peaks	333	roadmap_epigenomics	98.3795	1.96259	2028	57	32	955	955	348	2169	34660	72751	roadmap_epigenomics H3K9me3	NA	NA	H3K9me3	NA	NA	E014-H3K9me3.narrowPeak	279590	4.17e-99	9.08e-98
NeuHrn.specific.peaks	645	roadmap_epigenomics	96.1089	1.5908	3986	58	90	704	704	284	5332	32702	69588	roadmap_epigenomics H3K9me3	NA	NA	H3K9me3	NA	NA	E056-H3K9me3.narrowPeak	314861	7.78e-97	1.66e-95
NeuHrn.specific.peaks	206	roadmap_epigenomics	93.8121	1.67505	3160	59	73	807	807	313	3991	33528	70929	roadmap_epigenomics H3K27me3	NA	NA	H3K27me3	NA	NA	E005-H3K27me3.narrowPeak	76302	1.54e-94	3.24e-93
NeuHrn.specific.peaks	1024	roadmap_epigenomics	91.1955	1.51528	4705	60	103	605	605	256	6630	31983	68290	roadmap_epigenomics H3K27me3	NA	NA	H3K27me3	NA	NA	E110-H3K27me3.narrowPeak	119327	6.38e-92	1.32e-90
NeuHrn.specific.peaks	316	roadmap_epigenomics	91.0473	1.51562	4691	61	102	607	607	257	6608	31997	68312	roadmap_epigenomics H3K27me3	NA	NA	H3K27me3	NA	NA	E012-H3K27me3.narrowPeak	75983	8.97e-92	1.82e-90
NeuHrn.specific.peaks	342	roadmap_epigenomics	90.675	1.51794	4634	62	101	620	620	261	6515	32054	68405	roadmap_epigenomics H3K27me3	NA	NA	H3K27me3	NA	NA	E016-H3K27me3.narrowPeak	84213	2.11e-91	4.23e-90
NeuHrn.specific.peaks	335	roadmap_epigenomics	88.9829	1.50245	4776	63	107	598	598	256	6787	31912	68133	roadmap_epigenomics H3K27me3	NA	NA	H3K27me3	NA	NA	E015-H3K27me3.narrowPeak	125828	1.04e-89	2.05e-88
NeuHrn.specific.peaks	459	roadmap_epigenomics	87.7023	1.50599	4642	64	105	617	617	262	6574	32046	68346	roadmap_epigenomics H3K27me3	NA	NA	H3K27me3	NA	NA	E029-H3K27me3.narrowPeak	103414	1.98e-88	3.85e-87
NeuHrn.specific.peaks	610	roadmap_epigenomics	86.8861	1.78527	2340	65	51	914	914	343	2754	34348	72166	roadmap_epigenomics H3K9me3	NA	NA	H3K9me3	NA	NA	E051-H3K9me3.narrowPeak	399748	1.3e-87	2.48e-86
NeuHrn.specific.peaks	468	roadmap_epigenomics	86.488	1.72516	2607	66	62	870	870	333	3181	34081	71739	roadmap_epigenomics H3K9me3	NA	NA	H3K9me3	NA	NA	E030-H3K9me3.narrowPeak	242999	3.25e-87	6.11e-86
NeuHrn.specific.peaks	158	roadmap_epigenomics	86.1223	1.50393	4579	67	106	627	627	267	6489	32109	68431	roadmap_epigenomics H3K27me3	NA	NA	H3K27me3	NA	NA	E003-H3K27me3.narrowPeak	123497	7.55e-87	1.4e-85
NeuHrn.specific.peaks	1044	roadmap_epigenomics	85.2791	1.76635	2374	68	55	909	909	344	2824	34314	72096	roadmap_epigenomics H3K27me3	NA	NA	H3K27me3	NA	NA	E113-H3K27me3.narrowPeak	57451	5.26e-86	9.59e-85
NeuHrn.specific.peaks	807	roadmap_epigenomics	84.8435	1.56605	3719	69	94	735	735	299	5034	32969	69886	roadmap_epigenomics H3K27me3	NA	NA	H3K27me3	NA	NA	E082-H3K27me3.narrowPeak	118025	1.43e-85	2.58e-84
NeuHrn.specific.peaks	703	roadmap_epigenomics	84.1008	1.73518	2481	70	58	895	895	341	3006	34207	71914	roadmap_epigenomics H3K27me3	NA	NA	H3K27me3	NA	NA	E067-H3K27me3.narrowPeak	102064	7.93e-85	1.4e-83
NeuHrn.specific.peaks	254	roadmap_epigenomics	83.6059	1.89179	1890	71	42	970	970	361	2091	34798	72829	roadmap_epigenomics H3K27me3	NA	NA	H3K27me3	NA	NA	E007-H3K27me3.narrowPeak	54491	2.48e-84	4.33e-83
NeuHrn.specific.peaks	881	roadmap_epigenomics	82.8806	2.20746	1284	72	17	1054	1054	381	1211	35404	73709	roadmap_epigenomics H3K9me3	NA	NA	H3K9me3	NA	NA	E090-H3K9me3.narrowPeak	163903	1.32e-83	2.27e-82
NeuHrn.specific.peaks	1009	roadmap_epigenomics	81.5061	1.49407	4449	73	109	644	644	275	6335	32239	68585	roadmap_epigenomics H3K27me3	NA	NA	H3K27me3	NA	NA	E108-H3K27me3.narrowPeak	189619	3.12e-82	5.3e-81
NeuHrn.specific.peaks	958	roadmap_epigenomics	81.2968	1.65424	2838	74	77	842	842	331	3614	33850	71306	roadmap_epigenomics H3K27me3	NA	NA	H3K27me3	NA	NA	E100-H3K27me3.narrowPeak	119736	5.05e-82	8.46e-81
NeuHrn.specific.peaks	782	roadmap_epigenomics	80.2386	1.70149	2525	75	67	891	891	344	3119	34163	71801	roadmap_epigenomics H3K27me3	NA	NA	H3K27me3	NA	NA	E079-H3K27me3.narrowPeak	85925	5.77e-81	9.54e-80
NeuHrn.specific.peaks	877	roadmap_epigenomics	78.443	1.39443	6385	76	128	387	387	197	9835	30303	65085	roadmap_epigenomics H3K27me3	NA	NA	H3K27me3	NA	NA	E090-H3K27me3.narrowPeak	283792	3.61e-79	5.88e-78
NeuHrn.specific.peaks	386	roadmap_epigenomics	74.9492	1.44775	4794	77	118	593	593	263	7047	31894	67873	roadmap_epigenomics H3K27me3	NA	NA	H3K27me3	NA	NA	E019-H3K27me3.narrowPeak	67369	1.12e-75	1.81e-74
NeuHrn.specific.peaks	627	roadmap_epigenomics	73.666	2.18934	1157	78	20	1070	1070	389	1098	35531	73822	roadmap_epigenomics H3K9me3	NA	NA	H3K9me3	NA	NA	E054-H3K9me3.narrowPeak	152322	2.16e-74	3.43e-73
NeuHrn.specific.peaks	183	roadmap_epigenomics	73.4741	1.60226	2885	79	88	834	834	334	3789	33803	71131	roadmap_epigenomics H3K27me3	NA	NA	H3K27me3	NA	NA	E004-H3K27me3.narrowPeak	77732	3.36e-74	5.27e-73
NeuHrn.specific.peaks	441	roadmap_epigenomics	71.313	1.48187	3994	80	111	703	703	298	5706	32694	69214	roadmap_epigenomics H3K27me3	NA	NA	H3K27me3	NA	NA	E027-H3K27me3.narrowPeak	319603	4.86e-72	7.54e-71
NeuHrn.specific.peaks	811	roadmap_epigenomics	70.2705	2.29744	997	81	13	1091	1091	395	900	35691	74020	roadmap_epigenomics H3K9me3	NA	NA	H3K9me3	NA	NA	E082-H3K9me3.narrowPeak	165884	5.36e-71	8.21e-70
NeuHrn.specific.peaks	393	roadmap_epigenomics	70.0315	1.41596	5055	82	124	559	559	255	7598	31633	67322	roadmap_epigenomics H3K27me3	NA	NA	H3K27me3	NA	NA	E020-H3K27me3.narrowPeak	96436	9.3e-71	1.41e-69
NeuHrn.specific.peaks	688	roadmap_epigenomics	70.0154	1.92196	1503	83	37	1027	1027	382	1629	35185	73291	roadmap_epigenomics H3K9me3	NA	NA	H3K9me3	NA	NA	E063-H3K9me3.narrowPeak	232364	9.65e-71	1.44e-69
NeuHrn.specific.peaks	374	roadmap_epigenomics	68.9181	1.48818	3762	84	110	729	729	308	5342	32926	69578	roadmap_epigenomics H3K9me3	NA	NA	H3K9me3	NA	NA	E017-H3K9me3.narrowPeak	418822	1.21e-69	1.78e-68
NeuHrn.specific.peaks	641	roadmap_epigenomics	67.7776	1.35171	6683	85	138	349	349	191	10599	30005	64321	roadmap_epigenomics H3K27me3	NA	NA	H3K27me3	NA	NA	E056-H3K27me3.narrowPeak	290629	1.67e-68	2.43e-67
NeuHrn.specific.peaks	328	roadmap_epigenomics	67.7433	1.44811	4267	86	116	675	675	292	6242	32421	68678	roadmap_epigenomics H3K27me3	NA	NA	H3K27me3	NA	NA	E014-H3K27me3.narrowPeak	90358	1.81e-68	2.6e-67
NeuHrn.specific.peaks	398	roadmap_epigenomics	67.5634	1.8245	1679	87	47	1006	1006	380	1919	35009	73001	roadmap_epigenomics H3K9me3	NA	NA	H3K9me3	NA	NA	E020-H3K9me3.narrowPeak	202127	2.73e-68	3.89e-67
NeuHrn.specific.peaks	1070	roadmap_epigenomics	67.2442	1.71163	2050	88	65	950	950	368	2504	34638	72416	roadmap_epigenomics H3K9me3	NA	NA	H3K9me3	NA	NA	E115-H3K9me3.narrowPeak	191936	5.7e-68	8.03e-67
NeuHrn.specific.peaks	825	roadmap_epigenomics	66.4779	1.40244	5052	89	125	560	560	258	7659	31636	67261	roadmap_epigenomics H3K27me3	NA	NA	H3K27me3	NA	NA	E084-H3K27me3.narrowPeak	193083	3.33e-67	4.64e-66
NeuHrn.specific.peaks	991	roadmap_epigenomics	66.2843	1.59952	2600	90	89	874	874	351	3410	34088	71510	roadmap_epigenomics H3K27me3	NA	NA	H3K27me3	NA	NA	E105-H3K27me3.narrowPeak	139774	5.2e-67	7.16e-66
NeuHrn.specific.peaks	280	roadmap_epigenomics	64.4818	1.73757	1864	91	57	976	976	375	2239	34824	72681	roadmap_epigenomics H3K27me3	NA	NA	H3K27me3	NA	NA	E008-H3K27me3.narrowPeak	38923	3.3e-65	4.49e-64
NeuHrn.specific.peaks	683	roadmap_epigenomics	63.4412	1.4237	4367	92	121	660	660	291	6494	32321	68426	roadmap_epigenomics H3K27me3	NA	NA	H3K27me3	NA	NA	E063-H3K27me3.narrowPeak	207869	3.62e-64	4.88e-63
NeuHrn.specific.peaks	1209	roadmap_epigenomics	63.4294	1.39025	5060	93	129	557	557	260	7732	31628	67188	roadmap_epigenomics H3K27me3	NA	NA	H3K27me3	NA	NA	E127-H3K27me3.narrowPeak	230268	3.72e-64	4.96e-63
NeuHrn.specific.peaks	1217	roadmap_epigenomics	57.2195	1.73452	1653	94	59	1010	1010	388	1984	35035	72936	roadmap_epigenomics H3K9me3	NA	NA	H3K9me3	NA	NA	E127-H3K9me3.narrowPeak	156059	6.03e-58	7.96e-57
NeuHrn.specific.peaks	938	roadmap_epigenomics	56.4989	1.68815	1789	95	70	991	991	385	2208	34899	72712	roadmap_epigenomics H3K9me3	NA	NA	H3K9me3	NA	NA	E097-H3K9me3.narrowPeak	165956	3.17e-57	4.14e-56
NeuHrn.specific.peaks	232	roadmap_epigenomics	56.4191	1.37975	4643	96	132	615	615	281	7120	32045	67800	roadmap_epigenomics H3K36me3	NA	NA	H3K36me3	NA	NA	E006-H3K36me3.narrowPeak	368543	3.81e-57	4.92e-56
NeuHrn.specific.peaks	602	roadmap_epigenomics	56.3768	1.72483	1658	97	63	1009	1009	390	2001	35030	72919	roadmap_epigenomics H3K9me3	NA	NA	H3K9me3	NA	NA	E050-H3K9me3.narrowPeak	253642	4.2e-57	5.37e-56
NeuHrn.specific.peaks	1173	roadmap_epigenomics	56.2932	1.33754	5773	98	140	473	473	237	9178	30915	65742	roadmap_epigenomics H3K27me3	NA	NA	H3K27me3	NA	NA	E124-H3K27me3.narrowPeak	160814	5.09e-57	6.44e-56
NeuHrn.specific.peaks	560	roadmap_epigenomics	55.1944	1.44613	3419	99	119	775	775	331	4971	33269	69949	roadmap_epigenomics H3K27me3	NA	NA	H3K27me3	NA	NA	E045-H3K27me3.narrowPeak	113156	6.39e-56	8e-55
NeuHrn.specific.peaks	326	roadmap_epigenomics	54.2814	1.62799	1959	100	81	965	965	382	2509	34729	72411	roadmap_epigenomics H3K9me3	NA	NA	H3K9me3	NA	NA	E013-H3K9me3.narrowPeak	224026	5.23e-55	6.49e-54
NeuHrn.specific.peaks	262	roadmap_epigenomics	52.7527	1.65925	1770	101	76	993	993	390	2221	34918	72699	roadmap_epigenomics H3K9me3	NA	NA	H3K9me3	NA	NA	E007-H3K9me3.narrowPeak	151873	1.77e-53	2.17e-52
NeuHrn.specific.peaks	623	roadmap_epigenomics	52.324	1.67498	1696	102	74	1004	1004	393	2107	34992	72813	roadmap_epigenomics H3K27me3	NA	NA	H3K27me3	NA	NA	E054-H3K27me3.narrowPeak	89642	4.74e-53	5.77e-52
NeuHrn.specific.peaks	530	roadmap_epigenomics	52.1522	1.48108	2836	103	112	843	843	353	4011	33852	70909	roadmap_epigenomics H3K27me3	NA	NA	H3K27me3	NA	NA	E040-H3K27me3.narrowPeak	76567	7.04e-53	8.48e-52
NeuHrn.specific.peaks	251	roadmap_epigenomics	51.8361	1.25192	9795	104	170	91	170	122	16884	26893	58036	roadmap_epigenomics H3K18ac	NA	NA	H3K18ac	NA	NA	E007-H3K18ac.narrowPeak	252754	1.46e-52	1.74e-51
NeuHrn.specific.peaks	618	roadmap_epigenomics	51.1786	1.473	2856	105	113	839	839	352	4061	33832	70859	roadmap_epigenomics H3K27me3	NA	NA	H3K27me3	NA	NA	E053-H3K27me3.narrowPeak	116021	6.63e-52	7.83e-51
NeuHrn.specific.peaks	701	roadmap_epigenomics	50.7101	1.62185	1849	106	83	979	979	389	2374	34839	72546	roadmap_epigenomics H3K9me3	NA	NA	H3K9me3	NA	NA	E066-H3K9me3.narrowPeak	281074	1.95e-51	2.28e-50
NeuHrn.specific.peaks	834	roadmap_epigenomics	50.6035	1.33007	5307	107	141	530	530	259	8451	31381	66469	roadmap_epigenomics H3K27me3	NA	NA	H3K27me3	NA	NA	E085-H3K27me3.narrowPeak	218608	2.49e-51	2.89e-50
NeuHrn.specific.peaks	870	roadmap_epigenomics	50.5773	1.23759	11020	108	175	46	175	110	19296	25668	55624	roadmap_epigenomics H3K4me1	NA	NA	H3K4me1	NA	NA	E089-H3K4me1.narrowPeak	234295	2.65e-51	3.04e-50
NeuHrn.specific.peaks	606	roadmap_epigenomics	49.9106	1.35136	4646	109	139	613	613	287	7260	32042	67660	roadmap_epigenomics H3K27me3	NA	NA	H3K27me3	NA	NA	E051-H3K27me3.narrowPeak	236134	1.23e-50	1.4e-49
NeuHrn.specific.peaks	1031	roadmap_epigenomics	47.9599	1.41897	3254	110	122	796	796	343	4809	33434	70111	roadmap_epigenomics H3K27me3	NA	NA	H3K27me3	NA	NA	E111-H3K27me3.narrowPeak	155900	1.1e-48	1.24e-47
NeuHrn.specific.peaks	412	roadmap_epigenomics	47.8816	1.49902	2437	111	108	904	904	374	3395	34251	71525	roadmap_epigenomics H3K27me3	NA	NA	H3K27me3	NA	NA	E022-H3K27me3.narrowPeak	68240	1.31e-48	1.47e-47
NeuHrn.specific.peaks	849	roadmap_epigenomics	47.849	1.67995	1527	112	71	1021	1021	401	1888	35161	73032	roadmap_epigenomics H3K27me3	NA	NA	H3K27me3	NA	NA	E087-H3K27me3.narrowPeak	66525	1.42e-48	1.57e-47
NeuHrn.specific.peaks	569	roadmap_epigenomics	47.7327	1.40161	3480	113	126	764	764	334	5212	33208	69708	roadmap_epigenomics H3K27me3	NA	NA	H3K27me3	NA	NA	E046-H3K27me3.narrowPeak	116620	1.85e-48	2.03e-47
NeuHrn.specific.peaks	1042	roadmap_epigenomics	46.3622	1.99519	888	114	31	1103	1103	416	920	35800	74000	roadmap_epigenomics H3K9me3	NA	NA	H3K9me3	NA	NA	E112-H3K9me3.narrowPeak	29729	4.34e-47	4.72e-46
NeuHrn.specific.peaks	546	roadmap_epigenomics	45.96	1.88216	1026	115	44	1087	1087	415	1128	35662	73792	roadmap_epigenomics H3K9me3	NA	NA	H3K9me3	NA	NA	E042-H3K9me3.narrowPeak	78769	1.1e-46	1.18e-45
NeuHrn.specific.peaks	1001	roadmap_epigenomics	45.6511	1.70443	1382	116	66	1044	1044	409	1682	35306	73238	roadmap_epigenomics H3K9me3	NA	NA	H3K9me3	NA	NA	E106-H3K9me3.narrowPeak	167413	2.23e-46	2.39e-45
NeuHrn.specific.peaks	978	roadmap_epigenomics	45.1748	1.36693	3832	117	136	718	718	324	5890	32856	69030	roadmap_epigenomics H3K27me3	NA	NA	H3K27me3	NA	NA	E103-H3K27me3.narrowPeak	164919	6.69e-46	7.09e-45
NeuHrn.specific.peaks	925	roadmap_epigenomics	44.3247	1.56796	1835	118	93	983	983	398	2434	34853	72486	roadmap_epigenomics H3K27me3	NA	NA	H3K27me3	NA	NA	E096-H3K27me3.narrowPeak	85680	4.73e-45	4.98e-44
NeuHrn.specific.peaks	598	roadmap_epigenomics	42.5286	1.31817	4638	119	144	619	619	294	7411	32050	67509	roadmap_epigenomics H3K27me3	NA	NA	H3K27me3	NA	NA	E050-H3K27me3.narrowPeak	188890	2.96e-43	3.08e-42
NeuHrn.specific.peaks	307	roadmap_epigenomics	41.7638	1.54808	1818	120	98	984	984	401	2441	34870	72479	roadmap_epigenomics H3K9me3	NA	NA	H3K9me3	NA	NA	E010-H3K9me3.narrowPeak	226169	1.72e-42	1.78e-41
NeuHrn.specific.peaks	536	roadmap_epigenomics	38.9791	1.29985	4686	121	153	609	609	294	7585	32002	67335	roadmap_epigenomics H3K27me3	NA	NA	H3K27me3	NA	NA	E041-H3K27me3.narrowPeak	184484	1.05e-39	1.08e-38
NeuHrn.specific.peaks	774	roadmap_epigenomics	38.1462	1.54838	1649	122	97	1012	1012	410	2210	35039	72710	roadmap_epigenomics H3K9me3	NA	NA	H3K9me3	NA	NA	E077-H3K9me3.narrowPeak	223579	7.14e-39	7.26e-38
NeuHrn.specific.peaks	247	roadmap_epigenomics	36.402	1.29922	4344	123	155	661	661	313	7019	32344	67901	roadmap_epigenomics H2BK12ac	NA	NA	H2BK12ac	NA	NA	E007-H2BK12ac.narrowPeak	126821	3.96e-37	4e-36
NeuHrn.specific.peaks	554	roadmap_epigenomics	36.1354	1.28048	4873	124	160	586	586	290	8004	31815	66916	roadmap_epigenomics H3K27me3	NA	NA	H3K27me3	NA	NA	E044-H3K27me3.narrowPeak	189838	7.32e-37	7.32e-36
NeuHrn.specific.peaks	1192	roadmap_epigenomics	35.5221	1.53453	1589	125	99	1016	1016	413	2147	35099	72773	roadmap_epigenomics H3K9me3	NA	NA	H3K9me3	NA	NA	E125-H3K9me3.narrowPeak	150038	3.01e-36	2.98e-35
NeuHrn.specific.peaks	666	roadmap_epigenomics	35.514	1.28226	4716	126	158	602	602	295	7729	31972	67191	roadmap_epigenomics H3K4me1	NA	NA	H3K4me1	NA	NA	E059-H3K4me1.narrowPeak	104660	3.06e-36	3.01e-35
NeuHrn.specific.peaks	1007	roadmap_epigenomics	34.8264	1.69037	1069	127	68	1083	1083	426	1307	35619	73613	roadmap_epigenomics H3K9me3	NA	NA	H3K9me3	NA	NA	E107-H3K9me3.narrowPeak	110664	1.49e-35	1.46e-34
NeuHrn.specific.peaks	983	roadmap_epigenomics	34.5545	1.65354	1146	128	78	1072	1072	426	1433	35542	73487	roadmap_epigenomics H3K9me3	NA	NA	H3K9me3	NA	NA	E103-H3K9me3.narrowPeak	101060	2.79e-35	2.7e-34
NeuHrn.specific.peaks	403	roadmap_epigenomics	34.1618	1.39765	2446	129	127	901	901	386	3643	34242	71277	roadmap_epigenomics H3K27me3	NA	NA	H3K27me3	NA	NA	E021-H3K27me3.narrowPeak	95876	6.89e-35	6.62e-34
NeuHrn.specific.peaks	997	roadmap_epigenomics	32.8125	1.31657	3476	130	145	766	766	347	5517	33212	69403	roadmap_epigenomics H3K27me3	NA	NA	H3K27me3	NA	NA	E106-H3K27me3.narrowPeak	171864	1.54e-33	1.47e-32
NeuHrn.specific.peaks	769	roadmap_epigenomics	32.6657	1.30764	3643	131	150	739	739	340	5825	33045	69095	roadmap_epigenomics H3K27me3	NA	NA	H3K27me3	NA	NA	E077-H3K27me3.narrowPeak	152039	2.16e-33	2.04e-32
NeuHrn.specific.peaks	379	roadmap_epigenomics	31.3973	1.26334	4664	132	164	611	611	302	7744	32024	67176	roadmap_epigenomics H3K27me3	NA	NA	H3K27me3	NA	NA	E018-H3K27me3.narrowPeak	130573	4.01e-32	3.76e-31
NeuHrn.specific.peaks	842	roadmap_epigenomics	30.4882	1.4246	1939	133	120	968	968	407	2824	34749	72096	roadmap_epigenomics H3K27me3	NA	NA	H3K27me3	NA	NA	E086-H3K27me3.narrowPeak	61416	3.25e-31	3.03e-30
NeuHrn.specific.peaks	297	roadmap_epigenomics	30.4264	1.27809	4050	134	161	700	700	332	6630	32638	68290	roadmap_epigenomics H3K27me3	NA	NA	H3K27me3	NA	NA	E009-H3K27me3.narrowPeak	215214	3.75e-31	3.47e-30
NeuHrn.specific.peaks	303	roadmap_epigenomics	29.6552	1.28251	3817	135	157	720	720	337	6220	32871	68700	roadmap_epigenomics H3K27me3	NA	NA	H3K27me3	NA	NA	E010-H3K27me3.narrowPeak	251892	2.21e-30	2.03e-29
NeuHrn.specific.peaks	524	roadmap_epigenomics	28.4118	1.30153	3225	136	151	800	800	362	5165	33463	69755	roadmap_epigenomics H3K27me3	NA	NA	H3K27me3	NA	NA	E039-H3K27me3.narrowPeak	115163	3.87e-29	3.53e-28
NeuHrn.specific.peaks	971	roadmap_epigenomics	28.0351	1.29954	3215	137	154	803	803	365	5156	33473	69764	roadmap_epigenomics H3K27me3	NA	NA	H3K27me3	NA	NA	E102-H3K27me3.narrowPeak	129184	9.22e-29	8.35e-28
NeuHrn.specific.peaks	784	roadmap_epigenomics	27.8967	1.18809	8239	138	190	185	190	171	14683	28449	60237	roadmap_epigenomics H3K4me1	NA	NA	H3K4me1	NA	NA	E079-H3K4me1.narrowPeak	257512	1.27e-28	1.14e-27
NeuHrn.specific.peaks	309	roadmap_epigenomics	27.6183	1.25809	4170	139	169	684	684	331	6930	32518	67990	roadmap_epigenomics H3K27me3	NA	NA	H3K27me3	NA	NA	E011-H3K27me3.narrowPeak	107338	2.41e-28	2.15e-27
NeuHrn.specific.peaks	872	roadmap_epigenomics	26.9105	1.79451	672	140	49	1125	1125	438	771	36016	74149	roadmap_epigenomics H3K9me3	NA	NA	H3K9me3	NA	NA	E089-H3K9me3.narrowPeak	123498	1.23e-27	1.09e-26
NeuHrn.specific.peaks	1222	roadmap_epigenomics	26.3639	1.31105	2804	141	148	846	846	378	4448	33884	70472	roadmap_epigenomics H3K27me3	NA	NA	H3K27me3	NA	NA	E128-H3K27me3.narrowPeak	130586	4.33e-27	3.8e-26
NeuHrn.specific.peaks	363	roadmap_epigenomics	26.2136	1.24522	4329	142	173	668	668	328	7268	32359	67652	roadmap_epigenomics H3K27me3	NA	NA	H3K27me3	NA	NA	E017-H3K27me3.narrowPeak	299334	6.12e-27	5.34e-26
NeuHrn.specific.peaks	486	roadmap_epigenomics	26.1818	1.4481	1508	143	117	1026	1026	429	2154	35180	72766	roadmap_epigenomics H3K27me3	NA	NA	H3K27me3	NA	NA	E033-H3K27me3.narrowPeak	39607	6.58e-27	5.7e-26
NeuHrn.specific.peaks	632	roadmap_epigenomics	25.2327	1.18894	7109	144	189	300	300	211	12598	29579	62322	roadmap_epigenomics H3K27me3	NA	NA	H3K27me3	NA	NA	E055-H3K27me3.narrowPeak	302405	5.85e-26	5.04e-25
NeuHrn.specific.peaks	314	roadmap_epigenomics	24.9121	1.38029	1866	145	131	973	973	416	2800	34822	72120	roadmap_epigenomics H3K9me3	NA	NA	H3K9me3	NA	NA	E011-H3K9me3.narrowPeak	213408	1.22e-25	1.05e-24
NeuHrn.specific.peaks	1019	roadmap_epigenomics	24.2322	1.26224	3477	146	165	765	765	359	5738	33211	69182	roadmap_epigenomics H3K27me3	NA	NA	H3K27me3	NA	NA	E109-H3K27me3.narrowPeak	201299	5.86e-25	4.98e-24
NeuHrn.specific.peaks	747	roadmap_epigenomics	24.0775	1.66664	760	147	75	1114	1114	445	939	35928	73981	roadmap_epigenomics H3K9me3	NA	NA	H3K9me3	NA	NA	E073-H3K9me3.narrowPeak	139328	8.37e-25	7.06e-24
NeuHrn.specific.peaks	749	roadmap_epigenomics	23.9042	1.31648	2438	148	146	903	903	399	3843	34250	71077	roadmap_epigenomics H3K27me3	NA	NA	H3K27me3	NA	NA	E074-H3K27me3.narrowPeak	137200	1.25e-24	1.04e-23
NeuHrn.specific.peaks	858	roadmap_epigenomics	23.7418	1.23559	4164	149	177	686	686	337	7034	32524	67886	roadmap_epigenomics H3K27me3	NA	NA	H3K27me3	NA	NA	E088-H3K27me3.narrowPeak	203616	1.81e-24	1.51e-23
NeuHrn.specific.peaks	548	roadmap_epigenomics	22.3915	1.2345	3922	150	178	714	714	347	6622	32766	68298	roadmap_epigenomics H3K27me3	NA	NA	H3K27me3	NA	NA	E043-H3K27me3.narrowPeak	166682	4.06e-23	3.36e-22
NeuHrn.specific.peaks	945	roadmap_epigenomics	22.1086	1.15803	9092	151	205	125	205	160	16594	27596	58326	roadmap_epigenomics H3K4me1	NA	NA	H3K4me1	NA	NA	E098-H3K4me1.narrowPeak	293151	7.79e-23	6.4e-22
NeuHrn.specific.peaks	1118	roadmap_epigenomics	21.2444	1.30023	2345	152	152	913	913	406	3738	34343	71182	roadmap_epigenomics H3K9me3	NA	NA	H3K9me3	NA	NA	E119-H3K9me3.narrowPeak	271960	5.7e-22	4.65e-21
NeuHrn.specific.peaks	252	roadmap_epigenomics	21.1769	1.16082	8169	153	204	197	204	185	14828	28519	60092	roadmap_epigenomics H3K23ac	NA	NA	H3K23ac	NA	NA	E007-H3K23ac.narrowPeak	240450	6.65e-22	5.39e-21
NeuHrn.specific.peaks	1046	roadmap_epigenomics	20.3413	1.14636	9818	154	209	88	209	150	18108	26870	56812	roadmap_epigenomics H3K4me1	NA	NA	H3K4me1	NA	NA	E113-H3K4me1.narrowPeak	347264	4.56e-21	3.67e-20
NeuHrn.specific.peaks	733	roadmap_epigenomics	20.044	1.62511	685	155	82	1121	1121	453	867	36003	74053	roadmap_epigenomics H3K9me3	NA	NA	H3K9me3	NA	NA	E071-H3K9me3.narrowPeak	136401	9.04e-21	7.23e-20
NeuHrn.specific.peaks	542	roadmap_epigenomics	19.9161	1.23911	3298	156	174	794	794	375	5531	33390	69389	roadmap_epigenomics H3K27me3	NA	NA	H3K27me3	NA	NA	E042-H3K27me3.narrowPeak	132608	1.21e-20	9.64e-20
NeuHrn.specific.peaks	953	roadmap_epigenomics	19.5925	1.68963	582	157	69	1141	1141	456	708	36106	74212	roadmap_epigenomics H3K9me3	NA	NA	H3K9me3	NA	NA	E099-H3K9me3.narrowPeak	52546	2.56e-20	2.02e-19
NeuHrn.specific.peaks	478	roadmap_epigenomics	19.1234	1.20811	4109	158	184	690	690	344	7082	32579	67838	roadmap_epigenomics H3K27me3	NA	NA	H3K27me3	NA	NA	E032-H3K27me3.narrowPeak	179001	7.53e-20	5.91e-19
NeuHrn.specific.peaks	740	roadmap_epigenomics	18.6884	1.62003	643	159	84	1133	1133	459	816	36045	74104	roadmap_epigenomics H3K9me3	NA	NA	H3K9me3	NA	NA	E072-H3K9me3.narrowPeak	143889	2.05e-19	1.6e-18
NeuHrn.specific.peaks	715	roadmap_epigenomics	18.6345	1.60567	663	160	86	1131	1131	459	849	36025	74071	roadmap_epigenomics H3K9me3	NA	NA	H3K9me3	NA	NA	E068-H3K9me3.narrowPeak	193515	2.32e-19	1.8e-18
NeuHrn.specific.peaks	582	roadmap_epigenomics	18.6236	1.37155	1411	161	135	1041	1041	446	2123	35277	72797	roadmap_epigenomics H3K27me3	NA	NA	H3K27me3	NA	NA	E048-H3K27me3.narrowPeak	34774	2.38e-19	1.83e-18
NeuHrn.specific.peaks	171	roadmap_epigenomics	18.3528	1.13592	10237	162	214	70	214	149	19039	26451	55881	roadmap_epigenomics H4K8ac	NA	NA	H4K8ac	NA	NA	E003-H4K8ac.narrowPeak	371568	4.44e-19	3.4e-18
NeuHrn.specific.peaks	464	roadmap_epigenomics	18.1228	1.16868	5937	163	201	449	449	271	10622	30751	64298	roadmap_epigenomics H3K27me3	NA	NA	H3K27me3	NA	NA	E030-H3K27me3.narrowPeak	255194	7.54e-19	5.73e-18
NeuHrn.specific.peaks	384	roadmap_epigenomics	16.9716	1.38627	1196	164	130	1064	1064	453	1778	35492	73142	roadmap_epigenomics H3K9me3	NA	NA	H3K9me3	NA	NA	E018-H3K9me3.narrowPeak	188629	1.07e-17	8.07e-17
NeuHrn.specific.peaks	927	roadmap_epigenomics	16.8764	1.13762	8680	165	213	144	213	174	16040	28008	58880	roadmap_epigenomics H3K4me1	NA	NA	H3K4me1	NA	NA	E096-H3K4me1.narrowPeak	317652	1.33e-17	9.99e-17
NeuHrn.specific.peaks	250	roadmap_epigenomics	16.8348	1.1561	6402	166	206	383	383	252	11581	30286	63339	roadmap_epigenomics H3K14ac	NA	NA	H3K14ac	NA	NA	E007-H3K14ac.narrowPeak	184265	1.46e-17	1.09e-16
NeuHrn.specific.peaks	428	roadmap_epigenomics	15.7692	1.17731	4491	167	195	641	641	334	7936	32197	66984	roadmap_epigenomics H3K27me3	NA	NA	H3K27me3	NA	NA	E025-H3K27me3.narrowPeak	300328	1.7e-16	1.26e-15
NeuHrn.specific.peaks	919	roadmap_epigenomics	15.4739	1.24734	2321	168	172	917	917	419	3848	34367	71072	roadmap_epigenomics H3K27me3	NA	NA	H3K27me3	NA	NA	E095-H3K27me3.narrowPeak	152269	3.36e-16	2.48e-15
NeuHrn.specific.peaks	1111	roadmap_epigenomics	14.5392	1.19649	3323	169	188	791	791	383	5757	33365	69163	roadmap_epigenomics H3K27me3	NA	NA	H3K27me3	NA	NA	E119-H3K27me3.narrowPeak	181548	2.89e-15	2.12e-14
NeuHrn.specific.peaks	391	roadmap_epigenomics	14.2854	1.31042	1423	170	149	1039	1039	453	2238	35265	72682	roadmap_epigenomics H3K9me3	NA	NA	H3K9me3	NA	NA	E019-H3K9me3.narrowPeak	217990	5.18e-15	3.78e-14
NeuHrn.specific.peaks	511	roadmap_epigenomics	14.2638	1.323	1328	171	143	1048	1048	454	2068	35360	72852	roadmap_epigenomics H3K27me3	NA	NA	H3K27me3	NA	NA	E037-H3K27me3.narrowPeak	36146	5.45e-15	3.95e-14
NeuHrn.specific.peaks	915	roadmap_epigenomics	13.6171	1.1354	6663	172	215	352	352	246	12249	30025	62671	roadmap_epigenomics H3K4me1	NA	NA	H3K4me1	NA	NA	E094-H3K4me1.narrowPeak	238308	2.41e-14	1.74e-13
NeuHrn.specific.peaks	1197	roadmap_epigenomics	13.321	1.28083	1564	173	159	1017	1017	450	2517	35124	72403	roadmap_epigenomics H3K27me3	NA	NA	H3K27me3	NA	NA	E126-H3K27me3.narrowPeak	70219	4.78e-14	3.42e-13
NeuHrn.specific.peaks	236	roadmap_epigenomics	12.5253	1.12305	7438	174	219	265	265	219	13832	29250	61088	roadmap_epigenomics H3K4me3	NA	NA	H3K4me3	NA	NA	E006-H3K4me3.narrowPeak	112065	2.98e-13	2.13e-12
NeuHrn.specific.peaks	1130	roadmap_epigenomics	12.5125	1.7838	302	175	52	1187	1187	471	347	36386	74573	roadmap_epigenomics H3K9me3	NA	NA	H3K9me3	NA	NA	E120-H3K9me3.narrowPeak	18065	3.07e-13	2.18e-12
NeuHrn.specific.peaks	290	roadmap_epigenomics	12.3247	1.20165	2606	176	186	871	871	411	4482	34082	70438	roadmap_epigenomics H3K9me3	NA	NA	H3K9me3	NA	NA	E008-H3K9me3.narrowPeak	210482	4.73e-13	3.34e-12
NeuHrn.specific.peaks	129	jaspar_motifs	12.2239	1.20661	2466	177	185	897	897	420	4222	34222	70698	jaspar_motifs	NA	NA	NA	NA	NA	Zfx.bed	37540	5.97e-13	4.18e-12
NeuHrn.specific.peaks	231	roadmap_epigenomics	12.1987	1.22657	2075	178	181	948	948	436	3491	34613	71429	roadmap_epigenomics H3K27me3	NA	NA	H3K27me3	NA	NA	E006-H3K27me3.narrowPeak	117381	6.33e-13	4.41e-12
NeuHrn.specific.peaks	1185	roadmap_epigenomics	11.7795	1.17218	3347	179	198	787	787	388	5910	33341	69010	roadmap_epigenomics H3K27me3	NA	NA	H3K27me3	NA	NA	E125-H3K27me3.narrowPeak	199117	1.66e-12	1.15e-11
NeuHrn.specific.peaks	995	roadmap_epigenomics	11.6038	1.56401	440	180	95	1167	1167	481	577	36248	74343	roadmap_epigenomics H3K9me3	NA	NA	H3K9me3	NA	NA	E105-H3K9me3.narrowPeak	72743	2.49e-12	1.72e-11
NeuHrn.specific.peaks	424	roadmap_epigenomics	11.5437	1.17839	3049	181	193	815	815	396	5351	33639	69569	roadmap_epigenomics H3K36me3	NA	NA	H3K36me3	NA	NA	E024-H3K36me3.narrowPeak	291642	2.86e-12	1.96e-11
NeuHrn.specific.peaks	234	roadmap_epigenomics	11.5414	1.10379	10286	182	228	68	228	159	19545	26402	55375	roadmap_epigenomics H3K4me1	NA	NA	H3K4me1	NA	NA	E006-H3K4me1.narrowPeak	392176	2.88e-12	1.96e-11
NeuHrn.specific.peaks	301	roadmap_epigenomics	11.2165	1.26009	1473	183	168	1033	1033	461	2407	35215	72513	roadmap_epigenomics H3K9me3	NA	NA	H3K9me3	NA	NA	E009-H3K9me3.narrowPeak	190233	6.07e-12	4.12e-11
NeuHrn.specific.peaks	575	roadmap_epigenomics	11.0636	1.16898	3221	184	200	801	801	395	5699	33467	69221	roadmap_epigenomics H3K27me3	NA	NA	H3K27me3	NA	NA	E047-H3K27me3.narrowPeak	175324	8.64e-12	5.82e-11
NeuHrn.specific.peaks	1075	roadmap_epigenomics	10.849	1.32766	956	185	142	1098	1098	475	1480	35732	73440	roadmap_epigenomics H3K27me3	NA	NA	H3K27me3	NA	NA	E116-H3K27me3.narrowPeak	17347	1.42e-11	9.49e-11
NeuHrn.specific.peaks	993	roadmap_epigenomics	10.8067	1.10361	9263	186	229	117	229	177	17556	27425	57364	roadmap_epigenomics H3K4me1	NA	NA	H3K4me1	NA	NA	E105-H3K4me1.narrowPeak	309115	1.56e-11	1.04e-10
NeuHrn.specific.peaks	517	roadmap_epigenomics	10.7856	1.2228	1857	187	183	978	978	449	3130	34831	71790	roadmap_epigenomics H3K27me3	NA	NA	H3K27me3	NA	NA	E038-H3K27me3.narrowPeak	62844	1.64e-11	1.09e-10
NeuHrn.specific.peaks	207	roadmap_epigenomics	10.5161	1.17198	2929	188	199	827	827	405	5164	33759	69756	roadmap_epigenomics H3K36me3	NA	NA	H3K36me3	NA	NA	E005-H3K36me3.narrowPeak	277259	3.05e-11	2.01e-10
NeuHrn.specific.peaks	504	roadmap_epigenomics	10.0059	1.452	521	189	115	1155	1155	486	736	36167	74184	roadmap_epigenomics H3K9me3	NA	NA	H3K9me3	NA	NA	E035-H3K9me3.narrowPeak	112904	9.86e-11	6.47e-10
NeuHrn.specific.peaks	528	roadmap_epigenomics	9.93254	1.3546	760	190	137	1114	1114	480	1152	35928	73768	roadmap_epigenomics H3K9me3	NA	NA	H3K9me3	NA	NA	E039-H3K9me3.narrowPeak	85141	1.17e-10	7.62e-10
NeuHrn.specific.peaks	558	roadmap_epigenomics	9.91864	1.26782	1217	191	163	1059	1059	471	1974	35471	72946	roadmap_epigenomics H3K9me3	NA	NA	H3K9me3	NA	NA	E044-H3K9me3.narrowPeak	145163	1.21e-10	7.83e-10
NeuHrn.specific.peaks	665	roadmap_epigenomics	9.46039	1.26075	1208	192	167	1062	1062	474	1970	35480	72950	roadmap_epigenomics H3K36me3	NA	NA	H3K36me3	NA	NA	E059-H3K36me3.narrowPeak	98759	3.46e-10	2.24e-09
NeuHrn.specific.peaks	159	roadmap_epigenomics	9.11992	1.17298	2444	193	197	902	902	431	4297	34244	70623	roadmap_epigenomics H3K36me3	NA	NA	H3K36me3	NA	NA	E003-H3K36me3.narrowPeak	323356	7.59e-10	4.87e-09
NeuHrn.specific.peaks	137	roadmap_epigenomics	8.97988	1.17737	2288	194	194	921	921	436	4006	34400	70914	roadmap_epigenomics H3K27me3	NA	NA	H3K27me3	NA	NA	E002-H3K27me3.narrowPeak	95107	1.05e-09	6.69e-09
NeuHrn.specific.peaks	322	roadmap_epigenomics	8.79001	1.13082	4065	195	216	695	695	369	7436	32623	67484	roadmap_epigenomics H3K27me3	NA	NA	H3K27me3	NA	NA	E013-H3K27me3.narrowPeak	207302	1.62e-09	1.03e-08
NeuHrn.specific.peaks	404	roadmap_epigenomics	8.2651	1.18272	1961	196	192	964	964	451	3414	34727	71506	roadmap_epigenomics H3K36me3	NA	NA	H3K36me3	NA	NA	E021-H3K36me3.narrowPeak	189961	5.43e-09	3.44e-08
NeuHrn.specific.peaks	245	roadmap_epigenomics	7.7682	1.13048	3498	197	218	759	759	391	6389	33190	68531	roadmap_epigenomics H2AK5ac	NA	NA	H2AK5ac	NA	NA	E007-H2AK5ac.narrowPeak	115325	1.71e-08	1.07e-07
NeuHrn.specific.peaks	407	roadmap_epigenomics	7.69932	1.41803	438	198	123	1168	1168	496	633	36250	74287	roadmap_epigenomics H3K9me3	NA	NA	H3K9me3	NA	NA	E021-H3K9me3.narrowPeak	61653	2e-08	1.25e-07
NeuHrn.specific.peaks	415	roadmap_epigenomics	7.66253	1.09277	7270	199	234	280	280	238	13818	29418	61102	roadmap_epigenomics H3K4me3	NA	NA	H3K4me3	NA	NA	E022-H3K4me3.narrowPeak	75443	2.18e-08	1.36e-07
NeuHrn.specific.peaks	505	roadmap_epigenomics	7.48739	1.11141	4639	200	225	618	618	348	8633	32049	66287	roadmap_epigenomics H3K27me3	NA	NA	H3K27me3	NA	NA	E036-H3K27me3.narrowPeak	292121	3.26e-08	2.02e-07
NeuHrn.specific.peaks	964	roadmap_epigenomics	6.61507	1.12088	3335	201	220	790	790	404	6136	33353	68784	roadmap_epigenomics H3K27me3	NA	NA	H3K27me3	NA	NA	E101-H3K27me3.narrowPeak	178784	2.43e-07	1.5e-06
NeuHrn.specific.peaks	722	roadmap_epigenomics	6.46895	1.37546	425	202	133	1170	1170	502	633	36263	74287	roadmap_epigenomics H3K9me3	NA	NA	H3K9me3	NA	NA	E069-H3K9me3.narrowPeak	114537	3.4e-07	2.09e-06
NeuHrn.specific.peaks	611	roadmap_epigenomics	6.44739	1.10645	4199	203	226	680	680	370	7836	32489	67084	roadmap_epigenomics H3K27me3	NA	NA	H3K27me3	NA	NA	E052-H3K27me3.narrowPeak	291912	3.57e-07	2.18e-06
NeuHrn.specific.peaks	754	roadmap_epigenomics	6.29883	1.31503	548	204	147	1149	1149	500	854	36140	74066	roadmap_epigenomics H3K9me3	NA	NA	H3K9me3	NA	NA	E074-H3K9me3.narrowPeak	150450	5.03e-07	3.05e-06
NeuHrn.specific.peaks	482	roadmap_epigenomics	6.11032	1.27435	667	205	162	1128	1128	498	1073	36021	73847	roadmap_epigenomics H3K9me3	NA	NA	H3K9me3	NA	NA	E032-H3K9me3.narrowPeak	126909	7.76e-07	4.69e-06
NeuHrn.specific.peaks	261	roadmap_epigenomics	6.00158	1.07293	9260	206	240	118	240	188	17932	27428	56988	roadmap_epigenomics H3K9ac	NA	NA	H3K9ac	NA	NA	E007-H3K9ac.narrowPeak	313453	9.96e-07	6e-06
NeuHrn.specific.peaks	1233	roadmap_epigenomics	5.97212	1.10229	4129	207	231	687	687	375	7730	32559	67190	roadmap_epigenomics H3K27me3	NA	NA	H3K27me3	NA	NA	E129-H3K27me3.narrowPeak	309685	1.07e-06	6.39e-06
NeuHrn.specific.peaks	320	roadmap_epigenomics	5.86611	1.2001	1104	208	187	1076	1076	490	1888	35584	73032	roadmap_epigenomics H3K9me3	NA	NA	H3K9me3	NA	NA	E012-H3K9me3.narrowPeak	164596	1.36e-06	8.11e-06
NeuHrn.specific.peaks	248	roadmap_epigenomics	5.81383	1.10551	3734	209	227	732	732	389	6965	32954	67955	roadmap_epigenomics H2BK15ac	NA	NA	H2BK15ac	NA	NA	E007-H2BK15ac.narrowPeak	91381	1.54e-06	9.11e-06
NeuHrn.specific.peaks	1123	roadmap_epigenomics	5.74559	1.14005	2090	210	212	944	944	455	3770	34598	71150	roadmap_epigenomics H3K27me3	NA	NA	H3K27me3	NA	NA	E120-H3K27me3.narrowPeak	126522	1.8e-06	1.06e-05
NeuHrn.specific.peaks	1082	roadmap_epigenomics	5.67709	1.28868	561	211	156	1145	1145	504	892	36127	74028	roadmap_epigenomics H3K9me3	NA	NA	H3K9me3	NA	NA	E116-H3K9me3.narrowPeak	59513	2.1e-06	1.24e-05
NeuHrn.specific.peaks	1147	roadmap_epigenomics	5.21881	1.1034	3379	212	230	783	783	408	6308	33309	68612	roadmap_epigenomics H3K27me3	NA	NA	H3K27me3	NA	NA	E122-H3K27me3.narrowPeak	176731	6.04e-06	3.53e-05
NeuHrn.specific.peaks	780	roadmap_epigenomics	4.92429	1.26217	557	213	166	1148	1148	509	904	36131	74016	roadmap_epigenomics H3K9me3	NA	NA	H3K9me3	NA	NA	E078-H3K9me3.narrowPeak	134854	1.19e-05	6.93e-05
NeuHrn.specific.peaks	1014	roadmap_epigenomics	4.91346	1.23064	693	214	180	1119	1119	504	1154	35995	73766	roadmap_epigenomics H3K9me3	NA	NA	H3K9me3	NA	NA	E108-H3K9me3.narrowPeak	125554	1.22e-05	7.07e-05
NeuHrn.specific.peaks	435	roadmap_epigenomics	4.61203	1.08866	3948	215	238	708	708	387	7471	32740	67449	roadmap_epigenomics H3K27me3	NA	NA	H3K27me3	NA	NA	E026-H3K27me3.narrowPeak	281212	2.44e-05	0.000140913
NeuHrn.specific.peaks	593	roadmap_epigenomics	4.4768	1.15274	1299	216	207	1052	1052	492	2312	35389	72608	roadmap_epigenomics H3K9me3	NA	NA	H3K9me3	NA	NA	E049-H3K9me3.narrowPeak	233438	3.34e-05	0.000191498
NeuHrn.specific.peaks	1142	roadmap_epigenomics	4.35588	1.17621	965	217	196	1094	1094	502	1682	35723	73238	roadmap_epigenomics H3K9me3	NA	NA	H3K9me3	NA	NA	E121-H3K9me3.narrowPeak	138547	4.41e-05	0.000251814
NeuHrn.specific.peaks	70	jaspar_motifs	4.29169	1.23675	561	218	176	1145	1145	513	929	36127	73991	jaspar_motifs	NA	NA	NA	NA	NA	NFKB1.bed	9649	5.11e-05	0.000290588
NeuHrn.specific.peaks	934	roadmap_epigenomics	4.19893	1.14021	1406	219	211	1043	1043	491	2530	35282	72390	roadmap_epigenomics H3K27me3	NA	NA	H3K27me3	NA	NA	E097-H3K27me3.narrowPeak	112296	6.33e-05	0.000358137
NeuHrn.specific.peaks	72	jaspar_motifs	4.02127	1.18556	795	220	191	1112	1112	508	1374	35893	73546	jaspar_motifs	NA	NA	NA	NA	NA	NHLH1.bed	9256	9.52e-05	0.000536701
NeuHrn.specific.peaks	128	jaspar_motifs	3.89416	1.23379	508	221	179	1158	1158	519	843	36180	74077	jaspar_motifs	NA	NA	NA	NA	NA	Zfp423.bed	10797	0.000127595	0.00071592
NeuHrn.specific.peaks	136	roadmap_epigenomics	3.19884	1.14758	898	222	208	1102	1102	511	1603	35790	73317	roadmap_epigenomics H3K9me3	NA	NA	H3K9me3	NA	NA	E001-H3K9me3.narrowPeak	176623	0.000632648	0.00353371
NeuHrn.specific.peaks	923	roadmap_epigenomics	3.09043	1.13064	1076	223	217	1082	1082	507	1950	35612	72970	roadmap_epigenomics H3K9me3	NA	NA	H3K9me3	NA	NA	E095-H3K9me3.narrowPeak	192316	0.000812024	0.00451529
NeuHrn.specific.peaks	1045	roadmap_epigenomics	3.0297	1.07136	3455	224	241	770	770	412	6627	33233	68293	roadmap_epigenomics H3K36me3	NA	NA	H3K36me3	NA	NA	E113-H3K36me3.narrowPeak	279741	0.000933905	0.00516983
NeuHrn.specific.peaks	914	roadmap_epigenomics	2.95779	1.07937	2677	225	239	862	862	442	5092	34011	69828	roadmap_epigenomics H3K36me3	NA	NA	H3K36me3	NA	NA	E094-H3K36me3.narrowPeak	243089	0.00110208	0.00607367
NeuHrn.specific.peaks	61	jaspar_motifs	2.6629	1.11569	1104	226	222	1076	1076	508	2027	35584	72893	jaspar_motifs	NA	NA	NA	NA	NA	Myc.bed	23230	0.0021732	0.0119238
NeuHrn.specific.peaks	1023	roadmap_epigenomics	2.33049	1.1407	636	227	210	1135	1135	524	1141	36052	73779	roadmap_epigenomics H3K9me3	NA	NA	H3K9me3	NA	NA	E109-H3K9me3.narrowPeak	103109	0.00467208	0.0255215
NeuHrn.specific.peaks	499	roadmap_epigenomics	1.9526	1.08934	1153	228	237	1071	1071	512	2167	35535	72753	roadmap_epigenomics H3K9me3	NA	NA	H3K9me3	NA	NA	E034-H3K9me3.narrowPeak	176596	0.0111532	0.0606576
NeuHrn.specific.peaks	1229	roadmap_epigenomics	1.89823	1.24948	173	229	171	1204	1204	535	283	36515	74637	roadmap_epigenomics H3K9me3	NA	NA	H3K9me3	NA	NA	E128-H3K9me3.narrowPeak	16141	0.0126407	0.0684474
NeuHrn.specific.peaks	896	roadmap_epigenomics	1.82434	1.0484	3572	230	245	750	750	408	6989	33116	67931	roadmap_epigenomics H3K36me3	NA	NA	H3K36me3	NA	NA	E092-H3K36me3.narrowPeak	329729	0.0149851	0.0807893
NeuHrn.specific.peaks	758	roadmap_epigenomics	1.78761	1.03383	7990	231	254	216	254	234	15896	28698	59024	roadmap_epigenomics H3K4me1	NA	NA	H3K4me1	NA	NA	E075-H3K4me1.narrowPeak	196761	0.0163077	0.0875394
NeuHrn.specific.peaks	588	roadmap_epigenomics	1.59284	1.03966	4344	232	249	661	661	381	8571	32344	66349	roadmap_epigenomics H3K27me3	NA	NA	H3K27me3	NA	NA	E049-H3K27me3.narrowPeak	322253	0.0255365	0.136488
NeuHrn.specific.peaks	649	roadmap_epigenomics	1.56619	1.03849	4500	233	252	640	640	375	8889	32188	66031	roadmap_epigenomics H3K27me3	NA	NA	H3K27me3	NA	NA	E057-H3K27me3.narrowPeak	98328	0.0271525	0.144503
NeuHrn.specific.peaks	992	roadmap_epigenomics	1.44597	1.04574	2685	234	246	860	860	447	5260	34003	69660	roadmap_epigenomics H3K36me3	NA	NA	H3K36me3	NA	NA	E105-H3K36me3.narrowPeak	267091	0.0358123	0.189775
NeuHrn.specific.peaks	969	roadmap_epigenomics	1.43844	1.09404	643	235	233	1133	1133	534	1202	36045	73718	roadmap_epigenomics H3K9me3	NA	NA	H3K9me3	NA	NA	E101-H3K9me3.narrowPeak	120761	0.0364382	0.192269
NeuHrn.specific.peaks	20	jaspar_motifs	1.40499	1.0901	670	236	235	1126	1126	532	1257	36018	73663	jaspar_motifs	NA	NA	NA	NA	NA	Egr1.bed	6138	0.0393563	0.206787
NeuHrn.specific.peaks	694	roadmap_epigenomics	1.40069	1.08936	677	237	236	1123	1123	532	1271	36011	73649	roadmap_epigenomics H3K9me3	NA	NA	H3K9me3	NA	NA	E065-H3K9me3.narrowPeak	124528	0.0397475	0.207961
NeuHrn.specific.peaks	783	roadmap_epigenomics	1.2892	1.04211	2581	238	247	877	877	454	5072	34107	69848	roadmap_epigenomics H3K36me3	NA	NA	H3K36me3	NA	NA	E079-H3K36me3.narrowPeak	264270	0.0513807	0.267698
NeuHrn.specific.peaks	62	jaspar_motifs	1.28656	1.05235	1650	239	243	1011	1011	498	3209	35038	71711	jaspar_motifs	NA	NA	NA	NA	NA	Mycn.bed	35035	0.0516936	0.268201
NeuHrn.specific.peaks	944	roadmap_epigenomics	1.222	1.04026	2558	240	248	884	884	457	5035	34130	69885	roadmap_epigenomics H3K36me3	NA	NA	H3K36me3	NA	NA	E098-H3K36me3.narrowPeak	278420	0.0599791	0.309892
NeuHrn.specific.peaks	417	roadmap_epigenomics	1.16585	1.03215	3773	241	255	725	725	407	7489	32915	67431	roadmap_epigenomics H3K27me3	NA	NA	H3K27me3	NA	NA	E023-H3K27me3.narrowPeak	307996	0.0682572	0.351199
NeuHrn.specific.peaks	48	jaspar_motifs	1.14047	1.09487	421	242	232	1171	1171	548	786	36267	74134	jaspar_motifs	NA	NA	NA	NA	NA	INSM1.bed	9001	0.0723649	0.370795
NeuHrn.specific.peaks	101	jaspar_motifs	1.04395	1.37488	35	243	134	1224	1224	534	52	36653	74868	jaspar_motifs	NA	NA	NA	NA	NA	RXR__RAR_DR5.bed	1048	0.0903747	0.461171
NeuHrn.specific.peaks	815	roadmap_epigenomics	0.974297	1.03959	1672	244	250	1007	1007	500	3290	35016	71630	roadmap_epigenomics H3K27me3	NA	NA	H3K27me3	NA	NA	E083-H3K27me3.narrowPeak	94627	0.106097	0.539181
NeuHrn.specific.peaks	1204	roadmap_epigenomics	0.871552	1.16378	94	245	203	1213	1213	554	165	36594	74755	roadmap_epigenomics H3K9me3	NA	NA	H3K9me3	NA	NA	E126-H3K9me3.narrowPeak	12156	0.134415	0.680305
NeuHrn.specific.peaks	500	roadmap_epigenomics	0.813987	1.0387	1167	246	251	1068	1068	522	2297	35521	72623	roadmap_epigenomics H3K27me3	NA	NA	H3K27me3	NA	NA	E035-H3K27me3.narrowPeak	55516	0.153466	0.77357
NeuHrn.specific.peaks	888	roadmap_epigenomics	0.78351	1.01478	8845	247	265	136	265	216	17862	27843	57058	roadmap_epigenomics H3K4me1	NA	NA	H3K4me1	NA	NA	E091-H3K4me1.narrowPeak	214573	0.164623	0.826447
NeuHrn.specific.peaks	633	roadmap_epigenomics	0.778175	1.02031	3976	248	261	706	706	405	7975	32712	66945	roadmap_epigenomics H3K36me3	NA	NA	H3K36me3	NA	NA	E055-H3K36me3.narrowPeak	289275	0.166657	0.833287
NeuHrn.specific.peaks	650	roadmap_epigenomics	0.764508	1.02641	2167	249	256	939	939	481	4318	34521	70602	roadmap_epigenomics H3K36me3	NA	NA	H3K36me3	NA	NA	E057-H3K36me3.narrowPeak	239856	0.171985	0.856474
NeuHrn.specific.peaks	88	jaspar_motifs	0.716559	1.78702	7	250	50	1234	1234	511	8	36681	74912	jaspar_motifs	NA	NA	NA	NA	NA	Pax5.bed	86	0.192062	0.952626
NeuHrn.specific.peaks	655	roadmap_epigenomics	0.708681	1.01534	5744	251	263	475	475	330	11580	30944	63340	roadmap_epigenomics H3K27me3	NA	NA	H3K27me3	NA	NA	E058-H3K27me3.narrowPeak	199877	0.195578	0.9662
NeuHrn.specific.peaks	708	roadmap_epigenomics	0.68771	1.06678	271	252	242	1191	1191	562	519	36417	74401	roadmap_epigenomics H3K9me3	NA	NA	H3K9me3	NA	NA	E067-H3K9me3.narrowPeak	97798	0.205253	1
NeuHrn.specific.peaks	835	roadmap_epigenomics	0.638766	1.01506	4256	253	264	677	677	398	8577	32432	66343	roadmap_epigenomics H3K36me3	NA	NA	H3K36me3	NA	NA	E085-H3K36me3.narrowPeak	359551	0.229739	1
NeuHrn.specific.peaks	317	roadmap_epigenomics	0.63383	1.02119	2001	254	258	958	958	490	4006	34687	70914	roadmap_epigenomics H3K36me3	NA	NA	H3K36me3	NA	NA	E012-H3K36me3.narrowPeak	226355	0.232365	1
NeuHrn.specific.peaks	1223	roadmap_epigenomics	0.576307	1.02354	1190	255	257	1067	1067	526	2376	35498	72544	roadmap_epigenomics H3K36me3	NA	NA	H3K36me3	NA	NA	E128-H3K36me3.narrowPeak	129088	0.265273	1
NeuHrn.specific.peaks	192	roadmap_epigenomics	0.56089	1.05092	249	256	244	1197	1197	566	484	36439	74436	roadmap_epigenomics H3K9me3	NA	NA	H3K9me3	NA	NA	E004-H3K9me3.narrowPeak	65974	0.274859	1
NeuHrn.specific.peaks	239	roadmap_epigenomics	0.51311	1.01791	1339	257	262	1047	1047	522	2688	35349	72232	roadmap_epigenomics H3K9me3	NA	NA	H3K9me3	NA	NA	E006-H3K9me3.narrowPeak	248640	0.306825	1
NeuHrn.specific.peaks	98	jaspar_motifs	0.477807	1.11996	34	258	221	1225	1225	568	62	36654	74858	jaspar_motifs	NA	NA	NA	NA	NA	RREB1.bed	586	0.332808	1
NeuHrn.specific.peaks	17	jaspar_motifs	0.449478	1.11395	30	259	223	1227	1227	570	55	36658	74865	jaspar_motifs	NA	NA	NA	NA	NA	ESR2.bed	932	0.35524	1
NeuHrn.specific.peaks	454	roadmap_epigenomics	0.428287	1.01057	1616	260	266	1014	1014	513	3267	35072	71653	roadmap_epigenomics H3K9me3	NA	NA	H3K9me3	NA	NA	E028-H3K9me3.narrowPeak	192967	0.373004	1
NeuHrn.specific.peaks	95	jaspar_motifs	0.421891	1.11393	24	261	224	1229	1229	571	44	36664	74876	jaspar_motifs	NA	NA	NA	NA	NA	REST.bed	282	0.378537	1
NeuHrn.specific.peaks	1060	roadmap_epigenomics	0.415997	1.00896	1889	262	267	971	971	500	3825	34799	71095	roadmap_epigenomics H4K20me1	NA	NA	H4K20me1	NA	NA	E114-H4K20me1.narrowPeak	69106	0.38371	1
NeuHrn.specific.peaks	19	jaspar_motifs	0.412614	1.22528	9	263	182	1232	1232	559	15	36679	74905	jaspar_motifs	NA	NA	NA	NA	NA	EWSR1-FLI1.bed	253	0.386711	1
NeuHrn.specific.peaks	83	jaspar_motifs	0.365457	1.0361	69	264	253	1217	1217	578	136	36619	74784	jaspar_motifs	NA	NA	NA	NA	NA	PLAG1.bed	1177	0.431065	1
NeuHrn.specific.peaks	1059	roadmap_epigenomics	0.357644	1.00839	669	265	268	1127	1127	553	1355	36019	73565	roadmap_epigenomics H3K9me3	NA	NA	H3K9me3	NA	NA	E114-H3K9me3.narrowPeak	103284	0.43889	1
NeuHrn.specific.peaks	1160	roadmap_epigenomics	0.333191	1.00314	1695	266	270	1005	1005	514	3451	34993	71469	roadmap_epigenomics H3K27me3	NA	NA	H3K27me3	NA	NA	E123-H3K27me3.narrowPeak	123400	0.464311	1
NeuHrn.specific.peaks	9	jaspar_motifs	0.315399	1.00567	261	267	269	1194	1194	577	530	36427	74390	jaspar_motifs	NA	NA	NA	NA	NA	CTCF.bed	1467	0.483728	1
NeuHrn.specific.peaks	100	jaspar_motifs	0.295409	1.02107	27	268	259	1228	1228	585	54	36661	74866	jaspar_motifs	NA	NA	NA	NA	NA	RXRA__VDR.bed	990	0.506514	1
NeuHrn.specific.peaks	16	jaspar_motifs	0.288861	1.16691	4	269	202	1235	1235	569	7	36684	74913	jaspar_motifs	NA	NA	NA	NA	NA	ESR1.bed	169	0.514209	1
NeuHrn.specific.peaks	724	roadmap_epigenomics	0.274792	0.997824	1272	270	271	1055	1055	532	2603	35416	72317	roadmap_epigenomics H3K36me3	NA	NA	H3K36me3	NA	NA	E070-H3K36me3.narrowPeak	132996	0.531139	1
NeuHrn.specific.peaks	85	jaspar_motifs	0.224912	0.978415	115	271	287	1208	1208	589	240	36573	74680	jaspar_motifs	NA	NA	NA	NA	NA	PPARG__RXRA.bed	4161	0.595783	1
NeuHrn.specific.peaks	617	roadmap_epigenomics	0.219956	0.990565	1000	272	277	1090	1090	546	2061	35688	72859	roadmap_epigenomics H3K9me3	NA	NA	H3K9me3	NA	NA	E052-H3K9me3.narrowPeak	148368	0.602621	1
NeuHrn.specific.peaks	249	roadmap_epigenomics	0.216026	0.995945	8329	273	272	174	273	240	17062	28359	57858	roadmap_epigenomics H2BK5ac	NA	NA	H2BK5ac	NA	NA	E007-H2BK5ac.narrowPeak	389307	0.608099	1
NeuHrn.specific.peaks	723	roadmap_epigenomics	0.21503	0.995083	5183	274	273	538	538	362	10629	31505	64291	roadmap_epigenomics H3K27me3	NA	NA	H3K27me3	NA	NA	E070-H3K27me3.narrowPeak	133033	0.609495	1
NeuHrn.specific.peaks	104	jaspar_motifs	0.207398	0.994868	5973	275	274	444	444	331	12250	30715	62670	jaspar_motifs	NA	NA	NA	NA	NA	SP1.bed	115630	0.620301	1
NeuHrn.specific.peaks	246	roadmap_epigenomics	0.203799	0.993442	3671	276	275	737	737	429	7541	33017	67379	roadmap_epigenomics H2BK120ac	NA	NA	H2BK120ac	NA	NA	E007-H2BK120ac.narrowPeak	115014	0.625462	1
NeuHrn.specific.peaks	74	jaspar_motifs	0.161175	0.875176	3	277	399	1236	1236	637	7	36685	74913	jaspar_motifs	NA	NA	NA	NA	NA	NR1H2__RXRA.bed	89	0.689962	1
NeuHrn.specific.peaks	142	roadmap_epigenomics	0.160013	0.982958	1219	278	283	1058	1058	540	2531	35469	72389	roadmap_epigenomics H3K9me3	NA	NA	H3K9me3	NA	NA	E002-H3K9me3.narrowPeak	304999	0.69181	1
NeuHrn.specific.peaks	338	roadmap_epigenomics	0.159282	0.992254	7683	279	276	234	279	263	15786	29005	59134	roadmap_epigenomics H3K4me3	NA	NA	H3K4me3	NA	NA	E015-H3K4me3.narrowPeak	70802	0.692976	1
NeuHrn.specific.peaks	87	jaspar_motifs	0.156445	1.02106	1	280	260	1238	1238	593	2	36687	74918	jaspar_motifs	NA	NA	NA	NA	NA	Pax4.bed	10	0.697517	1
NeuHrn.specific.peaks	209	roadmap_epigenomics	0.130313	0.990332	8299	281	278	177	281	245	17075	28389	57845	roadmap_epigenomics H3K4me1	NA	NA	H3K4me1	NA	NA	E005-H3K4me1.narrowPeak	297207	0.740776	1
NeuHrn.specific.peaks	1094	roadmap_epigenomics	0.123003	0.972118	836	282	294	1106	1106	561	1755	35852	73165	roadmap_epigenomics H3K9me3	NA	NA	H3K9me3	NA	NA	E117-H3K9me3.narrowPeak	92941	0.75335	1
NeuHrn.specific.peaks	768	roadmap_epigenomics	0.117154	0.950983	273	283	307	1190	1190	593	586	36415	74334	roadmap_epigenomics H3K9me3	NA	NA	H3K9me3	NA	NA	E076-H3K9me3.narrowPeak	64039	0.763566	1
NeuHrn.specific.peaks	216	roadmap_epigenomics	0.116488	0.988519	7024	284	279	309	309	291	14478	29664	60442	roadmap_epigenomics H4K12ac	NA	NA	H4K12ac	NA	NA	E005-H4K12ac.narrowPeak	157094	0.764737	1
NeuHrn.specific.peaks	936	roadmap_epigenomics	0.100472	0.986414	6291	285	280	398	398	321	12993	30397	61927	roadmap_epigenomics H3K4me1	NA	NA	H3K4me1	NA	NA	E097-H3K4me1.narrowPeak	316385	0.793466	1
NeuHrn.specific.peaks	696	roadmap_epigenomics	0.0992778	0.975823	1706	286	291	1002	1002	526	3566	34982	71354	roadmap_epigenomics H3K27me3	NA	NA	H3K27me3	NA	NA	E066-H3K27me3.narrowPeak	107979	0.79565	1
NeuHrn.specific.peaks	120	jaspar_motifs	0.0953187	0.885726	59	287	384	1221	1221	631	136	36629	74784	jaspar_motifs	NA	NA	NA	NA	NA	TLX1__NFIC.bed	1825	0.802937	1
NeuHrn.specific.peaks	1135	roadmap_epigenomics	0.0856461	0.982328	4384	288	284	657	657	410	9094	32304	65826	roadmap_epigenomics H3K27me3	NA	NA	H3K27me3	NA	NA	E121-H3K27me3.narrowPeak	349417	0.82102	1
NeuHrn.specific.peaks	56	jaspar_motifs	0.073899	0.93929	359	289	318	1178	1178	595	780	36329	74140	jaspar_motifs	NA	NA	NA	NA	NA	MYC__MAX.bed	10124	0.843531	1
NeuHrn.specific.peaks	12	jaspar_motifs	0.071629	0.977984	3405	290	289	778	778	452	7095	33283	67825	jaspar_motifs	NA	NA	NA	NA	NA	EBF1.bed	100748	0.847951	1
NeuHrn.specific.peaks	759	roadmap_epigenomics	0.0693653	0.983695	7437	291	281	266	291	279	15387	29251	59533	roadmap_epigenomics H3K4me3	NA	NA	H3K4me3	NA	NA	E075-H3K4me3.narrowPeak	84748	0.852383	1
NeuHrn.specific.peaks	677	roadmap_epigenomics	0.0682584	0.974887	2689	292	292	858	858	481	5622	33999	69298	roadmap_epigenomics H3K36me3	NA	NA	H3K36me3	NA	NA	E062-H3K36me3.narrowPeak	254027	0.854558	1
NeuHrn.specific.peaks	644	roadmap_epigenomics	0.0603721	0.983307	8579	293	282	152	293	242	17746	28109	57174	roadmap_epigenomics H3K4me3	NA	NA	H3K4me3	NA	NA	E056-H3K4me3.narrowPeak	152645	0.870218	1
NeuHrn.specific.peaks	913	roadmap_epigenomics	0.0599512	0.947058	616	294	312	1137	1137	581	1327	36072	73593	roadmap_epigenomics H3K27me3	NA	NA	H3K27me3	NA	NA	E094-H3K27me3.narrowPeak	42805	0.871062	1
NeuHrn.specific.peaks	994	roadmap_epigenomics	0.0583563	0.981666	6926	295	285	321	321	300	14357	29762	60563	roadmap_epigenomics H3K4me3	NA	NA	H3K4me3	NA	NA	E105-H3K4me3.narrowPeak	41942	0.874266	1
NeuHrn.specific.peaks	552	roadmap_epigenomics	0.0580994	0.950956	751	296	308	1116	1116	573	1611	35937	73309	roadmap_epigenomics H3K9me3	NA	NA	H3K9me3	NA	NA	E043-H3K9me3.narrowPeak	129642	0.874784	1
NeuHrn.specific.peaks	624	roadmap_epigenomics	0.0543782	0.966337	1816	297	298	985	985	527	3831	34872	71089	roadmap_epigenomics H3K36me3	NA	NA	H3K36me3	NA	NA	E054-H3K36me3.narrowPeak	221927	0.882311	1
NeuHrn.specific.peaks	123	jaspar_motifs	0.0543121	0.9298	370	298	328	1176	1176	601	812	36318	74108	jaspar_motifs	NA	NA	NA	NA	NA	Tcfcp2l1.bed	10868	0.882446	1
NeuHrn.specific.peaks	1039	roadmap_epigenomics	0.0537791	0.962972	1492	299	301	1031	1031	544	3159	35196	71761	roadmap_epigenomics H3K36me3	NA	NA	H3K36me3	NA	NA	E112-H3K36me3.narrowPeak	202958	0.883529	1
NeuHrn.specific.peaks	51	jaspar_motifs	0.0435901	0.978294	6263	300	288	400	400	329	13024	30425	61896	jaspar_motifs	NA	NA	NA	NA	NA	Klf4.bed	144192	0.904503	1
NeuHrn.specific.peaks	263	roadmap_epigenomics	0.0432226	0.976967	5437	301	290	516	516	369	11325	31251	63595	roadmap_epigenomics H4K8ac	NA	NA	H4K8ac	NA	NA	E007-H4K8ac.narrowPeak	223591	0.905269	1
NeuHrn.specific.peaks	1205	roadmap_epigenomics	0.0402073	0.963455	2006	302	300	956	956	519	4243	34682	70677	roadmap_epigenomics H4K20me1	NA	NA	H4K20me1	NA	NA	E126-H4K20me1.narrowPeak	91108	0.911576	1
NeuHrn.specific.peaks	382	roadmap_epigenomics	0.0394006	0.978945	7551	303	286	244	303	278	15682	29137	59238	roadmap_epigenomics H3K4me3	NA	NA	H3K4me3	NA	NA	E018-H3K4me3.narrowPeak	77061	0.91327	1
NeuHrn.specific.peaks	111	jaspar_motifs	0.038084	0.803209	48	304	525	1222	1222	684	122	36640	74798	jaspar_motifs	NA	NA	NA	NA	NA	Sox2.bed	2048	0.916043	1
NeuHrn.specific.peaks	1167	roadmap_epigenomics	0.0294324	0.922224	491	305	337	1159	1159	600	1086	36197	73834	roadmap_epigenomics H3K9me1	NA	NA	H3K9me1	NA	NA	E123-H3K9me1.narrowPeak	22190	0.934475	1
NeuHrn.specific.peaks	50	jaspar_motifs	0.0290863	0.720545	24	306	714	1229	1229	750	68	36664	74852	jaspar_motifs	NA	NA	NA	NA	NA	IRF2.bed	994	0.93522	1
NeuHrn.specific.peaks	63	jaspar_motifs	0.0284778	0.958624	1988	307	303	960	960	523	4225	34700	70695	jaspar_motifs	NA	NA	NA	NA	NA	Myf.bed	53244	0.936531	1
NeuHrn.specific.peaks	1119	roadmap_epigenomics	0.0210804	0.894511	310	308	367	1183	1183	619	707	36378	74213	roadmap_epigenomics H4K20me1	NA	NA	H4K20me1	NA	NA	E119-H4K20me1.narrowPeak	17542	0.95262	1
NeuHrn.specific.peaks	1029	roadmap_epigenomics	0.0207238	0.887465	271	309	379	1191	1191	626	623	36417	74297	roadmap_epigenomics H3K9me3	NA	NA	H3K9me3	NA	NA	E110-H3K9me3.narrowPeak	32137	0.953402	1
NeuHrn.specific.peaks	285	roadmap_epigenomics	0.0192053	0.972372	6712	310	293	344	344	316	14023	29976	60897	roadmap_epigenomics H3K4me3	NA	NA	H3K4me3	NA	NA	E008-H3K4me3.narrowPeak	59423	0.956742	1
NeuHrn.specific.peaks	854	roadmap_epigenomics	0.0166931	0.78323	66	311	561	1220	1220	697	172	36622	74748	roadmap_epigenomics H3K9me3	NA	NA	H3K9me3	NA	NA	E087-H3K9me3.narrowPeak	39512	0.962292	1
NeuHrn.specific.peaks	278	roadmap_epigenomics	0.0166834	0.971765	6977	312	295	315	315	307	14581	29711	60339	roadmap_epigenomics H3K23me2	NA	NA	H3K23me2	NA	NA	E008-H3K23me2.narrowPeak	123664	0.962313	1
NeuHrn.specific.peaks	711	roadmap_epigenomics	0.0143699	0.947916	1798	313	311	987	987	537	3863	34890	71057	roadmap_epigenomics H3K36me3	NA	NA	H3K36me3	NA	NA	E068-H3K36me3.narrowPeak	230989	0.967453	1
NeuHrn.specific.peaks	275	roadmap_epigenomics	0.0133373	0.97126	7695	314	296	232	314	281	16079	28993	58841	roadmap_epigenomics H3K14ac	NA	NA	H3K14ac	NA	NA	E008-H3K14ac.narrowPeak	181060	0.969756	1
NeuHrn.specific.peaks	163	roadmap_epigenomics	0.0130463	0.969344	6548	315	297	362	362	325	13717	30140	61203	roadmap_epigenomics H3K4me3	NA	NA	H3K4me3	NA	NA	E003-H3K4me3.narrowPeak	42194	0.970407	1
NeuHrn.specific.peaks	863	roadmap_epigenomics	0.010525	0.897589	471	316	364	1161	1161	614	1070	36217	73850	roadmap_epigenomics H3K9me3	NA	NA	H3K9me3	NA	NA	E088-H3K9me3.narrowPeak	161922	0.976057	1
NeuHrn.specific.peaks	950	roadmap_epigenomics	0.00708352	0.940853	1865	317	317	974	974	536	4035	34823	70885	roadmap_epigenomics H3K36me3	NA	NA	H3K36me3	NA	NA	E099-H3K36me3.narrowPeak	192256	0.983822	1
NeuHrn.specific.peaks	406	roadmap_epigenomics	0.00640888	0.963591	6050	318	299	429	429	349	12742	30638	62178	roadmap_epigenomics H3K4me3	NA	NA	H3K4me3	NA	NA	E021-H3K4me3.narrowPeak	38907	0.985351	1
NeuHrn.specific.peaks	364	roadmap_epigenomics	0.00583208	0.949304	2847	319	309	840	840	489	6099	33841	68821	roadmap_epigenomics H3K36me3	NA	NA	H3K36me3	NA	NA	E017-H3K36me3.narrowPeak	352081	0.986661	1
NeuHrn.specific.peaks	422	roadmap_epigenomics	0.00575558	0.906944	741	320	353	1117	1117	597	1665	35947	73255	roadmap_epigenomics H3K9me3	NA	NA	H3K9me3	NA	NA	E023-H3K9me3.narrowPeak	224125	0.986835	1
NeuHrn.specific.peaks	55	jaspar_motifs	0.0030839	0.771756	115	321	582	1208	1208	704	304	36573	74616	jaspar_motifs	NA	NA	NA	NA	NA	MIZF.bed	1634	0.992924	1
NeuHrn.specific.peaks	473	roadmap_epigenomics	0.0023195	0.708376	67	322	741	1219	1219	761	193	36621	74727	roadmap_epigenomics H3K9me3	NA	NA	H3K9me3	NA	NA	E031-H3K9me3.narrowPeak	25310	0.994673	1
NeuHrn.specific.peaks	564	roadmap_epigenomics	0.00224209	0.874883	516	323	400	1156	1156	626	1202	36172	73718	roadmap_epigenomics H3K9me3	NA	NA	H3K9me3	NA	NA	E045-H3K9me3.narrowPeak	83840	0.994851	1
NeuHrn.specific.peaks	91	jaspar_motifs	0.00203197	0.707508	69	324	743	1217	1217	761	199	36619	74721	jaspar_motifs	NA	NA	NA	NA	NA	Pou5f1.bed	3057	0.995332	1
NeuHrn.specific.peaks	656	roadmap_epigenomics	0.00198347	0.94463	3340	325	314	788	788	476	7182	33348	67738	roadmap_epigenomics H3K36me3	NA	NA	H3K36me3	NA	NA	E058-H3K36me3.narrowPeak	288256	0.995443	1
NeuHrn.specific.peaks	264	roadmap_epigenomics	0.00178997	0.948938	4169	326	310	685	685	440	8917	32519	66003	roadmap_epigenomics H4K91ac	NA	NA	H4K91ac	NA	NA	E007-H4K91ac.narrowPeak	168054	0.995887	1
NeuHrn.specific.peaks	670	roadmap_epigenomics	0.00178838	0.955558	5881	327	304	456	456	362	12475	30807	62445	roadmap_epigenomics H3K27me3	NA	NA	H3K27me3	NA	NA	E061-H3K27me3.narrowPeak	303911	0.995891	1
NeuHrn.specific.peaks	135	roadmap_epigenomics	0.00177227	0.959572	7603	328	302	239	328	290	16040	29085	58880	roadmap_epigenomics H3K9ac	NA	NA	H3K9ac	NA	NA	E001-H3K9ac.narrowPeak	67440	0.995928	1
NeuHrn.specific.peaks	465	roadmap_epigenomics	0.00151221	0.932276	2270	329	324	925	925	526	4950	34418	69970	roadmap_epigenomics H3K36me3	NA	NA	H3K36me3	NA	NA	E030-H3K36me3.narrowPeak	180425	0.996524	1
NeuHrn.specific.peaks	1106	roadmap_epigenomics	0.00144305	0.881535	656	330	390	1132	1132	617	1516	36032	73404	roadmap_epigenomics H3K9me3	NA	NA	H3K9me3	NA	NA	E118-H3K9me3.narrowPeak	97156	0.996683	1
NeuHrn.specific.peaks	76	jaspar_motifs	0.00117928	0.603382	34	331	978	1225	1225	845	115	36654	74805	jaspar_motifs	NA	NA	NA	NA	NA	NR3C1.bed	1618	0.997288	1
NeuHrn.specific.peaks	107	jaspar_motifs	0.00108835	0.615471	38	332	951	1223	1223	835	126	36650	74794	jaspar_motifs	NA	NA	NA	NA	NA	SRF.bed	1963	0.997497	1
NeuHrn.specific.peaks	345	roadmap_epigenomics	0.000810016	0.954788	7146	333	305	291	333	310	15144	29542	59776	roadmap_epigenomics H3K4me3	NA	NA	H3K4me3	NA	NA	E016-H3K4me3.narrowPeak	59526	0.998137	1
NeuHrn.specific.peaks	792	roadmap_epigenomics	0.000726146	0.935609	3062	334	322	814	814	490	6645	33626	68275	roadmap_epigenomics H3K36me3	NA	NA	H3K36me3	NA	NA	E080-H3K36me3.narrowPeak	296851	0.998329	1
NeuHrn.specific.peaks	989	roadmap_epigenomics	0.000656524	0.799031	232	335	534	1198	1198	689	592	36456	74328	roadmap_epigenomics H3K9me3	NA	NA	H3K9me3	NA	NA	E104-H3K9me3.narrowPeak	53846	0.998489	1
NeuHrn.specific.peaks	256	roadmap_epigenomics	0.000516522	0.914706	1738	336	342	997	997	558	3863	34950	71057	roadmap_epigenomics H3K4ac	NA	NA	H3K4ac	NA	NA	E007-H3K4ac.narrowPeak	45606	0.998811	1
NeuHrn.specific.peaks	619	roadmap_epigenomics	0.000435725	0.909063	1558	337	350	1018	1018	568	3485	35130	71435	roadmap_epigenomics H3K36me3	NA	NA	H3K36me3	NA	NA	E053-H3K36me3.narrowPeak	193851	0.998997	1
NeuHrn.specific.peaks	808	roadmap_epigenomics	0.000431948	0.918484	1999	338	340	959	959	546	4423	34689	70497	roadmap_epigenomics H3K36me3	NA	NA	H3K36me3	NA	NA	E082-H3K36me3.narrowPeak	205436	0.999006	1
NeuHrn.specific.peaks	926	roadmap_epigenomics	0.000417453	0.926551	2554	339	334	885	885	519	5598	34134	69322	roadmap_epigenomics H3K36me3	NA	NA	H3K36me3	NA	NA	E096-H3K36me3.narrowPeak	338408	0.999039	1
NeuHrn.specific.peaks	642	roadmap_epigenomics	0.000367872	0.942221	4626	340	315	621	621	425	9949	32062	64971	roadmap_epigenomics H3K36me3	NA	NA	H3K36me3	NA	NA	E056-H3K36me3.narrowPeak	339234	0.999153	1
NeuHrn.specific.peaks	671	roadmap_epigenomics	0.000306109	0.929316	2974	341	329	820	820	497	6495	33714	68425	roadmap_epigenomics H3K36me3	NA	NA	H3K36me3	NA	NA	E061-H3K36me3.narrowPeak	295338	0.999295	1
NeuHrn.specific.peaks	42	jaspar_motifs	0.000278487	0.69438	96	342	772	1212	1212	775	282	36592	74638	jaspar_motifs	NA	NA	NA	NA	NA	HNF1A.bed	5103	0.999359	1
NeuHrn.specific.peaks	607	roadmap_epigenomics	0.000271773	0.929114	3025	343	330	817	817	497	6607	33663	68313	roadmap_epigenomics H3K36me3	NA	NA	H3K36me3	NA	NA	E051-H3K36me3.narrowPeak	355966	0.999374	1
NeuHrn.specific.peaks	3	jaspar_motifs	0.000270398	0.177517	2	344	1238	1237	1238	940	23	36686	74897	jaspar_motifs	NA	NA	NA	NA	NA	Ar.bed	198	0.999378	1
NeuHrn.specific.peaks	197	roadmap_epigenomics	0.0002298	0.952091	8490	345	306	159	345	270	18000	28198	56920	roadmap_epigenomics H2A.Z	NA	NA	H2A.Z	NA	NA	E005-H2A.Z.narrowPeak	202161	0.999471	1
NeuHrn.specific.peaks	946	roadmap_epigenomics	0.000210273	0.946357	6315	346	313	396	396	352	13495	30373	61425	roadmap_epigenomics H3K4me3	NA	NA	H3K4me3	NA	NA	E098-H3K4me3.narrowPeak	57341	0.999516	1
NeuHrn.specific.peaks	89	jaspar_motifs	0.000121361	0.489769	24	347	1173	1229	1229	916	100	36664	74820	jaspar_motifs	NA	NA	NA	NA	NA	Pax6.bed	1484	0.999721	1
NeuHrn.specific.peaks	113	jaspar_motifs	5.37e-05	0.784466	303	348	559	1186	1186	698	787	36385	74133	jaspar_motifs	NA	NA	NA	NA	NA	Spz1.bed	10443	0.999876	1
NeuHrn.specific.peaks	1083	roadmap_epigenomics	5.08e-05	0.768275	256	349	589	1195	1195	711	679	36432	74241	roadmap_epigenomics H4K20me1	NA	NA	H4K20me1	NA	NA	E116-H4K20me1.narrowPeak	13632	0.999883	1
NeuHrn.specific.peaks	426	roadmap_epigenomics	3.08e-05	0.938797	6410	350	319	380	380	350	13786	30278	61134	roadmap_epigenomics H3K4me3	NA	NA	H3K4me3	NA	NA	E024-H3K4me3.narrowPeak	73659	0.999929	1
NeuHrn.specific.peaks	999	roadmap_epigenomics	3e-05	0.925732	3946	351	335	710	710	465	8630	32742	66290	roadmap_epigenomics H3K4me1	NA	NA	H3K4me1	NA	NA	E106-H3K4me1.narrowPeak	133646	0.999931	1
NeuHrn.specific.peaks	440	roadmap_epigenomics	2.2e-05	0.849302	797	352	434	1111	1111	632	1909	35891	73011	roadmap_epigenomics H3K9me3	NA	NA	H3K9me3	NA	NA	E026-H3K9me3.narrowPeak	170704	0.999949	1
NeuHrn.specific.peaks	130	jaspar_motifs	1.98e-05	0.291582	8	353	1235	1233	1235	940	56	36680	74864	jaspar_motifs	NA	NA	NA	NA	NA	znf143.bed	348	0.999954	1
NeuHrn.specific.peaks	319	roadmap_epigenomics	1.94e-05	0.937182	6446	354	320	376	376	350	13882	30242	61038	roadmap_epigenomics H3K4me3	NA	NA	H3K4me3	NA	NA	E012-H3K4me3.narrowPeak	42281	0.999955	1
NeuHrn.specific.peaks	115	jaspar_motifs	1.9e-05	0.758624	264	355	616	1193	1193	721	709	36424	74211	jaspar_motifs	NA	NA	NA	NA	NA	T.bed	11514	0.999956	1
NeuHrn.specific.peaks	667	roadmap_epigenomics	1.85e-05	0.936695	6362	356	321	389	389	355	13709	30326	61211	roadmap_epigenomics H3K4me3	NA	NA	H3K4me3	NA	NA	E059-H3K4me3.narrowPeak	47608	0.999957	1
NeuHrn.specific.peaks	44	jaspar_motifs	1.57e-05	0.816121	522	357	502	1154	1154	671	1302	36166	73618	jaspar_motifs	NA	NA	NA	NA	NA	HNF4A.bed	21250	0.999964	1
NeuHrn.specific.peaks	433	roadmap_epigenomics	1.46e-05	0.835572	685	358	465	1121	1121	648	1668	36003	73252	roadmap_epigenomics H3K9me3	NA	NA	H3K9me3	NA	NA	E025-H3K9me3.narrowPeak	216570	0.999966	1
NeuHrn.specific.peaks	5	jaspar_motifs	9.03e-06	0.941593	9009	359	316	128	359	268	19245	27679	55675	jaspar_motifs	NA	NA	NA	NA	NA	Arnt__Ahr.bed	218109	0.999979	1
NeuHrn.specific.peaks	211	roadmap_epigenomics	7.02e-06	0.932278	6136	360	323	418	418	367	13279	30552	61641	roadmap_epigenomics H3K4me3	NA	NA	H3K4me3	NA	NA	E005-H3K4me3.narrowPeak	88921	0.999984	1
NeuHrn.specific.peaks	109	jaspar_motifs	5.52e-06	0.796313	462	361	538	1164	1164	688	1181	36226	73739	jaspar_motifs	NA	NA	NA	NA	NA	STAT1.bed	18740	0.999987	1
NeuHrn.specific.peaks	1155	roadmap_epigenomics	5.21e-06	0.876432	1500	362	397	1028	1028	596	3475	35188	71445	roadmap_epigenomics H3K9me3	NA	NA	H3K9me3	NA	NA	E122-H3K9me3.narrowPeak	224854	0.999988	1
NeuHrn.specific.peaks	785	roadmap_epigenomics	4.19e-06	0.930684	6188	363	327	413	413	368	13409	30500	61511	roadmap_epigenomics H3K4me3	NA	NA	H3K4me3	NA	NA	E079-H3K4me3.narrowPeak	56350	0.99999	1
NeuHrn.specific.peaks	75	jaspar_motifs	3.7e-06	0.621903	97	364	934	1211	1211	836	318	36591	74602	jaspar_motifs	NA	NA	NA	NA	NA	NR2F1.bed	5728	0.999991	1
NeuHrn.specific.peaks	673	roadmap_epigenomics	3.12e-06	0.930815	6466	365	325	371	371	354	14002	30222	60918	roadmap_epigenomics H3K4me3	NA	NA	H3K4me3	NA	NA	E061-H3K4me3.narrowPeak	39412	0.999993	1
NeuHrn.specific.peaks	736	roadmap_epigenomics	2.95e-06	0.886467	1944	366	381	966	966	571	4448	34744	70472	roadmap_epigenomics H3K36me3	NA	NA	H3K36me3	NA	NA	E072-H3K36me3.narrowPeak	221931	0.999993	1
NeuHrn.specific.peaks	460	roadmap_epigenomics	2.3e-06	0.898021	2566	367	362	880	880	536	5789	34122	69131	roadmap_epigenomics H3K36me3	NA	NA	H3K36me3	NA	NA	E029-H3K36me3.narrowPeak	235892	0.999995	1
NeuHrn.specific.peaks	52	jaspar_motifs	2.23e-06	0.838135	877	368	454	1104	1104	642	2127	35811	72793	jaspar_motifs	NA	NA	NA	NA	NA	Lhx3.bed	44858	0.999995	1
NeuHrn.specific.peaks	23	jaspar_motifs	2.14e-06	0.688409	175	369	784	1203	1203	785	518	36513	74402	jaspar_motifs	NA	NA	NA	NA	NA	Evi1.bed	10146	0.999995	1
NeuHrn.specific.peaks	343	roadmap_epigenomics	2.08e-06	0.893296	2333	370	369	916	916	552	5293	34355	69627	roadmap_epigenomics H3K36me3	NA	NA	H3K36me3	NA	NA	E016-H3K36me3.narrowPeak	237527	0.999995	1
NeuHrn.specific.peaks	43	jaspar_motifs	1.92e-06	0.781411	435	371	568	1169	1169	703	1133	36253	73787	jaspar_motifs	NA	NA	NA	NA	NA	HNF1B.bed	21659	0.999996	1
NeuHrn.specific.peaks	540	roadmap_epigenomics	1.7e-06	0.783984	453	372	560	1165	1165	699	1176	36235	73744	roadmap_epigenomics H3K9me3	NA	NA	H3K9me3	NA	NA	E041-H3K9me3.narrowPeak	98994	0.999996	1
NeuHrn.specific.peaks	64	jaspar_motifs	1.64e-06	0.863743	1352	373	416	1046	1046	612	3178	35336	71742	jaspar_motifs	NA	NA	NA	NA	NA	NF-kappaB.bed	40746	0.999996	1
NeuHrn.specific.peaks	916	roadmap_epigenomics	1.49e-06	0.927229	6195	374	332	410	410	372	13465	30493	61455	roadmap_epigenomics H3K4me3	NA	NA	H3K4me3	NA	NA	E094-H3K4me3.narrowPeak	88048	0.999997	1
NeuHrn.specific.peaks	11	jaspar_motifs	1.48e-06	0.799223	548	375	533	1149	1149	686	1395	36140	73525	jaspar_motifs	NA	NA	NA	NA	NA	E2F1.bed	9797	0.999997	1
NeuHrn.specific.peaks	331	roadmap_epigenomics	1.25e-06	0.930764	7259	376	326	283	376	328	15695	29429	59225	roadmap_epigenomics H3K4me3	NA	NA	H3K4me3	NA	NA	E014-H3K4me3.narrowPeak	79383	0.999997	1
NeuHrn.specific.peaks	976	roadmap_epigenomics	1.06e-06	0.805687	612	377	522	1138	1138	679	1545	36076	73375	roadmap_epigenomics H3K9me3	NA	NA	H3K9me3	NA	NA	E102-H3K9me3.narrowPeak	148441	0.999998	1
NeuHrn.specific.peaks	599	roadmap_epigenomics	7.92e-07	0.894014	2615	378	368	869	869	538	5923	34073	68997	roadmap_epigenomics H3K36me3	NA	NA	H3K36me3	NA	NA	E050-H3K36me3.narrowPeak	262887	0.999998	1
NeuHrn.specific.peaks	743	roadmap_epigenomics	7.91e-07	0.873504	1727	379	401	998	998	593	4010	34961	70910	roadmap_epigenomics H3K36me3	NA	NA	H3K36me3	NA	NA	E073-H3K36me3.narrowPeak	202211	0.999998	1
NeuHrn.specific.peaks	389	roadmap_epigenomics	7.57e-07	0.928654	7094	380	331	301	380	337	15371	29594	59549	roadmap_epigenomics H3K4me3	NA	NA	H3K4me3	NA	NA	E019-H3K4me3.narrowPeak	61750	0.999998	1
NeuHrn.specific.peaks	850	roadmap_epigenomics	7.23e-07	0.809741	667	381	513	1128	1128	674	1675	36021	73245	roadmap_epigenomics H3K36me3	NA	NA	H3K36me3	NA	NA	E087-H3K36me3.narrowPeak	101692	0.999998	1
NeuHrn.specific.peaks	887	roadmap_epigenomics	6.81e-07	0.882435	2079	382	389	947	947	573	4775	34609	70145	roadmap_epigenomics H3K36me3	NA	NA	H3K36me3	NA	NA	E091-H3K36me3.narrowPeak	240686	0.999998	1
NeuHrn.specific.peaks	580	roadmap_epigenomics	5.97e-07	0.74928	346	383	640	1180	1180	734	940	36342	73980	roadmap_epigenomics H3K9me3	NA	NA	H3K9me3	NA	NA	E047-H3K9me3.narrowPeak	66687	0.999999	1
NeuHrn.specific.peaks	589	roadmap_epigenomics	5.5e-07	0.89258	2624	384	373	868	868	542	5952	34064	68968	roadmap_epigenomics H3K36me3	NA	NA	H3K36me3	NA	NA	E049-H3K36me3.narrowPeak	236346	0.999999	1
NeuHrn.specific.peaks	726	roadmap_epigenomics	4.54e-07	0.926899	7035	385	333	306	385	341	15268	29653	59652	roadmap_epigenomics H3K4me3	NA	NA	H3K4me3	NA	NA	E070-H3K4me3.narrowPeak	41887	0.999999	1
NeuHrn.specific.peaks	304	roadmap_epigenomics	4.06e-07	0.899033	3130	386	358	810	810	518	7042	33558	67878	roadmap_epigenomics H3K36me3	NA	NA	H3K36me3	NA	NA	E010-H3K36me3.narrowPeak	378521	0.999999	1
NeuHrn.specific.peaks	469	roadmap_epigenomics	2.65e-07	0.674234	188	387	811	1202	1202	800	568	36500	74352	roadmap_epigenomics H3K27me3	NA	NA	H3K27me3	NA	NA	E031-H3K27me3.narrowPeak	10223	0.999999	1
NeuHrn.specific.peaks	826	roadmap_epigenomics	2.59e-07	0.893275	2857	388	371	838	838	532	6471	33831	68449	roadmap_epigenomics H3K36me3	NA	NA	H3K36me3	NA	NA	E084-H3K36me3.narrowPeak	327535	0.999999	1
NeuHrn.specific.peaks	718	roadmap_epigenomics	2.35e-07	0.869489	1792	389	413	989	989	597	4178	34896	70742	roadmap_epigenomics H3K36me3	NA	NA	H3K36me3	NA	NA	E069-H3K36me3.narrowPeak	210244	0.999999	1
NeuHrn.specific.peaks	506	roadmap_epigenomics	1.91e-07	0.889268	2689	390	377	858	858	542	6119	33999	68801	roadmap_epigenomics H3K36me3	NA	NA	H3K36me3	NA	NA	E036-H3K36me3.narrowPeak	328957	1	1
NeuHrn.specific.peaks	1234	roadmap_epigenomics	1.26e-07	0.877339	2186	391	395	937	937	574	5046	34502	69874	roadmap_epigenomics H3K36me3	NA	NA	H3K36me3	NA	NA	E129-H3K36me3.narrowPeak	239731	1	1
NeuHrn.specific.peaks	298	roadmap_epigenomics	1.25e-07	0.898011	3400	392	363	780	780	512	7651	33288	67269	roadmap_epigenomics H3K36me3	NA	NA	H3K36me3	NA	NA	E009-H3K36me3.narrowPeak	389281	1	1
NeuHrn.specific.peaks	725	roadmap_epigenomics	1.11e-07	0.912108	4972	393	345	574	574	437	10988	31716	63932	roadmap_epigenomics H3K4me1	NA	NA	H3K4me1	NA	NA	E070-H3K4me1.narrowPeak	107076	1	1
NeuHrn.specific.peaks	97	jaspar_motifs	6.08e-08	0.717947	309	394	721	1184	1184	766	876	36379	74044	jaspar_motifs	NA	NA	NA	NA	NA	RORA_2.bed	13150	1	1
NeuHrn.specific.peaks	1168	roadmap_epigenomics	3.62e-08	0.593043	117	395	994	1206	1206	865	402	36571	74518	roadmap_epigenomics H3K9me3	NA	NA	H3K9me3	NA	NA	E123-H3K9me3.narrowPeak	22134	1	1
NeuHrn.specific.peaks	635	roadmap_epigenomics	3.5e-08	0.924424	8418	396	336	167	396	300	18253	28270	56667	roadmap_epigenomics H3K4me3	NA	NA	H3K4me3	NA	NA	E055-H3K4me3.narrowPeak	115243	1	1
NeuHrn.specific.peaks	329	roadmap_epigenomics	3.13e-08	0.87255	2230	397	404	933	933	578	5173	34458	69747	roadmap_epigenomics H3K36me3	NA	NA	H3K36me3	NA	NA	E014-H3K36me3.narrowPeak	224180	1	1
NeuHrn.specific.peaks	1047	roadmap_epigenomics	2.09e-08	0.918687	7133	398	339	292	398	343	15587	29555	59333	roadmap_epigenomics H3K4me3	NA	NA	H3K4me3	NA	NA	E113-H3K4me3.narrowPeak	195051	1	1
NeuHrn.specific.peaks	869	roadmap_epigenomics	1.62e-08	0.864669	2030	399	415	954	954	589	4753	34658	70167	roadmap_epigenomics H3K36me3	NA	NA	H3K36me3	NA	NA	E089-H3K36me3.narrowPeak	233447	1	1
NeuHrn.specific.peaks	878	roadmap_epigenomics	1.47e-08	0.875546	2497	400	398	894	894	564	5768	34191	69152	roadmap_epigenomics H3K36me3	NA	NA	H3K36me3	NA	NA	E090-H3K36me3.narrowPeak	278947	1	1
NeuHrn.specific.peaks	255	roadmap_epigenomics	1.26e-08	0.835687	1303	401	464	1049	1049	638	3162	35385	71758	roadmap_epigenomics H3K36me3	NA	NA	H3K36me3	NA	NA	E007-H3K36me3.narrowPeak	177717	1	1
NeuHrn.specific.peaks	985	roadmap_epigenomics	1.02e-08	0.578533	115	402	1018	1208	1208	876	405	36573	74515	roadmap_epigenomics H3K27me3	NA	NA	H3K27me3	NA	NA	E104-H3K27me3.narrowPeak	18469	1	1
NeuHrn.specific.peaks	241	roadmap_epigenomics	9.41e-09	0.916579	7124	403	341	294	403	346	15596	29564	59324	roadmap_epigenomics H4K91ac	NA	NA	H4K91ac	NA	NA	E006-H4K91ac.narrowPeak	234585	1	1
NeuHrn.specific.peaks	28	jaspar_motifs	7.97e-09	0.7255	382	404	701	1175	1175	760	1071	36306	73849	jaspar_motifs	NA	NA	NA	NA	NA	FOXF2.bed	21689	1	1
NeuHrn.specific.peaks	323	roadmap_epigenomics	7.78e-09	0.890115	3533	405	375	756	756	512	8010	33155	66910	roadmap_epigenomics H3K36me3	NA	NA	H3K36me3	NA	NA	E013-H3K36me3.narrowPeak	304390	1	1
NeuHrn.specific.peaks	184	roadmap_epigenomics	5.69e-09	0.54301	93	406	1097	1214	1214	906	349	36595	74571	roadmap_epigenomics H3K36me3	NA	NA	H3K36me3	NA	NA	E004-H3K36me3.narrowPeak	16192	1	1
NeuHrn.specific.peaks	730	roadmap_epigenomics	3.34e-09	0.85843	2032	407	425	953	953	595	4790	34656	70130	roadmap_epigenomics H3K36me3	NA	NA	H3K36me3	NA	NA	E071-H3K36me3.narrowPeak	193708	1	1
NeuHrn.specific.peaks	490	roadmap_epigenomics	2.63e-09	0.515837	81	408	1144	1216	1216	923	320	36607	74600	roadmap_epigenomics H3K9me3	NA	NA	H3K9me3	NA	NA	E033-H3K9me3.narrowPeak	37488	1	1
NeuHrn.specific.peaks	898	roadmap_epigenomics	2.58e-09	0.909638	6337	409	348	393	409	383	13986	30351	60934	roadmap_epigenomics H3K4me3	NA	NA	H3K4me3	NA	NA	E092-H3K4me3.narrowPeak	39300	1	1
NeuHrn.specific.peaks	770	roadmap_epigenomics	2.2e-09	0.871956	2657	410	408	863	863	560	6157	34031	68763	roadmap_epigenomics H3K36me3	NA	NA	H3K36me3	NA	NA	E077-H3K36me3.narrowPeak	271512	1	1
NeuHrn.specific.peaks	425	roadmap_epigenomics	1.98e-09	0.920656	9546	411	338	101	411	283	20709	27142	54211	roadmap_epigenomics H3K4me1	NA	NA	H3K4me1	NA	NA	E024-H3K4me1.narrowPeak	357375	1	1
NeuHrn.specific.peaks	750	roadmap_epigenomics	1.76e-09	0.813404	1092	412	508	1078	1078	666	2723	35596	72197	roadmap_epigenomics H3K36me3	NA	NA	H3K36me3	NA	NA	E074-H3K36me3.narrowPeak	154109	1	1
NeuHrn.specific.peaks	259	roadmap_epigenomics	1.54e-09	0.906885	6072	413	354	426	426	398	13444	30616	61476	roadmap_epigenomics H3K4me3	NA	NA	H3K4me3	NA	NA	E007-H3K4me3.narrowPeak	87860	1	1
NeuHrn.specific.peaks	161	roadmap_epigenomics	7.31e-10	0.90789	6607	414	352	356	414	374	14594	30081	60326	roadmap_epigenomics H3K4me1	NA	NA	H3K4me1	NA	NA	E003-H3K4me1.narrowPeak	223151	1	1
NeuHrn.specific.peaks	387	roadmap_epigenomics	7.04e-10	0.835287	1557	415	468	1019	1019	634	3775	35131	71145	roadmap_epigenomics H3K36me3	NA	NA	H3K36me3	NA	NA	E019-H3K36me3.narrowPeak	162043	1	1
NeuHrn.specific.peaks	258	roadmap_epigenomics	4.18e-10	0.910782	7542	416	346	247	416	336	16576	29146	58344	roadmap_epigenomics H3K4me2	NA	NA	H3K4me2	NA	NA	E007-H3K4me2.narrowPeak	143082	1	1
NeuHrn.specific.peaks	515	roadmap_epigenomics	4.14e-10	0.671019	283	417	817	1188	1188	807	858	36405	74062	roadmap_epigenomics H3K9me3	NA	NA	H3K9me3	NA	NA	E037-H3K9me3.narrowPeak	66279	1	1
NeuHrn.specific.peaks	686	roadmap_epigenomics	4.08e-10	0.910567	7503	418	347	255	418	340	16495	29185	58425	roadmap_epigenomics H3K4me3	NA	NA	H3K4me3	NA	NA	E063-H3K4me3.narrowPeak	87717	1	1
NeuHrn.specific.peaks	704	roadmap_epigenomics	4e-10	0.828638	1463	419	481	1034	1034	645	3576	35225	71344	roadmap_epigenomics H3K36me3	NA	NA	H3K36me3	NA	NA	E067-H3K36me3.narrowPeak	195831	1	1
NeuHrn.specific.peaks	284	roadmap_epigenomics	2.49e-10	0.909204	7444	420	349	264	420	344	16387	29244	58533	roadmap_epigenomics H3K4me2	NA	NA	H3K4me2	NA	NA	E008-H3K4me2.narrowPeak	111428	1	1
NeuHrn.specific.peaks	442	roadmap_epigenomics	2.39e-10	0.878602	3474	421	393	767	767	527	7970	33214	66950	roadmap_epigenomics H3K36me3	NA	NA	H3K36me3	NA	NA	E027-H3K36me3.narrowPeak	455242	1	1
NeuHrn.specific.peaks	351	roadmap_epigenomics	2.21e-10	0.908734	7396	422	351	269	422	347	16290	29292	58630	roadmap_epigenomics H2A.Z	NA	NA	H2A.Z	NA	NA	E017-H2A.Z.narrowPeak	121687	1	1
NeuHrn.specific.peaks	732	roadmap_epigenomics	1.51e-10	0.912214	8551	423	344	154	423	307	18722	28137	56198	roadmap_epigenomics H3K4me3	NA	NA	H3K4me3	NA	NA	E071-H3K4me3.narrowPeak	77143	1	1
NeuHrn.specific.peaks	436	roadmap_epigenomics	1.47e-10	0.858725	2466	424	424	897	897	582	5800	34222	69120	roadmap_epigenomics H3K36me3	NA	NA	H3K36me3	NA	NA	E026-H3K36me3.narrowPeak	262477	1	1
NeuHrn.specific.peaks	534	roadmap_epigenomics	1.19e-10	0.74221	573	425	659	1143	1143	742	1568	36115	73352	roadmap_epigenomics H3K9me3	NA	NA	H3K9me3	NA	NA	E040-H3K9me3.narrowPeak	108299	1	1
NeuHrn.specific.peaks	810	roadmap_epigenomics	1.07e-10	0.906734	7309	426	356	275	426	352	16130	29379	58790	roadmap_epigenomics H3K4me3	NA	NA	H3K4me3	NA	NA	E082-H3K4me3.narrowPeak	40859	1	1
NeuHrn.specific.peaks	22	jaspar_motifs	8.68e-11	0.791124	984	427	546	1092	1092	688	2522	35704	72398	jaspar_motifs	NA	NA	NA	NA	NA	Esrrb.bed	45008	1	1
NeuHrn.specific.peaks	905	roadmap_epigenomics	5.23e-11	0.863219	2824	428	418	844	844	563	6600	33864	68320	roadmap_epigenomics H3K36me3	NA	NA	H3K36me3	NA	NA	E093-H3K36me3.narrowPeak	312139	1	1
NeuHrn.specific.peaks	122	jaspar_motifs	5.17e-11	0.66925	311	429	823	1182	1182	811	945	36377	73975	jaspar_motifs	NA	NA	NA	NA	NA	Tal1__Gata1.bed	15419	1	1
NeuHrn.specific.peaks	118	jaspar_motifs	4.73e-11	0.735406	562	430	675	1144	1144	750	1552	36126	73368	jaspar_motifs	NA	NA	NA	NA	NA	TEAD1.bed	23884	1	1
NeuHrn.specific.peaks	1169	roadmap_epigenomics	3.06e-11	0.815851	1410	431	503	1042	1042	659	3499	35278	71421	roadmap_epigenomics H4K20me1	NA	NA	H4K20me1	NA	NA	E123-H4K20me1.narrowPeak	56092	1	1
NeuHrn.specific.peaks	281	roadmap_epigenomics	2.88e-11	0.848648	2277	432	437	924	924	598	5419	34411	69501	roadmap_epigenomics H3K36me3	NA	NA	H3K36me3	NA	NA	E008-H3K36me3.narrowPeak	287355	1	1
NeuHrn.specific.peaks	684	roadmap_epigenomics	2.15e-11	0.854278	2535	433	430	888	888	584	5989	34153	68931	roadmap_epigenomics H3K36me3	NA	NA	H3K36me3	NA	NA	E063-H3K36me3.narrowPeak	257239	1	1
NeuHrn.specific.peaks	879	roadmap_epigenomics	1.78e-11	0.912257	10091	434	343	79	434	285	22006	26597	52914	roadmap_epigenomics H3K4me1	NA	NA	H3K4me1	NA	NA	E090-H3K4me1.narrowPeak	268514	1	1
NeuHrn.specific.peaks	1100	roadmap_epigenomics	1.62e-11	0.818686	1511	435	498	1025	1025	653	3735	35177	71185	roadmap_epigenomics H3K36me3	NA	NA	H3K36me3	NA	NA	E118-H3K36me3.narrowPeak	168899	1	1
NeuHrn.specific.peaks	571	roadmap_epigenomics	1.29e-11	0.906863	8472	436	355	162	436	318	18635	28216	56285	roadmap_epigenomics H3K4me1	NA	NA	H3K4me1	NA	NA	E046-H3K4me1.narrowPeak	167829	1	1
NeuHrn.specific.peaks	757	roadmap_epigenomics	1.28e-11	0.854838	2627	437	428	867	867	577	6200	34061	68720	roadmap_epigenomics H3K36me3	NA	NA	H3K36me3	NA	NA	E075-H3K36me3.narrowPeak	274896	1	1
NeuHrn.specific.peaks	10	jaspar_motifs	1.18e-11	0.737306	612	438	672	1138	1138	749	1685	36076	73235	jaspar_motifs	NA	NA	NA	NA	NA	Ddit3__Cebpa.bed	27347	1	1
NeuHrn.specific.peaks	282	roadmap_epigenomics	1.11e-11	0.870139	3484	439	411	761	761	537	8062	33204	66858	roadmap_epigenomics H3K4ac	NA	NA	H3K4ac	NA	NA	E008-H3K4ac.narrowPeak	70528	1	1
NeuHrn.specific.peaks	847	roadmap_epigenomics	8.69e-12	0.478289	85	440	1186	1215	1215	947	362	36603	74558	roadmap_epigenomics H3K9me3	NA	NA	H3K9me3	NA	NA	E086-H3K9me3.narrowPeak	29188	1	1
NeuHrn.specific.peaks	800	roadmap_epigenomics	7.91e-12	0.673074	351	441	812	1179	1179	811	1060	36337	73860	roadmap_epigenomics H3K36me3	NA	NA	H3K36me3	NA	NA	E081-H3K36me3.narrowPeak	55942	1	1
NeuHrn.specific.peaks	1174	roadmap_epigenomics	7.58e-12	0.859624	2928	442	423	829	829	565	6866	33760	68054	roadmap_epigenomics H3K36me3	NA	NA	H3K36me3	NA	NA	E124-H3K36me3.narrowPeak	195185	1	1
NeuHrn.specific.peaks	621	roadmap_epigenomics	6.07e-12	0.897277	6647	443	365	353	443	387	14820	30041	60100	roadmap_epigenomics H3K4me3	NA	NA	H3K4me3	NA	NA	E053-H3K4me3.narrowPeak	36722	1	1
NeuHrn.specific.peaks	444	roadmap_epigenomics	5.85e-12	0.898116	6818	444	360	332	444	379	15182	29870	59738	roadmap_epigenomics H3K4me3	NA	NA	H3K4me3	NA	NA	E027-H3K4me3.narrowPeak	61143	1	1
NeuHrn.specific.peaks	418	roadmap_epigenomics	3.54e-12	0.841252	2247	445	448	928	928	607	5392	34441	69528	roadmap_epigenomics H3K36me3	NA	NA	H3K36me3	NA	NA	E023-H3K36me3.narrowPeak	228763	1	1
NeuHrn.specific.peaks	691	roadmap_epigenomics	3.01e-12	0.742883	688	446	657	1120	1120	741	1879	36000	73041	roadmap_epigenomics H3K36me3	NA	NA	H3K36me3	NA	NA	E065-H3K36me3.narrowPeak	104034	1	1
NeuHrn.specific.peaks	41	jaspar_motifs	1.99e-12	0.599164	210	447	984	1200	1200	877	713	36478	74207	jaspar_motifs	NA	NA	NA	NA	NA	HLF.bed	9084	1	1
NeuHrn.specific.peaks	325	roadmap_epigenomics	1.76e-12	0.889595	5831	448	376	464	464	429	13126	30857	61794	roadmap_epigenomics H3K4me3	NA	NA	H3K4me3	NA	NA	E013-H3K4me3.narrowPeak	28039	1	1
NeuHrn.specific.peaks	53	jaspar_motifs	1.53e-12	0.840134	2296	449	449	919	919	606	5515	34392	69405	jaspar_motifs	NA	NA	NA	NA	NA	MAX.bed	67853	1	1
NeuHrn.specific.peaks	396	roadmap_epigenomics	1.45e-12	0.898738	7528	450	359	251	450	353	16718	29160	58202	roadmap_epigenomics H3K4me3	NA	NA	H3K4me3	NA	NA	E020-H3K4me3.narrowPeak	88792	1	1
NeuHrn.specific.peaks	764	roadmap_epigenomics	1.36e-12	0.819929	1724	451	493	999	999	648	4250	34964	70670	roadmap_epigenomics H3K36me3	NA	NA	H3K36me3	NA	NA	E076-H3K36me3.narrowPeak	180221	1	1
NeuHrn.specific.peaks	94	jaspar_motifs	1.27e-12	0.768794	934	452	588	1099	1099	713	2462	35754	72458	jaspar_motifs	NA	NA	NA	NA	NA	RELA.bed	33798	1	1
NeuHrn.specific.peaks	779	roadmap_epigenomics	1.2e-12	0.898082	7467	453	361	261	453	358	16595	29221	58325	roadmap_epigenomics H3K4me3	NA	NA	H3K4me3	NA	NA	E078-H3K4me3.narrowPeak	74583	1	1
NeuHrn.specific.peaks	429	roadmap_epigenomics	1.05e-12	0.846461	2578	454	441	878	878	591	6141	34110	68779	roadmap_epigenomics H3K36me3	NA	NA	H3K36me3	NA	NA	E025-H3K36me3.narrowPeak	257768	1	1
NeuHrn.specific.peaks	570	roadmap_epigenomics	1.03e-12	0.837264	2237	455	460	931	931	615	5392	34451	69528	roadmap_epigenomics H3K36me3	NA	NA	H3K36me3	NA	NA	E046-H3K36me3.narrowPeak	269270	1	1
NeuHrn.specific.peaks	310	roadmap_epigenomics	8.62e-13	0.852434	2869	456	433	836	836	575	6781	33819	68139	roadmap_epigenomics H3K36me3	NA	NA	H3K36me3	NA	NA	E011-H3K36me3.narrowPeak	271199	1	1
NeuHrn.specific.peaks	497	roadmap_epigenomics	2.69e-13	0.901822	9136	457	357	122	457	312	20142	27552	54778	roadmap_epigenomics H3K4me1	NA	NA	H3K4me1	NA	NA	E034-H3K4me1.narrowPeak	198162	1	1
NeuHrn.specific.peaks	586	roadmap_epigenomics	2.59e-13	0.581578	201	458	1011	1201	1201	890	703	36487	74217	roadmap_epigenomics H3K9me3	NA	NA	H3K9me3	NA	NA	E048-H3K9me3.narrowPeak	50842	1	1
NeuHrn.specific.peaks	658	roadmap_epigenomics	2.15e-13	0.893254	7159	459	372	290	459	374	15993	29529	58927	roadmap_epigenomics H3K4me3	NA	NA	H3K4me3	NA	NA	E058-H3K4me3.narrowPeak	45487	1	1
NeuHrn.specific.peaks	943	roadmap_epigenomics	1.65e-13	0.636019	307	460	904	1185	1185	850	981	36381	73939	roadmap_epigenomics H3K27me3	NA	NA	H3K27me3	NA	NA	E098-H3K27me3.narrowPeak	34340	1	1
NeuHrn.specific.peaks	601	roadmap_epigenomics	1.23e-13	0.890727	6885	461	374	325	461	387	15429	29803	59491	roadmap_epigenomics H3K4me3	NA	NA	H3K4me3	NA	NA	E050-H3K4me3.narrowPeak	62172	1	1
NeuHrn.specific.peaks	405	roadmap_epigenomics	1.15e-13	0.872464	4539	462	406	635	635	501	10435	32149	64485	roadmap_epigenomics H3K4me1	NA	NA	H3K4me1	NA	NA	E021-H3K4me1.narrowPeak	187305	1	1
NeuHrn.specific.peaks	1154	roadmap_epigenomics	1.1e-13	0.589449	220	463	1002	1199	1199	888	759	36468	74161	roadmap_epigenomics H3K9me1	NA	NA	H3K9me1	NA	NA	E122-H3K9me1.narrowPeak	25444	1	1
NeuHrn.specific.peaks	772	roadmap_epigenomics	9.82e-14	0.893291	7466	464	370	262	464	365	16662	29222	58258	roadmap_epigenomics H3K4me3	NA	NA	H3K4me3	NA	NA	E077-H3K4me3.narrowPeak	105921	1	1
NeuHrn.specific.peaks	720	roadmap_epigenomics	7.09e-14	0.895987	8195	465	366	194	465	342	18206	28493	56714	roadmap_epigenomics H3K4me3	NA	NA	H3K4me3	NA	NA	E069-H3K4me3.narrowPeak	79844	1	1
NeuHrn.specific.peaks	1239	roadmap_epigenomics	6.71e-14	0.760287	961	466	611	1097	1097	725	2560	35727	72360	roadmap_epigenomics H3K9me3	NA	NA	H3K9me3	NA	NA	E129-H3K9me3.narrowPeak	180296	1	1
NeuHrn.specific.peaks	837	roadmap_epigenomics	6.34e-14	0.885468	6227	467	385	406	467	419	14052	30461	60868	roadmap_epigenomics H3K4me3	NA	NA	H3K4me3	NA	NA	E085-H3K4me3.narrowPeak	43583	1	1
NeuHrn.specific.peaks	998	roadmap_epigenomics	5.18e-14	0.828943	2244	468	480	929	929	626	5459	34444	69461	roadmap_epigenomics H3K36me3	NA	NA	H3K36me3	NA	NA	E106-H3K36me3.narrowPeak	291207	1	1
NeuHrn.specific.peaks	935	roadmap_epigenomics	1.26e-14	0.816253	1984	469	501	961	961	644	4904	34704	70016	roadmap_epigenomics H3K36me3	NA	NA	H3K36me3	NA	NA	E097-H3K36me3.narrowPeak	343169	1	1
NeuHrn.specific.peaks	652	roadmap_epigenomics	1.21e-14	0.885828	6791	470	383	334	470	396	15290	29897	59630	roadmap_epigenomics H3K4me3	NA	NA	H3K4me3	NA	NA	E057-H3K4me3.narrowPeak	48550	1	1
NeuHrn.specific.peaks	794	roadmap_epigenomics	1.01e-14	0.881155	6112	471	391	424	471	429	13853	30576	61067	roadmap_epigenomics H3K4me3	NA	NA	H3K4me3	NA	NA	E080-H3K4me3.narrowPeak	34360	1	1
NeuHrn.specific.peaks	549	roadmap_epigenomics	4.15e-15	0.831964	2583	472	472	876	876	607	6251	34105	68669	roadmap_epigenomics H3K36me3	NA	NA	H3K36me3	NA	NA	E043-H3K36me3.narrowPeak	194678	1	1
NeuHrn.specific.peaks	1230	roadmap_epigenomics	4.15e-15	0.605702	279	472	972	1189	1189	878	936	36409	73984	roadmap_epigenomics H4K20me1	NA	NA	H4K20me1	NA	NA	E128-H4K20me1.narrowPeak	29814	1	1
NeuHrn.specific.peaks	626	roadmap_epigenomics	3.28e-15	0.88782	7587	474	378	240	474	364	17007	29101	57913	roadmap_epigenomics H3K4me3	NA	NA	H3K4me3	NA	NA	E054-H3K4me3.narrowPeak	59311	1	1
NeuHrn.specific.peaks	134	roadmap_epigenomics	3.09e-15	0.886249	7294	475	382	277	475	378	16389	29394	58531	roadmap_epigenomics H3K4me3	NA	NA	H3K4me3	NA	NA	E001-H3K4me3.narrowPeak	92499	1	1
NeuHrn.specific.peaks	1036	roadmap_epigenomics	2.36e-15	0.476898	116	476	1188	1207	1207	957	495	36572	74425	roadmap_epigenomics H3K9me3	NA	NA	H3K9me3	NA	NA	E111-H3K9me3.narrowPeak	69945	1	1
NeuHrn.specific.peaks	479	roadmap_epigenomics	1.98e-15	0.837935	2906	477	457	832	832	589	6975	33782	67945	roadmap_epigenomics H3K36me3	NA	NA	H3K36me3	NA	NA	E032-H3K36me3.narrowPeak	342907	1	1
NeuHrn.specific.peaks	1198	roadmap_epigenomics	1.54e-15	0.688775	559	478	783	1147	1147	803	1646	36129	73274	roadmap_epigenomics H3K36me3	NA	NA	H3K36me3	NA	NA	E126-H3K36me3.narrowPeak	102518	1	1
NeuHrn.specific.peaks	576	roadmap_epigenomics	1.06e-15	0.766742	1196	479	593	1064	1064	712	3154	35492	71766	roadmap_epigenomics H3K36me3	NA	NA	H3K36me3	NA	NA	E047-H3K36me3.narrowPeak	150967	1	1
NeuHrn.specific.peaks	981	roadmap_epigenomics	8.2e-16	0.885167	7532	480	387	250	480	372	16926	29156	57994	roadmap_epigenomics H3K4me3	NA	NA	H3K4me3	NA	NA	E103-H3K4me3.narrowPeak	93797	1	1
NeuHrn.specific.peaks	697	roadmap_epigenomics	5.79e-16	0.825568	2520	481	485	892	892	619	6144	34168	68776	roadmap_epigenomics H3K36me3	NA	NA	H3K36me3	NA	NA	E066-H3K36me3.narrowPeak	303391	1	1
NeuHrn.specific.peaks	49	jaspar_motifs	5.79e-16	0.70685	677	481	746	1123	1123	783	1941	36011	72979	jaspar_motifs	NA	NA	NA	NA	NA	IRF1.bed	30694	1	1
NeuHrn.specific.peaks	82	jaspar_motifs	5.3e-16	0.656103	441	483	855	1166	1166	835	1364	36247	73556	jaspar_motifs	NA	NA	NA	NA	NA	PBX1.bed	23404	1	1
NeuHrn.specific.peaks	512	roadmap_epigenomics	4.82e-16	0.729291	837	484	690	1105	1105	760	2324	35851	72596	roadmap_epigenomics H3K36me3	NA	NA	H3K36me3	NA	NA	E037-H3K36me3.narrowPeak	97059	1	1
NeuHrn.specific.peaks	1025	roadmap_epigenomics	4.82e-16	0.728882	834	484	691	1107	1107	761	2317	35854	72603	roadmap_epigenomics H3K36me3	NA	NA	H3K36me3	NA	NA	E110-H3K36me3.narrowPeak	86281	1	1
NeuHrn.specific.peaks	609	roadmap_epigenomics	3.86e-16	0.885408	7814	486	386	224	486	365	17539	28874	57381	roadmap_epigenomics H3K4me3	NA	NA	H3K4me3	NA	NA	E051-H3K4me3.narrowPeak	94110	1	1
NeuHrn.specific.peaks	1052	roadmap_epigenomics	3.86e-16	0.83545	2958	486	467	822	822	592	7117	33730	67803	roadmap_epigenomics H3K27me3	NA	NA	H3K27me3	NA	NA	E114-H3K27me3.narrowPeak	215955	1	1
NeuHrn.specific.peaks	32	jaspar_motifs	2.89e-16	0.75207	1066	488	634	1085	1085	736	2867	35622	72053	jaspar_motifs	NA	NA	NA	NA	NA	Foxa2.bed	58241	1	1
NeuHrn.specific.peaks	827	roadmap_epigenomics	1.93e-16	0.882458	7500	489	388	256	489	378	16896	29188	58024	roadmap_epigenomics H3K4me1	NA	NA	H3K4me1	NA	NA	E084-H3K4me1.narrowPeak	247728	1	1
NeuHrn.specific.peaks	961	roadmap_epigenomics	1.93e-16	0.873148	6003	489	403	439	489	444	13714	30685	61206	roadmap_epigenomics H3K4me3	NA	NA	H3K4me3	NA	NA	E100-H3K4me3.narrowPeak	39277	1	1
NeuHrn.specific.peaks	178	roadmap_epigenomics	1.93e-16	0.817456	2337	489	500	915	915	635	5756	34351	69164	roadmap_epigenomics H2BK15ac	NA	NA	H2BK15ac	NA	NA	E004-H2BK15ac.narrowPeak	83213	1	1
NeuHrn.specific.peaks	1148	roadmap_epigenomics	1.93e-16	0.761322	1192	489	607	1066	1066	721	3165	35496	71755	roadmap_epigenomics H3K36me3	NA	NA	H3K36me3	NA	NA	E122-H3K36me3.narrowPeak	156955	1	1
NeuHrn.specific.peaks	880	roadmap_epigenomics	1.45e-16	0.872302	5965	493	407	445	493	448	13640	30723	61280	roadmap_epigenomics H3K4me3	NA	NA	H3K4me3	NA	NA	E090-H3K4me3.narrowPeak	35082	1	1
NeuHrn.specific.peaks	114	jaspar_motifs	1.45e-16	0.764413	1241	493	602	1056	1056	717	3281	35447	71639	jaspar_motifs	NA	NA	NA	NA	NA	Stat3.bed	51359	1	1
NeuHrn.specific.peaks	1156	roadmap_epigenomics	1.45e-16	0.645265	421	493	882	1171	1171	849	1324	36267	73596	roadmap_epigenomics H4K20me1	NA	NA	H4K20me1	NA	NA	E122-H4K20me1.narrowPeak	49463	1	1
NeuHrn.specific.peaks	496	roadmap_epigenomics	9.64e-17	0.824844	2694	496	486	857	857	613	6567	33994	68353	roadmap_epigenomics H3K36me3	NA	NA	H3K36me3	NA	NA	E034-H3K36me3.narrowPeak	302281	1	1
NeuHrn.specific.peaks	210	roadmap_epigenomics	4.82e-17	0.872474	6217	497	405	407	497	436	14200	30471	60720	roadmap_epigenomics H3K4me2	NA	NA	H3K4me2	NA	NA	E005-H3K4me2.narrowPeak	62088	1	1
NeuHrn.specific.peaks	1020	roadmap_epigenomics	4.82e-17	0.750631	1109	497	636	1075	1075	736	2987	35579	71933	roadmap_epigenomics H3K36me3	NA	NA	H3K36me3	NA	NA	E109-H3K36me3.narrowPeak	171700	1	1
NeuHrn.specific.peaks	119	jaspar_motifs	0	0.886947	17202	499	380	18	499	299	37372	19486	37548	jaspar_motifs	NA	NA	NA	NA	NA	TFAP2A.bed	673098	1	1
NeuHrn.specific.peaks	643	roadmap_epigenomics	0	0.873387	10095	499	402	77	499	326	22698	26593	52222	roadmap_epigenomics H3K4me1	NA	NA	H3K4me1	NA	NA	E056-H3K4me1.narrowPeak	303670	1	1
NeuHrn.specific.peaks	897	roadmap_epigenomics	0	0.878464	9565	499	394	99	499	331	21461	27123	53459	roadmap_epigenomics H3K4me1	NA	NA	H3K4me1	NA	NA	E092-H3K4me1.narrowPeak	275982	1	1
NeuHrn.specific.peaks	672	roadmap_epigenomics	0	0.854398	9805	499	429	90	499	339	22414	26883	52506	roadmap_epigenomics H3K4me1	NA	NA	H3K4me1	NA	NA	E061-H3K4me1.narrowPeak	294557	1	1
NeuHrn.specific.peaks	600	roadmap_epigenomics	0	0.8441	10094	499	444	78	499	340	23239	26594	51681	roadmap_epigenomics H3K4me1	NA	NA	H3K4me1	NA	NA	E050-H3K4me1.narrowPeak	180442	1	1
NeuHrn.specific.peaks	162	roadmap_epigenomics	0	0.863552	9347	499	417	111	499	342	21248	27341	53672	roadmap_epigenomics H3K4me2	NA	NA	H3K4me2	NA	NA	E003-H3K4me2.narrowPeak	217186	1	1
NeuHrn.specific.peaks	793	roadmap_epigenomics	0	0.843601	10081	499	446	80	499	342	23220	26607	51700	roadmap_epigenomics H3K4me1	NA	NA	H3K4me1	NA	NA	E080-H3K4me1.narrowPeak	279497	1	1
NeuHrn.specific.peaks	1096	roadmap_epigenomics	0	0.858373	9523	499	426	103	499	343	21725	27165	53195	roadmap_epigenomics	NA	NA	NA	NA	NA	E118-DNase.macs2.narrowPeak	278135	1	1
NeuHrn.specific.peaks	685	roadmap_epigenomics	0	0.814956	10861	499	505	48	505	351	25501	25827	49419	roadmap_epigenomics H3K4me1	NA	NA	H3K4me1	NA	NA	E063-H3K4me1.narrowPeak	260757	1	1
NeuHrn.specific.peaks	608	roadmap_epigenomics	0	0.836335	9751	499	462	95	499	352	22632	26937	52288	roadmap_epigenomics H3K4me1	NA	NA	H3K4me1	NA	NA	E051-H3K4me1.narrowPeak	223023	1	1
NeuHrn.specific.peaks	801	roadmap_epigenomics	0	0.839531	9480	499	452	105	499	352	21974	27208	52946	roadmap_epigenomics H3K4me1	NA	NA	H3K4me1	NA	NA	E081-H3K4me1.narrowPeak	160613	1	1
NeuHrn.specific.peaks	145	roadmap_epigenomics	0	0.800343	11921	499	532	35	532	355	28136	24767	46784	roadmap_epigenomics	NA	NA	NA	NA	NA	E003-DNase.macs2.narrowPeak	339366	1	1
NeuHrn.specific.peaks	1034	roadmap_epigenomics	0	0.881067	8330	499	392	173	499	355	18733	28358	56187	roadmap_epigenomics H3K4me3	NA	NA	H3K4me3	NA	NA	E111-H3K4me3.narrowPeak	91024	1	1
NeuHrn.specific.peaks	267	roadmap_epigenomics	0	0.80275	10821	499	526	50	526	358	25667	25867	49253	roadmap_epigenomics	NA	NA	NA	NA	NA	E008-DNase.macs2.narrowPeak	244492	1	1
NeuHrn.specific.peaks	738	roadmap_epigenomics	0	0.870854	8422	499	410	166	499	358	19099	28266	55821	roadmap_epigenomics H3K4me3	NA	NA	H3K4me3	NA	NA	E072-H3K4me3.narrowPeak	82184	1	1
NeuHrn.specific.peaks	906	roadmap_epigenomics	0	0.838638	9145	499	453	121	499	358	21249	27543	53671	roadmap_epigenomics H3K4me1	NA	NA	H3K4me1	NA	NA	E093-H3K4me1.narrowPeak	250782	1	1
NeuHrn.specific.peaks	990	roadmap_epigenomics	0	0.876816	8229	499	396	188	499	361	18580	28459	56340	roadmap_epigenomics H3K27ac	NA	NA	H3K27ac	NA	NA	E105-H3K27ac.narrowPeak	294345	1	1
NeuHrn.specific.peaks	443	roadmap_epigenomics	0	0.822511	9540	499	489	102	499	363	22427	27148	52493	roadmap_epigenomics H3K4me1	NA	NA	H3K4me1	NA	NA	E027-H3K4me1.narrowPeak	374698	1	1
NeuHrn.specific.peaks	634	roadmap_epigenomics	0	0.794231	10524	499	540	57	540	365	25187	26164	49733	roadmap_epigenomics H3K4me1	NA	NA	H3K4me1	NA	NA	E055-H3K4me1.narrowPeak	338886	1	1
NeuHrn.specific.peaks	698	roadmap_epigenomics	0	0.832159	9095	499	471	124	499	365	21256	27593	53664	roadmap_epigenomics H3K4me1	NA	NA	H3K4me1	NA	NA	E066-H3K4me1.narrowPeak	233386	1	1
NeuHrn.specific.peaks	480	roadmap_epigenomics	0	0.838014	8599	499	456	151	499	369	20046	28089	54874	roadmap_epigenomics H3K4me1	NA	NA	H3K4me1	NA	NA	E032-H3K4me1.narrowPeak	167667	1	1
NeuHrn.specific.peaks	731	roadmap_epigenomics	0	0.784781	10624	499	557	56	557	371	25611	26064	49309	roadmap_epigenomics H3K4me1	NA	NA	H3K4me1	NA	NA	E071-H3K4me1.narrowPeak	226091	1	1
NeuHrn.specific.peaks	401	roadmap_epigenomics	0	0.765725	13355	499	595	23	595	372	32047	23333	42873	roadmap_epigenomics	NA	NA	NA	NA	NA	E021-DNase.macs2.narrowPeak	691597	1	1
NeuHrn.specific.peaks	745	roadmap_epigenomics	0	0.871748	8076	499	409	207	499	372	18325	28612	56595	roadmap_epigenomics H3K4me3	NA	NA	H3K4me3	NA	NA	E073-H3K4me3.narrowPeak	75912	1	1
NeuHrn.specific.peaks	1033	roadmap_epigenomics	0	0.826841	8904	499	482	134	499	372	20927	27784	53993	roadmap_epigenomics H3K4me1	NA	NA	H3K4me1	NA	NA	E111-H3K4me1.narrowPeak	225454	1	1
NeuHrn.specific.peaks	410	roadmap_epigenomics	0	0.765203	13358	499	597	22	597	373	32066	23330	42854	roadmap_epigenomics	NA	NA	NA	NA	NA	E022-DNase.macs2.narrowPeak	672127	1	1
NeuHrn.specific.peaks	1004	roadmap_epigenomics	0	0.82073	8814	499	492	137	499	376	20837	27874	54083	roadmap_epigenomics H3K4me1	NA	NA	H3K4me1	NA	NA	E107-H3K4me1.narrowPeak	238030	1	1
NeuHrn.specific.peaks	739	roadmap_epigenomics	0	0.806325	9160	499	518	120	518	379	21886	27528	53034	roadmap_epigenomics H3K9ac	NA	NA	H3K9ac	NA	NA	E072-H3K9ac.narrowPeak	165266	1	1
NeuHrn.specific.peaks	366	roadmap_epigenomics	0	0.832589	8322	499	470	175	499	381	19521	28366	55399	roadmap_epigenomics H3K4me1	NA	NA	H3K4me1	NA	NA	E017-H3K4me1.narrowPeak	328186	1	1
NeuHrn.specific.peaks	318	roadmap_epigenomics	0	0.829626	8389	499	477	170	499	382	19723	28299	55197	roadmap_epigenomics H3K4me1	NA	NA	H3K4me1	NA	NA	E012-H3K4me1.narrowPeak	258764	1	1
NeuHrn.specific.peaks	951	roadmap_epigenomics	0	0.853721	7876	499	431	220	499	383	18171	28812	56749	roadmap_epigenomics H3K4me1	NA	NA	H3K4me1	NA	NA	E099-H3K4me1.narrowPeak	176852	1	1
NeuHrn.specific.peaks	400	roadmap_epigenomics	0	0.769517	10241	499	586	69	586	385	25080	26447	49840	roadmap_epigenomics	NA	NA	NA	NA	NA	E021-DNase.hotspot.fdr0.01.peaks.bed	182761	1	1
NeuHrn.specific.peaks	538	roadmap_epigenomics	0	0.806855	8782	499	517	139	517	385	21022	27906	53898	roadmap_epigenomics H3K4me1	NA	NA	H3K4me1	NA	NA	E041-H3K4me1.narrowPeak	159243	1	1
NeuHrn.specific.peaks	1011	roadmap_epigenomics	0	0.770272	10200	499	583	73	583	385	24971	26488	49949	roadmap_epigenomics H3K4me1	NA	NA	H3K4me1	NA	NA	E108-H3K4me1.narrowPeak	272252	1	1
NeuHrn.specific.peaks	1012	roadmap_epigenomics	0	0.860425	7617	499	422	238	499	386	17489	29071	57431	roadmap_epigenomics H3K4me3	NA	NA	H3K4me3	NA	NA	E108-H3K4me3.narrowPeak	92267	1	1
NeuHrn.specific.peaks	1006	roadmap_epigenomics	0	0.836883	8160	499	461	200	499	387	19084	28528	55836	roadmap_epigenomics H3K9ac	NA	NA	H3K9ac	NA	NA	E107-H3K9ac.narrowPeak	144282	1	1
NeuHrn.specific.peaks	713	roadmap_epigenomics	0	0.796989	8996	499	536	129	536	388	21695	27692	53225	roadmap_epigenomics H3K4me3	NA	NA	H3K4me3	NA	NA	E068-H3K4me3.narrowPeak	90012	1	1
NeuHrn.specific.peaks	144	roadmap_epigenomics	0	0.764427	10371	499	601	66	601	389	25485	26317	49435	roadmap_epigenomics	NA	NA	NA	NA	NA	E003-DNase.hotspot.fdr0.01.peaks.bed	181862	1	1
NeuHrn.specific.peaks	550	roadmap_epigenomics	0	0.814793	8479	499	507	161	507	389	20190	28209	54730	roadmap_epigenomics H3K4me1	NA	NA	H3K4me1	NA	NA	E043-H3K4me1.narrowPeak	154274	1	1
NeuHrn.specific.peaks	409	roadmap_epigenomics	0	0.764948	10164	499	598	75	598	391	25005	26524	49915	roadmap_epigenomics	NA	NA	NA	NA	NA	E022-DNase.hotspot.fdr0.01.peaks.bed	191503	1	1
NeuHrn.specific.peaks	819	roadmap_epigenomics	0	0.825699	8207	499	484	192	499	392	19382	28481	55538	roadmap_epigenomics H3K9ac	NA	NA	H3K9ac	NA	NA	E083-H3K9ac.narrowPeak	110532	1	1
NeuHrn.specific.peaks	244	roadmap_epigenomics	0	0.748197	11537	499	642	39	642	393	28475	25151	46445	roadmap_epigenomics	NA	NA	NA	NA	NA	E007-DNase.macs2.narrowPeak	408655	1	1
NeuHrn.specific.peaks	296	roadmap_epigenomics	0	0.790009	8950	499	549	132	549	393	21726	27738	53194	roadmap_epigenomics H2A.Z	NA	NA	H2A.Z	NA	NA	E009-H2A.Z.narrowPeak	158553	1	1
NeuHrn.specific.peaks	721	roadmap_epigenomics	0	0.806103	8488	499	519	160	519	393	20369	28200	54551	roadmap_epigenomics H3K9ac	NA	NA	H3K9ac	NA	NA	E069-H3K9ac.narrowPeak	133030	1	1
NeuHrn.specific.peaks	706	roadmap_epigenomics	0	0.842722	7682	499	447	235	499	394	17915	29006	57005	roadmap_epigenomics H3K4me3	NA	NA	H3K4me3	NA	NA	E067-H3K4me3.narrowPeak	70981	1	1
NeuHrn.specific.peaks	728	roadmap_epigenomics	0	0.779403	9334	499	572	112	572	394	22813	27354	52107	roadmap_epigenomics H3K27ac	NA	NA	H3K27ac	NA	NA	E071-H3K27ac.narrowPeak	152192	1	1
NeuHrn.specific.peaks	836	roadmap_epigenomics	0	0.829529	8046	499	478	208	499	395	18953	28642	55967	roadmap_epigenomics H3K4me1	NA	NA	H3K4me1	NA	NA	E085-H3K4me1.narrowPeak	285882	1	1
NeuHrn.specific.peaks	902	roadmap_epigenomics	0	0.746308	11270	499	650	43	650	397	27922	25418	46998	roadmap_epigenomics	NA	NA	NA	NA	NA	E093-DNase.macs2.narrowPeak	407674	1	1
NeuHrn.specific.peaks	222	roadmap_epigenomics	0	0.847036	7509	499	440	254	499	398	17458	29179	57462	roadmap_epigenomics H2A.Z	NA	NA	H2A.Z	NA	NA	E006-H2A.Z.narrowPeak	201588	1	1
NeuHrn.specific.peaks	1026	roadmap_epigenomics	0	0.814821	8225	499	506	189	506	398	19614	28463	55306	roadmap_epigenomics H3K4me1	NA	NA	H3K4me1	NA	NA	E110-H3K4me1.narrowPeak	214908	1	1
NeuHrn.specific.peaks	620	roadmap_epigenomics	0	0.769519	9286	499	585	113	585	399	22906	27402	52014	roadmap_epigenomics H3K4me1	NA	NA	H3K4me1	NA	NA	E053-H3K4me1.narrowPeak	185047	1	1
NeuHrn.specific.peaks	752	roadmap_epigenomics	0	0.847682	7456	499	439	263	499	400	17329	29232	57591	roadmap_epigenomics H3K4me3	NA	NA	H3K4me3	NA	NA	E074-H3K4me3.narrowPeak	90313	1	1
NeuHrn.specific.peaks	840	roadmap_epigenomics	0	0.750933	10377	499	635	65	635	400	25799	26311	49121	roadmap_epigenomics	NA	NA	NA	NA	NA	E086-DNase.hotspot.fdr0.01.peaks.bed	178739	1	1
NeuHrn.specific.peaks	657	roadmap_epigenomics	0	0.755352	9951	499	626	85	626	403	24730	26737	50190	roadmap_epigenomics H3K4me1	NA	NA	H3K4me1	NA	NA	E058-H3K4me1.narrowPeak	289489	1	1
NeuHrn.specific.peaks	1176	roadmap_epigenomics	0	0.848706	7357	499	436	273	499	403	17091	29331	57829	roadmap_epigenomics H3K4me2	NA	NA	H3K4me2	NA	NA	E124-H3K4me2.narrowPeak	77359	1	1
NeuHrn.specific.peaks	841	roadmap_epigenomics	0	0.730663	13216	499	687	25	687	404	32607	23472	42313	roadmap_epigenomics	NA	NA	NA	NA	NA	E086-DNase.macs2.narrowPeak	655022	1	1
NeuHrn.specific.peaks	893	roadmap_epigenomics	0	0.733893	11805	499	677	37	677	404	29416	24883	45504	roadmap_epigenomics	NA	NA	NA	NA	NA	E092-DNase.macs2.narrowPeak	354367	1	1
NeuHrn.specific.peaks	1005	roadmap_epigenomics	0	0.857443	7196	499	427	289	499	405	16597	29492	58323	roadmap_epigenomics H3K4me3	NA	NA	H3K4me3	NA	NA	E107-H3K4me3.narrowPeak	80566	1	1
NeuHrn.specific.peaks	1175	roadmap_epigenomics	0	0.798435	8254	499	535	182	535	405	19976	28434	54944	roadmap_epigenomics H3K4me1	NA	NA	H3K4me1	NA	NA	E124-H3K4me1.narrowPeak	127459	1	1
NeuHrn.specific.peaks	507	roadmap_epigenomics	0	0.8058	8166	499	521	199	521	406	19641	28522	55279	roadmap_epigenomics H3K4me1	NA	NA	H3K4me1	NA	NA	E036-H3K4me1.narrowPeak	232822	1	1
NeuHrn.specific.peaks	217	roadmap_epigenomics	0	0.843613	7216	499	445	287	499	410	16853	29472	58067	roadmap_epigenomics H4K8ac	NA	NA	H4K8ac	NA	NA	E005-H4K8ac.narrowPeak	197795	1	1
NeuHrn.specific.peaks	339	roadmap_epigenomics	0	0.860964	6987	499	420	313	499	411	16078	29701	58842	roadmap_epigenomics H3K9ac	NA	NA	H3K9ac	NA	NA	E015-H3K9ac.narrowPeak	116181	1	1
NeuHrn.specific.peaks	605	roadmap_epigenomics	0	0.732567	10410	499	681	62	681	414	26295	26278	48625	roadmap_epigenomics	NA	NA	NA	NA	NA	E051-DNase.macs2.narrowPeak	314771	1	1
NeuHrn.specific.peaks	766	roadmap_epigenomics	0	0.848722	7013	499	435	311	499	415	16318	29675	58602	roadmap_epigenomics H3K4me3	NA	NA	H3K4me3	NA	NA	E076-H3K4me3.narrowPeak	72277	1	1
NeuHrn.specific.peaks	57	jaspar_motifs	0	0.712735	20013	499	735	14	735	416	47006	16675	27914	jaspar_motifs	NA	NA	NA	NA	NA	MZF1_1-4.bed	928614	1	1
NeuHrn.specific.peaks	266	roadmap_epigenomics	0	0.740605	9813	499	667	89	667	418	24740	26875	50180	roadmap_epigenomics	NA	NA	NA	NA	NA	E008-DNase.hotspot.fdr0.01.peaks.bed	189972	1	1
NeuHrn.specific.peaks	243	roadmap_epigenomics	0	0.746016	9427	499	651	107	651	419	23729	27261	51191	roadmap_epigenomics	NA	NA	NA	NA	NA	E007-DNase.hotspot.fdr0.01.peaks.bed	135130	1	1
NeuHrn.specific.peaks	596	roadmap_epigenomics	0	0.72226	10942	499	711	47	711	419	27754	25746	47166	roadmap_epigenomics	NA	NA	NA	NA	NA	E050-DNase.macs2.narrowPeak	329814	1	1
NeuHrn.specific.peaks	59	jaspar_motifs	0	0.716484	12332	499	727	33	727	420	31022	24356	43898	jaspar_motifs	NA	NA	NA	NA	NA	Mafb.bed	510495	1	1
NeuHrn.specific.peaks	974	roadmap_epigenomics	0	0.860739	6739	499	421	341	499	420	15527	29949	59393	roadmap_epigenomics H3K4me3	NA	NA	H3K4me3	NA	NA	E102-H3K4me3.narrowPeak	83849	1	1
NeuHrn.specific.peaks	737	roadmap_epigenomics	0	0.785156	8040	499	555	210	555	421	19728	28648	55192	roadmap_epigenomics H3K4me1	NA	NA	H3K4me1	NA	NA	E072-H3K4me1.narrowPeak	211864	1	1
NeuHrn.specific.peaks	203	roadmap_epigenomics	0	0.837433	7030	499	459	307	499	422	16528	29658	58392	roadmap_epigenomics H3K18ac	NA	NA	H3K18ac	NA	NA	E005-H3K18ac.narrowPeak	251422	1	1
NeuHrn.specific.peaks	532	roadmap_epigenomics	0	0.789827	7921	499	550	219	550	423	19367	28767	55553	roadmap_epigenomics H3K4me1	NA	NA	H3K4me1	NA	NA	E040-H3K4me1.narrowPeak	147436	1	1
NeuHrn.specific.peaks	771	roadmap_epigenomics	0	0.782208	8148	499	567	202	567	423	20033	28540	54887	roadmap_epigenomics H3K4me1	NA	NA	H3K4me1	NA	NA	E077-H3K4me1.narrowPeak	231741	1	1
NeuHrn.specific.peaks	40	jaspar_motifs	0	0.819378	7276	499	496	279	499	425	17374	29412	57546	jaspar_motifs	NA	NA	NA	NA	NA	HIF1A__ARNT.bed	227683	1	1
NeuHrn.specific.peaks	526	roadmap_epigenomics	0	0.79039	7690	499	548	233	548	427	18822	28998	56098	roadmap_epigenomics H3K4me1	NA	NA	H3K4me1	NA	NA	E039-H3K4me1.narrowPeak	159113	1	1
NeuHrn.specific.peaks	866	roadmap_epigenomics	0	0.704982	12441	499	750	32	750	427	31559	24247	43361	roadmap_epigenomics	NA	NA	NA	NA	NA	E089-DNase.macs2.narrowPeak	465889	1	1
NeuHrn.specific.peaks	884	roadmap_epigenomics	0	0.708875	11430	499	740	41	740	427	29192	25258	45728	roadmap_epigenomics	NA	NA	NA	NA	NA	E091-DNase.macs2.narrowPeak	494226	1	1
NeuHrn.specific.peaks	399	roadmap_epigenomics	0	0.755352	8448	499	625	164	625	429	21254	28240	53666	roadmap_epigenomics	NA	NA	NA	NA	NA	E021-DNase.hotspot.all.peaks.bed	111217	1	1
NeuHrn.specific.peaks	967	roadmap_epigenomics	0	0.81913	7073	499	497	303	499	433	16913	29615	58007	roadmap_epigenomics H3K4me3	NA	NA	H3K4me3	NA	NA	E101-H3K4me3.narrowPeak	96777	1	1
NeuHrn.specific.peaks	591	roadmap_epigenomics	0	0.791659	7495	499	545	257	545	434	18347	29193	56573	roadmap_epigenomics H3K4me3	NA	NA	H3K4me3	NA	NA	E049-H3K4me3.narrowPeak	76610	1	1
NeuHrn.specific.peaks	839	roadmap_epigenomics	0	0.748071	8460	499	643	163	643	435	21430	28228	53490	roadmap_epigenomics	NA	NA	NA	NA	NA	E086-DNase.hotspot.all.peaks.bed	106576	1	1
NeuHrn.specific.peaks	719	roadmap_epigenomics	0	0.726623	9268	499	696	114	696	436	23786	27420	51134	roadmap_epigenomics H3K4me1	NA	NA	H3K4me1	NA	NA	E069-H3K4me1.narrowPeak	263124	1	1
NeuHrn.specific.peaks	857	roadmap_epigenomics	0	0.68928	12942	499	782	26	782	436	33082	23746	41838	roadmap_epigenomics	NA	NA	NA	NA	NA	E088-DNase.macs2.narrowPeak	530861	1	1
NeuHrn.specific.peaks	988	roadmap_epigenomics	0	0.861122	6338	499	419	391	499	436	14623	30350	60297	roadmap_epigenomics H3K4me3	NA	NA	H3K4me3	NA	NA	E104-H3K4me3.narrowPeak	42291	1	1
NeuHrn.specific.peaks	143	roadmap_epigenomics	0	0.7443	8504	499	653	158	653	437	21611	28184	53309	roadmap_epigenomics	NA	NA	NA	NA	NA	E003-DNase.hotspot.all.peaks.bed	111097	1	1
NeuHrn.specific.peaks	242	roadmap_epigenomics	0	0.760506	8100	499	610	206	610	438	20336	28588	54584	roadmap_epigenomics	NA	NA	NA	NA	NA	E007-DNase.hotspot.all.peaks.bed	89835	1	1
NeuHrn.specific.peaks	556	roadmap_epigenomics	0	0.782374	7510	499	564	253	564	439	18546	29178	56374	roadmap_epigenomics H3K4me1	NA	NA	H3K4me1	NA	NA	E044-H3K4me1.narrowPeak	150265	1	1
NeuHrn.specific.peaks	932	roadmap_epigenomics	0	0.696141	10800	499	765	52	765	439	28074	25888	46846	roadmap_epigenomics	NA	NA	NA	NA	NA	E097-DNase.macs2.narrowPeak	492548	1	1
NeuHrn.specific.peaks	744	roadmap_epigenomics	0	0.74101	8537	499	666	156	666	440	21757	28151	53163	roadmap_epigenomics H3K4me1	NA	NA	H3K4me1	NA	NA	E073-H3K4me1.narrowPeak	233574	1	1
NeuHrn.specific.peaks	892	roadmap_epigenomics	0	0.696344	10523	499	764	58	764	440	27429	26165	47491	roadmap_epigenomics	NA	NA	NA	NA	NA	E092-DNase.hotspot.fdr0.01.peaks.bed	194449	1	1
NeuHrn.specific.peaks	614	roadmap_epigenomics	0	0.733366	8651	499	680	148	680	442	22187	28037	52733	roadmap_epigenomics H3K4me2	NA	NA	H3K4me2	NA	NA	E052-H3K4me2.narrowPeak	119882	1	1
NeuHrn.specific.peaks	760	roadmap_epigenomics	0	0.852819	6329	499	432	394	499	442	14717	30359	60203	roadmap_epigenomics H3K9ac	NA	NA	H3K9ac	NA	NA	E075-H3K9ac.narrowPeak	109983	1	1
NeuHrn.specific.peaks	814	roadmap_epigenomics	0	0.680507	12834	499	801	27	801	442	33080	23854	41840	roadmap_epigenomics	NA	NA	NA	NA	NA	E083-DNase.macs2.narrowPeak	517962	1	1
NeuHrn.specific.peaks	860	roadmap_epigenomics	0	0.731356	8665	499	684	146	684	443	22263	28023	52657	roadmap_epigenomics H3K4me1	NA	NA	H3K4me1	NA	NA	E088-H3K4me1.narrowPeak	291630	1	1
NeuHrn.specific.peaks	1188	roadmap_epigenomics	0	0.714606	9551	499	729	100	729	443	24723	27137	50197	roadmap_epigenomics H3K4me2	NA	NA	H3K4me2	NA	NA	E125-H3K4me2.narrowPeak	125898	1	1
NeuHrn.specific.peaks	202	roadmap_epigenomics	0	0.828995	6630	499	479	354	499	444	15745	30058	59175	roadmap_epigenomics H3K14ac	NA	NA	H3K14ac	NA	NA	E005-H3K14ac.narrowPeak	204575	1	1
NeuHrn.specific.peaks	240	roadmap_epigenomics	0	0.801696	7050	499	529	305	529	444	17143	29638	57777	roadmap_epigenomics H4K8ac	NA	NA	H4K8ac	NA	NA	E006-H4K8ac.narrowPeak	209142	1	1
NeuHrn.specific.peaks	640	roadmap_epigenomics	0	0.762186	7780	499	606	227	606	444	19551	28908	55369	roadmap_epigenomics H3K27ac	NA	NA	H3K27ac	NA	NA	E056-H3K27ac.narrowPeak	271242	1	1
NeuHrn.specific.peaks	651	roadmap_epigenomics	0	0.809653	6954	499	514	318	514	444	16791	29734	58129	roadmap_epigenomics H3K4me1	NA	NA	H3K4me1	NA	NA	E057-H3K4me1.narrowPeak	213012	1	1
NeuHrn.specific.peaks	937	roadmap_epigenomics	0	0.866458	6126	499	414	421	499	445	14076	30562	60844	roadmap_epigenomics H3K4me3	NA	NA	H3K4me3	NA	NA	E097-H3K4me3.narrowPeak	41559	1	1
NeuHrn.specific.peaks	577	roadmap_epigenomics	0	0.784778	7263	499	558	282	558	446	17926	29425	56994	roadmap_epigenomics H3K4me1	NA	NA	H3K4me1	NA	NA	E047-H3K4me1.narrowPeak	124637	1	1
NeuHrn.specific.peaks	875	roadmap_epigenomics	0	0.675694	12477	499	808	30	808	446	32417	24211	42503	roadmap_epigenomics	NA	NA	NA	NA	NA	E090-DNase.macs2.narrowPeak	506254	1	1
NeuHrn.specific.peaks	476	roadmap_epigenomics	0	0.724414	8785	499	704	138	704	447	22697	27903	52223	roadmap_epigenomics	NA	NA	NA	NA	NA	E032-DNase.macs2.narrowPeak	359432	1	1
NeuHrn.specific.peaks	408	roadmap_epigenomics	0	0.741575	8260	499	663	181	663	448	21091	28428	53829	roadmap_epigenomics	NA	NA	NA	NA	NA	E022-DNase.hotspot.all.peaks.bed	119288	1	1
NeuHrn.specific.peaks	431	roadmap_epigenomics	0	0.759263	7704	499	615	231	615	448	19427	28984	55493	roadmap_epigenomics H3K4me3	NA	NA	H3K4me3	NA	NA	E025-H3K4me3.narrowPeak	104492	1	1
NeuHrn.specific.peaks	562	roadmap_epigenomics	0	0.822722	6558	499	488	360	499	449	15674	30130	59246	roadmap_epigenomics H3K4me1	NA	NA	H3K4me1	NA	NA	E045-H3K4me1.narrowPeak	132659	1	1
NeuHrn.specific.peaks	625	roadmap_epigenomics	0	0.772207	7436	499	580	267	580	449	18555	29252	56365	roadmap_epigenomics H3K4me1	NA	NA	H3K4me1	NA	NA	E054-H3K4me1.narrowPeak	191262	1	1
NeuHrn.specific.peaks	748	roadmap_epigenomics	0	0.757061	7729	499	619	230	619	449	19528	28959	55392	roadmap_epigenomics H3K27ac	NA	NA	H3K27ac	NA	NA	E074-H3K27ac.narrowPeak	158727	1	1
NeuHrn.specific.peaks	828	roadmap_epigenomics	0	0.869535	6022	499	412	435	499	449	13803	30666	61117	roadmap_epigenomics H3K4me3	NA	NA	H3K4me3	NA	NA	E084-H3K4me3.narrowPeak	40172	1	1
NeuHrn.specific.peaks	1183	roadmap_epigenomics	0	0.760926	7579	499	608	241	608	449	19100	29109	55820	roadmap_epigenomics H2A.Z	NA	NA	H2A.Z	NA	NA	E125-H2A.Z.narrowPeak	96634	1	1
NeuHrn.specific.peaks	1171	roadmap_epigenomics	0	0.779491	7242	499	571	285	571	452	17969	29446	56951	roadmap_epigenomics H2A.Z	NA	NA	H2A.Z	NA	NA	E124-H2A.Z.narrowPeak	136944	1	1
NeuHrn.specific.peaks	544	roadmap_epigenomics	0	0.759922	7547	499	613	246	613	453	19043	29141	55877	roadmap_epigenomics H3K4me1	NA	NA	H3K4me1	NA	NA	E042-H3K4me1.narrowPeak	160803	1	1
NeuHrn.specific.peaks	80	jaspar_motifs	0	0.672793	10833	499	814	49	814	454	28752	25855	46168	jaspar_motifs	NA	NA	NA	NA	NA	Nobox.bed	601036	1	1
NeuHrn.specific.peaks	746	roadmap_epigenomics	0	0.756875	7552	499	620	243	620	454	19112	29136	55808	roadmap_epigenomics H3K9ac	NA	NA	H3K9ac	NA	NA	E073-H3K9ac.narrowPeak	108407	1	1
NeuHrn.specific.peaks	921	roadmap_epigenomics	0	0.845402	6125	499	442	422	499	454	14357	30563	60563	roadmap_epigenomics H3K4me1	NA	NA	H3K4me1	NA	NA	E095-H3K4me1.narrowPeak	268329	1	1
NeuHrn.specific.peaks	631	roadmap_epigenomics	0	0.741907	8127	499	662	204	662	455	20769	28561	54151	roadmap_epigenomics H3K27ac	NA	NA	H3K27ac	NA	NA	E055-H3K27ac.narrowPeak	274055	1	1
NeuHrn.specific.peaks	753	roadmap_epigenomics	0	0.76611	7308	499	594	276	594	456	18363	29380	56557	roadmap_epigenomics H3K9ac	NA	NA	H3K9ac	NA	NA	E074-H3K9ac.narrowPeak	124481	1	1
NeuHrn.specific.peaks	1177	roadmap_epigenomics	0	0.810466	6571	499	512	358	512	456	15891	30117	59029	roadmap_epigenomics H3K4me3	NA	NA	H3K4me3	NA	NA	E124-H3K4me3.narrowPeak	81750	1	1
NeuHrn.specific.peaks	707	roadmap_epigenomics	0	0.730818	8231	499	686	187	686	457	21244	28457	53676	roadmap_epigenomics H3K9ac	NA	NA	H3K9ac	NA	NA	E067-H3K9ac.narrowPeak	146291	1	1
NeuHrn.specific.peaks	1113	roadmap_epigenomics	0	0.74789	7733	499	644	229	644	457	19714	28955	55206	roadmap_epigenomics H3K4me1	NA	NA	H3K4me1	NA	NA	E119-H3K4me1.narrowPeak	182460	1	1
NeuHrn.specific.peaks	312	roadmap_epigenomics	0	0.820864	6398	499	491	384	499	458	15333	30290	59587	roadmap_epigenomics H3K4me3	NA	NA	H3K4me3	NA	NA	E011-H3K4me3.narrowPeak	131933	1	1
NeuHrn.specific.peaks	1127	roadmap_epigenomics	0	0.835989	6148	499	463	416	499	459	14540	30540	60380	roadmap_epigenomics H3K4me3	NA	NA	H3K4me3	NA	NA	E120-H3K4me3.narrowPeak	47139	1	1
NeuHrn.specific.peaks	1213	roadmap_epigenomics	0	0.780846	7025	499	569	308	569	459	17435	29663	57485	roadmap_epigenomics H3K4me3	NA	NA	H3K4me3	NA	NA	E127-H3K4me3.narrowPeak	83206	1	1
NeuHrn.specific.peaks	956	roadmap_epigenomics	0	0.663499	10800	499	830	52	830	460	28922	25888	45998	roadmap_epigenomics	NA	NA	NA	NA	NA	E100-DNase.macs2.narrowPeak	441797	1	1
NeuHrn.specific.peaks	1017	roadmap_epigenomics	0	0.683006	9880	499	795	86	795	460	26258	26808	48662	roadmap_epigenomics	NA	NA	NA	NA	NA	E109-DNase.macs2.narrowPeak	334408	1	1
NeuHrn.specific.peaks	175	roadmap_epigenomics	0	0.659988	11252	499	841	44	841	461	30065	25436	44855	roadmap_epigenomics	NA	NA	NA	NA	NA	E004-DNase.macs2.narrowPeak	365531	1	1
NeuHrn.specific.peaks	337	roadmap_epigenomics	0	0.731331	8160	499	685	200	685	461	21064	28528	53856	roadmap_epigenomics H3K4me1	NA	NA	H3K4me1	NA	NA	E015-H3K4me1.narrowPeak	327408	1	1
NeuHrn.specific.peaks	1133	roadmap_epigenomics	0	0.71826	8405	499	720	168	720	462	21926	28283	52994	roadmap_epigenomics H2A.Z	NA	NA	H2A.Z	NA	NA	E121-H2A.Z.narrowPeak	153426	1	1
NeuHrn.specific.peaks	229	roadmap_epigenomics	0	0.831414	6140	499	474	417	499	463	14586	30548	60334	roadmap_epigenomics H3K23ac	NA	NA	H3K23ac	NA	NA	E006-H3K23ac.narrowPeak	220425	1	1
NeuHrn.specific.peaks	669	roadmap_epigenomics	0	0.764443	7126	499	600	293	600	464	17961	29562	56959	roadmap_epigenomics H3K27ac	NA	NA	H3K27ac	NA	NA	E061-H3K27ac.narrowPeak	199389	1	1
NeuHrn.specific.peaks	1102	roadmap_epigenomics	0	0.804983	6465	499	523	372	523	465	15729	30223	59191	roadmap_epigenomics H3K4me2	NA	NA	H3K4me2	NA	NA	E118-H3K4me2.narrowPeak	96797	1	1
NeuHrn.specific.peaks	1212	roadmap_epigenomics	0	0.707282	8549	499	744	155	744	466	22512	28139	52408	roadmap_epigenomics H3K4me2	NA	NA	H3K4me2	NA	NA	E127-H3K4me2.narrowPeak	129617	1	1
NeuHrn.specific.peaks	714	roadmap_epigenomics	0	0.68728	9266	499	787	116	787	467	24694	27422	50226	roadmap_epigenomics H3K9ac	NA	NA	H3K9ac	NA	NA	E068-H3K9ac.narrowPeak	183820	1	1
NeuHrn.specific.peaks	778	roadmap_epigenomics	0	0.752929	7394	499	632	270	632	467	18810	29294	56110	roadmap_epigenomics H3K4me1	NA	NA	H3K4me1	NA	NA	E078-H3K4me1.narrowPeak	192662	1	1
NeuHrn.specific.peaks	865	roadmap_epigenomics	0	0.662958	10222	499	834	72	834	468	27580	26466	47340	roadmap_epigenomics	NA	NA	NA	NA	NA	E089-DNase.hotspot.fdr0.01.peaks.bed	210728	1	1
NeuHrn.specific.peaks	180	roadmap_epigenomics	0	0.822507	6134	499	490	419	499	469	14699	30554	60221	roadmap_epigenomics H3K18ac	NA	NA	H3K18ac	NA	NA	E004-H3K18ac.narrowPeak	141228	1	1
NeuHrn.specific.peaks	461	roadmap_epigenomics	0	0.755876	7256	499	623	284	623	469	18426	29432	56494	roadmap_epigenomics H3K4me1	NA	NA	H3K4me1	NA	NA	E029-H3K4me1.narrowPeak	142074	1	1
NeuHrn.specific.peaks	557	roadmap_epigenomics	0	0.830879	6038	499	475	433	499	469	14359	30650	60561	roadmap_epigenomics H3K4me3	NA	NA	H3K4me3	NA	NA	E044-H3K4me3.narrowPeak	48977	1	1
NeuHrn.specific.peaks	901	roadmap_epigenomics	0	0.698047	8662	499	760	147	760	469	22992	28026	51928	roadmap_epigenomics	NA	NA	NA	NA	NA	E093-DNase.hotspot.fdr0.01.peaks.bed	133694	1	1
NeuHrn.specific.peaks	265	roadmap_epigenomics	0	0.735637	7631	499	674	237	674	470	19710	29057	55210	roadmap_epigenomics	NA	NA	NA	NA	NA	E008-DNase.hotspot.all.peaks.bed	106480	1	1
NeuHrn.specific.peaks	368	roadmap_epigenomics	0	0.829997	6027	499	476	434	499	470	14346	30661	60574	roadmap_epigenomics H3K4me3	NA	NA	H3K4me3	NA	NA	E017-H3K4me3.narrowPeak	42458	1	1
NeuHrn.specific.peaks	383	roadmap_epigenomics	0	0.79415	6482	499	541	369	541	470	15938	30206	58982	roadmap_epigenomics H3K9ac	NA	NA	H3K9ac	NA	NA	E018-H3K9ac.narrowPeak	148109	1	1
NeuHrn.specific.peaks	789	roadmap_epigenomics	0	0.646858	11878	499	875	36	875	470	31866	24810	43054	roadmap_epigenomics	NA	NA	NA	NA	NA	E080-DNase.macs2.narrowPeak	420695	1	1
NeuHrn.specific.peaks	108	jaspar_motifs	0	0.677044	9371	499	805	110	805	471	25195	27317	49725	jaspar_motifs	NA	NA	NA	NA	NA	SRY.bed	534078	1	1
NeuHrn.specific.peaks	126	jaspar_motifs	0	0.638191	20416	499	900	13	900	471	49661	16272	25259	jaspar_motifs	NA	NA	NA	NA	NA	ZEB1.bed	1004587	1	1
NeuHrn.specific.peaks	1114	roadmap_epigenomics	0	0.725803	7994	499	700	215	700	471	20781	28694	54139	roadmap_epigenomics H3K4me2	NA	NA	H3K4me2	NA	NA	E119-H3K4me2.narrowPeak	119274	1	1
NeuHrn.specific.peaks	817	roadmap_epigenomics	0	0.717781	8169	499	722	197	722	473	21370	28519	53550	roadmap_epigenomics H3K4me1	NA	NA	H3K4me1	NA	NA	E083-H3K4me1.narrowPeak	190333	1	1
NeuHrn.specific.peaks	1170	roadmap_epigenomics	0	0.689798	8780	499	780	140	780	473	23467	27908	51453	roadmap_epigenomics	NA	NA	NA	NA	NA	E124-DNase.macs2.narrowPeak	295756	1	1
NeuHrn.specific.peaks	140	roadmap_epigenomics	0	0.808464	6213	499	516	408	516	474	15088	30475	59832	roadmap_epigenomics H3K4me3	NA	NA	H3K4me3	NA	NA	E002-H3K4me3.narrowPeak	147595	1	1
NeuHrn.specific.peaks	445	roadmap_epigenomics	0	0.748563	7265	499	641	281	641	474	18583	29423	56337	roadmap_epigenomics H3K9ac	NA	NA	H3K9ac	NA	NA	E027-H3K9ac.narrowPeak	217778	1	1
NeuHrn.specific.peaks	871	roadmap_epigenomics	0	0.844639	5650	499	443	484	499	475	13284	31038	61636	roadmap_epigenomics H3K4me3	NA	NA	H3K4me3	NA	NA	E089-H3K4me3.narrowPeak	32267	1	1
NeuHrn.specific.peaks	1055	roadmap_epigenomics	0	0.722506	7961	499	709	217	709	475	20770	28727	54150	roadmap_epigenomics H3K4me2	NA	NA	H3K4me2	NA	NA	E114-H3K4me2.narrowPeak	103517	1	1
NeuHrn.specific.peaks	235	roadmap_epigenomics	0	0.758399	7004	499	617	312	617	476	17778	29684	57142	roadmap_epigenomics H3K4me2	NA	NA	H3K4me2	NA	NA	E006-H3K4me2.narrowPeak	170599	1	1
NeuHrn.specific.peaks	276	roadmap_epigenomics	0	0.81326	6128	499	509	420	509	476	14819	30560	60101	roadmap_epigenomics H3K18ac	NA	NA	H3K18ac	NA	NA	E008-H3K18ac.narrowPeak	148928	1	1
NeuHrn.specific.peaks	1109	roadmap_epigenomics	0	0.722533	7819	499	708	222	708	476	20427	28869	54493	roadmap_epigenomics H2A.Z	NA	NA	H2A.Z	NA	NA	E119-H2A.Z.narrowPeak	137420	1	1
NeuHrn.specific.peaks	493	roadmap_epigenomics	0	0.682516	8848	499	798	135	798	477	23803	27840	51117	roadmap_epigenomics	NA	NA	NA	NA	NA	E034-DNase.macs2.narrowPeak	416773	1	1
NeuHrn.specific.peaks	1236	roadmap_epigenomics	0	0.681398	8911	499	800	133	800	477	23982	27777	50938	roadmap_epigenomics H3K4me2	NA	NA	H3K4me2	NA	NA	E129-H3K4me2.narrowPeak	131887	1	1
NeuHrn.specific.peaks	367	roadmap_epigenomics	0	0.707102	8215	499	745	191	745	478	21711	28473	53209	roadmap_epigenomics H3K4me2	NA	NA	H3K4me2	NA	NA	E017-H3K4me2.narrowPeak	177739	1	1
NeuHrn.specific.peaks	595	roadmap_epigenomics	0	0.676032	9061	499	807	127	807	478	24474	27627	50446	roadmap_epigenomics	NA	NA	NA	NA	NA	E050-DNase.hotspot.fdr0.01.peaks.bed	156461	1	1
NeuHrn.specific.peaks	966	roadmap_epigenomics	0	0.7633	6842	499	604	331	604	478	17304	29846	57616	roadmap_epigenomics H3K4me1	NA	NA	H3K4me1	NA	NA	E101-H3K4me1.narrowPeak	208761	1	1
NeuHrn.specific.peaks	856	roadmap_epigenomics	0	0.646597	10410	499	877	62	877	479	28463	26278	46457	roadmap_epigenomics	NA	NA	NA	NA	NA	E088-DNase.hotspot.fdr0.01.peaks.bed	243070	1	1
NeuHrn.specific.peaks	1103	roadmap_epigenomics	0	0.833184	5795	499	469	469	499	479	13768	30893	61152	roadmap_epigenomics H3K4me3	NA	NA	H3K4me3	NA	NA	E118-H3K4me3.narrowPeak	58469	1	1
NeuHrn.specific.peaks	1189	roadmap_epigenomics	0	0.760572	6858	499	609	329	609	479	17390	29830	57530	roadmap_epigenomics H3K4me3	NA	NA	H3K4me3	NA	NA	E125-H3K4me3.narrowPeak	70953	1	1
NeuHrn.specific.peaks	127	jaspar_motifs	0	0.623083	21263	499	931	10	931	480	51597	15425	23323	jaspar_motifs	NA	NA	NA	NA	NA	ZNF354C.bed	1097611	1	1
NeuHrn.specific.peaks	187	roadmap_epigenomics	0	0.848206	5522	499	438	504	504	480	12946	31166	61974	roadmap_epigenomics H3K4me2	NA	NA	H3K4me2	NA	NA	E004-H3K4me2.narrowPeak	59077	1	1
NeuHrn.specific.peaks	502	roadmap_epigenomics	0	0.801512	6189	499	530	412	530	480	15136	30499	59784	roadmap_epigenomics H3K4me1	NA	NA	H3K4me1	NA	NA	E035-H3K4me1.narrowPeak	126241	1	1
NeuHrn.specific.peaks	527	roadmap_epigenomics	0	0.824741	5900	499	487	453	499	480	14126	30788	60794	roadmap_epigenomics H3K4me3	NA	NA	H3K4me3	NA	NA	E039-H3K4me3.narrowPeak	51153	1	1
NeuHrn.specific.peaks	986	roadmap_epigenomics	0	0.818261	5975	499	499	442	499	480	14391	30713	60529	roadmap_epigenomics H3K36me3	NA	NA	H3K36me3	NA	NA	E104-H3K36me3.narrowPeak	300485	1	1
NeuHrn.specific.peaks	1200	roadmap_epigenomics	0	0.725812	7574	499	699	242	699	480	19768	29114	55152	roadmap_epigenomics H3K4me2	NA	NA	H3K4me2	NA	NA	E126-H3K4me2.narrowPeak	115074	1	1
NeuHrn.specific.peaks	68	jaspar_motifs	0	0.6217	21532	499	936	9	936	481	52114	15156	22806	jaspar_motifs	NA	NA	NA	NA	NA	NFIC.bed	1105212	1	1
NeuHrn.specific.peaks	604	roadmap_epigenomics	0	0.68574	8579	499	791	152	791	481	23075	28109	51845	roadmap_epigenomics	NA	NA	NA	NA	NA	E051-DNase.hotspot.fdr0.01.peaks.bed	133477	1	1
NeuHrn.specific.peaks	973	roadmap_epigenomics	0	0.736958	7390	499	673	271	673	481	19104	29298	55816	roadmap_epigenomics H3K4me1	NA	NA	H3K4me1	NA	NA	E102-H3K4me1.narrowPeak	236106	1	1
NeuHrn.specific.peaks	551	roadmap_epigenomics	0	0.831914	5752	499	473	474	499	482	13686	30936	61234	roadmap_epigenomics H3K4me3	NA	NA	H3K4me3	NA	NA	E043-H3K4me3.narrowPeak	41757	1	1
NeuHrn.specific.peaks	975	roadmap_epigenomics	0	0.79264	6239	499	542	404	542	482	15389	30449	59531	roadmap_epigenomics H3K9ac	NA	NA	H3K9ac	NA	NA	E102-H3K9ac.narrowPeak	85190	1	1
NeuHrn.specific.peaks	1028	roadmap_epigenomics	0	0.777406	6453	499	576	373	576	483	16138	30235	58782	roadmap_epigenomics H3K9ac	NA	NA	H3K9ac	NA	NA	E110-H3K9ac.narrowPeak	89048	1	1
NeuHrn.specific.peaks	1121	roadmap_epigenomics	0	0.7471	7091	499	647	302	647	483	18192	29597	56728	roadmap_epigenomics H2A.Z	NA	NA	H2A.Z	NA	NA	E120-H2A.Z.narrowPeak	101669	1	1
NeuHrn.specific.peaks	471	roadmap_epigenomics	0	0.779326	6406	499	573	381	573	484	15995	30282	58925	roadmap_epigenomics H3K4me1	NA	NA	H3K4me1	NA	NA	E031-H3K4me1.narrowPeak	93438	1	1
NeuHrn.specific.peaks	751	roadmap_epigenomics	0	0.708197	8039	499	742	211	742	484	21261	28649	53659	roadmap_epigenomics H3K4me1	NA	NA	H3K4me1	NA	NA	E074-H3K4me1.narrowPeak	266887	1	1
NeuHrn.specific.peaks	922	roadmap_epigenomics	0	0.835479	5635	499	466	487	499	484	13369	31053	61551	roadmap_epigenomics H3K4me3	NA	NA	H3K4me3	NA	NA	E095-H3K4me3.narrowPeak	41783	1	1
NeuHrn.specific.peaks	112	jaspar_motifs	0	0.661909	9255	499	836	119	836	485	25294	27433	49626	jaspar_motifs	NA	NA	NA	NA	NA	Sox5.bed	524097	1	1
NeuHrn.specific.peaks	813	roadmap_epigenomics	0	0.640366	10399	499	894	64	894	486	28608	26289	46312	roadmap_epigenomics	NA	NA	NA	NA	NA	E083-DNase.hotspot.fdr0.01.peaks.bed	218456	1	1
NeuHrn.specific.peaks	1237	roadmap_epigenomics	0	0.744009	7064	499	654	304	654	486	18184	29624	56736	roadmap_epigenomics H3K4me3	NA	NA	H3K4me3	NA	NA	E129-H3K4me3.narrowPeak	73705	1	1
NeuHrn.specific.peaks	883	roadmap_epigenomics	0	0.660594	9109	499	840	123	840	487	24973	27579	49947	roadmap_epigenomics	NA	NA	NA	NA	NA	E091-DNase.hotspot.fdr0.01.peaks.bed	214583	1	1
NeuHrn.specific.peaks	79	jaspar_motifs	0	0.656626	9268	499	851	114	851	488	25460	27420	49460	jaspar_motifs	NA	NA	NA	NA	NA	Nkx3-2.bed	458108	1	1
NeuHrn.specific.peaks	78	jaspar_motifs	0	0.616874	14372	499	947	21	947	489	38267	22316	36653	jaspar_motifs	NA	NA	NA	NA	NA	Nkx2-5.bed	832165	1	1
NeuHrn.specific.peaks	6	jaspar_motifs	0	0.612745	18515	499	955	16	955	490	46784	18173	28136	jaspar_motifs	NA	NA	NA	NA	NA	BRCA1.bed	960225	1	1
NeuHrn.specific.peaks	110	jaspar_motifs	0	0.643635	9837	499	885	87	885	490	27176	26851	47744	jaspar_motifs	NA	NA	NA	NA	NA	Sox17.bed	551872	1	1
NeuHrn.specific.peaks	420	roadmap_epigenomics	0	0.725938	7350	499	698	274	698	490	19222	29338	55698	roadmap_epigenomics H3K4me3	NA	NA	H3K4me3	NA	NA	E023-H3K4me3.narrowPeak	116758	1	1
NeuHrn.specific.peaks	1041	roadmap_epigenomics	0	0.837872	5450	499	458	514	514	490	12912	31238	62008	roadmap_epigenomics H3K4me3	NA	NA	H3K4me3	NA	NA	E112-H3K4me3.narrowPeak	28788	1	1
NeuHrn.specific.peaks	13	jaspar_motifs	0	0.622075	11322	499	932	42	932	491	31299	25366	43621	jaspar_motifs	NA	NA	NA	NA	NA	ELF5.bed	597026	1	1
NeuHrn.specific.peaks	503	roadmap_epigenomics	0	0.819396	5669	499	495	482	499	492	13663	31019	61257	roadmap_epigenomics H3K4me3	NA	NA	H3K4me3	NA	NA	E035-H3K4me3.narrowPeak	47642	1	1
NeuHrn.specific.peaks	679	roadmap_epigenomics	0	0.838113	5404	499	455	522	522	492	12803	31284	62117	roadmap_epigenomics H3K4me3	NA	NA	H3K4me3	NA	NA	E062-H3K4me3.narrowPeak	34385	1	1
NeuHrn.specific.peaks	741	roadmap_epigenomics	0	0.655681	9092	499	857	125	857	494	25056	27596	49864	roadmap_epigenomics H3K27ac	NA	NA	H3K27ac	NA	NA	E073-H3K27ac.narrowPeak	206746	1	1
NeuHrn.specific.peaks	485	roadmap_epigenomics	0	0.672547	8334	499	815	172	815	495	22785	28354	52135	roadmap_epigenomics	NA	NA	NA	NA	NA	E033-DNase.macs2.narrowPeak	279513	1	1
NeuHrn.specific.peaks	941	roadmap_epigenomics	0	0.637761	9982	499	902	83	902	495	27684	26706	47236	roadmap_epigenomics	NA	NA	NA	NA	NA	E098-DNase.macs2.narrowPeak	349611	1	1
NeuHrn.specific.peaks	1013	roadmap_epigenomics	0	0.741025	6921	499	665	322	665	495	17893	29767	57027	roadmap_epigenomics H3K9ac	NA	NA	H3K9ac	NA	NA	E108-H3K9ac.narrowPeak	129653	1	1
NeuHrn.specific.peaks	86	jaspar_motifs	0	0.615278	11455	499	952	40	952	497	31809	25233	43111	jaspar_motifs	NA	NA	NA	NA	NA	Pax2.bed	545202	1	1
NeuHrn.specific.peaks	154	roadmap_epigenomics	0	0.747199	6687	499	645	347	645	497	17214	30001	57706	roadmap_epigenomics H3K18ac	NA	NA	H3K18ac	NA	NA	E003-H3K18ac.narrowPeak	249794	1	1
NeuHrn.specific.peaks	630	roadmap_epigenomics	0	0.610689	12159	499	962	34	962	498	33567	24529	41353	roadmap_epigenomics	NA	NA	NA	NA	NA	E055-DNase.macs2.narrowPeak	447893	1	1
NeuHrn.specific.peaks	218	roadmap_epigenomics	0	0.755417	6450	499	624	374	624	499	16497	30238	58423	roadmap_epigenomics H4K91ac	NA	NA	H4K91ac	NA	NA	E005-H4K91ac.narrowPeak	249700	1	1
NeuHrn.specific.peaks	615	roadmap_epigenomics	0	0.744886	6689	499	652	346	652	499	17260	29999	57660	roadmap_epigenomics H3K4me3	NA	NA	H3K4me3	NA	NA	E052-H3K4me3.narrowPeak	77055	1	1
NeuHrn.specific.peaks	823	roadmap_epigenomics	0	0.655428	8768	499	858	141	858	499	24269	27920	50651	roadmap_epigenomics	NA	NA	NA	NA	NA	E084-DNase.macs2.narrowPeak	291514	1	1
NeuHrn.specific.peaks	45	jaspar_motifs	0	0.603448	13248	499	977	24	977	500	36234	23440	38686	jaspar_motifs	NA	NA	NA	NA	NA	HOXA5.bed	742003	1	1
NeuHrn.specific.peaks	65	jaspar_motifs	0	0.599645	14694	499	982	20	982	500	39483	21994	35437	jaspar_motifs	NA	NA	NA	NA	NA	NFATC2.bed	776296	1	1
NeuHrn.specific.peaks	191	roadmap_epigenomics	0	0.782743	6019	499	563	437	563	500	15019	30669	59901	roadmap_epigenomics H3K9ac	NA	NA	H3K9ac	NA	NA	E004-H3K9ac.narrowPeak	93628	1	1
NeuHrn.specific.peaks	891	roadmap_epigenomics	0	0.693933	7744	499	773	228	773	500	20848	28944	54072	roadmap_epigenomics	NA	NA	NA	NA	NA	E092-DNase.hotspot.all.peaks.bed	92923	1	1
NeuHrn.specific.peaks	146	roadmap_epigenomics	0	0.730559	6972	499	688	316	688	501	18212	29716	56708	roadmap_epigenomics H2A.Z	NA	NA	H2A.Z	NA	NA	E003-H2A.Z.narrowPeak	280680	1	1
NeuHrn.specific.peaks	508	roadmap_epigenomics	0	0.809104	5627	499	515	490	515	501	13706	31061	61214	roadmap_epigenomics H3K4me3	NA	NA	H3K4me3	NA	NA	E036-H3K4me3.narrowPeak	56289	1	1
NeuHrn.specific.peaks	1225	roadmap_epigenomics	0	0.712252	7418	499	736	268	736	501	19662	29270	55258	roadmap_epigenomics H3K4me2	NA	NA	H3K4me2	NA	NA	E128-H3K4me2.narrowPeak	118844	1	1
NeuHrn.specific.peaks	705	roadmap_epigenomics	0	0.661898	8349	499	837	171	837	502	23076	28339	51844	roadmap_epigenomics H3K4me1	NA	NA	H3K4me1	NA	NA	E067-H3K4me1.narrowPeak	240448	1	1
NeuHrn.specific.peaks	788	roadmap_epigenomics	0	0.621805	10232	499	935	71	935	502	28730	26456	46190	roadmap_epigenomics	NA	NA	NA	NA	NA	E080-DNase.hotspot.fdr0.01.peaks.bed	215754	1	1
NeuHrn.specific.peaks	874	roadmap_epigenomics	0	0.626694	9979	499	923	84	923	502	27983	26709	46937	roadmap_epigenomics	NA	NA	NA	NA	NA	E090-DNase.hotspot.fdr0.01.peaks.bed	219351	1	1
NeuHrn.specific.peaks	466	roadmap_epigenomics	0	0.741992	6678	499	661	350	661	503	17285	30010	57635	roadmap_epigenomics H3K4me1	NA	NA	H3K4me1	NA	NA	E030-H3K4me1.narrowPeak	116781	1	1
NeuHrn.specific.peaks	1056	roadmap_epigenomics	0	0.73917	6722	499	669	342	669	503	17443	29966	57477	roadmap_epigenomics H3K4me3	NA	NA	H3K4me3	NA	NA	E114-H3K4me3.narrowPeak	76236	1	1
NeuHrn.specific.peaks	225	roadmap_epigenomics	0	0.75529	6395	499	627	385	627	504	16366	30293	58554	roadmap_epigenomics H2BK12ac	NA	NA	H2BK12ac	NA	NA	E006-H2BK12ac.narrowPeak	286687	1	1
NeuHrn.specific.peaks	102	jaspar_motifs	0	0.591625	17740	499	998	17	998	505	45909	18948	29011	jaspar_motifs	NA	NA	NA	NA	NA	SOX10.bed	962452	1	1
NeuHrn.specific.peaks	832	roadmap_epigenomics	0	0.667256	8221	499	826	190	826	505	22631	28467	52289	roadmap_epigenomics	NA	NA	NA	NA	NA	E085-DNase.macs2.narrowPeak	231952	1	1
NeuHrn.specific.peaks	227	roadmap_epigenomics	0	0.826495	5203	499	483	536	536	506	12484	31485	62436	roadmap_epigenomics H3K14ac	NA	NA	H3K14ac	NA	NA	E006-H3K14ac.narrowPeak	124602	1	1
NeuHrn.specific.peaks	924	roadmap_epigenomics	0	0.729811	6777	499	689	337	689	508	17749	29911	57171	roadmap_epigenomics H3K27ac	NA	NA	H3K27ac	NA	NA	E096-H3K27ac.narrowPeak	220075	1	1
NeuHrn.specific.peaks	257	roadmap_epigenomics	0	0.783047	5823	499	562	466	562	509	14546	30865	60374	roadmap_epigenomics H3K4me1	NA	NA	H3K4me1	NA	NA	E007-H3K4me1.narrowPeak	262432	1	1
NeuHrn.specific.peaks	894	roadmap_epigenomics	0	0.721321	6972	499	713	316	713	509	18388	29716	56532	roadmap_epigenomics H3K27ac	NA	NA	H3K27ac	NA	NA	E092-H3K27ac.narrowPeak	135084	1	1
NeuHrn.specific.peaks	185	roadmap_epigenomics	0	0.795621	5608	499	539	492	539	510	13850	31080	61070	roadmap_epigenomics H3K4ac	NA	NA	H3K4ac	NA	NA	E004-H3K4ac.narrowPeak	176165	1	1
NeuHrn.specific.peaks	928	roadmap_epigenomics	0	0.803591	5490	499	524	506	524	510	13459	31198	61461	roadmap_epigenomics H3K4me3	NA	NA	H3K4me3	NA	NA	E096-H3K4me3.narrowPeak	96339	1	1
NeuHrn.specific.peaks	199	roadmap_epigenomics	0	0.74204	6450	499	660	374	660	511	16728	30238	58192	roadmap_epigenomics H2BK120ac	NA	NA	H2BK120ac	NA	NA	E005-H2BK120ac.narrowPeak	261077	1	1
NeuHrn.specific.peaks	662	roadmap_epigenomics	0	0.610902	10198	499	959	74	959	511	28962	26490	45958	roadmap_epigenomics	NA	NA	NA	NA	NA	E059-DNase.macs2.narrowPeak	281464	1	1
NeuHrn.specific.peaks	1187	roadmap_epigenomics	0	0.636462	8975	499	903	131	903	511	25266	27713	49654	roadmap_epigenomics H3K4me1	NA	NA	H3K4me1	NA	NA	E125-H3K4me1.narrowPeak	233574	1	1
NeuHrn.specific.peaks	24	jaspar_motifs	0	0.65023	8404	499	868	169	868	512	23498	28284	51422	jaspar_motifs	NA	NA	NA	NA	NA	FEV.bed	410618	1	1
NeuHrn.specific.peaks	567	roadmap_epigenomics	0	0.658746	8198	499	844	193	844	512	22777	28490	52143	roadmap_epigenomics	NA	NA	NA	NA	NA	E046-DNase.macs2.narrowPeak	287415	1	1
NeuHrn.specific.peaks	952	roadmap_epigenomics	0	0.819711	5142	499	494	543	543	512	12427	31546	62493	roadmap_epigenomics H3K4me3	NA	NA	H3K4me3	NA	NA	E099-H3K4me3.narrowPeak	38267	1	1
NeuHrn.specific.peaks	1145	roadmap_epigenomics	0	0.72043	6887	499	715	323	715	512	18196	29801	56724	roadmap_epigenomics H2A.Z	NA	NA	H2A.Z	NA	NA	E122-H2A.Z.narrowPeak	124700	1	1
NeuHrn.specific.peaks	228	roadmap_epigenomics	0	0.734943	6522	499	676	363	676	513	17030	30166	57890	roadmap_epigenomics H3K18ac	NA	NA	H3K18ac	NA	NA	E006-H3K18ac.narrowPeak	207285	1	1
NeuHrn.specific.peaks	639	roadmap_epigenomics	0	0.58835	11646	499	1003	38	1003	513	33076	25042	41844	roadmap_epigenomics	NA	NA	NA	NA	NA	E056-DNase.macs2.narrowPeak	397256	1	1
NeuHrn.specific.peaks	200	roadmap_epigenomics	0	0.77193	5827	499	581	465	581	515	14724	30861	60196	roadmap_epigenomics H2BK12ac	NA	NA	H2BK12ac	NA	NA	E005-H2BK12ac.narrowPeak	257330	1	1
NeuHrn.specific.peaks	1016	roadmap_epigenomics	0	0.651363	8268	499	866	179	866	515	23131	28420	51789	roadmap_epigenomics	NA	NA	NA	NA	NA	E109-DNase.hotspot.fdr0.01.peaks.bed	173184	1	1
NeuHrn.specific.peaks	174	roadmap_epigenomics	0	0.612123	9766	499	957	94	957	517	27878	26922	47042	roadmap_epigenomics	NA	NA	NA	NA	NA	E004-DNase.hotspot.fdr0.01.peaks.bed	239056	1	1
NeuHrn.specific.peaks	438	roadmap_epigenomics	0	0.721493	6769	499	712	339	712	517	17885	29919	57035	roadmap_epigenomics H3K4me3	NA	NA	H3K4me3	NA	NA	E026-H3K4me3.narrowPeak	81497	1	1
NeuHrn.specific.peaks	513	roadmap_epigenomics	0	0.713522	6946	499	733	319	733	517	18475	29742	56445	roadmap_epigenomics H3K4me1	NA	NA	H3K4me1	NA	NA	E037-H3K4me1.narrowPeak	143344	1	1
NeuHrn.specific.peaks	1138	roadmap_epigenomics	0	0.657474	8142	499	848	203	848	517	22668	28546	52252	roadmap_epigenomics H3K4me2	NA	NA	H3K4me2	NA	NA	E121-H3K4me2.narrowPeak	137536	1	1
NeuHrn.specific.peaks	1115	roadmap_epigenomics	0	0.782303	5609	499	565	491	565	518	14044	31079	60876	roadmap_epigenomics H3K4me3	NA	NA	H3K4me3	NA	NA	E119-H3K4me3.narrowPeak	41337	1	1
NeuHrn.specific.peaks	613	roadmap_epigenomics	0	0.629998	8728	499	917	142	917	519	24823	27960	50097	roadmap_epigenomics H3K4me1	NA	NA	H3K4me1	NA	NA	E052-H3K4me1.narrowPeak	247597	1	1
NeuHrn.specific.peaks	106	jaspar_motifs	0	0.567826	19515	499	1047	15	1047	520	49957	17173	24963	jaspar_motifs	NA	NA	NA	NA	NA	SPIB.bed	1042715	1	1
NeuHrn.specific.peaks	212	roadmap_epigenomics	0	0.749374	6113	499	639	423	639	520	15779	30575	59141	roadmap_epigenomics H3K79me1	NA	NA	H3K79me1	NA	NA	E005-H3K79me1.narrowPeak	225905	1	1
NeuHrn.specific.peaks	397	roadmap_epigenomics	0	0.726297	6496	499	697	365	697	520	17122	30192	57798	roadmap_epigenomics H3K9ac	NA	NA	H3K9ac	NA	NA	E020-H3K9ac.narrowPeak	108585	1	1
NeuHrn.specific.peaks	1132	roadmap_epigenomics	0	0.574181	12464	499	1030	31	1030	520	35408	24224	39512	roadmap_epigenomics	NA	NA	NA	NA	NA	E121-DNase.macs2.narrowPeak	476294	1	1
NeuHrn.specific.peaks	221	roadmap_epigenomics	0	0.581935	10368	499	1010	67	1010	525	30243	26320	44677	roadmap_epigenomics	NA	NA	NA	NA	NA	E006-DNase.macs2.narrowPeak	343976	1	1
NeuHrn.specific.peaks	1150	roadmap_epigenomics	0	0.706632	6867	499	747	328	747	525	18414	29821	56506	roadmap_epigenomics H3K4me2	NA	NA	H3K4me2	NA	NA	E122-H3K4me2.narrowPeak	99530	1	1
NeuHrn.specific.peaks	346	roadmap_epigenomics	0	0.756682	5878	499	621	457	621	526	15086	30810	59834	roadmap_epigenomics H3K9ac	NA	NA	H3K9ac	NA	NA	E016-H3K9ac.narrowPeak	82734	1	1
NeuHrn.specific.peaks	563	roadmap_epigenomics	0	0.780348	5463	499	570	510	570	526	13721	31225	61199	roadmap_epigenomics H3K4me3	NA	NA	H3K4me3	NA	NA	E045-H3K4me3.narrowPeak	50471	1	1
NeuHrn.specific.peaks	590	roadmap_epigenomics	0	0.59672	9791	499	988	92	988	526	28387	26897	46533	roadmap_epigenomics H3K4me1	NA	NA	H3K4me1	NA	NA	E049-H3K4me1.narrowPeak	260664	1	1
NeuHrn.specific.peaks	213	roadmap_epigenomics	0	0.788435	5285	499	552	532	552	528	13179	31403	61741	roadmap_epigenomics H3K79me2	NA	NA	H3K79me2	NA	NA	E005-H3K79me2.narrowPeak	154836	1	1
NeuHrn.specific.peaks	716	roadmap_epigenomics	0	0.645727	8105	499	881	205	881	528	22861	28583	52059	roadmap_epigenomics H3K27ac	NA	NA	H3K27ac	NA	NA	E069-H3K27ac.narrowPeak	169807	1	1
NeuHrn.specific.peaks	806	roadmap_epigenomics	0	0.561268	12580	499	1058	28	1058	528	36096	24108	38824	roadmap_epigenomics	NA	NA	NA	NA	NA	E082-DNase.macs2.narrowPeak	496694	1	1
NeuHrn.specific.peaks	931	roadmap_epigenomics	0	0.63368	8273	499	908	178	908	528	23586	28415	51334	roadmap_epigenomics	NA	NA	NA	NA	NA	E097-DNase.hotspot.fdr0.01.peaks.bed	154137	1	1
NeuHrn.specific.peaks	66	jaspar_motifs	0	0.555586	16822	499	1070	19	1070	529	45238	19866	29682	jaspar_motifs	NA	NA	NA	NA	NA	NFE2L1__MafG.bed	943881	1	1
NeuHrn.specific.peaks	198	roadmap_epigenomics	0	0.776484	5435	499	577	517	577	531	13709	31253	61211	roadmap_epigenomics H2AK5ac	NA	NA	H2AK5ac	NA	NA	E005-H2AK5ac.narrowPeak	229838	1	1
NeuHrn.specific.peaks	699	roadmap_epigenomics	0	0.766814	5559	499	592	501	592	531	14152	31129	60768	roadmap_epigenomics H3K4me3	NA	NA	H3K4me3	NA	NA	E066-H3K4me3.narrowPeak	92123	1	1
NeuHrn.specific.peaks	1078	roadmap_epigenomics	0	0.714349	6508	499	730	364	730	531	17372	30180	57548	roadmap_epigenomics H3K4me2	NA	NA	H3K4me2	NA	NA	E116-H3K4me2.narrowPeak	124538	1	1
NeuHrn.specific.peaks	372	roadmap_epigenomics	0	0.717348	6481	499	726	370	726	532	17249	30207	57671	roadmap_epigenomics H3K9ac	NA	NA	H3K9ac	NA	NA	E017-H3K9ac.narrowPeak	130489	1	1
NeuHrn.specific.peaks	809	roadmap_epigenomics	0	0.704582	6717	499	753	343	753	532	18080	29971	56840	roadmap_epigenomics H3K4me1	NA	NA	H3K4me1	NA	NA	E082-H3K4me1.narrowPeak	167821	1	1
NeuHrn.specific.peaks	963	roadmap_epigenomics	0	0.725088	6320	499	703	395	703	532	16708	30368	58212	roadmap_epigenomics H3K27ac	NA	NA	H3K27ac	NA	NA	E101-H3K27ac.narrowPeak	137630	1	1
NeuHrn.specific.peaks	629	roadmap_epigenomics	0	0.575906	10100	499	1024	76	1024	533	29777	26588	45143	roadmap_epigenomics	NA	NA	NA	NA	NA	E055-DNase.hotspot.fdr0.01.peaks.bed	232836	1	1
NeuHrn.specific.peaks	90	jaspar_motifs	0	0.545221	20987	499	1090	12	1090	534	53214	15701	21706	jaspar_motifs	NA	NA	NA	NA	NA	Pdx1.bed	1282445	1	1
NeuHrn.specific.peaks	519	roadmap_epigenomics	0	0.717458	6430	499	725	377	725	534	17120	30258	57800	roadmap_epigenomics H3K4me1	NA	NA	H3K4me1	NA	NA	E038-H3K4me1.narrowPeak	143643	1	1
NeuHrn.specific.peaks	539	roadmap_epigenomics	0	0.757663	5636	499	618	486	618	534	14479	31052	60441	roadmap_epigenomics H3K4me3	NA	NA	H3K4me3	NA	NA	E041-H3K4me3.narrowPeak	57775	1	1
NeuHrn.specific.peaks	545	roadmap_epigenomics	0	0.765402	5456	499	596	512	596	536	13922	31232	60998	roadmap_epigenomics H3K4me3	NA	NA	H3K4me3	NA	NA	E042-H3K4me3.narrowPeak	58330	1	1
NeuHrn.specific.peaks	798	roadmap_epigenomics	0	0.549648	12554	499	1081	29	1081	536	36428	24134	38492	roadmap_epigenomics	NA	NA	NA	NA	NA	E081-DNase.macs2.narrowPeak	402481	1	1
NeuHrn.specific.peaks	1058	roadmap_epigenomics	0	0.713916	6415	499	732	378	732	536	17148	30273	57772	roadmap_epigenomics H3K9ac	NA	NA	H3K9ac	NA	NA	E114-H3K9ac.narrowPeak	72035	1	1
NeuHrn.specific.peaks	712	roadmap_epigenomics	0	0.565878	10414	499	1051	60	1051	537	30861	26274	44059	roadmap_epigenomics H3K4me1	NA	NA	H3K4me1	NA	NA	E068-H3K4me1.narrowPeak	279170	1	1
NeuHrn.specific.peaks	889	roadmap_epigenomics	0	0.796325	4944	499	537	577	577	538	12256	31744	62664	roadmap_epigenomics H3K4me3	NA	NA	H3K4me3	NA	NA	E091-H3K4me3.narrowPeak	33506	1	1
NeuHrn.specific.peaks	1163	roadmap_epigenomics	0	0.747157	5793	499	646	470	646	538	15030	30895	59890	roadmap_epigenomics H3K4me2	NA	NA	H3K4me2	NA	NA	E123-H3K4me2.narrowPeak	93359	1	1
NeuHrn.specific.peaks	687	roadmap_epigenomics	0	0.728449	6089	499	693	425	693	539	16075	30599	58845	roadmap_epigenomics H3K9ac	NA	NA	H3K9ac	NA	NA	E063-H3K9ac.narrowPeak	112731	1	1
NeuHrn.specific.peaks	831	roadmap_epigenomics	0	0.635823	7996	499	905	214	905	539	22831	28692	52089	roadmap_epigenomics	NA	NA	NA	NA	NA	E085-DNase.hotspot.fdr0.01.peaks.bed	162023	1	1
NeuHrn.specific.peaks	2	jaspar_motifs	0	0.5373	21014	499	1110	11	1110	540	53485	15674	21435	jaspar_motifs	NA	NA	NA	NA	NA	ARID3A.bed	1330491	1	1
NeuHrn.specific.peaks	603	roadmap_epigenomics	0	0.649701	7487	499	870	259	870	543	21200	29201	53720	roadmap_epigenomics	NA	NA	NA	NA	NA	E051-DNase.hotspot.all.peaks.bed	105279	1	1
NeuHrn.specific.peaks	156	roadmap_epigenomics	0	0.815783	4562	499	504	632	632	545	11108	32126	63812	roadmap_epigenomics H3K23me2	NA	NA	H3K23me2	NA	NA	E003-H3K23me2.narrowPeak	95679	1	1
NeuHrn.specific.peaks	30	jaspar_motifs	0	0.524827	22173	499	1135	8	1135	547	55762	14515	19158	jaspar_motifs	NA	NA	NA	NA	NA	FOXL1.bed	1482231	1	1
NeuHrn.specific.peaks	81	jaspar_motifs	0	0.617445	8174	499	945	196	945	547	23755	28514	51165	jaspar_motifs	NA	NA	NA	NA	NA	Nr2e3.bed	422556	1	1
NeuHrn.specific.peaks	124	jaspar_motifs	0	0.839961	4069	499	450	693	693	547	9688	32619	65232	jaspar_motifs	NA	NA	NA	NA	NA	USF1.bed	125149	1	1
NeuHrn.specific.peaks	1049	roadmap_epigenomics	0	0.572421	9374	499	1034	109	1034	547	28082	27314	46838	roadmap_epigenomics	NA	NA	NA	NA	NA	E114-DNase.macs2.narrowPeak	371528	1	1
NeuHrn.specific.peaks	4	jaspar_motifs	0	0.839795	4067	499	451	694	694	548	9685	32621	65235	jaspar_motifs	NA	NA	NA	NA	NA	Arnt.bed	125030	1	1
NeuHrn.specific.peaks	188	roadmap_epigenomics	0	0.785908	4807	499	554	592	592	548	12060	31881	62860	roadmap_epigenomics H3K4me3	NA	NA	H3K4me3	NA	NA	E004-H3K4me3.narrowPeak	41041	1	1
NeuHrn.specific.peaks	1139	roadmap_epigenomics	0	0.719503	6072	499	718	426	718	548	16189	30616	58731	roadmap_epigenomics H3K4me3	NA	NA	H3K4me3	NA	NA	E121-H3K4me3.narrowPeak	69266	1	1
NeuHrn.specific.peaks	1194	roadmap_epigenomics	0	0.540954	11121	499	1100	45	1100	548	33392	25567	41528	roadmap_epigenomics	NA	NA	NA	NA	NA	E126-DNase.macs2.narrowPeak	406331	1	1
NeuHrn.specific.peaks	92	jaspar_motifs	0	0.520056	22238	499	1140	7	1140	549	55997	14450	18923	jaspar_motifs	NA	NA	NA	NA	NA	Prrx2.bed	1415149	1	1
NeuHrn.specific.peaks	125	jaspar_motifs	0	0.519001	27204	499	1142	5	1142	549	63441	9484	11479	jaspar_motifs	NA	NA	NA	NA	NA	YY1.bed	1615049	1	1
NeuHrn.specific.peaks	852	roadmap_epigenomics	0	0.754922	5415	499	629	519	629	549	13978	31273	60942	roadmap_epigenomics H3K4me3	NA	NA	H3K4me3	NA	NA	E087-H3K4me3.narrowPeak	35953	1	1
NeuHrn.specific.peaks	1149	roadmap_epigenomics	0	0.674785	6776	499	810	338	810	549	18830	29912	56090	roadmap_epigenomics H3K4me1	NA	NA	H3K4me1	NA	NA	E122-H3K4me1.narrowPeak	142297	1	1
NeuHrn.specific.peaks	1151	roadmap_epigenomics	0	0.75057	5462	499	637	511	637	549	14160	31226	60760	roadmap_epigenomics H3K4me3	NA	NA	H3K4me3	NA	NA	E122-H3K4me3.narrowPeak	43758	1	1
NeuHrn.specific.peaks	734	roadmap_epigenomics	0	0.586972	8667	499	1005	145	1005	550	25855	28021	49065	roadmap_epigenomics H3K27ac	NA	NA	H3K27ac	NA	NA	E072-H3K27ac.narrowPeak	177802	1	1
NeuHrn.specific.peaks	907	roadmap_epigenomics	0	0.764783	5099	499	599	551	599	550	13057	31589	61863	roadmap_epigenomics H3K4me3	NA	NA	H3K4me3	NA	NA	E093-H3K4me3.narrowPeak	37430	1	1
NeuHrn.specific.peaks	1157	roadmap_epigenomics	0	0.590526	8624	499	1000	150	1000	550	25643	28064	49277	roadmap_epigenomics	NA	NA	NA	NA	NA	E123-DNase.macs2.narrowPeak	341918	1	1
NeuHrn.specific.peaks	77	jaspar_motifs	0	0.762762	5100	499	605	550	605	551	13088	31588	61832	jaspar_motifs	NA	NA	NA	NA	NA	NR4A2.bed	236035	1	1
NeuHrn.specific.peaks	1040	roadmap_epigenomics	0	0.782229	4836	499	566	589	589	551	12178	31852	62742	roadmap_epigenomics H3K4me1	NA	NA	H3K4me1	NA	NA	E112-H3K4me1.narrowPeak	124610	1	1
NeuHrn.specific.peaks	29	jaspar_motifs	0	0.742589	5569	499	658	498	658	552	14549	31119	60371	jaspar_motifs	NA	NA	NA	NA	NA	FOXI1.bed	301717	1	1
NeuHrn.specific.peaks	421	roadmap_epigenomics	0	0.654721	7110	499	859	299	859	552	20120	29578	54800	roadmap_epigenomics H3K9ac	NA	NA	H3K9ac	NA	NA	E023-H3K9ac.narrowPeak	124599	1	1
NeuHrn.specific.peaks	773	roadmap_epigenomics	0	0.731739	5696	499	683	478	683	553	15040	30992	59880	roadmap_epigenomics H3K9ac	NA	NA	H3K9ac	NA	NA	E077-H3K9ac.narrowPeak	96984	1	1
NeuHrn.specific.peaks	300	roadmap_epigenomics	0	0.755177	5207	499	628	535	628	554	13461	31481	61459	roadmap_epigenomics H3K4me3	NA	NA	H3K4me3	NA	NA	E009-H3K4me3.narrowPeak	38862	1	1
NeuHrn.specific.peaks	638	roadmap_epigenomics	0	0.557086	9574	499	1066	98	1066	554	29065	27114	45855	roadmap_epigenomics	NA	NA	NA	NA	NA	E056-DNase.hotspot.fdr0.01.peaks.bed	223756	1	1
NeuHrn.specific.peaks	457	roadmap_epigenomics	0	0.634013	7474	499	907	260	907	555	21540	29214	53380	roadmap_epigenomics	NA	NA	NA	NA	NA	E029-DNase.macs2.narrowPeak	209204	1	1
NeuHrn.specific.peaks	475	roadmap_epigenomics	0	0.658189	6886	499	845	324	845	556	19467	29802	55453	roadmap_epigenomics	NA	NA	NA	NA	NA	E032-DNase.hotspot.fdr0.01.peaks.bed	114580	1	1
NeuHrn.specific.peaks	350	roadmap_epigenomics	0	0.53547	10510	499	1114	59	1114	557	32103	26178	42817	roadmap_epigenomics	NA	NA	NA	NA	NA	E017-DNase.macs2.narrowPeak	398322	1	1
NeuHrn.specific.peaks	299	roadmap_epigenomics	0	0.641515	7239	499	890	286	890	558	20755	29449	54165	roadmap_epigenomics H3K4me1	NA	NA	H3K4me1	NA	NA	E009-H3K4me1.narrowPeak	280676	1	1
NeuHrn.specific.peaks	37	jaspar_motifs	0	0.490731	23455	499	1172	6	1172	559	58675	13233	16245	jaspar_motifs	NA	NA	NA	NA	NA	GATA3.bed	1456504	1	1
NeuHrn.specific.peaks	430	roadmap_epigenomics	0	0.572081	8702	499	1036	143	1036	559	26382	27986	48538	roadmap_epigenomics H3K4me1	NA	NA	H3K4me1	NA	NA	E025-H3K4me1.narrowPeak	312597	1	1
NeuHrn.specific.peaks	762	roadmap_epigenomics	0	0.695083	6213	499	769	408	769	559	16991	30475	57929	roadmap_epigenomics H3K27ac	NA	NA	H3K27ac	NA	NA	E076-H3K27ac.narrowPeak	142204	1	1
NeuHrn.specific.peaks	955	roadmap_epigenomics	0	0.593447	8234	499	993	186	993	559	24558	28454	50362	roadmap_epigenomics	NA	NA	NA	NA	NA	E100-DNase.hotspot.fdr0.01.peaks.bed	170809	1	1
NeuHrn.specific.peaks	73	jaspar_motifs	0	0.65637	6850	499	854	330	854	561	19414	29838	55506	jaspar_motifs	NA	NA	NA	NA	NA	NKX3-1.bed	387950	1	1
NeuHrn.specific.peaks	678	roadmap_epigenomics	0	0.733514	5490	499	678	506	678	561	14496	31198	60424	roadmap_epigenomics H3K4me1	NA	NA	H3K4me1	NA	NA	E062-H3K4me1.narrowPeak	122215	1	1
NeuHrn.specific.peaks	1179	roadmap_epigenomics	0	0.741189	5407	499	664	521	664	561	14168	31281	60752	roadmap_epigenomics H3K9ac	NA	NA	H3K9ac	NA	NA	E124-H3K9ac.narrowPeak	72712	1	1
NeuHrn.specific.peaks	1182	roadmap_epigenomics	0	0.527494	10696	499	1131	54	1131	561	32833	25992	42087	roadmap_epigenomics	NA	NA	NA	NA	NA	E125-DNase.macs2.narrowPeak	363310	1	1
NeuHrn.specific.peaks	58	jaspar_motifs	0	0.790708	4466	499	547	643	643	563	11174	32222	63746	jaspar_motifs	NA	NA	NA	NA	NA	MZF1_5-13.bed	148011	1	1
NeuHrn.specific.peaks	765	roadmap_epigenomics	0	0.66296	6591	499	833	357	833	563	18603	30097	56317	roadmap_epigenomics H3K4me1	NA	NA	H3K4me1	NA	NA	E076-H3K4me1.narrowPeak	179004	1	1
NeuHrn.specific.peaks	1231	roadmap_epigenomics	0	0.645824	7018	499	880	310	880	563	20084	29670	54836	roadmap_epigenomics H2A.Z	NA	NA	H2A.Z	NA	NA	E129-H2A.Z.narrowPeak	144833	1	1
NeuHrn.specific.peaks	432	roadmap_epigenomics	0	0.619247	7528	499	942	251	942	564	22044	29160	52876	roadmap_epigenomics H3K9ac	NA	NA	H3K9ac	NA	NA	E025-H3K9ac.narrowPeak	134764	1	1
NeuHrn.specific.peaks	680	roadmap_epigenomics	0	0.70299	5982	499	755	441	755	565	16257	30706	58663	roadmap_epigenomics H3K9ac	NA	NA	H3K9ac	NA	NA	E062-H3K9ac.narrowPeak	142245	1	1
NeuHrn.specific.peaks	1043	roadmap_epigenomics	0	0.712831	5840	499	734	462	734	565	15722	30848	59198	roadmap_epigenomics H3K27ac	NA	NA	H3K27ac	NA	NA	E113-H3K27ac.narrowPeak	130465	1	1
NeuHrn.specific.peaks	306	roadmap_epigenomics	0	0.738684	5317	499	670	528	670	566	13982	31371	60938	roadmap_epigenomics H3K4me3	NA	NA	H3K4me3	NA	NA	E010-H3K4me3.narrowPeak	37783	1	1
NeuHrn.specific.peaks	419	roadmap_epigenomics	0	0.57199	8440	499	1038	165	1038	567	25707	28248	49213	roadmap_epigenomics H3K4me1	NA	NA	H3K4me1	NA	NA	E023-H3K4me1.narrowPeak	307388	1	1
NeuHrn.specific.peaks	1018	roadmap_epigenomics	0	0.678963	6282	499	802	399	802	567	17479	30406	57441	roadmap_epigenomics H3K27ac	NA	NA	H3K27ac	NA	NA	E109-H3K27ac.narrowPeak	194846	1	1
NeuHrn.specific.peaks	492	roadmap_epigenomics	0	0.645997	6880	499	879	326	879	568	19722	29808	55198	roadmap_epigenomics	NA	NA	NA	NA	NA	E034-DNase.hotspot.fdr0.01.peaks.bed	107094	1	1
NeuHrn.specific.peaks	822	roadmap_epigenomics	0	0.614568	7490	499	953	258	953	570	22063	29198	52857	roadmap_epigenomics	NA	NA	NA	NA	NA	E084-DNase.hotspot.fdr0.01.peaks.bed	168315	1	1
NeuHrn.specific.peaks	864	roadmap_epigenomics	0	0.630034	7122	499	916	295	916	570	20722	29566	54198	roadmap_epigenomics	NA	NA	NA	NA	NA	E089-DNase.hotspot.all.peaks.bed	103455	1	1
NeuHrn.specific.peaks	47	jaspar_motifs	0	0.426163	29191	499	1215	4	1215	573	67529	7497	7391	jaspar_motifs	NA	NA	NA	NA	NA	Hltf.bed	1879473	1	1
NeuHrn.specific.peaks	390	roadmap_epigenomics	0	0.719365	5565	499	719	500	719	573	14915	31123	60005	roadmap_epigenomics H3K9ac	NA	NA	H3K9ac	NA	NA	E019-H3K9ac.narrowPeak	72303	1	1
NeuHrn.specific.peaks	1211	roadmap_epigenomics	0	0.606923	7536	499	970	249	970	573	22379	29152	52541	roadmap_epigenomics H3K4me1	NA	NA	H3K4me1	NA	NA	E127-H3K4me1.narrowPeak	199913	1	1
NeuHrn.specific.peaks	787	roadmap_epigenomics	0	0.59685	7679	499	987	236	987	574	23019	29009	51901	roadmap_epigenomics	NA	NA	NA	NA	NA	E080-DNase.hotspot.all.peaks.bed	118468	1	1
NeuHrn.specific.peaks	1108	roadmap_epigenomics	0	0.528367	9652	499	1128	96	1128	574	30210	27036	44710	roadmap_epigenomics	NA	NA	NA	NA	NA	E119-DNase.macs2.narrowPeak	292961	1	1
NeuHrn.specific.peaks	498	roadmap_epigenomics	0	0.746449	4957	499	649	576	649	575	12966	31731	61954	roadmap_epigenomics H3K4me3	NA	NA	H3K4me3	NA	NA	E034-H3K4me3.narrowPeak	37099	1	1
NeuHrn.specific.peaks	900	roadmap_epigenomics	0	0.647926	6665	499	874	351	874	575	19119	30023	55801	roadmap_epigenomics	NA	NA	NA	NA	NA	E093-DNase.hotspot.all.peaks.bed	86265	1	1
NeuHrn.specific.peaks	1050	roadmap_epigenomics	0	0.667563	6262	499	824	401	824	575	17655	30426	57265	roadmap_epigenomics H2A.Z	NA	NA	H2A.Z	NA	NA	E114-H2A.Z.narrowPeak	88254	1	1
NeuHrn.specific.peaks	1219	roadmap_epigenomics	0	0.490978	10640	499	1171	55	1171	575	34024	26048	40896	roadmap_epigenomics	NA	NA	NA	NA	NA	E128-DNase.macs2.narrowPeak	363409	1	1
NeuHrn.specific.peaks	18	jaspar_motifs	0	0.382179	31508	499	1227	2	1227	576	70491	5180	4429	jaspar_motifs	NA	NA	NA	NA	NA	ETS1.bed	2003477	1	1
NeuHrn.specific.peaks	26	jaspar_motifs	0	0.382292	30194	499	1226	3	1226	576	69228	6494	5692	jaspar_motifs	NA	NA	NA	NA	NA	FOXC1.bed	1947101	1	1
NeuHrn.specific.peaks	305	roadmap_epigenomics	0	0.584483	7849	499	1008	221	1008	576	23803	28839	51117	roadmap_epigenomics H3K4me1	NA	NA	H3K4me1	NA	NA	E010-H3K4me1.narrowPeak	266595	1	1
NeuHrn.specific.peaks	702	roadmap_epigenomics	0	0.580641	8023	499	1017	212	1017	576	24368	28665	50552	roadmap_epigenomics H3K27ac	NA	NA	H3K27ac	NA	NA	E067-H3K27ac.narrowPeak	171919	1	1
NeuHrn.specific.peaks	987	roadmap_epigenomics	0	0.733465	5101	499	679	549	679	576	13519	31587	61401	roadmap_epigenomics H3K4me1	NA	NA	H3K4me1	NA	NA	E104-H3K4me1.narrowPeak	271854	1	1
NeuHrn.specific.peaks	36	jaspar_motifs	0	0.355155	33195	499	1232	1	1232	577	72221	3493	2699	jaspar_motifs	NA	NA	NA	NA	NA	GATA2.bed	2213773	1	1
NeuHrn.specific.peaks	330	roadmap_epigenomics	0	0.616755	7198	499	948	288	948	578	21243	29490	53677	roadmap_epigenomics H3K4me1	NA	NA	H3K4me1	NA	NA	E014-H3K4me1.narrowPeak	314804	1	1
NeuHrn.specific.peaks	940	roadmap_epigenomics	0	0.581419	7817	499	1013	223	1013	578	23804	28871	51116	roadmap_epigenomics	NA	NA	NA	NA	NA	E098-DNase.hotspot.fdr0.01.peaks.bed	150559	1	1
NeuHrn.specific.peaks	1072	roadmap_epigenomics	0	0.577015	7999	499	1022	213	1022	578	24408	28689	50512	roadmap_epigenomics	NA	NA	NA	NA	NA	E116-DNase.macs2.narrowPeak	271214	1	1
NeuHrn.specific.peaks	1226	roadmap_epigenomics	0	0.737571	5021	499	671	564	671	578	13256	31667	61664	roadmap_epigenomics H3K4me3	NA	NA	H3K4me3	NA	NA	E128-H3K4me3.narrowPeak	38040	1	1
NeuHrn.specific.peaks	594	roadmap_epigenomics	0	0.619815	7114	499	940	297	940	579	20947	29574	53973	roadmap_epigenomics	NA	NA	NA	NA	NA	E050-DNase.hotspot.all.peaks.bed	104186	1	1
NeuHrn.specific.peaks	616	roadmap_epigenomics	0	0.649549	6490	499	871	367	871	579	18626	30198	56294	roadmap_epigenomics H3K9ac	NA	NA	H3K9ac	NA	NA	E052-H3K9ac.narrowPeak	98817	1	1
NeuHrn.specific.peaks	695	roadmap_epigenomics	0	0.684809	5951	499	792	447	792	579	16513	30737	58407	roadmap_epigenomics H3K27ac	NA	NA	H3K27ac	NA	NA	E066-H3K27ac.narrowPeak	117410	1	1
NeuHrn.specific.peaks	1126	roadmap_epigenomics	0	0.629102	6930	499	918	320	918	579	20241	29758	54679	roadmap_epigenomics H3K4me2	NA	NA	H3K4me2	NA	NA	E120-H3K4me2.narrowPeak	121957	1	1
NeuHrn.specific.peaks	484	roadmap_epigenomics	0	0.633164	6794	499	909	333	909	580	19789	29894	55131	roadmap_epigenomics	NA	NA	NA	NA	NA	E033-DNase.hotspot.fdr0.01.peaks.bed	108373	1	1
NeuHrn.specific.peaks	39	jaspar_motifs	0	0.638508	6698	499	898	345	898	581	19415	29990	55505	jaspar_motifs	NA	NA	NA	NA	NA	Gfi.bed	343316	1	1
NeuHrn.specific.peaks	233	roadmap_epigenomics	0	0.699926	5637	499	759	485	759	581	15430	31051	59490	roadmap_epigenomics H3K4ac	NA	NA	H3K4ac	NA	NA	E006-H3K4ac.narrowPeak	187915	1	1
NeuHrn.specific.peaks	648	roadmap_epigenomics	0	0.504931	10002	499	1161	82	1161	581	31919	26686	43001	roadmap_epigenomics	NA	NA	NA	NA	NA	E057-DNase.macs2.narrowPeak	290414	1	1
NeuHrn.specific.peaks	1120	roadmap_epigenomics	0	0.482969	10411	499	1183	61	1183	581	33763	26277	41157	roadmap_epigenomics	NA	NA	NA	NA	NA	E120-DNase.macs2.narrowPeak	386802	1	1
NeuHrn.specific.peaks	449	roadmap_epigenomics	0	0.514577	9436	499	1145	106	1145	583	30135	27252	44785	roadmap_epigenomics	NA	NA	NA	NA	NA	E028-DNase.macs2.narrowPeak	248088	1	1
NeuHrn.specific.peaks	1207	roadmap_epigenomics	0	0.641445	6559	499	891	359	891	583	18984	30129	55936	roadmap_epigenomics H2A.Z	NA	NA	H2A.Z	NA	NA	E127-H2A.Z.narrowPeak	137492	1	1
NeuHrn.specific.peaks	1235	roadmap_epigenomics	0	0.556462	8253	499	1068	183	1068	583	25682	28435	49238	roadmap_epigenomics H3K4me1	NA	NA	H3K4me1	NA	NA	E129-H3K4me1.narrowPeak	237133	1	1
NeuHrn.specific.peaks	911	roadmap_epigenomics	0	0.574296	7793	499	1029	225	1029	584	23941	28895	50979	roadmap_epigenomics	NA	NA	NA	NA	NA	E094-DNase.macs2.narrowPeak	205156	1	1
NeuHrn.specific.peaks	60	jaspar_motifs	0	0.703976	5526	499	754	503	754	585	15075	31162	59845	jaspar_motifs	NA	NA	NA	NA	NA	Myb.bed	220670	1	1
NeuHrn.specific.peaks	960	roadmap_epigenomics	0	0.77616	4247	499	578	678	678	585	10813	32441	64107	roadmap_epigenomics H3K4me1	NA	NA	H3K4me1	NA	NA	E100-H3K4me1.narrowPeak	196314	1	1
NeuHrn.specific.peaks	1181	roadmap_epigenomics	0	0.812008	3596	499	511	746	746	585	8843	33092	66077	roadmap_epigenomics H4K20me1	NA	NA	H4K20me1	NA	NA	E124-H4K20me1.narrowPeak	157675	1	1
NeuHrn.specific.peaks	661	roadmap_epigenomics	0	0.548611	8322	499	1083	175	1083	586	26105	28366	48815	roadmap_epigenomics	NA	NA	NA	NA	NA	E059-DNase.hotspot.fdr0.01.peaks.bed	188468	1	1
NeuHrn.specific.peaks	805	roadmap_epigenomics	0	0.510672	9495	499	1154	104	1154	586	30424	27193	44496	roadmap_epigenomics	NA	NA	NA	NA	NA	E082-DNase.hotspot.fdr0.01.peaks.bed	195059	1	1
NeuHrn.specific.peaks	996	roadmap_epigenomics	0	0.670542	6004	499	821	438	821	586	16924	30684	57996	roadmap_epigenomics H3K27ac	NA	NA	H3K27ac	NA	NA	E106-H3K27ac.narrowPeak	184663	1	1
NeuHrn.specific.peaks	1054	roadmap_epigenomics	0	0.655904	6259	499	856	402	856	586	17886	30429	57034	roadmap_epigenomics H3K4me1	NA	NA	H3K4me1	NA	NA	E114-H3K4me1.narrowPeak	202055	1	1
NeuHrn.specific.peaks	1191	roadmap_epigenomics	0	0.632659	6686	499	910	348	910	586	19516	30002	55404	roadmap_epigenomics H3K9ac	NA	NA	H3K9ac	NA	NA	E125-H3K9ac.narrowPeak	92061	1	1
NeuHrn.specific.peaks	177	roadmap_epigenomics	0	0.752439	4567	499	633	629	633	587	11907	32121	63013	roadmap_epigenomics H2BK120ac	NA	NA	H2BK120ac	NA	NA	E004-H2BK120ac.narrowPeak	149554	1	1
NeuHrn.specific.peaks	797	roadmap_epigenomics	0	0.498378	9608	499	1167	97	1167	588	31156	27080	43764	roadmap_epigenomics	NA	NA	NA	NA	NA	E081-DNase.hotspot.fdr0.01.peaks.bed	206969	1	1
NeuHrn.specific.peaks	467	roadmap_epigenomics	0	0.727516	4974	499	695	573	695	589	13287	31714	61633	roadmap_epigenomics H3K4me3	NA	NA	H3K4me3	NA	NA	E030-H3K4me3.narrowPeak	53825	1	1
NeuHrn.specific.peaks	861	roadmap_epigenomics	0	0.694392	5576	499	771	497	771	589	15370	31112	59550	roadmap_epigenomics H3K4me3	NA	NA	H3K4me3	NA	NA	E088-H3K4me3.narrowPeak	96422	1	1
NeuHrn.specific.peaks	1206	roadmap_epigenomics	0	0.505365	9424	499	1159	108	1159	589	30430	27264	44490	roadmap_epigenomics	NA	NA	NA	NA	NA	E127-DNase.macs2.narrowPeak	449425	1	1
NeuHrn.specific.peaks	1215	roadmap_epigenomics	0	0.672848	5892	499	813	454	813	589	16587	30796	58333	roadmap_epigenomics H3K9ac	NA	NA	H3K9ac	NA	NA	E127-H3K9ac.narrowPeak	78344	1	1
NeuHrn.specific.peaks	489	roadmap_epigenomics	0	0.73181	4840	499	682	588	682	590	12883	31848	62037	roadmap_epigenomics H3K4me3	NA	NA	H3K4me3	NA	NA	E033-H3K4me3.narrowPeak	42900	1	1
NeuHrn.specific.peaks	311	roadmap_epigenomics	0	0.643289	6360	499	886	390	886	592	18419	30328	56501	roadmap_epigenomics H3K4me1	NA	NA	H3K4me1	NA	NA	E011-H3K4me1.narrowPeak	274859	1	1
NeuHrn.specific.peaks	566	roadmap_epigenomics	0	0.627564	6608	499	922	355	922	592	19426	30080	55494	roadmap_epigenomics	NA	NA	NA	NA	NA	E046-DNase.hotspot.fdr0.01.peaks.bed	109923	1	1
NeuHrn.specific.peaks	755	roadmap_epigenomics	0	0.682521	5672	499	797	481	797	592	15832	31016	59088	roadmap_epigenomics H3K27ac	NA	NA	H3K27ac	NA	NA	E075-H3K27ac.narrowPeak	146156	1	1
NeuHrn.specific.peaks	781	roadmap_epigenomics	0	0.661363	5975	499	839	442	839	593	17029	30713	57891	roadmap_epigenomics H3K27ac	NA	NA	H3K27ac	NA	NA	E079-H3K27ac.narrowPeak	156961	1	1
NeuHrn.specific.peaks	812	roadmap_epigenomics	0	0.618916	6780	499	943	336	943	593	20085	29908	54835	roadmap_epigenomics	NA	NA	NA	NA	NA	E083-DNase.hotspot.all.peaks.bed	98469	1	1
NeuHrn.specific.peaks	709	roadmap_epigenomics	0	0.454562	10065	499	1203	81	1203	594	34018	26623	40902	roadmap_epigenomics H3K27ac	NA	NA	H3K27ac	NA	NA	E068-H3K27ac.narrowPeak	214754	1	1
NeuHrn.specific.peaks	196	roadmap_epigenomics	0	0.557274	7786	499	1065	226	1065	597	24415	28902	50505	roadmap_epigenomics	NA	NA	NA	NA	NA	E005-DNase.macs2.narrowPeak	272108	1	1
NeuHrn.specific.peaks	220	roadmap_epigenomics	0	0.536001	8265	499	1113	180	1113	597	26350	28423	48570	roadmap_epigenomics	NA	NA	NA	NA	NA	E006-DNase.hotspot.fdr0.01.peaks.bed	175028	1	1
NeuHrn.specific.peaks	578	roadmap_epigenomics	0	0.728249	4718	499	694	601	694	598	12624	31970	62296	roadmap_epigenomics H3K4me3	NA	NA	H3K4me3	NA	NA	E047-H3K4me3.narrowPeak	39646	1	1
NeuHrn.specific.peaks	970	roadmap_epigenomics	0	0.6706	5694	499	820	479	820	599	16111	30994	58809	roadmap_epigenomics H3K27ac	NA	NA	H3K27ac	NA	NA	E102-H3K27ac.narrowPeak	127540	1	1
NeuHrn.specific.peaks	1144	roadmap_epigenomics	0	0.538514	8181	499	1106	195	1106	600	26046	28507	48874	roadmap_epigenomics	NA	NA	NA	NA	NA	E122-DNase.macs2.narrowPeak	241384	1	1
NeuHrn.specific.peaks	31	jaspar_motifs	0	0.675085	5601	499	809	494	809	601	15783	31087	59137	jaspar_motifs	NA	NA	NA	NA	NA	FOXO3.bed	302904	1	1
NeuHrn.specific.peaks	167	roadmap_epigenomics	0	0.700666	5129	499	758	545	758	601	14106	31559	60814	roadmap_epigenomics H3K9ac	NA	NA	H3K9ac	NA	NA	E003-H3K9ac.narrowPeak	90320	1	1
NeuHrn.specific.peaks	201	roadmap_epigenomics	0	0.672278	5628	499	816	489	816	601	15906	31060	59014	roadmap_epigenomics H2BK5ac	NA	NA	H2BK5ac	NA	NA	E005-H2BK5ac.narrowPeak	229007	1	1
NeuHrn.specific.peaks	208	roadmap_epigenomics	0	0.695833	5163	499	767	540	767	602	14274	31525	60646	roadmap_epigenomics H3K4ac	NA	NA	H3K4ac	NA	NA	E005-H3K4ac.narrowPeak	228291	1	1
NeuHrn.specific.peaks	437	roadmap_epigenomics	0	0.57242	7386	499	1035	272	1035	602	22905	29302	52015	roadmap_epigenomics H3K4me1	NA	NA	H3K4me1	NA	NA	E026-H3K4me1.narrowPeak	233586	1	1
NeuHrn.specific.peaks	584	roadmap_epigenomics	0	0.666175	5677	499	827	480	827	602	16150	31011	58770	roadmap_epigenomics H3K4me1	NA	NA	H3K4me1	NA	NA	E048-H3K4me1.narrowPeak	144732	1	1
NeuHrn.specific.peaks	1158	roadmap_epigenomics	0	0.681839	5475	499	799	508	799	602	15330	31213	59590	roadmap_epigenomics H2A.Z	NA	NA	H2A.Z	NA	NA	E123-H2A.Z.narrowPeak	128667	1	1
NeuHrn.specific.peaks	592	roadmap_epigenomics	0	0.639953	6169	499	895	414	895	603	17984	30519	56936	roadmap_epigenomics H3K9ac	NA	NA	H3K9ac	NA	NA	E049-H3K9ac.narrowPeak	107476	1	1
NeuHrn.specific.peaks	862	roadmap_epigenomics	0	0.656495	5852	499	852	460	852	604	16801	30836	58119	roadmap_epigenomics H3K9ac	NA	NA	H3K9ac	NA	NA	E088-H3K9ac.narrowPeak	113790	1	1
NeuHrn.specific.peaks	1101	roadmap_epigenomics	0	0.763614	3927	499	603	711	711	604	10165	32761	64755	roadmap_epigenomics H3K4me1	NA	NA	H3K4me1	NA	NA	E118-H3K4me1.narrowPeak	142360	1	1
NeuHrn.specific.peaks	381	roadmap_epigenomics	0	0.600675	6786	499	981	335	981	605	20544	29902	54376	roadmap_epigenomics H3K4me1	NA	NA	H3K4me1	NA	NA	E018-H3K4me1.narrowPeak	335029	1	1
NeuHrn.specific.peaks	1195	roadmap_epigenomics	0	0.686786	5326	499	788	527	788	605	14853	31362	60067	roadmap_epigenomics H2A.Z	NA	NA	H2A.Z	NA	NA	E126-H2A.Z.narrowPeak	69051	1	1
NeuHrn.specific.peaks	1228	roadmap_epigenomics	0	0.720398	4765	499	716	599	716	605	12859	31923	62061	roadmap_epigenomics H3K9ac	NA	NA	H3K9ac	NA	NA	E128-H3K9ac.narrowPeak	50427	1	1
NeuHrn.specific.peaks	1022	roadmap_epigenomics	0	0.722979	4645	499	707	614	707	607	12513	32043	62407	roadmap_epigenomics H3K4me3	NA	NA	H3K4me3	NA	NA	E109-H3K4me3.narrowPeak	65120	1	1
NeuHrn.specific.peaks	452	roadmap_epigenomics	0	0.567928	7288	499	1046	278	1046	608	22765	29400	52155	roadmap_epigenomics H3K4me1	NA	NA	H3K4me1	NA	NA	E028-H3K4me1.narrowPeak	354117	1	1
NeuHrn.specific.peaks	910	roadmap_epigenomics	0	0.552198	7542	499	1078	247	1078	608	23906	29146	51014	roadmap_epigenomics	NA	NA	NA	NA	NA	E094-DNase.hotspot.fdr0.01.peaks.bed	165200	1	1
NeuHrn.specific.peaks	876	roadmap_epigenomics	0	0.640699	6022	499	893	435	893	609	17576	30666	57344	roadmap_epigenomics H3K27ac	NA	NA	H3K27ac	NA	NA	E090-H3K27ac.narrowPeak	148436	1	1
NeuHrn.specific.peaks	930	roadmap_epigenomics	0	0.610706	6491	499	961	366	961	609	19505	30197	55415	roadmap_epigenomics	NA	NA	NA	NA	NA	E097-DNase.hotspot.all.peaks.bed	99615	1	1
NeuHrn.specific.peaks	481	roadmap_epigenomics	0	0.725149	4543	499	702	634	702	612	12220	32145	62700	roadmap_epigenomics H3K4me3	NA	NA	H3K4me3	NA	NA	E032-H3K4me3.narrowPeak	31445	1	1
NeuHrn.specific.peaks	46	jaspar_motifs	0	0.746904	4095	499	648	692	692	613	10788	32593	64132	jaspar_motifs	NA	NA	NA	NA	NA	Hand1__Tcfe2a.bed	180645	1	1
NeuHrn.specific.peaks	968	roadmap_epigenomics	0	0.677456	5188	499	804	537	804	613	14652	31500	60268	roadmap_epigenomics H3K9ac	NA	NA	H3K9ac	NA	NA	E101-H3K9ac.narrowPeak	104204	1	1
NeuHrn.specific.peaks	1027	roadmap_epigenomics	0	0.70473	4828	499	751	590	751	613	13259	31860	61661	roadmap_epigenomics H3K4me3	NA	NA	H3K4me3	NA	NA	E110-H3K4me3.narrowPeak	51780	1	1
NeuHrn.specific.peaks	349	roadmap_epigenomics	0	0.50031	8242	499	1162	184	1162	615	27476	28446	47444	roadmap_epigenomics	NA	NA	NA	NA	NA	E017-DNase.hotspot.fdr0.01.peaks.bed	185201	1	1
NeuHrn.specific.peaks	833	roadmap_epigenomics	0	0.647937	5787	499	873	472	873	615	16799	30901	58121	roadmap_epigenomics H3K27ac	NA	NA	H3K27ac	NA	NA	E085-H3K27ac.narrowPeak	130213	1	1
NeuHrn.specific.peaks	224	roadmap_epigenomics	0	0.687795	5039	499	786	563	786	616	14083	31649	60837	roadmap_epigenomics H2BK120ac	NA	NA	H2BK120ac	NA	NA	E006-H2BK120ac.narrowPeak	168346	1	1
NeuHrn.specific.peaks	302	roadmap_epigenomics	0	0.619719	6151	499	941	415	941	618	18378	30537	56542	roadmap_epigenomics H2A.Z	NA	NA	H2A.Z	NA	NA	E010-H2A.Z.narrowPeak	113391	1	1
NeuHrn.specific.peaks	845	roadmap_epigenomics	0	0.692594	4908	499	774	582	774	618	13660	31780	61260	roadmap_epigenomics H3K4me3	NA	NA	H3K4me3	NA	NA	E086-H3K4me3.narrowPeak	45295	1	1
NeuHrn.specific.peaks	324	roadmap_epigenomics	0	0.6123	6250	499	956	403	956	619	18815	30438	56105	roadmap_epigenomics H3K4me1	NA	NA	H3K4me1	NA	NA	E013-H3K4me1.narrowPeak	275073	1	1
NeuHrn.specific.peaks	663	roadmap_epigenomics	0	0.71777	4555	499	724	633	724	619	12356	32133	62564	roadmap_epigenomics H3K27ac	NA	NA	H3K27ac	NA	NA	E059-H3K27ac.narrowPeak	103962	1	1
NeuHrn.specific.peaks	933	roadmap_epigenomics	0	0.670922	5169	499	818	539	818	619	14716	31519	60204	roadmap_epigenomics H3K27ac	NA	NA	H3K27ac	NA	NA	E097-H3K27ac.narrowPeak	194882	1	1
NeuHrn.specific.peaks	855	roadmap_epigenomics	0	0.577365	6768	499	1021	340	1021	620	21090	29920	53830	roadmap_epigenomics	NA	NA	NA	NA	NA	E088-DNase.hotspot.all.peaks.bed	112224	1	1
NeuHrn.specific.peaks	628	roadmap_epigenomics	0	0.556605	7118	499	1067	296	1067	621	22619	29570	52301	roadmap_epigenomics	NA	NA	NA	NA	NA	E055-DNase.hotspot.all.peaks.bed	120469	1	1
NeuHrn.specific.peaks	491	roadmap_epigenomics	0	0.625216	5985	499	927	440	927	622	17807	30703	57113	roadmap_epigenomics	NA	NA	NA	NA	NA	E034-DNase.hotspot.all.peaks.bed	81176	1	1
NeuHrn.specific.peaks	388	roadmap_epigenomics	0	0.612093	6192	499	958	411	958	623	18662	30496	56258	roadmap_epigenomics H3K4me1	NA	NA	H3K4me1	NA	NA	E019-H3K4me1.narrowPeak	213385	1	1
NeuHrn.specific.peaks	268	roadmap_epigenomics	0	0.651871	5444	499	864	515	864	626	15802	31244	59118	roadmap_epigenomics H2A.Z	NA	NA	H2A.Z	NA	NA	E008-H2A.Z.narrowPeak	122336	1	1
NeuHrn.specific.peaks	1008	roadmap_epigenomics	0	0.627645	5873	499	921	458	921	626	17451	30815	57469	roadmap_epigenomics H3K27ac	NA	NA	H3K27ac	NA	NA	E108-H3K27ac.narrowPeak	109130	1	1
NeuHrn.specific.peaks	918	roadmap_epigenomics	0	0.623998	5927	499	929	452	929	627	17676	30761	57244	roadmap_epigenomics H3K27ac	NA	NA	H3K27ac	NA	NA	E095-H3K27ac.narrowPeak	153488	1	1
NeuHrn.specific.peaks	1164	roadmap_epigenomics	0	0.694671	4664	499	770	611	770	627	12985	32024	61935	roadmap_epigenomics H3K4me3	NA	NA	H3K4me3	NA	NA	E123-H3K4me3.narrowPeak	62732	1	1
NeuHrn.specific.peaks	93	jaspar_motifs	0	0.800662	2716	499	531	853	853	628	6802	33972	68118	jaspar_motifs	NA	NA	NA	NA	NA	REL.bed	92762	1	1
NeuHrn.specific.peaks	693	roadmap_epigenomics	0	0.695289	4624	499	768	622	768	630	12870	32064	62050	roadmap_epigenomics H3K4me3	NA	NA	H3K4me3	NA	NA	E065-H3K4me3.narrowPeak	39937	1	1
NeuHrn.specific.peaks	682	roadmap_epigenomics	0	0.617747	5932	499	944	450	944	631	17826	30756	57094	roadmap_epigenomics H3K27ac	NA	NA	H3K27ac	NA	NA	E063-H3K27ac.narrowPeak	123493	1	1
NeuHrn.specific.peaks	873	roadmap_epigenomics	0	0.581224	6406	499	1015	381	1015	632	19992	30282	54928	roadmap_epigenomics	NA	NA	NA	NA	NA	E090-DNase.hotspot.all.peaks.bed	99336	1	1
NeuHrn.specific.peaks	7	jaspar_motifs	0	0.663442	5016	499	832	568	832	633	14438	31672	60482	jaspar_motifs	NA	NA	NA	NA	NA	CEBPA.bed	255606	1	1
NeuHrn.specific.peaks	448	roadmap_epigenomics	0	0.473285	8043	499	1192	209	1192	633	27897	28645	47023	roadmap_epigenomics	NA	NA	NA	NA	NA	E028-DNase.hotspot.fdr0.01.peaks.bed	186647	1	1
NeuHrn.specific.peaks	456	roadmap_epigenomics	0	0.587869	6300	499	1004	397	1004	633	19533	30388	55387	roadmap_epigenomics	NA	NA	NA	NA	NA	E029-DNase.hotspot.fdr0.01.peaks.bed	127267	1	1
NeuHrn.specific.peaks	520	roadmap_epigenomics	0	0.684345	4704	499	793	606	793	633	13253	31984	61667	roadmap_epigenomics H3K4me3	NA	NA	H3K4me3	NA	NA	E038-H3K4me3.narrowPeak	51945	1	1
NeuHrn.specific.peaks	572	roadmap_epigenomics	0	0.704987	4395	499	749	652	749	633	12123	32293	62797	roadmap_epigenomics H3K4me3	NA	NA	H3K4me3	NA	NA	E046-H3K4me3.narrowPeak	33282	1	1
NeuHrn.specific.peaks	1000	roadmap_epigenomics	0	0.691759	4571	499	776	628	776	634	12784	32117	62136	roadmap_epigenomics H3K4me3	NA	NA	H3K4me3	NA	NA	E106-H3K4me3.narrowPeak	68911	1	1
NeuHrn.specific.peaks	1035	roadmap_epigenomics	0	0.657551	5071	499	847	555	847	634	14691	31617	60229	roadmap_epigenomics H3K9ac	NA	NA	H3K9ac	NA	NA	E111-H3K9ac.narrowPeak	73605	1	1
NeuHrn.specific.peaks	173	roadmap_epigenomics	0	0.574754	6413	499	1026	379	1026	635	20176	30275	54744	roadmap_epigenomics	NA	NA	NA	NA	NA	E004-DNase.hotspot.all.peaks.bed	114549	1	1
NeuHrn.specific.peaks	483	roadmap_epigenomics	0	0.602993	6047	499	979	431	979	636	18474	30641	56446	roadmap_epigenomics	NA	NA	NA	NA	NA	E033-DNase.hotspot.all.peaks.bed	89133	1	1
NeuHrn.specific.peaks	362	roadmap_epigenomics	0	0.623629	5657	499	930	483	930	637	16947	31031	57973	roadmap_epigenomics H3K27ac	NA	NA	H3K27ac	NA	NA	E017-H3K27ac.narrowPeak	179208	1	1
NeuHrn.specific.peaks	654	roadmap_epigenomics	0	0.613773	5857	499	954	459	954	637	17708	30831	57212	roadmap_epigenomics H3K27ac	NA	NA	H3K27ac	NA	NA	E058-H3K27ac.narrowPeak	155128	1	1
NeuHrn.specific.peaks	882	roadmap_epigenomics	0	0.608178	5948	499	965	448	965	637	18083	30740	56837	roadmap_epigenomics	NA	NA	NA	NA	NA	E091-DNase.hotspot.all.peaks.bed	111806	1	1
NeuHrn.specific.peaks	1220	roadmap_epigenomics	0	0.642522	5377	499	889	523	889	637	15801	31311	59119	roadmap_epigenomics H2A.Z	NA	NA	H2A.Z	NA	NA	E128-H2A.Z.narrowPeak	88204	1	1
NeuHrn.specific.peaks	977	roadmap_epigenomics	0	0.631062	5566	499	915	499	915	638	16544	31122	58376	roadmap_epigenomics H3K27ac	NA	NA	H3K27ac	NA	NA	E103-H3K27ac.narrowPeak	119933	1	1
NeuHrn.specific.peaks	1015	roadmap_epigenomics	0	0.599509	6046	499	983	432	983	638	18552	30642	56368	roadmap_epigenomics	NA	NA	NA	NA	NA	E109-DNase.hotspot.all.peaks.bed	109023	1	1
NeuHrn.specific.peaks	336	roadmap_epigenomics	0	0.81263	2420	499	510	907	907	639	5990	34268	68930	roadmap_epigenomics H3K36me3	NA	NA	H3K36me3	NA	NA	E015-H3K36me3.narrowPeak	252862	1	1
NeuHrn.specific.peaks	1030	roadmap_epigenomics	0	0.634286	5454	499	906	513	906	639	16173	31234	58747	roadmap_epigenomics H3K27ac	NA	NA	H3K27ac	NA	NA	E111-H3K27ac.narrowPeak	102071	1	1
NeuHrn.specific.peaks	1099	roadmap_epigenomics	0	0.760028	3175	499	612	806	806	639	8304	33513	66616	roadmap_epigenomics H3K27me3	NA	NA	H3K27me3	NA	NA	E118-H3K27me3.narrowPeak	110883	1	1
NeuHrn.specific.peaks	982	roadmap_epigenomics	0	0.664566	4786	499	829	596	829	641	13798	31902	61122	roadmap_epigenomics H3K9ac	NA	NA	H3K9ac	NA	NA	E103-H3K9ac.narrowPeak	111505	1	1
NeuHrn.specific.peaks	1021	roadmap_epigenomics	0	0.696804	4344	499	763	661	763	641	12107	32344	62813	roadmap_epigenomics H3K4me1	NA	NA	H3K4me1	NA	NA	E109-H3K4me1.narrowPeak	214413	1	1
NeuHrn.specific.peaks	1091	roadmap_epigenomics	0	0.657155	4962	499	849	575	849	641	14403	31726	60517	roadmap_epigenomics H3K4me3	NA	NA	H3K4me3	NA	NA	E117-H3K4me3.narrowPeak	60676	1	1
NeuHrn.specific.peaks	647	roadmap_epigenomics	0	0.440823	7927	499	1210	218	1210	642	28822	28761	46098	roadmap_epigenomics	NA	NA	NA	NA	NA	E057-DNase.hotspot.fdr0.01.peaks.bed	209950	1	1
NeuHrn.specific.peaks	1162	roadmap_epigenomics	0	0.690036	4420	499	779	649	779	642	12409	32268	62511	roadmap_epigenomics H3K4me1	NA	NA	H3K4me1	NA	NA	E123-H3K4me1.narrowPeak	169656	1	1
NeuHrn.specific.peaks	565	roadmap_epigenomics	0	0.607309	5851	499	969	461	969	643	17835	30837	57085	roadmap_epigenomics	NA	NA	NA	NA	NA	E046-DNase.hotspot.all.peaks.bed	88310	1	1
NeuHrn.specific.peaks	824	roadmap_epigenomics	0	0.626515	5517	499	924	505	924	643	16503	31171	58417	roadmap_epigenomics H3K27ac	NA	NA	H3K27ac	NA	NA	E084-H3K27ac.narrowPeak	121599	1	1
NeuHrn.specific.peaks	965	roadmap_epigenomics	0	0.792318	2540	499	544	886	886	643	6430	34148	68490	roadmap_epigenomics H3K36me3	NA	NA	H3K36me3	NA	NA	E101-H3K36me3.narrowPeak	322577	1	1
NeuHrn.specific.peaks	238	roadmap_epigenomics	0	0.644332	5076	499	883	554	883	645	14946	31612	59974	roadmap_epigenomics H3K9ac	NA	NA	H3K9ac	NA	NA	E006-H3K9ac.narrowPeak	193126	1	1
NeuHrn.specific.peaks	474	roadmap_epigenomics	0	0.616525	5635	499	949	487	949	645	17037	31053	57883	roadmap_epigenomics	NA	NA	NA	NA	NA	E032-DNase.hotspot.all.peaks.bed	81840	1	1
NeuHrn.specific.peaks	411	roadmap_epigenomics	0	0.652187	4942	499	863	578	863	647	14437	31746	60483	roadmap_epigenomics H3K27ac	NA	NA	H3K27ac	NA	NA	E022-H3K27ac.narrowPeak	140385	1	1
NeuHrn.specific.peaks	289	roadmap_epigenomics	0	0.641394	5079	499	892	553	892	648	15009	31609	59911	roadmap_epigenomics H3K9ac	NA	NA	H3K9ac	NA	NA	E008-H3K9ac.narrowPeak	146435	1	1
NeuHrn.specific.peaks	1053	roadmap_epigenomics	0	0.801789	2256	499	527	927	927	651	5660	34432	69260	roadmap_epigenomics H3K36me3	NA	NA	H3K36me3	NA	NA	E114-H3K36me3.narrowPeak	218156	1	1
NeuHrn.specific.peaks	1073	roadmap_epigenomics	0	0.631937	5143	499	913	542	913	651	15365	31545	59555	roadmap_epigenomics H2A.Z	NA	NA	H2A.Z	NA	NA	E116-H2A.Z.narrowPeak	84293	1	1
NeuHrn.specific.peaks	853	roadmap_epigenomics	0	0.65902	4643	499	843	615	843	652	13503	32045	61417	roadmap_epigenomics H3K9ac	NA	NA	H3K9ac	NA	NA	E087-H3K9ac.narrowPeak	62373	1	1
NeuHrn.specific.peaks	14	jaspar_motifs	0	0.785062	2433	499	556	905	905	653	6216	34255	68704	jaspar_motifs	NA	NA	NA	NA	NA	ELK1.bed	50237	1	1
NeuHrn.specific.peaks	1010	roadmap_epigenomics	0	0.80604	2152	499	520	940	940	653	5376	34536	69544	roadmap_epigenomics H3K36me3	NA	NA	H3K36me3	NA	NA	E108-H3K36me3.narrowPeak	243253	1	1
NeuHrn.specific.peaks	1077	roadmap_epigenomics	0	0.705375	3925	499	748	713	748	653	10877	32763	64043	roadmap_epigenomics H3K4me1	NA	NA	H3K4me1	NA	NA	E116-H3K4me1.narrowPeak	129102	1	1
NeuHrn.specific.peaks	394	roadmap_epigenomics	0	0.801698	2192	499	528	936	936	654	5502	34496	69418	roadmap_epigenomics H3K36me3	NA	NA	H3K36me3	NA	NA	E020-H3K36me3.narrowPeak	225918	1	1
NeuHrn.specific.peaks	462	roadmap_epigenomics	0	0.687966	4233	499	785	679	785	654	11940	32455	62980	roadmap_epigenomics H3K4me3	NA	NA	H3K4me3	NA	NA	E029-H3K4me3.narrowPeak	29603	1	1
NeuHrn.specific.peaks	1153	roadmap_epigenomics	0	0.638911	5017	499	897	566	897	654	14885	31671	60035	roadmap_epigenomics H3K9ac	NA	NA	H3K9ac	NA	NA	E122-H3K9ac.narrowPeak	64268	1	1
NeuHrn.specific.peaks	133	roadmap_epigenomics	0	0.581332	5890	499	1014	455	1014	656	18546	30798	56374	roadmap_epigenomics H3K4me1	NA	NA	H3K4me1	NA	NA	E001-H3K4me1.narrowPeak	308752	1	1
NeuHrn.specific.peaks	344	roadmap_epigenomics	0	0.568596	6057	499	1042	428	1042	656	19332	30631	55588	roadmap_epigenomics H3K4me1	NA	NA	H3K4me1	NA	NA	E016-H3K4me1.narrowPeak	292509	1	1
NeuHrn.specific.peaks	1093	roadmap_epigenomics	0	0.659748	4583	499	842	626	842	656	13327	32105	61593	roadmap_epigenomics H3K9ac	NA	NA	H3K9ac	NA	NA	E117-H3K9ac.narrowPeak	64459	1	1
NeuHrn.specific.peaks	514	roadmap_epigenomics	0	0.667486	4441	499	825	646	825	657	12814	32247	62106	roadmap_epigenomics H3K4me3	NA	NA	H3K4me3	NA	NA	E037-H3K4me3.narrowPeak	49582	1	1
NeuHrn.specific.peaks	1210	roadmap_epigenomics	0	0.778416	2466	499	574	897	897	657	6348	34222	68572	roadmap_epigenomics H3K36me3	NA	NA	H3K36me3	NA	NA	E127-H3K36me3.narrowPeak	328746	1	1
NeuHrn.specific.peaks	980	roadmap_epigenomics	0	0.624124	5113	499	928	547	928	658	15434	31575	59486	roadmap_epigenomics H3K4me1	NA	NA	H3K4me1	NA	NA	E103-H3K4me1.narrowPeak	172046	1	1
NeuHrn.specific.peaks	1201	roadmap_epigenomics	0	0.648164	4708	499	872	604	872	658	13867	31980	61053	roadmap_epigenomics H3K4me3	NA	NA	H3K4me3	NA	NA	E126-H3K4me3.narrowPeak	53084	1	1
NeuHrn.specific.peaks	830	roadmap_epigenomics	0	0.582532	5818	499	1009	468	1009	659	18314	30870	56606	roadmap_epigenomics	NA	NA	NA	NA	NA	E085-DNase.hotspot.all.peaks.bed	101945	1	1
NeuHrn.specific.peaks	21	jaspar_motifs	0	0.704683	3764	499	752	728	752	660	10458	32924	64462	jaspar_motifs	NA	NA	NA	NA	NA	En1.bed	181484	1	1
NeuHrn.specific.peaks	1137	roadmap_epigenomics	0	0.544742	6338	499	1091	391	1091	660	20762	30350	54158	roadmap_epigenomics H3K4me1	NA	NA	H3K4me1	NA	NA	E121-H3K4me1.narrowPeak	248358	1	1
NeuHrn.specific.peaks	1065	roadmap_epigenomics	0	0.631915	4985	499	914	571	914	661	14928	31703	59992	roadmap_epigenomics H3K4me1	NA	NA	H3K4me1	NA	NA	E115-H3K4me1.narrowPeak	130974	1	1
NeuHrn.specific.peaks	1084	roadmap_epigenomics	0	0.480332	7113	499	1185	298	1185	661	24997	29575	49923	roadmap_epigenomics	NA	NA	NA	NA	NA	E117-DNase.macs2.narrowPeak	206915	1	1
NeuHrn.specific.peaks	260	roadmap_epigenomics	0	0.723125	3385	499	706	782	782	662	9233	33303	65687	roadmap_epigenomics H3K79me1	NA	NA	H3K79me1	NA	NA	E007-H3K79me1.narrowPeak	189270	1	1
NeuHrn.specific.peaks	790	roadmap_epigenomics	0	0.577541	5820	499	1020	467	1020	662	18439	30868	56481	roadmap_epigenomics H3K27ac	NA	NA	H3K27ac	NA	NA	E080-H3K27ac.narrowPeak	158566	1	1
NeuHrn.specific.peaks	395	roadmap_epigenomics	0	0.569989	5932	499	1040	450	1040	663	18942	30756	55978	roadmap_epigenomics H3K4me1	NA	NA	H3K4me1	NA	NA	E020-H3K4me1.narrowPeak	289315	1	1
NeuHrn.specific.peaks	984	roadmap_epigenomics	0	0.610808	5309	499	960	529	960	663	16251	31379	58669	roadmap_epigenomics H3K27ac	NA	NA	H3K27ac	NA	NA	E104-H3K27ac.narrowPeak	154116	1	1
NeuHrn.specific.peaks	376	roadmap_epigenomics	0	0.591945	5581	499	997	496	997	664	17426	31107	57494	roadmap_epigenomics H4K5ac	NA	NA	H4K5ac	NA	NA	E017-H4K5ac.narrowPeak	228094	1	1
NeuHrn.specific.peaks	561	roadmap_epigenomics	0	0.788022	2043	499	553	951	951	668	5216	34645	69704	roadmap_epigenomics H3K36me3	NA	NA	H3K36me3	NA	NA	E045-H3K36me3.narrowPeak	196732	1	1
NeuHrn.specific.peaks	957	roadmap_epigenomics	0	0.621259	5012	499	938	569	938	669	15208	31676	59712	roadmap_epigenomics H3K27ac	NA	NA	H3K27ac	NA	NA	E100-H3K27ac.narrowPeak	163059	1	1
NeuHrn.specific.peaks	25	jaspar_motifs	0	0.743538	2697	499	655	856	856	670	7224	33991	67696	jaspar_motifs	NA	NA	NA	NA	NA	FOXA1.bed	138220	1	1
NeuHrn.specific.peaks	38	jaspar_motifs	0	0.646689	4533	499	876	636	876	670	13409	32155	61511	jaspar_motifs	NA	NA	NA	NA	NA	Gata1.bed	251456	1	1
NeuHrn.specific.peaks	612	roadmap_epigenomics	0	0.775404	2180	499	579	938	938	672	5644	34508	69276	roadmap_epigenomics H3K36me3	NA	NA	H3K36me3	NA	NA	E052-H3K36me3.narrowPeak	253329	1	1
NeuHrn.specific.peaks	1125	roadmap_epigenomics	0	0.592875	5377	499	995	523	995	672	16827	31311	58093	roadmap_epigenomics H3K4me1	NA	NA	H3K4me1	NA	NA	E120-H3K4me1.narrowPeak	205523	1	1
NeuHrn.specific.peaks	885	roadmap_epigenomics	0	0.632137	4689	499	912	608	912	673	14099	31999	60821	roadmap_epigenomics H3K27ac	NA	NA	H3K27ac	NA	NA	E091-H3K27ac.narrowPeak	113305	1	1
NeuHrn.specific.peaks	939	roadmap_epigenomics	0	0.553528	5956	499	1075	446	1075	673	19429	30732	55491	roadmap_epigenomics	NA	NA	NA	NA	NA	E098-DNase.hotspot.all.peaks.bed	99648	1	1
NeuHrn.specific.peaks	972	roadmap_epigenomics	0	0.768956	2232	499	587	932	932	673	5821	34456	69099	roadmap_epigenomics H3K36me3	NA	NA	H3K36me3	NA	NA	E102-H3K36me3.narrowPeak	305376	1	1
NeuHrn.specific.peaks	1064	roadmap_epigenomics	0	0.700807	3463	499	756	768	768	674	9700	33225	65220	roadmap_epigenomics H3K36me3	NA	NA	H3K36me3	NA	NA	E115-H3K36me3.narrowPeak	329649	1	1
NeuHrn.specific.peaks	157	roadmap_epigenomics	0	0.609733	5043	499	964	562	964	675	15524	31645	59396	roadmap_epigenomics H3K27ac	NA	NA	H3K27ac	NA	NA	E003-H3K27ac.narrowPeak	166867	1	1
NeuHrn.specific.peaks	637	roadmap_epigenomics	0	0.524085	6373	499	1137	388	1137	675	21449	30315	53471	roadmap_epigenomics	NA	NA	NA	NA	NA	E056-DNase.hotspot.all.peaks.bed	118022	1	1
NeuHrn.specific.peaks	1224	roadmap_epigenomics	0	0.649788	4384	499	869	657	869	675	12944	32304	61976	roadmap_epigenomics H3K4me1	NA	NA	H3K4me1	NA	NA	E128-H3K4me1.narrowPeak	167418	1	1
NeuHrn.specific.peaks	1090	roadmap_epigenomics	0	0.592814	5253	499	996	534	996	676	16475	31435	58445	roadmap_epigenomics H3K4me2	NA	NA	H3K4me2	NA	NA	E117-H3K4me2.narrowPeak	85230	1	1
NeuHrn.specific.peaks	380	roadmap_epigenomics	0	0.789304	1843	499	551	980	980	677	4705	34845	70215	roadmap_epigenomics H3K36me3	NA	NA	H3K36me3	NA	NA	E018-H3K36me3.narrowPeak	167107	1	1
NeuHrn.specific.peaks	1032	roadmap_epigenomics	0	0.792434	1793	499	543	988	988	677	4562	34895	70358	roadmap_epigenomics H3K36me3	NA	NA	H3K36me3	NA	NA	E111-H3K36me3.narrowPeak	219883	1	1
NeuHrn.specific.peaks	332	roadmap_epigenomics	0	0.637921	4523	499	901	637	901	679	13532	32165	61388	roadmap_epigenomics H3K9ac	NA	NA	H3K9ac	NA	NA	E014-H3K9ac.narrowPeak	74764	1	1
NeuHrn.specific.peaks	353	roadmap_epigenomics	0	0.69603	3449	499	766	771	771	679	9720	33239	65200	roadmap_epigenomics H2AK9ac	NA	NA	H2AK9ac	NA	NA	E017-H2AK9ac.narrowPeak	85399	1	1
NeuHrn.specific.peaks	1051	roadmap_epigenomics	0	0.598132	5084	499	986	552	986	679	15879	31604	59041	roadmap_epigenomics H3K27ac	NA	NA	H3K27ac	NA	NA	E114-H3K27ac.narrowPeak	69552	1	1
NeuHrn.specific.peaks	1105	roadmap_epigenomics	0	0.661609	4052	499	838	699	838	679	11838	32636	63082	roadmap_epigenomics H3K9ac	NA	NA	H3K9ac	NA	NA	E118-H3K9ac.narrowPeak	55312	1	1
NeuHrn.specific.peaks	453	roadmap_epigenomics	0	0.646068	4340	499	878	664	878	680	12883	32348	62037	roadmap_epigenomics H3K4me3	NA	NA	H3K4me3	NA	NA	E028-H3K4me3.narrowPeak	55009	1	1
NeuHrn.specific.peaks	139	roadmap_epigenomics	0	0.716173	2965	499	728	821	821	683	8192	33723	66728	roadmap_epigenomics H3K4me1	NA	NA	H3K4me1	NA	NA	E002-H3K4me1.narrowPeak	155106	1	1
NeuHrn.specific.peaks	700	roadmap_epigenomics	0	0.600754	4990	499	980	570	980	683	15556	31698	59364	roadmap_epigenomics H3K9ac	NA	NA	H3K9ac	NA	NA	E066-H3K9ac.narrowPeak	109612	1	1
NeuHrn.specific.peaks	1088	roadmap_epigenomics	0	0.777511	1865	499	575	974	974	683	4828	34823	70092	roadmap_epigenomics H3K36me3	NA	NA	H3K36me3	NA	NA	E117-H3K36me3.narrowPeak	316292	1	1
NeuHrn.specific.peaks	195	roadmap_epigenomics	0	0.513556	6238	499	1147	405	1147	684	21364	30450	53556	roadmap_epigenomics	NA	NA	NA	NA	NA	E005-DNase.hotspot.fdr0.01.peaks.bed	152281	1	1
NeuHrn.specific.peaks	585	roadmap_epigenomics	0	0.642681	4326	499	888	669	888	685	12900	32362	62020	roadmap_epigenomics H3K4me3	NA	NA	H3K4me3	NA	NA	E048-H3K4me3.narrowPeak	54033	1	1
NeuHrn.specific.peaks	1071	roadmap_epigenomics	0	0.754799	2241	499	630	930	930	686	5945	34447	68975	roadmap_epigenomics H4K20me1	NA	NA	H4K20me1	NA	NA	E115-H4K20me1.narrowPeak	156913	1	1
NeuHrn.specific.peaks	34	jaspar_motifs	0	0.770242	1836	499	584	982	982	688	4796	34852	70124	jaspar_motifs	NA	NA	NA	NA	NA	Foxq1.bed	101550	1	1
NeuHrn.specific.peaks	439	roadmap_epigenomics	0	0.584876	5048	499	1007	561	1007	689	16057	31640	58863	roadmap_epigenomics H3K9ac	NA	NA	H3K9ac	NA	NA	E026-H3K9ac.narrowPeak	80130	1	1
NeuHrn.specific.peaks	1	jaspar_motifs	0	0.570729	5301	499	1039	531	1039	690	17108	31387	57812	jaspar_motifs	NA	NA	NA	NA	NA	AP1.bed	236498	1	1
NeuHrn.specific.peaks	455	roadmap_epigenomics	0	0.565589	5409	499	1052	520	1052	690	17543	31279	57377	roadmap_epigenomics	NA	NA	NA	NA	NA	E029-DNase.hotspot.all.peaks.bed	102996	1	1
NeuHrn.specific.peaks	818	roadmap_epigenomics	0	0.59345	4942	499	992	578	992	690	15569	31746	59351	roadmap_epigenomics H3K4me3	NA	NA	H3K4me3	NA	NA	E083-H3K4me3.narrowPeak	112130	1	1
NeuHrn.specific.peaks	105	jaspar_motifs	0	0.686422	3362	499	790	784	790	691	9600	33326	65320	jaspar_motifs	NA	NA	NA	NA	NA	SPI1.bed	158495	1	1
NeuHrn.specific.peaks	804	roadmap_epigenomics	0	0.435131	6554	499	1212	361	1212	691	24968	30134	49952	roadmap_epigenomics	NA	NA	NA	NA	NA	E082-DNase.hotspot.all.peaks.bed	115813	1	1
NeuHrn.specific.peaks	377	roadmap_epigenomics	0	0.559994	5422	499	1060	518	1060	692	17715	31266	57205	roadmap_epigenomics H4K8ac	NA	NA	H4K8ac	NA	NA	E017-H4K8ac.narrowPeak	220348	1	1
NeuHrn.specific.peaks	272	roadmap_epigenomics	0	0.756058	1981	499	622	962	962	694	5259	34707	69661	roadmap_epigenomics H2BK15ac	NA	NA	H2BK15ac	NA	NA	E008-H2BK15ac.narrowPeak	52215	1	1
NeuHrn.specific.peaks	920	roadmap_epigenomics	0	0.759871	1877	499	614	972	972	695	4964	34811	69956	roadmap_epigenomics H3K36me3	NA	NA	H3K36me3	NA	NA	E095-H3K36me3.narrowPeak	283273	1	1
NeuHrn.specific.peaks	1136	roadmap_epigenomics	0	0.767695	1747	499	590	995	995	695	4581	34941	70339	roadmap_epigenomics H3K36me3	NA	NA	H3K36me3	NA	NA	E121-H3K36me3.narrowPeak	200998	1	1
NeuHrn.specific.peaks	1087	roadmap_epigenomics	0	0.754378	2004	499	631	957	957	696	5330	34684	69590	roadmap_epigenomics H3K27me3	NA	NA	H3K27me3	NA	NA	E117-H3K27me3.narrowPeak	219132	1	1
NeuHrn.specific.peaks	1193	roadmap_epigenomics	0	0.709191	2741	499	739	850	850	696	7658	33947	67262	roadmap_epigenomics H4K20me1	NA	NA	H4K20me1	NA	NA	E125-H4K20me1.narrowPeak	167656	1	1
NeuHrn.specific.peaks	537	roadmap_epigenomics	0	0.722439	2561	499	710	882	882	697	7050	34127	67870	roadmap_epigenomics H3K36me3	NA	NA	H3K36me3	NA	NA	E041-H3K36me3.narrowPeak	202883	1	1
NeuHrn.specific.peaks	1085	roadmap_epigenomics	0	0.607539	4586	499	967	625	967	697	14263	32102	60657	roadmap_epigenomics H2A.Z	NA	NA	H2A.Z	NA	NA	E117-H2A.Z.narrowPeak	87589	1	1
NeuHrn.specific.peaks	1172	roadmap_epigenomics	0	0.572001	5057	499	1037	558	1037	698	16366	31631	58554	roadmap_epigenomics H3K27ac	NA	NA	H3K27ac	NA	NA	E124-H3K27ac.narrowPeak	154661	1	1
NeuHrn.specific.peaks	867	roadmap_epigenomics	0	0.590926	4757	499	999	600	999	699	15085	31931	59835	roadmap_epigenomics H3K27ac	NA	NA	H3K27ac	NA	NA	E089-H3K27ac.narrowPeak	114770	1	1
NeuHrn.specific.peaks	912	roadmap_epigenomics	0	0.616966	4395	499	946	652	946	699	13540	32293	61380	roadmap_epigenomics H3K27ac	NA	NA	H3K27ac	NA	NA	E094-H3K27ac.narrowPeak	98227	1	1
NeuHrn.specific.peaks	327	roadmap_epigenomics	0	0.553525	5356	499	1076	526	1076	700	17678	31332	57242	roadmap_epigenomics H3K27ac	NA	NA	H3K27ac	NA	NA	E014-H3K27ac.narrowPeak	149305	1	1
NeuHrn.specific.peaks	1037	roadmap_epigenomics	0	0.604153	4565	499	975	630	975	701	14267	32123	60653	roadmap_epigenomics H3K27ac	NA	NA	H3K27ac	NA	NA	E112-H3K27ac.narrowPeak	123675	1	1
NeuHrn.specific.peaks	533	roadmap_epigenomics	0	0.621604	4326	499	937	669	937	702	13260	32362	61660	roadmap_epigenomics H3K4me3	NA	NA	H3K4me3	NA	NA	E040-H3K4me3.narrowPeak	63506	1	1
NeuHrn.specific.peaks	292	roadmap_epigenomics	0	0.651156	3565	499	867	751	867	706	10627	33123	64293	roadmap_epigenomics H4K20me1	NA	NA	H4K20me1	NA	NA	E008-H4K20me1.narrowPeak	284618	1	1
NeuHrn.specific.peaks	954	roadmap_epigenomics	0	0.535339	5538	499	1116	502	1116	706	18678	31150	56242	roadmap_epigenomics	NA	NA	NA	NA	NA	E100-DNase.hotspot.all.peaks.bed	100231	1	1
NeuHrn.specific.peaks	510	roadmap_epigenomics	0	0.605778	4397	499	971	651	971	707	13750	32291	61170	roadmap_epigenomics H3K27ac	NA	NA	H3K27ac	NA	NA	E037-H3K27ac.narrowPeak	75680	1	1
NeuHrn.specific.peaks	1063	roadmap_epigenomics	0	0.700803	2638	499	757	866	866	707	7458	34050	67462	roadmap_epigenomics H3K27me3	NA	NA	H3K27me3	NA	NA	E115-H3K27me3.narrowPeak	239992	1	1
NeuHrn.specific.peaks	1141	roadmap_epigenomics	0	0.54586	5254	499	1089	533	1089	707	17563	31434	57357	roadmap_epigenomics H3K9ac	NA	NA	H3K9ac	NA	NA	E121-H3K9ac.narrowPeak	104109	1	1
NeuHrn.specific.peaks	193	roadmap_epigenomics	0	0.627752	3984	499	920	705	920	708	12176	32704	62744	roadmap_epigenomics H4K8ac	NA	NA	H4K8ac	NA	NA	E004-H4K8ac.narrowPeak	131599	1	1
NeuHrn.specific.peaks	518	roadmap_epigenomics	0	0.766886	1433	499	591	1037	1037	709	3771	35255	71149	roadmap_epigenomics H3K36me3	NA	NA	H3K36me3	NA	NA	E038-H3K36me3.narrowPeak	143886	1	1
NeuHrn.specific.peaks	909	roadmap_epigenomics	0	0.51272	5721	499	1152	477	1152	709	19845	30967	55075	roadmap_epigenomics	NA	NA	NA	NA	NA	E094-DNase.hotspot.all.peaks.bed	111721	1	1
NeuHrn.specific.peaks	1232	roadmap_epigenomics	0	0.512836	5736	499	1151	476	1151	709	19887	30952	55033	roadmap_epigenomics H3K27ac	NA	NA	H3K27ac	NA	NA	E129-H3K27ac.narrowPeak	145040	1	1
NeuHrn.specific.peaks	33	jaspar_motifs	0	0.750019	1745	499	638	996	996	711	4677	34943	70243	jaspar_motifs	NA	NA	NA	NA	NA	Foxd3.bed	93705	1	1
NeuHrn.specific.peaks	103	jaspar_motifs	0	0.717773	2352	499	723	912	912	711	6527	34336	68393	jaspar_motifs	NA	NA	NA	NA	NA	SOX9.bed	119104	1	1
NeuHrn.specific.peaks	1066	roadmap_epigenomics	0	0.61043	4289	499	963	673	963	712	13352	32399	61568	roadmap_epigenomics H3K4me2	NA	NA	H3K4me2	NA	NA	E115-H3K4me2.narrowPeak	70889	1	1
NeuHrn.specific.peaks	472	roadmap_epigenomics	0	0.625916	3873	499	926	716	926	714	11886	32815	63034	roadmap_epigenomics H3K4me3	NA	NA	H3K4me3	NA	NA	E031-H3K4me3.narrowPeak	39911	1	1
NeuHrn.specific.peaks	99	jaspar_motifs	0	0.710633	2355	499	737	911	911	716	6595	34333	68325	jaspar_motifs	NA	NA	NA	NA	NA	RUNX1.bed	114026	1	1
NeuHrn.specific.peaks	360	roadmap_epigenomics	0	0.529794	5372	499	1124	525	1124	716	18325	31316	56595	roadmap_epigenomics H3K18ac	NA	NA	H3K18ac	NA	NA	E017-H3K18ac.narrowPeak	267008	1	1
NeuHrn.specific.peaks	313	roadmap_epigenomics	0	0.607395	4173	499	968	683	968	717	13069	32515	61851	roadmap_epigenomics H3K9ac	NA	NA	H3K9ac	NA	NA	E011-H3K9ac.narrowPeak	58342	1	1
NeuHrn.specific.peaks	321	roadmap_epigenomics	0	0.537008	5159	499	1111	541	1111	717	17497	31529	57423	roadmap_epigenomics H3K27ac	NA	NA	H3K27ac	NA	NA	E013-H3K27ac.narrowPeak	139247	1	1
NeuHrn.specific.peaks	273	roadmap_epigenomics	0	0.692558	2563	499	775	881	881	718	7330	34125	67590	roadmap_epigenomics H2BK20ac	NA	NA	H2BK20ac	NA	NA	E008-H2BK20ac.narrowPeak	115418	1	1
NeuHrn.specific.peaks	1079	roadmap_epigenomics	0	0.598378	4292	499	985	671	985	718	13581	32396	61339	roadmap_epigenomics H3K4me3	NA	NA	H3K4me3	NA	NA	E116-H3K4me3.narrowPeak	76188	1	1
NeuHrn.specific.peaks	535	roadmap_epigenomics	0	0.558304	4789	499	1064	595	1064	719	15877	31899	59043	roadmap_epigenomics H3K27ac	NA	NA	H3K27ac	NA	NA	E041-H3K27ac.narrowPeak	106489	1	1
NeuHrn.specific.peaks	365	roadmap_epigenomics	0	0.543639	5017	499	1096	566	1096	720	16905	31671	58015	roadmap_epigenomics H3K4ac	NA	NA	H3K4ac	NA	NA	E017-H3K4ac.narrowPeak	243226	1	1
NeuHrn.specific.peaks	219	roadmap_epigenomics	0	0.491505	5583	499	1170	495	1170	721	20041	31105	54879	roadmap_epigenomics	NA	NA	NA	NA	NA	E006-DNase.hotspot.all.peaks.bed	102220	1	1
NeuHrn.specific.peaks	308	roadmap_epigenomics	0	0.546647	4884	499	1086	583	1086	723	16431	31804	58489	roadmap_epigenomics H3K27ac	NA	NA	H3K27ac	NA	NA	E011-H3K27ac.narrowPeak	157698	1	1
NeuHrn.specific.peaks	587	roadmap_epigenomics	0	0.498554	5464	499	1165	509	1165	724	19465	31224	55455	roadmap_epigenomics H3K27ac	NA	NA	H3K27ac	NA	NA	E049-H3K27ac.narrowPeak	126928	1	1
NeuHrn.specific.peaks	348	roadmap_epigenomics	0	0.450593	5791	499	1204	471	1204	725	22009	30897	52911	roadmap_epigenomics	NA	NA	NA	NA	NA	E017-DNase.hotspot.all.peaks.bed	116036	1	1
NeuHrn.specific.peaks	378	roadmap_epigenomics	0	0.542885	4915	499	1098	581	1098	726	16614	31773	58306	roadmap_epigenomics H4K91ac	NA	NA	H4K91ac	NA	NA	E017-H4K91ac.narrowPeak	263824	1	1
NeuHrn.specific.peaks	846	roadmap_epigenomics	0	0.595122	4117	499	991	689	991	726	13125	32571	61795	roadmap_epigenomics H3K9ac	NA	NA	H3K9ac	NA	NA	E086-H3K9ac.narrowPeak	45056	1	1
NeuHrn.specific.peaks	27	jaspar_motifs	0	0.697243	2281	499	761	922	922	727	6505	34407	68415	jaspar_motifs	NA	NA	NA	NA	NA	FOXD1.bed	124275	1	1
NeuHrn.specific.peaks	796	roadmap_epigenomics	0	0.407914	5837	499	1220	463	1220	727	23739	30851	51181	roadmap_epigenomics	NA	NA	NA	NA	NA	E081-DNase.hotspot.all.peaks.bed	115452	1	1
NeuHrn.specific.peaks	1089	roadmap_epigenomics	0	0.523257	5140	499	1139	544	1139	727	17789	31548	57131	roadmap_epigenomics H3K4me1	NA	NA	H3K4me1	NA	NA	E117-H3K4me1.narrowPeak	156440	1	1
NeuHrn.specific.peaks	1166	roadmap_epigenomics	0	0.616108	3724	499	950	734	950	728	11609	32964	63311	roadmap_epigenomics H3K9ac	NA	NA	H3K9ac	NA	NA	E123-H3K9ac.narrowPeak	48162	1	1
NeuHrn.specific.peaks	1240	roadmap_epigenomics	0	0.69706	2279	499	762	923	923	728	6501	34409	68419	roadmap_epigenomics H4K20me1	NA	NA	H4K20me1	NA	NA	E129-H4K20me1.narrowPeak	157684	1	1
NeuHrn.specific.peaks	767	roadmap_epigenomics	0	0.586497	4178	499	1006	682	1006	729	13466	32510	61454	roadmap_epigenomics H3K9ac	NA	NA	H3K9ac	NA	NA	E076-H3K9ac.narrowPeak	60933	1	1
NeuHrn.specific.peaks	315	roadmap_epigenomics	0	0.566176	4426	499	1050	648	1050	732	14613	32262	60307	roadmap_epigenomics H3K27ac	NA	NA	H3K27ac	NA	NA	E012-H3K27ac.narrowPeak	157441	1	1
NeuHrn.specific.peaks	1221	roadmap_epigenomics	0	0.554221	4587	499	1073	624	1073	732	15357	32101	59563	roadmap_epigenomics H3K27ac	NA	NA	H3K27ac	NA	NA	E128-H3K27ac.narrowPeak	84034	1	1
NeuHrn.specific.peaks	96	jaspar_motifs	0	0.723444	1715	499	705	1000	1000	735	4756	34973	70164	jaspar_motifs	NA	NA	NA	NA	NA	RORA_1.bed	84472	1	1
NeuHrn.specific.peaks	1081	roadmap_epigenomics	0	0.596038	3827	499	990	719	990	736	12246	32861	62674	roadmap_epigenomics H3K9ac	NA	NA	H3K9ac	NA	NA	E116-H3K9ac.narrowPeak	50587	1	1
NeuHrn.specific.peaks	237	roadmap_epigenomics	0	0.651694	2781	499	865	847	865	737	8375	33907	66545	roadmap_epigenomics H3K79me1	NA	NA	H3K79me1	NA	NA	E006-H3K79me1.narrowPeak	327836	1	1
NeuHrn.specific.peaks	352	roadmap_epigenomics	0	0.562994	4386	499	1057	656	1057	737	14558	32302	60362	roadmap_epigenomics H2AK5ac	NA	NA	H2AK5ac	NA	NA	E017-H2AK5ac.narrowPeak	296191	1	1
NeuHrn.specific.peaks	1186	roadmap_epigenomics	0	0.728527	1523	499	692	1023	1023	738	4204	35165	70716	roadmap_epigenomics H3K36me3	NA	NA	H3K36me3	NA	NA	E125-H3K36me3.narrowPeak	248866	1	1
NeuHrn.specific.peaks	903	roadmap_epigenomics	0	0.551476	4503	499	1080	639	1080	739	15161	32185	59759	roadmap_epigenomics H3K27ac	NA	NA	H3K27ac	NA	NA	E093-H3K27ac.narrowPeak	114849	1	1
NeuHrn.specific.peaks	1076	roadmap_epigenomics	0	0.740158	1302	499	668	1050	1050	739	3548	35386	71372	roadmap_epigenomics H3K36me3	NA	NA	H3K36me3	NA	NA	E116-H3K36me3.narrowPeak	165408	1	1
NeuHrn.specific.peaks	1112	roadmap_epigenomics	0	0.743168	1208	499	656	1062	1062	739	3282	35480	71638	roadmap_epigenomics H3K36me3	NA	NA	H3K36me3	NA	NA	E119-H3K36me3.narrowPeak	199451	1	1
NeuHrn.specific.peaks	170	roadmap_epigenomics	0	0.573509	4107	499	1031	691	1031	740	13500	32581	61420	roadmap_epigenomics H4K5ac	NA	NA	H4K5ac	NA	NA	E003-H4K5ac.narrowPeak	130660	1	1
NeuHrn.specific.peaks	1086	roadmap_epigenomics	0	0.568293	4260	499	1044	676	1044	740	14067	32428	60853	roadmap_epigenomics H3K27ac	NA	NA	H3K27ac	NA	NA	E117-H3K27ac.narrowPeak	69022	1	1
NeuHrn.specific.peaks	1184	roadmap_epigenomics	0	0.488265	5124	499	1176	546	1176	740	18694	31564	56226	roadmap_epigenomics H3K27ac	NA	NA	H3K27ac	NA	NA	E125-H3K27ac.narrowPeak	117667	1	1
NeuHrn.specific.peaks	523	roadmap_epigenomics	0	0.576547	4048	499	1023	701	1023	741	13263	32640	61657	roadmap_epigenomics H3K27ac	NA	NA	H3K27ac	NA	NA	E039-H3K27ac.narrowPeak	79886	1	1
NeuHrn.specific.peaks	1203	roadmap_epigenomics	0	0.581519	3926	499	1012	712	1012	741	12801	32762	62119	roadmap_epigenomics H3K9ac	NA	NA	H3K9ac	NA	NA	E126-H3K9ac.narrowPeak	50774	1	1
NeuHrn.specific.peaks	149	roadmap_epigenomics	0	0.626083	3212	499	925	804	925	743	9956	33476	64964	roadmap_epigenomics H2BK12ac	NA	NA	H2BK12ac	NA	NA	E003-H2BK12ac.narrowPeak	175442	1	1
NeuHrn.specific.peaks	777	roadmap_epigenomics	0	0.670713	2363	499	819	910	910	743	6974	34325	67946	roadmap_epigenomics H3K36me3	NA	NA	H3K36me3	NA	NA	E078-H3K36me3.narrowPeak	225977	1	1
NeuHrn.specific.peaks	1208	roadmap_epigenomics	0	0.516892	4791	499	1143	594	1143	745	16869	31897	58051	roadmap_epigenomics H3K27ac	NA	NA	H3K27ac	NA	NA	E127-H3K27ac.narrowPeak	94932	1	1
NeuHrn.specific.peaks	182	roadmap_epigenomics	0	0.551862	4338	499	1079	666	1079	748	14646	32350	60274	roadmap_epigenomics H3K27ac	NA	NA	H3K27ac	NA	NA	E004-H3K27ac.narrowPeak	144882	1	1
NeuHrn.specific.peaks	541	roadmap_epigenomics	0	0.567352	4058	499	1049	696	1049	748	13470	32630	61450	roadmap_epigenomics H3K27ac	NA	NA	H3K27ac	NA	NA	E042-H3K27ac.narrowPeak	68957	1	1
NeuHrn.specific.peaks	689	roadmap_epigenomics	0	0.554142	4292	499	1074	671	1074	748	14456	32396	60464	roadmap_epigenomics H3K27ac	NA	NA	H3K27ac	NA	NA	E065-H3K27ac.narrowPeak	141744	1	1
NeuHrn.specific.peaks	942	roadmap_epigenomics	0	0.574473	3873	499	1028	716	1028	748	12769	32815	62151	roadmap_epigenomics H3K27ac	NA	NA	H3K27ac	NA	NA	E098-H3K27ac.narrowPeak	102307	1	1
NeuHrn.specific.peaks	948	roadmap_epigenomics	0	0.605227	3417	499	973	776	973	749	10869	33271	64051	roadmap_epigenomics H3K27ac	NA	NA	H3K27ac	NA	NA	E099-H3K27ac.narrowPeak	75584	1	1
NeuHrn.specific.peaks	1134	roadmap_epigenomics	0	0.492306	4941	499	1169	580	1169	749	17996	31747	56924	roadmap_epigenomics H3K27ac	NA	NA	H3K27ac	NA	NA	E121-H3K27ac.narrowPeak	118013	1	1
NeuHrn.specific.peaks	358	roadmap_epigenomics	0	0.539132	4405	499	1103	650	1103	751	15132	32283	59788	roadmap_epigenomics H2BK5ac	NA	NA	H2BK5ac	NA	NA	E017-H2BK5ac.narrowPeak	166240	1	1
NeuHrn.specific.peaks	1161	roadmap_epigenomics	0	0.714007	1517	499	731	1024	1024	751	4268	35171	70652	roadmap_epigenomics H3K36me3	NA	NA	H3K36me3	NA	NA	E123-H3K36me3.narrowPeak	190885	1	1
NeuHrn.specific.peaks	169	roadmap_epigenomics	0	0.652966	2480	499	862	896	896	752	7487	34208	67433	roadmap_epigenomics H4K20me1	NA	NA	H4K20me1	NA	NA	E003-H4K20me1.narrowPeak	266573	1	1
NeuHrn.specific.peaks	375	roadmap_epigenomics	0	0.676166	2034	499	806	952	952	752	5984	34654	68936	roadmap_epigenomics H4K20me1	NA	NA	H4K20me1	NA	NA	E017-H4K20me1.narrowPeak	192747	1	1
NeuHrn.specific.peaks	434	roadmap_epigenomics	0	0.480428	4979	499	1184	572	1184	752	18455	31709	56465	roadmap_epigenomics H3K27ac	NA	NA	H3K27ac	NA	NA	E026-H3K27ac.narrowPeak	107738	1	1
NeuHrn.specific.peaks	775	roadmap_epigenomics	0	0.532546	4504	499	1118	638	1118	752	15591	32184	59329	roadmap_epigenomics H3K27ac	NA	NA	H3K27ac	NA	NA	E078-H3K27ac.narrowPeak	97357	1	1
NeuHrn.specific.peaks	451	roadmap_epigenomics	0	0.690196	1841	499	778	981	981	753	5327	34847	69593	roadmap_epigenomics H3K36me3	NA	NA	H3K36me3	NA	NA	E028-H3K36me3.narrowPeak	214706	1	1
NeuHrn.specific.peaks	859	roadmap_epigenomics	0	0.656476	2406	499	853	908	908	753	7236	34282	67684	roadmap_epigenomics H3K36me3	NA	NA	H3K36me3	NA	NA	E088-H3K36me3.narrowPeak	301941	1	1
NeuHrn.specific.peaks	1238	roadmap_epigenomics	0	0.577871	3628	499	1019	740	1019	753	11957	33060	62963	roadmap_epigenomics H3K79me2	NA	NA	H3K79me2	NA	NA	E129-H3K79me2.narrowPeak	217633	1	1
NeuHrn.specific.peaks	354	roadmap_epigenomics	0	0.535393	4388	499	1115	655	1115	756	15163	32300	59757	roadmap_epigenomics H2BK120ac	NA	NA	H2BK120ac	NA	NA	E017-H2BK120ac.narrowPeak	223586	1	1
NeuHrn.specific.peaks	270	roadmap_epigenomics	0	0.607934	3155	499	966	808	966	758	10041	33533	64879	roadmap_epigenomics H2BK120ac	NA	NA	H2BK120ac	NA	NA	E008-H2BK120ac.narrowPeak	97797	1	1
NeuHrn.specific.peaks	1199	roadmap_epigenomics	0	0.564563	3817	499	1054	720	1054	758	12781	32871	62139	roadmap_epigenomics H3K4me1	NA	NA	H3K4me1	NA	NA	E126-H3K4me1.narrowPeak	191399	1	1
NeuHrn.specific.peaks	597	roadmap_epigenomics	0	0.549287	4056	499	1082	697	1082	759	13825	32632	61095	roadmap_epigenomics H3K27ac	NA	NA	H3K27ac	NA	NA	E050-H3K27ac.narrowPeak	105584	1	1
NeuHrn.specific.peaks	559	roadmap_epigenomics	0	0.564154	3772	499	1055	726	1055	760	12649	32916	62271	roadmap_epigenomics H3K27ac	NA	NA	H3K27ac	NA	NA	E045-H3K27ac.narrowPeak	75483	1	1
NeuHrn.specific.peaks	821	roadmap_epigenomics	0	0.524931	4430	499	1134	647	1134	760	15536	32258	59384	roadmap_epigenomics	NA	NA	NA	NA	NA	E084-DNase.hotspot.all.peaks.bed	97163	1	1
NeuHrn.specific.peaks	660	roadmap_epigenomics	0	0.460214	4819	499	1197	591	1197	762	18529	31869	56391	roadmap_epigenomics	NA	NA	NA	NA	NA	E059-DNase.hotspot.all.peaks.bed	97703	1	1
NeuHrn.specific.peaks	1069	roadmap_epigenomics	0	0.57326	3547	499	1032	754	1032	762	11787	33141	63133	roadmap_epigenomics H3K9ac	NA	NA	H3K9ac	NA	NA	E115-H3K9ac.narrowPeak	45574	1	1
NeuHrn.specific.peaks	583	roadmap_epigenomics	0	0.720275	1138	499	717	1073	1073	763	3188	35550	71732	roadmap_epigenomics H3K36me3	NA	NA	H3K36me3	NA	NA	E048-H3K36me3.narrowPeak	130419	1	1
NeuHrn.specific.peaks	1178	roadmap_epigenomics	0	0.572646	3512	499	1033	757	1033	763	11689	33176	63231	roadmap_epigenomics H3K79me2	NA	NA	H3K79me2	NA	NA	E124-H3K79me2.narrowPeak	259679	1	1
NeuHrn.specific.peaks	1117	roadmap_epigenomics	0	0.528002	4339	499	1130	665	1130	765	15177	32349	59743	roadmap_epigenomics H3K9ac	NA	NA	H3K9ac	NA	NA	E119-H3K9ac.narrowPeak	82099	1	1
NeuHrn.specific.peaks	555	roadmap_epigenomics	0	0.580819	3339	499	1016	789	1016	768	11016	33349	63904	roadmap_epigenomics H3K36me3	NA	NA	H3K36me3	NA	NA	E044-H3K36me3.narrowPeak	227748	1	1
NeuHrn.specific.peaks	581	roadmap_epigenomics	0	0.558936	3617	499	1062	742	1062	768	12261	33071	62659	roadmap_epigenomics H3K27ac	NA	NA	H3K27ac	NA	NA	E048-H3K27ac.narrowPeak	60903	1	1
NeuHrn.specific.peaks	1067	roadmap_epigenomics	0	0.574742	3416	499	1027	777	1027	768	11355	33272	63565	roadmap_epigenomics H3K4me3	NA	NA	H3K4me3	NA	NA	E115-H3K4me3.narrowPeak	45894	1	1
NeuHrn.specific.peaks	1146	roadmap_epigenomics	0	0.529532	4196	499	1126	681	1126	769	14689	32492	60231	roadmap_epigenomics H3K27ac	NA	NA	H3K27ac	NA	NA	E122-H3K27ac.narrowPeak	71513	1	1
NeuHrn.specific.peaks	1057	roadmap_epigenomics	0	0.554228	3617	499	1072	742	1072	771	12348	33071	62572	roadmap_epigenomics H3K79me2	NA	NA	H3K79me2	NA	NA	E114-H3K79me2.narrowPeak	178931	1	1
NeuHrn.specific.peaks	1116	roadmap_epigenomics	0	0.565251	3484	499	1053	761	1053	771	11730	33204	63190	roadmap_epigenomics H3K79me2	NA	NA	H3K79me2	NA	NA	E119-H3K79me2.narrowPeak	189435	1	1
NeuHrn.specific.peaks	205	roadmap_epigenomics	0	0.543756	3800	499	1095	723	1095	772	13130	32888	61790	roadmap_epigenomics H3K27ac	NA	NA	H3K27ac	NA	NA	E005-H3K27ac.narrowPeak	123632	1	1
NeuHrn.specific.peaks	553	roadmap_epigenomics	0	0.543793	3793	499	1094	724	1094	772	13107	32895	61813	roadmap_epigenomics H3K27ac	NA	NA	H3K27ac	NA	NA	E044-H3K27ac.narrowPeak	85228	1	1
NeuHrn.specific.peaks	1074	roadmap_epigenomics	0	0.545934	3761	499	1088	730	1088	772	12963	32927	61957	roadmap_epigenomics H3K27ac	NA	NA	H3K27ac	NA	NA	E116-H3K27ac.narrowPeak	78948	1	1
NeuHrn.specific.peaks	69	jaspar_motifs	0	0.686664	1494	499	789	1030	1030	773	4362	35194	70558	jaspar_motifs	NA	NA	NA	NA	NA	NFIL3.bed	68125	1	1
NeuHrn.specific.peaks	287	roadmap_epigenomics	0	0.643894	2086	499	884	945	945	776	6414	34602	68506	roadmap_epigenomics H3K79me1	NA	NA	H3K79me1	NA	NA	E008-H3K79me1.narrowPeak	120368	1	1
NeuHrn.specific.peaks	1061	roadmap_epigenomics	0	0.540069	3765	499	1101	727	1101	776	13092	32923	61828	roadmap_epigenomics H2A.Z	NA	NA	H2A.Z	NA	NA	E115-H2A.Z.narrowPeak	84955	1	1
NeuHrn.specific.peaks	1190	roadmap_epigenomics	0	0.563984	3421	499	1056	773	1056	776	11554	33267	63366	roadmap_epigenomics H3K79me2	NA	NA	H3K79me2	NA	NA	E125-H3K79me2.narrowPeak	204539	1	1
NeuHrn.specific.peaks	341	roadmap_epigenomics	0	0.528165	4000	499	1129	702	1129	777	14093	32688	60827	roadmap_epigenomics H3K27ac	NA	NA	H3K27ac	NA	NA	E016-H3K27ac.narrowPeak	111202	1	1
NeuHrn.specific.peaks	521	roadmap_epigenomics	0	0.547169	3587	499	1085	748	1085	777	12385	33101	62535	roadmap_epigenomics H3K9ac	NA	NA	H3K9ac	NA	NA	E038-H3K9ac.narrowPeak	68734	1	1
NeuHrn.specific.peaks	979	roadmap_epigenomics	0	0.663464	1705	499	831	1003	1003	778	5127	34983	69793	roadmap_epigenomics H3K36me3	NA	NA	H3K36me3	NA	NA	E103-H3K36me3.narrowPeak	225339	1	1
NeuHrn.specific.peaks	1218	roadmap_epigenomics	0	0.710153	962	499	738	1096	1096	778	2737	35726	72183	roadmap_epigenomics H4K20me1	NA	NA	H4K20me1	NA	NA	E127-H4K20me1.narrowPeak	66333	1	1
NeuHrn.specific.peaks	152	roadmap_epigenomics	0	0.544451	3599	499	1093	745	1093	779	12475	33089	62445	roadmap_epigenomics H2BK5ac	NA	NA	H2BK5ac	NA	NA	E003-H2BK5ac.narrowPeak	151381	1	1
NeuHrn.specific.peaks	1110	roadmap_epigenomics	0	0.484457	4378	499	1181	659	1181	780	16375	32310	58545	roadmap_epigenomics H3K27ac	NA	NA	H3K27ac	NA	NA	E119-H3K27ac.narrowPeak	94618	1	1
NeuHrn.specific.peaks	1159	roadmap_epigenomics	0	0.556072	3428	499	1069	772	1069	780	11715	33260	63205	roadmap_epigenomics H3K27ac	NA	NA	H3K27ac	NA	NA	E123-H3K27ac.narrowPeak	72795	1	1
NeuHrn.specific.peaks	543	roadmap_epigenomics	0	0.538116	3679	499	1107	736	1107	781	12855	33009	62065	roadmap_epigenomics H3K36me3	NA	NA	H3K36me3	NA	NA	E042-H3K36me3.narrowPeak	199475	1	1
NeuHrn.specific.peaks	579	roadmap_epigenomics	0	0.536981	3727	499	1112	733	1112	781	13032	32961	61888	roadmap_epigenomics H3K9ac	NA	NA	H3K9ac	NA	NA	E047-H3K9ac.narrowPeak	147952	1	1
NeuHrn.specific.peaks	1003	roadmap_epigenomics	0	0.657065	1767	499	850	994	994	781	5357	34921	69563	roadmap_epigenomics H3K36me3	NA	NA	H3K36me3	NA	NA	E107-H3K36me3.narrowPeak	192972	1	1
NeuHrn.specific.peaks	1214	roadmap_epigenomics	0	0.561192	3351	499	1059	786	1059	781	11381	33337	63539	roadmap_epigenomics H3K79me2	NA	NA	H3K79me2	NA	NA	E127-H3K79me2.narrowPeak	203582	1	1
NeuHrn.specific.peaks	8	jaspar_motifs	0	0.665703	1532	499	828	1020	1020	782	4603	35156	70317	jaspar_motifs	NA	NA	NA	NA	NA	CREB1.bed	59835	1	1
NeuHrn.specific.peaks	371	roadmap_epigenomics	0	0.568522	3209	499	1043	805	1043	782	10809	33479	64111	roadmap_epigenomics H3K79me2	NA	NA	H3K79me2	NA	NA	E017-H3K79me2.narrowPeak	283489	1	1
NeuHrn.specific.peaks	355	roadmap_epigenomics	0	0.52909	3814	499	1127	722	1127	783	13474	32874	61446	roadmap_epigenomics H2BK12ac	NA	NA	H2BK12ac	NA	NA	E017-H2BK12ac.narrowPeak	250276	1	1
NeuHrn.specific.peaks	447	roadmap_epigenomics	0	0.407058	4565	499	1221	630	1221	783	19388	32123	55532	roadmap_epigenomics	NA	NA	NA	NA	NA	E028-DNase.hotspot.all.peaks.bed	103292	1	1
NeuHrn.specific.peaks	194	roadmap_epigenomics	0	0.458544	4389	499	1199	654	1199	784	17127	32299	57793	roadmap_epigenomics	NA	NA	NA	NA	NA	E005-DNase.hotspot.all.peaks.bed	103033	1	1
NeuHrn.specific.peaks	848	roadmap_epigenomics	0	0.537462	3608	499	1109	744	1109	784	12639	33080	62281	roadmap_epigenomics H3K27ac	NA	NA	H3K27ac	NA	NA	E087-H3K27ac.narrowPeak	71320	1	1
NeuHrn.specific.peaks	487	roadmap_epigenomics	0	0.691369	1085	499	777	1080	1080	785	3163	35603	71757	roadmap_epigenomics H3K36me3	NA	NA	H3K36me3	NA	NA	E033-H3K36me3.narrowPeak	134215	1	1
NeuHrn.specific.peaks	1129	roadmap_epigenomics	0	0.513062	3913	499	1150	715	1150	788	14143	32775	60777	roadmap_epigenomics H3K9ac	NA	NA	H3K9ac	NA	NA	E120-H3K9ac.narrowPeak	64700	1	1
NeuHrn.specific.peaks	172	roadmap_epigenomics	0	0.596172	2559	499	989	883	989	790	8370	34129	66550	roadmap_epigenomics H4K91ac	NA	NA	H4K91ac	NA	NA	E003-H4K91ac.narrowPeak	106841	1	1
NeuHrn.specific.peaks	690	roadmap_epigenomics	0	0.678191	1163	499	803	1069	1069	790	3450	35525	71470	roadmap_epigenomics H3K27me3	NA	NA	H3K27me3	NA	NA	E065-H3K27me3.narrowPeak	134925	1	1
NeuHrn.specific.peaks	1062	roadmap_epigenomics	0	0.530169	3588	499	1123	747	1123	790	12718	33100	62202	roadmap_epigenomics H3K27ac	NA	NA	H3K27ac	NA	NA	E115-H3K27ac.narrowPeak	105349	1	1
NeuHrn.specific.peaks	54	jaspar_motifs	0	0.683164	1078	499	794	1081	1081	791	3179	35610	71741	jaspar_motifs	NA	NA	NA	NA	NA	MEF2A.bed	49941	1	1
NeuHrn.specific.peaks	529	roadmap_epigenomics	0	0.539088	3457	499	1104	769	1104	791	12119	33231	62801	roadmap_epigenomics H3K27ac	NA	NA	H3K27ac	NA	NA	E040-H3K27ac.narrowPeak	50723	1	1
NeuHrn.specific.peaks	1140	roadmap_epigenomics	0	0.559556	3030	499	1061	816	1061	792	10383	33658	64537	roadmap_epigenomics H3K79me2	NA	NA	H3K79me2	NA	NA	E121-H3K79me2.narrowPeak	258627	1	1
NeuHrn.specific.peaks	132	roadmap_epigenomics	0	0.669558	1216	499	822	1060	1060	794	3649	35472	71271	roadmap_epigenomics H3K36me3	NA	NA	H3K36me3	NA	NA	E001-H3K36me3.narrowPeak	187276	1	1
NeuHrn.specific.peaks	494	roadmap_epigenomics	0	0.523904	3581	499	1138	749	1138	795	12821	33107	62099	roadmap_epigenomics H3K27ac	NA	NA	H3K27ac	NA	NA	E034-H3K27ac.narrowPeak	78921	1	1
NeuHrn.specific.peaks	116	jaspar_motifs	0	0.68933	830	499	781	1108	1108	796	2434	35858	72486	jaspar_motifs	NA	NA	NA	NA	NA	TAL1__TCF3.bed	43244	1	1
NeuHrn.specific.peaks	334	roadmap_epigenomics	0	0.524518	3541	499	1136	755	1136	797	12677	33147	62243	roadmap_epigenomics H3K27ac	NA	NA	H3K27ac	NA	NA	E015-H3K27ac.narrowPeak	106171	1	1
NeuHrn.specific.peaks	568	roadmap_epigenomics	0	0.530181	3421	499	1122	773	1122	798	12171	33267	62749	roadmap_epigenomics H3K27ac	NA	NA	H3K27ac	NA	NA	E046-H3K27ac.narrowPeak	68418	1	1
NeuHrn.specific.peaks	1122	roadmap_epigenomics	0	0.477518	3969	499	1187	707	1187	798	15177	32719	59743	roadmap_epigenomics H3K27ac	NA	NA	H3K27ac	NA	NA	E120-H3K27ac.narrowPeak	89697	1	1
NeuHrn.specific.peaks	181	roadmap_epigenomics	0	0.575093	2605	499	1025	873	1025	799	8789	34083	66131	roadmap_epigenomics H3K23ac	NA	NA	H3K23ac	NA	NA	E004-H3K23ac.narrowPeak	111614	1	1
NeuHrn.specific.peaks	392	roadmap_epigenomics	0	0.505087	3646	499	1160	738	1160	799	13433	33042	61487	roadmap_epigenomics H3K27ac	NA	NA	H3K27ac	NA	NA	E020-H3K27ac.narrowPeak	100863	1	1
NeuHrn.specific.peaks	1098	roadmap_epigenomics	0	0.54103	3229	499	1099	799	1099	799	11341	33459	63579	roadmap_epigenomics H3K27ac	NA	NA	H3K27ac	NA	NA	E118-H3K27ac.narrowPeak	71774	1	1
NeuHrn.specific.peaks	117	jaspar_motifs	0	0.642823	1616	499	887	1014	1014	800	5011	35072	69909	jaspar_motifs	NA	NA	NA	NA	NA	TBP.bed	84010	1	1
NeuHrn.specific.peaks	138	roadmap_epigenomics	0	0.65331	1356	499	860	1045	1045	801	4157	35332	70763	roadmap_epigenomics H3K36me3	NA	NA	H3K36me3	NA	NA	E002-H3K36me3.narrowPeak	284665	1	1
NeuHrn.specific.peaks	675	roadmap_epigenomics	0	0.546473	3003	499	1087	819	1087	802	10508	33685	64412	roadmap_epigenomics H3K27ac	NA	NA	H3K27ac	NA	NA	E062-H3K27ac.narrowPeak	51877	1	1
NeuHrn.specific.peaks	525	roadmap_epigenomics	0	0.529595	3352	499	1125	785	1125	803	11955	33336	62965	roadmap_epigenomics H3K36me3	NA	NA	H3K36me3	NA	NA	E039-H3K36me3.narrowPeak	205714	1	1
NeuHrn.specific.peaks	370	roadmap_epigenomics	0	0.534349	3249	499	1117	797	1117	804	11527	33439	63393	roadmap_epigenomics H3K79me1	NA	NA	H3K79me1	NA	NA	E017-H3K79me1.narrowPeak	390707	1	1
NeuHrn.specific.peaks	516	roadmap_epigenomics	0	0.532299	3234	499	1119	798	1119	805	11515	33454	63405	roadmap_epigenomics H3K27ac	NA	NA	H3K27ac	NA	NA	E038-H3K27ac.narrowPeak	50360	1	1
NeuHrn.specific.peaks	1152	roadmap_epigenomics	0	0.544705	2943	499	1092	825	1092	805	10340	33745	64580	roadmap_epigenomics H3K79me2	NA	NA	H3K79me2	NA	NA	E122-H3K79me2.narrowPeak	181710	1	1
NeuHrn.specific.peaks	295	roadmap_epigenomics	0	0.622008	1806	499	933	986	986	806	5757	34882	69163	roadmap_epigenomics H4K91ac	NA	NA	H4K91ac	NA	NA	E008-H4K91ac.narrowPeak	81378	1	1
NeuHrn.specific.peaks	359	roadmap_epigenomics	0	0.466975	3737	499	1194	731	1194	808	14640	32951	60280	roadmap_epigenomics H3K14ac	NA	NA	H3K14ac	NA	NA	E017-H3K14ac.narrowPeak	195283	1	1
NeuHrn.specific.peaks	1227	roadmap_epigenomics	0	0.548398	2841	499	1084	841	1084	808	9945	33847	64975	roadmap_epigenomics H3K79me2	NA	NA	H3K79me2	NA	NA	E128-H3K79me2.narrowPeak	160156	1	1
NeuHrn.specific.peaks	1124	roadmap_epigenomics	0	0.662544	965	499	835	1094	1094	809	2935	35723	71985	roadmap_epigenomics H3K36me3	NA	NA	H3K36me3	NA	NA	E120-H3K36me3.narrowPeak	156861	1	1
NeuHrn.specific.peaks	1196	roadmap_epigenomics	0	0.488325	3559	499	1175	753	1175	809	13510	33129	61410	roadmap_epigenomics H3K27ac	NA	NA	H3K27ac	NA	NA	E126-H3K27ac.narrowPeak	91281	1	1
NeuHrn.specific.peaks	501	roadmap_epigenomics	0	0.657814	1068	499	846	1084	1084	810	3266	35620	71654	roadmap_epigenomics H3K36me3	NA	NA	H3K36me3	NA	NA	E035-H3K36me3.narrowPeak	184731	1	1
NeuHrn.specific.peaks	1107	roadmap_epigenomics	0	0.682588	627	499	796	1136	1136	810	1861	36061	73059	roadmap_epigenomics H4K20me1	NA	NA	H4K20me1	NA	NA	E118-H4K20me1.narrowPeak	34451	1	1
NeuHrn.specific.peaks	361	roadmap_epigenomics	0	0.485813	3498	499	1179	759	1179	812	13356	33190	61564	roadmap_epigenomics H3K23ac	NA	NA	H3K23ac	NA	NA	E017-H3K23ac.narrowPeak	154421	1	1
NeuHrn.specific.peaks	226	roadmap_epigenomics	0	0.527386	3139	499	1132	809	1132	813	11289	33549	63631	roadmap_epigenomics H2BK5ac	NA	NA	H2BK5ac	NA	NA	E006-H2BK5ac.narrowPeak	169034	1	1
NeuHrn.specific.peaks	1068	roadmap_epigenomics	0	0.52595	3127	499	1133	811	1133	814	11275	33561	63645	roadmap_epigenomics H3K79me2	NA	NA	H3K79me2	NA	NA	E115-H3K79me2.narrowPeak	200287	1	1
NeuHrn.specific.peaks	230	roadmap_epigenomics	0	0.442237	3623	499	1208	741	1208	816	14877	33065	60043	roadmap_epigenomics H3K27ac	NA	NA	H3K27ac	NA	NA	E006-H3K27ac.narrowPeak	144175	1	1
NeuHrn.specific.peaks	531	roadmap_epigenomics	0	0.639006	1234	499	896	1057	1057	817	3870	35454	71050	roadmap_epigenomics H3K36me3	NA	NA	H3K36me3	NA	NA	E040-H3K36me3.narrowPeak	157474	1	1
NeuHrn.specific.peaks	1095	roadmap_epigenomics	0	0.632634	1293	499	911	1053	1053	821	4090	35395	70830	roadmap_epigenomics H4K20me1	NA	NA	H4K20me1	NA	NA	E117-H4K20me1.narrowPeak	125049	1	1
NeuHrn.specific.peaks	488	roadmap_epigenomics	0	0.511746	2934	499	1153	826	1153	826	10878	33754	64042	roadmap_epigenomics H3K4me1	NA	NA	H3K4me1	NA	NA	E033-H3K4me1.narrowPeak	131497	1	1
NeuHrn.specific.peaks	1092	roadmap_epigenomics	0	0.513235	2918	499	1149	831	1149	826	10796	33770	64124	roadmap_epigenomics H3K79me2	NA	NA	H3K79me2	NA	NA	E117-H3K79me2.narrowPeak	176925	1	1
NeuHrn.specific.peaks	574	roadmap_epigenomics	0	0.500017	3010	499	1163	818	1163	827	11361	33678	63559	roadmap_epigenomics H3K27ac	NA	NA	H3K27ac	NA	NA	E047-H3K27ac.narrowPeak	44487	1	1
NeuHrn.specific.peaks	294	roadmap_epigenomics	0	0.537858	2571	499	1108	879	1108	829	9207	34117	65713	roadmap_epigenomics H4K8ac	NA	NA	H4K8ac	NA	NA	E008-H4K8ac.narrowPeak	139487	1	1
NeuHrn.specific.peaks	458	roadmap_epigenomics	0	0.50908	2926	499	1157	830	1157	829	10899	33762	64021	roadmap_epigenomics H3K27ac	NA	NA	H3K27ac	NA	NA	E029-H3K27ac.narrowPeak	61058	1	1
NeuHrn.specific.peaks	547	roadmap_epigenomics	0	0.494644	2957	499	1168	823	1168	830	11279	33731	63641	roadmap_epigenomics H3K27ac	NA	NA	H3K27ac	NA	NA	E043-H3K27ac.narrowPeak	65067	1	1
NeuHrn.specific.peaks	1080	roadmap_epigenomics	0	0.498463	2876	499	1166	835	1166	833	10921	33812	63999	roadmap_epigenomics H3K79me2	NA	NA	H3K79me2	NA	NA	E116-H3K79me2.narrowPeak	158058	1	1
NeuHrn.specific.peaks	1131	roadmap_epigenomics	0	0.653222	606	499	861	1140	1140	833	1878	36082	73042	roadmap_epigenomics H4K20me1	NA	NA	H4K20me1	NA	NA	E120-H4K20me1.narrowPeak	47895	1	1
NeuHrn.specific.peaks	369	roadmap_epigenomics	0	0.458027	3219	499	1200	802	1200	834	13002	33469	61918	roadmap_epigenomics H3K56ac	NA	NA	H3K56ac	NA	NA	E017-H3K56ac.narrowPeak	109771	1	1
NeuHrn.specific.peaks	477	roadmap_epigenomics	0	0.484862	2954	499	1180	824	1180	834	11461	33734	63459	roadmap_epigenomics H3K27ac	NA	NA	H3K27ac	NA	NA	E032-H3K27ac.narrowPeak	65749	1	1
NeuHrn.specific.peaks	357	roadmap_epigenomics	0	0.513383	2680	499	1148	861	1148	836	9970	34008	64950	roadmap_epigenomics H2BK20ac	NA	NA	H2BK20ac	NA	NA	E017-H2BK20ac.narrowPeak	200940	1	1
NeuHrn.specific.peaks	646	roadmap_epigenomics	0	0.339474	3403	499	1233	779	1233	837	17342	33285	57578	roadmap_epigenomics	NA	NA	NA	NA	NA	E057-DNase.hotspot.all.peaks.bed	102198	1	1
NeuHrn.specific.peaks	1165	roadmap_epigenomics	0	0.51357	2606	499	1146	871	1146	839	9709	34082	65211	roadmap_epigenomics H3K79me2	NA	NA	H3K79me2	NA	NA	E123-H3K79me2.narrowPeak	112225	1	1
NeuHrn.specific.peaks	1202	roadmap_epigenomics	0	0.532223	2454	499	1120	900	1120	840	8893	34234	66027	roadmap_epigenomics H3K79me2	NA	NA	H3K79me2	NA	NA	E126-H3K79me2.narrowPeak	155868	1	1
NeuHrn.specific.peaks	356	roadmap_epigenomics	0	0.472061	2895	499	1193	833	1193	842	11508	33793	63412	roadmap_epigenomics H2BK15ac	NA	NA	H2BK15ac	NA	NA	E017-H2BK15ac.narrowPeak	218422	1	1
NeuHrn.specific.peaks	293	roadmap_epigenomics	0	0.507487	2600	499	1158	874	1158	844	9789	34088	65131	roadmap_epigenomics H4K5ac	NA	NA	H4K5ac	NA	NA	E008-H4K5ac.narrowPeak	136759	1	1
NeuHrn.specific.peaks	67	jaspar_motifs	0	0.638285	579	499	899	1142	1142	847	1836	36109	73084	jaspar_motifs	NA	NA	NA	NA	NA	NFE2L2.bed	22093	1	1
NeuHrn.specific.peaks	253	roadmap_epigenomics	0	0.473619	2653	499	1191	864	1191	851	10588	34035	64332	roadmap_epigenomics H3K27ac	NA	NA	H3K27ac	NA	NA	E007-H3K27ac.narrowPeak	78152	1	1
NeuHrn.specific.peaks	214	roadmap_epigenomics	0	0.486987	2529	499	1178	890	1178	856	9887	34159	65033	roadmap_epigenomics H3K9ac	NA	NA	H3K9ac	NA	NA	E005-H3K9ac.narrowPeak	76255	1	1
NeuHrn.specific.peaks	279	roadmap_epigenomics	0	0.385042	2806	499	1225	845	1225	856	13262	33882	61658	roadmap_epigenomics H3K27ac	NA	NA	H3K27ac	NA	NA	E008-H3K27ac.narrowPeak	220722	1	1
NeuHrn.specific.peaks	35	jaspar_motifs	0	0.628097	482	499	919	1160	1160	859	1555	36206	73365	jaspar_motifs	NA	NA	NA	NA	NA	GABPA.bed	7783	1	1
NeuHrn.specific.peaks	150	roadmap_epigenomics	0	0.603559	908	499	976	1101	1101	859	3023	35780	71897	roadmap_epigenomics H2BK15ac	NA	NA	H2BK15ac	NA	NA	E003-H2BK15ac.narrowPeak	56913	1	1
NeuHrn.specific.peaks	223	roadmap_epigenomics	0	0.530646	1975	499	1121	963	1121	861	7255	34713	67665	roadmap_epigenomics H2AK5ac	NA	NA	H2AK5ac	NA	NA	E006-H2AK5ac.narrowPeak	168841	1	1
NeuHrn.specific.peaks	843	roadmap_epigenomics	0	0.620443	538	499	939	1152	1152	863	1755	36150	73165	roadmap_epigenomics H3K36me3	NA	NA	H3K36me3	NA	NA	E086-H3K36me3.narrowPeak	98071	1	1
NeuHrn.specific.peaks	1128	roadmap_epigenomics	0	0.509478	2228	499	1156	934	1156	863	8437	34460	66483	roadmap_epigenomics H3K79me2	NA	NA	H3K79me2	NA	NA	E120-H3K79me2.narrowPeak	153919	1	1
NeuHrn.specific.peaks	1143	roadmap_epigenomics	0	0.567942	1301	499	1045	1051	1051	865	4555	35387	70365	roadmap_epigenomics H4K20me1	NA	NA	H4K20me1	NA	NA	E121-H4K20me1.narrowPeak	116928	1	1
NeuHrn.specific.peaks	470	roadmap_epigenomics	0	0.604708	667	499	974	1128	1128	867	2226	36021	72694	roadmap_epigenomics H3K36me3	NA	NA	H3K36me3	NA	NA	E031-H3K36me3.narrowPeak	119691	1	1
NeuHrn.specific.peaks	165	roadmap_epigenomics	0	0.553173	1497	499	1077	1029	1077	868	5350	35191	69570	roadmap_epigenomics H3K79me1	NA	NA	H3K79me1	NA	NA	E003-H3K79me1.narrowPeak	133208	1	1
NeuHrn.specific.peaks	959	roadmap_epigenomics	0	0.589479	828	499	1001	1109	1109	870	2824	35860	72096	roadmap_epigenomics H3K36me3	NA	NA	H3K36me3	NA	NA	E100-H3K36me3.narrowPeak	160236	1	1
NeuHrn.specific.peaks	851	roadmap_epigenomics	0	0.387487	2513	499	1224	893	1224	872	11950	34175	62970	roadmap_epigenomics H3K4me1	NA	NA	H3K4me1	NA	NA	E087-H3K4me1.narrowPeak	167593	1	1
NeuHrn.specific.peaks	190	roadmap_epigenomics	0	0.483042	2114	499	1182	943	1182	875	8418	34574	66502	roadmap_epigenomics H3K79me2	NA	NA	H3K79me2	NA	NA	E004-H3K79me2.narrowPeak	172090	1	1
NeuHrn.specific.peaks	286	roadmap_epigenomics	0	0.441676	2309	499	1209	918	1209	875	9889	34379	65031	roadmap_epigenomics H3K56ac	NA	NA	H3K56ac	NA	NA	E008-H3K56ac.narrowPeak	164608	1	1
NeuHrn.specific.peaks	291	roadmap_epigenomics	0	0.458791	2228	499	1198	934	1198	877	9254	34460	65666	roadmap_epigenomics H3T11ph	NA	NA	H3T11ph	NA	NA	E008-H3T11ph.narrowPeak	108659	1	1
NeuHrn.specific.peaks	802	roadmap_epigenomics	0	0.377527	2427	499	1229	906	1229	878	11837	34261	63083	roadmap_epigenomics H3K4me3	NA	NA	H3K4me3	NA	NA	E081-H3K4me3.narrowPeak	47536	1	1
NeuHrn.specific.peaks	271	roadmap_epigenomics	0	0.539664	1441	499	1102	1035	1102	879	5276	35247	69644	roadmap_epigenomics H2BK12ac	NA	NA	H2BK12ac	NA	NA	E008-H2BK12ac.narrowPeak	46031	1	1
NeuHrn.specific.peaks	164	roadmap_epigenomics	0	0.443315	2148	499	1207	941	1207	882	9217	34540	65703	roadmap_epigenomics H3K56ac	NA	NA	H3K56ac	NA	NA	E003-H3K56ac.narrowPeak	86523	1	1
NeuHrn.specific.peaks	816	roadmap_epigenomics	0	0.554369	1089	499	1071	1079	1079	883	3918	35599	71002	roadmap_epigenomics H3K36me3	NA	NA	H3K36me3	NA	NA	E083-H3K36me3.narrowPeak	221184	1	1
NeuHrn.specific.peaks	692	roadmap_epigenomics	0	0.449059	2067	499	1205	949	1205	884	8792	34621	66128	roadmap_epigenomics H3K4me1	NA	NA	H3K4me1	NA	NA	E065-H3K4me1.narrowPeak	190853	1	1
NeuHrn.specific.peaks	141	roadmap_epigenomics	0	0.457853	1892	499	1202	969	1202	890	7953	34796	66967	roadmap_epigenomics H3K9ac	NA	NA	H3K9ac	NA	NA	E002-H3K9ac.narrowPeak	18736	1	1
NeuHrn.specific.peaks	151	roadmap_epigenomics	0	0.558363	720	499	1063	1118	1118	893	2593	35968	72327	roadmap_epigenomics H2BK20ac	NA	NA	H2BK20ac	NA	NA	E003-H2BK20ac.narrowPeak	71242	1	1
NeuHrn.specific.peaks	844	roadmap_epigenomics	0	0.463331	1776	499	1195	992	1195	895	7412	34912	67508	roadmap_epigenomics H3K4me1	NA	NA	H3K4me1	NA	NA	E086-H3K4me1.narrowPeak	91728	1	1
NeuHrn.specific.peaks	385	roadmap_epigenomics	0	0.376248	1942	499	1231	967	1231	899	9690	34746	65230	roadmap_epigenomics H3K27ac	NA	NA	H3K27ac	NA	NA	E019-H3K27ac.narrowPeak	53194	1	1
NeuHrn.specific.peaks	15	jaspar_motifs	0	0.569161	464	499	1041	1163	1163	901	1649	36224	73271	jaspar_motifs	NA	NA	NA	NA	NA	ELK4.bed	10846	1	1
NeuHrn.specific.peaks	283	roadmap_epigenomics	0	0.461282	1659	499	1196	1008	1196	901	6976	35029	67944	roadmap_epigenomics H3K4me1	NA	NA	H3K4me1	NA	NA	E008-H3K4me1.narrowPeak	135789	1	1
NeuHrn.specific.peaks	373	roadmap_epigenomics	0	0.475274	1524	499	1189	1022	1189	903	6261	35164	68659	roadmap_epigenomics H3K9me1	NA	NA	H3K9me1	NA	NA	E017-H3K9me1.narrowPeak	209164	1	1
NeuHrn.specific.peaks	962	roadmap_epigenomics	0	0.567608	394	499	1048	1174	1174	907	1406	36294	73514	roadmap_epigenomics H3K9me3	NA	NA	H3K9me3	NA	NA	E100-H3K9me3.narrowPeak	148107	1	1
NeuHrn.specific.peaks	1097	roadmap_epigenomics	0	0.403195	1708	499	1222	1001	1222	907	8093	34980	66827	roadmap_epigenomics H2A.Z	NA	NA	H2A.Z	NA	NA	E118-H2A.Z.narrowPeak	24228	1	1
NeuHrn.specific.peaks	1104	roadmap_epigenomics	0	0.436089	1645	499	1211	1013	1211	908	7281	35043	67639	roadmap_epigenomics H3K79me2	NA	NA	H3K79me2	NA	NA	E118-H3K79me2.narrowPeak	97082	1	1
NeuHrn.specific.peaks	166	roadmap_epigenomics	0	0.509599	1111	499	1155	1074	1155	909	4326	35577	70594	roadmap_epigenomics H3K79me2	NA	NA	H3K79me2	NA	NA	E003-H3K79me2.narrowPeak	125058	1	1
NeuHrn.specific.peaks	179	roadmap_epigenomics	0	0.433478	1437	499	1213	1036	1213	916	6440	35251	68480	roadmap_epigenomics H2BK5ac	NA	NA	H2BK5ac	NA	NA	E004-H2BK5ac.narrowPeak	64670	1	1
NeuHrn.specific.peaks	153	roadmap_epigenomics	0	0.499708	1008	499	1164	1089	1164	917	4009	35680	70911	roadmap_epigenomics H3K14ac	NA	NA	H3K14ac	NA	NA	E003-H3K14ac.narrowPeak	30279	1	1
NeuHrn.specific.peaks	186	roadmap_epigenomics	0	0.408711	1431	499	1219	1038	1219	919	6768	35257	68152	roadmap_epigenomics H3K4me1	NA	NA	H3K4me1	NA	NA	E004-H3K4me1.narrowPeak	126003	1	1
NeuHrn.specific.peaks	402	roadmap_epigenomics	0	0.413586	1421	499	1218	1040	1218	919	6651	35267	68269	roadmap_epigenomics H3K27ac	NA	NA	H3K27ac	NA	NA	E021-H3K27ac.narrowPeak	103600	1	1
NeuHrn.specific.peaks	148	roadmap_epigenomics	0	0.488037	916	499	1177	1100	1177	925	3735	35772	71185	roadmap_epigenomics H2BK120ac	NA	NA	H2BK120ac	NA	NA	E003-H2BK120ac.narrowPeak	62852	1	1
NeuHrn.specific.peaks	147	roadmap_epigenomics	0	0.458019	1032	499	1201	1086	1201	929	4453	35656	70467	roadmap_epigenomics H2AK5ac	NA	NA	H2AK5ac	NA	NA	E003-H2AK5ac.narrowPeak	102315	1	1
NeuHrn.specific.peaks	274	roadmap_epigenomics	0	0.377488	1211	499	1230	1061	1230	930	6213	35477	68707	roadmap_epigenomics H2BK5ac	NA	NA	H2BK5ac	NA	NA	E008-H2BK5ac.narrowPeak	66853	1	1
NeuHrn.specific.peaks	1216	roadmap_epigenomics	0	0.519235	547	499	1141	1151	1151	930	2122	36141	72798	roadmap_epigenomics H3K9me1	NA	NA	H3K9me1	NA	NA	E127-H3K9me1.narrowPeak	49796	1	1
NeuHrn.specific.peaks	204	roadmap_epigenomics	0	0.538815	250	499	1105	1196	1196	933	942	36438	73978	roadmap_epigenomics H3K23ac	NA	NA	H3K23ac	NA	NA	E005-H3K23ac.narrowPeak	26232	1	1
NeuHrn.specific.peaks	189	roadmap_epigenomics	0	0.428369	971	499	1214	1093	1214	935	4471	35717	70449	roadmap_epigenomics H3K79me1	NA	NA	H3K79me1	NA	NA	E004-H3K79me1.narrowPeak	133661	1	1
NeuHrn.specific.peaks	277	roadmap_epigenomics	0	0.381365	1011	499	1228	1088	1228	938	5182	35677	69738	roadmap_epigenomics H3K23ac	NA	NA	H3K23ac	NA	NA	E008-H3K23ac.narrowPeak	83800	1	1
NeuHrn.specific.peaks	160	roadmap_epigenomics	0	0.447639	764	499	1206	1113	1206	939	3398	35924	71522	roadmap_epigenomics H3K4ac	NA	NA	H3K4ac	NA	NA	E003-H3K4ac.narrowPeak	34106	1	1
NeuHrn.specific.peaks	288	roadmap_epigenomics	0	0.417358	822	499	1217	1110	1217	942	3900	35866	71020	roadmap_epigenomics H3K79me2	NA	NA	H3K79me2	NA	NA	E008-H3K79me2.narrowPeak	81582	1	1
NeuHrn.specific.peaks	71	jaspar_motifs	0	0.489495	364	499	1174	1177	1177	950	1503	36324	73417	jaspar_motifs	NA	NA	NA	NA	NA	NFYA.bed	13835	1	1
NeuHrn.specific.peaks	155	roadmap_epigenomics	0	0.39969	470	499	1223	1162	1223	961	2356	36218	72564	roadmap_epigenomics H3K23ac	NA	NA	H3K23ac	NA	NA	E003-H3K23ac.narrowPeak	29397	1	1
NeuHrn.specific.peaks	820	roadmap_epigenomics	0	0.23296	531	499	1237	1153	1237	963	4443	36157	70477	roadmap_epigenomics H3K9me3	NA	NA	H3K9me3	NA	NA	E083-H3K9me3.narrowPeak	80024	1	1
NeuHrn.specific.peaks	803	roadmap_epigenomics	0	0.23809	510	499	1236	1157	1236	964	4188	36178	70732	roadmap_epigenomics H3K9me3	NA	NA	H3K9me3	NA	NA	E081-H3K9me3.narrowPeak	24156	1	1
NeuHrn.specific.peaks	269	roadmap_epigenomics	0	0.419983	345	499	1216	1181	1216	965	1656	36343	73264	roadmap_epigenomics H2AK5ac	NA	NA	H2AK5ac	NA	NA	E008-H2AK5ac.narrowPeak	27219	1	1
NeuHrn.specific.peaks	522	roadmap_epigenomics	0	0.474484	140	499	1190	1205	1205	965	600	36548	74320	roadmap_epigenomics H3K9me3	NA	NA	H3K9me3	NA	NA	E038-H3K9me3.narrowPeak	43438	1	1
NeuHrn.specific.peaks	176	roadmap_epigenomics	0	0.335732	415	499	1234	1173	1234	969	2469	36273	72451	roadmap_epigenomics H2AK5ac	NA	NA	H2AK5ac	NA	NA	E004-H2AK5ac.narrowPeak	52936	1	1
NeuHrn.specific.peaks	84	jaspar_motifs	0	0	0	499	1239	1239	1239	992	1	36688	74919	jaspar_motifs	NA	NA	NA	NA	NA	PPARG.bed	27	1	1
NeuHrn.specific.peaks	121	jaspar_motifs	0	0	0	499	1239	1239	1239	992	1	36688	74919	jaspar_motifs	NA	NA	NA	NA	NA	TP53.bed	3	1	1
