# Supplementary material for: Chromatin accessibility mapping of the striatum identifies tyrosine kinase FYN as a therapeutic target for heroin use disorder
Source: Nat Commun. 2020 Sep 14;11:4634. doi: 10.1038/s41467-020-18114-3 (PMC7490718; doi:10.1038/s41467-020-18114-3)
Supplement: Supplementary file 9 — Supplementary Data 6 [file 41467_2020_18114_MOESM9_ESM.xlsx]

## Sheet: Supplementary Table 5.txt
userSet	dbSet	collection	pValueLog	oddsRatio	support	rnkPV	rnkOR	rnkSup	maxRnk	meanRnk	b	c	d	description	cellType	tissue	antibody	treatment	dataSource	filename	size	pValue	adj.pValue
NeuCtrl.specific.peaks	347	roadmap_epigenomics	47.4214	2.12946	570	1	5	305	305	104	2108	9337	73532	roadmap_epigenomics H3K9me3	NA	NA	H3K9me3	NA	NA	E016-H3K9me3.narrowPeak	237078	3.79e-48	4.7e-45
NeuCtrl.specific.peaks	333	roadmap_epigenomics	38.9401	2.01284	532	2	8	344	344	118	2074	9375	73566	roadmap_epigenomics H3K9me3	NA	NA	H3K9me3	NA	NA	E014-H3K9me3.narrowPeak	279590	1.15e-39	7.12e-37
NeuCtrl.specific.peaks	398	roadmap_epigenomics	33.7369	2.01365	456	3	7	445	445	152	1770	9451	73870	roadmap_epigenomics H3K9me3	NA	NA	H3K9me3	NA	NA	E020-H3K9me3.narrowPeak	202127	1.83e-34	7.58e-32
NeuCtrl.specific.peaks	314	roadmap_epigenomics	25.7704	1.69985	571	4	12	304	304	107	2627	9336	73013	roadmap_epigenomics H3K9me3	NA	NA	H3K9me3	NA	NA	E011-H3K9me3.narrowPeak	213408	1.7e-26	5.26e-24
NeuCtrl.specific.peaks	715	roadmap_epigenomics	20.5055	2.16958	224	5	4	881	881	297	798	9683	74842	roadmap_epigenomics H3K9me3	NA	NA	H3K9me3	NA	NA	E068-H3K9me3.narrowPeak	193515	3.12e-21	7.74e-19
NeuCtrl.specific.peaks	192	roadmap_epigenomics	18.1671	2.49474	148	6	2	1044	1044	351	457	9759	75183	roadmap_epigenomics H3K9me3	NA	NA	H3K9me3	NA	NA	E004-H3K9me3.narrowPeak	65974	6.81e-19	1.41e-16
NeuCtrl.specific.peaks	863	roadmap_epigenomics	17.5586	1.94605	248	7	10	824	824	280	985	9659	74655	roadmap_epigenomics H3K9me3	NA	NA	H3K9me3	NA	NA	E088-H3K9me3.narrowPeak	161922	2.76e-18	4.89e-16
NeuCtrl.specific.peaks	340	roadmap_epigenomics	16.803	1.55363	509	8	19	375	375	134	2548	9398	73092	roadmap_epigenomics H3K9me3	NA	NA	H3K9me3	NA	NA	E015-H3K9me3.narrowPeak	342468	1.57e-17	2.44e-15
NeuCtrl.specific.peaks	391	roadmap_epigenomics	16.6732	1.60808	437	9	15	478	478	167	2110	9470	73530	roadmap_epigenomics H3K9me3	NA	NA	H3K9me3	NA	NA	E019-H3K9me3.narrowPeak	217990	2.12e-17	2.92e-15
NeuCtrl.specific.peaks	872	roadmap_epigenomics	16.0477	2.07099	192	10	6	951	951	322	715	9715	74925	roadmap_epigenomics H3K9me3	NA	NA	H3K9me3	NA	NA	E089-H3K9me3.narrowPeak	123498	8.96e-17	1.11e-14
NeuCtrl.specific.peaks	433	roadmap_epigenomics	15.9303	1.68286	350	11	13	629	629	218	1611	9557	74029	roadmap_epigenomics H3K9me3	NA	NA	H3K9me3	NA	NA	E025-H3K9me3.narrowPeak	216570	1.17e-16	1.32e-14
NeuCtrl.specific.peaks	811	roadmap_epigenomics	14.0021	1.88769	211	12	11	905	905	309	862	9696	74778	roadmap_epigenomics H3K9me3	NA	NA	H3K9me3	NA	NA	E082-H3K9me3.narrowPeak	165884	9.95e-15	1.03e-12
NeuCtrl.specific.peaks	490	roadmap_epigenomics	11.4975	2.41681	96	13	3	1137	1137	384	305	9811	75335	roadmap_epigenomics H3K9me3	NA	NA	H3K9me3	NA	NA	E033-H3K9me3.narrowPeak	37488	3.18e-12	3.03e-10
NeuCtrl.specific.peaks	454	roadmap_epigenomics	10.7992	1.38231	564	14	36	310	310	120	3165	9343	72475	roadmap_epigenomics H3K9me3	NA	NA	H3K9me3	NA	NA	E028-H3K9me3.narrowPeak	192967	1.59e-11	1.41e-09
NeuCtrl.specific.peaks	1106	roadmap_epigenomics	10.0843	1.54122	298	15	21	735	735	257	1492	9609	74148	roadmap_epigenomics H3K9me3	NA	NA	H3K9me3	NA	NA	E118-H3K9me3.narrowPeak	97156	8.24e-11	6.81e-09
NeuCtrl.specific.peaks	168	roadmap_epigenomics	10.014	1.44798	398	16	29	544	544	196	2125	9509	73515	roadmap_epigenomics H3K9me3	NA	NA	H3K9me3	NA	NA	E003-H3K9me3.narrowPeak	307775	9.68e-11	7.5e-09
NeuCtrl.specific.peaks	384	roadmap_epigenomics	9.69475	1.49919	323	17	25	686	686	243	1663	9584	73977	roadmap_epigenomics H3K9me3	NA	NA	H3K9me3	NA	NA	E018-H3K9me3.narrowPeak	188629	2.02e-10	1.47e-08
NeuCtrl.specific.peaks	142	roadmap_epigenomics	8.22045	1.37587	423	18	37	500	500	185	2375	9484	73265	roadmap_epigenomics H3K9me3	NA	NA	H3K9me3	NA	NA	E002-H3K9me3.narrowPeak	304999	6.02e-09	4.15e-07
NeuCtrl.specific.peaks	754	roadmap_epigenomics	8.0935	1.655	175	19	14	983	983	339	813	9732	74827	roadmap_epigenomics H3K9me3	NA	NA	H3K9me3	NA	NA	E074-H3K9me3.narrowPeak	150450	8.06e-09	5.26e-07
NeuCtrl.specific.peaks	320	roadmap_epigenomics	8.05265	1.42844	333	20	30	664	664	238	1798	9574	73842	roadmap_epigenomics H3K9me3	NA	NA	H3K9me3	NA	NA	E012-H3K9me3.narrowPeak	164596	8.86e-09	5.49e-07
NeuCtrl.specific.peaks	30	jaspar_motifs	7.61112	1.14276	7438	21	70	5	70	32	54838	2469	20802	jaspar_motifs	NA	NA	NA	NA	NA	FOXL1.bed	1482231	2.45e-08	1.45e-06
NeuCtrl.specific.peaks	627	roadmap_epigenomics	6.38302	1.50364	197	22	24	940	940	329	1007	9710	74633	roadmap_epigenomics H3K9me3	NA	NA	H3K9me3	NA	NA	E054-H3K9me3.narrowPeak	152322	4.14e-07	2.33e-05
NeuCtrl.specific.peaks	780	roadmap_epigenomics	6.28155	1.54176	173	23	20	988	988	344	862	9734	74778	roadmap_epigenomics H3K9me3	NA	NA	H3K9me3	NA	NA	E078-H3K9me3.narrowPeak	134854	5.23e-07	2.82e-05
NeuCtrl.specific.peaks	610	roadmap_epigenomics	5.99268	1.29532	439	24	46	475	475	182	2614	9468	73026	roadmap_epigenomics H3K9me3	NA	NA	H3K9me3	NA	NA	E051-H3K9me3.narrowPeak	399748	1.02e-06	5.25e-05
NeuCtrl.specific.peaks	733	roadmap_epigenomics	5.87833	1.52678	167	25	23	1003	1003	350	840	9740	74800	roadmap_epigenomics H3K9me3	NA	NA	H3K9me3	NA	NA	E071-H3K9me3.narrowPeak	136401	1.32e-06	6.56e-05
NeuCtrl.specific.peaks	976	roadmap_epigenomics	5.79168	1.38864	265	26	34	798	798	286	1468	9642	74172	roadmap_epigenomics H3K9me3	NA	NA	H3K9me3	NA	NA	E102-H3K9me3.narrowPeak	148441	1.62e-06	7.7e-05
NeuCtrl.specific.peaks	326	roadmap_epigenomics	5.5224	1.2951	398	27	47	544	544	206	2368	9509	73272	roadmap_epigenomics H3K9me3	NA	NA	H3K9me3	NA	NA	E013-H3K9me3.narrowPeak	224026	3e-06	0.00013793
NeuCtrl.specific.peaks	962	roadmap_epigenomics	5.42361	1.38572	248	28	35	824	824	296	1376	9659	74264	roadmap_epigenomics H3K9me3	NA	NA	H3K9me3	NA	NA	E100-H3K9me3.narrowPeak	148107	3.77e-06	0.000166976
NeuCtrl.specific.peaks	593	roadmap_epigenomics	5.2059	1.29569	369	29	45	594	594	223	2193	9538	73447	roadmap_epigenomics H3K9me3	NA	NA	H3K9me3	NA	NA	E049-H3K9me3.narrowPeak	233438	6.22e-06	0.0002593
NeuCtrl.specific.peaks	774	roadmap_epigenomics	5.2025	1.30078	358	30	44	610	610	228	2119	9549	73521	roadmap_epigenomics H3K9me3	NA	NA	H3K9me3	NA	NA	E077-H3K9me3.narrowPeak	223579	6.27e-06	0.0002593
NeuCtrl.specific.peaks	407	roadmap_epigenomics	5.01647	1.56678	124	31	17	1095	1095	381	607	9783	75033	roadmap_epigenomics H3K9me3	NA	NA	H3K9me3	NA	NA	E021-H3K9me3.narrowPeak	61653	9.63e-06	0.000385112
NeuCtrl.specific.peaks	722	roadmap_epigenomics	4.89642	1.56195	122	32	18	1101	1101	384	599	9785	75041	roadmap_epigenomics H3K9me3	NA	NA	H3K9me3	NA	NA	E069-H3K9me3.narrowPeak	114537	1.27e-05	0.000491874
NeuCtrl.specific.peaks	740	roadmap_epigenomics	4.85619	1.48701	150	33	26	1040	1040	366	774	9757	74866	roadmap_epigenomics H3K9me3	NA	NA	H3K9me3	NA	NA	E072-H3K9me3.narrowPeak	143889	1.39e-05	0.000523263
NeuCtrl.specific.peaks	881	roadmap_epigenomics	4.45121	1.37303	206	34	39	919	919	331	1152	9701	74488	roadmap_epigenomics H3K9me3	NA	NA	H3K9me3	NA	NA	E090-H3K9me3.narrowPeak	163903	3.54e-05	0.00129043
NeuCtrl.specific.peaks	534	roadmap_epigenomics	4.26003	1.31533	258	35	42	809	809	295	1507	9649	74133	roadmap_epigenomics H3K9me3	NA	NA	H3K9me3	NA	NA	E040-H3K9me3.narrowPeak	108299	5.5e-05	0.00194681
NeuCtrl.specific.peaks	440	roadmap_epigenomics	4.15136	1.28112	304	36	48	723	723	269	1824	9603	73816	roadmap_epigenomics H3K9me3	NA	NA	H3K9me3	NA	NA	E026-H3K9me3.narrowPeak	170704	7.06e-05	0.00243088
NeuCtrl.specific.peaks	515	roadmap_epigenomics	3.81765	1.39846	153	37	33	1031	1031	367	839	9754	74801	roadmap_epigenomics H3K9me3	NA	NA	H3K9me3	NA	NA	E037-H3K9me3.narrowPeak	66279	0.000152176	0.00509994
NeuCtrl.specific.peaks	499	roadmap_epigenomics	3.75556	1.25195	324	38	52	683	683	258	1989	9583	73651	roadmap_epigenomics H3K9me3	NA	NA	H3K9me3	NA	NA	E034-H3K9me3.narrowPeak	176596	0.000175566	0.005729
NeuCtrl.specific.peaks	1204	roadmap_epigenomics	3.60805	1.9483	41	39	9	1196	1196	415	161	9866	75479	roadmap_epigenomics H3K9me3	NA	NA	H3K9me3	NA	NA	E126-H3K9me3.narrowPeak	12156	0.000246575	0.00783981
NeuCtrl.specific.peaks	52	jaspar_motifs	3.45201	1.23401	331	40	55	667	667	254	2061	9576	73579	jaspar_motifs	NA	NA	NA	NA	NA	Lhx3.bed	44858	0.000353173	0.0109484
NeuCtrl.specific.peaks	80	jaspar_motifs	3.21189	1.07399	3827	41	76	22	76	46.3	27950	6080	47690	jaspar_motifs	NA	NA	NA	NA	NA	Nobox.bed	601036	0.00061392	0.0185673
NeuCtrl.specific.peaks	708	roadmap_epigenomics	3.10953	1.46011	94	42	28	1139	1139	403	493	9813	75147	roadmap_epigenomics H3K9me3	NA	NA	H3K9me3	NA	NA	E067-H3K9me3.narrowPeak	97798	0.000777088	0.0229426
NeuCtrl.specific.peaks	422	roadmap_epigenomics	3.05862	1.24672	257	43	53	810	810	302	1582	9650	74058	roadmap_epigenomics H3K9me3	NA	NA	H3K9me3	NA	NA	E023-H3K9me3.narrowPeak	224125	0.000873745	0.0251964
NeuCtrl.specific.peaks	953	roadmap_epigenomics	2.90839	1.37488	119	44	38	1106	1106	396	663	9788	74977	roadmap_epigenomics H3K9me3	NA	NA	H3K9me3	NA	NA	E099-H3K9me3.narrowPeak	52546	0.00123485	0.0348002
NeuCtrl.specific.peaks	969	roadmap_epigenomics	2.84153	1.27672	191	45	49	952	952	349	1147	9716	74493	roadmap_epigenomics H3K9me3	NA	NA	H3K9me3	NA	NA	E101-H3K9me3.narrowPeak	120761	0.00144036	0.0396898
NeuCtrl.specific.peaks	1036	roadmap_epigenomics	2.69485	1.4224	89	46	31	1146	1146	408	479	9818	75161	roadmap_epigenomics H3K9me3	NA	NA	H3K9me3	NA	NA	E111-H3K9me3.narrowPeak	69945	0.00201906	0.0544269
NeuCtrl.specific.peaks	552	roadmap_epigenomics	2.66464	1.22648	248	47	57	824	824	309	1551	9659	74089	roadmap_epigenomics H3K9me3	NA	NA	H3K9me3	NA	NA	E043-H3K9me3.narrowPeak	129642	0.00216449	0.0571057
NeuCtrl.specific.peaks	847	roadmap_epigenomics	2.56104	1.48601	67	48	27	1167	1167	414	345	9840	75295	roadmap_epigenomics H3K9me3	NA	NA	H3K9me3	NA	NA	E086-H3K9me3.narrowPeak	29188	0.00274767	0.0709815
NeuCtrl.specific.peaks	622	roadmap_epigenomics	2.53448	1.20767	270	49	59	791	791	300	1715	9637	73925	roadmap_epigenomics H3K9me3	NA	NA	H3K9me3	NA	NA	E053-H3K9me3.narrowPeak	206849	0.00292093	0.0739174
NeuCtrl.specific.peaks	688	roadmap_epigenomics	2.48868	1.2177	242	50	58	843	843	317	1524	9665	74116	roadmap_epigenomics H3K9me3	NA	NA	H3K9me3	NA	NA	E063-H3K9me3.narrowPeak	232364	0.00324579	0.0804955
NeuCtrl.specific.peaks	747	roadmap_epigenomics	2.28522	1.27077	147	51	50	1047	1047	383	886	9760	74754	roadmap_epigenomics H3K9me3	NA	NA	H3K9me3	NA	NA	E073-H3K9me3.narrowPeak	139328	0.00518543	0.126077
NeuCtrl.specific.peaks	43	jaspar_motifs	2.25855	1.24071	177	52	54	978	978	361	1093	9730	74547	jaspar_motifs	NA	NA	NA	NA	NA	HNF1B.bed	21659	0.00551378	0.131482
NeuCtrl.specific.peaks	586	roadmap_epigenomics	2.17862	1.30257	114	53	43	1112	1112	403	670	9793	74970	roadmap_epigenomics H3K9me3	NA	NA	H3K9me3	NA	NA	E048-H3K9me3.narrowPeak	50842	0.00662793	0.155068
NeuCtrl.specific.peaks	473	roadmap_epigenomics	2.13803	1.60523	38	54	16	1200	1200	423	181	9869	75459	roadmap_epigenomics H3K9me3	NA	NA	H3K9me3	NA	NA	E031-H3K9me3.narrowPeak	25310	0.00727729	0.167108
NeuCtrl.specific.peaks	1239	roadmap_epigenomics	2.03328	1.14802	365	55	69	599	599	241	2439	9542	73201	roadmap_epigenomics H3K9me3	NA	NA	H3K9me3	NA	NA	E129-H3K9me3.narrowPeak	180296	0.00926226	0.208822
NeuCtrl.specific.peaks	659	roadmap_epigenomics	1.90843	1.11614	526	56	73	351	351	160	3618	9381	72022	roadmap_epigenomics H3K9me3	NA	NA	H3K9me3	NA	NA	E058-H3K9me3.narrowPeak	301218	0.0123472	0.273402
NeuCtrl.specific.peaks	580	roadmap_epigenomics	1.88383	1.23106	146	57	56	1052	1052	388	908	9761	74732	roadmap_epigenomics H3K9me3	NA	NA	H3K9me3	NA	NA	E047-H3K9me3.narrowPeak	66687	0.0130668	0.28426
NeuCtrl.specific.peaks	108	jaspar_motifs	1.82367	1.0508	3308	58	79	24	79	53.7	24430	6599	51210	jaspar_motifs	NA	NA	NA	NA	NA	SRY.bed	534078	0.0150084	0.320869
NeuCtrl.specific.peaks	1014	roadmap_epigenomics	1.77023	1.19881	173	59	60	988	988	369	1105	9734	74535	roadmap_epigenomics H3K9me3	NA	NA	H3K9me3	NA	NA	E108-H3K9me3.narrowPeak	125554	0.0169735	0.355206
NeuCtrl.specific.peaks	136	roadmap_epigenomics	1.76479	1.16918	230	60	65	869	869	331	1507	9677	74133	roadmap_epigenomics H3K9me3	NA	NA	H3K9me3	NA	NA	E001-H3K9me3.narrowPeak	176623	0.0171874	0.355206
NeuCtrl.specific.peaks	540	roadmap_epigenomics	1.70312	1.19163	174	61	61	987	987	370	1118	9733	74522	roadmap_epigenomics H3K9me3	NA	NA	H3K9me3	NA	NA	E041-H3K9me3.narrowPeak	98994	0.0198098	0.402692
NeuCtrl.specific.peaks	34	jaspar_motifs	1.67273	1.09315	658	62	74	242	242	126	4622	9249	71018	jaspar_motifs	NA	NA	NA	NA	NA	Foxq1.bed	101550	0.0212455	0.42491
NeuCtrl.specific.peaks	995	roadmap_epigenomics	1.60239	1.26555	90	63	51	1144	1144	419	544	9817	75096	roadmap_epigenomics H3K9me3	NA	NA	H3K9me3	NA	NA	E105-H3K9me3.narrowPeak	72743	0.0249812	0.491694
NeuCtrl.specific.peaks	1059	roadmap_epigenomics	1.45334	1.15663	194	64	68	947	947	360	1284	9713	74356	roadmap_epigenomics H3K9me3	NA	NA	H3K9me3	NA	NA	E114-H3K9me3.narrowPeak	103284	0.0352095	0.682184
NeuCtrl.specific.peaks	1229	roadmap_epigenomics	1.42763	1.34904	48	65	40	1189	1189	431	272	9859	75368	roadmap_epigenomics H3K9me3	NA	NA	H3K9me3	NA	NA	E128-H3K9me3.narrowPeak	16141	0.0373565	0.712647
NeuCtrl.specific.peaks	482	roadmap_epigenomics	1.39577	1.1709	155	66	64	1027	1027	386	1013	9752	74627	roadmap_epigenomics H3K9me3	NA	NA	H3K9me3	NA	NA	E032-H3K9me3.narrowPeak	126909	0.0402002	0.755276
NeuCtrl.specific.peaks	1155	roadmap_epigenomics	1.34888	1.09117	474	67	75	411	411	184	3330	9433	72310	roadmap_epigenomics H3K9me3	NA	NA	H3K9me3	NA	NA	E122-H3K9me3.narrowPeak	224854	0.0447833	0.828825
NeuCtrl.specific.peaks	1001	roadmap_epigenomics	1.31335	1.12878	234	68	72	860	860	333	1587	9673	74053	roadmap_epigenomics H3K9me3	NA	NA	H3K9me3	NA	NA	E106-H3K9me3.narrowPeak	167413	0.0486011	0.886256
NeuCtrl.specific.peaks	504	roadmap_epigenomics	1.17071	1.17653	108	69	63	1122	1122	418	702	9799	74938	roadmap_epigenomics H3K9me3	NA	NA	H3K9me3	NA	NA	E035-H3K9me3.narrowPeak	112904	0.0674976	1
NeuCtrl.specific.peaks	564	roadmap_epigenomics	1.14336	1.13388	170	70	71	995	995	379	1147	9737	74493	roadmap_epigenomics H3K9me3	NA	NA	H3K9me3	NA	NA	E045-H3K9me3.narrowPeak	83840	0.0718857	1
NeuCtrl.specific.peaks	92	jaspar_motifs	1.07278	1.03407	7277	71	84	6	84	53.7	55062	2630	20578	jaspar_motifs	NA	NA	NA	NA	NA	Prrx2.bed	1415149	0.0845717	1
NeuCtrl.specific.peaks	854	roadmap_epigenomics	0.978596	1.31887	29	72	41	1207	1207	440	168	9878	75472	roadmap_epigenomics H3K9me3	NA	NA	H3K9me3	NA	NA	E087-H3K9me3.narrowPeak	39512	0.105052	1
NeuCtrl.specific.peaks	427	roadmap_epigenomics	0.941243	1.06998	395	73	77	553	553	234	2826	9512	72814	roadmap_epigenomics H3K9me3	NA	NA	H3K9me3	NA	NA	E024-H3K9me3.narrowPeak	260553	0.114487	1
NeuCtrl.specific.peaks	522	roadmap_epigenomics	0.931592	1.15816	85	74	66	1150	1150	430	561	9822	75079	roadmap_epigenomics H3K9me3	NA	NA	H3K9me3	NA	NA	E038-H3K9me3.narrowPeak	43438	0.11706	1
NeuCtrl.specific.peaks	78	jaspar_motifs	0.682735	1.0178	4922	75	85	16	85	58.7	37246	4985	38394	jaspar_motifs	NA	NA	NA	NA	NA	Nkx2-5.bed	832165	0.207618	1
NeuCtrl.specific.peaks	33	jaspar_motifs	0.677505	1.03757	608	76	83	273	273	144	4484	9299	71156	jaspar_motifs	NA	NA	NA	NA	NA	Foxd3.bed	93705	0.210134	1
NeuCtrl.specific.peaks	617	roadmap_epigenomics	0.669632	1.05558	271	77	78	789	789	315	1963	9636	73677	roadmap_epigenomics H3K9me3	NA	NA	H3K9me3	NA	NA	E052-H3K9me3.narrowPeak	148368	0.213977	1
NeuCtrl.specific.peaks	42	jaspar_motifs	0.662449	1.15744	40	78	67	1198	1198	448	264	9867	75376	jaspar_motifs	NA	NA	NA	NA	NA	HNF1A.bed	5103	0.217546	1
NeuCtrl.specific.peaks	84	jaspar_motifs	0.661135	7.63526	1	79	1	1233	1233	438	1	9906	75639	jaspar_motifs	NA	NA	NA	NA	NA	PPARG.bed	27	0.218205	1
NeuCtrl.specific.peaks	100	jaspar_motifs	0.648803	1.4027	9	80	32	1223	1223	445	49	9898	75591	jaspar_motifs	NA	NA	NA	NA	NA	RXRA__VDR.bed	990	0.22449	1
NeuCtrl.specific.peaks	701	roadmap_epigenomics	0.630189	1.04738	310	81	80	709	709	290	2263	9597	73377	roadmap_epigenomics H3K9me3	NA	NA	H3K9me3	NA	NA	E066-H3K9me3.narrowPeak	281074	0.234321	1
NeuCtrl.specific.peaks	2	jaspar_motifs	0.580054	1.01514	6905	82	87	9	87	59.3	52479	3002	23161	jaspar_motifs	NA	NA	NA	NA	NA	ARID3A.bed	1330491	0.262994	1
NeuCtrl.specific.peaks	29	jaspar_motifs	0.578426	1.01778	1860	83	86	35	86	68	13999	8047	61641	jaspar_motifs	NA	NA	NA	NA	NA	FOXI1.bed	301717	0.263982	1
NeuCtrl.specific.peaks	111	jaspar_motifs	0.558883	1.18942	19	84	62	1215	1215	454	122	9888	75518	jaspar_motifs	NA	NA	NA	NA	NA	Sox2.bed	2048	0.276132	1
NeuCtrl.specific.peaks	558	roadmap_epigenomics	0.524148	1.0381	257	85	82	810	810	326	1892	9650	73748	roadmap_epigenomics H3K9me3	NA	NA	H3K9me3	NA	NA	E044-H3K9me3.narrowPeak	145163	0.299124	1
NeuCtrl.specific.peaks	681	roadmap_epigenomics	0.52376	1.04564	182	86	81	968	968	378	1330	9725	74310	roadmap_epigenomics H3K9me3	NA	NA	H3K9me3	NA	NA	E062-H3K9me3.narrowPeak	97830	0.299392	1
NeuCtrl.specific.peaks	73	jaspar_motifs	0.407142	1.00709	2469	87	89	30	89	68.7	18751	7438	56889	jaspar_motifs	NA	NA	NA	NA	NA	NKX3-1.bed	387950	0.391613	1
NeuCtrl.specific.peaks	1217	roadmap_epigenomics	0.338295	1.00893	246	88	88	832	832	336	1862	9661	73778	roadmap_epigenomics H3K9me3	NA	NA	H3K9me3	NA	NA	E127-H3K9me3.narrowPeak	156059	0.458887	1
NeuCtrl.specific.peaks	16	jaspar_motifs	0.282185	1.52704	1	89	22	1233	1233	448	5	9906	75635	jaspar_motifs	NA	NA	NA	NA	NA	ESR1.bed	169	0.522173	1
NeuCtrl.specific.peaks	91	jaspar_motifs	0.263392	0.992531	26	90	91	1209	1209	463	200	9881	75440	jaspar_motifs	NA	NA	NA	NA	NA	Pou5f1.bed	3057	0.545266	1
NeuCtrl.specific.peaks	3	jaspar_motifs	0.22677	0.995869	3	91	90	1228	1228	470	23	9904	75617	jaspar_motifs	NA	NA	NA	NA	NA	Ar.bed	198	0.59324	1
NeuCtrl.specific.peaks	82	jaspar_motifs	0.221865	0.981836	168	92	95	1002	1002	396	1306	9739	74334	jaspar_motifs	NA	NA	NA	NA	NA	PBX1.bed	23404	0.599978	1
NeuCtrl.specific.peaks	1070	roadmap_epigenomics	0.220902	0.985668	303	93	92	725	725	303	2346	9604	73294	roadmap_epigenomics H3K9me3	NA	NA	H3K9me3	NA	NA	E115-H3K9me3.narrowPeak	191936	0.601309	1
NeuCtrl.specific.peaks	1007	roadmap_epigenomics	0.203838	0.975524	153	94	97	1031	1031	407	1197	9754	74443	roadmap_epigenomics H3K9me3	NA	NA	H3K9me3	NA	NA	E107-H3K9me3.narrowPeak	110664	0.625405	1
NeuCtrl.specific.peaks	1118	roadmap_epigenomics	0.194494	0.982981	452	95	94	454	454	214	3508	9455	72132	roadmap_epigenomics H3K9me3	NA	NA	H3K9me3	NA	NA	E119-H3K9me3.narrowPeak	271960	0.639007	1
NeuCtrl.specific.peaks	795	roadmap_epigenomics	0.190283	0.978688	304	96	96	723	723	305	2370	9603	73270	roadmap_epigenomics H3K9me3	NA	NA	H3K9me3	NA	NA	E080-H3K9me3.narrowPeak	218574	0.645234	1
NeuCtrl.specific.peaks	546	roadmap_epigenomics	0.17378	0.963622	136	97	103	1076	1076	425	1077	9771	74563	roadmap_epigenomics H3K9me3	NA	NA	H3K9me3	NA	NA	E042-H3K9me3.narrowPeak	78769	0.670224	1
NeuCtrl.specific.peaks	727	roadmap_epigenomics	0.163306	0.967977	228	98	99	874	874	357	1797	9679	73843	roadmap_epigenomics H3K9me3	NA	NA	H3K9me3	NA	NA	E070-H3K9me3.narrowPeak	240710	0.686584	1
NeuCtrl.specific.peaks	1130	roadmap_epigenomics	0.162099	0.929628	38	99	113	1200	1200	471	312	9869	75328	roadmap_epigenomics H3K9me3	NA	NA	H3K9me3	NA	NA	E120-H3K9me3.narrowPeak	18065	0.688495	1
NeuCtrl.specific.peaks	32	jaspar_motifs	0.138982	0.967131	348	100	100	635	635	278	2744	9559	72896	jaspar_motifs	NA	NA	NA	NA	NA	Foxa2.bed	58241	0.726136	1
NeuCtrl.specific.peaks	50	jaspar_motifs	0.129391	0.822133	7	101	139	1225	1225	488	65	9900	75575	jaspar_motifs	NA	NA	NA	NA	NA	IRF2.bed	994	0.742351	1
NeuCtrl.specific.peaks	112	jaspar_motifs	0.125895	0.985049	3181	102	93	26	102	73.7	24536	6726	51104	jaspar_motifs	NA	NA	NA	NA	NA	Sox5.bed	524097	0.74835	1
NeuCtrl.specific.peaks	468	roadmap_epigenomics	0.124418	0.964411	381	103	101	570	570	258	3012	9526	72628	roadmap_epigenomics H3K9me3	NA	NA	H3K9me3	NA	NA	E030-H3K9me3.narrowPeak	242999	0.7509	1
NeuCtrl.specific.peaks	528	roadmap_epigenomics	0.114797	0.937191	129	104	109	1089	1089	434	1050	9778	74590	roadmap_epigenomics H3K9me3	NA	NA	H3K9me3	NA	NA	E039-H3K9me3.narrowPeak	85141	0.767721	1
NeuCtrl.specific.peaks	1168	roadmap_epigenomics	0.112437	0.896546	43	105	120	1195	1195	473	366	9864	75274	roadmap_epigenomics H3K9me3	NA	NA	H3K9me3	NA	NA	E123-H3K9me3.narrowPeak	22134	0.771903	1
NeuCtrl.specific.peaks	602	roadmap_epigenomics	0.10906	0.950176	238	106	106	849	849	354	1910	9669	73730	roadmap_epigenomics H3K9me3	NA	NA	H3K9me3	NA	NA	E050-H3K9me3.narrowPeak	253642	0.777929	1
NeuCtrl.specific.peaks	76	jaspar_motifs	0.104896	0.817841	12	107	140	1219	1219	489	112	9895	75528	jaspar_motifs	NA	NA	NA	NA	NA	NR3C1.bed	1618	0.785424	1
NeuCtrl.specific.peaks	184	roadmap_epigenomics	0.09929	0.880474	39	108	122	1199	1199	476	338	9868	75302	roadmap_epigenomics H3K36me3	NA	NA	H3K36me3	NA	NA	E004-H3K36me3.narrowPeak	16192	0.795628	1
NeuCtrl.specific.peaks	1192	roadmap_epigenomics	0.0940611	0.944827	246	109	108	832	832	350	1985	9661	73655	roadmap_epigenomics H3K9me3	NA	NA	H3K9me3	NA	NA	E125-H3K9me3.narrowPeak	150038	0.805265	1
NeuCtrl.specific.peaks	117	jaspar_motifs	0.0885226	0.961862	612	110	104	266	266	160	4846	9295	70794	jaspar_motifs	NA	NA	NA	NA	NA	TBP.bed	84010	0.8156	1
NeuCtrl.specific.peaks	239	roadmap_epigenomics	0.0881843	0.948612	318	111	107	696	696	305	2555	9589	73085	roadmap_epigenomics H3K9me3	NA	NA	H3K9me3	NA	NA	E006-H3K9me3.narrowPeak	248640	0.816236	1
NeuCtrl.specific.peaks	107	jaspar_motifs	0.0773366	0.781262	13	112	152	1218	1218	494	127	9894	75513	jaspar_motifs	NA	NA	NA	NA	NA	SRF.bed	1963	0.83688	1
NeuCtrl.specific.peaks	101	jaspar_motifs	0.0671992	0.649649	4	113	220	1226	1226	520	47	9903	75593	jaspar_motifs	NA	NA	NA	NA	NA	RXR__RAR_DR5.bed	1048	0.856645	1
NeuCtrl.specific.peaks	923	roadmap_epigenomics	0.0648584	0.928343	229	114	114	871	871	366	1880	9678	73760	roadmap_epigenomics H3K9me3	NA	NA	H3K9me3	NA	NA	E095-H3K9me3.narrowPeak	192316	0.861274	1
NeuCtrl.specific.peaks	768	roadmap_epigenomics	0.0647738	0.870105	60	115	125	1173	1173	471	526	9847	75114	roadmap_epigenomics H3K9me3	NA	NA	H3K9me3	NA	NA	E076-H3K9me3.narrowPeak	64039	0.861442	1
NeuCtrl.specific.peaks	28	jaspar_motifs	0.0602631	0.900959	121	116	119	1103	1103	446	1024	9786	74616	jaspar_motifs	NA	NA	NA	NA	NA	FOXF2.bed	21689	0.870436	1
NeuCtrl.specific.peaks	41	jaspar_motifs	0.049378	0.869304	79	117	126	1158	1158	467	693	9828	74947	jaspar_motifs	NA	NA	NA	NA	NA	HLF.bed	9084	0.892528	1
NeuCtrl.specific.peaks	23	jaspar_motifs	0.0481486	0.845799	55	118	136	1181	1181	478	496	9852	75144	jaspar_motifs	NA	NA	NA	NA	NA	Evi1.bed	10146	0.895058	1
NeuCtrl.specific.peaks	653	roadmap_epigenomics	0.0480126	0.931176	342	119	111	644	644	291	2797	9565	72843	roadmap_epigenomics H3K9me3	NA	NA	H3K9me3	NA	NA	E057-H3K9me3.narrowPeak	247725	0.895339	1
NeuCtrl.specific.peaks	446	roadmap_epigenomics	0.0464332	0.930024	340	120	112	651	651	294	2784	9567	72856	roadmap_epigenomics H3K9me3	NA	NA	H3K9me3	NA	NA	E027-H3K9me3.narrowPeak	366447	0.898601	1
NeuCtrl.specific.peaks	54	jaspar_motifs	0.0442345	0.932037	379	121	110	574	574	268	3096	9528	72544	jaspar_motifs	NA	NA	NA	NA	NA	MEF2A.bed	49941	0.903162	1
NeuCtrl.specific.peaks	7	jaspar_motifs	0.041617	0.964076	1784	122	102	39	122	87.7	14034	8123	61606	jaspar_motifs	NA	NA	NA	NA	NA	CEBPA.bed	255606	0.908622	1
NeuCtrl.specific.peaks	262	roadmap_epigenomics	0.0382631	0.911289	237	123	117	854	854	365	1981	9670	73659	roadmap_epigenomics H3K9me3	NA	NA	H3K9me3	NA	NA	E007-H3K9me3.narrowPeak	151873	0.915666	1
NeuCtrl.specific.peaks	90	jaspar_motifs	0.036187	0.968463	6774	124	98	10	124	77.3	52241	3133	23399	jaspar_motifs	NA	NA	NA	NA	NA	Pdx1.bed	1282445	0.920053	1
NeuCtrl.specific.peaks	89	jaspar_motifs	0.0243636	0.604437	8	125	247	1224	1224	532	101	9899	75539	jaspar_motifs	NA	NA	NA	NA	NA	Pax6.bed	1484	0.945445	1
NeuCtrl.specific.peaks	1029	roadmap_epigenomics	0.0232946	0.813092	61	126	142	1172	1172	480	572	9846	75068	roadmap_epigenomics H3K9me3	NA	NA	H3K9me3	NA	NA	E110-H3K9me3.narrowPeak	32137	0.947775	1
NeuCtrl.specific.peaks	38	jaspar_motifs	0.0175433	0.951321	1630	127	105	42	127	91.3	12973	8277	62667	jaspar_motifs	NA	NA	NA	NA	NA	Gata1.bed	251456	0.96041	1
NeuCtrl.specific.peaks	120	jaspar_motifs	0.0175406	0.605558	10	128	246	1222	1222	532	126	9897	75514	jaspar_motifs	NA	NA	NA	NA	NA	TLX1__NFIC.bed	1825	0.960416	1
NeuCtrl.specific.peaks	989	roadmap_epigenomics	0.0147558	0.789045	59	129	147	1177	1177	484	570	9848	75070	roadmap_epigenomics H3K9me3	NA	NA	H3K9me3	NA	NA	E104-H3K9me3.narrowPeak	53846	0.966594	1
NeuCtrl.specific.peaks	69	jaspar_motifs	0.0147318	0.917175	511	130	115	372	372	206	4234	9396	71406	jaspar_motifs	NA	NA	NA	NA	NA	NFIL3.bed	68125	0.966648	1
NeuCtrl.specific.peaks	122	jaspar_motifs	0.01429	0.828935	99	131	137	1132	1132	467	910	9808	74730	jaspar_motifs	NA	NA	NA	NA	NA	Tal1__Gata1.bed	15419	0.967631	1
NeuCtrl.specific.peaks	98	jaspar_motifs	0.0106864	0.401664	3	132	397	1228	1228	586	57	9904	75583	jaspar_motifs	NA	NA	NA	NA	NA	RREB1.bed	586	0.975694	1
NeuCtrl.specific.peaks	130	jaspar_motifs	0.0106864	0.401664	3	132	397	1228	1228	586	57	9904	75583	jaspar_motifs	NA	NA	NA	NA	NA	znf143.bed	348	0.975694	1
NeuCtrl.specific.peaks	838	roadmap_epigenomics	0.00917348	0.887343	318	134	121	696	696	317	2725	9589	72915	roadmap_epigenomics H3K9me3	NA	NA	H3K9me3	NA	NA	E085-H3K9me3.narrowPeak	264214	0.979099	1
NeuCtrl.specific.peaks	374	roadmap_epigenomics	0.00776071	0.912717	611	135	116	268	268	173	5081	9296	70559	roadmap_epigenomics H3K9me3	NA	NA	H3K9me3	NA	NA	E017-H3K9me3.narrowPeak	418822	0.982289	1
NeuCtrl.specific.peaks	49	jaspar_motifs	0.00670043	0.857563	211	136	132	905	905	391	1872	9696	73768	jaspar_motifs	NA	NA	NA	NA	NA	IRF1.bed	30694	0.98469	1
NeuCtrl.specific.peaks	97	jaspar_motifs	0.00503202	0.783263	87	137	150	1148	1148	478	846	9820	74794	jaspar_motifs	NA	NA	NA	NA	NA	RORA_2.bed	13150	0.98848	1
NeuCtrl.specific.peaks	17	jaspar_motifs	0.00368454	0.282636	2	138	552	1232	1232	641	54	9905	75586	jaspar_motifs	NA	NA	NA	NA	NA	ESR2.bed	932	0.991552	1
NeuCtrl.specific.peaks	463	roadmap_epigenomics	0.00322508	0.864933	307	139	128	718	718	328	2697	9600	72943	roadmap_epigenomics H3K9me3	NA	NA	H3K9me3	NA	NA	E029-H3K9me3.narrowPeak	223546	0.992601	1
NeuCtrl.specific.peaks	95	jaspar_motifs	0.00316751	0.19569	1	140	752	1233	1233	708	39	9906	75601	jaspar_motifs	NA	NA	NA	NA	NA	REST.bed	282	0.992733	1
NeuCtrl.specific.peaks	509	roadmap_epigenomics	0.00302297	0.860976	293	141	130	748	748	340	2586	9614	73054	roadmap_epigenomics H3K9me3	NA	NA	H3K9me3	NA	NA	E036-H3K9me3.narrowPeak	237844	0.993064	1
NeuCtrl.specific.peaks	694	roadmap_epigenomics	0.00260738	0.799766	130	142	144	1087	1087	458	1237	9777	74403	roadmap_epigenomics H3K9me3	NA	NA	H3K9me3	NA	NA	E065-H3K9me3.narrowPeak	124528	0.994014	1
NeuCtrl.specific.peaks	1023	roadmap_epigenomics	0.00184992	0.778429	112	143	155	1114	1114	471	1095	9795	74545	roadmap_epigenomics H3K9me3	NA	NA	H3K9me3	NA	NA	E109-H3K9me3.narrowPeak	103109	0.995749	1
NeuCtrl.specific.peaks	985	roadmap_epigenomics	0.00178186	0.631623	30	144	230	1206	1206	527	362	9877	75278	roadmap_epigenomics H3K27me3	NA	NA	H3K27me3	NA	NA	E104-H3K27me3.narrowPeak	18469	0.995906	1
NeuCtrl.specific.peaks	75	jaspar_motifs	0.00113908	0.580503	23	145	270	1211	1211	542	302	9884	75338	jaspar_motifs	NA	NA	NA	NA	NA	NR2F1.bed	5728	0.997381	1
NeuCtrl.specific.peaks	573	roadmap_epigenomics	0.00108375	0.853326	342	146	133	644	644	308	3042	9565	72598	roadmap_epigenomics H3K9me3	NA	NA	H3K9me3	NA	NA	E046-H3K9me3.narrowPeak	220175	0.997508	1
NeuCtrl.specific.peaks	138	roadmap_epigenomics	0.000671099	0.863334	451	147	129	457	457	244	3960	9456	71680	roadmap_epigenomics H3K36me3	NA	NA	H3K36me3	NA	NA	E002-H3K36me3.narrowPeak	284665	0.998456	1
NeuCtrl.specific.peaks	668	roadmap_epigenomics	0.000623304	0.746436	104	148	166	1127	1127	480	1060	9803	74580	roadmap_epigenomics H3K9me3	NA	NA	H3K9me3	NA	NA	E059-H3K9me3.narrowPeak	85245	0.998566	1
NeuCtrl.specific.peaks	109	jaspar_motifs	0.000607454	0.753288	112	149	162	1114	1114	475	1131	9795	74509	jaspar_motifs	NA	NA	NA	NA	NA	STAT1.bed	18740	0.998602	1
NeuCtrl.specific.peaks	1154	roadmap_epigenomics	0.000536578	0.690126	64	150	192	1169	1169	504	706	9843	74934	roadmap_epigenomics H3K9me1	NA	NA	H3K9me1	NA	NA	E122-H3K9me1.narrowPeak	25444	0.998765	1
NeuCtrl.specific.peaks	1082	roadmap_epigenomics	0.000517217	0.711799	78	151	180	1160	1160	497	834	9829	74806	roadmap_epigenomics H3K9me3	NA	NA	H3K9me3	NA	NA	E116-H3K9me3.narrowPeak	59513	0.99881	1
NeuCtrl.specific.peaks	1094	roadmap_epigenomics	0.000478471	0.787004	169	152	148	997	997	432	1632	9738	74008	roadmap_epigenomics H3K9me3	NA	NA	H3K9me3	NA	NA	E117-H3K9me3.narrowPeak	92941	0.998899	1
NeuCtrl.specific.peaks	301	roadmap_epigenomics	0.000381515	0.810699	235	153	143	858	858	385	2201	9672	73439	roadmap_epigenomics H3K9me3	NA	NA	H3K9me3	NA	NA	E009-H3K9me3.narrowPeak	190233	0.999122	1
NeuCtrl.specific.peaks	636	roadmap_epigenomics	0.000292939	0.87931	720	154	123	204	204	160	6190	9187	69450	roadmap_epigenomics H3K9me3	NA	NA	H3K9me3	NA	NA	E055-H3K9me3.narrowPeak	439295	0.999326	1
NeuCtrl.specific.peaks	115	jaspar_motifs	0.000252252	0.664786	60	155	205	1173	1173	511	687	9847	74953	jaspar_motifs	NA	NA	NA	NA	NA	T.bed	11514	0.999419	1
NeuCtrl.specific.peaks	1142	roadmap_epigenomics	0.000249584	0.771341	161	156	157	1015	1015	443	1586	9746	74054	roadmap_epigenomics H3K9me3	NA	NA	H3K9me3	NA	NA	E121-H3K9me3.narrowPeak	138547	0.999425	1
NeuCtrl.specific.peaks	1042	roadmap_epigenomics	0.000167497	0.679841	73	157	197	1163	1163	506	817	9834	74823	roadmap_epigenomics H3K9me3	NA	NA	H3K9me3	NA	NA	E112-H3K9me3.narrowPeak	29729	0.999614	1
NeuCtrl.specific.peaks	25	jaspar_motifs	3.56e-05	0.8656	795	158	127	172	172	152	6926	9112	68714	jaspar_motifs	NA	NA	NA	NA	NA	FOXA1.bed	138220	0.999918	1
NeuCtrl.specific.peaks	85	jaspar_motifs	3.53e-05	0.377623	11	159	426	1221	1221	602	222	9896	75418	jaspar_motifs	NA	NA	NA	NA	NA	PPARG__RXRA.bed	4161	0.999919	1
NeuCtrl.specific.peaks	116	jaspar_motifs	3.42e-05	0.780651	244	160	153	837	837	383	2370	9663	73270	jaspar_motifs	NA	NA	NA	NA	NA	TAL1__TCF3.bed	43244	0.999921	1
NeuCtrl.specific.peaks	27	jaspar_motifs	1.66e-05	0.85293	710	161	134	212	212	169	6278	9197	69362	jaspar_motifs	NA	NA	NA	NA	NA	FOXD1.bed	124275	0.999962	1
NeuCtrl.specific.peaks	890	roadmap_epigenomics	8.6e-06	0.755961	223	162	161	884	884	402	2236	9684	73404	roadmap_epigenomics H3K9me3	NA	NA	H3K9me3	NA	NA	E091-H3K9me3.narrowPeak	158275	0.99998	1
NeuCtrl.specific.peaks	103	jaspar_motifs	7.2e-06	0.846109	707	163	135	214	214	171	6298	9200	69342	jaspar_motifs	NA	NA	NA	NA	NA	SOX9.bed	119104	0.999983	1
NeuCtrl.specific.peaks	118	jaspar_motifs	7.05e-06	0.70383	139	164	184	1065	1065	471	1499	9768	74141	jaspar_motifs	NA	NA	NA	NA	NA	TEAD1.bed	23884	0.999984	1
NeuCtrl.specific.peaks	110	jaspar_motifs	6.42e-06	0.90998	3243	165	118	25	165	103	26356	6664	49284	jaspar_motifs	NA	NA	NA	NA	NA	Sox17.bed	551872	0.999985	1
NeuCtrl.specific.peaks	113	jaspar_motifs	5.17e-06	0.588825	58	166	262	1178	1178	535	749	9849	74891	jaspar_motifs	NA	NA	NA	NA	NA	Spz1.bed	10443	0.999988	1
NeuCtrl.specific.peaks	83	jaspar_motifs	4.54e-06	0.173274	3	167	843	1228	1228	746	132	9904	75508	jaspar_motifs	NA	NA	NA	NA	NA	PLAG1.bed	1177	0.99999	1
NeuCtrl.specific.peaks	983	roadmap_epigenomics	2.11e-06	0.665167	114	168	204	1112	1112	495	1301	9793	74339	roadmap_epigenomics H3K9me3	NA	NA	H3K9me3	NA	NA	E103-H3K9me3.narrowPeak	101060	0.999995	1
NeuCtrl.specific.peaks	674	roadmap_epigenomics	2.06e-06	0.784334	355	169	149	619	619	312	3422	9552	72218	roadmap_epigenomics H3K9me3	NA	NA	H3K9me3	NA	NA	E061-H3K9me3.narrowPeak	270036	0.999995	1
NeuCtrl.specific.peaks	10	jaspar_motifs	1.26e-06	0.690322	148	170	191	1044	1044	468	1626	9759	74014	jaspar_motifs	NA	NA	NA	NA	NA	Ddit3__Cebpa.bed	27347	0.999997	1
NeuCtrl.specific.peaks	451	roadmap_epigenomics	8.49e-07	0.814104	560	171	141	319	319	210	5185	9347	70455	roadmap_epigenomics H3K36me3	NA	NA	H3K36me3	NA	NA	E028-H3K36me3.narrowPeak	214706	0.999998	1
NeuCtrl.specific.peaks	917	roadmap_epigenomics	5.99e-07	0.737524	244	172	171	837	837	393	2504	9663	73136	roadmap_epigenomics H3K9me3	NA	NA	H3K9me3	NA	NA	E094-H3K9me3.narrowPeak	157662	0.999999	1
NeuCtrl.specific.peaks	1156	roadmap_epigenomics	3.78e-07	0.634405	105	173	227	1125	1125	508	1256	9802	74384	roadmap_epigenomics H4K20me1	NA	NA	H4K20me1	NA	NA	E122-H4K20me1.narrowPeak	49463	0.999999	1
NeuCtrl.specific.peaks	843	roadmap_epigenomics	3.61e-07	0.678459	150	174	199	1040	1040	471	1676	9757	73964	roadmap_epigenomics H3K36me3	NA	NA	H3K36me3	NA	NA	E086-H3K36me3.narrowPeak	98071	0.999999	1
NeuCtrl.specific.peaks	1198	roadmap_epigenomics	3.23e-07	0.666329	137	175	203	1070	1070	483	1559	9770	74081	roadmap_epigenomics H3K36me3	NA	NA	H3K36me3	NA	NA	E126-H3K36me3.narrowPeak	102518	0.999999	1
NeuCtrl.specific.peaks	1180	roadmap_epigenomics	8.27e-08	0.782346	464	176	151	432	432	253	4470	9443	71170	roadmap_epigenomics H3K9me3	NA	NA	H3K9me3	NA	NA	E124-H3K9me3.narrowPeak	220660	1	1
NeuCtrl.specific.peaks	800	roadmap_epigenomics	7.73e-08	0.574767	77	177	272	1161	1161	537	1017	9830	74623	roadmap_epigenomics H3K36me3	NA	NA	H3K36me3	NA	NA	E081-H3K36me3.narrowPeak	55942	1	1
NeuCtrl.specific.peaks	645	roadmap_epigenomics	5.62e-08	0.793328	545	178	146	332	332	219	5171	9362	70469	roadmap_epigenomics H3K9me3	NA	NA	H3K9me3	NA	NA	E056-H3K9me3.narrowPeak	314861	1	1
NeuCtrl.specific.peaks	307	roadmap_epigenomics	4.93e-08	0.698463	209	179	186	911	911	425	2264	9698	73376	roadmap_epigenomics H3K9me3	NA	NA	H3K9me3	NA	NA	E010-H3K9me3.narrowPeak	226169	1	1
NeuCtrl.specific.peaks	938	roadmap_epigenomics	4.43e-08	0.682759	184	180	195	964	964	446	2040	9723	73600	roadmap_epigenomics H3K9me3	NA	NA	H3K9me3	NA	NA	E097-H3K9me3.narrowPeak	165956	1	1
NeuCtrl.specific.peaks	96	jaspar_motifs	1.32e-08	0.771291	470	181	158	423	423	254	4588	9437	71052	jaspar_motifs	NA	NA	NA	NA	NA	RORA_1.bed	84472	1	1
NeuCtrl.specific.peaks	943	roadmap_epigenomics	1.04e-08	0.52498	63	182	305	1170	1170	552	911	9844	74729	roadmap_epigenomics H3K27me3	NA	NA	H3K27me3	NA	NA	E098-H3K27me3.narrowPeak	34340	1	1
NeuCtrl.specific.peaks	31	jaspar_motifs	5.69e-09	0.858807	1768	183	131	40	183	118	15270	8139	60370	jaspar_motifs	NA	NA	NA	NA	NA	FOXO3.bed	302904	1	1
NeuCtrl.specific.peaks	343	roadmap_epigenomics	3.86e-09	0.774689	531	184	156	347	347	229	5153	9376	70487	roadmap_epigenomics H3K36me3	NA	NA	H3K36me3	NA	NA	E016-H3K36me3.narrowPeak	237527	1	1
NeuCtrl.specific.peaks	56	jaspar_motifs	3.66e-09	0.467693	46	185	342	1190	1190	572	747	9861	74893	jaspar_motifs	NA	NA	NA	NA	NA	MYC__MAX.bed	10124	1	1
NeuCtrl.specific.peaks	22	jaspar_motifs	2.22e-09	0.677253	215	186	200	893	893	426	2399	9692	73241	jaspar_motifs	NA	NA	NA	NA	NA	Esrrb.bed	45008	1	1
NeuCtrl.specific.peaks	850	roadmap_epigenomics	2.03e-09	0.608552	126	187	242	1092	1092	507	1568	9781	74072	roadmap_epigenomics H3K36me3	NA	NA	H3K36me3	NA	NA	E087-H3K36me3.narrowPeak	101692	1	1
NeuCtrl.specific.peaks	204	roadmap_epigenomics	1.54e-09	0.483956	54	188	328	1182	1182	566	847	9853	74793	roadmap_epigenomics H3K23ac	NA	NA	H3K23ac	NA	NA	E005-H3K23ac.narrowPeak	26232	1	1
NeuCtrl.specific.peaks	418	roadmap_epigenomics	1.36e-09	0.769566	536	189	159	340	340	229	5233	9371	70407	roadmap_epigenomics H3K36me3	NA	NA	H3K36me3	NA	NA	E023-H3K36me3.narrowPeak	228763	1	1
NeuCtrl.specific.peaks	512	roadmap_epigenomics	7.79e-10	0.659047	197	190	211	940	940	447	2259	9710	73381	roadmap_epigenomics H3K36me3	NA	NA	H3K36me3	NA	NA	E037-H3K36me3.narrowPeak	97059	1	1
NeuCtrl.specific.peaks	1148	roadmap_epigenomics	6.26e-10	0.701117	285	191	185	759	759	378	3066	9622	72574	roadmap_epigenomics H3K36me3	NA	NA	H3K36me3	NA	NA	E122-H3K36me3.narrowPeak	156955	1	1
NeuCtrl.specific.peaks	123	jaspar_motifs	5.19e-10	0.45004	46	192	354	1190	1190	579	776	9861	74864	jaspar_motifs	NA	NA	NA	NA	NA	Tcfcp2l1.bed	10868	1	1
NeuCtrl.specific.peaks	1186	roadmap_epigenomics	4.18e-10	0.734089	397	193	173	547	547	304	4070	9510	71570	roadmap_epigenomics H3K36me3	NA	NA	H3K36me3	NA	NA	E125-H3K36me3.narrowPeak	248866	1	1
NeuCtrl.specific.peaks	45	jaspar_motifs	3.36e-10	0.878471	4313	194	124	19	194	112	35356	5594	40284	jaspar_motifs	NA	NA	NA	NA	NA	HOXA5.bed	742003	1	1
NeuCtrl.specific.peaks	1124	roadmap_epigenomics	2.31e-10	0.680503	252	195	196	818	818	403	2794	9655	72846	roadmap_epigenomics H3K36me3	NA	NA	H3K36me3	NA	NA	E120-H3K36me3.narrowPeak	156861	1	1
NeuCtrl.specific.peaks	1119	roadmap_epigenomics	2.25e-10	0.38769	32	196	415	1204	1204	605	627	9875	75013	roadmap_epigenomics H4K20me1	NA	NA	H4K20me1	NA	NA	E119-H4K20me1.narrowPeak	17542	1	1
NeuCtrl.specific.peaks	761	roadmap_epigenomics	1.64e-10	0.655013	208	197	213	913	913	441	2398	9699	73242	roadmap_epigenomics H3K9me3	NA	NA	H3K9me3	NA	NA	E075-H3K9me3.narrowPeak	149879	1	1
NeuCtrl.specific.peaks	67	jaspar_motifs	1.16e-10	0.601006	140	198	249	1063	1063	503	1762	9767	73878	jaspar_motifs	NA	NA	NA	NA	NA	NFE2L2.bed	22093	1	1
NeuCtrl.specific.peaks	469	roadmap_epigenomics	7.71e-11	0.316679	21	199	498	1213	1213	637	504	9886	75136	roadmap_epigenomics H3K27me3	NA	NA	H3K27me3	NA	NA	E031-H3K27me3.narrowPeak	10223	1	1
NeuCtrl.specific.peaks	531	roadmap_epigenomics	5.4e-11	0.708744	349	200	182	633	633	338	3706	9558	71934	roadmap_epigenomics H3K36me3	NA	NA	H3K36me3	NA	NA	E040-H3K36me3.narrowPeak	157474	1	1
NeuCtrl.specific.peaks	959	roadmap_epigenomics	3.75e-11	0.662737	239	201	206	848	848	418	2720	9668	72920	roadmap_epigenomics H3K36me3	NA	NA	H3K36me3	NA	NA	E100-H3K36me3.narrowPeak	160236	1	1
NeuCtrl.specific.peaks	589	roadmap_epigenomics	3.33e-11	0.758687	587	202	160	296	296	219	5798	9320	69842	roadmap_epigenomics H3K36me3	NA	NA	H3K36me3	NA	NA	E049-H3K36me3.narrowPeak	236346	1	1
NeuCtrl.specific.peaks	329	roadmap_epigenomics	2.25e-11	0.740491	495	203	168	390	390	254	5016	9412	70624	roadmap_epigenomics H3K36me3	NA	NA	H3K36me3	NA	NA	E014-H3K36me3.narrowPeak	224180	1	1
NeuCtrl.specific.peaks	1230	roadmap_epigenomics	1.26e-11	0.420969	46	204	377	1190	1190	590	829	9861	74811	roadmap_epigenomics H4K20me1	NA	NA	H4K20me1	NA	NA	E128-H4K20me1.narrowPeak	29814	1	1
NeuCtrl.specific.peaks	913	roadmap_epigenomics	9.6e-12	0.504957	81	205	316	1152	1152	558	1215	9826	74425	roadmap_epigenomics H3K27me3	NA	NA	H3K27me3	NA	NA	E094-H3K27me3.narrowPeak	42805	1	1
NeuCtrl.specific.peaks	710	roadmap_epigenomics	5.12e-12	0.455262	60	206	350	1173	1173	576	999	9847	74641	roadmap_epigenomics H3K27me3	NA	NA	H3K27me3	NA	NA	E068-H3K27me3.narrowPeak	52316	1	1
NeuCtrl.specific.peaks	128	jaspar_motifs	4.19e-12	0.395766	41	207	407	1196	1196	603	786	9866	74854	jaspar_motifs	NA	NA	NA	NA	NA	Zfp423.bed	10797	1	1
NeuCtrl.specific.peaks	387	roadmap_epigenomics	2.86e-12	0.688296	335	208	193	661	661	354	3660	9572	71980	roadmap_epigenomics H3K36me3	NA	NA	H3K36me3	NA	NA	E019-H3K36me3.narrowPeak	162043	1	1
NeuCtrl.specific.peaks	691	roadmap_epigenomics	2.67e-12	0.570948	135	209	273	1079	1079	520	1787	9772	73853	roadmap_epigenomics H3K36me3	NA	NA	H3K36me3	NA	NA	E065-H3K36me3.narrowPeak	104034	1	1
NeuCtrl.specific.peaks	44	jaspar_motifs	2.24e-12	0.493307	80	210	320	1154	1154	561	1228	9827	74412	jaspar_motifs	NA	NA	NA	NA	NA	HNF4A.bed	21250	1	1
NeuCtrl.specific.peaks	470	roadmap_epigenomics	2.13e-12	0.600685	169	211	250	997	997	486	2124	9738	73516	roadmap_epigenomics H3K36me3	NA	NA	H3K36me3	NA	NA	E031-H3K36me3.narrowPeak	119691	1	1
NeuCtrl.specific.peaks	48	jaspar_motifs	6.68e-13	0.364172	36	212	438	1202	1202	617	750	9871	74890	jaspar_motifs	NA	NA	NA	NA	NA	INSM1.bed	9001	1	1
NeuCtrl.specific.peaks	310	roadmap_epigenomics	4.88e-13	0.751168	662	213	164	238	238	205	6583	9245	69057	roadmap_epigenomics H3K36me3	NA	NA	H3K36me3	NA	NA	E011-H3K36me3.narrowPeak	271199	1	1
NeuCtrl.specific.peaks	1083	roadmap_epigenomics	2.56e-13	0.280261	21	214	554	1213	1213	660	569	9886	75071	roadmap_epigenomics H4K20me1	NA	NA	H4K20me1	NA	NA	E116-H4K20me1.narrowPeak	13632	1	1
NeuCtrl.specific.peaks	55	jaspar_motifs	2.31e-13	0.1011	4	215	1126	1226	1226	856	301	9903	75339	jaspar_motifs	NA	NA	NA	NA	NA	MIZF.bed	1634	1	1
NeuCtrl.specific.peaks	429	roadmap_epigenomics	1.68e-13	0.73502	586	216	172	298	298	229	5960	9321	69680	roadmap_epigenomics H3K36me3	NA	NA	H3K36me3	NA	NA	E025-H3K36me3.narrowPeak	257768	1	1
NeuCtrl.specific.peaks	114	jaspar_motifs	1.19e-13	0.646249	270	217	222	791	791	410	3143	9637	72497	jaspar_motifs	NA	NA	NA	NA	NA	Stat3.bed	51359	1	1
NeuCtrl.specific.peaks	697	roadmap_epigenomics	4.15e-14	0.729706	588	218	175	293	293	229	6020	9319	69620	roadmap_epigenomics H3K36me3	NA	NA	H3K36me3	NA	NA	E066-H3K36me3.narrowPeak	303391	1	1
NeuCtrl.specific.peaks	460	roadmap_epigenomics	3.47e-14	0.721433	546	219	177	329	329	242	5658	9361	69982	roadmap_epigenomics H3K36me3	NA	NA	H3K36me3	NA	NA	E029-H3K36me3.narrowPeak	235892	1	1
NeuCtrl.specific.peaks	1174	roadmap_epigenomics	2.71e-14	0.740463	667	220	169	233	233	207	6719	9240	68921	roadmap_epigenomics H3K36me3	NA	NA	H3K36me3	NA	NA	E124-H3K36me3.narrowPeak	195185	1	1
NeuCtrl.specific.peaks	394	roadmap_epigenomics	2.29e-14	0.711554	505	221	181	382	382	261	5309	9402	70331	roadmap_epigenomics H3K36me3	NA	NA	H3K36me3	NA	NA	E020-H3K36me3.narrowPeak	225918	1	1
NeuCtrl.specific.peaks	711	roadmap_epigenomics	1.96e-14	0.660601	325	222	209	681	681	371	3694	9582	71946	roadmap_epigenomics H3K36me3	NA	NA	H3K36me3	NA	NA	E068-H3K36me3.narrowPeak	230989	1	1
NeuCtrl.specific.peaks	436	roadmap_epigenomics	1.07e-14	0.715003	537	223	179	338	338	247	5613	9370	70027	roadmap_epigenomics H3K36me3	NA	NA	H3K36me3	NA	NA	E026-H3K36me3.narrowPeak	262477	1	1
NeuCtrl.specific.peaks	99	jaspar_motifs	9.45e-15	0.72847	615	224	176	263	263	221	6300	9292	69340	jaspar_motifs	NA	NA	NA	NA	NA	RUNX1.bed	114026	1	1
NeuCtrl.specific.peaks	1234	roadmap_epigenomics	8.58e-15	0.695704	453	225	188	449	449	287	4874	9454	70766	roadmap_epigenomics H3K36me3	NA	NA	H3K36me3	NA	NA	E129-H3K36me3.narrowPeak	239731	1	1
NeuCtrl.specific.peaks	317	roadmap_epigenomics	7.43e-15	0.661782	340	226	208	651	651	362	3855	9567	71785	roadmap_epigenomics H3K36me3	NA	NA	H3K36me3	NA	NA	E012-H3K36me3.narrowPeak	226355	1	1
NeuCtrl.specific.peaks	39	jaspar_motifs	5.4e-15	0.823365	2120	227	138	34	227	133	18796	7787	56844	jaspar_motifs	NA	NA	NA	NA	NA	Gfi.bed	343316	1	1
NeuCtrl.specific.peaks	501	roadmap_epigenomics	3.18e-15	0.625336	262	228	234	803	803	422	3149	9645	72491	roadmap_epigenomics H3K36me3	NA	NA	H3K36me3	NA	NA	E035-H3K36me3.narrowPeak	184731	1	1
NeuCtrl.specific.peaks	583	roadmap_epigenomics	1.69e-15	0.617397	252	229	238	818	818	428	3068	9655	72572	roadmap_epigenomics H3K36me3	NA	NA	H3K36me3	NA	NA	E048-H3K36me3.narrowPeak	130419	1	1
NeuCtrl.specific.peaks	1161	roadmap_epigenomics	8.68e-16	0.658185	356	230	212	617	617	353	4054	9551	71586	roadmap_epigenomics H3K36me3	NA	NA	H3K36me3	NA	NA	E123-H3K36me3.narrowPeak	190885	1	1
NeuCtrl.specific.peaks	132	roadmap_epigenomics	6.75e-16	0.633724	295	231	229	742	742	401	3494	9612	72146	roadmap_epigenomics H3K36me3	NA	NA	H3K36me3	NA	NA	E001-H3K36me3.narrowPeak	187276	1	1
NeuCtrl.specific.peaks	607	roadmap_epigenomics	4.82e-16	0.718627	623	232	178	255	255	222	6460	9284	69180	roadmap_epigenomics H3K36me3	NA	NA	H3K36me3	NA	NA	E051-H3K36me3.narrowPeak	355966	1	1
NeuCtrl.specific.peaks	1025	roadmap_epigenomics	4.34e-16	0.545709	157	233	296	1024	1024	518	2168	9750	73472	roadmap_epigenomics H3K36me3	NA	NA	H3K36me3	NA	NA	E110-H3K36me3.narrowPeak	86281	1	1
NeuCtrl.specific.peaks	159	roadmap_epigenomics	2.41e-16	0.652864	355	234	216	619	619	356	4074	9552	71566	roadmap_epigenomics H3K36me3	NA	NA	H3K36me3	NA	NA	E003-H3K36me3.narrowPeak	323356	1	1
NeuCtrl.specific.peaks	599	roadmap_epigenomics	9.64e-17	0.697493	541	235	187	335	335	252	5785	9366	69855	roadmap_epigenomics H3K36me3	NA	NA	H3K36me3	NA	NA	E050-H3K36me3.narrowPeak	262887	1	1
NeuCtrl.specific.peaks	424	roadmap_epigenomics	4.82e-17	0.679249	471	236	198	420	420	285	5178	9436	70462	roadmap_epigenomics H3K36me3	NA	NA	H3K36me3	NA	NA	E024-H3K36me3.narrowPeak	291642	1	1
NeuCtrl.specific.peaks	37	jaspar_motifs	0	0.74529	7009	237	167	8	237	137	57822	2898	17818	jaspar_motifs	NA	NA	NA	NA	NA	GATA3.bed	1456504	1	1
NeuCtrl.specific.peaks	13	jaspar_motifs	0	0.780217	3418	237	154	23	237	138	30485	6489	45155	jaspar_motifs	NA	NA	NA	NA	NA	ELF5.bed	597026	1	1
NeuCtrl.specific.peaks	66	jaspar_motifs	0	0.751826	5089	237	163	13	237	138	44188	4818	31452	jaspar_motifs	NA	NA	NA	NA	NA	NFE2L1__MafG.bed	943881	1	1
NeuCtrl.specific.peaks	1	jaspar_motifs	0	0.797773	1825	237	145	37	237	140	16687	8082	58953	jaspar_motifs	NA	NA	NA	NA	NA	AP1.bed	236498	1	1
NeuCtrl.specific.peaks	65	jaspar_motifs	0	0.739132	4302	237	170	20	237	142	38533	5605	37107	jaspar_motifs	NA	NA	NA	NA	NA	NFATC2.bed	776296	1	1
NeuCtrl.specific.peaks	81	jaspar_motifs	0	0.749315	2451	237	165	32	237	145	23065	7456	52575	jaspar_motifs	NA	NA	NA	NA	NA	Nr2e3.bed	422556	1	1
NeuCtrl.specific.peaks	102	jaspar_motifs	0	0.690657	4997	237	190	15	237	147	45061	4910	30579	jaspar_motifs	NA	NA	NA	NA	NA	SOX10.bed	962452	1	1
NeuCtrl.specific.peaks	24	jaspar_motifs	0	0.731036	2371	237	174	33	237	148	22759	7536	52881	jaspar_motifs	NA	NA	NA	NA	NA	FEV.bed	410618	1	1
NeuCtrl.specific.peaks	79	jaspar_motifs	0	0.686519	2473	237	194	28	237	153	24689	7434	50951	jaspar_motifs	NA	NA	NA	NA	NA	Nkx3-2.bed	458108	1	1
NeuCtrl.specific.peaks	47	jaspar_motifs	0	0.634405	8280	237	228	4	237	156	67256	1627	8384	jaspar_motifs	NA	NA	NA	NA	NA	Hltf.bed	1879473	1	1
NeuCtrl.specific.peaks	106	jaspar_motifs	0	0.587812	5181	237	264	11	264	171	49238	4726	26402	jaspar_motifs	NA	NA	NA	NA	NA	SPIB.bed	1042715	1	1
NeuCtrl.specific.peaks	86	jaspar_motifs	0	0.570592	2820	237	274	27	274	179	31077	7087	44563	jaspar_motifs	NA	NA	NA	NA	NA	Pax2.bed	545202	1	1
NeuCtrl.specific.peaks	6	jaspar_motifs	0	0.560415	4615	237	286	17	286	180	46049	5292	29591	jaspar_motifs	NA	NA	NA	NA	NA	BRCA1.bed	960225	1	1
NeuCtrl.specific.peaks	21	jaspar_motifs	0	0.695276	954	237	189	122	237	183	10052	8953	65588	jaspar_motifs	NA	NA	NA	NA	NA	En1.bed	181484	1	1
NeuCtrl.specific.peaks	26	jaspar_motifs	0	0.505603	8359	237	315	3	315	185	69164	1548	6476	jaspar_motifs	NA	NA	NA	NA	NA	FOXC1.bed	1947101	1	1
NeuCtrl.specific.peaks	68	jaspar_motifs	0	0.507889	5161	237	311	12	311	187	51559	4746	24081	jaspar_motifs	NA	NA	NA	NA	NA	NFIC.bed	1105212	1	1
NeuCtrl.specific.peaks	77	jaspar_motifs	0	0.621682	1094	237	236	96	237	190	12590	8813	63050	jaspar_motifs	NA	NA	NA	NA	NA	NR4A2.bed	236035	1	1
NeuCtrl.specific.peaks	125	jaspar_motifs	0	0.483183	7037	237	330	7	330	191	63188	2870	12452	jaspar_motifs	NA	NA	NA	NA	NA	YY1.bed	1615049	1	1
NeuCtrl.specific.peaks	127	jaspar_motifs	0	0.492821	5007	237	322	14	322	191	51029	4900	24611	jaspar_motifs	NA	NA	NA	NA	NA	ZNF354C.bed	1097611	1	1
NeuCtrl.specific.peaks	59	jaspar_motifs	0	0.493224	2466	237	321	31	321	196	30399	7441	45241	jaspar_motifs	NA	NA	NA	NA	NA	Mafb.bed	510495	1	1
NeuCtrl.specific.peaks	46	jaspar_motifs	0	0.647434	927	237	221	132	237	197	10402	8980	65238	jaspar_motifs	NA	NA	NA	NA	NA	Hand1__Tcfe2a.bed	180645	1	1
NeuCtrl.specific.peaks	126	jaspar_motifs	0	0.455834	4543	237	348	18	348	201	49174	5364	26466	jaspar_motifs	NA	NA	NA	NA	NA	ZEB1.bed	1004587	1	1
NeuCtrl.specific.peaks	105	jaspar_motifs	0	0.653137	824	237	214	167	237	206	9225	9083	66415	jaspar_motifs	NA	NA	NA	NA	NA	SPI1.bed	158495	1	1
NeuCtrl.specific.peaks	60	jaspar_motifs	0	0.539896	1130	237	298	92	298	209	14564	8777	61076	jaspar_motifs	NA	NA	NA	NA	NA	Myb.bed	220670	1	1
NeuCtrl.specific.peaks	430	roadmap_epigenomics	0	0.434244	1767	237	367	41	367	215	25210	8140	50430	roadmap_epigenomics H3K4me1	NA	NA	H3K4me1	NA	NA	E025-H3K4me1.narrowPeak	312597	1	1
NeuCtrl.specific.peaks	57	jaspar_motifs	0	0.403993	3938	237	392	21	392	217	46913	5969	28727	jaspar_motifs	NA	NA	NA	NA	NA	MZF1_1-4.bed	928614	1	1
NeuCtrl.specific.peaks	298	roadmap_epigenomics	0	0.670397	673	237	201	226	237	221	7417	9234	68223	roadmap_epigenomics H3K36me3	NA	NA	H3K36me3	NA	NA	E009-H3K36me3.narrowPeak	389281	1	1
NeuCtrl.specific.peaks	133	roadmap_epigenomics	0	0.448324	1193	237	355	74	355	222	17695	8714	57945	roadmap_epigenomics H3K4me1	NA	NA	H3K4me1	NA	NA	E001-H3K4me1.narrowPeak	308752	1	1
NeuCtrl.specific.peaks	304	roadmap_epigenomics	0	0.708306	649	237	183	247	247	222	6812	9258	68828	roadmap_epigenomics H3K36me3	NA	NA	H3K36me3	NA	NA	E010-H3K36me3.narrowPeak	378521	1	1
NeuCtrl.specific.peaks	442	roadmap_epigenomics	0	0.653129	693	237	215	217	237	223	7811	9214	67829	roadmap_epigenomics H3K36me3	NA	NA	H3K36me3	NA	NA	E027-H3K36me3.narrowPeak	455242	1	1
NeuCtrl.specific.peaks	18	jaspar_motifs	0	0.362094	8377	237	441	2	441	227	70948	1530	4692	jaspar_motifs	NA	NA	NA	NA	NA	ETS1.bed	2003477	1	1
NeuCtrl.specific.peaks	344	roadmap_epigenomics	0	0.428581	1194	237	372	73	372	227	18326	8713	57314	roadmap_epigenomics H3K4me1	NA	NA	H3K4me1	NA	NA	E016-H3K4me1.narrowPeak	292509	1	1
NeuCtrl.specific.peaks	311	roadmap_epigenomics	0	0.43556	1143	237	365	83	365	228	17430	8764	58210	roadmap_epigenomics H3K4me1	NA	NA	H3K4me1	NA	NA	E011-H3K4me1.narrowPeak	274859	1	1
NeuCtrl.specific.peaks	419	roadmap_epigenomics	0	0.396081	1577	237	406	47	406	230	24462	8330	51178	roadmap_epigenomics H3K4me1	NA	NA	H3K4me1	NA	NA	E023-H3K4me1.narrowPeak	307388	1	1
NeuCtrl.specific.peaks	36	jaspar_motifs	0	0.350004	8905	237	455	1	455	231	72774	1002	2866	jaspar_motifs	NA	NA	NA	NA	NA	GATA2.bed	2213773	1	1
NeuCtrl.specific.peaks	330	roadmap_epigenomics	0	0.409315	1280	237	388	68	388	231	20124	8627	55516	roadmap_epigenomics H3K4me1	NA	NA	H3K4me1	NA	NA	E014-H3K4me1.narrowPeak	314804	1	1
NeuCtrl.specific.peaks	323	roadmap_epigenomics	0	0.634413	664	237	226	236	237	233	7694	9243	67946	roadmap_epigenomics H3K36me3	NA	NA	H3K36me3	NA	NA	E013-H3K36me3.narrowPeak	304390	1	1
NeuCtrl.specific.peaks	851	roadmap_epigenomics	0	0.529592	848	237	301	161	301	233	11362	9059	64278	roadmap_epigenomics H3K4me1	NA	NA	H3K4me1	NA	NA	E087-H3K4me1.narrowPeak	167593	1	1
NeuCtrl.specific.peaks	1135	roadmap_epigenomics	0	0.582476	710	237	268	212	268	239	8852	9197	66788	roadmap_epigenomics H3K27me3	NA	NA	H3K27me3	NA	NA	E121-H3K27me3.narrowPeak	349417	1	1
NeuCtrl.specific.peaks	381	roadmap_epigenomics	0	0.395729	1190	237	408	75	408	240	19401	8717	56239	roadmap_epigenomics H3K4me1	NA	NA	H3K4me1	NA	NA	E018-H3K4me1.narrowPeak	335029	1	1
NeuCtrl.specific.peaks	437	roadmap_epigenomics	0	0.382829	1326	237	423	62	423	241	21752	8581	53888	roadmap_epigenomics H3K4me1	NA	NA	H3K4me1	NA	NA	E026-H3K4me1.narrowPeak	233586	1	1
NeuCtrl.specific.peaks	119	jaspar_motifs	0	0.336085	2470	237	472	29	472	246	37596	7437	38044	jaspar_motifs	NA	NA	NA	NA	NA	TFAP2A.bed	673098	1	1
NeuCtrl.specific.peaks	395	roadmap_epigenomics	0	0.400683	1089	237	402	99	402	246	17821	8818	57819	roadmap_epigenomics H3K4me1	NA	NA	H3K4me1	NA	NA	E020-H3K4me1.narrowPeak	289315	1	1
NeuCtrl.specific.peaks	324	roadmap_epigenomics	0	0.39695	1083	237	404	101	404	247	17864	8824	57776	roadmap_epigenomics H3K4me1	NA	NA	H3K4me1	NA	NA	E013-H3K4me1.narrowPeak	275073	1	1
NeuCtrl.specific.peaks	479	roadmap_epigenomics	0	0.649701	598	237	219	285	285	247	6806	9309	68834	roadmap_epigenomics H3K36me3	NA	NA	H3K36me3	NA	NA	E032-H3K36me3.narrowPeak	342907	1	1
NeuCtrl.specific.peaks	40	jaspar_motifs	0	0.400144	1026	237	403	112	403	251	16946	8881	58694	jaspar_motifs	NA	NA	NA	NA	NA	HIF1A__ARNT.bed	227683	1	1
NeuCtrl.specific.peaks	337	roadmap_epigenomics	0	0.365311	1145	237	436	81	436	251	19929	8762	55711	roadmap_epigenomics H3K4me1	NA	NA	H3K4me1	NA	NA	E015-H3K4me1.narrowPeak	327408	1	1
NeuCtrl.specific.peaks	388	roadmap_epigenomics	0	0.395343	1055	237	409	106	409	251	17521	8852	58119	roadmap_epigenomics H3K4me1	NA	NA	H3K4me1	NA	NA	E019-H3K4me1.narrowPeak	213385	1	1
NeuCtrl.specific.peaks	588	roadmap_epigenomics	0	0.568664	653	237	275	245	275	252	8350	9254	67290	roadmap_epigenomics H3K27me3	NA	NA	H3K27me3	NA	NA	E049-H3K27me3.narrowPeak	322253	1	1
NeuCtrl.specific.peaks	613	roadmap_epigenomics	0	0.345025	1371	237	461	58	461	252	24027	8536	51613	roadmap_epigenomics H3K4me1	NA	NA	H3K4me1	NA	NA	E052-H3K4me1.narrowPeak	247597	1	1
NeuCtrl.specific.peaks	549	roadmap_epigenomics	0	0.668423	550	237	202	324	324	254	6114	9357	69526	roadmap_epigenomics H3K36me3	NA	NA	H3K36me3	NA	NA	E043-H3K36me3.narrowPeak	194678	1	1
NeuCtrl.specific.peaks	656	roadmap_epigenomics	0	0.629301	588	237	232	293	293	254	6893	9319	68747	roadmap_epigenomics H3K36me3	NA	NA	H3K36me3	NA	NA	E058-H3K36me3.narrowPeak	288256	1	1
NeuCtrl.specific.peaks	496	roadmap_epigenomics	0	0.651756	564	237	218	310	310	255	6412	9343	69228	roadmap_epigenomics H3K36me3	NA	NA	H3K36me3	NA	NA	E034-H3K36me3.narrowPeak	302281	1	1
NeuCtrl.specific.peaks	1199	roadmap_epigenomics	0	0.451834	783	237	351	176	351	255	12074	9124	63566	roadmap_epigenomics H3K4me1	NA	NA	H3K4me1	NA	NA	E126-H3K4me1.narrowPeak	191399	1	1
NeuCtrl.specific.peaks	58	jaspar_motifs	0	0.475748	726	237	336	201	336	258	10781	9181	64859	jaspar_motifs	NA	NA	NA	NA	NA	MZF1_5-13.bed	148011	1	1
NeuCtrl.specific.peaks	452	roadmap_epigenomics	0	0.333542	1162	237	476	80	476	264	21549	8745	54091	roadmap_epigenomics H3K4me1	NA	NA	H3K4me1	NA	NA	E028-H3K4me1.narrowPeak	354117	1	1
NeuCtrl.specific.peaks	590	roadmap_epigenomics	0	0.312735	1497	237	504	50	504	264	27437	8410	48203	roadmap_epigenomics H3K4me1	NA	NA	H3K4me1	NA	NA	E049-H3K4me1.narrowPeak	260664	1	1
NeuCtrl.specific.peaks	1235	roadmap_epigenomics	0	0.318733	1328	237	496	60	496	264	24727	8579	50913	roadmap_epigenomics H3K4me1	NA	NA	H3K4me1	NA	NA	E129-H3K4me1.narrowPeak	237133	1	1
NeuCtrl.specific.peaks	1054	roadmap_epigenomics	0	0.36822	945	237	434	125	434	265	16839	8962	58801	roadmap_epigenomics H3K4me1	NA	NA	H3K4me1	NA	NA	E114-H3K4me1.narrowPeak	202055	1	1
NeuCtrl.specific.peaks	1125	roadmap_epigenomics	0	0.384495	922	237	420	137	420	265	15935	8985	59705	roadmap_epigenomics H3K4me1	NA	NA	H3K4me1	NA	NA	E120-H3K4me1.narrowPeak	205523	1	1
NeuCtrl.specific.peaks	1137	roadmap_epigenomics	0	0.348629	1080	237	458	102	458	266	19650	8827	55990	roadmap_epigenomics H3K4me1	NA	NA	H3K4me1	NA	NA	E121-H3K4me1.narrowPeak	248358	1	1
NeuCtrl.specific.peaks	965	roadmap_epigenomics	0	0.639582	535	237	224	341	341	267	6198	9372	69442	roadmap_epigenomics H3K36me3	NA	NA	H3K36me3	NA	NA	E101-H3K36me3.narrowPeak	322577	1	1
NeuCtrl.specific.peaks	860	roadmap_epigenomics	0	0.333725	1123	237	475	94	475	269	20951	8784	54689	roadmap_epigenomics H3K4me1	NA	NA	H3K4me1	NA	NA	E088-H3K4me1.narrowPeak	291630	1	1
NeuCtrl.specific.peaks	905	roadmap_epigenomics	0	0.625171	544	237	235	334	334	269	6432	9363	69208	roadmap_epigenomics H3K36me3	NA	NA	H3K36me3	NA	NA	E093-H3K36me3.narrowPeak	312139	1	1
NeuCtrl.specific.peaks	318	roadmap_epigenomics	0	0.344509	999	237	462	114	462	271	18576	8908	57064	roadmap_epigenomics H3K4me1	NA	NA	H3K4me1	NA	NA	E012-H3K4me1.narrowPeak	258764	1	1
NeuCtrl.specific.peaks	817	roadmap_epigenomics	0	0.330984	1060	237	478	105	478	273	20104	8847	55536	roadmap_epigenomics H3K4me1	NA	NA	H3K4me1	NA	NA	E083-H3K4me1.narrowPeak	190333	1	1
NeuCtrl.specific.peaks	1052	roadmap_epigenomics	0	0.585315	551	237	265	323	323	275	6915	9356	68725	roadmap_epigenomics H3K27me3	NA	NA	H3K27me3	NA	NA	E114-H3K27me3.narrowPeak	215955	1	1
NeuCtrl.specific.peaks	684	roadmap_epigenomics	0	0.646058	511	237	223	372	372	277	5873	9396	69767	roadmap_epigenomics H3K36me3	NA	NA	H3K36me3	NA	NA	E063-H3K36me3.narrowPeak	257239	1	1
NeuCtrl.specific.peaks	671	roadmap_epigenomics	0	0.619133	520	237	237	360	360	278	6212	9387	69428	roadmap_epigenomics H3K36me3	NA	NA	H3K36me3	NA	NA	E061-H3K36me3.narrowPeak	295338	1	1
NeuCtrl.specific.peaks	672	roadmap_epigenomics	0	0.312691	1108	237	505	95	505	279	21716	8799	53924	roadmap_epigenomics H3K4me1	NA	NA	H3K4me1	NA	NA	E061-H3K4me1.narrowPeak	294557	1	1
NeuCtrl.specific.peaks	443	roadmap_epigenomics	0	0.315707	1079	237	500	103	500	280	21111	8828	54529	roadmap_epigenomics H3K4me1	NA	NA	H3K4me1	NA	NA	E027-H3K4me1.narrowPeak	374698	1	1
NeuCtrl.specific.peaks	765	roadmap_epigenomics	0	0.343675	913	237	463	139	463	280	17248	8994	58392	roadmap_epigenomics H3K4me1	NA	NA	H3K4me1	NA	NA	E076-H3K4me1.narrowPeak	179004	1	1
NeuCtrl.specific.peaks	770	roadmap_epigenomics	0	0.627833	509	237	233	375	375	282	6007	9398	69633	roadmap_epigenomics H3K36me3	NA	NA	H3K36me3	NA	NA	E077-H3K36me3.narrowPeak	271512	1	1
NeuCtrl.specific.peaks	792	roadmap_epigenomics	0	0.598361	524	237	256	354	354	282	6457	9383	69183	roadmap_epigenomics H3K36me3	NA	NA	H3K36me3	NA	NA	E080-H3K36me3.narrowPeak	296851	1	1
NeuCtrl.specific.peaks	305	roadmap_epigenomics	0	0.302601	1134	237	523	90	523	283	22640	8773	53000	roadmap_epigenomics H3K4me1	NA	NA	H3K4me1	NA	NA	E010-H3K4me1.narrowPeak	266595	1	1
NeuCtrl.specific.peaks	826	roadmap_epigenomics	0	0.607869	518	237	244	367	367	283	6294	9389	69346	roadmap_epigenomics H3K36me3	NA	NA	H3K36me3	NA	NA	E084-H3K36me3.narrowPeak	327535	1	1
NeuCtrl.specific.peaks	1211	roadmap_epigenomics	0	0.309521	1087	237	514	100	514	284	21541	8820	54099	roadmap_epigenomics H3K4me1	NA	NA	H3K4me1	NA	NA	E127-H3K4me1.narrowPeak	199913	1	1
NeuCtrl.specific.peaks	425	roadmap_epigenomics	0	0.315702	977	237	501	116	501	285	19467	8930	56173	roadmap_epigenomics H3K4me1	NA	NA	H3K4me1	NA	NA	E024-H3K4me1.narrowPeak	357375	1	1
NeuCtrl.specific.peaks	657	roadmap_epigenomics	0	0.288516	1168	237	543	78	543	286	23947	8739	51693	roadmap_epigenomics H3K4me1	NA	NA	H3K4me1	NA	NA	E058-H3K4me1.narrowPeak	289489	1	1
NeuCtrl.specific.peaks	972	roadmap_epigenomics	0	0.637337	486	237	225	399	399	287	5664	9421	69976	roadmap_epigenomics H3K36me3	NA	NA	H3K36me3	NA	NA	E102-H3K36me3.narrowPeak	305376	1	1
NeuCtrl.specific.peaks	570	roadmap_epigenomics	0	0.661928	470	237	207	423	423	289	5293	9437	70347	roadmap_epigenomics H3K36me3	NA	NA	H3K36me3	NA	NA	E046-H3K36me3.narrowPeak	269270	1	1
NeuCtrl.specific.peaks	634	roadmap_epigenomics	0	0.278672	1172	237	555	77	555	290	24583	8735	51057	roadmap_epigenomics H3K4me1	NA	NA	H3K4me1	NA	NA	E055-H3K4me1.narrowPeak	338886	1	1
NeuCtrl.specific.peaks	435	roadmap_epigenomics	0	0.534909	538	237	300	337	337	291	7333	9369	68307	roadmap_epigenomics H3K27me3	NA	NA	H3K27me3	NA	NA	E026-H3K27me3.narrowPeak	281212	1	1
NeuCtrl.specific.peaks	537	roadmap_epigenomics	0	0.564226	519	237	278	365	365	293	6750	9388	68890	roadmap_epigenomics H3K36me3	NA	NA	H3K36me3	NA	NA	E041-H3K36me3.narrowPeak	202883	1	1
NeuCtrl.specific.peaks	336	roadmap_epigenomics	0	0.613049	475	237	240	409	409	295	5742	9432	69898	roadmap_epigenomics H3K36me3	NA	NA	H3K36me3	NA	NA	E015-H3K36me3.narrowPeak	252862	1	1
NeuCtrl.specific.peaks	299	roadmap_epigenomics	0	0.302324	943	237	524	127	524	296	19526	8964	56114	roadmap_epigenomics H3K4me1	NA	NA	H3K4me1	NA	NA	E009-H3K4me1.narrowPeak	280676	1	1
NeuCtrl.specific.peaks	798	roadmap_epigenomics	0	0.241713	1844	237	616	36	616	296	36773	8063	38867	roadmap_epigenomics	NA	NA	NA	NA	NA	E081-DNase.macs2.narrowPeak	402481	1	1
NeuCtrl.specific.peaks	806	roadmap_epigenomics	0	0.242239	1816	237	614	38	614	296	36377	8091	39263	roadmap_epigenomics	NA	NA	NA	NA	NA	E082-DNase.macs2.narrowPeak	496694	1	1
NeuCtrl.specific.peaks	1187	roadmap_epigenomics	0	0.272033	1142	237	564	86	564	296	24496	8765	51144	roadmap_epigenomics H3K4me1	NA	NA	H3K4me1	NA	NA	E125-H3K4me1.narrowPeak	233574	1	1
NeuCtrl.specific.peaks	731	roadmap_epigenomics	0	0.269207	1124	237	565	93	565	298	24372	8783	51268	roadmap_epigenomics H3K4me1	NA	NA	H3K4me1	NA	NA	E071-H3K4me1.narrowPeak	226091	1	1
NeuCtrl.specific.peaks	1089	roadmap_epigenomics	0	0.320925	839	237	492	164	492	298	16928	9068	58712	roadmap_epigenomics H3K4me1	NA	NA	H3K4me1	NA	NA	E117-H3K4me1.narrowPeak	156440	1	1
NeuCtrl.specific.peaks	1181	roadmap_epigenomics	0	0.490033	541	237	323	335	335	298	7976	9366	67664	roadmap_epigenomics H4K20me1	NA	NA	H4K20me1	NA	NA	E124-H4K20me1.narrowPeak	157675	1	1
NeuCtrl.specific.peaks	1120	roadmap_epigenomics	0	0.241949	1619	237	615	44	615	299	33791	8288	41849	roadmap_epigenomics	NA	NA	NA	NA	NA	E120-DNase.macs2.narrowPeak	386802	1	1
NeuCtrl.specific.peaks	587	roadmap_epigenomics	0	0.295496	934	237	533	130	533	300	19704	8973	55936	roadmap_epigenomics H3K27ac	NA	NA	H3K27ac	NA	NA	E049-H3K27ac.narrowPeak	126928	1	1
NeuCtrl.specific.peaks	712	roadmap_epigenomics	0	0.245719	1328	237	604	60	604	300	29235	8579	46405	roadmap_epigenomics H3K4me1	NA	NA	H3K4me1	NA	NA	E068-H3K4me1.narrowPeak	279170	1	1
NeuCtrl.specific.peaks	1194	roadmap_epigenomics	0	0.239128	1586	237	618	46	618	300	33551	8321	42089	roadmap_epigenomics	NA	NA	NA	NA	NA	E126-DNase.macs2.narrowPeak	406331	1	1
NeuCtrl.specific.peaks	1064	roadmap_epigenomics	0	0.443961	568	237	357	308	357	301	9114	9339	66526	roadmap_epigenomics H3K36me3	NA	NA	H3K36me3	NA	NA	E115-H3K36me3.narrowPeak	329649	1	1
NeuCtrl.specific.peaks	1219	roadmap_epigenomics	0	0.237879	1627	237	622	43	622	301	34219	8280	41421	roadmap_epigenomics	NA	NA	NA	NA	NA	E128-DNase.macs2.narrowPeak	363409	1	1
NeuCtrl.specific.peaks	5	jaspar_motifs	0	0.297738	906	237	530	141	530	303	19111	9001	56529	jaspar_motifs	NA	NA	NA	NA	NA	Arnt__Ahr.bed	218109	1	1
NeuCtrl.specific.peaks	936	roadmap_epigenomics	0	0.374311	658	237	430	242	430	303	12080	9249	63560	roadmap_epigenomics H3K4me1	NA	NA	H3K4me1	NA	NA	E097-H3K4me1.narrowPeak	316385	1	1
NeuCtrl.specific.peaks	1182	roadmap_epigenomics	0	0.23666	1541	237	627	48	627	304	33107	8366	42533	roadmap_epigenomics	NA	NA	NA	NA	NA	E125-DNase.macs2.narrowPeak	363310	1	1
NeuCtrl.specific.peaks	506	roadmap_epigenomics	0	0.587859	471	237	263	420	420	307	5920	9436	69720	roadmap_epigenomics H3K36me3	NA	NA	H3K36me3	NA	NA	E036-H3K36me3.narrowPeak	328957	1	1
NeuCtrl.specific.peaks	648	roadmap_epigenomics	0	0.235186	1468	237	632	53	632	307	32161	8439	43479	roadmap_epigenomics	NA	NA	NA	NA	NA	E057-DNase.macs2.narrowPeak	290414	1	1
NeuCtrl.specific.peaks	366	roadmap_epigenomics	0	0.295306	864	237	534	154	534	308	18491	9043	57149	roadmap_epigenomics H3K4me1	NA	NA	H3K4me1	NA	NA	E017-H3K4me1.narrowPeak	328186	1	1
NeuCtrl.specific.peaks	778	roadmap_epigenomics	0	0.304346	825	237	520	166	520	308	17388	9082	58252	roadmap_epigenomics H3K4me1	NA	NA	H3K4me1	NA	NA	E078-H3K4me1.narrowPeak	192662	1	1
NeuCtrl.specific.peaks	751	roadmap_epigenomics	0	0.285569	899	237	548	143	548	309	19589	9008	56051	roadmap_epigenomics H3K4me1	NA	NA	H3K4me1	NA	NA	E074-H3K4me1.narrowPeak	266887	1	1
NeuCtrl.specific.peaks	1206	roadmap_epigenomics	0	0.235357	1355	237	631	59	631	309	30434	8552	45206	roadmap_epigenomics	NA	NA	NA	NA	NA	E127-DNase.macs2.narrowPeak	449425	1	1
NeuCtrl.specific.peaks	364	roadmap_epigenomics	0	0.589574	463	237	260	436	436	311	5807	9444	69833	roadmap_epigenomics H3K36me3	NA	NA	H3K36me3	NA	NA	E017-H3K36me3.narrowPeak	352081	1	1
NeuCtrl.specific.peaks	350	roadmap_epigenomics	0	0.232129	1455	237	643	55	643	312	32210	8452	43430	roadmap_epigenomics	NA	NA	NA	NA	NA	E017-DNase.macs2.narrowPeak	398322	1	1
NeuCtrl.specific.peaks	355	roadmap_epigenomics	0	0.346658	662	237	460	238	460	312	12949	9245	62691	roadmap_epigenomics H2BK12ac	NA	NA	H2BK12ac	NA	NA	E017-H2BK12ac.narrowPeak	250276	1	1
NeuCtrl.specific.peaks	357	roadmap_epigenomics	0	0.414403	561	237	382	317	382	312	9570	9346	66070	roadmap_epigenomics H2BK20ac	NA	NA	H2BK20ac	NA	NA	E017-H2BK20ac.narrowPeak	200940	1	1
NeuCtrl.specific.peaks	434	roadmap_epigenomics	0	0.287579	851	237	544	159	544	313	18630	9056	57010	roadmap_epigenomics H3K27ac	NA	NA	H3K27ac	NA	NA	E026-H3K27ac.narrowPeak	107738	1	1
NeuCtrl.specific.peaks	1232	roadmap_epigenomics	0	0.276726	898	237	559	144	559	313	20031	9009	55609	roadmap_epigenomics H3K27ac	NA	NA	H3K27ac	NA	NA	E129-H3K27ac.narrowPeak	145040	1	1
NeuCtrl.specific.peaks	465	roadmap_epigenomics	0	0.659916	428	237	210	495	495	314	4844	9479	70796	roadmap_epigenomics H3K36me3	NA	NA	H3K36me3	NA	NA	E030-H3K36me3.narrowPeak	180425	1	1
NeuCtrl.specific.peaks	692	roadmap_epigenomics	0	0.451097	521	237	352	357	357	315	8288	9386	67352	roadmap_epigenomics H3K4me1	NA	NA	H3K4me1	NA	NA	E065-H3K4me1.narrowPeak	190853	1	1
NeuCtrl.specific.peaks	875	roadmap_epigenomics	0	0.226727	1459	237	653	54	653	315	32706	8448	42934	roadmap_epigenomics	NA	NA	NA	NA	NA	E090-DNase.macs2.narrowPeak	506254	1	1
NeuCtrl.specific.peaks	719	roadmap_epigenomics	0	0.255814	952	237	588	123	588	316	22206	8955	53434	roadmap_epigenomics H3K4me1	NA	NA	H3K4me1	NA	NA	E069-H3K4me1.narrowPeak	263124	1	1
NeuCtrl.specific.peaks	1063	roadmap_epigenomics	0	0.494464	492	237	318	393	393	316	7230	9415	68410	roadmap_epigenomics H3K27me3	NA	NA	H3K27me3	NA	NA	E115-H3K27me3.narrowPeak	239992	1	1
NeuCtrl.specific.peaks	1147	roadmap_epigenomics	0	0.563405	466	237	283	429	429	316	6093	9441	69547	roadmap_epigenomics H3K27me3	NA	NA	H3K27me3	NA	NA	E122-H3K27me3.narrowPeak	176731	1	1
NeuCtrl.specific.peaks	620	roadmap_epigenomics	0	0.256241	938	237	586	128	586	317	21924	8969	53716	roadmap_epigenomics H3K4me1	NA	NA	H3K4me1	NA	NA	E053-H3K4me1.narrowPeak	185047	1	1
NeuCtrl.specific.peaks	1113	roadmap_epigenomics	0	0.278046	853	237	556	158	556	317	19144	9054	56496	roadmap_epigenomics H3K4me1	NA	NA	H3K4me1	NA	NA	E119-H3K4me1.narrowPeak	182460	1	1
NeuCtrl.specific.peaks	630	roadmap_epigenomics	0	0.223806	1525	237	667	49	667	318	33919	8382	41721	roadmap_epigenomics	NA	NA	NA	NA	NA	E055-DNase.macs2.narrowPeak	447893	1	1
NeuCtrl.specific.peaks	651	roadmap_epigenomics	0	0.303539	734	237	521	195	521	318	15779	9173	59861	roadmap_epigenomics H3K4me1	NA	NA	H3K4me1	NA	NA	E057-H3K4me1.narrowPeak	213012	1	1
NeuCtrl.specific.peaks	705	roadmap_epigenomics	0	0.259319	923	237	581	135	581	318	21464	8984	54176	roadmap_epigenomics H3K4me1	NA	NA	H3K4me1	NA	NA	E067-H3K4me1.narrowPeak	240448	1	1
NeuCtrl.specific.peaks	449	roadmap_epigenomics	0	0.225676	1304	237	657	64	657	319	30392	8603	45248	roadmap_epigenomics	NA	NA	NA	NA	NA	E028-DNase.macs2.narrowPeak	248088	1	1
NeuCtrl.specific.peaks	662	roadmap_epigenomics	0	0.227969	1244	237	651	69	651	319	29233	8663	46407	roadmap_epigenomics	NA	NA	NA	NA	NA	E059-DNase.macs2.narrowPeak	281464	1	1
NeuCtrl.specific.peaks	857	roadmap_epigenomics	0	0.222889	1485	237	670	51	670	319	33410	8422	42230	roadmap_epigenomics	NA	NA	NA	NA	NA	E088-DNase.macs2.narrowPeak	530861	1	1
NeuCtrl.specific.peaks	639	roadmap_epigenomics	0	0.222094	1478	237	671	52	671	320	33373	8429	42267	roadmap_epigenomics	NA	NA	NA	NA	NA	E056-DNase.macs2.narrowPeak	397256	1	1
NeuCtrl.specific.peaks	1132	roadmap_epigenomics	0	0.218494	1615	237	679	45	679	320	35651	8292	39989	roadmap_epigenomics	NA	NA	NA	NA	NA	E121-DNase.macs2.narrowPeak	476294	1	1
NeuCtrl.specific.peaks	677	roadmap_epigenomics	0	0.597646	442	237	257	470	470	321	5482	9465	70158	roadmap_epigenomics H3K36me3	NA	NA	H3K36me3	NA	NA	E062-H3K36me3.narrowPeak	254027	1	1
NeuCtrl.specific.peaks	809	roadmap_epigenomics	0	0.293547	754	237	537	188	537	321	16574	9153	59066	roadmap_epigenomics H3K4me1	NA	NA	H3K4me1	NA	NA	E082-H3K4me1.narrowPeak	167821	1	1
NeuCtrl.specific.peaks	897	roadmap_epigenomics	0	0.262186	867	237	575	152	575	321	20259	9040	55381	roadmap_epigenomics H3K4me1	NA	NA	H3K4me1	NA	NA	E092-H3K4me1.narrowPeak	275982	1	1
NeuCtrl.specific.peaks	611	roadmap_epigenomics	0	0.470745	494	237	339	391	391	322	7587	9413	68053	roadmap_epigenomics H3K27me3	NA	NA	H3K27me3	NA	NA	E052-H3K27me3.narrowPeak	291912	1	1
NeuCtrl.specific.peaks	866	roadmap_epigenomics	0	0.221852	1379	237	673	57	673	322	31890	8528	43750	roadmap_epigenomics	NA	NA	NA	NA	NA	E089-DNase.macs2.narrowPeak	465889	1	1
NeuCtrl.specific.peaks	1108	roadmap_epigenomics	0	0.224063	1299	237	664	65	664	322	30442	8608	45198	roadmap_epigenomics	NA	NA	NA	NA	NA	E119-DNase.macs2.narrowPeak	292961	1	1
NeuCtrl.specific.peaks	1149	roadmap_epigenomics	0	0.277966	791	237	557	173	557	322	17996	9116	57644	roadmap_epigenomics H3K4me1	NA	NA	H3K4me1	NA	NA	E122-H3K4me1.narrowPeak	142297	1	1
NeuCtrl.specific.peaks	801	roadmap_epigenomics	0	0.256148	896	237	587	145	587	323	21152	9011	54488	roadmap_epigenomics H3K4me1	NA	NA	H3K4me1	NA	NA	E081-H3K4me1.narrowPeak	160613	1	1
NeuCtrl.specific.peaks	932	roadmap_epigenomics	0	0.225203	1175	237	659	76	659	324	28292	8732	47348	roadmap_epigenomics	NA	NA	NA	NA	NA	E097-DNase.macs2.narrowPeak	492548	1	1
NeuCtrl.specific.peaks	1210	roadmap_epigenomics	0	0.556889	456	237	289	445	445	324	6031	9451	69609	roadmap_epigenomics H3K36me3	NA	NA	H3K36me3	NA	NA	E127-H3K36me3.narrowPeak	328746	1	1
NeuCtrl.specific.peaks	4	jaspar_motifs	0	0.40178	532	237	396	344	396	326	9361	9375	66279	jaspar_motifs	NA	NA	NA	NA	NA	Arnt.bed	125030	1	1
NeuCtrl.specific.peaks	941	roadmap_epigenomics	0	0.224335	1145	237	661	81	661	326	27843	8762	47797	roadmap_epigenomics	NA	NA	NA	NA	NA	E098-DNase.macs2.narrowPeak	349611	1	1
NeuCtrl.specific.peaks	124	jaspar_motifs	0	0.401584	532	237	399	344	399	327	9365	9375	66275	jaspar_motifs	NA	NA	NA	NA	NA	USF1.bed	125149	1	1
NeuCtrl.specific.peaks	221	roadmap_epigenomics	0	0.219602	1281	237	677	67	677	327	30516	8626	45124	roadmap_epigenomics	NA	NA	NA	NA	NA	E006-DNase.macs2.narrowPeak	343976	1	1
NeuCtrl.specific.peaks	685	roadmap_epigenomics	0	0.234561	1044	237	635	109	635	327	25287	8863	50353	roadmap_epigenomics H3K4me1	NA	NA	H3K4me1	NA	NA	E063-H3K4me1.narrowPeak	260757	1	1
NeuCtrl.specific.peaks	777	roadmap_epigenomics	0	0.505986	466	237	314	429	429	327	6723	9441	68917	roadmap_epigenomics H3K36me3	NA	NA	H3K36me3	NA	NA	E078-H3K36me3.narrowPeak	225977	1	1
NeuCtrl.specific.peaks	1084	roadmap_epigenomics	0	0.235114	1036	237	633	110	633	327	25103	8871	50537	roadmap_epigenomics	NA	NA	NA	NA	NA	E117-DNase.macs2.narrowPeak	206915	1	1
NeuCtrl.specific.peaks	1233	roadmap_epigenomics	0	0.464984	482	237	344	400	400	327	7495	9425	68145	roadmap_epigenomics H3K27me3	NA	NA	H3K27me3	NA	NA	E129-H3K27me3.narrowPeak	309685	1	1
NeuCtrl.specific.peaks	814	roadmap_epigenomics	0	0.21475	1444	237	690	56	690	328	33491	8463	42149	roadmap_epigenomics	NA	NA	NA	NA	NA	E083-DNase.macs2.narrowPeak	517962	1	1
NeuCtrl.specific.peaks	887	roadmap_epigenomics	0	0.652322	404	237	217	531	531	328	4628	9503	71012	roadmap_epigenomics H3K36me3	NA	NA	H3K36me3	NA	NA	E091-H3K36me3.narrowPeak	240686	1	1
NeuCtrl.specific.peaks	980	roadmap_epigenomics	0	0.311593	659	237	507	241	507	328	14078	9248	61562	roadmap_epigenomics H3K4me1	NA	NA	H3K4me1	NA	NA	E103-H3K4me1.narrowPeak	172046	1	1
NeuCtrl.specific.peaks	1053	roadmap_epigenomics	0	0.598642	427	237	254	497	497	329	5293	9480	70347	roadmap_epigenomics H3K36me3	NA	NA	H3K36me3	NA	NA	E114-H3K36me3.narrowPeak	218156	1	1
NeuCtrl.specific.peaks	625	roadmap_epigenomics	0	0.273618	741	237	562	192	562	330	17250	9166	58390	roadmap_epigenomics H3K4me1	NA	NA	H3K4me1	NA	NA	E054-H3K4me1.narrowPeak	191262	1	1
NeuCtrl.specific.peaks	744	roadmap_epigenomics	0	0.253611	840	237	591	163	591	330	20239	9067	55401	roadmap_epigenomics H3K4me1	NA	NA	H3K4me1	NA	NA	E073-H3K4me1.narrowPeak	233574	1	1
NeuCtrl.specific.peaks	835	roadmap_epigenomics	0	0.440843	492	237	360	393	393	330	8016	9415	67624	roadmap_epigenomics H3K36me3	NA	NA	H3K36me3	NA	NA	E085-H3K36me3.narrowPeak	359551	1	1
NeuCtrl.specific.peaks	859	roadmap_epigenomics	0	0.489605	464	237	325	432	432	331	6899	9443	68741	roadmap_epigenomics H3K36me3	NA	NA	H3K36me3	NA	NA	E088-H3K36me3.narrowPeak	301941	1	1
NeuCtrl.specific.peaks	1026	roadmap_epigenomics	0	0.26142	775	237	577	180	577	331	18539	9132	57101	roadmap_epigenomics H3K4me1	NA	NA	H3K4me1	NA	NA	E110-H3K4me1.narrowPeak	214908	1	1
NeuCtrl.specific.peaks	682	roadmap_epigenomics	0	0.264391	758	237	571	187	571	332	18049	9149	57591	roadmap_epigenomics H3K27ac	NA	NA	H3K27ac	NA	NA	E063-H3K27ac.narrowPeak	123493	1	1
NeuCtrl.specific.peaks	987	roadmap_epigenomics	0	0.327699	600	237	483	280	483	333	12434	9307	63206	roadmap_epigenomics H3K4me1	NA	NA	H3K4me1	NA	NA	E104-H3K4me1.narrowPeak	271854	1	1
NeuCtrl.specific.peaks	1010	roadmap_epigenomics	0	0.589006	412	237	261	515	515	338	5190	9495	70450	roadmap_epigenomics H3K36me3	NA	NA	H3K36me3	NA	NA	E108-H3K36me3.narrowPeak	243253	1	1
NeuCtrl.specific.peaks	1011	roadmap_epigenomics	0	0.2251	974	237	660	117	660	338	24683	8933	50957	roadmap_epigenomics H3K4me1	NA	NA	H3K4me1	NA	NA	E108-H3K4me1.narrowPeak	272252	1	1
NeuCtrl.specific.peaks	878	roadmap_epigenomics	0	0.563894	424	237	280	499	499	339	5557	9483	70083	roadmap_epigenomics H3K36me3	NA	NA	H3K36me3	NA	NA	E090-H3K36me3.narrowPeak	278947	1	1
NeuCtrl.specific.peaks	647	roadmap_epigenomics	0	0.212413	1141	237	696	87	696	340	28740	8766	46900	roadmap_epigenomics	NA	NA	NA	NA	NA	E057-DNase.hotspot.fdr0.01.peaks.bed	209950	1	1
NeuCtrl.specific.peaks	998	roadmap_epigenomics	0	0.581438	415	237	269	513	513	340	5290	9492	70350	roadmap_epigenomics H3K36me3	NA	NA	H3K36me3	NA	NA	E106-H3K36me3.narrowPeak	291207	1	1
NeuCtrl.specific.peaks	257	roadmap_epigenomics	0	0.307332	610	237	515	271	515	341	13307	9297	62333	roadmap_epigenomics H3K4me1	NA	NA	H3K4me1	NA	NA	E007-H3K4me1.narrowPeak	262432	1	1
NeuCtrl.specific.peaks	417	roadmap_epigenomics	0	0.466707	457	237	343	443	443	341	7102	9450	68538	roadmap_epigenomics H3K27me3	NA	NA	H3K27me3	NA	NA	E023-H3K27me3.narrowPeak	307996	1	1
NeuCtrl.specific.peaks	538	roadmap_epigenomics	0	0.239839	815	237	617	168	617	341	20580	9092	55060	roadmap_epigenomics H3K4me1	NA	NA	H3K4me1	NA	NA	E041-H3K4me1.narrowPeak	159243	1	1
NeuCtrl.specific.peaks	561	roadmap_epigenomics	0	0.597327	406	237	258	527	527	341	5050	9501	70590	roadmap_epigenomics H3K36me3	NA	NA	H3K36me3	NA	NA	E045-H3K36me3.narrowPeak	196732	1	1
NeuCtrl.specific.peaks	370	roadmap_epigenomics	0	0.364143	530	237	439	349	439	342	10163	9377	65477	roadmap_epigenomics H3K79me1	NA	NA	H3K79me1	NA	NA	E017-H3K79me1.narrowPeak	390707	1	1
NeuCtrl.specific.peaks	737	roadmap_epigenomics	0	0.252322	733	237	594	196	594	342	18190	9174	57450	roadmap_epigenomics H3K4me1	NA	NA	H3K4me1	NA	NA	E072-H3K4me1.narrowPeak	211864	1	1
NeuCtrl.specific.peaks	896	roadmap_epigenomics	0	0.489615	445	237	324	468	468	343	6629	9462	69011	roadmap_epigenomics H3K36me3	NA	NA	H3K36me3	NA	NA	E092-H3K36me3.narrowPeak	329729	1	1
NeuCtrl.specific.peaks	633	roadmap_epigenomics	0	0.442595	463	237	358	436	436	344	7543	9444	68097	roadmap_epigenomics H3K36me3	NA	NA	H3K36me3	NA	NA	E055-H3K36me3.narrowPeak	289275	1	1
NeuCtrl.specific.peaks	956	roadmap_epigenomics	0	0.207856	1143	237	712	83	712	344	29163	8764	46477	roadmap_epigenomics	NA	NA	NA	NA	NA	E100-DNase.macs2.narrowPeak	441797	1	1
NeuCtrl.specific.peaks	612	roadmap_epigenomics	0	0.567934	409	237	276	521	521	345	5331	9498	70309	roadmap_epigenomics H3K36me3	NA	NA	H3K36me3	NA	NA	E052-H3K36me3.narrowPeak	253329	1	1
NeuCtrl.specific.peaks	921	roadmap_epigenomics	0	0.307016	599	237	517	282	517	345	13107	9308	62533	roadmap_epigenomics H3K4me1	NA	NA	H3K4me1	NA	NA	E095-H3K4me1.narrowPeak	268329	1	1
NeuCtrl.specific.peaks	1134	roadmap_epigenomics	0	0.25032	726	237	598	201	598	345	18157	9181	57483	roadmap_epigenomics H3K27ac	NA	NA	H3K27ac	NA	NA	E121-H3K27ac.narrowPeak	118013	1	1
NeuCtrl.specific.peaks	600	roadmap_epigenomics	0	0.224256	906	237	663	141	663	347	23433	9001	52207	roadmap_epigenomics H3K4me1	NA	NA	H3K4me1	NA	NA	E050-H3K4me1.narrowPeak	180442	1	1
NeuCtrl.specific.peaks	793	roadmap_epigenomics	0	0.228128	866	237	650	153	650	347	22368	9041	53272	roadmap_epigenomics H3K4me1	NA	NA	H3K4me1	NA	NA	E080-H3K4me1.narrowPeak	279497	1	1
NeuCtrl.specific.peaks	797	roadmap_epigenomics	0	0.202225	1234	237	734	71	734	347	31240	8673	44400	roadmap_epigenomics	NA	NA	NA	NA	NA	E081-DNase.hotspot.fdr0.01.peaks.bed	206969	1	1
NeuCtrl.specific.peaks	841	roadmap_epigenomics	0	0.200119	1321	237	742	63	742	347	32878	8586	42762	roadmap_epigenomics	NA	NA	NA	NA	NA	E086-DNase.macs2.narrowPeak	655022	1	1
NeuCtrl.specific.peaks	929	roadmap_epigenomics	0	0.406777	473	237	390	413	413	347	8300	9434	67340	roadmap_epigenomics H3K9me3	NA	NA	H3K9me3	NA	NA	E096-H3K9me3.narrowPeak	438576	1	1
NeuCtrl.specific.peaks	1175	roadmap_epigenomics	0	0.23772	775	237	624	180	624	347	19901	9132	55739	roadmap_epigenomics H3K4me1	NA	NA	H3K4me1	NA	NA	E124-H3K4me1.narrowPeak	127459	1	1
NeuCtrl.specific.peaks	1224	roadmap_epigenomics	0	0.319656	568	237	495	308	495	347	12091	9339	63549	roadmap_epigenomics H3K4me1	NA	NA	H3K4me1	NA	NA	E128-H3K4me1.narrowPeak	167418	1	1
NeuCtrl.specific.peaks	401	roadmap_epigenomics	0	0.200258	1285	237	741	66	741	348	32275	8622	43365	roadmap_epigenomics	NA	NA	NA	NA	NA	E021-DNase.macs2.narrowPeak	691597	1	1
NeuCtrl.specific.peaks	464	roadmap_epigenomics	0	0.349301	523	237	456	355	456	349	10408	9384	65232	roadmap_epigenomics H3K27me3	NA	NA	H3K27me3	NA	NA	E030-H3K27me3.narrowPeak	255194	1	1
NeuCtrl.specific.peaks	513	roadmap_epigenomics	0	0.250631	694	237	596	216	596	350	17479	9213	58161	roadmap_epigenomics H3K4me1	NA	NA	H3K4me1	NA	NA	E037-H3K4me1.narrowPeak	143344	1	1
NeuCtrl.specific.peaks	920	roadmap_epigenomics	0	0.598412	391	237	255	558	558	350	4860	9516	70780	roadmap_epigenomics H3K36me3	NA	NA	H3K36me3	NA	NA	E095-H3K36me3.narrowPeak	283273	1	1
NeuCtrl.specific.peaks	1144	roadmap_epigenomics	0	0.211183	1000	237	701	113	701	350	26255	8907	49385	roadmap_epigenomics	NA	NA	NA	NA	NA	E122-DNase.macs2.narrowPeak	241384	1	1
NeuCtrl.specific.peaks	354	roadmap_epigenomics	0	0.273997	623	237	561	255	561	351	14880	9284	60760	roadmap_epigenomics H2BK120ac	NA	NA	H2BK120ac	NA	NA	E017-H2BK120ac.narrowPeak	223586	1	1
NeuCtrl.specific.peaks	360	roadmap_epigenomics	0	0.244407	714	237	609	206	609	351	18239	9193	57401	roadmap_epigenomics H3K18ac	NA	NA	H3K18ac	NA	NA	E017-H3K18ac.narrowPeak	267008	1	1
NeuCtrl.specific.peaks	1236	roadmap_epigenomics	0	0.217839	932	237	685	131	685	351	24418	8975	51222	roadmap_epigenomics H3K4me2	NA	NA	H3K4me2	NA	NA	E129-H3K4me2.narrowPeak	131887	1	1
NeuCtrl.specific.peaks	935	roadmap_epigenomics	0	0.603139	381	237	248	570	570	352	4704	9526	70936	roadmap_epigenomics H3K36me3	NA	NA	H3K36me3	NA	NA	E097-H3K36me3.narrowPeak	343169	1	1
NeuCtrl.specific.peaks	1136	roadmap_epigenomics	0	0.630552	373	237	231	588	588	352	4419	9534	71221	roadmap_epigenomics H3K36me3	NA	NA	H3K36me3	NA	NA	E121-H3K36me3.narrowPeak	200998	1	1
NeuCtrl.specific.peaks	1184	roadmap_epigenomics	0	0.238035	730	237	621	198	621	352	18948	9177	56692	roadmap_epigenomics H3K27ac	NA	NA	H3K27ac	NA	NA	E125-H3K27ac.narrowPeak	117667	1	1
NeuCtrl.specific.peaks	629	roadmap_epigenomics	0	0.200348	1143	237	740	83	740	353	29825	8764	45815	roadmap_epigenomics	NA	NA	NA	NA	NA	E055-DNase.hotspot.fdr0.01.peaks.bed	232836	1	1
NeuCtrl.specific.peaks	643	roadmap_epigenomics	0	0.223095	854	237	668	157	668	354	22479	9053	53161	roadmap_epigenomics H3K4me1	NA	NA	H3K4me1	NA	NA	E056-H3K4me1.narrowPeak	303670	1	1
NeuCtrl.specific.peaks	884	roadmap_epigenomics	0	0.202505	1132	237	733	91	733	354	29435	8775	46205	roadmap_epigenomics	NA	NA	NA	NA	NA	E091-DNase.macs2.narrowPeak	494226	1	1
NeuCtrl.specific.peaks	1188	roadmap_epigenomics	0	0.210856	946	237	702	124	702	354	25236	8961	50404	roadmap_epigenomics H3K4me2	NA	NA	H3K4me2	NA	NA	E125-H3K4me2.narrowPeak	125898	1	1
NeuCtrl.specific.peaks	161	roadmap_epigenomics	0	0.293874	592	237	536	291	536	355	13449	9315	62191	roadmap_epigenomics H3K4me1	NA	NA	H3K4me1	NA	NA	E003-H3K4me1.narrowPeak	223151	1	1
NeuCtrl.specific.peaks	321	roadmap_epigenomics	0	0.245181	684	237	605	223	605	355	17565	9223	58075	roadmap_epigenomics H3K27ac	NA	NA	H3K27ac	NA	NA	E013-H3K27ac.narrowPeak	139247	1	1
NeuCtrl.specific.peaks	805	roadmap_epigenomics	0	0.195967	1164	237	750	79	750	355	30600	8743	45040	roadmap_epigenomics	NA	NA	NA	NA	NA	E082-DNase.hotspot.fdr0.01.peaks.bed	195059	1	1
NeuCtrl.specific.peaks	1049	roadmap_epigenomics	0	0.204343	1074	237	725	104	725	355	28218	8833	47422	roadmap_epigenomics	NA	NA	NA	NA	NA	E114-DNase.macs2.narrowPeak	371528	1	1
NeuCtrl.specific.peaks	1138	roadmap_epigenomics	0	0.219997	871	237	676	151	676	355	23045	9036	52595	roadmap_epigenomics H3K4me2	NA	NA	H3K4me2	NA	NA	E121-H3K4me2.narrowPeak	137536	1	1
NeuCtrl.specific.peaks	428	roadmap_epigenomics	0	0.42674	451	237	373	457	457	356	7604	9456	68036	roadmap_epigenomics H3K27me3	NA	NA	H3K27me3	NA	NA	E025-H3K27me3.narrowPeak	300328	1	1
NeuCtrl.specific.peaks	789	roadmap_epigenomics	0	0.193503	1240	237	762	70	762	356	32154	8667	43486	roadmap_epigenomics	NA	NA	NA	NA	NA	E080-DNase.macs2.narrowPeak	420695	1	1
NeuCtrl.specific.peaks	836	roadmap_epigenomics	0	0.243308	690	237	613	219	613	356	17796	9217	57844	roadmap_epigenomics H3K4me1	NA	NA	H3K4me1	NA	NA	E085-H3K4me1.narrowPeak	285882	1	1
NeuCtrl.specific.peaks	698	roadmap_epigenomics	0	0.225808	776	237	656	179	656	357	20685	9131	54955	roadmap_epigenomics H3K4me1	NA	NA	H3K4me1	NA	NA	E066-H3K4me1.narrowPeak	233386	1	1
NeuCtrl.specific.peaks	734	roadmap_epigenomics	0	0.207148	971	237	716	118	716	357	26026	8936	49614	roadmap_epigenomics H3K27ac	NA	NA	H3K27ac	NA	NA	E072-H3K27ac.narrowPeak	177802	1	1
NeuCtrl.specific.peaks	349	roadmap_epigenomics	0	0.203318	1029	237	727	111	727	358	27464	8878	48176	roadmap_epigenomics	NA	NA	NA	NA	NA	E017-DNase.hotspot.fdr0.01.peaks.bed	185201	1	1
NeuCtrl.specific.peaks	448	roadmap_epigenomics	0	0.203024	1052	237	730	108	730	358	27923	8855	47717	roadmap_epigenomics	NA	NA	NA	NA	NA	E028-DNase.hotspot.fdr0.01.peaks.bed	186647	1	1
NeuCtrl.specific.peaks	555	roadmap_epigenomics	0	0.332394	520	237	477	360	477	358	10805	9387	64835	roadmap_epigenomics H3K36me3	NA	NA	H3K36me3	NA	NA	E044-H3K36me3.narrowPeak	227748	1	1
NeuCtrl.specific.peaks	1157	roadmap_epigenomics	0	0.206346	957	237	719	121	719	359	25818	8950	49822	roadmap_epigenomics	NA	NA	NA	NA	NA	E123-DNase.macs2.narrowPeak	341918	1	1
NeuCtrl.specific.peaks	638	roadmap_epigenomics	0	0.19872	1093	237	747	97	747	360	29065	8814	46575	roadmap_epigenomics	NA	NA	NA	NA	NA	E056-DNase.hotspot.fdr0.01.peaks.bed	223756	1	1
NeuCtrl.specific.peaks	827	roadmap_epigenomics	0	0.255297	623	237	589	255	589	360	15743	9284	59897	roadmap_epigenomics H3K4me1	NA	NA	H3K4me1	NA	NA	E084-H3K4me1.narrowPeak	247728	1	1
NeuCtrl.specific.peaks	1004	roadmap_epigenomics	0	0.227171	742	237	652	190	652	360	19876	9165	55764	roadmap_epigenomics H3K4me1	NA	NA	H3K4me1	NA	NA	E107-H3K4me1.narrowPeak	238030	1	1
NeuCtrl.specific.peaks	902	roadmap_epigenomics	0	0.200526	1054	237	739	107	739	361	28179	8853	47461	roadmap_epigenomics	NA	NA	NA	NA	NA	E093-DNase.macs2.narrowPeak	407674	1	1
NeuCtrl.specific.peaks	608	roadmap_epigenomics	0	0.217917	837	237	684	165	684	362	22503	9070	53137	roadmap_epigenomics H3K4me1	NA	NA	H3K4me1	NA	NA	E051-H3K4me1.narrowPeak	223023	1	1
NeuCtrl.specific.peaks	730	roadmap_epigenomics	0	0.596031	372	237	259	590	590	362	4647	9535	70993	roadmap_epigenomics H3K36me3	NA	NA	H3K36me3	NA	NA	E071-H3K36me3.narrowPeak	193708	1	1
NeuCtrl.specific.peaks	175	roadmap_epigenomics	0	0.193301	1136	237	763	89	763	363	30348	8771	45292	roadmap_epigenomics	NA	NA	NA	NA	NA	E004-DNase.macs2.narrowPeak	365531	1	1
NeuCtrl.specific.peaks	879	roadmap_epigenomics	0	0.220205	777	237	675	178	675	363	21086	9130	54554	roadmap_epigenomics H3K4me1	NA	NA	H3K4me1	NA	NA	E090-H3K4me1.narrowPeak	268514	1	1
NeuCtrl.specific.peaks	1033	roadmap_epigenomics	0	0.223995	742	237	665	190	665	364	20083	9165	55557	roadmap_epigenomics H3K4me1	NA	NA	H3K4me1	NA	NA	E111-H3K4me1.narrowPeak	225454	1	1
NeuCtrl.specific.peaks	410	roadmap_epigenomics	0	0.187428	1210	237	787	72	787	365	32227	8697	43413	roadmap_epigenomics	NA	NA	NA	NA	NA	E022-DNase.macs2.narrowPeak	672127	1	1
NeuCtrl.specific.peaks	1021	roadmap_epigenomics	0	0.324142	514	237	488	369	488	365	10925	9393	64715	roadmap_epigenomics H3K4me1	NA	NA	H3K4me1	NA	NA	E109-H3K4me1.narrowPeak	214413	1	1
NeuCtrl.specific.peaks	93	jaspar_motifs	0	0.457372	410	237	347	518	518	367	6524	9497	69116	jaspar_motifs	NA	NA	NA	NA	NA	REL.bed	92762	1	1
NeuCtrl.specific.peaks	356	roadmap_epigenomics	0	0.320728	513	237	493	370	493	367	11005	9394	64635	roadmap_epigenomics H2BK15ac	NA	NA	H2BK15ac	NA	NA	E017-H2BK15ac.narrowPeak	218422	1	1
NeuCtrl.specific.peaks	432	roadmap_epigenomics	0	0.213755	813	237	694	169	694	367	22307	9094	53333	roadmap_epigenomics H3K9ac	NA	NA	H3K9ac	NA	NA	E025-H3K9ac.narrowPeak	134764	1	1
NeuCtrl.specific.peaks	1057	roadmap_epigenomics	0	0.312477	520	237	506	360	506	368	11390	9387	64250	roadmap_epigenomics H3K79me2	NA	NA	H3K79me2	NA	NA	E114-H3K79me2.narrowPeak	178931	1	1
NeuCtrl.specific.peaks	1088	roadmap_epigenomics	0	0.584546	363	237	266	604	604	369	4621	9544	71019	roadmap_epigenomics H3K36me3	NA	NA	H3K36me3	NA	NA	E117-H3K36me3.narrowPeak	316292	1	1
NeuCtrl.specific.peaks	1087	roadmap_epigenomics	0	0.547856	377	237	293	579	579	370	5094	9530	70546	roadmap_epigenomics H3K27me3	NA	NA	H3K27me3	NA	NA	E117-H3K27me3.narrowPeak	219132	1	1
NeuCtrl.specific.peaks	1101	roadmap_epigenomics	0	0.35008	471	237	454	420	454	370	9439	9436	66201	roadmap_epigenomics H3K4me1	NA	NA	H3K4me1	NA	NA	E118-H3K4me1.narrowPeak	142360	1	1
NeuCtrl.specific.peaks	1173	roadmap_epigenomics	0	0.361139	464	237	442	432	442	370	9059	9443	66581	roadmap_epigenomics H3K27me3	NA	NA	H3K27me3	NA	NA	E124-H3K27me3.narrowPeak	160814	1	1
NeuCtrl.specific.peaks	196	roadmap_epigenomics	0	0.20319	878	237	728	148	728	371	24483	9029	51157	roadmap_epigenomics	NA	NA	NA	NA	NA	E005-DNase.macs2.narrowPeak	272108	1	1
NeuCtrl.specific.peaks	606	roadmap_epigenomics	0	0.429846	419	237	371	506	506	371	7047	9488	68593	roadmap_epigenomics H3K27me3	NA	NA	H3K27me3	NA	NA	E051-H3K27me3.narrowPeak	236134	1	1
NeuCtrl.specific.peaks	893	roadmap_epigenomics	0	0.190315	1091	237	777	98	777	371	29805	8816	45835	roadmap_epigenomics	NA	NA	NA	NA	NA	E092-DNase.macs2.narrowPeak	354367	1	1
NeuCtrl.specific.peaks	1162	roadmap_epigenomics	0	0.306879	520	237	518	360	518	372	11566	9387	64074	roadmap_epigenomics H3K4me1	NA	NA	H3K4me1	NA	NA	E123-H3K4me1.narrowPeak	169656	1	1
NeuCtrl.specific.peaks	505	roadmap_epigenomics	0	0.384312	448	237	421	462	462	373	8299	9459	67341	roadmap_epigenomics H3K27me3	NA	NA	H3K27me3	NA	NA	E036-H3K27me3.narrowPeak	292121	1	1
NeuCtrl.specific.peaks	614	roadmap_epigenomics	0	0.207682	810	237	713	170	713	373	22699	9097	52941	roadmap_epigenomics H3K4me2	NA	NA	H3K4me2	NA	NA	E052-H3K4me2.narrowPeak	119882	1	1
NeuCtrl.specific.peaks	12	jaspar_motifs	0	0.438006	408	237	363	522	522	374	6755	9499	68885	jaspar_motifs	NA	NA	NA	NA	NA	EBF1.bed	100748	1	1
NeuCtrl.specific.peaks	945	roadmap_epigenomics	0	0.250005	598	237	599	285	599	374	15462	9309	60178	roadmap_epigenomics H3K4me1	NA	NA	H3K4me1	NA	NA	E098-H3K4me1.narrowPeak	293151	1	1
NeuCtrl.specific.peaks	1238	roadmap_epigenomics	0	0.309694	509	237	512	375	512	375	11259	9398	64381	roadmap_epigenomics H3K79me2	NA	NA	H3K79me2	NA	NA	E129-H3K79me2.narrowPeak	217633	1	1
NeuCtrl.specific.peaks	363	roadmap_epigenomics	0	0.42097	412	237	376	515	515	376	7068	9495	68572	roadmap_epigenomics H3K27me3	NA	NA	H3K27me3	NA	NA	E017-H3K27me3.narrowPeak	299334	1	1
NeuCtrl.specific.peaks	1077	roadmap_epigenomics	0	0.327077	477	237	484	406	484	376	10131	9430	65509	roadmap_epigenomics H3K4me1	NA	NA	H3K4me1	NA	NA	E116-H3K4me1.narrowPeak	129102	1	1
NeuCtrl.specific.peaks	1126	roadmap_epigenomics	0	0.213888	728	237	692	200	692	376	20463	9179	55177	roadmap_epigenomics H3K4me2	NA	NA	H3K4me2	NA	NA	E120-H3K4me2.narrowPeak	121957	1	1
NeuCtrl.specific.peaks	736	roadmap_epigenomics	0	0.598724	344	237	253	641	641	377	4287	9563	71353	roadmap_epigenomics H3K36me3	NA	NA	H3K36me3	NA	NA	E072-H3K36me3.narrowPeak	221931	1	1
NeuCtrl.specific.peaks	1172	roadmap_epigenomics	0	0.236288	614	237	629	265	629	377	16528	9293	59112	roadmap_epigenomics H3K27ac	NA	NA	H3K27ac	NA	NA	E124-H3K27ac.narrowPeak	154661	1	1
NeuCtrl.specific.peaks	951	roadmap_epigenomics	0	0.231984	636	237	644	252	644	378	17262	9271	58378	roadmap_epigenomics H3K4me1	NA	NA	H3K4me1	NA	NA	E099-H3K4me1.narrowPeak	176852	1	1
NeuCtrl.specific.peaks	234	roadmap_epigenomics	0	0.222912	668	237	669	232	669	379	18524	9239	57116	roadmap_epigenomics H3K4me1	NA	NA	H3K4me1	NA	NA	E006-H3K4me1.narrowPeak	392176	1	1
NeuCtrl.specific.peaks	461	roadmap_epigenomics	0	0.225597	644	237	658	248	658	381	17818	9263	57822	roadmap_epigenomics H3K4me1	NA	NA	H3K4me1	NA	NA	E029-H3K4me1.narrowPeak	142074	1	1
NeuCtrl.specific.peaks	493	roadmap_epigenomics	0	0.19996	847	237	744	162	744	381	24098	9060	51542	roadmap_epigenomics	NA	NA	NA	NA	NA	E034-DNase.macs2.narrowPeak	416773	1	1
NeuCtrl.specific.peaks	596	roadmap_epigenomics	0	0.187068	985	237	791	115	791	381	28073	8922	47567	roadmap_epigenomics	NA	NA	NA	NA	NA	E050-DNase.macs2.narrowPeak	329814	1	1
NeuCtrl.specific.peaks	702	roadmap_epigenomics	0	0.19605	856	237	749	156	749	381	24615	9051	51025	roadmap_epigenomics H3K27ac	NA	NA	H3K27ac	NA	NA	E067-H3K27ac.narrowPeak	171919	1	1
NeuCtrl.specific.peaks	790	roadmap_epigenomics	0	0.221888	667	237	672	233	672	381	18566	9240	57074	roadmap_epigenomics H3K27ac	NA	NA	H3K27ac	NA	NA	E080-H3K27ac.narrowPeak	158566	1	1
NeuCtrl.specific.peaks	1212	roadmap_epigenomics	0	0.201362	797	237	736	171	736	381	22911	9110	52729	roadmap_epigenomics H3K4me2	NA	NA	H3K4me2	NA	NA	E127-H3K4me2.narrowPeak	129617	1	1
NeuCtrl.specific.peaks	1017	roadmap_epigenomics	0	0.190677	926	237	776	133	776	382	26547	8981	49093	roadmap_epigenomics	NA	NA	NA	NA	NA	E109-DNase.macs2.narrowPeak	334408	1	1
NeuCtrl.specific.peaks	1193	roadmap_epigenomics	0	0.438648	397	237	361	547	547	382	6573	9510	69067	roadmap_epigenomics H4K20me1	NA	NA	H4K20me1	NA	NA	E125-H4K20me1.narrowPeak	167656	1	1
NeuCtrl.specific.peaks	283	roadmap_epigenomics	0	0.4383	396	237	362	551	551	383	6562	9511	69078	roadmap_epigenomics H3K4me1	NA	NA	H3K4me1	NA	NA	E008-H3K4me1.narrowPeak	135789	1	1
NeuCtrl.specific.peaks	519	roadmap_epigenomics	0	0.236893	596	237	626	287	626	383	16090	9311	59550	roadmap_epigenomics H3K4me1	NA	NA	H3K4me1	NA	NA	E038-H3K4me1.narrowPeak	143643	1	1
NeuCtrl.specific.peaks	532	roadmap_epigenomics	0	0.218145	671	237	683	229	683	383	18896	9236	56744	roadmap_epigenomics H3K4me1	NA	NA	H3K4me1	NA	NA	E040-H3K4me1.narrowPeak	147436	1	1
NeuCtrl.specific.peaks	944	roadmap_epigenomics	0	0.54911	355	237	292	619	619	383	4795	9552	70845	roadmap_epigenomics H3K36me3	NA	NA	H3K36me3	NA	NA	E098-H3K36me3.narrowPeak	278420	1	1
NeuCtrl.specific.peaks	281	roadmap_epigenomics	0	0.517685	358	237	306	610	610	384	5108	9549	70532	roadmap_epigenomics H3K36me3	NA	NA	H3K36me3	NA	NA	E008-H3K36me3.narrowPeak	287355	1	1
NeuCtrl.specific.peaks	869	roadmap_epigenomics	0	0.559877	350	237	287	629	629	384	4644	9557	70996	roadmap_epigenomics H3K36me3	NA	NA	H3K36me3	NA	NA	E089-H3K36me3.narrowPeak	233447	1	1
NeuCtrl.specific.peaks	926	roadmap_epigenomics	0	0.502213	368	237	317	597	597	384	5396	9539	70244	roadmap_epigenomics H3K36me3	NA	NA	H3K36me3	NA	NA	E096-H3K36me3.narrowPeak	338408	1	1
NeuCtrl.specific.peaks	598	roadmap_epigenomics	0	0.40321	407	237	394	523	523	385	7265	9500	68375	roadmap_epigenomics H3K27me3	NA	NA	H3K27me3	NA	NA	E050-H3K27me3.narrowPeak	188890	1	1
NeuCtrl.specific.peaks	874	roadmap_epigenomics	0	0.184006	966	237	800	119	800	385	27983	8941	47657	roadmap_epigenomics	NA	NA	NA	NA	NA	E090-DNase.hotspot.fdr0.01.peaks.bed	219351	1	1
NeuCtrl.specific.peaks	1072	roadmap_epigenomics	0	0.193899	849	237	758	160	758	385	24649	9058	50991	roadmap_epigenomics	NA	NA	NA	NA	NA	E116-DNase.macs2.narrowPeak	271214	1	1
NeuCtrl.specific.peaks	308	roadmap_epigenomics	0	0.23248	599	237	640	282	640	386	16398	9308	59242	roadmap_epigenomics H3K27ac	NA	NA	H3K27ac	NA	NA	E011-H3K27ac.narrowPeak	157698	1	1
NeuCtrl.specific.peaks	741	roadmap_epigenomics	0	0.192262	876	237	771	149	771	386	25365	9031	50275	roadmap_epigenomics H3K27ac	NA	NA	H3K27ac	NA	NA	E073-H3K27ac.narrowPeak	206746	1	1
NeuCtrl.specific.peaks	764	roadmap_epigenomics	0	0.599517	329	237	252	670	670	386	4099	9578	71541	roadmap_epigenomics H3K36me3	NA	NA	H3K36me3	NA	NA	E076-H3K36me3.narrowPeak	180221	1	1
NeuCtrl.specific.peaks	829	roadmap_epigenomics	0	0.494277	364	237	319	603	603	386	5419	9543	70221	roadmap_epigenomics H3K9me3	NA	NA	H3K9me3	NA	NA	E084-H3K9me3.narrowPeak	237017	1	1
NeuCtrl.specific.peaks	567	roadmap_epigenomics	0	0.197184	787	237	748	175	748	387	23027	9120	52613	roadmap_epigenomics	NA	NA	NA	NA	NA	E046-DNase.macs2.narrowPeak	287415	1	1
NeuCtrl.specific.peaks	906	roadmap_epigenomics	0	0.205651	714	237	722	206	722	388	20738	9193	54902	roadmap_epigenomics H3K4me1	NA	NA	H3K4me1	NA	NA	E093-H3K4me1.narrowPeak	250782	1	1
NeuCtrl.specific.peaks	303	roadmap_epigenomics	0	0.458347	374	237	346	584	584	389	5964	9533	69676	roadmap_epigenomics H3K27me3	NA	NA	H3K27me3	NA	NA	E010-H3K27me3.narrowPeak	251892	1	1
NeuCtrl.specific.peaks	1208	roadmap_epigenomics	0	0.224283	611	237	662	268	662	389	17142	9296	58498	roadmap_epigenomics H3K27ac	NA	NA	H3K27ac	NA	NA	E127-H3K27ac.narrowPeak	94932	1	1
NeuCtrl.specific.peaks	631	roadmap_epigenomics	0	0.203603	714	237	726	206	726	390	20889	9193	54751	roadmap_epigenomics H3K27ac	NA	NA	H3K27ac	NA	NA	E055-H3K27ac.narrowPeak	274055	1	1
NeuCtrl.specific.peaks	993	roadmap_epigenomics	0	0.230254	596	237	645	287	645	390	16453	9311	59187	roadmap_epigenomics H3K4me1	NA	NA	H3K4me1	NA	NA	E105-H3K4me1.narrowPeak	309115	1	1
NeuCtrl.specific.peaks	661	roadmap_epigenomics	0	0.187257	887	237	789	146	789	391	26045	9020	49595	roadmap_epigenomics	NA	NA	NA	NA	NA	E059-DNase.hotspot.fdr0.01.peaks.bed	188468	1	1
NeuCtrl.specific.peaks	1065	roadmap_epigenomics	0	0.24501	546	237	607	329	607	391	14544	9361	61096	roadmap_epigenomics H3K4me1	NA	NA	H3K4me1	NA	NA	E115-H3K4me1.narrowPeak	130974	1	1
NeuCtrl.specific.peaks	209	roadmap_epigenomics	0	0.232854	585	237	639	300	639	392	16057	9322	59583	roadmap_epigenomics H3K4me1	NA	NA	H3K4me1	NA	NA	E005-H3K4me1.narrowPeak	297207	1	1
NeuCtrl.specific.peaks	550	roadmap_epigenomics	0	0.20616	690	237	721	219	721	392	20148	9217	55492	roadmap_epigenomics H3K4me1	NA	NA	H3K4me1	NA	NA	E043-H3K4me1.narrowPeak	154274	1	1
NeuCtrl.specific.peaks	960	roadmap_epigenomics	0	0.322294	453	237	490	449	490	392	9790	9454	65850	roadmap_epigenomics H3K4me1	NA	NA	H3K4me1	NA	NA	E100-H3K4me1.narrowPeak	196314	1	1
NeuCtrl.specific.peaks	1032	roadmap_epigenomics	0	0.563641	336	237	281	657	657	392	4435	9571	71205	roadmap_epigenomics H3K36me3	NA	NA	H3K36me3	NA	NA	E111-H3K36me3.narrowPeak	219883	1	1
NeuCtrl.specific.peaks	405	roadmap_epigenomics	0	0.330718	447	237	479	464	479	393	9456	9460	66184	roadmap_epigenomics H3K4me1	NA	NA	H3K4me1	NA	NA	E021-H3K4me1.narrowPeak	187305	1	1
NeuCtrl.specific.peaks	856	roadmap_epigenomics	0	0.17896	961	237	823	120	823	393	28373	8946	47267	roadmap_epigenomics	NA	NA	NA	NA	NA	E088-DNase.hotspot.fdr0.01.peaks.bed	243070	1	1
NeuCtrl.specific.peaks	507	roadmap_epigenomics	0	0.209068	662	237	707	238	707	394	19296	9245	56344	roadmap_epigenomics H3K4me1	NA	NA	H3K4me1	NA	NA	E036-H3K4me1.narrowPeak	232822	1	1
NeuCtrl.specific.peaks	816	roadmap_epigenomics	0	0.617172	310	237	239	709	709	395	3762	9597	71878	roadmap_epigenomics H3K36me3	NA	NA	H3K36me3	NA	NA	E083-H3K36me3.narrowPeak	221184	1	1
NeuCtrl.specific.peaks	950	roadmap_epigenomics	0	0.607004	312	237	245	703	703	395	3846	9595	71794	roadmap_epigenomics H3K36me3	NA	NA	H3K36me3	NA	NA	E099-H3K36me3.narrowPeak	192256	1	1
NeuCtrl.specific.peaks	139	roadmap_epigenomics	0	0.375241	407	237	427	523	523	396	7751	9500	67889	roadmap_epigenomics H3K4me1	NA	NA	H3K4me1	NA	NA	E002-H3K4me1.narrowPeak	155106	1	1
NeuCtrl.specific.peaks	169	roadmap_epigenomics	0	0.412704	383	237	385	567	567	396	6716	9524	68924	roadmap_epigenomics H4K20me1	NA	NA	H4K20me1	NA	NA	E003-H4K20me1.narrowPeak	266573	1	1
NeuCtrl.specific.peaks	421	roadmap_epigenomics	0	0.202675	690	237	731	219	731	396	20401	9217	55239	roadmap_epigenomics H3K9ac	NA	NA	H3K9ac	NA	NA	E023-H3K9ac.narrowPeak	124599	1	1
NeuCtrl.specific.peaks	771	roadmap_epigenomics	0	0.209626	650	237	705	246	705	396	18978	9257	56662	roadmap_epigenomics H3K4me1	NA	NA	H3K4me1	NA	NA	E077-H3K4me1.narrowPeak	231741	1	1
NeuCtrl.specific.peaks	1185	roadmap_epigenomics	0	0.468729	358	237	341	610	610	396	5602	9549	70038	roadmap_epigenomics H3K27me3	NA	NA	H3K27me3	NA	NA	E125-H3K27me3.narrowPeak	199117	1	1
NeuCtrl.specific.peaks	309	roadmap_epigenomics	0	0.414552	380	237	381	573	573	397	6639	9527	69001	roadmap_epigenomics H3K27me3	NA	NA	H3K27me3	NA	NA	E011-H3K27me3.narrowPeak	107338	1	1
NeuCtrl.specific.peaks	441	roadmap_epigenomics	0	0.47312	356	237	337	617	617	397	5524	9551	70116	roadmap_epigenomics H3K27me3	NA	NA	H3K27me3	NA	NA	E027-H3K27me3.narrowPeak	319603	1	1
NeuCtrl.specific.peaks	186	roadmap_epigenomics	0	0.426276	375	237	374	582	582	398	6391	9532	69249	roadmap_epigenomics H3K4me1	NA	NA	H3K4me1	NA	NA	E004-H3K4me1.narrowPeak	126003	1	1
NeuCtrl.specific.peaks	279	roadmap_epigenomics	0	0.262969	505	237	574	382	574	398	12829	9402	62811	roadmap_epigenomics H3K27ac	NA	NA	H3K27ac	NA	NA	E008-H3K27ac.narrowPeak	220722	1	1
NeuCtrl.specific.peaks	297	roadmap_epigenomics	0	0.423115	376	237	375	581	581	398	6451	9531	69189	roadmap_epigenomics H3K27me3	NA	NA	H3K27me3	NA	NA	E009-H3K27me3.narrowPeak	215214	1	1
NeuCtrl.specific.peaks	367	roadmap_epigenomics	0	0.193544	732	237	761	197	761	398	22081	9175	53559	roadmap_epigenomics H3K4me2	NA	NA	H3K4me2	NA	NA	E017-H3K4me2.narrowPeak	177739	1	1
NeuCtrl.specific.peaks	536	roadmap_epigenomics	0	0.384904	399	237	417	540	540	398	7436	9508	68204	roadmap_epigenomics H3K27me3	NA	NA	H3K27me3	NA	NA	E041-H3K27me3.narrowPeak	184484	1	1
NeuCtrl.specific.peaks	220	roadmap_epigenomics	0	0.181544	876	237	811	149	811	399	26341	9031	49299	roadmap_epigenomics	NA	NA	NA	NA	NA	E006-DNase.hotspot.fdr0.01.peaks.bed	175028	1	1
NeuCtrl.specific.peaks	577	roadmap_epigenomics	0	0.218375	599	237	681	282	681	400	17216	9308	58424	roadmap_epigenomics H3K4me1	NA	NA	H3K4me1	NA	NA	E047-H3K4me1.narrowPeak	124637	1	1
NeuCtrl.specific.peaks	605	roadmap_epigenomics	0	0.180583	884	237	816	147	816	400	26604	9023	49036	roadmap_epigenomics	NA	NA	NA	NA	NA	E051-DNase.macs2.narrowPeak	314771	1	1
NeuCtrl.specific.peaks	865	roadmap_epigenomics	0	0.177697	915	237	826	138	826	400	27543	8992	48097	roadmap_epigenomics	NA	NA	NA	NA	NA	E089-DNase.hotspot.fdr0.01.peaks.bed	210728	1	1
NeuCtrl.specific.peaks	1045	roadmap_epigenomics	0	0.432614	369	237	370	594	594	400	6209	9538	69431	roadmap_epigenomics H3K36me3	NA	NA	H3K36me3	NA	NA	E113-H3K36me3.narrowPeak	279741	1	1
NeuCtrl.specific.peaks	526	roadmap_epigenomics	0	0.210783	617	237	703	262	703	401	18122	9290	57518	roadmap_epigenomics H3K4me1	NA	NA	H3K4me1	NA	NA	E039-H3K4me1.narrowPeak	159113	1	1
NeuCtrl.specific.peaks	544	roadmap_epigenomics	0	0.208453	623	237	711	255	711	401	18419	9284	57221	roadmap_epigenomics H3K4me1	NA	NA	H3K4me1	NA	NA	E042-H3K4me1.narrowPeak	160803	1	1
NeuCtrl.specific.peaks	1178	roadmap_epigenomics	0	0.289669	470	237	542	423	542	401	11097	9437	64543	roadmap_epigenomics H3K79me2	NA	NA	H3K79me2	NA	NA	E124-H3K79me2.narrowPeak	259679	1	1
NeuCtrl.specific.peaks	1200	roadmap_epigenomics	0	0.20114	672	237	737	228	737	401	20093	9235	55547	roadmap_epigenomics H3K4me2	NA	NA	H3K4me2	NA	NA	E126-H3K4me2.narrowPeak	115074	1	1
NeuCtrl.specific.peaks	230	roadmap_epigenomics	0	0.236423	535	237	628	341	628	402	14711	9372	60929	roadmap_epigenomics H3K27ac	NA	NA	H3K27ac	NA	NA	E006-H3K27ac.narrowPeak	144175	1	1
NeuCtrl.specific.peaks	327	roadmap_epigenomics	0	0.212382	608	237	697	273	697	402	17804	9299	57836	roadmap_epigenomics H3K27ac	NA	NA	H3K27ac	NA	NA	E014-H3K27ac.narrowPeak	149305	1	1
NeuCtrl.specific.peaks	624	roadmap_epigenomics	0	0.60841	303	237	243	725	725	402	3729	9604	71911	roadmap_epigenomics H3K36me3	NA	NA	H3K36me3	NA	NA	E054-H3K36me3.narrowPeak	221927	1	1
NeuCtrl.specific.peaks	670	roadmap_epigenomics	0	0.269113	478	237	566	403	566	402	11990	9429	63650	roadmap_epigenomics H3K27me3	NA	NA	H3K27me3	NA	NA	E061-H3K27me3.narrowPeak	303911	1	1
NeuCtrl.specific.peaks	716	roadmap_epigenomics	0	0.188786	761	237	782	186	782	402	23141	9146	52499	roadmap_epigenomics H3K27ac	NA	NA	H3K27ac	NA	NA	E069-H3K27ac.narrowPeak	169807	1	1
NeuCtrl.specific.peaks	914	roadmap_epigenomics	0	0.511169	335	237	307	661	661	402	4847	9572	70793	roadmap_epigenomics H3K36me3	NA	NA	H3K36me3	NA	NA	E094-H3K36me3.narrowPeak	243089	1	1
NeuCtrl.specific.peaks	237	roadmap_epigenomics	0	0.37871	397	237	425	547	547	403	7510	9510	68130	roadmap_epigenomics H3K79me1	NA	NA	H3K79me1	NA	NA	E006-H3K79me1.narrowPeak	327836	1	1
NeuCtrl.specific.peaks	373	roadmap_epigenomics	0	0.440978	357	237	359	614	614	403	5911	9550	69729	roadmap_epigenomics H3K9me1	NA	NA	H3K9me1	NA	NA	E017-H3K9me1.narrowPeak	209164	1	1
NeuCtrl.specific.peaks	535	roadmap_epigenomics	0	0.223845	569	237	666	306	666	403	16184	9338	59456	roadmap_epigenomics H3K27ac	NA	NA	H3K27ac	NA	NA	E041-H3K27ac.narrowPeak	106489	1	1
NeuCtrl.specific.peaks	876	roadmap_epigenomics	0	0.211948	607	237	699	277	699	404	17808	9300	57832	roadmap_epigenomics H3K27ac	NA	NA	H3K27ac	NA	NA	E090-H3K27ac.narrowPeak	148436	1	1
NeuCtrl.specific.peaks	1122	roadmap_epigenomics	0	0.229808	547	237	646	328	646	404	15335	9360	60305	roadmap_epigenomics H3K27ac	NA	NA	H3K27ac	NA	NA	E120-H3K27ac.narrowPeak	89697	1	1
NeuCtrl.specific.peaks	244	roadmap_epigenomics	0	0.170904	945	237	852	125	852	405	28862	8962	46778	roadmap_epigenomics	NA	NA	NA	NA	NA	E007-DNase.macs2.narrowPeak	408655	1	1
NeuCtrl.specific.peaks	858	roadmap_epigenomics	0	0.401192	377	237	400	579	579	405	6789	9530	68851	roadmap_epigenomics H3K27me3	NA	NA	H3K27me3	NA	NA	E088-H3K27me3.narrowPeak	203616	1	1
NeuCtrl.specific.peaks	1190	roadmap_epigenomics	0	0.293063	461	237	538	439	538	405	10798	9446	64842	roadmap_epigenomics H3K79me2	NA	NA	H3K79me2	NA	NA	E125-H3K79me2.narrowPeak	204539	1	1
NeuCtrl.specific.peaks	174	roadmap_epigenomics	0	0.173744	910	237	841	140	841	406	27832	8997	47808	roadmap_epigenomics	NA	NA	NA	NA	NA	E004-DNase.hotspot.fdr0.01.peaks.bed	239056	1	1
NeuCtrl.specific.peaks	1140	roadmap_epigenomics	0	0.316678	435	237	499	483	499	406	9580	9472	66060	roadmap_epigenomics H3K79me2	NA	NA	H3K79me2	NA	NA	E121-H3K79me2.narrowPeak	258627	1	1
NeuCtrl.specific.peaks	973	roadmap_epigenomics	0	0.207213	611	237	715	268	715	407	18214	9296	57426	roadmap_epigenomics H3K4me1	NA	NA	H3K4me1	NA	NA	E102-H3K4me1.narrowPeak	236106	1	1
NeuCtrl.specific.peaks	1111	roadmap_epigenomics	0	0.461446	347	237	345	639	639	407	5516	9560	70124	roadmap_epigenomics H3K27me3	NA	NA	H3K27me3	NA	NA	E119-H3K27me3.narrowPeak	181548	1	1
NeuCtrl.specific.peaks	1170	roadmap_epigenomics	0	0.183984	766	237	801	184	801	407	23672	9141	51968	roadmap_epigenomics	NA	NA	NA	NA	NA	E124-DNase.macs2.narrowPeak	295756	1	1
NeuCtrl.specific.peaks	145	roadmap_epigenomics	0	0.17056	923	237	855	135	855	409	28435	8984	47205	roadmap_epigenomics	NA	NA	NA	NA	NA	E003-DNase.macs2.narrowPeak	339366	1	1
NeuCtrl.specific.peaks	495	roadmap_epigenomics	0	0.25443	480	237	590	401	590	409	12613	9427	63027	roadmap_epigenomics H3K27me3	NA	NA	H3K27me3	NA	NA	E034-H3K27me3.narrowPeak	387829	1	1
NeuCtrl.specific.peaks	709	roadmap_epigenomics	0	0.157064	1140	237	903	88	903	409	34260	8767	41380	roadmap_epigenomics H3K27ac	NA	NA	H3K27ac	NA	NA	E068-H3K27ac.narrowPeak	214754	1	1
NeuCtrl.specific.peaks	788	roadmap_epigenomics	0	0.169163	936	237	862	129	862	409	28856	8971	46784	roadmap_epigenomics	NA	NA	NA	NA	NA	E080-DNase.hotspot.fdr0.01.peaks.bed	215754	1	1
NeuCtrl.specific.peaks	823	roadmap_epigenomics	0	0.180343	788	237	817	174	817	409	24504	9119	51136	roadmap_epigenomics	NA	NA	NA	NA	NA	E084-DNase.macs2.narrowPeak	291514	1	1
NeuCtrl.specific.peaks	1100	roadmap_epigenomics	0	0.609325	292	237	241	750	750	409	3591	9615	72049	roadmap_epigenomics H3K36me3	NA	NA	H3K36me3	NA	NA	E118-H3K36me3.narrowPeak	168899	1	1
NeuCtrl.specific.peaks	296	roadmap_epigenomics	0	0.187362	714	237	788	206	788	410	22169	9193	53471	roadmap_epigenomics H2A.Z	NA	NA	H2A.Z	NA	NA	E009-H2A.Z.narrowPeak	158553	1	1
NeuCtrl.specific.peaks	584	roadmap_epigenomics	0	0.229708	531	237	647	347	647	410	14960	9376	60680	roadmap_epigenomics H3K4me1	NA	NA	H3K4me1	NA	NA	E048-H3K4me1.narrowPeak	144732	1	1
NeuCtrl.specific.peaks	947	roadmap_epigenomics	0	0.526067	320	237	303	691	691	410	4513	9587	71127	roadmap_epigenomics H3K9me3	NA	NA	H3K9me3	NA	NA	E098-H3K9me3.narrowPeak	251500	1	1
NeuCtrl.specific.peaks	1133	roadmap_epigenomics	0	0.187202	720	237	790	204	790	410	22324	9187	53316	roadmap_epigenomics H2A.Z	NA	NA	H2A.Z	NA	NA	E121-H2A.Z.narrowPeak	153426	1	1
NeuCtrl.specific.peaks	813	roadmap_epigenomics	0	0.169311	925	237	861	134	861	411	28608	8982	47032	roadmap_epigenomics	NA	NA	NA	NA	NA	E083-DNase.hotspot.fdr0.01.peaks.bed	218456	1	1
NeuCtrl.specific.peaks	911	roadmap_epigenomics	0	0.181046	771	237	814	183	814	411	24050	9136	51590	roadmap_epigenomics	NA	NA	NA	NA	NA	E094-DNase.macs2.narrowPeak	205156	1	1
NeuCtrl.specific.peaks	1008	roadmap_epigenomics	0	0.208735	596	237	710	287	710	411	17751	9311	57889	roadmap_epigenomics H3K27ac	NA	NA	H3K27ac	NA	NA	E108-H3K27ac.narrowPeak	109130	1	1
NeuCtrl.specific.peaks	377	roadmap_epigenomics	0	0.208795	592	237	708	291	708	412	17650	9315	57990	roadmap_epigenomics H4K8ac	NA	NA	H4K8ac	NA	NA	E017-H4K8ac.narrowPeak	220348	1	1
NeuCtrl.specific.peaks	485	roadmap_epigenomics	0	0.183013	736	237	806	193	806	412	23060	9171	52580	roadmap_epigenomics	NA	NA	NA	NA	NA	E033-DNase.macs2.narrowPeak	279513	1	1
NeuCtrl.specific.peaks	554	roadmap_epigenomics	0	0.360143	395	237	445	553	553	412	7820	9512	67820	roadmap_epigenomics H3K27me3	NA	NA	H3K27me3	NA	NA	E044-H3K27me3.narrowPeak	189838	1	1
NeuCtrl.specific.peaks	992	roadmap_epigenomics	0	0.486479	328	237	326	673	673	412	4974	9579	70666	roadmap_epigenomics H3K36me3	NA	NA	H3K36me3	NA	NA	E105-H3K36me3.narrowPeak	267091	1	1
NeuCtrl.specific.peaks	378	roadmap_epigenomics	0	0.217732	562	237	686	315	686	413	16370	9345	59270	roadmap_epigenomics H4K91ac	NA	NA	H4K91ac	NA	NA	E017-H4K91ac.narrowPeak	263824	1	1
NeuCtrl.specific.peaks	1110	roadmap_epigenomics	0	0.214633	563	237	691	312	691	413	16579	9344	59061	roadmap_epigenomics H3K27ac	NA	NA	H3K27ac	NA	NA	E119-H3K27ac.narrowPeak	94618	1	1
NeuCtrl.specific.peaks	786	roadmap_epigenomics	0	0.50934	319	237	309	695	695	414	4638	9588	71002	roadmap_epigenomics H3K9me3	NA	NA	H3K9me3	NA	NA	E079-H3K9me3.narrowPeak	258284	1	1
NeuCtrl.specific.peaks	352	roadmap_epigenomics	0	0.238446	491	237	619	395	619	417	13573	9416	62067	roadmap_epigenomics H2AK5ac	NA	NA	H2AK5ac	NA	NA	E017-H2AK5ac.narrowPeak	296191	1	1
NeuCtrl.specific.peaks	476	roadmap_epigenomics	0	0.181201	726	237	812	201	812	417	22983	9181	52657	roadmap_epigenomics	NA	NA	NA	NA	NA	E032-DNase.macs2.narrowPeak	359432	1	1
NeuCtrl.specific.peaks	791	roadmap_epigenomics	0	0.310291	421	237	510	503	510	417	9465	9486	66175	roadmap_epigenomics H3K27me3	NA	NA	H3K27me3	NA	NA	E080-H3K27me3.narrowPeak	290880	1	1
NeuCtrl.specific.peaks	1116	roadmap_epigenomics	0	0.274473	452	237	560	454	560	417	11220	9455	64420	roadmap_epigenomics H3K79me2	NA	NA	H3K79me2	NA	NA	E119-H3K79me2.narrowPeak	189435	1	1
NeuCtrl.specific.peaks	1152	roadmap_epigenomics	0	0.310029	421	237	511	503	511	417	9472	9486	66168	roadmap_epigenomics H3K79me2	NA	NA	H3K79me2	NA	NA	E122-H3K79me2.narrowPeak	181710	1	1
NeuCtrl.specific.peaks	420	roadmap_epigenomics	0	0.193128	629	237	766	253	766	419	19652	9278	55988	roadmap_epigenomics H3K4me3	NA	NA	H3K4me3	NA	NA	E023-H3K4me3.narrowPeak	116758	1	1
NeuCtrl.specific.peaks	892	roadmap_epigenomics	0	0.166392	861	237	866	155	866	419	27524	9046	48116	roadmap_epigenomics	NA	NA	NA	NA	NA	E092-DNase.hotspot.fdr0.01.peaks.bed	194449	1	1
NeuCtrl.specific.peaks	1141	roadmap_epigenomics	0	0.205476	587	237	723	296	723	419	17745	9320	57895	roadmap_epigenomics H3K9ac	NA	NA	H3K9ac	NA	NA	E121-H3K9ac.narrowPeak	104109	1	1
NeuCtrl.specific.peaks	910	roadmap_epigenomics	0	0.175977	746	237	835	189	835	420	23931	9161	51709	roadmap_epigenomics	NA	NA	NA	NA	NA	E094-DNase.hotspot.fdr0.01.peaks.bed	165200	1	1
NeuCtrl.specific.peaks	365	roadmap_epigenomics	0	0.209371	557	237	706	320	706	421	16754	9350	58886	roadmap_epigenomics H3K4ac	NA	NA	H3K4ac	NA	NA	E017-H3K4ac.narrowPeak	243226	1	1
NeuCtrl.specific.peaks	376	roadmap_epigenomics	0	0.205172	573	237	724	303	724	421	17419	9334	58221	roadmap_epigenomics H4K5ac	NA	NA	H4K5ac	NA	NA	E017-H4K5ac.narrowPeak	228094	1	1
NeuCtrl.specific.peaks	955	roadmap_epigenomics	0	0.173882	764	237	840	185	840	421	24553	9143	51087	roadmap_epigenomics	NA	NA	NA	NA	NA	E100-DNase.hotspot.fdr0.01.peaks.bed	170809	1	1
NeuCtrl.specific.peaks	1055	roadmap_epigenomics	0	0.185868	669	237	794	231	794	421	21206	9238	54434	roadmap_epigenomics H3K4me2	NA	NA	H3K4me2	NA	NA	E114-H3K4me2.narrowPeak	103517	1	1
NeuCtrl.specific.peaks	358	roadmap_epigenomics	0	0.220522	522	237	674	356	674	422	15235	9385	60405	roadmap_epigenomics H2BK5ac	NA	NA	H2BK5ac	NA	NA	E017-H2BK5ac.narrowPeak	166240	1	1
NeuCtrl.specific.peaks	423	roadmap_epigenomics	0	0.506781	308	237	312	717	717	422	4504	9599	71136	roadmap_epigenomics H3K27me3	NA	NA	H3K27me3	NA	NA	E024-H3K27me3.narrowPeak	222768	1	1
NeuCtrl.specific.peaks	940	roadmap_epigenomics	0	0.174026	736	237	837	193	837	422	23875	9171	51765	roadmap_epigenomics	NA	NA	NA	NA	NA	E098-DNase.hotspot.fdr0.01.peaks.bed	150559	1	1
NeuCtrl.specific.peaks	207	roadmap_epigenomics	0	0.479875	314	237	333	699	699	423	4830	9593	70810	roadmap_epigenomics H3K36me3	NA	NA	H3K36me3	NA	NA	E005-H3K36me3.narrowPeak	277259	1	1
NeuCtrl.specific.peaks	480	roadmap_epigenomics	0	0.191361	622	237	773	260	773	423	19612	9285	56028	roadmap_epigenomics H3K4me1	NA	NA	H3K4me1	NA	NA	E032-H3K4me1.narrowPeak	167667	1	1
NeuCtrl.specific.peaks	1209	roadmap_epigenomics	0	0.356806	374	237	449	584	584	423	7493	9533	68147	roadmap_epigenomics H3K27me3	NA	NA	H3K27me3	NA	NA	E127-H3K27me3.narrowPeak	230268	1	1
NeuCtrl.specific.peaks	51	jaspar_motifs	0	0.24386	470	237	611	423	611	424	12828	9437	62812	jaspar_motifs	NA	NA	NA	NA	NA	Klf4.bed	144192	1	1
NeuCtrl.specific.peaks	743	roadmap_epigenomics	0	0.560763	291	237	285	751	751	424	3873	9616	71767	roadmap_epigenomics H3K36me3	NA	NA	H3K36me3	NA	NA	E073-H3K36me3.narrowPeak	202211	1	1
NeuCtrl.specific.peaks	783	roadmap_epigenomics	0	0.480009	312	237	332	703	703	424	4799	9595	70841	roadmap_epigenomics H3K36me3	NA	NA	H3K36me3	NA	NA	E079-H3K36me3.narrowPeak	264270	1	1
NeuCtrl.specific.peaks	804	roadmap_epigenomics	0	0.170581	775	237	854	180	854	424	25131	9132	50509	roadmap_epigenomics	NA	NA	NA	NA	NA	E082-DNase.hotspot.all.peaks.bed	115813	1	1
NeuCtrl.specific.peaks	457	roadmap_epigenomics	0	0.180942	673	237	815	226	815	426	21717	9234	53923	roadmap_epigenomics	NA	NA	NA	NA	NA	E029-DNase.macs2.narrowPeak	209204	1	1
NeuCtrl.specific.peaks	616	roadmap_epigenomics	0	0.193256	602	237	764	278	764	426	18970	9305	56670	roadmap_epigenomics H3K9ac	NA	NA	H3K9ac	NA	NA	E052-H3K9ac.narrowPeak	98817	1	1
NeuCtrl.specific.peaks	718	roadmap_epigenomics	0	0.545118	293	237	297	748	748	427	4005	9614	71635	roadmap_epigenomics H3K36me3	NA	NA	H3K36me3	NA	NA	E069-H3K36me3.narrowPeak	210244	1	1
NeuCtrl.specific.peaks	1214	roadmap_epigenomics	0	0.277352	433	237	558	486	558	427	10701	9474	64939	roadmap_epigenomics H3K79me2	NA	NA	H3K79me2	NA	NA	E127-H3K79me2.narrowPeak	203582	1	1
NeuCtrl.specific.peaks	728	roadmap_epigenomics	0	0.174534	712	237	836	210	836	428	23248	9195	52392	roadmap_epigenomics H3K27ac	NA	NA	H3K27ac	NA	NA	E071-H3K27ac.narrowPeak	152192	1	1
NeuCtrl.specific.peaks	290	roadmap_epigenomics	0	0.546961	289	237	294	756	756	429	3939	9618	71701	roadmap_epigenomics H3K9me3	NA	NA	H3K9me3	NA	NA	E008-H3K9me3.narrowPeak	210482	1	1
NeuCtrl.specific.peaks	808	roadmap_epigenomics	0	0.510446	295	237	308	742	742	429	4290	9612	71350	roadmap_epigenomics H3K36me3	NA	NA	H3K36me3	NA	NA	E082-H3K36me3.narrowPeak	205436	1	1
NeuCtrl.specific.peaks	899	roadmap_epigenomics	0	0.563419	282	237	282	768	768	429	3739	9625	71901	roadmap_epigenomics H3K9me3	NA	NA	H3K9me3	NA	NA	E092-H3K9me3.narrowPeak	273834	1	1
NeuCtrl.specific.peaks	267	roadmap_epigenomics	0	0.162714	781	237	880	177	880	431	26072	9126	49568	roadmap_epigenomics	NA	NA	NA	NA	NA	E008-DNase.macs2.narrowPeak	244492	1	1
NeuCtrl.specific.peaks	548	roadmap_epigenomics	0	0.386859	344	237	416	641	641	431	6435	9563	69205	roadmap_epigenomics H3K27me3	NA	NA	H3K27me3	NA	NA	E043-H3K27me3.narrowPeak	166682	1	1
NeuCtrl.specific.peaks	640	roadmap_epigenomics	0	0.188087	610	237	785	271	785	431	19561	9297	56079	roadmap_epigenomics H3K27ac	NA	NA	H3K27ac	NA	NA	E056-H3K27ac.narrowPeak	271242	1	1
NeuCtrl.specific.peaks	650	roadmap_epigenomics	0	0.525466	291	237	304	751	751	431	4119	9616	71521	roadmap_epigenomics H3K36me3	NA	NA	H3K36me3	NA	NA	E057-H3K36me3.narrowPeak	239856	1	1
NeuCtrl.specific.peaks	292	roadmap_epigenomics	0	0.295209	407	237	535	523	535	432	9586	9500	66054	roadmap_epigenomics H4K20me1	NA	NA	H4K20me1	NA	NA	E008-H4K20me1.narrowPeak	284618	1	1
NeuCtrl.specific.peaks	757	roadmap_epigenomics	0	0.41403	327	237	383	677	677	432	5761	9580	69879	roadmap_epigenomics H3K36me3	NA	NA	H3K36me3	NA	NA	E075-H3K36me3.narrowPeak	274896	1	1
NeuCtrl.specific.peaks	915	roadmap_epigenomics	0	0.264038	432	237	572	488	572	432	11138	9475	64502	roadmap_epigenomics H3K4me1	NA	NA	H3K4me1	NA	NA	E094-H3K4me1.narrowPeak	238308	1	1
NeuCtrl.specific.peaks	348	roadmap_epigenomics	0	0.176239	670	237	833	230	833	433	22052	9237	53588	roadmap_epigenomics	NA	NA	NA	NA	NA	E017-DNase.hotspot.all.peaks.bed	116036	1	1
NeuCtrl.specific.peaks	518	roadmap_epigenomics	0	0.562144	274	237	284	781	781	434	3643	9633	71997	roadmap_epigenomics H3K36me3	NA	NA	H3K36me3	NA	NA	E038-H3K36me3.narrowPeak	143886	1	1
NeuCtrl.specific.peaks	654	roadmap_epigenomics	0	0.195044	563	237	754	312	754	434	17851	9344	57789	roadmap_epigenomics H3K27ac	NA	NA	H3K27ac	NA	NA	E058-H3K27ac.narrowPeak	155128	1	1
NeuCtrl.specific.peaks	1150	roadmap_epigenomics	0	0.190727	588	237	775	293	775	435	18802	9319	56838	roadmap_epigenomics H3K4me2	NA	NA	H3K4me2	NA	NA	E122-H3K4me2.narrowPeak	99530	1	1
NeuCtrl.specific.peaks	1046	roadmap_epigenomics	0	0.200749	545	237	738	332	738	436	17003	9362	58637	roadmap_epigenomics H3K4me1	NA	NA	H3K4me1	NA	NA	E113-H3K4me1.narrowPeak	347264	1	1
NeuCtrl.specific.peaks	1112	roadmap_epigenomics	0	0.600388	251	237	251	820	820	436	3139	9656	72501	roadmap_epigenomics H3K36me3	NA	NA	H3K36me3	NA	NA	E119-H3K36me3.narrowPeak	199451	1	1
NeuCtrl.specific.peaks	315	roadmap_epigenomics	0	0.218408	490	237	680	396	680	438	14553	9417	61087	roadmap_epigenomics H3K27ac	NA	NA	H3K27ac	NA	NA	E012-H3K27ac.narrowPeak	157441	1	1
NeuCtrl.specific.peaks	431	roadmap_epigenomics	0	0.183136	608	237	805	273	805	438	19899	9299	55741	roadmap_epigenomics H3K4me3	NA	NA	H3K4me3	NA	NA	E025-H3K4me3.narrowPeak	104492	1	1
NeuCtrl.specific.peaks	927	roadmap_epigenomics	0	0.216578	500	237	688	388	688	438	14905	9407	60735	roadmap_epigenomics H3K4me1	NA	NA	H3K4me1	NA	NA	E096-H3K4me1.narrowPeak	317652	1	1
NeuCtrl.specific.peaks	1114	roadmap_epigenomics	0	0.177655	643	237	827	249	827	438	21248	9264	54392	roadmap_epigenomics H3K4me2	NA	NA	H3K4me2	NA	NA	E119-H3K4me2.narrowPeak	119274	1	1
NeuCtrl.specific.peaks	883	roadmap_epigenomics	0	0.161522	729	237	885	199	885	440	24937	9178	50703	roadmap_epigenomics	NA	NA	NA	NA	NA	E091-DNase.hotspot.fdr0.01.peaks.bed	214583	1	1
NeuCtrl.specific.peaks	195	roadmap_epigenomics	0	0.176233	641	237	834	251	834	441	21320	9266	54320	roadmap_epigenomics	NA	NA	NA	NA	NA	E005-DNase.hotspot.fdr0.01.peaks.bed	152281	1	1
NeuCtrl.specific.peaks	918	roadmap_epigenomics	0	0.192682	561	237	769	317	769	441	17966	9346	57674	roadmap_epigenomics H3K27ac	NA	NA	H3K27ac	NA	NA	E095-H3K27ac.narrowPeak	153488	1	1
NeuCtrl.specific.peaks	931	roadmap_epigenomics	0	0.165282	695	237	870	215	870	441	23709	9212	51931	roadmap_epigenomics	NA	NA	NA	NA	NA	E097-DNase.hotspot.fdr0.01.peaks.bed	154137	1	1
NeuCtrl.specific.peaks	1076	roadmap_epigenomics	0	0.566731	257	237	277	810	810	441	3395	9650	72245	roadmap_epigenomics H3K36me3	NA	NA	H3K36me3	NA	NA	E116-H3K36me3.narrowPeak	165408	1	1
NeuCtrl.specific.peaks	1231	roadmap_epigenomics	0	0.17956	612	237	819	266	819	441	20293	9295	55347	roadmap_epigenomics H2A.Z	NA	NA	H2A.Z	NA	NA	E129-H2A.Z.narrowPeak	144833	1	1
NeuCtrl.specific.peaks	642	roadmap_epigenomics	0	0.296256	393	237	532	556	556	442	9256	9514	66384	roadmap_epigenomics H3K36me3	NA	NA	H3K36me3	NA	NA	E056-H3K36me3.narrowPeak	339234	1	1
NeuCtrl.specific.peaks	215	roadmap_epigenomics	0	0.433817	303	237	368	725	725	443	5128	9604	70512	roadmap_epigenomics H3K9me3	NA	NA	H3K9me3	NA	NA	E005-H3K9me3.narrowPeak	287170	1	1
NeuCtrl.specific.peaks	979	roadmap_epigenomics	0	0.450518	296	237	353	740	740	443	4840	9611	70800	roadmap_epigenomics H3K36me3	NA	NA	H3K36me3	NA	NA	E103-H3K36me3.narrowPeak	225339	1	1
NeuCtrl.specific.peaks	8	jaspar_motifs	0	0.476012	285	237	335	759	759	444	4431	9622	71209	jaspar_motifs	NA	NA	NA	NA	NA	CREB1.bed	59835	1	1
NeuCtrl.specific.peaks	619	roadmap_epigenomics	0	0.563941	254	237	279	817	817	444	3372	9653	72268	roadmap_epigenomics H3K36me3	NA	NA	H3K36me3	NA	NA	E053-H3K36me3.narrowPeak	193851	1	1
NeuCtrl.specific.peaks	796	roadmap_epigenomics	0	0.162895	691	237	878	218	878	444	23845	9216	51795	roadmap_epigenomics	NA	NA	NA	NA	NA	E081-DNase.hotspot.all.peaks.bed	115452	1	1
NeuCtrl.specific.peaks	775	roadmap_epigenomics	0	0.20701	507	237	717	381	717	445	15634	9400	60006	roadmap_epigenomics H3K27ac	NA	NA	H3K27ac	NA	NA	E078-H3K27ac.narrowPeak	97357	1	1
NeuCtrl.specific.peaks	556	roadmap_epigenomics	0	0.187991	562	237	786	315	786	446	18332	9345	57308	roadmap_epigenomics H3K4me1	NA	NA	H3K4me1	NA	NA	E044-H3K4me1.narrowPeak	150265	1	1
NeuCtrl.specific.peaks	628	roadmap_epigenomics	0	0.167362	665	237	865	235	865	446	22740	9242	52900	roadmap_epigenomics	NA	NA	NA	NA	NA	E055-DNase.hotspot.all.peaks.bed	120469	1	1
NeuCtrl.specific.peaks	977	roadmap_epigenomics	0	0.195729	526	237	751	351	751	446	16843	9381	58797	roadmap_epigenomics H3K27ac	NA	NA	H3K27ac	NA	NA	E103-H3K27ac.narrowPeak	119933	1	1
NeuCtrl.specific.peaks	1225	roadmap_epigenomics	0	0.179517	600	237	820	280	820	446	19985	9307	55655	roadmap_epigenomics H3K4me2	NA	NA	H3K4me2	NA	NA	E128-H3K4me2.narrowPeak	118844	1	1
NeuCtrl.specific.peaks	53	jaspar_motifs	0	0.418036	303	237	380	725	725	447	5308	9604	70332	jaspar_motifs	NA	NA	NA	NA	NA	MAX.bed	67853	1	1
NeuCtrl.specific.peaks	1143	roadmap_epigenomics	0	0.480661	277	237	331	774	774	447	4271	9630	71369	roadmap_epigenomics H4K20me1	NA	NA	H4K20me1	NA	NA	E121-H4K20me1.narrowPeak	116928	1	1
NeuCtrl.specific.peaks	646	roadmap_epigenomics	0	0.192664	537	237	770	338	770	448	17341	9370	58299	roadmap_epigenomics	NA	NA	NA	NA	NA	E057-DNase.hotspot.all.peaks.bed	102198	1	1
NeuCtrl.specific.peaks	748	roadmap_epigenomics	0	0.179259	593	237	821	290	821	449	19823	9314	55817	roadmap_epigenomics H3K27ac	NA	NA	H3K27ac	NA	NA	E074-H3K27ac.narrowPeak	158727	1	1
NeuCtrl.specific.peaks	302	roadmap_epigenomics	0	0.183453	563	237	804	312	804	451	18700	9344	56940	roadmap_epigenomics H2A.Z	NA	NA	H2A.Z	NA	NA	E010-H2A.Z.narrowPeak	113391	1	1
NeuCtrl.specific.peaks	695	roadmap_epigenomics	0	0.194024	520	237	757	360	757	451	16799	9387	58841	roadmap_epigenomics H3K27ac	NA	NA	H3K27ac	NA	NA	E066-H3K27ac.narrowPeak	117410	1	1
NeuCtrl.specific.peaks	704	roadmap_epigenomics	0	0.546276	249	237	295	822	822	451	3409	9658	72231	roadmap_epigenomics H3K36me3	NA	NA	H3K36me3	NA	NA	E067-H3K36me3.narrowPeak	195831	1	1
NeuCtrl.specific.peaks	637	roadmap_epigenomics	0	0.168653	623	237	864	255	864	452	21528	9284	54112	roadmap_epigenomics	NA	NA	NA	NA	NA	E056-DNase.hotspot.all.peaks.bed	118022	1	1
NeuCtrl.specific.peaks	232	roadmap_epigenomics	0	0.363052	324	237	440	683	683	453	6444	9583	69196	roadmap_epigenomics H3K36me3	NA	NA	H3K36me3	NA	NA	E006-H3K36me3.narrowPeak	368543	1	1
NeuCtrl.specific.peaks	576	roadmap_epigenomics	0	0.583783	236	237	267	856	856	453	3035	9671	72605	roadmap_epigenomics H3K36me3	NA	NA	H3K36me3	NA	NA	E047-H3K36me3.narrowPeak	150967	1	1
NeuCtrl.specific.peaks	1109	roadmap_epigenomics	0	0.172004	608	237	849	273	849	453	20832	9299	54808	roadmap_epigenomics H2A.Z	NA	NA	H2A.Z	NA	NA	E119-H2A.Z.narrowPeak	137420	1	1
NeuCtrl.specific.peaks	359	roadmap_epigenomics	0	0.213822	464	237	693	432	693	454	14134	9443	61506	roadmap_epigenomics H3K14ac	NA	NA	H3K14ac	NA	NA	E017-H3K14ac.narrowPeak	195283	1	1
NeuCtrl.specific.peaks	487	roadmap_epigenomics	0	0.577088	235	237	271	858	858	455	3056	9672	72584	roadmap_epigenomics H3K36me3	NA	NA	H3K36me3	NA	NA	E033-H3K36me3.narrowPeak	134215	1	1
NeuCtrl.specific.peaks	1191	roadmap_epigenomics	0	0.176563	586	237	831	298	831	455	19860	9321	55780	roadmap_epigenomics H3K9ac	NA	NA	H3K9ac	NA	NA	E125-H3K9ac.narrowPeak	92061	1	1
NeuCtrl.specific.peaks	447	roadmap_epigenomics	0	0.177308	574	237	828	302	828	456	19479	9333	56161	roadmap_epigenomics	NA	NA	NA	NA	NA	E028-DNase.hotspot.all.peaks.bed	103292	1	1
NeuCtrl.specific.peaks	725	roadmap_epigenomics	0	0.272308	382	237	563	568	568	456	9710	9525	65930	roadmap_epigenomics H3K4me1	NA	NA	H3K4me1	NA	NA	E070-H3K4me1.narrowPeak	107076	1	1
NeuCtrl.specific.peaks	784	roadmap_epigenomics	0	0.219548	452	237	678	454	678	456	13525	9455	62115	roadmap_epigenomics H3K4me1	NA	NA	H3K4me1	NA	NA	E079-H3K4me1.narrowPeak	257512	1	1
NeuCtrl.specific.peaks	867	roadmap_epigenomics	0	0.202656	478	237	732	403	732	457	15135	9429	60505	roadmap_epigenomics H3K27ac	NA	NA	H3K27ac	NA	NA	E089-H3K27ac.narrowPeak	114770	1	1
NeuCtrl.specific.peaks	1068	roadmap_epigenomics	0	0.247965	401	237	602	533	602	457	10997	9506	64643	roadmap_epigenomics H3K79me2	NA	NA	H3K79me2	NA	NA	E115-H3K79me2.narrowPeak	200287	1	1
NeuCtrl.specific.peaks	466	roadmap_epigenomics	0	0.189331	521	237	781	357	781	458	17148	9386	58492	roadmap_epigenomics H3K4me1	NA	NA	H3K4me1	NA	NA	E030-H3K4me1.narrowPeak	116781	1	1
NeuCtrl.specific.peaks	575	roadmap_epigenomics	0	0.401074	298	237	401	735	735	458	5429	9609	70211	roadmap_epigenomics H3K27me3	NA	NA	H3K27me3	NA	NA	E047-H3K27me3.narrowPeak	175324	1	1
NeuCtrl.specific.peaks	825	roadmap_epigenomics	0	0.324659	340	237	486	651	651	458	7463	9567	68177	roadmap_epigenomics H3K27me3	NA	NA	H3K27me3	NA	NA	E084-H3K27me3.narrowPeak	193083	1	1
NeuCtrl.specific.peaks	266	roadmap_epigenomics	0	0.152195	687	237	917	222	917	459	24864	9220	50776	roadmap_epigenomics	NA	NA	NA	NA	NA	E008-DNase.hotspot.fdr0.01.peaks.bed	189972	1	1
NeuCtrl.specific.peaks	1051	roadmap_epigenomics	0	0.195242	501	237	753	386	753	459	16212	9406	59428	roadmap_epigenomics H3K27ac	NA	NA	H3K27ac	NA	NA	E114-H3K27ac.narrowPeak	69552	1	1
NeuCtrl.specific.peaks	632	roadmap_epigenomics	0	0.234222	419	237	637	506	637	460	11999	9488	63641	roadmap_epigenomics H3K27me3	NA	NA	H3K27me3	NA	NA	E055-H3K27me3.narrowPeak	302405	1	1
NeuCtrl.specific.peaks	834	roadmap_epigenomics	0	0.306301	353	237	519	625	625	460	8142	9554	67498	roadmap_epigenomics H3K27me3	NA	NA	H3K27me3	NA	NA	E085-H3K27me3.narrowPeak	218608	1	1
NeuCtrl.specific.peaks	840	roadmap_epigenomics	0	0.148055	711	237	932	211	932	460	25952	9196	49688	roadmap_epigenomics	NA	NA	NA	NA	NA	E086-DNase.hotspot.fdr0.01.peaks.bed	178739	1	1
NeuCtrl.specific.peaks	1030	roadmap_epigenomics	0	0.193559	505	237	760	382	760	460	16430	9402	59210	roadmap_epigenomics H3K27ac	NA	NA	H3K27ac	NA	NA	E111-H3K27ac.narrowPeak	102071	1	1
NeuCtrl.specific.peaks	322	roadmap_epigenomics	0	0.339563	327	237	468	677	677	461	6909	9580	68731	roadmap_epigenomics H3K27me3	NA	NA	H3K27me3	NA	NA	E013-H3K27me3.narrowPeak	207302	1	1
NeuCtrl.specific.peaks	714	roadmap_epigenomics	0	0.150309	681	237	925	224	925	462	24915	9226	50725	roadmap_epigenomics H3K9ac	NA	NA	H3K9ac	NA	NA	E068-H3K9ac.narrowPeak	183820	1	1
NeuCtrl.specific.peaks	844	roadmap_epigenomics	0	0.337307	326	237	470	680	680	462	6931	9581	68709	roadmap_epigenomics H3K4me1	NA	NA	H3K4me1	NA	NA	E086-H3K4me1.narrowPeak	91728	1	1
NeuCtrl.specific.peaks	1240	roadmap_epigenomics	0	0.384835	298	237	418	735	735	463	5641	9609	69999	roadmap_epigenomics H4K20me1	NA	NA	H4K20me1	NA	NA	E129-H4K20me1.narrowPeak	157684	1	1
NeuCtrl.specific.peaks	488	roadmap_epigenomics	0	0.265893	373	237	568	588	588	464	9702	9534	65938	roadmap_epigenomics H3K4me1	NA	NA	H3K4me1	NA	NA	E033-H3K4me1.narrowPeak	131497	1	1
NeuCtrl.specific.peaks	404	roadmap_epigenomics	0	0.552509	231	237	290	867	867	465	3133	9676	72507	roadmap_epigenomics H3K36me3	NA	NA	H3K36me3	NA	NA	E021-H3K36me3.narrowPeak	189961	1	1
NeuCtrl.specific.peaks	966	roadmap_epigenomics	0	0.193234	493	237	765	392	765	465	16128	9414	59512	roadmap_epigenomics H3K4me1	NA	NA	H3K4me1	NA	NA	E101-H3K4me1.narrowPeak	208761	1	1
NeuCtrl.specific.peaks	1207	roadmap_epigenomics	0	0.173964	552	237	839	322	839	466	19157	9355	56483	roadmap_epigenomics H2A.Z	NA	NA	H2A.Z	NA	NA	E127-H2A.Z.narrowPeak	137492	1	1
NeuCtrl.specific.peaks	362	roadmap_epigenomics	0	0.185286	513	237	795	370	795	467	17218	9394	58422	roadmap_epigenomics H3K27ac	NA	NA	H3K27ac	NA	NA	E017-H3K27ac.narrowPeak	179208	1	1
NeuCtrl.specific.peaks	1048	roadmap_epigenomics	0	0.396805	285	237	405	759	759	467	5254	9622	70386	roadmap_epigenomics H3K9me3	NA	NA	H3K9me3	NA	NA	E113-H3K9me3.narrowPeak	275643	1	1
NeuCtrl.specific.peaks	144	roadmap_epigenomics	0	0.144138	679	237	943	225	943	468	25567	9228	50073	roadmap_epigenomics	NA	NA	NA	NA	NA	E003-DNase.hotspot.fdr0.01.peaks.bed	181862	1	1
NeuCtrl.specific.peaks	162	roadmap_epigenomics	0	0.160623	602	237	888	278	888	468	21717	9305	53923	roadmap_epigenomics H3K4me2	NA	NA	H3K4me2	NA	NA	E003-H3K4me2.narrowPeak	217186	1	1
NeuCtrl.specific.peaks	595	roadmap_epigenomics	0	0.148666	663	237	930	237	930	468	24613	9244	51027	roadmap_epigenomics	NA	NA	NA	NA	NA	E050-DNase.hotspot.fdr0.01.peaks.bed	156461	1	1
NeuCtrl.specific.peaks	877	roadmap_epigenomics	0	0.265345	366	237	569	598	598	468	9554	9541	66086	roadmap_epigenomics H3K27me3	NA	NA	H3K27me3	NA	NA	E090-H3K27me3.narrowPeak	283792	1	1
NeuCtrl.specific.peaks	1016	roadmap_epigenomics	0	0.152762	629	237	913	253	913	468	23248	9278	52392	roadmap_epigenomics	NA	NA	NA	NA	NA	E109-DNase.hotspot.fdr0.01.peaks.bed	173184	1	1
NeuCtrl.specific.peaks	371	roadmap_epigenomics	0	0.266337	363	237	567	604	604	469	9452	9544	66188	roadmap_epigenomics H3K79me2	NA	NA	H3K79me2	NA	NA	E017-H3K79me2.narrowPeak	283489	1	1
NeuCtrl.specific.peaks	525	roadmap_epigenomics	0	0.232166	406	237	642	527	642	469	11758	9501	63882	roadmap_epigenomics H3K36me3	NA	NA	H3K36me3	NA	NA	E039-H3K36me3.narrowPeak	205714	1	1
NeuCtrl.specific.peaks	832	roadmap_epigenomics	0	0.153651	619	237	910	261	910	469	22881	9288	52759	roadmap_epigenomics	NA	NA	NA	NA	NA	E085-DNase.macs2.narrowPeak	231952	1	1
NeuCtrl.specific.peaks	225	roadmap_epigenomics	0	0.191014	478	237	774	403	774	471	15864	9429	59776	roadmap_epigenomics H2BK12ac	NA	NA	H2BK12ac	NA	NA	E006-H2BK12ac.narrowPeak	286687	1	1
NeuCtrl.specific.peaks	375	roadmap_epigenomics	0	0.387747	284	237	414	763	763	471	5350	9623	70290	roadmap_epigenomics H4K20me1	NA	NA	H4K20me1	NA	NA	E017-H4K20me1.narrowPeak	192747	1	1
NeuCtrl.specific.peaks	380	roadmap_epigenomics	0	0.433077	259	237	369	808	808	471	4415	9648	71225	roadmap_epigenomics H3K36me3	NA	NA	H3K36me3	NA	NA	E018-H3K36me3.narrowPeak	167107	1	1
NeuCtrl.specific.peaks	255	roadmap_epigenomics	0	0.54999	216	237	291	892	892	473	2946	9691	72694	roadmap_epigenomics H3K36me3	NA	NA	H3K36me3	NA	NA	E007-H3K36me3.narrowPeak	177717	1	1
NeuCtrl.specific.peaks	901	roadmap_epigenomics	0	0.150022	615	237	926	263	926	475	23153	9292	52487	roadmap_epigenomics	NA	NA	NA	NA	NA	E093-DNase.hotspot.fdr0.01.peaks.bed	133694	1	1
NeuCtrl.specific.peaks	762	roadmap_epigenomics	0	0.181941	505	237	810	382	810	476	17240	9402	58400	roadmap_epigenomics H3K27ac	NA	NA	H3K27ac	NA	NA	E076-H3K27ac.narrowPeak	142204	1	1
NeuCtrl.specific.peaks	400	roadmap_epigenomics	0	0.142255	656	237	949	244	949	477	25159	9251	50481	roadmap_epigenomics	NA	NA	NA	NA	NA	E021-DNase.hotspot.fdr0.01.peaks.bed	182761	1	1
NeuCtrl.specific.peaks	870	roadmap_epigenomics	0	0.17315	530	237	844	349	844	477	18614	9377	57026	roadmap_epigenomics H3K4me1	NA	NA	H3K4me1	NA	NA	E089-H3K4me1.narrowPeak	234295	1	1
NeuCtrl.specific.peaks	497	roadmap_epigenomics	0	0.163747	550	237	876	324	876	479	19979	9357	55661	roadmap_epigenomics H3K4me1	NA	NA	H3K4me1	NA	NA	E034-H3K4me1.narrowPeak	198162	1	1
NeuCtrl.specific.peaks	1202	roadmap_epigenomics	0	0.301212	328	237	526	673	673	479	7721	9579	67919	roadmap_epigenomics H3K79me2	NA	NA	H3K79me2	NA	NA	E126-H3K79me2.narrowPeak	155868	1	1
NeuCtrl.specific.peaks	409	roadmap_epigenomics	0	0.140334	643	237	958	249	958	481	25028	9264	50612	roadmap_epigenomics	NA	NA	NA	NA	NA	E022-DNase.hotspot.fdr0.01.peaks.bed	191503	1	1
NeuCtrl.specific.peaks	919	roadmap_epigenomics	0	0.470653	232	237	340	866	866	481	3667	9675	71973	roadmap_epigenomics H3K27me3	NA	NA	H3K27me3	NA	NA	E095-H3K27me3.narrowPeak	152269	1	1
NeuCtrl.specific.peaks	1003	roadmap_epigenomics	0	0.388571	269	237	413	794	794	481	5069	9638	70571	roadmap_epigenomics H3K36me3	NA	NA	H3K36me3	NA	NA	E107-H3K36me3.narrowPeak	192972	1	1
NeuCtrl.specific.peaks	1018	roadmap_epigenomics	0	0.176515	509	237	832	375	832	481	17759	9398	57881	roadmap_epigenomics H3K27ac	NA	NA	H3K27ac	NA	NA	E109-H3K27ac.narrowPeak	194846	1	1
NeuCtrl.specific.peaks	1092	roadmap_epigenomics	0	0.251324	357	237	595	614	614	482	9794	9550	65846	roadmap_epigenomics H3K79me2	NA	NA	H3K79me2	NA	NA	E117-H3K79me2.narrowPeak	176925	1	1
NeuCtrl.specific.peaks	894	roadmap_epigenomics	0	0.169479	521	237	859	357	859	484	18661	9386	56979	roadmap_epigenomics H3K27ac	NA	NA	H3K27ac	NA	NA	E092-H3K27ac.narrowPeak	135084	1	1
NeuCtrl.specific.peaks	226	roadmap_epigenomics	0	0.234417	375	237	636	582	636	485	10870	9532	64770	roadmap_epigenomics H2BK5ac	NA	NA	H2BK5ac	NA	NA	E006-H2BK5ac.narrowPeak	169034	1	1
NeuCtrl.specific.peaks	669	roadmap_epigenomics	0	0.173008	511	237	845	372	845	485	18090	9396	57550	roadmap_epigenomics H3K27ac	NA	NA	H3K27ac	NA	NA	E061-H3K27ac.narrowPeak	199389	1	1
NeuCtrl.specific.peaks	888	roadmap_epigenomics	0	0.177743	489	237	825	397	825	486	17100	9418	58540	roadmap_epigenomics H3K4me1	NA	NA	H3K4me1	NA	NA	E091-H3K4me1.narrowPeak	214573	1	1
NeuCtrl.specific.peaks	379	roadmap_epigenomics	0	0.307283	310	237	516	709	709	487	7195	9597	68445	roadmap_epigenomics H3K27me3	NA	NA	H3K27me3	NA	NA	E018-H3K27me3.narrowPeak	130573	1	1
NeuCtrl.specific.peaks	1009	roadmap_epigenomics	0	0.3412	287	237	466	757	757	487	6082	9620	69558	roadmap_epigenomics H3K27me3	NA	NA	H3K27me3	NA	NA	E108-H3K27me3.narrowPeak	189619	1	1
NeuCtrl.specific.peaks	190	roadmap_epigenomics	0	0.300494	314	237	528	699	699	488	7430	9593	68210	roadmap_epigenomics H3K79me2	NA	NA	H3K79me2	NA	NA	E004-H3K79me2.narrowPeak	172090	1	1
NeuCtrl.specific.peaks	459	roadmap_epigenomics	0	0.328632	294	237	481	746	746	488	6440	9613	69200	roadmap_epigenomics H3K27me3	NA	NA	H3K27me3	NA	NA	E029-H3K27me3.narrowPeak	103414	1	1
NeuCtrl.specific.peaks	149	roadmap_epigenomics	0	0.256943	342	237	585	644	644	489	9240	9565	66400	roadmap_epigenomics H2BK12ac	NA	NA	H2BK12ac	NA	NA	E003-H2BK12ac.narrowPeak	175442	1	1
NeuCtrl.specific.peaks	1039	roadmap_epigenomics	0	0.508697	206	237	310	919	919	489	3031	9701	72609	roadmap_epigenomics H3K36me3	NA	NA	H3K36me3	NA	NA	E112-H3K36me3.narrowPeak	202958	1	1
NeuCtrl.specific.peaks	750	roadmap_epigenomics	0	0.557324	194	237	288	947	947	491	2617	9713	73023	roadmap_epigenomics H3K36me3	NA	NA	H3K36me3	NA	NA	E074-H3K36me3.narrowPeak	154109	1	1
NeuCtrl.specific.peaks	1078	roadmap_epigenomics	0	0.172706	497	237	847	389	847	491	17714	9410	57926	roadmap_epigenomics H3K4me2	NA	NA	H3K4me2	NA	NA	E116-H3K4me2.narrowPeak	124538	1	1
NeuCtrl.specific.peaks	478	roadmap_epigenomics	0	0.314599	297	237	502	738	738	492	6766	9610	68874	roadmap_epigenomics H3K27me3	NA	NA	H3K27me3	NA	NA	E032-H3K27me3.narrowPeak	179001	1	1
NeuCtrl.specific.peaks	683	roadmap_epigenomics	0	0.330499	286	237	480	758	758	492	6242	9621	69398	roadmap_epigenomics H3K27me3	NA	NA	H3K27me3	NA	NA	E063-H3K27me3.narrowPeak	207869	1	1
NeuCtrl.specific.peaks	824	roadmap_epigenomics	0	0.176906	474	237	829	411	829	492	16732	9433	58908	roadmap_epigenomics H3K27ac	NA	NA	H3K27ac	NA	NA	E084-H3K27ac.narrowPeak	121599	1	1
NeuCtrl.specific.peaks	456	roadmap_epigenomics	0	0.159766	525	237	889	353	889	493	19620	9382	56020	roadmap_epigenomics	NA	NA	NA	NA	NA	E029-DNase.hotspot.fdr0.01.peaks.bed	127267	1	1
NeuCtrl.specific.peaks	1090	roadmap_epigenomics	0	0.176731	473	237	830	413	830	493	16716	9434	58924	roadmap_epigenomics H3K4me2	NA	NA	H3K4me2	NA	NA	E117-H3K4me2.narrowPeak	85230	1	1
NeuCtrl.specific.peaks	1221	roadmap_epigenomics	0	0.185205	455	237	796	447	796	493	15604	9452	60036	roadmap_epigenomics H3K27ac	NA	NA	H3K27ac	NA	NA	E128-H3K27ac.narrowPeak	84034	1	1
NeuCtrl.specific.peaks	63	jaspar_motifs	0	0.419485	231	237	379	867	867	494	4073	9676	71567	jaspar_motifs	NA	NA	NA	NA	NA	Myf.bed	53244	1	1
NeuCtrl.specific.peaks	641	roadmap_epigenomics	0	0.237773	353	237	623	625	625	495	10173	9554	65467	roadmap_epigenomics H3K27me3	NA	NA	H3K27me3	NA	NA	E056-H3K27me3.narrowPeak	290629	1	1
NeuCtrl.specific.peaks	833	roadmap_epigenomics	0	0.173579	476	237	842	407	842	495	17039	9431	58601	roadmap_epigenomics H3K27ac	NA	NA	H3K27ac	NA	NA	E085-H3K27ac.narrowPeak	130213	1	1
NeuCtrl.specific.peaks	1146	roadmap_epigenomics	0	0.189791	442	237	779	470	779	495	14936	9465	60704	roadmap_epigenomics H3K27ac	NA	NA	H3K27ac	NA	NA	E122-H3K27ac.narrowPeak	71513	1	1
NeuCtrl.specific.peaks	831	roadmap_epigenomics	0	0.141845	577	237	950	301	950	496	22964	9330	52676	roadmap_epigenomics	NA	NA	NA	NA	NA	E085-DNase.hotspot.fdr0.01.peaks.bed	162023	1	1
NeuCtrl.specific.peaks	312	roadmap_epigenomics	0	0.182661	455	237	807	447	807	497	15776	9452	59864	roadmap_epigenomics H3K4me3	NA	NA	H3K4me3	NA	NA	E011-H3K4me3.narrowPeak	131933	1	1
NeuCtrl.specific.peaks	1031	roadmap_epigenomics	0	0.390846	242	237	412	843	843	497	4554	9665	71086	roadmap_epigenomics H3K27me3	NA	NA	H3K27me3	NA	NA	E111-H3K27me3.narrowPeak	155900	1	1
NeuCtrl.specific.peaks	1128	roadmap_epigenomics	0	0.290004	309	237	541	715	715	498	7558	9598	68082	roadmap_epigenomics H3K79me2	NA	NA	H3K79me2	NA	NA	E120-H3K79me2.narrowPeak	153919	1	1
NeuCtrl.specific.peaks	1145	roadmap_epigenomics	0	0.164283	501	237	874	386	874	499	18519	9406	57121	roadmap_epigenomics H2A.Z	NA	NA	H2A.Z	NA	NA	E122-H2A.Z.narrowPeak	124700	1	1
NeuCtrl.specific.peaks	542	roadmap_epigenomics	0	0.357587	255	237	448	815	815	500	5204	9652	70436	roadmap_epigenomics H3K27me3	NA	NA	H3K27me3	NA	NA	E042-H3K27me3.narrowPeak	132608	1	1
NeuCtrl.specific.peaks	104	jaspar_motifs	0	0.210495	385	237	704	566	704	502	12188	9522	63452	jaspar_motifs	NA	NA	NA	NA	NA	SP1.bed	115630	1	1
NeuCtrl.specific.peaks	703	roadmap_epigenomics	0	0.506317	189	237	313	957	957	502	2798	9718	72842	roadmap_epigenomics H3K27me3	NA	NA	H3K27me3	NA	NA	E067-H3K27me3.narrowPeak	102064	1	1
NeuCtrl.specific.peaks	1227	roadmap_epigenomics	0	0.249988	330	237	600	669	669	502	9163	9577	66477	roadmap_epigenomics H3K79me2	NA	NA	H3K79me2	NA	NA	E128-H3K79me2.narrowPeak	160156	1	1
NeuCtrl.specific.peaks	819	roadmap_epigenomics	0	0.156158	519	237	906	365	906	503	19776	9388	55864	roadmap_epigenomics H3K9ac	NA	NA	H3K9ac	NA	NA	E083-H3K9ac.narrowPeak	110532	1	1
NeuCtrl.specific.peaks	604	roadmap_epigenomics	0	0.137546	569	237	970	306	970	504	23220	9338	52420	roadmap_epigenomics	NA	NA	NA	NA	NA	E051-DNase.hotspot.fdr0.01.peaks.bed	133477	1	1
NeuCtrl.specific.peaks	781	roadmap_epigenomics	0	0.168743	473	237	863	413	863	504	17326	9434	58314	roadmap_epigenomics H3K27ac	NA	NA	H3K27ac	NA	NA	E079-H3K27ac.narrowPeak	156961	1	1
NeuCtrl.specific.peaks	903	roadmap_epigenomics	0	0.183775	440	237	803	472	803	504	15268	9467	60372	roadmap_epigenomics H3K27ac	NA	NA	H3K27ac	NA	NA	E093-H3K27ac.narrowPeak	114849	1	1
NeuCtrl.specific.peaks	1096	roadmap_epigenomics	0	0.142896	546	237	947	329	947	504	21924	9361	53716	roadmap_epigenomics	NA	NA	NA	NA	NA	E118-DNase.macs2.narrowPeak	278135	1	1
NeuCtrl.specific.peaks	223	roadmap_epigenomics	0	0.309553	283	237	513	764	764	505	6562	9624	69078	roadmap_epigenomics H2AK5ac	NA	NA	H2AK5ac	NA	NA	E006-H2AK5ac.narrowPeak	168841	1	1
NeuCtrl.specific.peaks	739	roadmap_epigenomics	0	0.141264	549	237	953	326	953	505	22194	9358	53446	roadmap_epigenomics H3K9ac	NA	NA	H3K9ac	NA	NA	E072-H3K9ac.narrowPeak	165266	1	1
NeuCtrl.specific.peaks	822	roadmap_epigenomics	0	0.14165	548	237	952	327	952	505	22121	9359	53519	roadmap_epigenomics	NA	NA	NA	NA	NA	E084-DNase.hotspot.fdr0.01.peaks.bed	168315	1	1
NeuCtrl.specific.peaks	690	roadmap_epigenomics	0	0.45541	200	237	349	933	933	506	3274	9707	72366	roadmap_epigenomics H3K27me3	NA	NA	H3K27me3	NA	NA	E065-H3K27me3.narrowPeak	134925	1	1
NeuCtrl.specific.peaks	963	roadmap_epigenomics	0	0.170731	469	237	853	427	853	506	17052	9438	58588	roadmap_epigenomics H3K27ac	NA	NA	H3K27ac	NA	NA	E101-H3K27ac.narrowPeak	137630	1	1
NeuCtrl.specific.peaks	182	roadmap_epigenomics	0	0.186848	429	237	792	492	792	507	14750	9478	60890	roadmap_epigenomics H3K27ac	NA	NA	H3K27ac	NA	NA	E004-H3K27ac.narrowPeak	144882	1	1
NeuCtrl.specific.peaks	189	roadmap_epigenomics	0	0.408216	214	237	389	895	895	507	3881	9693	71759	roadmap_epigenomics H3K79me1	NA	NA	H3K79me1	NA	NA	E004-H3K79me1.narrowPeak	133661	1	1
NeuCtrl.specific.peaks	219	roadmap_epigenomics	0	0.152109	518	237	918	367	918	507	20132	9389	55508	roadmap_epigenomics	NA	NA	NA	NA	NA	E006-DNase.hotspot.all.peaks.bed	102220	1	1
NeuCtrl.specific.peaks	934	roadmap_epigenomics	0	0.539583	173	237	299	988	988	508	2412	9734	73228	roadmap_epigenomics H3K27me3	NA	NA	H3K27me3	NA	NA	E097-H3K27me3.narrowPeak	112296	1	1
NeuCtrl.specific.peaks	1050	roadmap_epigenomics	0	0.162528	476	237	881	407	881	508	17923	9431	57717	roadmap_epigenomics H2A.Z	NA	NA	H2A.Z	NA	NA	E114-H2A.Z.narrowPeak	88254	1	1
NeuCtrl.specific.peaks	1071	roadmap_epigenomics	0	0.355655	245	237	451	835	835	508	5034	9662	70606	roadmap_epigenomics H4K20me1	NA	NA	H4K20me1	NA	NA	E115-H4K20me1.narrowPeak	156913	1	1
NeuCtrl.specific.peaks	543	roadmap_epigenomics	0	0.201883	387	237	735	562	735	511	12678	9520	62962	roadmap_epigenomics H3K36me3	NA	NA	H3K36me3	NA	NA	E042-H3K36me3.narrowPeak	199475	1	1
NeuCtrl.specific.peaks	154	roadmap_epigenomics	0	0.169794	460	237	858	440	858	512	16857	9447	58783	roadmap_epigenomics H3K18ac	NA	NA	H3K18ac	NA	NA	E003-H3K18ac.narrowPeak	249794	1	1
NeuCtrl.specific.peaks	146	roadmap_epigenomics	0	0.1612	472	237	886	417	886	513	17914	9435	57726	roadmap_epigenomics H2A.Z	NA	NA	H2A.Z	NA	NA	E003-H2A.Z.narrowPeak	280680	1	1
NeuCtrl.specific.peaks	445	roadmap_epigenomics	0	0.156804	479	237	905	402	905	515	18510	9428	57130	roadmap_epigenomics H3K9ac	NA	NA	H3K9ac	NA	NA	E027-H3K9ac.narrowPeak	217778	1	1
NeuCtrl.specific.peaks	970	roadmap_epigenomics	0	0.171972	450	237	850	459	850	515	16393	9457	59247	roadmap_epigenomics H3K27ac	NA	NA	H3K27ac	NA	NA	E102-H3K27ac.narrowPeak	127540	1	1
NeuCtrl.specific.peaks	1020	roadmap_epigenomics	0	0.478858	179	237	334	975	975	515	2799	9728	72841	roadmap_epigenomics H3K36me3	NA	NA	H3K36me3	NA	NA	E109-H3K36me3.narrowPeak	171700	1	1
NeuCtrl.specific.peaks	1095	roadmap_epigenomics	0	0.413839	204	237	384	923	923	515	3657	9703	71983	roadmap_epigenomics H4K20me1	NA	NA	H4K20me1	NA	NA	E117-H4K20me1.narrowPeak	125049	1	1
NeuCtrl.specific.peaks	94	jaspar_motifs	0	0.526833	165	237	302	1008	1008	516	2356	9742	73284	jaspar_motifs	NA	NA	NA	NA	NA	RELA.bed	33798	1	1
NeuCtrl.specific.peaks	335	roadmap_epigenomics	0	0.301554	272	237	525	786	786	516	6475	9635	69165	roadmap_epigenomics H3K27me3	NA	NA	H3K27me3	NA	NA	E015-H3K27me3.narrowPeak	125828	1	1
NeuCtrl.specific.peaks	996	roadmap_epigenomics	0	0.164681	460	237	872	440	872	516	17261	9447	58379	roadmap_epigenomics H3K27ac	NA	NA	H3K27ac	NA	NA	E106-H3K27ac.narrowPeak	184663	1	1
NeuCtrl.specific.peaks	571	roadmap_epigenomics	0	0.157042	475	237	904	409	904	517	18366	9432	57274	roadmap_epigenomics H3K4me1	NA	NA	H3K4me1	NA	NA	E046-H3K4me1.narrowPeak	167829	1	1
NeuCtrl.specific.peaks	713	roadmap_epigenomics	0	0.136557	533	237	974	343	974	518	22235	9374	53405	roadmap_epigenomics H3K4me3	NA	NA	H3K4me3	NA	NA	E068-H3K4me3.narrowPeak	90012	1	1
NeuCtrl.specific.peaks	997	roadmap_epigenomics	0	0.335045	241	237	473	847	847	519	5239	9666	70401	roadmap_epigenomics H3K27me3	NA	NA	H3K27me3	NA	NA	E106-H3K27me3.narrowPeak	171864	1	1
NeuCtrl.specific.peaks	1019	roadmap_epigenomics	0	0.324599	246	237	487	832	832	519	5502	9661	70138	roadmap_epigenomics H3K27me3	NA	NA	H3K27me3	NA	NA	E109-H3K27me3.narrowPeak	201299	1	1
NeuCtrl.specific.peaks	562	roadmap_epigenomics	0	0.180171	419	237	818	506	818	520	14890	9488	60750	roadmap_epigenomics H3K4me1	NA	NA	H3K4me1	NA	NA	E045-H3K4me1.narrowPeak	132659	1	1
NeuCtrl.specific.peaks	1002	roadmap_epigenomics	0	0.301139	267	237	527	796	796	520	6371	9640	69269	roadmap_epigenomics H3K27me3	NA	NA	H3K27me3	NA	NA	E107-H3K27me3.narrowPeak	192196	1	1
NeuCtrl.specific.peaks	1222	roadmap_epigenomics	0	0.373369	214	237	431	895	895	521	4223	9693	71417	roadmap_epigenomics H3K27me3	NA	NA	H3K27me3	NA	NA	E128-H3K27me3.narrowPeak	130586	1	1
NeuCtrl.specific.peaks	243	roadmap_epigenomics	0	0.128697	555	237	1011	321	1011	523	23870	9352	51770	roadmap_epigenomics	NA	NA	NA	NA	NA	E007-DNase.hotspot.fdr0.01.peaks.bed	135130	1	1
NeuCtrl.specific.peaks	341	roadmap_epigenomics	0	0.184256	401	237	799	533	799	523	14091	9506	61549	roadmap_epigenomics H3K27ac	NA	NA	H3K27ac	NA	NA	E016-H3K27ac.narrowPeak	111202	1	1
NeuCtrl.specific.peaks	769	roadmap_epigenomics	0	0.319886	244	237	494	837	837	523	5534	9663	70106	roadmap_epigenomics H3K27me3	NA	NA	H3K27me3	NA	NA	E077-H3K27me3.narrowPeak	152039	1	1
NeuCtrl.specific.peaks	749	roadmap_epigenomics	0	0.406023	196	237	391	944	944	524	3582	9711	72058	roadmap_epigenomics H3K27me3	NA	NA	H3K27me3	NA	NA	E074-H3K27me3.narrowPeak	137200	1	1
NeuCtrl.specific.peaks	724	roadmap_epigenomics	0	0.483998	163	237	327	1012	1012	525	2527	9744	73113	roadmap_epigenomics H3K36me3	NA	NA	H3K36me3	NA	NA	E070-H3K36me3.narrowPeak	132996	1	1
NeuCtrl.specific.peaks	815	roadmap_epigenomics	0	0.434925	180	237	366	972	972	525	3087	9727	72553	roadmap_epigenomics H3K27me3	NA	NA	H3K27me3	NA	NA	E083-H3K27me3.narrowPeak	94627	1	1
NeuCtrl.specific.peaks	1196	roadmap_epigenomics	0	0.189443	388	237	780	560	780	526	13393	9519	62247	roadmap_epigenomics H3K27ac	NA	NA	H3K27ac	NA	NA	E126-H3K27ac.narrowPeak	91281	1	1
NeuCtrl.specific.peaks	964	roadmap_epigenomics	0	0.310837	244	237	508	837	837	527	5683	9663	69957	roadmap_epigenomics H3K27me3	NA	NA	H3K27me3	NA	NA	E101-H3K27me3.narrowPeak	178784	1	1
NeuCtrl.specific.peaks	707	roadmap_epigenomics	0	0.136819	509	237	972	375	972	528	21450	9398	54190	roadmap_epigenomics H3K9ac	NA	NA	H3K9ac	NA	NA	E067-H3K9ac.narrowPeak	146291	1	1
NeuCtrl.specific.peaks	334	roadmap_epigenomics	0	0.194354	369	237	756	594	756	529	12557	9538	63083	roadmap_epigenomics H3K27ac	NA	NA	H3K27ac	NA	NA	E015-H3K27ac.narrowPeak	106171	1	1
NeuCtrl.specific.peaks	414	roadmap_epigenomics	0	0.174025	416	237	838	511	838	529	15218	9491	60422	roadmap_epigenomics H3K4me1	NA	NA	H3K4me1	NA	NA	E022-H3K4me1.narrowPeak	324488	1	1
NeuCtrl.specific.peaks	524	roadmap_epigenomics	0	0.338174	224	237	469	881	881	529	4843	9683	70797	roadmap_epigenomics H3K27me3	NA	NA	H3K27me3	NA	NA	E039-H3K27me3.narrowPeak	115163	1	1
NeuCtrl.specific.peaks	696	roadmap_epigenomics	0	0.410503	185	237	387	963	963	529	3351	9722	72289	roadmap_epigenomics H3K27me3	NA	NA	H3K27me3	NA	NA	E066-H3K27me3.narrowPeak	107979	1	1
NeuCtrl.specific.peaks	924	roadmap_epigenomics	0	0.154854	457	237	908	443	908	529	18000	9450	57640	roadmap_epigenomics H3K27ac	NA	NA	H3K27ac	NA	NA	E096-H3K27ac.narrowPeak	220075	1	1
NeuCtrl.specific.peaks	200	roadmap_epigenomics	0	0.181192	399	237	813	540	813	530	14224	9508	61416	roadmap_epigenomics H2BK12ac	NA	NA	H2BK12ac	NA	NA	E005-H2BK12ac.narrowPeak	257330	1	1
NeuCtrl.specific.peaks	676	roadmap_epigenomics	0	0.285601	261	237	547	805	805	530	6546	9646	69094	roadmap_epigenomics H3K27me3	NA	NA	H3K27me3	NA	NA	E062-H3K27me3.narrowPeak	117128	1	1
NeuCtrl.specific.peaks	990	roadmap_epigenomics	0	0.150528	465	237	922	431	922	530	18646	9442	56994	roadmap_epigenomics H3K27ac	NA	NA	H3K27ac	NA	NA	E105-H3K27ac.narrowPeak	294345	1	1
NeuCtrl.specific.peaks	591	roadmap_epigenomics	0	0.149204	467	237	929	428	929	531	18834	9440	56806	roadmap_epigenomics H3K4me3	NA	NA	H3K4me3	NA	NA	E049-H3K4me3.narrowPeak	76610	1	1
NeuCtrl.specific.peaks	1080	roadmap_epigenomics	0	0.212232	336	237	698	657	698	531	10736	9571	64904	roadmap_epigenomics H3K79me2	NA	NA	H3K79me2	NA	NA	E116-H3K79me2.narrowPeak	158058	1	1
NeuCtrl.specific.peaks	553	roadmap_epigenomics	0	0.186497	381	237	793	570	793	533	13357	9526	62283	roadmap_epigenomics H3K27ac	NA	NA	H3K27ac	NA	NA	E044-H3K27ac.narrowPeak	85228	1	1
NeuCtrl.specific.peaks	895	roadmap_epigenomics	0	0.208765	338	237	709	655	709	534	10946	9569	64694	roadmap_epigenomics H3K27me3	NA	NA	H3K27me3	NA	NA	E092-H3K27me3.narrowPeak	274061	1	1
NeuCtrl.specific.peaks	361	roadmap_epigenomics	0	0.192829	365	237	768	599	768	535	12521	9542	63119	roadmap_epigenomics H3K23ac	NA	NA	H3K23ac	NA	NA	E017-H3K23ac.narrowPeak	154421	1	1
NeuCtrl.specific.peaks	592	roadmap_epigenomics	0	0.151561	453	237	920	449	920	535	18169	9454	57471	roadmap_epigenomics H3K9ac	NA	NA	H3K9ac	NA	NA	E049-H3K9ac.narrowPeak	107476	1	1
NeuCtrl.specific.peaks	151	roadmap_epigenomics	0	0.47165	152	237	338	1037	1037	537	2419	9755	73221	roadmap_epigenomics H2BK20ac	NA	NA	H2BK20ac	NA	NA	E003-H2BK20ac.narrowPeak	71242	1	1
NeuCtrl.specific.peaks	471	roadmap_epigenomics	0	0.165328	419	237	869	506	869	537	15945	9488	59695	roadmap_epigenomics H3K4me1	NA	NA	H3K4me1	NA	NA	E031-H3K4me1.narrowPeak	93438	1	1
NeuCtrl.specific.peaks	909	roadmap_epigenomics	0	0.140396	472	237	957	417	957	537	19871	9435	55769	roadmap_epigenomics	NA	NA	NA	NA	NA	E094-DNase.hotspot.all.peaks.bed	111721	1	1
NeuCtrl.specific.peaks	1171	roadmap_epigenomics	0	0.150382	453	237	924	449	924	537	18277	9454	57363	roadmap_epigenomics H2A.Z	NA	NA	H2A.Z	NA	NA	E124-H2A.Z.narrowPeak	136944	1	1
NeuCtrl.specific.peaks	438	roadmap_epigenomics	0	0.149971	453	237	927	449	927	538	18315	9454	57325	roadmap_epigenomics H3K4me3	NA	NA	H3K4me3	NA	NA	E026-H3K4me3.narrowPeak	81497	1	1
NeuCtrl.specific.peaks	484	roadmap_epigenomics	0	0.139677	473	237	963	413	963	538	19979	9434	55661	roadmap_epigenomics	NA	NA	NA	NA	NA	E033-DNase.hotspot.fdr0.01.peaks.bed	108373	1	1
NeuCtrl.specific.peaks	908	roadmap_epigenomics	0	0.244437	282	237	608	768	768	538	8096	9625	67544	roadmap_epigenomics H3K9me3	NA	NA	H3K9me3	NA	NA	E093-H3K9me3.narrowPeak	234126	1	1
NeuCtrl.specific.peaks	1215	roadmap_epigenomics	0	0.158965	435	237	893	483	893	538	16954	9472	58686	roadmap_epigenomics H3K9ac	NA	NA	H3K9ac	NA	NA	E127-H3K9ac.narrowPeak	78344	1	1
NeuCtrl.specific.peaks	199	roadmap_epigenomics	0	0.159361	430	237	891	490	891	539	16763	9477	58877	roadmap_epigenomics H2BK120ac	NA	NA	H2BK120ac	NA	NA	E005-H2BK120ac.narrowPeak	261077	1	1
NeuCtrl.specific.peaks	228	roadmap_epigenomics	0	0.157163	437	237	902	478	902	539	17168	9470	58472	roadmap_epigenomics H3K18ac	NA	NA	H3K18ac	NA	NA	E006-H3K18ac.narrowPeak	207285	1	1
NeuCtrl.specific.peaks	855	roadmap_epigenomics	0	0.133867	489	237	983	397	983	539	21138	9418	54502	roadmap_epigenomics	NA	NA	NA	NA	NA	E088-DNase.hotspot.all.peaks.bed	112224	1	1
NeuCtrl.specific.peaks	984	roadmap_epigenomics	0	0.161822	428	237	884	495	884	539	16501	9479	59139	roadmap_epigenomics H3K27ac	NA	NA	H3K27ac	NA	NA	E104-H3K27ac.narrowPeak	154116	1	1
NeuCtrl.specific.peaks	1058	roadmap_epigenomics	0	0.153937	440	237	909	472	909	539	17541	9467	58099	roadmap_epigenomics H3K9ac	NA	NA	H3K9ac	NA	NA	E114-H3K9ac.narrowPeak	72035	1	1
NeuCtrl.specific.peaks	971	roadmap_epigenomics	0	0.321166	215	237	491	893	893	540	4887	9692	70753	roadmap_epigenomics H3K27me3	NA	NA	H3K27me3	NA	NA	E102-H3K27me3.narrowPeak	129184	1	1
NeuCtrl.specific.peaks	700	roadmap_epigenomics	0	0.165858	410	237	867	518	867	541	15622	9497	60018	roadmap_epigenomics H3K9ac	NA	NA	H3K9ac	NA	NA	E066-H3K9ac.narrowPeak	109612	1	1
NeuCtrl.specific.peaks	729	roadmap_epigenomics	0	0.325107	212	237	485	902	902	541	4767	9695	70873	roadmap_epigenomics H3K27me3	NA	NA	H3K27me3	NA	NA	E071-H3K27me3.narrowPeak	129482	1	1
NeuCtrl.specific.peaks	1223	roadmap_epigenomics	0	0.483316	144	237	329	1056	1056	541	2240	9763	73400	roadmap_epigenomics H3K36me3	NA	NA	H3K36me3	NA	NA	E128-H3K36me3.narrowPeak	129088	1	1
NeuCtrl.specific.peaks	1121	roadmap_epigenomics	0	0.146152	449	237	936	461	936	545	18545	9458	57095	roadmap_epigenomics H2A.Z	NA	NA	H2A.Z	NA	NA	E120-H2A.Z.narrowPeak	101669	1	1
NeuCtrl.specific.peaks	1176	roadmap_epigenomics	0	0.151628	436	237	919	480	919	545	17616	9471	58024	roadmap_epigenomics H3K4me2	NA	NA	H3K4me2	NA	NA	E124-H3K4me2.narrowPeak	77359	1	1
NeuCtrl.specific.peaks	439	roadmap_epigenomics	0	0.159551	416	237	890	511	890	546	16301	9491	59339	roadmap_epigenomics H3K9ac	NA	NA	H3K9ac	NA	NA	E026-H3K9ac.narrowPeak	80130	1	1
NeuCtrl.specific.peaks	1205	roadmap_epigenomics	0	0.369542	182	237	433	968	968	546	3646	9725	71994	roadmap_epigenomics H4K20me1	NA	NA	H4K20me1	NA	NA	E126-H4K20me1.narrowPeak	91108	1	1
NeuCtrl.specific.peaks	530	roadmap_epigenomics	0	0.360696	188	237	444	960	960	547	3850	9719	71790	roadmap_epigenomics H3K27me3	NA	NA	H3K27me3	NA	NA	E040-H3K27me3.narrowPeak	76567	1	1
NeuCtrl.specific.peaks	566	roadmap_epigenomics	0	0.138928	459	237	966	442	966	548	19597	9448	56043	roadmap_epigenomics	NA	NA	NA	NA	NA	E046-DNase.hotspot.fdr0.01.peaks.bed	109923	1	1
NeuCtrl.specific.peaks	818	roadmap_epigenomics	0	0.164418	401	237	873	533	873	548	15444	9506	60196	roadmap_epigenomics H3K4me3	NA	NA	H3K4me3	NA	NA	E083-H3K4me3.narrowPeak	112130	1	1
NeuCtrl.specific.peaks	1056	roadmap_epigenomics	0	0.148563	438	237	931	477	931	548	17959	9469	57681	roadmap_epigenomics H3K4me3	NA	NA	H3K4me3	NA	NA	E114-H3K4me3.narrowPeak	76236	1	1
NeuCtrl.specific.peaks	517	roadmap_epigenomics	0	0.410668	157	237	386	1024	1024	549	2854	9750	72786	roadmap_epigenomics H3K27me3	NA	NA	H3K27me3	NA	NA	E038-H3K27me3.narrowPeak	62844	1	1
NeuCtrl.specific.peaks	787	roadmap_epigenomics	0	0.122435	509	237	1035	375	1035	549	23197	9398	52443	roadmap_epigenomics	NA	NA	NA	NA	NA	E080-DNase.hotspot.all.peaks.bed	118468	1	1
NeuCtrl.specific.peaks	864	roadmap_epigenomics	0	0.131908	472	237	993	417	993	549	20798	9435	54842	roadmap_epigenomics	NA	NA	NA	NA	NA	E089-DNase.hotspot.all.peaks.bed	103455	1	1
NeuCtrl.specific.peaks	954	roadmap_epigenomics	0	0.143231	447	237	945	464	945	549	18763	9460	56877	roadmap_epigenomics	NA	NA	NA	NA	NA	E100-DNase.hotspot.all.peaks.bed	100231	1	1
NeuCtrl.specific.peaks	999	roadmap_epigenomics	0	0.243692	262	237	612	803	803	551	7586	9645	68054	roadmap_epigenomics H3K4me1	NA	NA	H3K4me1	NA	NA	E106-H3K4me1.narrowPeak	133646	1	1
NeuCtrl.specific.peaks	742	roadmap_epigenomics	0	0.367769	175	237	435	983	983	552	3526	9732	72114	roadmap_epigenomics H3K27me3	NA	NA	H3K27me3	NA	NA	E073-H3K27me3.narrowPeak	123494	1	1
NeuCtrl.specific.peaks	755	roadmap_epigenomics	0	0.158696	407	237	895	523	895	552	16079	9500	59561	roadmap_epigenomics H3K27ac	NA	NA	H3K27ac	NA	NA	E075-H3K27ac.narrowPeak	146156	1	1
NeuCtrl.specific.peaks	1123	roadmap_epigenomics	0	0.364912	176	237	437	981	981	552	3572	9731	72068	roadmap_epigenomics H3K27me3	NA	NA	H3K27me3	NA	NA	E120-H3K27me3.narrowPeak	126522	1	1
NeuCtrl.specific.peaks	392	roadmap_epigenomics	0	0.178447	365	237	824	599	824	553	13352	9542	62288	roadmap_epigenomics H3K27ac	NA	NA	H3K27ac	NA	NA	E020-H3K27ac.narrowPeak	100863	1	1
NeuCtrl.specific.peaks	689	roadmap_epigenomics	0	0.16935	387	237	860	562	860	553	14642	9520	60998	roadmap_epigenomics H3K27ac	NA	NA	H3K27ac	NA	NA	E065-H3K27ac.narrowPeak	141744	1	1
NeuCtrl.specific.peaks	147	roadmap_epigenomics	0	0.341662	188	237	464	960	960	554	4053	9719	71587	roadmap_epigenomics H2AK5ac	NA	NA	H2AK5ac	NA	NA	E003-H2AK5ac.narrowPeak	102315	1	1
NeuCtrl.specific.peaks	1160	roadmap_epigenomics	0	0.384521	166	237	419	1006	1006	554	3210	9741	72430	roadmap_epigenomics H3K27me3	NA	NA	H3K27me3	NA	NA	E123-H3K27me3.narrowPeak	123400	1	1
NeuCtrl.specific.peaks	1237	roadmap_epigenomics	0	0.141742	439	237	951	475	951	554	18644	9468	56996	roadmap_epigenomics H3K4me3	NA	NA	H3K4me3	NA	NA	E129-H3K4me3.narrowPeak	73705	1	1
NeuCtrl.specific.peaks	735	roadmap_epigenomics	0	0.392494	159	237	411	1018	1018	555	3018	9748	72622	roadmap_epigenomics H3K27me3	NA	NA	H3K27me3	NA	NA	E072-H3K27me3.narrowPeak	109795	1	1
NeuCtrl.specific.peaks	885	roadmap_epigenomics	0	0.171411	378	237	851	576	851	555	14215	9529	61425	roadmap_epigenomics H3K27ac	NA	NA	H3K27ac	NA	NA	E091-H3K27ac.narrowPeak	113305	1	1
NeuCtrl.specific.peaks	260	roadmap_epigenomics	0	0.234181	269	237	638	794	794	556	8055	9638	67585	roadmap_epigenomics H3K79me1	NA	NA	H3K79me1	NA	NA	E007-H3K79me1.narrowPeak	189270	1	1
NeuCtrl.specific.peaks	455	roadmap_epigenomics	0	0.14773	425	237	933	498	933	556	17607	9482	58033	roadmap_epigenomics	NA	NA	NA	NA	NA	E029-DNase.hotspot.all.peaks.bed	102996	1	1
NeuCtrl.specific.peaks	1034	roadmap_epigenomics	0	0.138306	447	237	968	464	968	556	19261	9460	56379	roadmap_epigenomics H3K4me3	NA	NA	H3K4me3	NA	NA	E111-H3K4me3.narrowPeak	91024	1	1
NeuCtrl.specific.peaks	137	roadmap_epigenomics	0	0.354665	175	237	452	983	983	557	3650	9732	71990	roadmap_epigenomics H3K27me3	NA	NA	H3K27me3	NA	NA	E002-H3K27me3.narrowPeak	95107	1	1
NeuCtrl.specific.peaks	1158	roadmap_epigenomics	0	0.160925	397	237	887	547	887	557	15580	9510	60060	roadmap_epigenomics H2A.Z	NA	NA	H2A.Z	NA	NA	E123-H2A.Z.narrowPeak	128667	1	1
NeuCtrl.specific.peaks	201	roadmap_epigenomics	0	0.158118	400	237	898	538	898	558	15897	9507	59743	roadmap_epigenomics H2BK5ac	NA	NA	H2BK5ac	NA	NA	E005-H2BK5ac.narrowPeak	229007	1	1
NeuCtrl.specific.peaks	263	roadmap_epigenomics	0	0.203107	310	237	729	709	729	558	10379	9597	65261	roadmap_epigenomics H4K8ac	NA	NA	H4K8ac	NA	NA	E007-H4K8ac.narrowPeak	223591	1	1
NeuCtrl.specific.peaks	393	roadmap_epigenomics	0	0.24512	247	237	606	830	830	558	7145	9660	68495	roadmap_epigenomics H3K27me3	NA	NA	H3K27me3	NA	NA	E020-H3K27me3.narrowPeak	96436	1	1
NeuCtrl.specific.peaks	615	roadmap_epigenomics	0	0.145422	422	237	937	501	937	558	17720	9485	57920	roadmap_epigenomics H3K4me3	NA	NA	H3K4me3	NA	NA	E052-H3K4me3.narrowPeak	77055	1	1
NeuCtrl.specific.peaks	1006	roadmap_epigenomics	0	0.136427	447	237	975	464	975	559	19458	9460	56182	roadmap_epigenomics H3K9ac	NA	NA	H3K9ac	NA	NA	E107-H3K9ac.narrowPeak	144282	1	1
NeuCtrl.specific.peaks	1043	roadmap_epigenomics	0	0.155348	399	237	907	540	907	561	16087	9508	59553	roadmap_epigenomics H3K27ac	NA	NA	H3K27ac	NA	NA	E113-H3K27ac.narrowPeak	130465	1	1
NeuCtrl.specific.peaks	287	roadmap_epigenomics	0	0.286375	212	237	546	902	902	562	5366	9695	70274	roadmap_epigenomics H3K79me1	NA	NA	H3K79me1	NA	NA	E008-H3K79me1.narrowPeak	120368	1	1
NeuCtrl.specific.peaks	635	roadmap_epigenomics	0	0.139062	435	237	965	483	965	562	18778	9472	56862	roadmap_epigenomics H3K4me3	NA	NA	H3K4me3	NA	NA	E055-H3K4me3.narrowPeak	115243	1	1
NeuCtrl.specific.peaks	958	roadmap_epigenomics	0	0.358554	167	237	446	1003	1003	562	3452	9740	72188	roadmap_epigenomics H3K27me3	NA	NA	H3K27me3	NA	NA	E100-H3K27me3.narrowPeak	119736	1	1
NeuCtrl.specific.peaks	342	roadmap_epigenomics	0	0.261554	226	237	576	877	877	563	6198	9681	69442	roadmap_epigenomics H3K27me3	NA	NA	H3K27me3	NA	NA	E016-H3K27me3.narrowPeak	84213	1	1
NeuCtrl.specific.peaks	157	roadmap_epigenomics	0	0.158329	391	237	896	558	896	564	15585	9516	60055	roadmap_epigenomics H3K27ac	NA	NA	H3K27ac	NA	NA	E003-H3K27ac.narrowPeak	166867	1	1
NeuCtrl.specific.peaks	492	roadmap_epigenomics	0	0.132314	448	237	992	462	992	564	19938	9459	55702	roadmap_epigenomics	NA	NA	NA	NA	NA	E034-DNase.hotspot.fdr0.01.peaks.bed	107094	1	1
NeuCtrl.specific.peaks	618	roadmap_epigenomics	0	0.334056	176	237	474	981	981	564	3885	9731	71755	roadmap_epigenomics H3K27me3	NA	NA	H3K27me3	NA	NA	E053-H3K27me3.narrowPeak	116021	1	1
NeuCtrl.specific.peaks	660	roadmap_epigenomics	0	0.139548	430	237	964	490	964	564	18559	9477	57081	roadmap_epigenomics	NA	NA	NA	NA	NA	E059-DNase.hotspot.all.peaks.bed	97703	1	1
NeuCtrl.specific.peaks	873	roadmap_epigenomics	0	0.131478	450	237	997	459	997	564	20100	9457	55540	roadmap_epigenomics	NA	NA	NA	NA	NA	E090-DNase.hotspot.all.peaks.bed	99336	1	1
NeuCtrl.specific.peaks	1183	roadmap_epigenomics	0	0.133655	440	237	984	472	984	564	19516	9467	56124	roadmap_epigenomics H2A.Z	NA	NA	H2A.Z	NA	NA	E125-H2A.Z.narrowPeak	96634	1	1
NeuCtrl.specific.peaks	397	roadmap_epigenomics	0	0.144671	410	237	941	518	941	565	17384	9497	58256	roadmap_epigenomics H3K9ac	NA	NA	H3K9ac	NA	NA	E020-H3K9ac.narrowPeak	108585	1	1
NeuCtrl.specific.peaks	64	jaspar_motifs	0	0.374734	153	237	429	1031	1031	566	3039	9754	72601	jaspar_motifs	NA	NA	NA	NA	NA	NF-kappaB.bed	40746	1	1
NeuCtrl.specific.peaks	991	roadmap_epigenomics	0	0.36099	158	237	443	1022	1022	567	3250	9749	72390	roadmap_epigenomics H3K27me3	NA	NA	H3K27me3	NA	NA	E105-H3K27me3.narrowPeak	139774	1	1
NeuCtrl.specific.peaks	1013	roadmap_epigenomics	0	0.140093	420	237	960	505	960	567	18163	9487	57477	roadmap_epigenomics H3K9ac	NA	NA	H3K9ac	NA	NA	E108-H3K9ac.narrowPeak	129653	1	1
NeuCtrl.specific.peaks	1216	roadmap_epigenomics	0	0.448088	117	237	356	1108	1108	567	1965	9790	73675	roadmap_epigenomics H3K9me1	NA	NA	H3K9me1	NA	NA	E127-H3K9me1.narrowPeak	49796	1	1
NeuCtrl.specific.peaks	603	roadmap_epigenomics	0	0.124329	462	237	1029	438	1029	568	21356	9445	54284	roadmap_epigenomics	NA	NA	NA	NA	NA	E051-DNase.hotspot.all.peaks.bed	105279	1	1
NeuCtrl.specific.peaks	1024	roadmap_epigenomics	0	0.252498	227	237	593	875	875	568	6428	9680	69212	roadmap_epigenomics H3K27me3	NA	NA	H3K27me3	NA	NA	E110-H3K27me3.narrowPeak	119327	1	1
NeuCtrl.specific.peaks	1129	roadmap_epigenomics	0	0.163503	365	237	877	599	877	571	14341	9542	61299	roadmap_epigenomics H3K9ac	NA	NA	H3K9ac	NA	NA	E120-H3K9ac.narrowPeak	64700	1	1
NeuCtrl.specific.peaks	1218	roadmap_epigenomics	0	0.40392	132	237	393	1084	1084	571	2447	9775	73193	roadmap_epigenomics H4K20me1	NA	NA	H4K20me1	NA	NA	E127-H4K20me1.narrowPeak	66333	1	1
NeuCtrl.specific.peaks	930	roadmap_epigenomics	0	0.130843	436	237	999	480	999	572	19686	9471	55954	roadmap_epigenomics	NA	NA	NA	NA	NA	E097-DNase.hotspot.all.peaks.bed	99615	1	1
NeuCtrl.specific.peaks	328	roadmap_epigenomics	0	0.259621	212	237	579	902	902	573	5876	9695	69764	roadmap_epigenomics H3K27me3	NA	NA	H3K27me3	NA	NA	E014-H3K27me3.narrowPeak	90358	1	1
NeuCtrl.specific.peaks	396	roadmap_epigenomics	0	0.142498	401	237	948	533	948	573	17277	9506	58363	roadmap_epigenomics H3K4me3	NA	NA	H3K4me3	NA	NA	E020-H3K4me3.narrowPeak	88792	1	1
NeuCtrl.specific.peaks	560	roadmap_epigenomics	0	0.297522	193	237	531	950	950	573	4735	9714	70905	roadmap_epigenomics H3K27me3	NA	NA	H3K27me3	NA	NA	E045-H3K27me3.narrowPeak	113156	1	1
NeuCtrl.specific.peaks	597	roadmap_epigenomics	0	0.164979	358	237	871	610	871	573	14006	9549	61634	roadmap_epigenomics H3K27ac	NA	NA	H3K27ac	NA	NA	E050-H3K27ac.narrowPeak	105584	1	1
NeuCtrl.specific.peaks	799	roadmap_epigenomics	0	0.374989	145	237	428	1053	1053	573	2882	9762	72758	roadmap_epigenomics H3K27me3	NA	NA	H3K27me3	NA	NA	E081-H3K27me3.narrowPeak	82346	1	1
NeuCtrl.specific.peaks	194	roadmap_epigenomics	0	0.143627	399	237	944	540	944	574	17103	9508	58537	roadmap_epigenomics	NA	NA	NA	NA	NA	E005-DNase.hotspot.all.peaks.bed	103033	1	1
NeuCtrl.specific.peaks	776	roadmap_epigenomics	0	0.283406	199	237	549	935	935	574	5102	9708	70538	roadmap_epigenomics H3K27me3	NA	NA	H3K27me3	NA	NA	E078-H3K27me3.narrowPeak	107934	1	1
NeuCtrl.specific.peaks	1177	roadmap_epigenomics	0	0.149523	393	237	928	556	928	574	16373	9514	59267	roadmap_epigenomics H3K4me3	NA	NA	H3K4me3	NA	NA	E124-H3K4me3.narrowPeak	81750	1	1
NeuCtrl.specific.peaks	403	roadmap_epigenomics	0	0.348901	154	237	457	1030	1030	575	3275	9753	72365	roadmap_epigenomics H3K27me3	NA	NA	H3K27me3	NA	NA	E021-H3K27me3.narrowPeak	95876	1	1
NeuCtrl.specific.peaks	416	roadmap_epigenomics	0	0.25742	211	237	584	905	905	575	5896	9696	69744	roadmap_epigenomics H3K9me3	NA	NA	H3K9me3	NA	NA	E022-H3K9me3.narrowPeak	207595	1	1
NeuCtrl.specific.peaks	475	roadmap_epigenomics	0	0.130134	433	237	1003	486	1003	575	19660	9474	55980	roadmap_epigenomics	NA	NA	NA	NA	NA	E032-DNase.hotspot.fdr0.01.peaks.bed	114580	1	1
NeuCtrl.specific.peaks	14	jaspar_motifs	0	0.253056	213	237	592	900	900	576	6043	9694	69597	jaspar_motifs	NA	NA	NA	NA	NA	ELK1.bed	50237	1	1
NeuCtrl.specific.peaks	148	roadmap_epigenomics	0	0.339935	157	237	467	1024	1024	576	3421	9750	72219	roadmap_epigenomics H2BK120ac	NA	NA	H2BK120ac	NA	NA	E003-H2BK120ac.narrowPeak	62852	1	1
NeuCtrl.specific.peaks	717	roadmap_epigenomics	0	0.383241	138	237	422	1068	1068	576	2689	9769	72951	roadmap_epigenomics H3K27me3	NA	NA	H3K27me3	NA	NA	E069-H3K27me3.narrowPeak	78312	1	1
NeuCtrl.specific.peaks	738	roadmap_epigenomics	0	0.130168	432	237	1002	488	1002	576	19621	9475	56019	roadmap_epigenomics H3K4me3	NA	NA	H3K4me3	NA	NA	E072-H3K4me3.narrowPeak	82184	1	1
NeuCtrl.specific.peaks	820	roadmap_epigenomics	0	0.31359	173	237	503	988	988	576	4057	9734	71583	roadmap_epigenomics H3K9me3	NA	NA	H3K9me3	NA	NA	E083-H3K9me3.narrowPeak	80024	1	1
NeuCtrl.specific.peaks	1165	roadmap_epigenomics	0	0.206888	279	237	718	773	773	576	9293	9628	66347	roadmap_epigenomics H3K79me2	NA	NA	H3K79me2	NA	NA	E123-H3K79me2.narrowPeak	112225	1	1
NeuCtrl.specific.peaks	1131	roadmap_epigenomics	0	0.437449	101	237	364	1130	1130	577	1740	9806	73900	roadmap_epigenomics H4K20me1	NA	NA	H4K20me1	NA	NA	E120-H4K20me1.narrowPeak	47895	1	1
NeuCtrl.specific.peaks	249	roadmap_epigenomics	0	0.147314	386	237	934	564	934	578	16324	9521	59316	roadmap_epigenomics H2BK5ac	NA	NA	H2BK5ac	NA	NA	E007-H2BK5ac.narrowPeak	389307	1	1
NeuCtrl.specific.peaks	939	roadmap_epigenomics	0	0.129938	429	237	1005	492	1005	578	19541	9478	56099	roadmap_epigenomics	NA	NA	NA	NA	NA	E098-DNase.hotspot.all.peaks.bed	99648	1	1
NeuCtrl.specific.peaks	218	roadmap_epigenomics	0	0.145204	388	237	939	560	939	579	16579	9519	59061	roadmap_epigenomics H4K91ac	NA	NA	H4K91ac	NA	NA	E005-H4K91ac.narrowPeak	249700	1	1
NeuCtrl.specific.peaks	413	roadmap_epigenomics	0	0.165661	349	237	868	633	868	579	13661	9558	61979	roadmap_epigenomics H3K36me3	NA	NA	H3K36me3	NA	NA	E022-H3K36me3.narrowPeak	407515	1	1
NeuCtrl.specific.peaks	173	roadmap_epigenomics	0	0.125908	436	237	1022	480	1022	580	20251	9471	55389	roadmap_epigenomics	NA	NA	NA	NA	NA	E004-DNase.hotspot.all.peaks.bed	114549	1	1
NeuCtrl.specific.peaks	609	roadmap_epigenomics	0	0.136012	406	237	977	527	977	580	18083	9501	57557	roadmap_epigenomics H3K4me3	NA	NA	H3K4me3	NA	NA	E051-H3K4me3.narrowPeak	94110	1	1
NeuCtrl.specific.peaks	386	roadmap_epigenomics	0	0.238046	219	237	620	887	887	581	6560	9688	69080	roadmap_epigenomics H3K27me3	NA	NA	H3K27me3	NA	NA	E019-H3K27me3.narrowPeak	67369	1	1
NeuCtrl.specific.peaks	756	roadmap_epigenomics	0	0.244351	214	237	610	895	895	581	6268	9693	69372	roadmap_epigenomics H3K27me3	NA	NA	H3K27me3	NA	NA	E075-H3K27me3.narrowPeak	185470	1	1
NeuCtrl.specific.peaks	1086	roadmap_epigenomics	0	0.159209	357	237	892	614	892	581	14383	9550	61257	roadmap_epigenomics H3K27ac	NA	NA	H3K27ac	NA	NA	E117-H3K27ac.narrowPeak	69022	1	1
NeuCtrl.specific.peaks	594	roadmap_epigenomics	0	0.121489	445	237	1041	468	1041	582	21109	9462	54531	roadmap_epigenomics	NA	NA	NA	NA	NA	E050-DNase.hotspot.all.peaks.bed	104186	1	1
NeuCtrl.specific.peaks	849	roadmap_epigenomics	0	0.419634	98	237	378	1135	1135	583	1759	9809	73881	roadmap_epigenomics H3K27me3	NA	NA	H3K27me3	NA	NA	E087-H3K27me3.narrowPeak	66525	1	1
NeuCtrl.specific.peaks	1062	roadmap_epigenomics	0	0.170406	336	237	856	657	856	583	12921	9571	62719	roadmap_epigenomics H3K27ac	NA	NA	H3K27ac	NA	NA	E115-H3K27ac.narrowPeak	105349	1	1
NeuCtrl.specific.peaks	1060	roadmap_epigenomics	0	0.336498	148	237	471	1044	1044	584	3262	9759	72378	roadmap_epigenomics H4K20me1	NA	NA	H4K20me1	NA	NA	E114-H4K20me1.narrowPeak	69106	1	1
NeuCtrl.specific.peaks	655	roadmap_epigenomics	0	0.184945	305	237	797	722	797	585	11087	9602	64553	roadmap_epigenomics H3K27me3	NA	NA	H3K27me3	NA	NA	E058-H3K27me3.narrowPeak	199877	1	1
NeuCtrl.specific.peaks	235	roadmap_epigenomics	0	0.133917	400	237	982	538	982	586	18083	9507	57557	roadmap_epigenomics H3K4me2	NA	NA	H3K4me2	NA	NA	E006-H3K4me2.narrowPeak	170599	1	1
NeuCtrl.specific.peaks	732	roadmap_epigenomics	0	0.12859	417	237	1012	510	1012	586	19264	9490	56376	roadmap_epigenomics H3K4me3	NA	NA	H3K4me3	NA	NA	E071-H3K4me3.narrowPeak	77143	1	1
NeuCtrl.specific.peaks	62	jaspar_motifs	0	0.341312	142	237	465	1058	1058	587	3091	9765	72549	jaspar_motifs	NA	NA	NA	NA	NA	Mycn.bed	35035	1	1
NeuCtrl.specific.peaks	665	roadmap_epigenomics	0	0.402479	100	237	395	1131	1131	588	1869	9807	73771	roadmap_epigenomics H3K36me3	NA	NA	H3K36me3	NA	NA	E059-H3K36me3.narrowPeak	98759	1	1
NeuCtrl.specific.peaks	758	roadmap_epigenomics	0	0.150927	362	237	921	606	921	588	15190	9545	60450	roadmap_epigenomics H3K4me1	NA	NA	H3K4me1	NA	NA	E075-H3K4me1.narrowPeak	196761	1	1
NeuCtrl.specific.peaks	450	roadmap_epigenomics	0	0.248052	200	237	601	933	933	590	5801	9707	69839	roadmap_epigenomics H3K27me3	NA	NA	H3K27me3	NA	NA	E028-H3K27me3.narrowPeak	124130	1	1
NeuCtrl.specific.peaks	500	roadmap_epigenomics	0	0.392572	106	237	410	1124	1124	590	2028	9801	73612	roadmap_epigenomics H3K27me3	NA	NA	H3K27me3	NA	NA	E035-H3K27me3.narrowPeak	55516	1	1
NeuCtrl.specific.peaks	1213	roadmap_epigenomics	0	0.134441	396	237	981	551	981	590	17886	9511	57754	roadmap_epigenomics H3K4me3	NA	NA	H3K4me3	NA	NA	E127-H3K4me3.narrowPeak	83206	1	1
NeuCtrl.specific.peaks	316	roadmap_epigenomics	0	0.235515	211	237	630	905	905	591	6398	9696	69242	roadmap_epigenomics H3K27me3	NA	NA	H3K27me3	NA	NA	E012-H3K27me3.narrowPeak	75983	1	1
NeuCtrl.specific.peaks	933	roadmap_epigenomics	0	0.153144	353	237	912	625	912	591	14702	9554	60938	roadmap_epigenomics H3K27ac	NA	NA	H3K27ac	NA	NA	E097-H3K27ac.narrowPeak	194882	1	1
NeuCtrl.specific.peaks	721	roadmap_epigenomics	0	0.119897	429	237	1048	492	1048	592	20729	9478	54911	roadmap_epigenomics H3K9ac	NA	NA	H3K9ac	NA	NA	E069-H3K9ac.narrowPeak	133030	1	1
NeuCtrl.specific.peaks	904	roadmap_epigenomics	0	0.234713	211	237	634	905	905	592	6418	9696	69222	roadmap_epigenomics H3K27me3	NA	NA	H3K27me3	NA	NA	E093-H3K27me3.narrowPeak	90573	1	1
NeuCtrl.specific.peaks	1040	roadmap_epigenomics	0	0.182308	301	237	809	731	809	592	11094	9606	64546	roadmap_epigenomics H3K4me1	NA	NA	H3K4me1	NA	NA	E112-H3K4me1.narrowPeak	124610	1	1
NeuCtrl.specific.peaks	165	roadmap_epigenomics	0	0.280776	172	237	553	993	993	594	4478	9735	71162	roadmap_epigenomics H3K79me1	NA	NA	H3K79me1	NA	NA	E003-H3K79me1.narrowPeak	133208	1	1
NeuCtrl.specific.peaks	569	roadmap_epigenomics	0	0.263587	180	237	573	972	972	594	4962	9727	70678	roadmap_epigenomics H3K27me3	NA	NA	H3K27me3	NA	NA	E046-H3K27me3.narrowPeak	116620	1	1
NeuCtrl.specific.peaks	171	roadmap_epigenomics	0	0.127762	401	237	1015	533	1015	595	18775	9506	56865	roadmap_epigenomics H4K8ac	NA	NA	H4K8ac	NA	NA	E003-H4K8ac.narrowPeak	371568	1	1
NeuCtrl.specific.peaks	176	roadmap_epigenomics	0	0.370498	109	237	432	1120	1120	596	2205	9798	73435	roadmap_epigenomics H2AK5ac	NA	NA	H2AK5ac	NA	NA	E004-H2AK5ac.narrowPeak	52936	1	1
NeuCtrl.specific.peaks	1074	roadmap_epigenomics	0	0.162345	328	237	882	673	882	597	13175	9579	62465	roadmap_epigenomics H3K27ac	NA	NA	H3K27ac	NA	NA	E116-H3K27ac.narrowPeak	78948	1	1
NeuCtrl.specific.peaks	231	roadmap_epigenomics	0	0.317604	141	237	497	1060	1060	598	3289	9766	72351	roadmap_epigenomics H3K27me3	NA	NA	H3K27me3	NA	NA	E006-H3K27me3.narrowPeak	117381	1	1
NeuCtrl.specific.peaks	862	roadmap_epigenomics	0	0.136619	374	237	973	584	973	598	16875	9533	58765	roadmap_epigenomics H3K9ac	NA	NA	H3K9ac	NA	NA	E088-H3K9ac.narrowPeak	113790	1	1
NeuCtrl.specific.peaks	254	roadmap_epigenomics	0	0.38237	95	237	424	1138	1138	600	1868	9812	73772	roadmap_epigenomics H3K27me3	NA	NA	H3K27me3	NA	NA	E007-H3K27me3.narrowPeak	54491	1	1
NeuCtrl.specific.peaks	502	roadmap_epigenomics	0	0.152421	341	237	915	649	915	600	14337	9566	61303	roadmap_epigenomics H3K4me1	NA	NA	H3K4me1	NA	NA	E035-H3K4me1.narrowPeak	126241	1	1
NeuCtrl.specific.peaks	1189	roadmap_epigenomics	0	0.130918	386	237	998	564	998	600	17885	9521	57755	roadmap_epigenomics H3K4me3	NA	NA	H3K4me3	NA	NA	E125-H3K4me3.narrowPeak	70953	1	1
NeuCtrl.specific.peaks	746	roadmap_epigenomics	0	0.122486	402	237	1034	532	1034	601	19414	9505	56226	roadmap_epigenomics H3K9ac	NA	NA	H3K9ac	NA	NA	E073-H3K9ac.narrowPeak	108407	1	1
NeuCtrl.specific.peaks	957	roadmap_epigenomics	0	0.144504	354	237	942	624	942	601	15438	9553	60202	roadmap_epigenomics H3K27ac	NA	NA	H3K27ac	NA	NA	E100-H3K27ac.narrowPeak	163059	1	1
NeuCtrl.specific.peaks	494	roadmap_epigenomics	0	0.161932	322	237	883	688	883	603	12996	9585	62644	roadmap_epigenomics H3K27ac	NA	NA	H3K27ac	NA	NA	E034-H3K27ac.narrowPeak	78921	1	1
NeuCtrl.specific.peaks	1197	roadmap_epigenomics	0	0.352522	109	237	453	1120	1120	603	2314	9798	73326	roadmap_epigenomics H3K27me3	NA	NA	H3K27me3	NA	NA	E126-H3K27me3.narrowPeak	70219	1	1
NeuCtrl.specific.peaks	166	roadmap_epigenomics	0	0.298369	145	237	529	1053	1053	606	3587	9762	72053	roadmap_epigenomics H3K79me2	NA	NA	H3K79me2	NA	NA	E003-H3K79me2.narrowPeak	125058	1	1
NeuCtrl.specific.peaks	510	roadmap_epigenomics	0	0.152403	333	237	916	664	916	606	14055	9574	61585	roadmap_epigenomics H3K27ac	NA	NA	H3K27ac	NA	NA	E037-H3K27ac.narrowPeak	75680	1	1
NeuCtrl.specific.peaks	782	roadmap_epigenomics	0	0.323054	127	237	489	1091	1091	606	2923	9780	72717	roadmap_epigenomics H3K27me3	NA	NA	H3K27me3	NA	NA	E079-H3K27me3.narrowPeak	85925	1	1
NeuCtrl.specific.peaks	807	roadmap_epigenomics	0	0.258794	167	237	582	1003	1003	607	4700	9740	70940	roadmap_epigenomics H3K27me3	NA	NA	H3K27me3	NA	NA	E082-H3K27me3.narrowPeak	118025	1	1
NeuCtrl.specific.peaks	143	roadmap_epigenomics	0	0.110204	422	237	1088	501	1088	609	21754	9485	53886	roadmap_epigenomics	NA	NA	NA	NA	NA	E003-DNase.hotspot.all.peaks.bed	111097	1	1
NeuCtrl.specific.peaks	623	roadmap_epigenomics	0	0.358444	91	237	447	1143	1143	609	1907	9816	73733	roadmap_epigenomics H3K27me3	NA	NA	H3K27me3	NA	NA	E054-H3K27me3.narrowPeak	89642	1	1
NeuCtrl.specific.peaks	666	roadmap_epigenomics	0	0.216512	213	237	689	900	900	609	6969	9694	68671	roadmap_epigenomics H3K4me1	NA	NA	H3K4me1	NA	NA	E059-H3K4me1.narrowPeak	104660	1	1
NeuCtrl.specific.peaks	205	roadmap_epigenomics	0	0.157601	320	237	901	691	901	610	13220	9587	62420	roadmap_epigenomics H3K27ac	NA	NA	H3K27ac	NA	NA	E005-H3K27ac.narrowPeak	123632	1	1
NeuCtrl.specific.peaks	1012	roadmap_epigenomics	0	0.127294	378	237	1016	576	1016	610	17971	9529	57669	roadmap_epigenomics H3K4me3	NA	NA	H3K4me3	NA	NA	E108-H3K4me3.narrowPeak	92267	1	1
NeuCtrl.specific.peaks	372	roadmap_epigenomics	0	0.129779	372	237	1006	590	1006	611	17483	9535	58157	roadmap_epigenomics H3K9ac	NA	NA	H3K9ac	NA	NA	E017-H3K9ac.narrowPeak	130489	1	1
NeuCtrl.specific.peaks	706	roadmap_epigenomics	0	0.124473	382	237	1028	568	1028	611	18432	9525	57208	roadmap_epigenomics H3K4me3	NA	NA	H3K4me3	NA	NA	E067-H3K4me3.narrowPeak	70981	1	1
NeuCtrl.specific.peaks	294	roadmap_epigenomics	0	0.194855	242	237	755	843	843	612	8613	9665	67027	roadmap_epigenomics H4K8ac	NA	NA	H4K8ac	NA	NA	E008-H4K8ac.narrowPeak	139487	1	1
NeuCtrl.specific.peaks	511	roadmap_epigenomics	0	0.356735	87	237	450	1148	1148	612	1833	9820	73807	roadmap_epigenomics H3K27me3	NA	NA	H3K27me3	NA	NA	E037-H3K27me3.narrowPeak	36146	1	1
NeuCtrl.specific.peaks	579	roadmap_epigenomics	0	0.157924	314	237	900	699	900	612	12986	9593	62654	roadmap_epigenomics H3K9ac	NA	NA	H3K9ac	NA	NA	E047-H3K9ac.narrowPeak	147952	1	1
NeuCtrl.specific.peaks	61	jaspar_motifs	0	0.347731	90	237	459	1144	1144	613	1943	9817	73697	jaspar_motifs	NA	NA	NA	NA	NA	Myc.bed	23230	1	1
NeuCtrl.specific.peaks	233	roadmap_epigenomics	0	0.140286	342	237	959	644	959	613	15363	9565	60277	roadmap_epigenomics H3K4ac	NA	NA	H3K4ac	NA	NA	E006-H3K4ac.narrowPeak	187915	1	1
NeuCtrl.specific.peaks	261	roadmap_epigenomics	0	0.126763	374	237	1019	584	1019	613	17877	9533	57763	roadmap_epigenomics H3K9ac	NA	NA	H3K9ac	NA	NA	E007-H3K9ac.narrowPeak	313453	1	1
NeuCtrl.specific.peaks	978	roadmap_epigenomics	0	0.23699	178	237	625	976	976	613	5421	9729	70219	roadmap_epigenomics H3K27me3	NA	NA	H3K27me3	NA	NA	E103-H3K27me3.narrowPeak	164919	1	1
NeuCtrl.specific.peaks	1117	roadmap_epigenomics	0	0.14	342	237	961	644	961	614	15388	9565	60252	roadmap_epigenomics H3K9ac	NA	NA	H3K9ac	NA	NA	E119-H3K9ac.narrowPeak	82099	1	1
NeuCtrl.specific.peaks	1153	roadmap_epigenomics	0	0.140884	340	237	955	651	955	614	15237	9567	60403	roadmap_epigenomics H3K9ac	NA	NA	H3K9ac	NA	NA	E122-H3K9ac.narrowPeak	64268	1	1
NeuCtrl.specific.peaks	152	roadmap_epigenomics	0	0.16408	299	237	875	734	875	615	12059	9608	63581	roadmap_epigenomics H2BK5ac	NA	NA	H2BK5ac	NA	NA	E003-H2BK5ac.narrowPeak	151381	1	1
NeuCtrl.specific.peaks	680	roadmap_epigenomics	0	0.133104	355	237	989	619	989	615	16510	9552	59130	roadmap_epigenomics H3K9ac	NA	NA	H3K9ac	NA	NA	E062-H3K9ac.narrowPeak	142245	1	1
NeuCtrl.specific.peaks	399	roadmap_epigenomics	0	0.109711	411	237	1093	517	1093	616	21398	9496	54242	roadmap_epigenomics	NA	NA	NA	NA	NA	E021-DNase.hotspot.all.peaks.bed	111217	1	1
NeuCtrl.specific.peaks	839	roadmap_epigenomics	0	0.108689	413	237	1097	514	1097	616	21620	9494	54020	roadmap_epigenomics	NA	NA	NA	NA	NA	E086-DNase.hotspot.all.peaks.bed	106576	1	1
NeuCtrl.specific.peaks	925	roadmap_epigenomics	0	0.328185	102	237	482	1128	1128	616	2324	9805	73316	roadmap_epigenomics H3K27me3	NA	NA	H3K27me3	NA	NA	E096-H3K27me3.narrowPeak	85680	1	1
NeuCtrl.specific.peaks	331	roadmap_epigenomics	0	0.133615	350	237	985	629	985	617	16272	9557	59368	roadmap_epigenomics H3K4me3	NA	NA	H3K4me3	NA	NA	E014-H3K4me3.narrowPeak	79383	1	1
NeuCtrl.specific.peaks	369	roadmap_epigenomics	0	0.158291	307	237	897	718	897	617	12713	9600	62927	roadmap_epigenomics H3K56ac	NA	NA	H3K56ac	NA	NA	E017-H3K56ac.narrowPeak	109771	1	1
NeuCtrl.specific.peaks	1066	roadmap_epigenomics	0	0.150507	320	237	923	691	923	617	13730	9587	61910	roadmap_epigenomics H3K4me2	NA	NA	H3K4me2	NA	NA	E115-H3K4me2.narrowPeak	70889	1	1
NeuCtrl.specific.peaks	240	roadmap_epigenomics	0	0.128816	360	237	1009	608	1009	618	17128	9547	58512	roadmap_epigenomics H4K8ac	NA	NA	H4K8ac	NA	NA	E006-H4K8ac.narrowPeak	209142	1	1
NeuCtrl.specific.peaks	408	roadmap_epigenomics	0	0.109881	406	237	1090	527	1090	618	21179	9501	54461	roadmap_epigenomics	NA	NA	NA	NA	NA	E022-DNase.hotspot.all.peaks.bed	119288	1	1
NeuCtrl.specific.peaks	687	roadmap_epigenomics	0	0.133396	350	237	987	629	987	618	16293	9557	59347	roadmap_epigenomics H3K9ac	NA	NA	H3K9ac	NA	NA	E063-H3K9ac.narrowPeak	112731	1	1
NeuCtrl.specific.peaks	812	roadmap_epigenomics	0	0.114345	398	237	1073	544	1073	618	20268	9509	55372	roadmap_epigenomics	NA	NA	NA	NA	NA	E083-DNase.hotspot.all.peaks.bed	98469	1	1
NeuCtrl.specific.peaks	1015	roadmap_epigenomics	0	0.121006	379	237	1045	574	1045	619	18713	9528	56927	roadmap_epigenomics	NA	NA	NA	NA	NA	E109-DNase.hotspot.all.peaks.bed	109023	1	1
NeuCtrl.specific.peaks	181	roadmap_epigenomics	0	0.198853	226	237	746	877	877	620	7947	9681	67693	roadmap_epigenomics H3K23ac	NA	NA	H3K23ac	NA	NA	E004-H3K23ac.narrowPeak	111614	1	1
NeuCtrl.specific.peaks	241	roadmap_epigenomics	0	0.138609	336	237	967	657	967	620	15286	9571	60354	roadmap_epigenomics H4K91ac	NA	NA	H4K91ac	NA	NA	E006-H4K91ac.narrowPeak	234585	1	1
NeuCtrl.specific.peaks	273	roadmap_epigenomics	0	0.212738	201	237	695	929	929	620	6710	9706	68930	roadmap_epigenomics H2BK20ac	NA	NA	H2BK20ac	NA	NA	E008-H2BK20ac.narrowPeak	115418	1	1
NeuCtrl.specific.peaks	483	roadmap_epigenomics	0	0.12094	378	237	1046	576	1046	620	18682	9529	56958	roadmap_epigenomics	NA	NA	NA	NA	NA	E033-DNase.hotspot.all.peaks.bed	89133	1	1
NeuCtrl.specific.peaks	183	roadmap_epigenomics	0	0.286905	134	237	545	1080	1080	621	3450	9773	72190	roadmap_epigenomics H3K27me3	NA	NA	H3K27me3	NA	NA	E004-H3K27me3.narrowPeak	77732	1	1
NeuCtrl.specific.peaks	268	roadmap_epigenomics	0	0.137128	338	237	971	655	971	621	15493	9569	60147	roadmap_epigenomics H2A.Z	NA	NA	H2A.Z	NA	NA	E008-H2A.Z.narrowPeak	122336	1	1
NeuCtrl.specific.peaks	286	roadmap_epigenomics	0	0.183784	248	237	802	824	824	621	9272	9659	66368	roadmap_epigenomics H3K56ac	NA	NA	H3K56ac	NA	NA	E008-H3K56ac.narrowPeak	164608	1	1
NeuCtrl.specific.peaks	868	roadmap_epigenomics	0	0.193102	234	237	767	860	860	621	8421	9673	67219	roadmap_epigenomics H3K27me3	NA	NA	H3K27me3	NA	NA	E089-H3K27me3.narrowPeak	221392	1	1
NeuCtrl.specific.peaks	198	roadmap_epigenomics	0	0.153203	306	237	911	721	911	623	13026	9601	62614	roadmap_epigenomics H2AK5ac	NA	NA	H2AK5ac	NA	NA	E005-H2AK5ac.narrowPeak	229838	1	1
NeuCtrl.specific.peaks	288	roadmap_epigenomics	0	0.290849	123	237	539	1096	1096	624	3134	9784	72506	roadmap_epigenomics H3K79me2	NA	NA	H3K79me2	NA	NA	E008-H3K79me2.narrowPeak	81582	1	1
NeuCtrl.specific.peaks	753	roadmap_epigenomics	0	0.119845	371	237	1049	593	1049	626	18537	9536	57103	roadmap_epigenomics H3K9ac	NA	NA	H3K9ac	NA	NA	E074-H3K9ac.narrowPeak	124481	1	1
NeuCtrl.specific.peaks	986	roadmap_epigenomics	0	0.145206	311	237	938	706	938	627	13802	9596	61838	roadmap_epigenomics H3K36me3	NA	NA	H3K36me3	NA	NA	E104-H3K36me3.narrowPeak	300485	1	1
NeuCtrl.specific.peaks	541	roadmap_epigenomics	0	0.145071	310	237	940	709	940	629	13775	9597	61865	roadmap_epigenomics H3K27ac	NA	NA	H3K27ac	NA	NA	E042-H3K27ac.narrowPeak	68957	1	1
NeuCtrl.specific.peaks	745	roadmap_epigenomics	0	0.117314	372	237	1061	590	1061	629	18877	9535	56763	roadmap_epigenomics H3K4me3	NA	NA	H3K4me3	NA	NA	E073-H3K4me3.narrowPeak	75912	1	1
NeuCtrl.specific.peaks	1139	roadmap_epigenomics	0	0.127938	344	237	1013	641	1013	630	16600	9563	59040	roadmap_epigenomics H3K4me3	NA	NA	H3K4me3	NA	NA	E121-H3K4me3.narrowPeak	69266	1	1
NeuCtrl.specific.peaks	891	roadmap_epigenomics	0	0.107372	395	237	1103	553	1103	631	21095	9512	54545	roadmap_epigenomics	NA	NA	NA	NA	NA	E092-DNase.hotspot.all.peaks.bed	92923	1	1
NeuCtrl.specific.peaks	222	roadmap_epigenomics	0	0.122869	353	237	1033	625	1033	632	17487	9554	58153	roadmap_epigenomics H2A.Z	NA	NA	H2A.Z	NA	NA	E006-H2A.Z.narrowPeak	201588	1	1
NeuCtrl.specific.peaks	280	roadmap_epigenomics	0	0.310585	80	237	509	1154	1154	633	1932	9827	73708	roadmap_epigenomics H3K27me3	NA	NA	H3K27me3	NA	NA	E008-H3K27me3.narrowPeak	38923	1	1
NeuCtrl.specific.peaks	402	roadmap_epigenomics	0	0.211566	187	237	700	962	962	633	6305	9720	69335	roadmap_epigenomics H3K27ac	NA	NA	H3K27ac	NA	NA	E021-H3K27ac.narrowPeak	103600	1	1
NeuCtrl.specific.peaks	644	roadmap_epigenomics	0	0.118612	360	237	1053	608	1053	633	18246	9547	57394	roadmap_epigenomics H3K4me3	NA	NA	H3K4me3	NA	NA	E056-H3K4me3.narrowPeak	152645	1	1
NeuCtrl.specific.peaks	217	roadmap_epigenomics	0	0.125094	346	237	1024	640	1024	634	16972	9561	58668	roadmap_epigenomics H4K8ac	NA	NA	H4K8ac	NA	NA	E005-H4K8ac.narrowPeak	197795	1	1
NeuCtrl.specific.peaks	264	roadmap_epigenomics	0	0.189881	219	237	778	887	887	634	8047	9688	67593	roadmap_epigenomics H4K91ac	NA	NA	H4K91ac	NA	NA	E007-H4K91ac.narrowPeak	168054	1	1
NeuCtrl.specific.peaks	208	roadmap_epigenomics	0	0.139888	311	237	962	706	962	635	14228	9596	61412	roadmap_epigenomics H3K4ac	NA	NA	H3K4ac	NA	NA	E005-H3K4ac.narrowPeak	228291	1	1
NeuCtrl.specific.peaks	842	roadmap_epigenomics	0	0.290622	102	237	540	1128	1128	635	2614	9805	73026	roadmap_epigenomics H3K27me3	NA	NA	H3K27me3	NA	NA	E086-H3K27me3.narrowPeak	61416	1	1
NeuCtrl.specific.peaks	291	roadmap_epigenomics	0	0.182563	233	237	808	864	864	636	8816	9674	66824	roadmap_epigenomics H3T11ph	NA	NA	H3T11ph	NA	NA	E008-H3T11ph.narrowPeak	108659	1	1
NeuCtrl.specific.peaks	967	roadmap_epigenomics	0	0.121816	348	237	1040	635	1040	637	17404	9559	58236	roadmap_epigenomics H3K4me3	NA	NA	H3K4me3	NA	NA	E101-H3K4me3.narrowPeak	96777	1	1
NeuCtrl.specific.peaks	277	roadmap_epigenomics	0	0.232245	151	237	641	1039	1039	639	4726	9756	70914	roadmap_epigenomics H3K23ac	NA	NA	H3K23ac	NA	NA	E008-H3K23ac.narrowPeak	83800	1	1
NeuCtrl.specific.peaks	1104	roadmap_epigenomics	0	0.207602	183	237	714	967	967	639	6287	9724	69353	roadmap_epigenomics H3K79me2	NA	NA	H3K79me2	NA	NA	E118-H3K79me2.narrowPeak	97082	1	1
NeuCtrl.specific.peaks	1163	roadmap_epigenomics	0	0.131506	322	237	995	688	995	640	15391	9585	60249	roadmap_epigenomics H3K4me2	NA	NA	H3K4me2	NA	NA	E123-H3K4me2.narrowPeak	93359	1	1
NeuCtrl.specific.peaks	131	roadmap_epigenomics	0	0.206303	182	237	720	968	968	642	6291	9725	69349	roadmap_epigenomics H3K27me3	NA	NA	H3K27me3	NA	NA	E001-H3K27me3.narrowPeak	93404	1	1
NeuCtrl.specific.peaks	269	roadmap_epigenomics	0	0.303232	60	237	522	1173	1173	644	1490	9847	74150	roadmap_epigenomics H2AK5ac	NA	NA	H2AK5ac	NA	NA	E008-H2AK5ac.narrowPeak	27219	1	1
NeuCtrl.specific.peaks	900	roadmap_epigenomics	0	0.109971	361	237	1089	607	1089	644	19355	9546	56285	roadmap_epigenomics	NA	NA	NA	NA	NA	E093-DNase.hotspot.all.peaks.bed	86265	1	1
NeuCtrl.specific.peaks	523	roadmap_epigenomics	0	0.140508	295	237	956	742	956	645	13560	9612	62080	roadmap_epigenomics H3K27ac	NA	NA	H3K27ac	NA	NA	E039-H3K27ac.narrowPeak	79886	1	1
NeuCtrl.specific.peaks	565	roadmap_epigenomics	0	0.116526	348	237	1064	635	1064	645	18006	9559	57634	roadmap_epigenomics	NA	NA	NA	NA	NA	E046-DNase.hotspot.all.peaks.bed	88310	1	1
NeuCtrl.specific.peaks	720	roadmap_epigenomics	0	0.112674	355	237	1081	619	1081	646	18761	9552	56879	roadmap_epigenomics H3K4me3	NA	NA	H3K4me3	NA	NA	E069-H3K4me3.narrowPeak	79844	1	1
NeuCtrl.specific.peaks	763	roadmap_epigenomics	0	0.250396	120	237	597	1104	1104	646	3531	9787	72109	roadmap_epigenomics H3K27me3	NA	NA	H3K27me3	NA	NA	E076-H3K27me3.narrowPeak	65520	1	1
NeuCtrl.specific.peaks	140	roadmap_epigenomics	0	0.130218	312	237	1001	703	1001	647	15114	9595	60526	roadmap_epigenomics H3K4me3	NA	NA	H3K4me3	NA	NA	E002-H3K4me3.narrowPeak	147595	1	1
NeuCtrl.specific.peaks	212	roadmap_epigenomics	0	0.127222	322	237	1017	688	1017	647	15801	9585	59839	roadmap_epigenomics H3K79me1	NA	NA	H3K79me1	NA	NA	E005-H3K79me1.narrowPeak	225905	1	1
NeuCtrl.specific.peaks	1169	roadmap_epigenomics	0	0.259416	107	237	580	1123	1123	647	3055	9800	72585	roadmap_epigenomics H4K20me1	NA	NA	H4K20me1	NA	NA	E123-H4K20me1.narrowPeak	56092	1	1
NeuCtrl.specific.peaks	203	roadmap_epigenomics	0	0.122366	329	237	1036	670	1036	648	16579	9578	59061	roadmap_epigenomics H3K18ac	NA	NA	H3K18ac	NA	NA	E005-H3K18ac.narrowPeak	251422	1	1
NeuCtrl.specific.peaks	1037	roadmap_epigenomics	0	0.13327	302	237	988	730	988	652	14439	9605	61201	roadmap_epigenomics H3K27ac	NA	NA	H3K27ac	NA	NA	E112-H3K27ac.narrowPeak	123675	1	1
NeuCtrl.specific.peaks	150	roadmap_epigenomics	0	0.258087	94	237	583	1139	1139	653	2707	9813	72933	roadmap_epigenomics H2BK15ac	NA	NA	H2BK15ac	NA	NA	E003-H2BK15ac.narrowPeak	56913	1	1
NeuCtrl.specific.peaks	1028	roadmap_epigenomics	0	0.121331	323	237	1043	686	1043	655	16443	9584	59197	roadmap_epigenomics H3K9ac	NA	NA	H3K9ac	NA	NA	E110-H3K9ac.narrowPeak	89048	1	1
NeuCtrl.specific.peaks	71	jaspar_motifs	0	0.282902	56	237	551	1180	1180	656	1490	9851	74150	jaspar_motifs	NA	NA	NA	NA	NA	NFYA.bed	13835	1	1
NeuCtrl.specific.peaks	779	roadmap_epigenomics	0	0.117405	329	237	1060	670	1060	656	17121	9578	58519	roadmap_epigenomics H3K4me3	NA	NA	H3K4me3	NA	NA	E078-H3K4me3.narrowPeak	74583	1	1
NeuCtrl.specific.peaks	11	jaspar_motifs	0	0.283258	51	237	550	1186	1186	658	1357	9856	74283	jaspar_motifs	NA	NA	NA	NA	NA	E2F1.bed	9797	1	1
NeuCtrl.specific.peaks	1085	roadmap_epigenomics	0	0.13063	296	237	1000	740	1000	659	14431	9611	61209	roadmap_epigenomics H2A.Z	NA	NA	H2A.Z	NA	NA	E117-H2A.Z.narrowPeak	87589	1	1
NeuCtrl.specific.peaks	1091	roadmap_epigenomics	0	0.1288	301	237	1010	731	1010	659	14801	9606	60839	roadmap_epigenomics H3K4me3	NA	NA	H3K4me3	NA	NA	E117-H3K4me3.narrowPeak	60676	1	1
NeuCtrl.specific.peaks	772	roadmap_epigenomics	0	0.116395	327	237	1066	677	1066	660	17152	9580	58488	roadmap_epigenomics H3K4me3	NA	NA	H3K4me3	NA	NA	E077-H3K4me3.narrowPeak	105921	1	1
NeuCtrl.specific.peaks	686	roadmap_epigenomics	0	0.116624	324	237	1063	683	1063	661	17000	9583	58640	roadmap_epigenomics H3K4me3	NA	NA	H3K4me3	NA	NA	E063-H3K4me3.narrowPeak	87717	1	1
NeuCtrl.specific.peaks	1102	roadmap_epigenomics	0	0.120791	314	237	1047	699	1047	661	16127	9593	59513	roadmap_epigenomics H3K4me2	NA	NA	H3K4me2	NA	NA	E118-H3K4me2.narrowPeak	96797	1	1
NeuCtrl.specific.peaks	197	roadmap_epigenomics	0	0.110255	335	237	1087	661	1087	662	18225	9572	57415	roadmap_epigenomics H2A.Z	NA	NA	H2A.Z	NA	NA	E005-H2A.Z.narrowPeak	202161	1	1
NeuCtrl.specific.peaks	339	roadmap_epigenomics	0	0.119495	317	237	1050	698	1050	662	16390	9590	59250	roadmap_epigenomics H3K9ac	NA	NA	H3K9ac	NA	NA	E015-H3K9ac.narrowPeak	116181	1	1
NeuCtrl.specific.peaks	491	roadmap_epigenomics	0	0.110717	332	237	1086	666	1086	663	18039	9575	57601	roadmap_epigenomics	NA	NA	NA	NA	NA	E034-DNase.hotspot.all.peaks.bed	81176	1	1
NeuCtrl.specific.peaks	626	roadmap_epigenomics	0	0.11307	328	237	1079	673	1079	663	17582	9579	58058	roadmap_epigenomics H3K4me3	NA	NA	H3K4me3	NA	NA	E054-H3K4me3.narrowPeak	59311	1	1
NeuCtrl.specific.peaks	752	roadmap_epigenomics	0	0.112417	331	237	1084	667	1084	663	17788	9576	57852	roadmap_epigenomics H3K4me3	NA	NA	H3K4me3	NA	NA	E074-H3K4me3.narrowPeak	90313	1	1
NeuCtrl.specific.peaks	1073	roadmap_epigenomics	0	0.122258	307	237	1037	718	1037	664	15683	9600	59957	roadmap_epigenomics H2A.Z	NA	NA	H2A.Z	NA	NA	E116-H2A.Z.narrowPeak	84293	1	1
NeuCtrl.specific.peaks	238	roadmap_epigenomics	0	0.126408	297	237	1020	738	1020	665	14860	9610	60780	roadmap_epigenomics H3K9ac	NA	NA	H3K9ac	NA	NA	E006-H3K9ac.narrowPeak	193126	1	1
NeuCtrl.specific.peaks	912	roadmap_epigenomics	0	0.13162	283	237	994	764	994	665	13813	9624	61827	roadmap_epigenomics H3K27ac	NA	NA	H3K27ac	NA	NA	E094-H3K27ac.narrowPeak	98227	1	1
NeuCtrl.specific.peaks	1061	roadmap_epigenomics	0	0.133592	277	237	986	774	986	666	13401	9630	62239	roadmap_epigenomics H2A.Z	NA	NA	H2A.Z	NA	NA	E115-H2A.Z.narrowPeak	84955	1	1
NeuCtrl.specific.peaks	1107	roadmap_epigenomics	0	0.260259	54	237	578	1182	1182	666	1560	9853	74080	roadmap_epigenomics H4K20me1	NA	NA	H4K20me1	NA	NA	E118-H4K20me1.narrowPeak	34451	1	1
NeuCtrl.specific.peaks	664	roadmap_epigenomics	0	0.22855	111	237	648	1117	1117	667	3573	9796	72067	roadmap_epigenomics H3K27me3	NA	NA	H3K27me3	NA	NA	E059-H3K27me3.narrowPeak	100386	1	1
NeuCtrl.specific.peaks	293	roadmap_epigenomics	0	0.162807	219	237	879	887	887	668	9222	9688	66418	roadmap_epigenomics H4K5ac	NA	NA	H4K5ac	NA	NA	E008-H4K5ac.narrowPeak	136759	1	1
NeuCtrl.specific.peaks	242	roadmap_epigenomics	0	0.0976068	348	237	1139	635	1139	670	20548	9559	55092	roadmap_epigenomics	NA	NA	NA	NA	NA	E007-DNase.hotspot.all.peaks.bed	89835	1	1
NeuCtrl.specific.peaks	568	roadmap_epigenomics	0	0.138209	261	237	969	805	969	670	12384	9646	63256	roadmap_epigenomics H3K27ac	NA	NA	H3K27ac	NA	NA	E046-H3K27ac.narrowPeak	68418	1	1
NeuCtrl.specific.peaks	582	roadmap_epigenomics	0	0.247623	62	237	603	1171	1171	670	1876	9845	73764	roadmap_epigenomics H3K27me3	NA	NA	H3K27me3	NA	NA	E048-H3K27me3.narrowPeak	34774	1	1
NeuCtrl.specific.peaks	1167	roadmap_epigenomics	0	0.265308	33	237	570	1203	1203	670	941	9874	74699	roadmap_epigenomics H3K9me1	NA	NA	H3K9me1	NA	NA	E123-H3K9me1.narrowPeak	22190	1	1
NeuCtrl.specific.peaks	224	roadmap_epigenomics	0	0.12948	281	237	1007	771	1007	672	13916	9626	61724	roadmap_epigenomics H2BK120ac	NA	NA	H2BK120ac	NA	NA	E006-H2BK120ac.narrowPeak	168346	1	1
NeuCtrl.specific.peaks	265	roadmap_epigenomics	0	0.099833	341	237	1131	649	1131	672	19902	9566	55738	roadmap_epigenomics	NA	NA	NA	NA	NA	E008-DNase.hotspot.all.peaks.bed	106480	1	1
NeuCtrl.specific.peaks	1220	roadmap_epigenomics	0	0.118387	303	237	1055	725	1055	672	15916	9604	59724	roadmap_epigenomics H2A.Z	NA	NA	H2A.Z	NA	NA	E128-H2A.Z.narrowPeak	88204	1	1
NeuCtrl.specific.peaks	158	roadmap_epigenomics	0	0.192211	163	237	772	1012	1012	674	6056	9744	69584	roadmap_epigenomics H3K27me3	NA	NA	H3K27me3	NA	NA	E003-H3K27me3.narrowPeak	123497	1	1
NeuCtrl.specific.peaks	134	roadmap_epigenomics	0	0.112603	311	237	1082	706	1082	675	16905	9596	58735	roadmap_epigenomics H3K4me3	NA	NA	H3K4me3	NA	NA	E001-H3K4me3.narrowPeak	92499	1	1
NeuCtrl.specific.peaks	383	roadmap_epigenomics	0	0.118221	300	237	1056	733	1056	675	15805	9607	59835	roadmap_epigenomics H3K9ac	NA	NA	H3K9ac	NA	NA	E018-H3K9ac.narrowPeak	148109	1	1
NeuCtrl.specific.peaks	766	roadmap_epigenomics	0	0.113081	310	237	1078	709	1078	675	16806	9597	58834	roadmap_epigenomics H3K4me3	NA	NA	H3K4me3	NA	NA	E076-H3K4me3.narrowPeak	72277	1	1
NeuCtrl.specific.peaks	178	roadmap_epigenomics	0	0.199974	147	237	743	1047	1047	676	5298	9760	70342	roadmap_epigenomics H2BK15ac	NA	NA	H2BK15ac	NA	NA	E004-H2BK15ac.narrowPeak	83213	1	1
NeuCtrl.specific.peaks	559	roadmap_epigenomics	0	0.132792	264	237	991	800	991	676	12929	9643	62711	roadmap_epigenomics H3K27ac	NA	NA	H3K27ac	NA	NA	E045-H3K27ac.narrowPeak	75483	1	1
NeuCtrl.specific.peaks	229	roadmap_epigenomics	0	0.126909	276	237	1018	776	1018	677	13934	9631	61706	roadmap_epigenomics H3K23ac	NA	NA	H3K23ac	NA	NA	E006-H3K23ac.narrowPeak	220425	1	1
NeuCtrl.specific.peaks	830	roadmap_epigenomics	0	0.104767	325	237	1115	681	1115	678	18499	9582	57141	roadmap_epigenomics	NA	NA	NA	NA	NA	E085-DNase.hotspot.all.peaks.bed	101945	1	1
NeuCtrl.specific.peaks	412	roadmap_epigenomics	0	0.226015	88	237	655	1147	1147	680	2885	9819	72755	roadmap_epigenomics H3K27me3	NA	NA	H3K27me3	NA	NA	E022-H3K27me3.narrowPeak	68240	1	1
NeuCtrl.specific.peaks	882	roadmap_epigenomics	0	0.105405	320	237	1112	691	1112	680	18192	9587	57448	roadmap_epigenomics	NA	NA	NA	NA	NA	E091-DNase.hotspot.all.peaks.bed	111806	1	1
NeuCtrl.specific.peaks	886	roadmap_epigenomics	0	0.199706	142	237	745	1058	1058	680	5134	9765	70506	roadmap_epigenomics H3K27me3	NA	NA	H3K27me3	NA	NA	E091-H3K27me3.narrowPeak	114459	1	1
NeuCtrl.specific.peaks	1044	roadmap_epigenomics	0	0.228333	80	237	649	1154	1154	680	2604	9827	73036	roadmap_epigenomics H3K27me3	NA	NA	H3K27me3	NA	NA	E113-H3K27me3.narrowPeak	57451	1	1
NeuCtrl.specific.peaks	975	roadmap_epigenomics	0	0.116237	295	237	1067	742	1067	682	15800	9612	59840	roadmap_epigenomics H3K9ac	NA	NA	H3K9ac	NA	NA	E102-H3K9ac.narrowPeak	85190	1	1
NeuCtrl.specific.peaks	981	roadmap_epigenomics	0	0.107645	309	237	1100	715	1100	684	17414	9598	58226	roadmap_epigenomics H3K4me3	NA	NA	H3K4me3	NA	NA	E103-H3K4me3.narrowPeak	93797	1	1
NeuCtrl.specific.peaks	202	roadmap_epigenomics	0	0.11439	290	237	1072	754	1072	688	15780	9617	59860	roadmap_epigenomics H3K14ac	NA	NA	H3K14ac	NA	NA	E005-H3K14ac.narrowPeak	204575	1	1
NeuCtrl.specific.peaks	389	roadmap_epigenomics	0	0.11302	290	237	1080	754	1080	690	15931	9617	59709	roadmap_epigenomics H3K4me3	NA	NA	H3K4me3	NA	NA	E019-H3K4me3.narrowPeak	61750	1	1
NeuCtrl.specific.peaks	486	roadmap_epigenomics	0	0.226475	58	237	654	1178	1178	690	1917	9849	73723	roadmap_epigenomics H3K27me3	NA	NA	H3K27me3	NA	NA	E033-H3K27me3.narrowPeak	39607	1	1
NeuCtrl.specific.peaks	547	roadmap_epigenomics	0	0.136273	236	237	976	856	976	690	11488	9671	64152	roadmap_epigenomics H3K27ac	NA	NA	H3K27ac	NA	NA	E043-H3K27ac.narrowPeak	65067	1	1
NeuCtrl.specific.peaks	1098	roadmap_epigenomics	0	0.135486	237	237	979	854	979	690	11587	9670	64053	roadmap_epigenomics H3K27ac	NA	NA	H3K27ac	NA	NA	E118-H3K27ac.narrowPeak	71774	1	1
NeuCtrl.specific.peaks	861	roadmap_epigenomics	0	0.11332	285	237	1076	759	1076	691	15674	9622	59966	roadmap_epigenomics H3K4me3	NA	NA	H3K4me3	NA	NA	E088-H3K4me3.narrowPeak	96422	1	1
NeuCtrl.specific.peaks	179	roadmap_epigenomics	0	0.179022	155	237	822	1027	1027	695	6168	9752	69472	roadmap_epigenomics H2BK5ac	NA	NA	H2BK5ac	NA	NA	E004-H2BK5ac.narrowPeak	64670	1	1
NeuCtrl.specific.peaks	345	roadmap_epigenomics	0	0.111834	283	237	1085	764	1085	695	15748	9624	59892	roadmap_epigenomics H3K4me3	NA	NA	H3K4me3	NA	NA	E016-H3K4me3.narrowPeak	59526	1	1
NeuCtrl.specific.peaks	968	roadmap_epigenomics	0	0.116214	274	237	1068	781	1068	695	14873	9633	60767	roadmap_epigenomics H3K9ac	NA	NA	H3K9ac	NA	NA	E101-H3K9ac.narrowPeak	104204	1	1
NeuCtrl.specific.peaks	539	roadmap_epigenomics	0	0.115228	273	237	1070	783	1070	697	14930	9634	60710	roadmap_epigenomics H3K4me3	NA	NA	H3K4me3	NA	NA	E041-H3K4me3.narrowPeak	57775	1	1
NeuCtrl.specific.peaks	1035	roadmap_epigenomics	0	0.115352	272	237	1069	786	1069	697	14872	9635	60768	roadmap_epigenomics H3K9ac	NA	NA	H3K9ac	NA	NA	E111-H3K9ac.narrowPeak	73605	1	1
NeuCtrl.specific.peaks	1179	roadmap_epigenomics	0	0.116926	267	237	1062	796	1062	698	14486	9640	61154	roadmap_epigenomics H3K9ac	NA	NA	H3K9ac	NA	NA	E124-H3K9ac.narrowPeak	72712	1	1
NeuCtrl.specific.peaks	1005	roadmap_epigenomics	0	0.104929	294	237	1114	746	1114	699	17071	9613	58569	roadmap_epigenomics H3K4me3	NA	NA	H3K4me3	NA	NA	E107-H3K4me3.narrowPeak	80566	1	1
NeuCtrl.specific.peaks	289	roadmap_epigenomics	0	0.114151	271	237	1074	789	1074	700	14952	9636	60688	roadmap_epigenomics H3K9ac	NA	NA	H3K9ac	NA	NA	E008-H3K9ac.narrowPeak	146435	1	1
NeuCtrl.specific.peaks	170	roadmap_epigenomics	0	0.121155	249	237	1044	822	1044	701	13272	9658	62368	roadmap_epigenomics H4K5ac	NA	NA	H4K5ac	NA	NA	E003-H4K5ac.narrowPeak	130660	1	1
NeuCtrl.specific.peaks	1079	roadmap_epigenomics	0	0.118064	257	237	1057	810	1057	701	13922	9650	61718	roadmap_epigenomics H3K4me3	NA	NA	H3K4me3	NA	NA	E116-H3K4me3.narrowPeak	76188	1	1
NeuCtrl.specific.peaks	1159	roadmap_epigenomics	0	0.129137	234	237	1008	860	1008	702	11934	9673	63706	roadmap_epigenomics H3K27ac	NA	NA	H3K27ac	NA	NA	E123-H3K27ac.narrowPeak	72795	1	1
NeuCtrl.specific.peaks	474	roadmap_epigenomics	0	0.102136	291	237	1120	751	1120	703	17289	9616	58351	roadmap_epigenomics	NA	NA	NA	NA	NA	E032-DNase.hotspot.all.peaks.bed	81840	1	1
NeuCtrl.specific.peaks	529	roadmap_epigenomics	0	0.125585	238	237	1023	849	1023	703	12396	9669	63244	roadmap_epigenomics H3K27ac	NA	NA	H3K27ac	NA	NA	E040-H3K27ac.narrowPeak	50723	1	1
NeuCtrl.specific.peaks	477	roadmap_epigenomics	0	0.130048	229	237	1004	871	1004	704	11644	9678	63996	roadmap_epigenomics H3K27ac	NA	NA	H3K27ac	NA	NA	E032-H3K27ac.narrowPeak	65749	1	1
NeuCtrl.specific.peaks	581	roadmap_epigenomics	0	0.124693	238	237	1027	849	1027	704	12470	9669	63170	roadmap_epigenomics H3K27ac	NA	NA	H3K27ac	NA	NA	E048-H3K27ac.narrowPeak	60903	1	1
NeuCtrl.specific.peaks	15	jaspar_motifs	0	0.217255	46	237	687	1190	1190	705	1590	9861	74050	jaspar_motifs	NA	NA	NA	NA	NA	ELK4.bed	10846	1	1
NeuCtrl.specific.peaks	295	roadmap_epigenomics	0	0.18437	133	237	798	1082	1082	706	5199	9774	70441	roadmap_epigenomics H4K91ac	NA	NA	H4K91ac	NA	NA	E008-H4K91ac.narrowPeak	81378	1	1
NeuCtrl.specific.peaks	821	roadmap_epigenomics	0	0.108274	273	237	1098	783	1098	706	15690	9634	59950	roadmap_epigenomics	NA	NA	NA	NA	NA	E084-DNase.hotspot.all.peaks.bed	97163	1	1
NeuCtrl.specific.peaks	767	roadmap_epigenomics	0	0.11855	247	237	1054	830	1054	707	13420	9660	62220	roadmap_epigenomics H3K9ac	NA	NA	H3K9ac	NA	NA	E076-H3K9ac.narrowPeak	60933	1	1
NeuCtrl.specific.peaks	942	roadmap_epigenomics	0	0.121415	242	237	1042	843	1042	707	12932	9665	62708	roadmap_epigenomics H3K27ac	NA	NA	H3K27ac	NA	NA	E098-H3K27ac.narrowPeak	102307	1	1
NeuCtrl.specific.peaks	1047	roadmap_epigenomics	0	0.108118	272	237	1099	786	1099	707	15661	9635	59979	roadmap_epigenomics H3K4me3	NA	NA	H3K4me3	NA	NA	E113-H3K4me3.narrowPeak	195051	1	1
NeuCtrl.specific.peaks	974	roadmap_epigenomics	0	0.106053	275	237	1108	779	1108	708	16044	9632	59596	roadmap_epigenomics H3K4me3	NA	NA	H3K4me3	NA	NA	E102-H3K4me3.narrowPeak	83849	1	1
NeuCtrl.specific.peaks	206	roadmap_epigenomics	0	0.193833	99	237	759	1132	1132	709	3744	9808	71896	roadmap_epigenomics H3K27me3	NA	NA	H3K27me3	NA	NA	E005-H3K27me3.narrowPeak	76302	1	1
NeuCtrl.specific.peaks	251	roadmap_epigenomics	0	0.102218	280	237	1119	772	1119	709	16755	9627	58885	roadmap_epigenomics H3K18ac	NA	NA	H3K18ac	NA	NA	E007-H3K18ac.narrowPeak	252754	1	1
NeuCtrl.specific.peaks	258	roadmap_epigenomics	0	0.101156	283	237	1125	764	1125	709	17036	9624	58604	roadmap_epigenomics H3K4me2	NA	NA	H3K4me2	NA	NA	E007-H3K4me2.narrowPeak	143082	1	1
NeuCtrl.specific.peaks	411	roadmap_epigenomics	0	0.113709	255	237	1075	815	1075	709	14261	9652	61379	roadmap_epigenomics H3K27ac	NA	NA	H3K27ac	NA	NA	E022-H3K27ac.narrowPeak	140385	1	1
NeuCtrl.specific.peaks	70	jaspar_motifs	0	0.218185	25	237	682	1210	1210	710	867	9882	74773	jaspar_motifs	NA	NA	NA	NA	NA	NFKB1.bed	9649	1	1
NeuCtrl.specific.peaks	284	roadmap_epigenomics	0	0.101695	282	237	1124	768	1124	710	16918	9625	58722	roadmap_epigenomics H3K4me2	NA	NA	H3K4me2	NA	NA	E008-H3K4me2.narrowPeak	111428	1	1
NeuCtrl.specific.peaks	338	roadmap_epigenomics	0	0.103638	276	237	1116	776	1116	710	16385	9631	59255	roadmap_epigenomics H3K4me3	NA	NA	H3K4me3	NA	NA	E015-H3K4me3.narrowPeak	70802	1	1
NeuCtrl.specific.peaks	385	roadmap_epigenomics	0	0.140964	198	237	954	938	954	710	9560	9709	66080	roadmap_epigenomics H3K27ac	NA	NA	H3K27ac	NA	NA	E019-H3K27ac.narrowPeak	53194	1	1
NeuCtrl.specific.peaks	390	roadmap_epigenomics	0	0.109034	265	237	1095	798	1095	710	15228	9642	60412	roadmap_epigenomics H3K9ac	NA	NA	H3K9ac	NA	NA	E019-H3K9ac.narrowPeak	72303	1	1
NeuCtrl.specific.peaks	601	roadmap_epigenomics	0	0.105652	273	237	1110	783	1110	710	15997	9634	59643	roadmap_epigenomics H3K4me3	NA	NA	H3K4me3	NA	NA	E050-H3K4me3.narrowPeak	62172	1	1
NeuCtrl.specific.peaks	135	roadmap_epigenomics	0	0.101798	276	237	1122	776	1122	712	16616	9631	59024	roadmap_epigenomics H3K9ac	NA	NA	H3K9ac	NA	NA	E001-H3K9ac.narrowPeak	67440	1	1
NeuCtrl.specific.peaks	658	roadmap_epigenomics	0	0.101788	275	237	1123	779	1123	713	16569	9632	59071	roadmap_epigenomics H3K4me3	NA	NA	H3K4me3	NA	NA	E058-H3K4me3.narrowPeak	45487	1	1
NeuCtrl.specific.peaks	1195	roadmap_epigenomics	0	0.108807	261	237	1096	805	1096	713	15064	9646	60576	roadmap_epigenomics H2A.Z	NA	NA	H2A.Z	NA	NA	E126-H2A.Z.narrowPeak	69051	1	1
NeuCtrl.specific.peaks	346	roadmap_epigenomics	0	0.107051	263	237	1104	802	1104	714	15357	9644	60283	roadmap_epigenomics H3K9ac	NA	NA	H3K9ac	NA	NA	E016-H3K9ac.narrowPeak	82734	1	1
NeuCtrl.specific.peaks	177	roadmap_epigenomics	0	0.126254	220	237	1021	886	1021	715	11532	9687	64108	roadmap_epigenomics H2BK120ac	NA	NA	H2BK120ac	NA	NA	E004-H2BK120ac.narrowPeak	149554	1	1
NeuCtrl.specific.peaks	1093	roadmap_epigenomics	0	0.11446	244	237	1071	837	1071	715	13671	9663	61969	roadmap_epigenomics H3K9ac	NA	NA	H3K9ac	NA	NA	E117-H3K9ac.narrowPeak	64459	1	1
NeuCtrl.specific.peaks	275	roadmap_epigenomics	0	0.102954	264	237	1117	800	1117	718	15889	9643	59751	roadmap_epigenomics H3K14ac	NA	NA	H3K14ac	NA	NA	E008-H3K14ac.narrowPeak	181060	1	1
NeuCtrl.specific.peaks	1069	roadmap_epigenomics	0	0.122097	226	237	1039	877	1039	718	12141	9681	63499	roadmap_epigenomics H3K9ac	NA	NA	H3K9ac	NA	NA	E115-H3K9ac.narrowPeak	45574	1	1
NeuCtrl.specific.peaks	193	roadmap_epigenomics	0	0.122249	217	237	1038	891	1038	722	11711	9690	63929	roadmap_epigenomics H4K8ac	NA	NA	H4K8ac	NA	NA	E004-H4K8ac.narrowPeak	131599	1	1
NeuCtrl.specific.peaks	810	roadmap_epigenomics	0	0.0983372	270	237	1137	791	1137	722	16772	9637	58868	roadmap_epigenomics H3K4me3	NA	NA	H3K4me3	NA	NA	E082-H3K4me3.narrowPeak	40859	1	1
NeuCtrl.specific.peaks	180	roadmap_epigenomics	0	0.105779	248	237	1109	824	1109	723	14774	9659	60866	roadmap_epigenomics H3K18ac	NA	NA	H3K18ac	NA	NA	E004-H3K18ac.narrowPeak	141228	1	1
NeuCtrl.specific.peaks	533	roadmap_epigenomics	0	0.112479	238	237	1083	849	1083	723	13581	9669	62059	roadmap_epigenomics H3K4me3	NA	NA	H3K4me3	NA	NA	E040-H3K4me3.narrowPeak	63506	1	1
NeuCtrl.specific.peaks	678	roadmap_epigenomics	0	0.107544	244	237	1102	837	1102	725	14383	9663	61257	roadmap_epigenomics H3K4me1	NA	NA	H3K4me1	NA	NA	E062-H3K4me1.narrowPeak	122215	1	1
NeuCtrl.specific.peaks	773	roadmap_epigenomics	0	0.102349	250	237	1118	821	1118	725	15270	9657	60370	roadmap_epigenomics H3K9ac	NA	NA	H3K9ac	NA	NA	E077-H3K9ac.narrowPeak	96984	1	1
NeuCtrl.specific.peaks	276	roadmap_epigenomics	0	0.10614	245	237	1107	835	1107	726	14586	9662	61054	roadmap_epigenomics H3K18ac	NA	NA	H3K18ac	NA	NA	E008-H3K18ac.narrowPeak	148928	1	1
NeuCtrl.specific.peaks	172	roadmap_epigenomics	0	0.147015	165	237	935	1008	1008	727	7814	9742	67826	roadmap_epigenomics H4K91ac	NA	NA	H4K91ac	NA	NA	E003-H4K91ac.narrowPeak	106841	1	1
NeuCtrl.specific.peaks	351	roadmap_epigenomics	0	0.0943937	256	237	1148	814	1148	733	16593	9651	59047	roadmap_epigenomics H2A.Z	NA	NA	H2A.Z	NA	NA	E017-H2A.Z.narrowPeak	121687	1	1
NeuCtrl.specific.peaks	155	roadmap_epigenomics	0	0.188095	52	237	784	1185	1185	735	2064	9855	73576	roadmap_epigenomics H3K23ac	NA	NA	H3K23ac	NA	NA	E003-H3K23ac.narrowPeak	29397	1	1
NeuCtrl.specific.peaks	247	roadmap_epigenomics	0	0.158081	137	237	899	1070	1070	735	6163	9770	69477	roadmap_epigenomics H2BK12ac	NA	NA	H2BK12ac	NA	NA	E007-H2BK12ac.narrowPeak	126821	1	1
NeuCtrl.specific.peaks	949	roadmap_epigenomics	0	0.188537	53	237	783	1184	1184	735	2098	9854	73542	roadmap_epigenomics H3K27me3	NA	NA	H3K27me3	NA	NA	E099-H3K27me3.narrowPeak	40670	1	1
NeuCtrl.specific.peaks	185	roadmap_epigenomics	0	0.107641	230	237	1101	869	1101	736	13681	9677	61959	roadmap_epigenomics H3K4ac	NA	NA	H3K4ac	NA	NA	E004-H3K4ac.narrowPeak	176165	1	1
NeuCtrl.specific.peaks	382	roadmap_epigenomics	0	0.0939639	248	237	1150	824	1150	737	16233	9659	59407	roadmap_epigenomics H3K4me3	NA	NA	H3K4me3	NA	NA	E018-H3K4me3.narrowPeak	77061	1	1
NeuCtrl.specific.peaks	156	roadmap_epigenomics	0	0.124869	190	237	1025	955	1025	739	10241	9717	65399	roadmap_epigenomics H3K23me2	NA	NA	H3K23me2	NA	NA	E003-H3K23me2.narrowPeak	95679	1	1
NeuCtrl.specific.peaks	252	roadmap_epigenomics	0	0.102021	234	237	1121	860	1121	739	14498	9673	61142	roadmap_epigenomics H3K23ac	NA	NA	H3K23ac	NA	NA	E007-H3K23ac.narrowPeak	240450	1	1
NeuCtrl.specific.peaks	458	roadmap_epigenomics	0	0.118919	197	237	1052	940	1052	743	11024	9710	64616	roadmap_epigenomics H3K27ac	NA	NA	H3K27ac	NA	NA	E029-H3K27ac.narrowPeak	61058	1	1
NeuCtrl.specific.peaks	699	roadmap_epigenomics	0	0.101031	233	237	1127	864	1127	743	14561	9674	61079	roadmap_epigenomics H3K4me3	NA	NA	H3K4me3	NA	NA	E066-H3K4me3.narrowPeak	92123	1	1
NeuCtrl.specific.peaks	444	roadmap_epigenomics	0	0.0939984	238	237	1149	849	1149	745	15697	9669	59943	roadmap_epigenomics H3K4me3	NA	NA	H3K4me3	NA	NA	E027-H3K4me3.narrowPeak	61143	1	1
NeuCtrl.specific.peaks	1203	roadmap_epigenomics	0	0.106828	214	237	1105	895	1105	746	12955	9693	62685	roadmap_epigenomics H3K9ac	NA	NA	H3K9ac	NA	NA	E126-H3K9ac.narrowPeak	50774	1	1
NeuCtrl.specific.peaks	516	roadmap_epigenomics	0	0.113132	203	237	1077	926	1077	747	11804	9704	63836	roadmap_epigenomics H3K27ac	NA	NA	H3K27ac	NA	NA	E038-H3K27ac.narrowPeak	50360	1	1
NeuCtrl.specific.peaks	250	roadmap_epigenomics	0	0.119321	189	237	1051	957	1051	748	10601	9718	65039	roadmap_epigenomics H3K14ac	NA	NA	H3K14ac	NA	NA	E007-H3K14ac.narrowPeak	184265	1	1
NeuCtrl.specific.peaks	1038	roadmap_epigenomics	0	0.169808	85	237	857	1150	1150	748	3668	9822	71972	roadmap_epigenomics H3K27me3	NA	NA	H3K27me3	NA	NA	E112-H3K27me3.narrowPeak	44654	1	1
NeuCtrl.specific.peaks	160	roadmap_epigenomics	0	0.172862	71	237	846	1165	1165	749	3032	9836	72608	roadmap_epigenomics H3K4ac	NA	NA	H3K4ac	NA	NA	E003-H3K4ac.narrowPeak	34106	1	1
NeuCtrl.specific.peaks	270	roadmap_epigenomics	0	0.123366	173	237	1032	988	1032	752	9525	9734	66115	roadmap_epigenomics H2BK120ac	NA	NA	H2BK120ac	NA	NA	E008-H2BK120ac.narrowPeak	97797	1	1
NeuCtrl.specific.peaks	557	roadmap_epigenomics	0	0.096215	227	237	1145	875	1145	752	14823	9680	60817	roadmap_epigenomics H3K4me3	NA	NA	H3K4me3	NA	NA	E044-H3K4me3.narrowPeak	48977	1	1
NeuCtrl.specific.peaks	1151	roadmap_epigenomics	0	0.0973033	226	237	1141	877	1141	752	14636	9681	61004	roadmap_epigenomics H3K4me3	NA	NA	H3K4me3	NA	NA	E122-H3K4me3.narrowPeak	43758	1	1
NeuCtrl.specific.peaks	848	roadmap_epigenomics	0	0.105643	210	237	1111	910	1111	753	12868	9697	62772	roadmap_epigenomics H3K27ac	NA	NA	H3K27ac	NA	NA	E087-H3K27ac.narrowPeak	71320	1	1
NeuCtrl.specific.peaks	948	roadmap_epigenomics	0	0.11782	184	237	1058	964	1058	753	10468	9723	65172	roadmap_epigenomics H3K27ac	NA	NA	H3K27ac	NA	NA	E099-H3K27ac.narrowPeak	75584	1	1
NeuCtrl.specific.peaks	191	roadmap_epigenomics	0	0.0928539	229	237	1154	871	1154	754	15361	9678	60279	roadmap_epigenomics H3K9ac	NA	NA	H3K9ac	NA	NA	E004-H3K9ac.narrowPeak	93628	1	1
NeuCtrl.specific.peaks	253	roadmap_epigenomics	0	0.116475	184	237	1065	964	1065	755	10572	9723	65068	roadmap_epigenomics H3K27ac	NA	NA	H3K27ac	NA	NA	E007-H3K27ac.narrowPeak	78152	1	1
NeuCtrl.specific.peaks	545	roadmap_epigenomics	0	0.0965748	219	237	1142	887	1142	755	14347	9688	61293	roadmap_epigenomics H3K4me3	NA	NA	H3K4me3	NA	NA	E042-H3K4me3.narrowPeak	58330	1	1
NeuCtrl.specific.peaks	1166	roadmap_epigenomics	0	0.109841	199	237	1092	935	1092	755	11896	9708	63744	roadmap_epigenomics H3K9ac	NA	NA	H3K9ac	NA	NA	E123-H3K9ac.narrowPeak	48162	1	1
NeuCtrl.specific.peaks	1099	roadmap_epigenomics	0	0.135091	145	237	980	1053	1053	757	7493	9762	68147	roadmap_epigenomics H3K27me3	NA	NA	H3K27me3	NA	NA	E118-H3K27me3.narrowPeak	110883	1	1
NeuCtrl.specific.peaks	521	roadmap_epigenomics	0	0.105264	203	237	1113	926	1113	759	12540	9704	63100	roadmap_epigenomics H3K9ac	NA	NA	H3K9ac	NA	NA	E038-H3K9ac.narrowPeak	68734	1	1
NeuCtrl.specific.peaks	164	roadmap_epigenomics	0	0.124854	159	237	1026	1018	1026	760	8740	9748	66900	roadmap_epigenomics H3K56ac	NA	NA	H3K56ac	NA	NA	E003-H3K56ac.narrowPeak	86523	1	1
NeuCtrl.specific.peaks	652	roadmap_epigenomics	0	0.0873628	224	237	1163	881	1163	760	15836	9683	59804	roadmap_epigenomics H3K4me3	NA	NA	H3K4me3	NA	NA	E057-H3K4me3.narrowPeak	48550	1	1
NeuCtrl.specific.peaks	1164	roadmap_epigenomics	0	0.100365	208	237	1130	913	1130	760	13317	9699	62323	roadmap_epigenomics H3K4me3	NA	NA	H3K4me3	NA	NA	E123-H3K4me3.narrowPeak	62732	1	1
NeuCtrl.specific.peaks	759	roadmap_epigenomics	0	0.0865417	223	237	1165	884	1165	762	15897	9684	59743	roadmap_epigenomics H3K4me3	NA	NA	H3K4me3	NA	NA	E075-H3K4me3.narrowPeak	84748	1	1
NeuCtrl.specific.peaks	332	roadmap_epigenomics	0	0.0975416	208	237	1140	913	1140	763	13633	9699	62007	roadmap_epigenomics H3K9ac	NA	NA	H3K9ac	NA	NA	E014-H3K9ac.narrowPeak	74764	1	1
NeuCtrl.specific.peaks	760	roadmap_epigenomics	0	0.0892837	214	237	1158	895	1158	763	14996	9693	60644	roadmap_epigenomics H3K9ac	NA	NA	H3K9ac	NA	NA	E075-H3K9ac.narrowPeak	109983	1	1
NeuCtrl.specific.peaks	313	roadmap_epigenomics	0	0.0988535	204	237	1133	923	1133	764	13266	9703	62374	roadmap_epigenomics H3K9ac	NA	NA	H3K9ac	NA	NA	E011-H3K9ac.narrowPeak	58342	1	1
NeuCtrl.specific.peaks	1067	roadmap_epigenomics	0	0.106525	190	237	1106	955	1106	766	11731	9717	63909	roadmap_epigenomics H3K4me3	NA	NA	H3K4me3	NA	NA	E115-H3K4me3.narrowPeak	45894	1	1
NeuCtrl.specific.peaks	1201	roadmap_epigenomics	0	0.0935136	209	237	1151	911	1151	766	14167	9698	61473	roadmap_epigenomics H3K4me3	NA	NA	H3K4me3	NA	NA	E126-H3K4me3.narrowPeak	53084	1	1
NeuCtrl.specific.peaks	213	roadmap_epigenomics	0	0.0987474	201	237	1134	929	1134	767	13113	9706	62527	roadmap_epigenomics H3K79me2	NA	NA	H3K79me2	NA	NA	E005-H3K79me2.narrowPeak	154836	1	1
NeuCtrl.specific.peaks	9	jaspar_motifs	0	0.172194	12	237	848	1219	1219	768	529	9895	75111	jaspar_motifs	NA	NA	NA	NA	NA	CTCF.bed	1467	1	1
NeuCtrl.specific.peaks	551	roadmap_epigenomics	0	0.092992	208	237	1153	913	1153	768	14175	9699	61465	roadmap_epigenomics H3K4me3	NA	NA	H3K4me3	NA	NA	E043-H3K4me3.narrowPeak	41757	1	1
NeuCtrl.specific.peaks	426	roadmap_epigenomics	0	0.0913351	207	237	1156	918	1156	770	14326	9700	61314	roadmap_epigenomics H3K4me3	NA	NA	H3K4me3	NA	NA	E024-H3K4me3.narrowPeak	73659	1	1
NeuCtrl.specific.peaks	520	roadmap_epigenomics	0	0.0951138	203	237	1147	926	1147	770	13637	9704	62003	roadmap_epigenomics H3K4me3	NA	NA	H3K4me3	NA	NA	E038-H3K4me3.narrowPeak	51945	1	1
NeuCtrl.specific.peaks	563	roadmap_epigenomics	0	0.0920469	206	237	1155	919	1155	770	14179	9701	61461	roadmap_epigenomics H3K4me3	NA	NA	H3K4me3	NA	NA	E045-H3K4me3.narrowPeak	50471	1	1
NeuCtrl.specific.peaks	527	roadmap_epigenomics	0	0.0886148	206	237	1160	919	1160	772	14622	9701	61018	roadmap_epigenomics H3K4me3	NA	NA	H3K4me3	NA	NA	E039-H3K4me3.narrowPeak	51153	1	1
NeuCtrl.specific.peaks	514	roadmap_epigenomics	0	0.096289	197	237	1143	940	1143	773	13164	9710	62476	roadmap_epigenomics H3K4me3	NA	NA	H3K4me3	NA	NA	E037-H3K4me3.narrowPeak	49582	1	1
NeuCtrl.specific.peaks	585	roadmap_epigenomics	0	0.0962649	198	237	1144	938	1144	773	13223	9709	62417	roadmap_epigenomics H3K4me3	NA	NA	H3K4me3	NA	NA	E048-H3K4me3.narrowPeak	54033	1	1
NeuCtrl.specific.peaks	726	roadmap_epigenomics	0	0.0806151	208	237	1173	913	1173	774	15894	9699	59746	roadmap_epigenomics H3K4me3	NA	NA	H3K4me3	NA	NA	E070-H3K4me3.narrowPeak	41887	1	1
NeuCtrl.specific.peaks	167	roadmap_epigenomics	0	0.08887	201	237	1159	929	1159	775	14295	9706	61345	roadmap_epigenomics H3K9ac	NA	NA	H3K9ac	NA	NA	E003-H3K9ac.narrowPeak	90320	1	1
NeuCtrl.specific.peaks	1081	roadmap_epigenomics	0	0.0986836	191	237	1136	952	1136	775	12565	9716	63075	roadmap_epigenomics H3K9ac	NA	NA	H3K9ac	NA	NA	E116-H3K9ac.narrowPeak	50587	1	1
NeuCtrl.specific.peaks	246	roadmap_epigenomics	0	0.131487	125	237	996	1094	1094	776	6700	9782	68940	roadmap_epigenomics H2BK120ac	NA	NA	H2BK120ac	NA	NA	E007-H2BK120ac.narrowPeak	115014	1	1
NeuCtrl.specific.peaks	1127	roadmap_epigenomics	0	0.0849038	204	237	1167	923	1167	776	15013	9703	60627	roadmap_epigenomics H3K4me3	NA	NA	H3K4me3	NA	NA	E120-H3K4me3.narrowPeak	47139	1	1
NeuCtrl.specific.peaks	278	roadmap_epigenomics	0	0.0884324	199	237	1161	935	1161	778	14234	9708	61406	roadmap_epigenomics H3K23me2	NA	NA	H3K23me2	NA	NA	E008-H3K23me2.narrowPeak	123664	1	1
NeuCtrl.specific.peaks	368	roadmap_epigenomics	0	0.0847249	201	237	1168	929	1168	778	14857	9706	60783	roadmap_epigenomics H3K4me3	NA	NA	H3K4me3	NA	NA	E017-H3K4me3.narrowPeak	42458	1	1
NeuCtrl.specific.peaks	129	jaspar_motifs	0	0.143008	80	237	946	1154	1154	779	4074	9827	71566	jaspar_motifs	NA	NA	NA	NA	NA	Zfx.bed	37540	1	1
NeuCtrl.specific.peaks	282	roadmap_epigenomics	0	0.12432	137	237	1030	1070	1070	779	7667	9770	67973	roadmap_epigenomics H3K4ac	NA	NA	H3K4ac	NA	NA	E008-H3K4ac.narrowPeak	70528	1	1
NeuCtrl.specific.peaks	467	roadmap_epigenomics	0	0.0901345	194	237	1157	947	1157	780	13721	9713	61919	roadmap_epigenomics H3K4me3	NA	NA	H3K4me3	NA	NA	E030-H3K4me3.narrowPeak	53825	1	1
NeuCtrl.specific.peaks	1075	roadmap_epigenomics	0	0.158886	27	237	894	1208	1208	780	1279	9880	74361	roadmap_epigenomics H3K27me3	NA	NA	H3K27me3	NA	NA	E116-H3K27me3.narrowPeak	17347	1	1
NeuCtrl.specific.peaks	245	roadmap_epigenomics	0	0.136003	99	237	978	1132	1132	782	5226	9808	70414	roadmap_epigenomics H2AK5ac	NA	NA	H2AK5ac	NA	NA	E007-H2AK5ac.narrowPeak	115325	1	1
NeuCtrl.specific.peaks	274	roadmap_epigenomics	0	0.133086	110	237	990	1119	1119	782	5885	9797	69755	roadmap_epigenomics H2BK5ac	NA	NA	H2BK5ac	NA	NA	E008-H2BK5ac.narrowPeak	66853	1	1
NeuCtrl.specific.peaks	1103	roadmap_epigenomics	0	0.0867393	195	237	1164	946	1164	782	14218	9712	61422	roadmap_epigenomics H3K4me3	NA	NA	H3K4me3	NA	NA	E118-H3K4me3.narrowPeak	58469	1	1
NeuCtrl.specific.peaks	982	roadmap_epigenomics	0	0.0884061	191	237	1162	952	1162	784	13760	9716	61880	roadmap_epigenomics H3K9ac	NA	NA	H3K9ac	NA	NA	E103-H3K9ac.narrowPeak	111505	1	1
NeuCtrl.specific.peaks	35	jaspar_motifs	0	0.152758	31	237	914	1205	1205	785	1523	9876	74117	jaspar_motifs	NA	NA	NA	NA	NA	GABPA.bed	7783	1	1
NeuCtrl.specific.peaks	574	roadmap_epigenomics	0	0.0987103	175	237	1135	983	1135	785	11656	9732	63984	roadmap_epigenomics H3K27ac	NA	NA	H3K27ac	NA	NA	E047-H3K27ac.narrowPeak	44487	1	1
NeuCtrl.specific.peaks	988	roadmap_epigenomics	0	0.080395	196	237	1174	944	1174	785	15179	9711	60461	roadmap_epigenomics H3K4me3	NA	NA	H3K4me3	NA	NA	E104-H3K4me3.narrowPeak	42291	1	1
NeuCtrl.specific.peaks	306	roadmap_epigenomics	0	0.081748	189	237	1171	957	1171	788	14537	9718	61103	roadmap_epigenomics H3K4me3	NA	NA	H3K4me3	NA	NA	E010-H3K4me3.narrowPeak	37783	1	1
NeuCtrl.specific.peaks	1115	roadmap_epigenomics	0	0.0779758	180	237	1176	972	1176	795	14508	9727	61132	roadmap_epigenomics H3K4me3	NA	NA	H3K4me3	NA	NA	E119-H3K4me3.narrowPeak	41337	1	1
NeuCtrl.specific.peaks	216	roadmap_epigenomics	0	0.0776291	178	237	1177	976	1177	797	14427	9729	61213	roadmap_epigenomics H4K12ac	NA	NA	H4K12ac	NA	NA	E005-H4K12ac.narrowPeak	157094	1	1
NeuCtrl.specific.peaks	508	roadmap_epigenomics	0	0.0789149	177	237	1175	978	1175	797	14170	9730	61470	roadmap_epigenomics H3K4me3	NA	NA	H3K4me3	NA	NA	E036-H3K4me3.narrowPeak	56289	1	1
NeuCtrl.specific.peaks	723	roadmap_epigenomics	0	0.100852	155	237	1128	1027	1128	797	10298	9752	65342	roadmap_epigenomics H3K27me3	NA	NA	H3K27me3	NA	NA	E070-H3K27me3.narrowPeak	133033	1	1
NeuCtrl.specific.peaks	621	roadmap_epigenomics	0	0.0727614	181	237	1186	971	1186	798	15406	9726	60234	roadmap_epigenomics H3K4me3	NA	NA	H3K4me3	NA	NA	E053-H3K4me3.narrowPeak	36722	1	1
NeuCtrl.specific.peaks	937	roadmap_epigenomics	0	0.0759388	177	237	1180	978	1180	798	14618	9730	61022	roadmap_epigenomics H3K4me3	NA	NA	H3K4me3	NA	NA	E097-H3K4me3.narrowPeak	41559	1	1
NeuCtrl.specific.peaks	498	roadmap_epigenomics	0	0.0819172	172	237	1170	993	1170	800	13420	9735	62220	roadmap_epigenomics H3K4me3	NA	NA	H3K4me3	NA	NA	E034-H3K4me3.narrowPeak	37099	1	1
NeuCtrl.specific.peaks	319	roadmap_epigenomics	0	0.0735037	169	237	1183	997	1183	806	14448	9738	61192	roadmap_epigenomics H3K4me3	NA	NA	H3K4me3	NA	NA	E012-H3K4me3.narrowPeak	42281	1	1
NeuCtrl.specific.peaks	803	roadmap_epigenomics	0	0.127911	67	237	1014	1167	1167	806	3823	9840	71817	roadmap_epigenomics H3K9me3	NA	NA	H3K9me3	NA	NA	E081-H3K9me3.narrowPeak	24156	1	1
NeuCtrl.specific.peaks	837	roadmap_epigenomics	0	0.0729822	170	237	1185	995	1185	806	14602	9737	61038	roadmap_epigenomics H3K4me3	NA	NA	H3K4me3	NA	NA	E085-H3K4me3.narrowPeak	43583	1	1
NeuCtrl.specific.peaks	852	roadmap_epigenomics	0	0.0731154	169	237	1184	997	1184	806	14510	9738	61130	roadmap_epigenomics H3K4me3	NA	NA	H3K4me3	NA	NA	E087-H3K4me3.narrowPeak	35953	1	1
NeuCtrl.specific.peaks	916	roadmap_epigenomics	0	0.0759952	166	237	1179	1006	1179	807	13855	9741	61785	roadmap_epigenomics H3K4me3	NA	NA	H3K4me3	NA	NA	E094-H3K4me3.narrowPeak	88048	1	1
NeuCtrl.specific.peaks	1105	roadmap_epigenomics	0	0.0854272	159	237	1166	1018	1166	807	12127	9748	63513	roadmap_epigenomics H3K9ac	NA	NA	H3K9ac	NA	NA	E118-H3K9ac.narrowPeak	55312	1	1
NeuCtrl.specific.peaks	994	roadmap_epigenomics	0	0.0704176	169	237	1191	997	1191	808	14956	9738	60684	roadmap_epigenomics H3K4me3	NA	NA	H3K4me3	NA	NA	E105-H3K4me3.narrowPeak	41942	1	1
NeuCtrl.specific.peaks	663	roadmap_epigenomics	0	0.0845903	158	237	1169	1022	1169	809	12162	9749	63478	roadmap_epigenomics H3K27ac	NA	NA	H3K27ac	NA	NA	E059-H3K27ac.narrowPeak	103962	1	1
NeuCtrl.specific.peaks	928	roadmap_epigenomics	0	0.075217	164	237	1181	1010	1181	809	13832	9743	61808	roadmap_epigenomics H3K4me3	NA	NA	H3K4me3	NA	NA	E096-H3K4me3.narrowPeak	96339	1	1
NeuCtrl.specific.peaks	1027	roadmap_epigenomics	0	0.0763824	162	237	1178	1014	1178	810	13520	9745	62120	roadmap_epigenomics H3K4me3	NA	NA	H3K4me3	NA	NA	E110-H3K4me3.narrowPeak	51780	1	1
NeuCtrl.specific.peaks	210	roadmap_epigenomics	0	0.0696405	164	237	1193	1010	1193	813	14724	9743	60916	roadmap_epigenomics H3K4me2	NA	NA	H3K4me2	NA	NA	E005-H3K4me2.narrowPeak	62088	1	1
NeuCtrl.specific.peaks	503	roadmap_epigenomics	0	0.0717944	161	237	1187	1015	1187	813	14149	9746	61491	roadmap_epigenomics H3K4me3	NA	NA	H3K4me3	NA	NA	E035-H3K4me3.narrowPeak	47642	1	1
NeuCtrl.specific.peaks	845	roadmap_epigenomics	0	0.0715963	159	237	1188	1018	1188	814	14035	9748	61605	roadmap_epigenomics H3K4me3	NA	NA	H3K4me3	NA	NA	E086-H3K4me3.narrowPeak	45295	1	1
NeuCtrl.specific.peaks	227	roadmap_epigenomics	0	0.080787	150	237	1172	1040	1172	816	12093	9757	63547	roadmap_epigenomics H3K14ac	NA	NA	H3K14ac	NA	NA	E006-H3K14ac.narrowPeak	124602	1	1
NeuCtrl.specific.peaks	578	roadmap_epigenomics	0	0.075087	153	237	1182	1031	1182	817	13071	9754	62569	roadmap_epigenomics H3K4me3	NA	NA	H3K4me3	NA	NA	E047-H3K4me3.narrowPeak	39646	1	1
NeuCtrl.specific.peaks	673	roadmap_epigenomics	0	0.0688581	160	237	1197	1017	1197	817	14561	9747	61079	roadmap_epigenomics H3K4me3	NA	NA	H3K4me3	NA	NA	E061-H3K4me3.narrowPeak	39412	1	1
NeuCtrl.specific.peaks	300	roadmap_epigenomics	0	0.0691726	153	237	1196	1031	1196	821	13982	9754	61658	roadmap_epigenomics H3K4me3	NA	NA	H3K4me3	NA	NA	E009-H3K4me3.narrowPeak	38862	1	1
NeuCtrl.specific.peaks	353	roadmap_epigenomics	0	0.0978196	128	237	1138	1090	1138	822	8927	9779	66713	roadmap_epigenomics H2AK9ac	NA	NA	H2AK9ac	NA	NA	E017-H2AK9ac.narrowPeak	85399	1	1
NeuCtrl.specific.peaks	828	roadmap_epigenomics	0	0.0670888	153	237	1201	1031	1201	823	14334	9754	61306	roadmap_epigenomics H3K4me3	NA	NA	H3K4me3	NA	NA	E084-H3K4me3.narrowPeak	40172	1	1
NeuCtrl.specific.peaks	453	roadmap_epigenomics	0	0.0710375	147	237	1189	1047	1189	824	13232	9760	62408	roadmap_epigenomics H3K4me3	NA	NA	H3K4me3	NA	NA	E028-H3K4me3.narrowPeak	55009	1	1
NeuCtrl.specific.peaks	846	roadmap_epigenomics	0	0.0704559	147	237	1190	1047	1190	825	13322	9760	62318	roadmap_epigenomics H3K9ac	NA	NA	H3K9ac	NA	NA	E086-H3K9ac.narrowPeak	45056	1	1
NeuCtrl.specific.peaks	961	roadmap_epigenomics	0	0.0670064	152	237	1202	1037	1202	825	14271	9755	61369	roadmap_epigenomics H3K4me3	NA	NA	H3K4me3	NA	NA	E100-H3K4me3.narrowPeak	39277	1	1
NeuCtrl.specific.peaks	907	roadmap_epigenomics	0	0.0694034	147	237	1195	1047	1195	826	13488	9760	62152	roadmap_epigenomics H3K4me3	NA	NA	H3K4me3	NA	NA	E093-H3K4me3.narrowPeak	37430	1	1
NeuCtrl.specific.peaks	72	jaspar_motifs	0	0.124065	22	237	1031	1212	1212	827	1333	9885	74307	jaspar_motifs	NA	NA	NA	NA	NA	NHLH1.bed	9256	1	1
NeuCtrl.specific.peaks	898	roadmap_epigenomics	0	0.0644062	150	237	1207	1040	1207	828	14576	9757	61064	roadmap_epigenomics H3K4me3	NA	NA	H3K4me3	NA	NA	E092-H3K4me3.narrowPeak	39300	1	1
NeuCtrl.specific.peaks	1228	roadmap_epigenomics	0	0.0694576	143	237	1194	1057	1194	829	13172	9764	62468	roadmap_epigenomics H3K9ac	NA	NA	H3K9ac	NA	NA	E128-H3K9ac.narrowPeak	50427	1	1
NeuCtrl.specific.peaks	649	roadmap_epigenomics	0	0.0959742	117	237	1146	1108	1146	830	8376	9790	67264	roadmap_epigenomics H3K27me3	NA	NA	H3K27me3	NA	NA	E057-H3K27me3.narrowPeak	98328	1	1
NeuCtrl.specific.peaks	271	roadmap_epigenomics	0	0.109435	74	237	1094	1162	1162	831	4867	9833	70773	roadmap_epigenomics H2BK12ac	NA	NA	H2BK12ac	NA	NA	E008-H2BK12ac.narrowPeak	46031	1	1
NeuCtrl.specific.peaks	272	roadmap_epigenomics	0	0.10985	72	237	1091	1164	1164	831	4726	9835	70914	roadmap_epigenomics H2BK15ac	NA	NA	H2BK15ac	NA	NA	E008-H2BK15ac.narrowPeak	52215	1	1
NeuCtrl.specific.peaks	489	roadmap_epigenomics	0	0.0681774	141	237	1198	1060	1198	832	13219	9766	62421	roadmap_epigenomics H3K4me3	NA	NA	H3K4me3	NA	NA	E033-H3K4me3.narrowPeak	42900	1	1
NeuCtrl.specific.peaks	693	roadmap_epigenomics	0	0.0676804	141	237	1200	1060	1200	832	13299	9766	62341	roadmap_epigenomics H3K4me3	NA	NA	H3K4me3	NA	NA	E065-H3K4me3.narrowPeak	39937	1	1
NeuCtrl.specific.peaks	1226	roadmap_epigenomics	0	0.0647495	140	237	1206	1063	1206	835	13710	9767	61930	roadmap_epigenomics H3K4me3	NA	NA	H3K4me3	NA	NA	E128-H3K4me3.narrowPeak	38040	1	1
NeuCtrl.specific.peaks	853	roadmap_epigenomics	0	0.0649096	139	237	1205	1065	1205	836	13601	9768	62039	roadmap_epigenomics H3K9ac	NA	NA	H3K9ac	NA	NA	E087-H3K9ac.narrowPeak	62373	1	1
NeuCtrl.specific.peaks	20	jaspar_motifs	0	0.117704	19	237	1059	1215	1215	837	1215	9888	74425	jaspar_motifs	NA	NA	NA	NA	NA	Egr1.bed	6138	1	1
NeuCtrl.specific.peaks	259	roadmap_epigenomics	0	0.0631404	139	237	1210	1065	1210	837	13912	9768	61728	roadmap_epigenomics H3K4me3	NA	NA	H3K4me3	NA	NA	E007-H3K4me3.narrowPeak	87860	1	1
NeuCtrl.specific.peaks	1000	roadmap_epigenomics	0	0.0669574	137	237	1203	1070	1203	837	13098	9770	62542	roadmap_epigenomics H3K4me3	NA	NA	H3K4me3	NA	NA	E106-H3K4me3.narrowPeak	68911	1	1
NeuCtrl.specific.peaks	163	roadmap_epigenomics	0	0.0601143	137	237	1217	1070	1217	841	14307	9770	61333	roadmap_epigenomics H3K4me3	NA	NA	H3K4me3	NA	NA	E003-H3K4me3.narrowPeak	42194	1	1
NeuCtrl.specific.peaks	794	roadmap_epigenomics	0	0.0599894	138	237	1218	1068	1218	841	14417	9769	61223	roadmap_epigenomics H3K4me3	NA	NA	H3K4me3	NA	NA	E080-H3K4me3.narrowPeak	34360	1	1
NeuCtrl.specific.peaks	880	roadmap_epigenomics	0	0.0608892	137	237	1215	1070	1215	841	14159	9770	61481	roadmap_epigenomics H3K4me3	NA	NA	H3K4me3	NA	NA	E090-H3K4me3.narrowPeak	35082	1	1
NeuCtrl.specific.peaks	667	roadmap_epigenomics	0	0.059943	136	237	1219	1076	1219	844	14254	9771	61386	roadmap_epigenomics H3K4me3	NA	NA	H3K4me3	NA	NA	E059-H3K4me3.narrowPeak	47608	1	1
NeuCtrl.specific.peaks	922	roadmap_epigenomics	0	0.0608381	134	237	1216	1080	1216	844	13912	9773	61728	roadmap_epigenomics H3K4me3	NA	NA	H3K4me3	NA	NA	E095-H3K4me3.narrowPeak	41783	1	1
NeuCtrl.specific.peaks	211	roadmap_epigenomics	0	0.061005	132	237	1213	1084	1213	845	13709	9775	61931	roadmap_epigenomics H3K4me3	NA	NA	H3K4me3	NA	NA	E005-H3K4me3.narrowPeak	88921	1	1
NeuCtrl.specific.peaks	285	roadmap_epigenomics	0	0.0581481	136	237	1223	1076	1223	845	14609	9771	61031	roadmap_epigenomics H3K4me3	NA	NA	H3K4me3	NA	NA	E008-H3K4me3.narrowPeak	59423	1	1
NeuCtrl.specific.peaks	325	roadmap_epigenomics	0	0.0609615	132	237	1214	1084	1214	845	13717	9775	61923	roadmap_epigenomics H3K4me3	NA	NA	H3K4me3	NA	NA	E013-H3K4me3.narrowPeak	28039	1	1
NeuCtrl.specific.peaks	679	roadmap_epigenomics	0	0.0623529	130	237	1212	1087	1212	845	13295	9777	62345	roadmap_epigenomics H3K4me3	NA	NA	H3K4me3	NA	NA	E062-H3K4me3.narrowPeak	34385	1	1
NeuCtrl.specific.peaks	946	roadmap_epigenomics	0	0.0598866	133	237	1220	1082	1220	846	14005	9774	61635	roadmap_epigenomics H3K4me3	NA	NA	H3K4me3	NA	NA	E098-H3K4me3.narrowPeak	57341	1	1
NeuCtrl.specific.peaks	248	roadmap_epigenomics	0	0.0934761	81	237	1152	1152	1152	847	6130	9826	69510	roadmap_epigenomics H2BK15ac	NA	NA	H2BK15ac	NA	NA	E007-H2BK15ac.narrowPeak	91381	1	1
NeuCtrl.specific.peaks	572	roadmap_epigenomics	0	0.0631931	123	237	1209	1096	1209	847	12551	9784	63089	roadmap_epigenomics H3K4me3	NA	NA	H3K4me3	NA	NA	E046-H3K4me3.narrowPeak	33282	1	1
NeuCtrl.specific.peaks	481	roadmap_epigenomics	0	0.0625764	123	237	1211	1096	1211	848	12654	9784	62986	roadmap_epigenomics H3K4me3	NA	NA	H3K4me3	NA	NA	E032-H3K4me3.narrowPeak	31445	1	1
NeuCtrl.specific.peaks	675	roadmap_epigenomics	0	0.069726	111	237	1192	1117	1192	849	10574	9796	65066	roadmap_epigenomics H3K27ac	NA	NA	H3K27ac	NA	NA	E062-H3K27ac.narrowPeak	51877	1	1
NeuCtrl.specific.peaks	472	roadmap_epigenomics	0	0.0639463	120	237	1208	1104	1208	850	12170	9787	63470	roadmap_epigenomics H3K4me3	NA	NA	H3K4me3	NA	NA	E031-H3K4me3.narrowPeak	39911	1	1
NeuCtrl.specific.peaks	802	roadmap_epigenomics	0	0.0668343	117	237	1204	1108	1204	850	11474	9790	64166	roadmap_epigenomics H3K4me3	NA	NA	H3K4me3	NA	NA	E081-H3K4me3.narrowPeak	47536	1	1
NeuCtrl.specific.peaks	153	roadmap_epigenomics	0	0.10082	49	237	1129	1188	1188	851	3554	9858	72086	roadmap_epigenomics H3K14ac	NA	NA	H3K14ac	NA	NA	E003-H3K14ac.narrowPeak	30279	1	1
NeuCtrl.specific.peaks	236	roadmap_epigenomics	0	0.0558499	126	237	1226	1092	1226	852	14177	9781	61463	roadmap_epigenomics H3K4me3	NA	NA	H3K4me3	NA	NA	E006-H3K4me3.narrowPeak	112065	1	1
NeuCtrl.specific.peaks	871	roadmap_epigenomics	0	0.0564309	123	237	1225	1096	1225	853	13781	9784	61859	roadmap_epigenomics H3K4me3	NA	NA	H3K4me3	NA	NA	E089-H3K4me3.narrowPeak	32267	1	1
NeuCtrl.specific.peaks	256	roadmap_epigenomics	0	0.0992717	44	237	1132	1194	1194	854	3253	9863	72387	roadmap_epigenomics H3K4ac	NA	NA	H3K4ac	NA	NA	E007-H3K4ac.narrowPeak	45606	1	1
NeuCtrl.specific.peaks	415	roadmap_epigenomics	0	0.0538615	123	237	1228	1096	1228	854	14314	9784	61326	roadmap_epigenomics H3K4me3	NA	NA	H3K4me3	NA	NA	E022-H3K4me3.narrowPeak	75443	1	1
NeuCtrl.specific.peaks	1041	roadmap_epigenomics	0	0.0577131	122	237	1224	1101	1224	854	13438	9785	62202	roadmap_epigenomics H3K4me3	NA	NA	H3K4me3	NA	NA	E112-H3K4me3.narrowPeak	28788	1	1
NeuCtrl.specific.peaks	187	roadmap_epigenomics	0	0.0587789	119	237	1221	1106	1221	855	12964	9788	62676	roadmap_epigenomics H3K4me2	NA	NA	H3K4me2	NA	NA	E004-H3K4me2.narrowPeak	59077	1	1
NeuCtrl.specific.peaks	1022	roadmap_epigenomics	0	0.0583103	117	237	1222	1108	1222	856	12866	9790	62774	roadmap_epigenomics H3K4me3	NA	NA	H3K4me3	NA	NA	E109-H3K4me3.narrowPeak	65120	1	1
NeuCtrl.specific.peaks	214	roadmap_epigenomics	0	0.0679563	97	237	1199	1136	1199	857	9608	9810	66032	roadmap_epigenomics H3K9ac	NA	NA	H3K9ac	NA	NA	E005-H3K9ac.narrowPeak	76255	1	1
NeuCtrl.specific.peaks	785	roadmap_epigenomics	0	0.0507892	112	237	1229	1114	1229	860	13900	9795	61740	roadmap_epigenomics H3K4me3	NA	NA	H3K4me3	NA	NA	E079-H3K4me3.narrowPeak	56350	1	1
NeuCtrl.specific.peaks	462	roadmap_epigenomics	0	0.0550781	105	237	1227	1125	1227	863	12316	9802	63324	roadmap_epigenomics H3K4me3	NA	NA	H3K4me3	NA	NA	E029-H3K4me3.narrowPeak	29603	1	1
NeuCtrl.specific.peaks	889	roadmap_epigenomics	0	0.046538	92	237	1230	1141	1230	869	12681	9815	62959	roadmap_epigenomics H3K4me3	NA	NA	H3K4me3	NA	NA	E091-H3K4me3.narrowPeak	33506	1	1
NeuCtrl.specific.peaks	952	roadmap_epigenomics	0	0.0458199	92	237	1231	1141	1231	870	12846	9815	62794	roadmap_epigenomics H3K4me3	NA	NA	H3K4me3	NA	NA	E099-H3K4me3.narrowPeak	38267	1	1
NeuCtrl.specific.peaks	406	roadmap_epigenomics	0	0.0375474	79	237	1233	1158	1233	876	13338	9828	62302	roadmap_epigenomics H3K4me3	NA	NA	H3K4me3	NA	NA	E021-H3K4me3.narrowPeak	38907	1	1
NeuCtrl.specific.peaks	188	roadmap_epigenomics	0	0.0365706	71	237	1234	1165	1234	879	12469	9836	63171	roadmap_epigenomics H3K4me3	NA	NA	H3K4me3	NA	NA	E004-H3K4me3.narrowPeak	41041	1	1
NeuCtrl.specific.peaks	1097	roadmap_epigenomics	0	0.0433734	50	237	1232	1187	1232	885	7920	9857	67720	roadmap_epigenomics H2A.Z	NA	NA	H2A.Z	NA	NA	E118-H2A.Z.narrowPeak	24228	1	1
NeuCtrl.specific.peaks	141	roadmap_epigenomics	0	0.0142298	16	237	1235	1217	1235	896	7728	9891	67912	roadmap_epigenomics H3K9ac	NA	NA	H3K9ac	NA	NA	E002-H3K9ac.narrowPeak	18736	1	1
NeuCtrl.specific.peaks	19	jaspar_motifs	0	0	0	237	1236	1236	1236	903	15	9907	75625	jaspar_motifs	NA	NA	NA	NA	NA	EWSR1-FLI1.bed	253	1	1
NeuCtrl.specific.peaks	74	jaspar_motifs	0	0	0	237	1236	1236	1236	903	5	9907	75635	jaspar_motifs	NA	NA	NA	NA	NA	NR1H2__RXRA.bed	89	1	1
NeuCtrl.specific.peaks	87	jaspar_motifs	0	0	0	237	1236	1236	1236	903	2	9907	75638	jaspar_motifs	NA	NA	NA	NA	NA	Pax4.bed	10	1	1
NeuCtrl.specific.peaks	88	jaspar_motifs	0	0	0	237	1236	1236	1236	903	6	9907	75634	jaspar_motifs	NA	NA	NA	NA	NA	Pax5.bed	86	1	1
NeuCtrl.specific.peaks	121	jaspar_motifs	0	0	0	237	1236	1236	1236	903	1	9907	75639	jaspar_motifs	NA	NA	NA	NA	NA	TP53.bed	3	1	1
