# Supplementary material for: Chromatin accessibility mapping of the striatum identifies tyrosine kinase FYN as a therapeutic target for heroin use disorder
Source: Nat Commun. 2020 Sep 14;11:4634. doi: 10.1038/s41467-020-18114-3 (PMC7490718; doi:10.1038/s41467-020-18114-3)
Supplement: Supplementary file 10 — Supplementary Data 7 [file 41467_2020_18114_MOESM10_ESM.xlsx]

## Sheet: Supplementary Table 6.txt
userSet	dbSet	collection	pValueLog	oddsRatio	support	rnkPV	rnkOR	rnkSup	maxRnk	meanRnk	b	c	d	description	cellType	tissue	antibody	treatment	dataSource	filename	size	pValue	adj.pValue
GliaHrn.specific.peaks	636	roadmap_epigenomics	41.1126	1.54424	1622	1	3	614	614	206	3900	11539	42845	roadmap_epigenomics H3K9me3	NA	NA	H3K9me3	NA	NA	E055-H3K9me3.narrowPeak	439295	7.72e-42	9.57e-39
GliaHrn.specific.peaks	645	roadmap_epigenomics	32.1203	1.51507	1342	2	4	721	721	242	3259	11819	43486	roadmap_epigenomics H3K9me3	NA	NA	H3K9me3	NA	NA	E056-H3K9me3.narrowPeak	314861	7.58e-33	4.7e-30
GliaHrn.specific.peaks	374	roadmap_epigenomics	21.6177	1.39717	1330	3	13	724	724	247	3481	11831	43264	roadmap_epigenomics H3K9me3	NA	NA	H3K9me3	NA	NA	E017-H3K9me3.narrowPeak	418822	2.41e-22	9.97e-20
GliaHrn.specific.peaks	1155	roadmap_epigenomics	16.6007	1.50957	654	4	5	977	977	329	1565	12507	45180	roadmap_epigenomics H3K9me3	NA	NA	H3K9me3	NA	NA	E122-H3K9me3.narrowPeak	224854	2.51e-17	7.77e-15
GliaHrn.specific.peaks	729	roadmap_epigenomics	14.9004	1.32487	1234	5	28	774	774	269	3386	11927	43359	roadmap_epigenomics H3K27me3	NA	NA	H3K27me3	NA	NA	E071-H3K27me3.narrowPeak	129482	1.26e-15	3.12e-13
GliaHrn.specific.peaks	463	roadmap_epigenomics	13.6428	1.37109	882	6	22	902	902	310	2327	12279	44418	roadmap_epigenomics H3K9me3	NA	NA	H3K9me3	NA	NA	E029-H3K9me3.narrowPeak	223546	2.28e-14	4.7e-12
GliaHrn.specific.peaks	659	roadmap_epigenomics	13.4131	1.3721	861	7	20	910	910	312	2269	12300	44476	roadmap_epigenomics H3K9me3	NA	NA	H3K9me3	NA	NA	E058-H3K9me3.narrowPeak	301218	3.86e-14	6.84e-12
GliaHrn.specific.peaks	717	roadmap_epigenomics	12.8846	1.41539	684	8	10	968	968	329	1743	12477	45002	roadmap_epigenomics H3K27me3	NA	NA	H3K27me3	NA	NA	E069-H3K27me3.narrowPeak	78312	1.3e-13	2.02e-11
GliaHrn.specific.peaks	749	roadmap_epigenomics	12.1107	1.39602	690	9	14	965	965	329	1782	12471	44963	roadmap_epigenomics H3K27me3	NA	NA	H3K27me3	NA	NA	E074-H3K27me3.narrowPeak	137200	7.75e-13	1.07e-10
GliaHrn.specific.peaks	624	roadmap_epigenomics	11.4928	1.3782	702	10	17	961	961	329	1836	12459	44909	roadmap_epigenomics H3K36me3	NA	NA	H3K36me3	NA	NA	E054-H3K36me3.narrowPeak	221927	3.21e-12	3.99e-10
GliaHrn.specific.peaks	454	roadmap_epigenomics	11.3087	1.42294	573	11	9	1008	1008	343	1449	12588	45296	roadmap_epigenomics H3K9me3	NA	NA	H3K9me3	NA	NA	E028-H3K9me3.narrowPeak	192967	4.91e-12	5.54e-10
GliaHrn.specific.peaks	619	roadmap_epigenomics	10.3088	1.37139	639	12	21	983	983	339	1677	12522	45068	roadmap_epigenomics H3K36me3	NA	NA	H3K36me3	NA	NA	E053-H3K36me3.narrowPeak	193851	4.91e-11	5.08e-09
GliaHrn.specific.peaks	573	roadmap_epigenomics	9.85656	1.30069	873	13	36	906	906	318	2421	12288	44324	roadmap_epigenomics H3K9me3	NA	NA	H3K9me3	NA	NA	E046-H3K9me3.narrowPeak	220175	1.39e-10	1.33e-08
GliaHrn.specific.peaks	442	roadmap_epigenomics	9.68188	1.21818	1557	14	63	634	634	237	4638	11604	42107	roadmap_epigenomics H3K36me3	NA	NA	H3K36me3	NA	NA	E027-H3K36me3.narrowPeak	455242	2.08e-10	1.84e-08
GliaHrn.specific.peaks	593	roadmap_epigenomics	9.41225	1.43414	446	15	8	1057	1057	360	1116	12715	45629	roadmap_epigenomics H3K9me3	NA	NA	H3K9me3	NA	NA	E049-H3K9me3.narrowPeak	233438	3.87e-10	3.2e-08
GliaHrn.specific.peaks	617	roadmap_epigenomics	8.94729	1.44071	411	16	7	1068	1068	364	1023	12750	45722	roadmap_epigenomics H3K9me3	NA	NA	H3K9me3	NA	NA	E052-H3K9me3.narrowPeak	148368	1.13e-09	8.75e-08
GliaHrn.specific.peaks	1239	roadmap_epigenomics	8.71459	1.40598	455	17	12	1055	1055	361	1161	12706	45584	roadmap_epigenomics H3K9me3	NA	NA	H3K9me3	NA	NA	E129-H3K9me3.narrowPeak	180296	1.93e-09	1.41e-07
GliaHrn.specific.peaks	711	roadmap_epigenomics	8.18724	1.28156	788	18	43	931	931	331	2213	12373	44532	roadmap_epigenomics H3K36me3	NA	NA	H3K36me3	NA	NA	E068-H3K36me3.narrowPeak	230989	6.5e-09	4.48e-07
GliaHrn.specific.peaks	730	roadmap_epigenomics	7.83283	1.27612	774	19	45	937	937	334	2182	12387	44563	roadmap_epigenomics H3K36me3	NA	NA	H3K36me3	NA	NA	E071-H3K36me3.narrowPeak	193708	1.47e-08	9.59e-07
GliaHrn.specific.peaks	735	roadmap_epigenomics	7.6961	1.25755	859	20	49	911	911	327	2459	12302	44286	roadmap_epigenomics H3K27me3	NA	NA	H3K27me3	NA	NA	E072-H3K27me3.narrowPeak	109795	2.01e-08	1.25e-06
GliaHrn.specific.peaks	694	roadmap_epigenomics	7.66783	1.47029	311	21	6	1107	1107	378	757	12850	45988	roadmap_epigenomics H3K9me3	NA	NA	H3K9me3	NA	NA	E065-H3K9me3.narrowPeak	124528	2.15e-08	1.27e-06
GliaHrn.specific.peaks	599	roadmap_epigenomics	7.62479	1.22219	1117	22	59	819	819	300	3297	12044	43448	roadmap_epigenomics H3K36me3	NA	NA	H3K36me3	NA	NA	E050-H3K36me3.narrowPeak	262887	2.37e-08	1.34e-06
GliaHrn.specific.peaks	718	roadmap_epigenomics	7.56182	1.28586	698	23	39	963	963	342	1951	12463	44794	roadmap_epigenomics H3K36me3	NA	NA	H3K36me3	NA	NA	E069-H3K36me3.narrowPeak	210244	2.74e-08	1.48e-06
GliaHrn.specific.peaks	703	roadmap_epigenomics	7.24828	1.27384	716	24	46	956	956	342	2020	12445	44725	roadmap_epigenomics H3K27me3	NA	NA	H3K27me3	NA	NA	E067-H3K27me3.narrowPeak	102064	5.65e-08	2.86e-06
GliaHrn.specific.peaks	665	roadmap_epigenomics	7.2393	1.32713	525	25	27	1024	1024	359	1419	12636	45326	roadmap_epigenomics H3K36me3	NA	NA	H3K36me3	NA	NA	E059-H3K36me3.narrowPeak	98759	5.76e-08	2.86e-06
GliaHrn.specific.peaks	935	roadmap_epigenomics	7.19554	1.2449	868	26	54	908	908	329	2509	12293	44236	roadmap_epigenomics H3K36me3	NA	NA	H3K36me3	NA	NA	E097-H3K36me3.narrowPeak	343169	6.37e-08	3.04e-06
GliaHrn.specific.peaks	610	roadmap_epigenomics	6.99126	1.31141	548	27	34	1013	1013	358	1499	12613	45246	roadmap_epigenomics H3K9me3	NA	NA	H3K9me3	NA	NA	E051-H3K9me3.narrowPeak	399748	1.02e-07	4.58e-06
GliaHrn.specific.peaks	774	roadmap_epigenomics	6.985	1.32019	522	28	31	1026	1026	362	1418	12639	45327	roadmap_epigenomics H3K9me3	NA	NA	H3K9me3	NA	NA	E077-H3K9me3.narrowPeak	223579	1.04e-07	4.58e-06
GliaHrn.specific.peaks	736	roadmap_epigenomics	6.90416	1.24882	802	29	52	925	925	335	2309	12359	44436	roadmap_epigenomics H3K36me3	NA	NA	H3K36me3	NA	NA	E072-H3K36me3.narrowPeak	221931	1.25e-07	5.17e-06
GliaHrn.specific.peaks	742	roadmap_epigenomics	6.9029	1.22124	996	30	61	873	873	321	2937	12165	43808	roadmap_epigenomics H3K27me3	NA	NA	H3K27me3	NA	NA	E073-H3K27me3.narrowPeak	123494	1.25e-07	5.17e-06
GliaHrn.specific.peaks	733	roadmap_epigenomics	6.79042	1.56458	205	31	2	1147	1147	393	468	12956	46277	roadmap_epigenomics H3K9me3	NA	NA	H3K9me3	NA	NA	E071-H3K9me3.narrowPeak	136401	1.62e-07	6.48e-06
GliaHrn.specific.peaks	684	roadmap_epigenomics	6.75698	1.21386	1034	32	66	857	857	318	3068	12127	43677	roadmap_epigenomics H3K36me3	NA	NA	H3K36me3	NA	NA	E063-H3K36me3.narrowPeak	257239	1.75e-07	6.78e-06
GliaHrn.specific.peaks	1174	roadmap_epigenomics	6.38266	1.18673	1250	33	78	765	765	292	3798	11911	42947	roadmap_epigenomics H3K36me3	NA	NA	H3K36me3	NA	NA	E124-H3K36me3.narrowPeak	195185	4.14e-07	1.56e-05
GliaHrn.specific.peaks	750	roadmap_epigenomics	6.23337	1.36835	361	34	23	1090	1090	382	944	12800	45801	roadmap_epigenomics H3K36me3	NA	NA	H3K36me3	NA	NA	E074-H3K36me3.narrowPeak	154109	5.84e-07	2.13e-05
GliaHrn.specific.peaks	808	roadmap_epigenomics	6.13287	1.22188	856	35	60	912	912	336	2518	12305	44227	roadmap_epigenomics H3K36me3	NA	NA	H3K36me3	NA	NA	E082-H3K36me3.narrowPeak	205436	7.36e-07	2.61e-05
GliaHrn.specific.peaks	991	roadmap_epigenomics	6.11845	1.23465	770	36	57	938	938	344	2240	12391	44505	roadmap_epigenomics H3K27me3	NA	NA	H3K27me3	NA	NA	E105-H3K27me3.narrowPeak	139774	7.61e-07	2.62e-05
GliaHrn.specific.peaks	944	roadmap_epigenomics	6.09849	1.18548	1195	37	79	792	792	303	3632	11966	43113	roadmap_epigenomics H3K36me3	NA	NA	H3K36me3	NA	NA	E098-H3K36me3.narrowPeak	278420	7.97e-07	2.67e-05
GliaHrn.specific.peaks	304	roadmap_epigenomics	5.94306	1.17919	1237	38	82	772	772	297	3780	11924	42965	roadmap_epigenomics H3K36me3	NA	NA	H3K36me3	NA	NA	E010-H3K36me3.narrowPeak	378521	1.14e-06	3.72e-05
GliaHrn.specific.peaks	811	roadmap_epigenomics	5.92845	1.37737	327	39	18	1102	1102	386	849	12834	45896	roadmap_epigenomics H3K9me3	NA	NA	H3K9me3	NA	NA	E082-H3K9me3.narrowPeak	165884	1.18e-06	3.75e-05
GliaHrn.specific.peaks	589	roadmap_epigenomics	5.70035	1.19071	1039	40	76	854	854	323	3139	12122	43606	roadmap_epigenomics H3K36me3	NA	NA	H3K36me3	NA	NA	E049-H3K36me3.narrowPeak	236346	1.99e-06	6.18e-05
GliaHrn.specific.peaks	677	roadmap_epigenomics	5.64963	1.17017	1282	41	94	754	754	296	3947	11879	42798	roadmap_epigenomics H3K36me3	NA	NA	H3K36me3	NA	NA	E062-H3K36me3.narrowPeak	254027	2.24e-06	6.78e-05
GliaHrn.specific.peaks	791	roadmap_epigenomics	5.55965	1.11549	2938	42	124	320	320	162	9576	10223	37169	roadmap_epigenomics H3K27me3	NA	NA	H3K27me3	NA	NA	E080-H3K27me3.narrowPeak	290880	2.76e-06	8.14e-05
GliaHrn.specific.peaks	1106	roadmap_epigenomics	5.46768	1.39398	277	43	15	1117	1117	392	710	12884	46035	roadmap_epigenomics H3K9me3	NA	NA	H3K9me3	NA	NA	E118-H3K9me3.narrowPeak	97156	3.41e-06	9.82e-05
GliaHrn.specific.peaks	607	roadmap_epigenomics	5.44489	1.16863	1244	44	96	768	768	303	3833	11917	42912	roadmap_epigenomics H3K36me3	NA	NA	H3K36me3	NA	NA	E051-H3K36me3.narrowPeak	355966	3.59e-06	0.000101177
GliaHrn.specific.peaks	681	roadmap_epigenomics	5.4118	1.32113	383	45	30	1078	1078	384	1037	12778	45708	roadmap_epigenomics H3K9me3	NA	NA	H3K9me3	NA	NA	E062-H3K9me3.narrowPeak	97830	3.87e-06	0.000106759
GliaHrn.specific.peaks	926	roadmap_epigenomics	5.36451	1.16404	1289	46	98	749	749	298	3988	11872	42757	roadmap_epigenomics H3K36me3	NA	NA	H3K36me3	NA	NA	E096-H3K36me3.narrowPeak	338408	4.32e-06	0.000116454
GliaHrn.specific.peaks	441	roadmap_epigenomics	5.19201	1.16036	1292	47	99	744	744	297	4009	11869	42736	roadmap_epigenomics H3K27me3	NA	NA	H3K27me3	NA	NA	E027-H3K27me3.narrowPeak	319603	6.43e-06	0.000169558
GliaHrn.specific.peaks	668	roadmap_epigenomics	5.15106	1.29526	416	48	37	1064	1064	383	1149	12745	45596	roadmap_epigenomics H3K9me3	NA	NA	H3K9me3	NA	NA	E059-H3K9me3.narrowPeak	85245	7.06e-06	0.00018244
GliaHrn.specific.peaks	546	roadmap_epigenomics	5.10662	1.34822	312	49	26	1106	1106	394	827	12849	45918	roadmap_epigenomics H3K9me3	NA	NA	H3K9me3	NA	NA	E042-H3K9me3.narrowPeak	78769	7.82e-06	0.000197971
GliaHrn.specific.peaks	704	roadmap_epigenomics	5.03686	1.23944	584	50	55	1000	1000	368	1688	12577	45057	roadmap_epigenomics H3K36me3	NA	NA	H3K36me3	NA	NA	E067-H3K36me3.narrowPeak	195831	9.19e-06	0.000227822
GliaHrn.specific.peaks	460	roadmap_epigenomics	5.00953	1.17449	1045	51	89	853	853	331	3198	12116	43547	roadmap_epigenomics H3K36me3	NA	NA	H3K36me3	NA	NA	E029-H3K36me3.narrowPeak	235892	9.78e-06	0.000237858
GliaHrn.specific.peaks	697	roadmap_epigenomics	4.89502	1.17451	1014	52	88	865	865	335	3102	12147	43643	roadmap_epigenomics H3K36me3	NA	NA	H3K36me3	NA	NA	E066-H3K36me3.narrowPeak	303391	1.27e-05	0.000303664
GliaHrn.specific.peaks	715	roadmap_epigenomics	4.79394	1.41466	218	53	11	1142	1142	402	550	12943	46195	roadmap_epigenomics H3K9me3	NA	NA	H3K9me3	NA	NA	E068-H3K9me3.narrowPeak	193515	1.61e-05	0.000372496
GliaHrn.specific.peaks	872	roadmap_epigenomics	4.78991	1.35709	277	54	25	1117	1117	399	729	12884	46016	roadmap_epigenomics H3K9me3	NA	NA	H3K9me3	NA	NA	E089-H3K9me3.narrowPeak	123498	1.62e-05	0.000372496
GliaHrn.specific.peaks	747	roadmap_epigenomics	4.74511	1.35857	272	55	24	1120	1120	400	715	12889	46030	roadmap_epigenomics H3K9me3	NA	NA	H3K9me3	NA	NA	E073-H3K9me3.narrowPeak	139328	1.8e-05	0.00040546
GliaHrn.specific.peaks	920	roadmap_epigenomics	4.71506	1.19181	807	56	75	923	923	351	2429	12354	44316	roadmap_epigenomics H3K36me3	NA	NA	H3K36me3	NA	NA	E095-H3K36me3.narrowPeak	283273	1.93e-05	0.000426754
GliaHrn.specific.peaks	896	roadmap_epigenomics	4.68231	1.12604	1852	57	118	534	534	236	5935	11309	40810	roadmap_epigenomics H3K36me3	NA	NA	H3K36me3	NA	NA	E092-H3K36me3.narrowPeak	329729	2.08e-05	0.000452099
GliaHrn.specific.peaks	881	roadmap_epigenomics	4.6486	1.29471	368	58	38	1086	1086	394	1016	12793	45729	roadmap_epigenomics H3K9me3	NA	NA	H3K9me3	NA	NA	E090-H3K9me3.narrowPeak	163903	2.25e-05	0.000480167
GliaHrn.specific.peaks	418	roadmap_epigenomics	4.47965	1.17684	881	59	85	903	903	349	2686	12280	44059	roadmap_epigenomics H3K36me3	NA	NA	H3K36me3	NA	NA	E023-H3K36me3.narrowPeak	228763	3.31e-05	0.000696493
GliaHrn.specific.peaks	1032	roadmap_epigenomics	4.41434	1.18194	819	60	81	920	920	354	2485	12342	44260	roadmap_epigenomics H3K36me3	NA	NA	H3K36me3	NA	NA	E111-H3K36me3.narrowPeak	219883	3.85e-05	0.000796032
GliaHrn.specific.peaks	1001	roadmap_epigenomics	4.38997	1.27793	379	61	44	1081	1081	395	1060	12782	45685	roadmap_epigenomics H3K9me3	NA	NA	H3K9me3	NA	NA	E106-H3K9me3.narrowPeak	167413	4.07e-05	0.000828183
GliaHrn.specific.peaks	969	roadmap_epigenomics	4.28772	1.31727	294	62	32	1115	1115	403	797	12867	45948	roadmap_epigenomics H3K9me3	NA	NA	H3K9me3	NA	NA	E101-H3K9me3.narrowPeak	120761	5.16e-05	0.00103113
GliaHrn.specific.peaks	792	roadmap_epigenomics	4.18994	1.13038	1474	63	115	666	666	281	4692	11687	42053	roadmap_epigenomics H3K36me3	NA	NA	H3K36me3	NA	NA	E080-H3K36me3.narrowPeak	296851	6.46e-05	0.00127099
GliaHrn.specific.peaks	691	roadmap_epigenomics	4.17657	1.28169	348	64	42	1097	1097	401	970	12813	45775	roadmap_epigenomics H3K36me3	NA	NA	H3K36me3	NA	NA	E065-H3K36me3.narrowPeak	104034	6.66e-05	0.00129026
GliaHrn.specific.peaks	688	roadmap_epigenomics	4.02325	1.27317	350	65	47	1095	1095	402	982	12811	45763	roadmap_epigenomics H3K9me3	NA	NA	H3K9me3	NA	NA	E063-H3K9me3.narrowPeak	232364	9.48e-05	0.00180825
GliaHrn.specific.peaks	905	roadmap_epigenomics	4.01166	1.13388	1314	66	110	734	734	303	4165	11847	42580	roadmap_epigenomics H3K36me3	NA	NA	H3K36me3	NA	NA	E093-H3K36me3.narrowPeak	312139	9.74e-05	0.00182901
GliaHrn.specific.peaks	340	roadmap_epigenomics	3.91097	1.19893	593	67	72	998	998	379	1770	12568	44975	roadmap_epigenomics H3K9me3	NA	NA	H3K9me3	NA	NA	E015-H3K9me3.narrowPeak	342468	0.000122753	0.00227185
GliaHrn.specific.peaks	440	roadmap_epigenomics	3.83206	1.28559	305	68	40	1110	1110	406	847	12856	45898	roadmap_epigenomics H3K9me3	NA	NA	H3K9me3	NA	NA	E026-H3K9me3.narrowPeak	170704	0.000147209	0.00268441
GliaHrn.specific.peaks	468	roadmap_epigenomics	3.81533	1.18868	633	69	77	988	988	378	1906	12528	44839	roadmap_epigenomics H3K9me3	NA	NA	H3K9me3	NA	NA	E030-H3K9me3.narrowPeak	242999	0.000152993	0.00274943
GliaHrn.specific.peaks	743	roadmap_epigenomics	3.80221	1.17203	749	70	91	943	943	368	2289	12412	44456	roadmap_epigenomics H3K36me3	NA	NA	H3K36me3	NA	NA	E073-H3K36me3.narrowPeak	202211	0.000157686	0.00279329
GliaHrn.specific.peaks	465	roadmap_epigenomics	3.7935	1.15068	962	71	101	884	884	352	2998	12199	43747	roadmap_epigenomics H3K36me3	NA	NA	H3K36me3	NA	NA	E030-H3K36me3.narrowPeak	180425	0.000160879	0.00280972
GliaHrn.specific.peaks	1217	roadmap_epigenomics	3.77473	1.21793	480	72	64	1042	1042	393	1409	12681	45336	roadmap_epigenomics H3K9me3	NA	NA	H3K9me3	NA	NA	E127-H3K9me3.narrowPeak	156059	0.000167984	0.00285368
GliaHrn.specific.peaks	701	roadmap_epigenomics	3.77469	1.22236	463	73	58	1049	1049	393	1354	12698	45391	roadmap_epigenomics H3K9me3	NA	NA	H3K9me3	NA	NA	E066-H3K9me3.narrowPeak	281074	0.000167999	0.00285368
GliaHrn.specific.peaks	496	roadmap_epigenomics	3.75564	1.13309	1214	74	111	781	781	322	3847	11947	42898	roadmap_epigenomics H3K36me3	NA	NA	H3K36me3	NA	NA	E034-H3K36me3.narrowPeak	302281	0.000175535	0.0029414
GliaHrn.specific.peaks	429	roadmap_epigenomics	3.73964	1.14297	1046	75	103	852	852	343	3283	12115	43462	roadmap_epigenomics H3K36me3	NA	NA	H3K36me3	NA	NA	E025-H3K36me3.narrowPeak	257768	0.000182121	0.00301107
GliaHrn.specific.peaks	938	roadmap_epigenomics	3.65781	1.20026	537	76	70	1019	1019	388	1600	12624	45145	roadmap_epigenomics H3K9me3	NA	NA	H3K9me3	NA	NA	E097-H3K9me3.narrowPeak	165956	0.000219882	0.00358754
GliaHrn.specific.peaks	671	roadmap_epigenomics	3.63357	1.13279	1165	77	112	804	804	331	3691	11996	43054	roadmap_epigenomics H3K36me3	NA	NA	H3K36me3	NA	NA	E061-H3K36me3.narrowPeak	295338	0.000232502	0.0037442
GliaHrn.specific.peaks	890	roadmap_epigenomics	3.55644	1.16582	734	78	97	948	948	374	2254	12427	44491	roadmap_epigenomics H3K9me3	NA	NA	H3K9me3	NA	NA	E091-H3K9me3.narrowPeak	158275	0.000277693	0.0044146
GliaHrn.specific.peaks	923	roadmap_epigenomics	3.54948	1.23696	382	79	56	1079	1079	405	1103	12779	45642	roadmap_epigenomics H3K9me3	NA	NA	H3K9me3	NA	NA	E095-H3K9me3.narrowPeak	192316	0.000282175	0.00442908
GliaHrn.specific.peaks	1007	roadmap_epigenomics	3.52774	1.24675	353	80	53	1094	1094	409	1011	12808	45734	roadmap_epigenomics H3K9me3	NA	NA	H3K9me3	NA	NA	E107-H3K9me3.narrowPeak	110664	0.000296662	0.00459826
GliaHrn.specific.peaks	239	roadmap_epigenomics	3.46858	1.19475	527	81	74	1023	1023	393	1577	12634	45168	roadmap_epigenomics H3K9me3	NA	NA	H3K9me3	NA	NA	E006-H3K9me3.narrowPeak	248640	0.000339953	0.00520421
GliaHrn.specific.peaks	506	roadmap_epigenomics	3.44893	1.1243	1238	82	120	771	771	324	3952	11923	42793	roadmap_epigenomics H3K36me3	NA	NA	H3K36me3	NA	NA	E036-H3K36me3.narrowPeak	328957	0.000355689	0.00537871
GliaHrn.specific.peaks	570	roadmap_epigenomics	3.32574	1.14166	907	83	106	893	893	361	2846	12254	43899	roadmap_epigenomics H3K36me3	NA	NA	H3K36me3	NA	NA	E046-H3K36me3.narrowPeak	269270	0.000472345	0.00705672
GliaHrn.specific.peaks	580	roadmap_epigenomics	3.27654	1.37258	161	84	19	1165	1165	423	418	13000	46327	roadmap_epigenomics H3K9me3	NA	NA	H3K9me3	NA	NA	E047-H3K9me3.narrowPeak	66687	0.000529009	0.00780918
GliaHrn.specific.peaks	1014	roadmap_epigenomics	3.26838	1.27272	269	85	48	1122	1122	418	754	12892	45991	roadmap_epigenomics H3K9me3	NA	NA	H3K9me3	NA	NA	E108-H3K9me3.narrowPeak	125554	0.000539043	0.00786369
GliaHrn.specific.peaks	436	roadmap_epigenomics	3.21293	1.12993	1025	86	116	859	859	354	3251	12136	43494	roadmap_epigenomics H3K36me3	NA	NA	H3K36me3	NA	NA	E026-H3K36me3.narrowPeak	262477	0.000612451	0.00883068
GliaHrn.specific.peaks	869	roadmap_epigenomics	3.1603	1.13143	979	87	114	878	878	360	3100	12182	43645	roadmap_epigenomics H3K36me3	NA	NA	H3K36me3	NA	NA	E089-H3K36me3.narrowPeak	233447	0.000691356	0.00985381
GliaHrn.specific.peaks	159	roadmap_epigenomics	3.0098	1.1425	781	88	105	935	935	376	2446	12380	44299	roadmap_epigenomics H3K36me3	NA	NA	H3K36me3	NA	NA	E003-H3K36me3.narrowPeak	323356	0.000977698	0.0137766
GliaHrn.specific.peaks	333	roadmap_epigenomics	2.97652	1.17584	518	89	86	1027	1027	401	1574	12643	45171	roadmap_epigenomics H3K9me3	NA	NA	H3K9me3	NA	NA	E014-H3K9me3.narrowPeak	279590	0.00105554	0.0147065
GliaHrn.specific.peaks	558	roadmap_epigenomics	2.93462	1.19995	402	90	71	1071	1071	411	1196	12759	45549	roadmap_epigenomics H3K9me3	NA	NA	H3K9me3	NA	NA	E044-H3K9me3.narrowPeak	145163	0.00116246	0.0160162
GliaHrn.specific.peaks	770	roadmap_epigenomics	2.91427	1.11331	1175	91	127	798	798	339	3783	11986	42962	roadmap_epigenomics H3K36me3	NA	NA	H3K36me3	NA	NA	E077-H3K36me3.narrowPeak	271512	0.00121824	0.0166002
GliaHrn.specific.peaks	576	roadmap_epigenomics	2.88346	1.17193	517	92	92	1029	1029	404	1576	12644	45169	roadmap_epigenomics H3K36me3	NA	NA	H3K36me3	NA	NA	E047-H3K36me3.narrowPeak	150967	0.00130781	0.017627
GliaHrn.specific.peaks	347	roadmap_epigenomics	2.86722	1.17825	480	93	83	1042	1042	406	1455	12681	45290	roadmap_epigenomics H3K9me3	NA	NA	H3K9me3	NA	NA	E016-H3K9me3.narrowPeak	237078	0.00135762	0.0181016
GliaHrn.specific.peaks	364	roadmap_epigenomics	2.84579	1.10201	1410	94	139	688	688	307	4590	11751	42155	roadmap_epigenomics H3K36me3	NA	NA	H3K36me3	NA	NA	E017-H3K36me3.narrowPeak	352081	0.0014263	0.0188151
GliaHrn.specific.peaks	708	roadmap_epigenomics	2.78	1.39389	119	95	16	1192	1192	434	304	13042	46441	roadmap_epigenomics H3K9me3	NA	NA	H3K9me3	NA	NA	E067-H3K9me3.narrowPeak	97798	0.00165957	0.0216618
GliaHrn.specific.peaks	479	roadmap_epigenomics	2.7749	1.10541	1268	96	135	759	759	330	4112	11893	42633	roadmap_epigenomics H3K36me3	NA	NA	H3K36me3	NA	NA	E032-H3K36me3.narrowPeak	342907	0.00167918	0.0216894
GliaHrn.specific.peaks	917	roadmap_epigenomics	2.75619	1.14018	713	97	107	957	957	387	2236	12448	44509	roadmap_epigenomics H3K9me3	NA	NA	H3K9me3	NA	NA	E094-H3K9me3.narrowPeak	157662	0.00175311	0.0224108
GliaHrn.specific.peaks	998	roadmap_epigenomics	2.70352	1.11484	1025	98	125	859	859	361	3292	12136	43453	roadmap_epigenomics H3K36me3	NA	NA	H3K36me3	NA	NA	E106-H3K36me3.narrowPeak	291207	0.00197916	0.0250424
GliaHrn.specific.peaks	710	roadmap_epigenomics	2.69384	1.20573	340	99	69	1100	1100	423	1006	12821	45739	roadmap_epigenomics H3K27me3	NA	NA	H3K27me3	NA	NA	E068-H3K27me3.narrowPeak	52316	0.00202377	0.0253483
GliaHrn.specific.peaks	623	roadmap_epigenomics	2.64658	1.19478	366	100	73	1087	1087	420	1093	12795	45652	roadmap_epigenomics H3K27me3	NA	NA	H3K27me3	NA	NA	E054-H3K27me3.narrowPeak	89642	0.00225644	0.0279799
GliaHrn.specific.peaks	826	roadmap_epigenomics	2.6287	1.0999	1307	101	141	738	738	327	4259	11854	42486	roadmap_epigenomics H3K36me3	NA	NA	H3K36me3	NA	NA	E084-H3K36me3.narrowPeak	327535	0.00235126	0.028867
GliaHrn.specific.peaks	914	roadmap_epigenomics	2.62275	1.10218	1243	102	137	769	769	336	4041	11918	42704	roadmap_epigenomics H3K36me3	NA	NA	H3K36me3	NA	NA	E094-H3K36me3.narrowPeak	243089	0.00238368	0.028978
GliaHrn.specific.peaks	549	roadmap_epigenomics	2.60437	1.1082	1094	103	134	826	826	354	3535	12067	43210	roadmap_epigenomics H3K36me3	NA	NA	H3K36me3	NA	NA	E043-H3K36me3.narrowPeak	194678	0.00248673	0.0299373
GliaHrn.specific.peaks	887	roadmap_epigenomics	2.59535	1.11945	893	104	123	896	896	374	2854	12268	43891	roadmap_epigenomics H3K36me3	NA	NA	H3K36me3	NA	NA	E091-H3K36me3.narrowPeak	240686	0.00253894	0.0301412
GliaHrn.specific.peaks	650	roadmap_epigenomics	2.59307	1.10835	1084	105	132	834	834	357	3502	12077	43243	roadmap_epigenomics H3K36me3	NA	NA	H3K36me3	NA	NA	E057-H3K36me3.narrowPeak	239856	0.00255228	0.0301412
GliaHrn.specific.peaks	724	roadmap_epigenomics	2.46735	1.1506	532	106	102	1021	1021	410	1651	12629	45094	roadmap_epigenomics H3K36me3	NA	NA	H3K36me3	NA	NA	E070-H3K36me3.narrowPeak	132996	0.00340921	0.0398813
GliaHrn.specific.peaks	298	roadmap_epigenomics	2.42391	1.09236	1360	107	149	709	709	322	4461	11801	42284	roadmap_epigenomics H3K36me3	NA	NA	H3K36me3	NA	NA	E009-H3K36me3.narrowPeak	389281	0.00376779	0.0436641
GliaHrn.specific.peaks	534	roadmap_epigenomics	2.39313	1.25098	204	108	50	1148	1148	435	581	12957	46164	roadmap_epigenomics H3K9me3	NA	NA	H3K9me3	NA	NA	E040-H3K9me3.narrowPeak	108299	0.00404454	0.0464373
GliaHrn.specific.peaks	795	roadmap_epigenomics	2.36429	1.12349	730	109	121	951	951	394	2322	12431	44423	roadmap_epigenomics H3K9me3	NA	NA	H3K9me3	NA	NA	E080-H3K9me3.narrowPeak	218574	0.00432226	0.0491707
GliaHrn.specific.peaks	754	roadmap_epigenomics	2.28808	1.28233	157	110	41	1167	1167	439	436	13004	46309	roadmap_epigenomics H3K9me3	NA	NA	H3K9me3	NA	NA	E074-H3K9me3.narrowPeak	150450	0.00515131	0.0580693
GliaHrn.specific.peaks	424	roadmap_epigenomics	2.21518	1.09767	1054	111	144	845	845	367	3435	12107	43310	roadmap_epigenomics H3K36me3	NA	NA	H3K36me3	NA	NA	E024-H3K36me3.narrowPeak	291642	0.00609284	0.0680642
GliaHrn.specific.peaks	878	roadmap_epigenomics	2.0909	1.08826	1185	112	152	797	797	354	3896	11976	42849	roadmap_epigenomics H3K36me3	NA	NA	H3K36me3	NA	NA	E090-H3K36me3.narrowPeak	278947	0.0081115	0.0898059
GliaHrn.specific.peaks	995	roadmap_epigenomics	2.08041	1.30619	120	113	35	1191	1191	446	327	13041	46418	roadmap_epigenomics H3K9me3	NA	NA	H3K9me3	NA	NA	E105-H3K9me3.narrowPeak	72743	0.00830979	0.0911871
GliaHrn.specific.peaks	1234	roadmap_epigenomics	2.03865	1.09609	957	114	145	886	886	382	3121	12204	43624	roadmap_epigenomics H3K36me3	NA	NA	H3K36me3	NA	NA	E129-H3K36me3.narrowPeak	239731	0.00914856	0.0995106
GliaHrn.specific.peaks	363	roadmap_epigenomics	2.03111	1.07331	1679	115	162	594	594	290	5605	11482	41140	roadmap_epigenomics H3K27me3	NA	NA	H3K27me3	NA	NA	E017-H3K27me3.narrowPeak	299334	0.00930877	0.100373
GliaHrn.specific.peaks	1186	roadmap_epigenomics	2.02514	1.11415	674	116	126	972	972	405	2160	12487	44585	roadmap_epigenomics H3K36me3	NA	NA	H3K36me3	NA	NA	E125-H3K36me3.narrowPeak	248866	0.00943748	0.100883
GliaHrn.specific.peaks	451	roadmap_epigenomics	2.00765	1.10905	727	117	130	952	952	400	2341	12434	44404	roadmap_epigenomics H3K36me3	NA	NA	H3K36me3	NA	NA	E028-H3K36me3.narrowPeak	214706	0.00982547	0.104007
GliaHrn.specific.peaks	168	roadmap_epigenomics	2.00448	1.12562	552	118	119	1011	1011	416	1750	12609	44995	roadmap_epigenomics H3K9me3	NA	NA	H3K9me3	NA	NA	E003-H3K9me3.narrowPeak	307775	0.00989739	0.104007
GliaHrn.specific.peaks	1039	roadmap_epigenomics	1.97583	1.10821	720	119	133	954	954	402	2320	12441	44425	roadmap_epigenomics H3K36me3	NA	NA	H3K36me3	NA	NA	E112-H3K36me3.narrowPeak	202958	0.0105724	0.110166
GliaHrn.specific.peaks	501	roadmap_epigenomics	1.93305	1.1315	479	120	113	1044	1044	426	1510	12682	45235	roadmap_epigenomics H3K36me3	NA	NA	H3K36me3	NA	NA	E035-H3K36me3.narrowPeak	184731	0.0116668	0.1199
GliaHrn.specific.peaks	1100	roadmap_epigenomics	1.93182	1.1012	793	121	140	928	928	396	2572	12368	44173	roadmap_epigenomics H3K36me3	NA	NA	H3K36me3	NA	NA	E118-H3K36me3.narrowPeak	168899	0.0117	0.1199
GliaHrn.specific.peaks	552	roadmap_epigenomics	1.8998	1.1774	269	122	84	1122	1122	443	814	12892	45931	roadmap_epigenomics H3K9me3	NA	NA	H3K9me3	NA	NA	E043-H3K9me3.narrowPeak	129642	0.012595	0.128015
GliaHrn.specific.peaks	1118	roadmap_epigenomics	1.89335	1.09921	799	123	142	926	926	397	2596	12362	44149	roadmap_epigenomics H3K9me3	NA	NA	H3K9me3	NA	NA	E119-H3K9me3.narrowPeak	271960	0.0127834	0.128873
GliaHrn.specific.peaks	740	roadmap_epigenomics	1.84989	1.21564	183	124	65	1160	1160	450	536	12978	46209	roadmap_epigenomics H3K9me3	NA	NA	H3K9me3	NA	NA	E072-H3K9me3.narrowPeak	143889	0.0141288	0.141288
GliaHrn.specific.peaks	602	roadmap_epigenomics	1.83071	1.13665	410	125	109	1070	1070	435	1286	12751	45459	roadmap_epigenomics H3K9me3	NA	NA	H3K9me3	NA	NA	E050-H3K9me3.narrowPeak	253642	0.0147669	0.146488
GliaHrn.specific.peaks	965	roadmap_epigenomics	1.80937	1.07969	1157	126	157	806	806	363	3831	12004	42914	roadmap_epigenomics H3K36me3	NA	NA	H3K36me3	NA	NA	E101-H3K36me3.narrowPeak	322577	0.0155106	0.152644
GliaHrn.specific.peaks	780	roadmap_epigenomics	1.80291	1.20582	191	127	68	1155	1155	450	564	12970	46181	roadmap_epigenomics H3K9me3	NA	NA	H3K9me3	NA	NA	E078-H3K9me3.narrowPeak	134854	0.0157431	0.153712
GliaHrn.specific.peaks	653	roadmap_epigenomics	1.75725	1.09837	721	128	143	953	953	408	2343	12440	44402	roadmap_epigenomics H3K9me3	NA	NA	H3K9me3	NA	NA	E057-H3K9me3.narrowPeak	247725	0.0174886	0.169421
GliaHrn.specific.peaks	863	roadmap_epigenomics	1.73773	1.1757	239	129	87	1125	1125	447	724	12922	46021	roadmap_epigenomics H3K9me3	NA	NA	H3K9me3	NA	NA	E088-H3K9me3.narrowPeak	161922	0.0182924	0.174929
GliaHrn.specific.peaks	838	roadmap_epigenomics	1.73662	1.0935	782	130	146	933	933	403	2553	12379	44192	roadmap_epigenomics H3K9me3	NA	NA	H3K9me3	NA	NA	E085-H3K9me3.narrowPeak	264214	0.0183393	0.174929
GliaHrn.specific.peaks	722	roadmap_epigenomics	1.64534	1.21907	149	131	62	1170	1170	454	435	13012	46310	roadmap_epigenomics H3K9me3	NA	NA	H3K9me3	NA	NA	E069-H3K9me3.narrowPeak	114537	0.0226286	0.214194
GliaHrn.specific.peaks	919	roadmap_epigenomics	1.62286	1.0922	719	132	150	955	955	412	2349	12442	44396	roadmap_epigenomics H3K27me3	NA	NA	H3K27me3	NA	NA	E095-H3K27me3.narrowPeak	152269	0.023831	0.223867
GliaHrn.specific.peaks	512	roadmap_epigenomics	1.6171	1.12782	382	133	117	1079	1079	443	1207	12779	45538	roadmap_epigenomics H3K36me3	NA	NA	H3K36me3	NA	NA	E037-H3K36me3.narrowPeak	97059	0.0241493	0.225151
GliaHrn.specific.peaks	783	roadmap_epigenomics	1.60753	1.06984	1245	134	166	767	767	356	4159	11916	42586	roadmap_epigenomics H3K36me3	NA	NA	H3K36me3	NA	NA	E079-H3K36me3.narrowPeak	264270	0.0246872	0.228449
GliaHrn.specific.peaks	329	roadmap_epigenomics	1.57902	1.08183	871	135	154	907	907	399	2874	12290	43871	roadmap_epigenomics H3K36me3	NA	NA	H3K36me3	NA	NA	E014-H3K36me3.narrowPeak	224180	0.0263621	0.240607
GliaHrn.specific.peaks	310	roadmap_epigenomics	1.57857	1.07201	1131	136	163	814	814	371	3769	12030	42976	roadmap_epigenomics H3K36me3	NA	NA	H3K36me3	NA	NA	E011-H3K36me3.narrowPeak	271199	0.0263892	0.240607
GliaHrn.specific.peaks	343	roadmap_epigenomics	1.55876	1.08183	852	137	155	914	914	402	2811	12309	43934	roadmap_epigenomics H3K36me3	NA	NA	H3K36me3	NA	NA	E016-H3K36me3.narrowPeak	237527	0.027621	0.250001
GliaHrn.specific.peaks	989	roadmap_epigenomics	1.48628	1.20962	137	138	67	1180	1180	462	403	13024	46342	roadmap_epigenomics H3K9me3	NA	NA	H3K9me3	NA	NA	E104-H3K9me3.narrowPeak	53846	0.0326376	0.293265
GliaHrn.specific.peaks	976	roadmap_epigenomics	1.46749	1.15728	223	139	100	1134	1134	458	686	12938	46059	roadmap_epigenomics H3K9me3	NA	NA	H3K9me3	NA	NA	E102-H3K9me3.narrowPeak	148441	0.034081	0.304032
GliaHrn.specific.peaks	433	roadmap_epigenomics	1.44607	1.17172	186	140	93	1157	1157	463	565	12975	46180	roadmap_epigenomics H3K9me3	NA	NA	H3K9me3	NA	NA	E025-H3K9me3.narrowPeak	216570	0.0358035	0.317117
GliaHrn.specific.peaks	95	jaspar_motifs	1.43965	1.77693	18	141	1	1225	1225	456	36	13143	46709	jaspar_motifs	NA	NA	NA	NA	NA	REST.bed	282	0.0363367	0.319557
GliaHrn.specific.peaks	427	roadmap_epigenomics	1.41885	1.08065	745	142	156	946	946	415	2459	12416	44286	roadmap_epigenomics H3K9me3	NA	NA	H3K9me3	NA	NA	E024-H3K9me3.narrowPeak	260553	0.0381195	0.332875
GliaHrn.specific.peaks	683	roadmap_epigenomics	1.41397	1.05818	1456	143	177	674	674	331	4917	11705	41828	roadmap_epigenomics H3K27me3	NA	NA	H3K27me3	NA	NA	E063-H3K27me3.narrowPeak	207869	0.0385501	0.334281
GliaHrn.specific.peaks	1192	roadmap_epigenomics	1.3521	1.09297	518	144	148	1027	1027	440	1689	12643	45056	roadmap_epigenomics H3K9me3	NA	NA	H3K9me3	NA	NA	E125-H3K9me3.narrowPeak	150038	0.0444526	0.382786
GliaHrn.specific.peaks	962	roadmap_epigenomics	1.34415	1.17396	161	145	90	1165	1165	467	488	13000	46257	roadmap_epigenomics H3K9me3	NA	NA	H3K9me3	NA	NA	E100-H3K9me3.narrowPeak	148107	0.0452745	0.387175
GliaHrn.specific.peaks	972	roadmap_epigenomics	1.31595	1.06519	1000	146	174	870	870	397	3350	12161	43395	roadmap_epigenomics H3K36me3	NA	NA	H3K36me3	NA	NA	E102-H3K36me3.narrowPeak	305376	0.048312	0.410321
GliaHrn.specific.peaks	588	roadmap_epigenomics	1.30902	1.05425	1460	147	178	673	673	333	4947	11701	41798	roadmap_epigenomics H3K27me3	NA	NA	H3K27me3	NA	NA	E049-H3K27me3.narrowPeak	322253	0.0490889	0.412824
GliaHrn.specific.peaks	985	roadmap_epigenomics	1.30739	1.32406	54	148	29	1208	1208	462	145	13107	46600	roadmap_epigenomics H3K27me3	NA	NA	H3K27me3	NA	NA	E104-H3K27me3.narrowPeak	18469	0.0492726	0.412824
GliaHrn.specific.peaks	487	roadmap_epigenomics	1.29385	1.08875	524	149	151	1025	1025	442	1715	12637	45030	roadmap_epigenomics H3K36me3	NA	NA	H3K36me3	NA	NA	E033-H3K36me3.narrowPeak	134215	0.0508336	0.423044
GliaHrn.specific.peaks	1135	roadmap_epigenomics	1.28602	1.05327	1467	150	179	670	670	333	4975	11694	41770	roadmap_epigenomics H3K27me3	NA	NA	H3K27me3	NA	NA	E121-H3K27me3.narrowPeak	349417	0.0517585	0.42553
GliaHrn.specific.peaks	656	roadmap_epigenomics	1.28551	1.05274	1498	151	180	660	660	330	5083	11663	41662	roadmap_epigenomics H3K36me3	NA	NA	H3K36me3	NA	NA	E058-H3K36me3.narrowPeak	288256	0.0518185	0.42553
GliaHrn.specific.peaks	323	roadmap_epigenomics	1.28081	1.05188	1542	152	183	641	641	325	5237	11619	41508	roadmap_epigenomics H3K36me3	NA	NA	H3K36me3	NA	NA	E013-H3K36me3.narrowPeak	304390	0.0523831	0.427336
GliaHrn.specific.peaks	727	roadmap_epigenomics	1.26443	1.08546	541	153	153	1016	1016	441	1776	12620	44969	roadmap_epigenomics H3K9me3	NA	NA	H3K9me3	NA	NA	E070-H3K9me3.narrowPeak	240710	0.0543967	0.440862
GliaHrn.specific.peaks	1136	roadmap_epigenomics	1.25458	1.07041	782	154	165	933	933	417	2605	12379	44140	roadmap_epigenomics H3K36me3	NA	NA	H3K36me3	NA	NA	E121-H3K36me3.narrowPeak	200998	0.0556446	0.444461
GliaHrn.specific.peaks	1076	roadmap_epigenomics	1.25314	1.07963	611	155	158	991	991	435	2017	12550	44728	roadmap_epigenomics H3K36me3	NA	NA	H3K36me3	NA	NA	E116-H3K36me3.narrowPeak	165408	0.0558289	0.444461
GliaHrn.specific.peaks	428	roadmap_epigenomics	1.25246	1.04906	1668	156	185	599	599	313	5681	11493	41064	roadmap_epigenomics H3K27me3	NA	NA	H3K27me3	NA	NA	E025-H3K27me3.narrowPeak	300328	0.0559161	0.444461
GliaHrn.specific.peaks	800	roadmap_epigenomics	1.23847	1.16984	146	157	95	1171	1171	474	444	13015	46301	roadmap_epigenomics H3K36me3	NA	NA	H3K36me3	NA	NA	E081-H3K36me3.narrowPeak	55942	0.0577477	0.455807
GliaHrn.specific.peaks	528	roadmap_epigenomics	1.23598	1.12042	271	158	122	1121	1121	467	861	12890	45884	roadmap_epigenomics H3K9me3	NA	NA	H3K9me3	NA	NA	E039-H3K9me3.narrowPeak	85141	0.0580786	0.455807
GliaHrn.specific.peaks	23	jaspar_motifs	1.19091	1.2507	70	159	51	1205	1205	472	199	13091	46546	jaspar_motifs	NA	NA	NA	NA	NA	Evi1.bed	10146	0.06443	0.502473
GliaHrn.specific.peaks	586	roadmap_epigenomics	1.17717	1.18225	118	160	80	1193	1193	478	355	13043	46390	roadmap_epigenomics H3K9me3	NA	NA	H3K9me3	NA	NA	E048-H3K9me3.narrowPeak	50842	0.0665018	0.515389
GliaHrn.specific.peaks	959	roadmap_epigenomics	1.15934	1.10454	314	161	136	1105	1105	467	1012	12847	45733	roadmap_epigenomics H3K36me3	NA	NA	H3K36me3	NA	NA	E100-H3K36me3.narrowPeak	160236	0.0692879	0.533646
GliaHrn.specific.peaks	1148	roadmap_epigenomics	1.07105	1.0765	490	162	160	1036	1036	453	1621	12671	45124	roadmap_epigenomics H3K36me3	NA	NA	H3K36me3	NA	NA	E122-H3K36me3.narrowPeak	156955	0.0849092	0.649922
GliaHrn.specific.peaks	207	roadmap_epigenomics	1.04681	1.04527	1360	163	187	709	709	353	4642	11801	42103	roadmap_epigenomics H3K36me3	NA	NA	H3K36me3	NA	NA	E005-H3K36me3.narrowPeak	277259	0.0897823	0.681067
GliaHrn.specific.peaks	1180	roadmap_epigenomics	1.04539	1.05212	1006	164	182	868	868	405	3409	12155	43336	roadmap_epigenomics H3K9me3	NA	NA	H3K9me3	NA	NA	E124-H3K9me3.narrowPeak	220660	0.0900766	0.681067
GliaHrn.specific.peaks	314	roadmap_epigenomics	1.02369	1.07356	483	165	161	1041	1041	456	1602	12678	45143	roadmap_epigenomics H3K9me3	NA	NA	H3K9me3	NA	NA	E011-H3K9me3.narrowPeak	213408	0.0946912	0.711619
GliaHrn.specific.peaks	1198	roadmap_epigenomics	1.01482	1.10963	223	166	128	1134	1134	476	715	12938	46030	roadmap_epigenomics H3K36me3	NA	NA	H3K36me3	NA	NA	E126-H3K36me3.narrowPeak	102518	0.0966454	0.721929
GliaHrn.specific.peaks	515	roadmap_epigenomics	0.999608	1.14282	134	167	104	1185	1185	485	417	13027	46328	roadmap_epigenomics H3K9me3	NA	NA	H3K9me3	NA	NA	E037-H3K9me3.narrowPeak	66279	0.10009	0.739899
GliaHrn.specific.peaks	387	roadmap_epigenomics	0.99894	1.0653	580	168	173	1004	1004	448	1939	12581	44806	roadmap_epigenomics H3K36me3	NA	NA	H3K36me3	NA	NA	E019-H3K36me3.narrowPeak	162043	0.100244	0.739899
GliaHrn.specific.peaks	317	roadmap_epigenomics	0.975466	1.05971	659	169	176	975	975	440	2215	12502	44530	roadmap_epigenomics H3K36me3	NA	NA	H3K36me3	NA	NA	E012-H3K36me3.narrowPeak	226355	0.105812	0.77637
GliaHrn.specific.peaks	564	roadmap_epigenomics	0.934225	1.10865	192	170	131	1154	1154	485	616	12969	46129	roadmap_epigenomics H3K9me3	NA	NA	H3K9me3	NA	NA	E045-H3K9me3.narrowPeak	83840	0.116352	0.848688
GliaHrn.specific.peaks	307	roadmap_epigenomics	0.923495	1.06701	467	171	169	1048	1048	463	1558	12694	45187	roadmap_epigenomics H3K9me3	NA	NA	H3K9me3	NA	NA	E010-H3K9me3.narrowPeak	226169	0.119263	0.86483
GliaHrn.specific.peaks	953	roadmap_epigenomics	0.897511	1.1021	198	172	138	1152	1152	487	639	12963	46106	roadmap_epigenomics H3K9me3	NA	NA	H3K9me3	NA	NA	E099-H3K9me3.narrowPeak	52546	0.126616	0.912814
GliaHrn.specific.peaks	934	roadmap_epigenomics	0.86934	1.06761	402	173	168	1071	1071	471	1340	12759	45405	roadmap_epigenomics H3K27me3	NA	NA	H3K27me3	NA	NA	E097-H3K27me3.narrowPeak	112296	0.135101	0.968356
GliaHrn.specific.peaks	398	roadmap_epigenomics	0.807891	1.06127	411	174	175	1068	1068	472	1378	12750	45367	roadmap_epigenomics H3K9me3	NA	NA	H3K9me3	NA	NA	E020-H3K9me3.narrowPeak	202127	0.155636	1
GliaHrn.specific.peaks	850	roadmap_epigenomics	0.799101	1.07187	295	175	164	1114	1114	484	979	12866	45766	roadmap_epigenomics H3K36me3	NA	NA	H3K36me3	NA	NA	E087-H3K36me3.narrowPeak	101692	0.158818	1
GliaHrn.specific.peaks	627	roadmap_epigenomics	0.791968	1.0696	307	176	167	1109	1109	484	1021	12854	45724	roadmap_epigenomics H3K9me3	NA	NA	H3K9me3	NA	NA	E054-H3K9me3.narrowPeak	152322	0.161448	1
GliaHrn.specific.peaks	1229	roadmap_epigenomics	0.770427	1.13857	82	177	108	1203	1203	496	256	13079	46489	roadmap_epigenomics H3K9me3	NA	NA	H3K9me3	NA	NA	E128-H3K9me3.narrowPeak	16141	0.169658	1
GliaHrn.specific.peaks	303	roadmap_epigenomics	0.759981	1.03234	1288	178	196	750	750	375	4445	11873	42300	roadmap_epigenomics H3K27me3	NA	NA	H3K27me3	NA	NA	E010-H3K27me3.narrowPeak	251892	0.173788	1
GliaHrn.specific.peaks	518	roadmap_epigenomics	0.74153	1.04399	638	179	189	985	985	451	2175	12523	44570	roadmap_epigenomics H3K36me3	NA	NA	H3K36me3	NA	NA	E038-H3K36me3.narrowPeak	143886	0.18133	1
GliaHrn.specific.peaks	255	roadmap_epigenomics	0.733917	1.043	650	180	190	978	978	449	2218	12511	44527	roadmap_epigenomics H3K36me3	NA	NA	H3K36me3	NA	NA	E007-H3K36me3.narrowPeak	177717	0.184537	1
GliaHrn.specific.peaks	407	roadmap_epigenomics	0.708042	1.07812	188	181	159	1156	1156	499	620	12973	46125	roadmap_epigenomics H3K9me3	NA	NA	H3K9me3	NA	NA	E021-H3K9me3.narrowPeak	61653	0.195865	1
GliaHrn.specific.peaks	100	jaspar_motifs	0.685671	1.31301	17	182	33	1226	1226	480	46	13144	46699	jaspar_motifs	NA	NA	NA	NA	NA	RXRA__VDR.bed	990	0.206219	1
GliaHrn.specific.peaks	522	roadmap_epigenomics	0.68151	1.10923	93	183	129	1200	1200	504	298	13068	46447	roadmap_epigenomics H3K9me3	NA	NA	H3K9me3	NA	NA	E038-H3K9me3.narrowPeak	43438	0.208205	1
GliaHrn.specific.peaks	1223	roadmap_epigenomics	0.666088	1.04002	575	184	192	1007	1007	461	1967	12586	44778	roadmap_epigenomics H3K36me3	NA	NA	H3K36me3	NA	NA	E128-H3K36me3.narrowPeak	129088	0.21573	1
GliaHrn.specific.peaks	763	roadmap_epigenomics	0.625816	1.02822	969	185	201	882	882	423	3354	12192	43391	roadmap_epigenomics H3K27me3	NA	NA	H3K27me3	NA	NA	E076-H3K27me3.narrowPeak	65520	0.236692	1
GliaHrn.specific.peaks	950	roadmap_epigenomics	0.619467	1.029	886	186	200	900	900	429	3064	12275	43681	roadmap_epigenomics H3K36me3	NA	NA	H3K36me3	NA	NA	E099-H3K36me3.narrowPeak	192256	0.240178	1
GliaHrn.specific.peaks	531	roadmap_epigenomics	0.602683	1.03675	504	187	194	1032	1032	471	1729	12657	45016	roadmap_epigenomics H3K36me3	NA	NA	H3K36me3	NA	NA	E040-H3K36me3.narrowPeak	157474	0.249641	1
GliaHrn.specific.peaks	470	roadmap_epigenomics	0.592973	1.04695	298	188	186	1113	1113	496	1012	12863	45733	roadmap_epigenomics H3K36me3	NA	NA	H3K36me3	NA	NA	E031-H3K36me3.narrowPeak	119691	0.255286	1
GliaHrn.specific.peaks	391	roadmap_epigenomics	0.578711	1.03642	450	189	195	1056	1056	480	1544	12711	45201	roadmap_epigenomics H3K9me3	NA	NA	H3K9me3	NA	NA	E019-H3K9me3.narrowPeak	217990	0.263809	1
GliaHrn.specific.peaks	384	roadmap_epigenomics	0.558983	1.03843	361	190	193	1090	1090	491	1236	12800	45509	roadmap_epigenomics H3K9me3	NA	NA	H3K9me3	NA	NA	E018-H3K9me3.narrowPeak	188629	0.276069	1
GliaHrn.specific.peaks	1112	roadmap_epigenomics	0.551061	1.03045	541	191	197	1016	1016	468	1867	12620	44878	roadmap_epigenomics H3K36me3	NA	NA	H3K36me3	NA	NA	E119-H3K36me3.narrowPeak	199451	0.28115	1
GliaHrn.specific.peaks	540	roadmap_epigenomics	0.536566	1.05241	175	192	181	1162	1162	512	591	12986	46154	roadmap_epigenomics H3K9me3	NA	NA	H3K9me3	NA	NA	E041-H3K9me3.narrowPeak	98994	0.290692	1
GliaHrn.specific.peaks	142	roadmap_epigenomics	0.536488	1.04442	238	193	188	1126	1126	502	810	12923	45935	roadmap_epigenomics H3K9me3	NA	NA	H3K9me3	NA	NA	E002-H3K9me3.narrowPeak	304999	0.290745	1
GliaHrn.specific.peaks	786	roadmap_epigenomics	0.517035	1.01765	1296	194	207	742	742	381	4531	11865	42214	roadmap_epigenomics H3K9me3	NA	NA	H3K9me3	NA	NA	E079-H3K9me3.narrowPeak	258284	0.304064	1
GliaHrn.specific.peaks	138	roadmap_epigenomics	0.509428	1.02906	442	195	199	1059	1059	484	1527	12719	45218	roadmap_epigenomics H3K36me3	NA	NA	H3K36me3	NA	NA	E002-H3K36me3.narrowPeak	284665	0.309437	1
GliaHrn.specific.peaks	417	roadmap_epigenomics	0.497248	1.01619	1314	196	208	734	734	379	4600	11847	42145	roadmap_epigenomics H3K27me3	NA	NA	H3K27me3	NA	NA	E023-H3K27me3.narrowPeak	307996	0.318238	1
GliaHrn.specific.peaks	1020	roadmap_epigenomics	0.497246	1.02625	489	197	202	1038	1038	479	1694	12672	45051	roadmap_epigenomics H3K36me3	NA	NA	H3K36me3	NA	NA	E109-H3K36me3.narrowPeak	171700	0.31824	1
GliaHrn.specific.peaks	664	roadmap_epigenomics	0.459456	1.01607	913	198	209	892	892	433	3195	12248	43550	roadmap_epigenomics H3K27me3	NA	NA	H3K27me3	NA	NA	E059-H3K27me3.narrowPeak	100386	0.347172	1
GliaHrn.specific.peaks	622	roadmap_epigenomics	0.458292	1.02262	456	199	204	1053	1053	485	1585	12705	45160	roadmap_epigenomics H3K9me3	NA	NA	H3K9me3	NA	NA	E053-H3K9me3.narrowPeak	206849	0.348103	1
GliaHrn.specific.peaks	1045	roadmap_epigenomics	0.454177	1.01187	1640	200	212	609	609	340	5765	11521	40980	roadmap_epigenomics H3K36me3	NA	NA	H3K36me3	NA	NA	E113-H3K36me3.narrowPeak	279741	0.351417	1
GliaHrn.specific.peaks	992	roadmap_epigenomics	0.449498	1.01387	1106	201	210	822	822	411	3879	12055	42866	roadmap_epigenomics H3K36me3	NA	NA	H3K36me3	NA	NA	E105-H3K36me3.narrowPeak	267091	0.355224	1
GliaHrn.specific.peaks	422	roadmap_epigenomics	0.431235	1.02996	200	202	198	1150	1150	517	690	12961	46055	roadmap_epigenomics H3K9me3	NA	NA	H3K9me3	NA	NA	E023-H3K9me3.narrowPeak	224125	0.37048	1
GliaHrn.specific.peaks	320	roadmap_epigenomics	0.420207	1.02015	364	203	206	1088	1088	499	1268	12797	45477	roadmap_epigenomics H3K9me3	NA	NA	H3K9me3	NA	NA	E012-H3K9me3.narrowPeak	164596	0.380008	1
GliaHrn.specific.peaks	111	jaspar_motifs	0.409985	1.09304	24	204	147	1221	1221	524	78	13137	46667	jaspar_motifs	NA	NA	NA	NA	NA	Sox2.bed	2048	0.389059	1
GliaHrn.specific.peaks	618	roadmap_epigenomics	0.403783	1.0121	766	205	211	939	939	452	2690	12395	44055	roadmap_epigenomics H3K27me3	NA	NA	H3K27me3	NA	NA	E053-H3K27me3.narrowPeak	116021	0.394654	1
GliaHrn.specific.peaks	854	roadmap_epigenomics	0.398459	1.06572	36	206	170	1217	1217	531	120	13125	46625	roadmap_epigenomics H3K9me3	NA	NA	H3K9me3	NA	NA	E087-H3K9me3.narrowPeak	39512	0.399522	1
GliaHrn.specific.peaks	42	jaspar_motifs	0.386389	1.0517	45	207	184	1213	1213	535	152	13116	46593	jaspar_motifs	NA	NA	NA	NA	NA	HNF1A.bed	5103	0.410782	1
GliaHrn.specific.peaks	404	roadmap_epigenomics	0.385409	1.01066	705	208	213	959	959	460	2479	12456	44266	roadmap_epigenomics H3K36me3	NA	NA	H3K36me3	NA	NA	E021-H3K36me3.narrowPeak	189961	0.411709	1
GliaHrn.specific.peaks	1204	roadmap_epigenomics	0.377684	1.04255	54	209	191	1208	1208	536	184	13107	46561	roadmap_epigenomics H3K9me3	NA	NA	H3K9me3	NA	NA	E126-H3K9me3.narrowPeak	12156	0.419098	1
GliaHrn.specific.peaks	1124	roadmap_epigenomics	0.356802	1.00992	417	210	214	1063	1063	496	1467	12744	45278	roadmap_epigenomics H3K36me3	NA	NA	H3K36me3	NA	NA	E120-H3K36me3.narrowPeak	156861	0.439742	1
GliaHrn.specific.peaks	949	roadmap_epigenomics	0.346035	1.00693	581	211	215	1003	1003	476	2050	12580	44695	roadmap_epigenomics H3K27me3	NA	NA	H3K27me3	NA	NA	E099-H3K27me3.narrowPeak	40670	0.450781	1
GliaHrn.specific.peaks	1031	roadmap_epigenomics	0.340637	1.00441	1120	212	216	818	818	415	3962	12041	42783	roadmap_epigenomics H3K27me3	NA	NA	H3K27me3	NA	NA	E111-H3K27me3.narrowPeak	155900	0.456419	1
GliaHrn.specific.peaks	17	jaspar_motifs	0.334789	1.06562	15	213	171	1227	1227	537	50	13146	46695	jaspar_motifs	NA	NA	NA	NA	NA	ESR2.bed	932	0.462606	1
GliaHrn.specific.peaks	899	roadmap_epigenomics	0.319289	1.0022	1274	214	218	757	757	396	4516	11887	42229	roadmap_epigenomics H3K9me3	NA	NA	H3K9me3	NA	NA	E092-H3K9me3.narrowPeak	273834	0.479414	1
GliaHrn.specific.peaks	91	jaspar_motifs	0.311013	1.02531	28	215	203	1219	1219	546	97	13133	46648	jaspar_motifs	NA	NA	NA	NA	NA	Pou5f1.bed	3057	0.488638	1
GliaHrn.specific.peaks	947	roadmap_epigenomics	0.299869	1.00036	1197	216	219	791	791	409	4250	11964	42495	roadmap_epigenomics H3K9me3	NA	NA	H3K9me3	NA	NA	E098-H3K9me3.narrowPeak	251500	0.501339	1
GliaHrn.specific.peaks	504	roadmap_epigenomics	0.298885	1.00305	146	217	217	1171	1171	535	517	13015	46228	roadmap_epigenomics H3K9me3	NA	NA	H3K9me3	NA	NA	E035-H3K9me3.narrowPeak	112904	0.502475	1
GliaHrn.specific.peaks	89	jaspar_motifs	0.293822	1.02252	19	218	205	1224	1224	549	66	13142	46679	jaspar_motifs	NA	NA	NA	NA	NA	Pax6.bed	1484	0.508368	1
GliaHrn.specific.peaks	132	roadmap_epigenomics	0.274246	0.997175	611	219	220	991	991	477	2176	12550	44569	roadmap_epigenomics H3K36me3	NA	NA	H3K36me3	NA	NA	E001-H3K36me3.narrowPeak	187276	0.531806	1
GliaHrn.specific.peaks	509	roadmap_epigenomics	0.266526	0.996119	639	220	221	983	983	475	2278	12522	44467	roadmap_epigenomics H3K9me3	NA	NA	H3K9me3	NA	NA	E036-H3K9me3.narrowPeak	237844	0.541345	1
GliaHrn.specific.peaks	799	roadmap_epigenomics	0.251761	0.994656	862	221	222	909	909	451	3077	12299	43668	roadmap_epigenomics H3K27me3	NA	NA	H3K27me3	NA	NA	E081-H3K27me3.narrowPeak	82346	0.560066	1
GliaHrn.specific.peaks	843	roadmap_epigenomics	0.250609	0.990623	224	222	224	1133	1133	526	803	12937	45942	roadmap_epigenomics H3K36me3	NA	NA	H3K36me3	NA	NA	E086-H3K36me3.narrowPeak	98071	0.561553	1
GliaHrn.specific.peaks	326	roadmap_epigenomics	0.249222	0.993107	537	223	223	1019	1019	488	1920	12624	44825	roadmap_epigenomics H3K9me3	NA	NA	H3K9me3	NA	NA	E013-H3K9me3.narrowPeak	224026	0.56335	1
GliaHrn.specific.peaks	101	jaspar_motifs	0.247566	0.986589	15	224	226	1227	1227	559	54	13146	46691	jaspar_motifs	NA	NA	NA	NA	NA	RXR__RAR_DR5.bed	1048	0.565502	1
GliaHrn.specific.peaks	16	jaspar_motifs	0.244966	1.06556	3	225	172	1233	1233	543	10	13158	46735	jaspar_motifs	NA	NA	NA	NA	NA	ESR1.bed	169	0.568897	1
GliaHrn.specific.peaks	1156	roadmap_epigenomics	0.23514	0.985489	179	226	228	1161	1161	538	645	12982	46100	roadmap_epigenomics H4K20me1	NA	NA	H4K20me1	NA	NA	E122-H4K20me1.narrowPeak	49463	0.581916	1
GliaHrn.specific.peaks	1023	roadmap_epigenomics	0.231356	0.985614	219	227	227	1140	1140	531	789	12942	45956	roadmap_epigenomics H3K9me3	NA	NA	H3K9me3	NA	NA	E109-H3K9me3.narrowPeak	103109	0.587008	1
GliaHrn.specific.peaks	28	jaspar_motifs	0.219815	0.980549	169	228	232	1163	1163	541	612	12992	46133	jaspar_motifs	NA	NA	NA	NA	NA	FOXF2.bed	21689	0.602816	1
GliaHrn.specific.peaks	1142	roadmap_epigenomics	0.19463	0.978864	308	229	233	1108	1108	523	1117	12853	45628	roadmap_epigenomics H3K9me3	NA	NA	H3K9me3	NA	NA	E121-H3K9me3.narrowPeak	138547	0.638807	1
GliaHrn.specific.peaks	611	roadmap_epigenomics	0.190466	0.989194	1584	230	225	627	627	361	5680	11577	41065	roadmap_epigenomics H3K27me3	NA	NA	H3K27me3	NA	NA	E052-H3K27me3.narrowPeak	291912	0.644962	1
GliaHrn.specific.peaks	1010	roadmap_epigenomics	0.184951	0.984856	831	231	230	918	918	460	2994	12330	43751	roadmap_epigenomics H3K36me3	NA	NA	H3K36me3	NA	NA	E108-H3K36me3.narrowPeak	243253	0.653204	1
GliaHrn.specific.peaks	1130	roadmap_epigenomics	0.169219	0.954413	100	232	253	1198	1198	561	372	13061	46373	roadmap_epigenomics H3K9me3	NA	NA	H3K9me3	NA	NA	E120-H3K9me3.narrowPeak	18065	0.6773	1
GliaHrn.specific.peaks	136	roadmap_epigenomics	0.165971	0.965538	204	233	245	1148	1148	542	750	12957	45995	roadmap_epigenomics H3K9me3	NA	NA	H3K9me3	NA	NA	E001-H3K9me3.narrowPeak	176623	0.682384	1
GliaHrn.specific.peaks	1025	roadmap_epigenomics	0.16232	0.975177	457	234	235	1052	1052	507	1663	12704	45082	roadmap_epigenomics H3K36me3	NA	NA	H3K36me3	NA	NA	E110-H3K36me3.narrowPeak	86281	0.688144	1
GliaHrn.specific.peaks	1002	roadmap_epigenomics	0.153743	0.984863	1682	235	229	593	593	352	6054	11479	40691	roadmap_epigenomics H3K27me3	NA	NA	H3K27me3	NA	NA	E107-H3K27me3.narrowPeak	192196	0.70187	1
GliaHrn.specific.peaks	1009	roadmap_epigenomics	0.151845	0.983884	1507	236	231	654	654	374	5430	11654	41315	roadmap_epigenomics H3K27me3	NA	NA	H3K27me3	NA	NA	E108-H3K27me3.narrowPeak	189619	0.704945	1
GliaHrn.specific.peaks	3	jaspar_motifs	0.149297	0.835667	4	237	330	1232	1232	600	17	13157	46728	jaspar_motifs	NA	NA	NA	NA	NA	Ar.bed	198	0.709092	1
GliaHrn.specific.peaks	50	jaspar_motifs	0.140817	0.873247	15	238	298	1227	1227	588	61	13146	46684	jaspar_motifs	NA	NA	NA	NA	NA	IRF2.bed	994	0.723075	1
GliaHrn.specific.peaks	958	roadmap_epigenomics	0.140239	0.976873	828	239	234	919	919	464	3006	12333	43739	roadmap_epigenomics H3K27me3	NA	NA	H3K27me3	NA	NA	E100-H3K27me3.narrowPeak	119736	0.724038	1
GliaHrn.specific.peaks	764	roadmap_epigenomics	0.139397	0.974839	697	240	236	964	964	480	2536	12464	44209	roadmap_epigenomics H3K36me3	NA	NA	H3K36me3	NA	NA	E076-H3K36me3.narrowPeak	180221	0.725442	1
GliaHrn.specific.peaks	847	roadmap_epigenomics	0.134206	0.933125	87	241	265	1201	1201	569	331	13074	46414	roadmap_epigenomics H3K9me3	NA	NA	H3K9me3	NA	NA	E086-H3K9me3.narrowPeak	29188	0.734165	1
GliaHrn.specific.peaks	849	roadmap_epigenomics	0.128838	0.966122	439	242	243	1060	1060	515	1612	12722	45133	roadmap_epigenomics H3K27me3	NA	NA	H3K27me3	NA	NA	E087-H3K27me3.narrowPeak	66525	0.743296	1
GliaHrn.specific.peaks	1154	roadmap_epigenomics	0.125582	0.937803	121	243	261	1190	1190	565	458	13040	46287	roadmap_epigenomics H3K9me1	NA	NA	H3K9me1	NA	NA	E122-H3K9me1.narrowPeak	25444	0.748889	1
GliaHrn.specific.peaks	262	roadmap_epigenomics	0.124169	0.968283	552	244	242	1011	1011	499	2022	12609	44723	roadmap_epigenomics H3K9me3	NA	NA	H3K9me3	NA	NA	E007-H3K9me3.narrowPeak	151873	0.75133	1
GliaHrn.specific.peaks	394	roadmap_epigenomics	0.121784	0.974007	897	245	237	895	895	459	3265	12264	43480	roadmap_epigenomics H3K36me3	NA	NA	H3K36me3	NA	NA	E020-H3K36me3.narrowPeak	225918	0.755468	1
GliaHrn.specific.peaks	782	roadmap_epigenomics	0.119603	0.970481	702	246	240	961	961	482	2565	12459	44180	roadmap_epigenomics H3K27me3	NA	NA	H3K27me3	NA	NA	E079-H3K27me3.narrowPeak	85925	0.759271	1
GliaHrn.specific.peaks	76	jaspar_motifs	0.109291	0.828571	14	247	336	1230	1230	604	60	13147	46685	jaspar_motifs	NA	NA	NA	NA	NA	NR3C1.bed	1618	0.777515	1
GliaHrn.specific.peaks	192	roadmap_epigenomics	0.0973884	0.924573	130	248	273	1186	1186	569	499	13031	46246	roadmap_epigenomics H3K9me3	NA	NA	H3K9me3	NA	NA	E004-H3K9me3.narrowPeak	65974	0.799119	1
GliaHrn.specific.peaks	499	roadmap_epigenomics	0.0952646	0.952525	376	249	254	1084	1084	529	1400	12785	45345	roadmap_epigenomics H3K9me3	NA	NA	H3K9me3	NA	NA	E034-H3K9me3.narrowPeak	176596	0.803037	1
GliaHrn.specific.peaks	107	jaspar_motifs	0.0901314	0.82848	21	250	337	1222	1222	603	90	13140	46655	jaspar_motifs	NA	NA	NA	NA	NA	SRF.bed	1963	0.812585	1
GliaHrn.specific.peaks	1210	roadmap_epigenomics	0.0895641	0.971372	1285	251	239	751	751	414	4685	11876	42060	roadmap_epigenomics H3K36me3	NA	NA	H3K36me3	NA	NA	E127-H3K36me3.narrowPeak	328746	0.813647	1
GliaHrn.specific.peaks	19	jaspar_motifs	0.0889783	0.645738	2	252	481	1234	1234	656	11	13159	46734	jaspar_motifs	NA	NA	NA	NA	NA	EWSR1-FLI1.bed	253	0.814745	1
GliaHrn.specific.peaks	1087	roadmap_epigenomics	0.0837854	0.964789	888	253	247	898	898	466	3261	12273	43484	roadmap_epigenomics H3K27me3	NA	NA	H3K27me3	NA	NA	E117-H3K27me3.narrowPeak	219132	0.824545	1
GliaHrn.specific.peaks	835	roadmap_epigenomics	0.0726602	0.973919	2227	254	238	458	458	317	8085	10934	38660	roadmap_epigenomics H3K36me3	NA	NA	H3K36me3	NA	NA	E085-H3K36me3.narrowPeak	359551	0.84594	1
GliaHrn.specific.peaks	1019	roadmap_epigenomics	0.0722661	0.96577	1165	255	244	804	804	434	4271	11996	42474	roadmap_epigenomics H3K27me3	NA	NA	H3K27me3	NA	NA	E109-H3K27me3.narrowPeak	201299	0.846708	1
GliaHrn.specific.peaks	1070	roadmap_epigenomics	0.0718531	0.949551	491	256	255	1035	1035	515	1833	12670	44912	roadmap_epigenomics H3K9me3	NA	NA	H3K9me3	NA	NA	E115-H3K9me3.narrowPeak	191936	0.847514	1
GliaHrn.specific.peaks	997	roadmap_epigenomics	0.0698323	0.965377	1187	257	246	795	795	433	4353	11974	42392	roadmap_epigenomics H3K27me3	NA	NA	H3K27me3	NA	NA	E106-H3K27me3.narrowPeak	171864	0.851467	1
GliaHrn.specific.peaks	97	jaspar_motifs	0.0698313	0.89772	106	258	288	1196	1196	581	419	13055	46326	jaspar_motifs	NA	NA	NA	NA	NA	RORA_2.bed	13150	0.851469	1
GliaHrn.specific.peaks	450	roadmap_epigenomics	0.0680045	0.970096	1739	259	241	577	577	359	6341	11422	40404	roadmap_epigenomics H3K27me3	NA	NA	H3K27me3	NA	NA	E028-H3K27me3.narrowPeak	124130	0.855058	1
GliaHrn.specific.peaks	1222	roadmap_epigenomics	0.0628524	0.959031	920	260	251	891	891	467	3397	12241	43348	roadmap_epigenomics H3K27me3	NA	NA	H3K27me3	NA	NA	E128-H3K27me3.narrowPeak	130586	0.865262	1
GliaHrn.specific.peaks	120	jaspar_motifs	0.0610149	0.805473	27	261	362	1220	1220	614	119	13134	46626	jaspar_motifs	NA	NA	NA	NA	NA	TLX1__NFIC.bed	1825	0.868931	1
GliaHrn.specific.peaks	482	roadmap_epigenomics	0.0608912	0.919842	215	262	277	1144	1144	561	829	12946	45916	roadmap_epigenomics H3K9me3	NA	NA	H3K9me3	NA	NA	E032-H3K9me3.narrowPeak	126909	0.869178	1
GliaHrn.specific.peaks	858	roadmap_epigenomics	0.0594614	0.963969	1318	263	249	731	731	414	4838	11843	41907	roadmap_epigenomics H3K27me3	NA	NA	H3K27me3	NA	NA	E088-H3K27me3.narrowPeak	203616	0.872044	1
GliaHrn.specific.peaks	435	roadmap_epigenomics	0.0585898	0.963741	1321	264	250	729	729	414	4850	11840	41895	roadmap_epigenomics H3K27me3	NA	NA	H3K27me3	NA	NA	E026-H3K27me3.narrowPeak	281212	0.873796	1
GliaHrn.specific.peaks	490	roadmap_epigenomics	0.0585445	0.844265	49	265	321	1212	1212	599	206	13112	46539	roadmap_epigenomics H3K9me3	NA	NA	H3K9me3	NA	NA	E033-H3K9me3.narrowPeak	37488	0.873888	1
GliaHrn.specific.peaks	983	roadmap_epigenomics	0.0548637	0.9291	315	266	270	1104	1104	547	1202	12846	45543	roadmap_epigenomics H3K9me3	NA	NA	H3K9me3	NA	NA	E103-H3K9me3.narrowPeak	101060	0.881325	1
GliaHrn.specific.peaks	1059	roadmap_epigenomics	0.0542261	0.916516	222	267	278	1136	1136	560	859	12939	45886	roadmap_epigenomics H3K9me3	NA	NA	H3K9me3	NA	NA	E114-H3K9me3.narrowPeak	103284	0.88262	1
GliaHrn.specific.peaks	1036	roadmap_epigenomics	0.0536192	0.871722	85	268	299	1202	1202	590	346	13076	46399	roadmap_epigenomics H3K9me3	NA	NA	H3K9me3	NA	NA	E111-H3K9me3.narrowPeak	69945	0.883854	1
GliaHrn.specific.peaks	925	roadmap_epigenomics	0.0493667	0.939273	492	269	260	1034	1034	521	1856	12669	44889	roadmap_epigenomics H3K27me3	NA	NA	H3K27me3	NA	NA	E096-H3K27me3.narrowPeak	85680	0.892552	1
GliaHrn.specific.peaks	231	roadmap_epigenomics	0.0473291	0.945355	647	270	257	980	980	502	2424	12514	44321	roadmap_epigenomics H3K27me3	NA	NA	H3K27me3	NA	NA	E006-H3K27me3.narrowPeak	117381	0.896749	1
GliaHrn.specific.peaks	184	roadmap_epigenomics	0.0451594	0.812959	41	271	354	1215	1215	613	179	13120	46566	roadmap_epigenomics H3K36me3	NA	NA	H3K36me3	NA	NA	E004-H3K36me3.narrowPeak	16192	0.90124	1
GliaHrn.specific.peaks	583	roadmap_epigenomics	0.0446558	0.935599	474	272	262	1046	1046	527	1795	12687	44950	roadmap_epigenomics H3K36me3	NA	NA	H3K36me3	NA	NA	E048-H3K36me3.narrowPeak	130419	0.902286	1
GliaHrn.specific.peaks	1094	roadmap_epigenomics	0.0422207	0.925622	362	273	271	1089	1089	544	1386	12799	45359	roadmap_epigenomics H3K9me3	NA	NA	H3K9me3	NA	NA	E117-H3K9me3.narrowPeak	92941	0.907359	1
GliaHrn.specific.peaks	929	roadmap_epigenomics	0.0391133	0.964671	2147	274	248	474	474	332	7858	11014	38887	roadmap_epigenomics H3K9me3	NA	NA	H3K9me3	NA	NA	E096-H3K9me3.narrowPeak	438576	0.913875	1
GliaHrn.specific.peaks	776	roadmap_epigenomics	0.0382283	0.956515	1318	275	252	731	731	419	4872	11843	41873	roadmap_epigenomics H3K27me3	NA	NA	H3K27me3	NA	NA	E078-H3K27me3.narrowPeak	107934	0.915739	1
GliaHrn.specific.peaks	561	roadmap_epigenomics	0.0273885	0.942189	887	276	258	899	899	478	3330	12274	43415	roadmap_epigenomics H3K36me3	NA	NA	H3K36me3	NA	NA	E045-H3K36me3.narrowPeak	196732	0.938883	1
GliaHrn.specific.peaks	446	roadmap_epigenomics	0.0258209	0.930257	605	277	267	994	994	513	2302	12556	44443	roadmap_epigenomics H3K9me3	NA	NA	H3K9me3	NA	NA	E027-H3K9me3.narrowPeak	366447	0.942278	1
GliaHrn.specific.peaks	943	roadmap_epigenomics	0.0237284	0.863482	141	278	305	1177	1177	587	579	13020	46166	roadmap_epigenomics H3K27me3	NA	NA	H3K27me3	NA	NA	E098-H3K27me3.narrowPeak	34340	0.946829	1
GliaHrn.specific.peaks	816	roadmap_epigenomics	0.0235065	0.92082	484	279	276	1040	1040	532	1861	12677	44884	roadmap_epigenomics H3K36me3	NA	NA	H3K36me3	NA	NA	E083-H3K36me3.narrowPeak	221184	0.947313	1
GliaHrn.specific.peaks	674	roadmap_epigenomics	0.0231951	0.933903	732	280	264	949	949	498	2773	12429	43972	roadmap_epigenomics H3K9me3	NA	NA	H3K9me3	NA	NA	E061-H3K9me3.narrowPeak	270036	0.947992	1
GliaHrn.specific.peaks	913	roadmap_epigenomics	0.0220769	0.885026	218	281	293	1142	1142	572	873	12943	45872	roadmap_epigenomics H3K27me3	NA	NA	H3K27me3	NA	NA	E094-H3K27me3.narrowPeak	42805	0.950436	1
GliaHrn.specific.peaks	297	roadmap_epigenomics	0.021542	0.949181	1407	282	256	691	691	410	5235	11754	41510	roadmap_epigenomics H3K27me3	NA	NA	H3K27me3	NA	NA	E009-H3K27me3.narrowPeak	215214	0.951608	1
GliaHrn.specific.peaks	122	jaspar_motifs	0.0204238	0.857099	139	283	308	1179	1179	590	575	13022	46170	jaspar_motifs	NA	NA	NA	NA	NA	Tal1__Gata1.bed	15419	0.954061	1
GliaHrn.specific.peaks	1053	roadmap_epigenomics	0.0194103	0.940026	1020	284	259	861	861	468	3835	12141	42910	roadmap_epigenomics H3K36me3	NA	NA	H3K36me3	NA	NA	E114-H3K36me3.narrowPeak	218156	0.95629	1
GliaHrn.specific.peaks	98	jaspar_motifs	0.0172509	0.59167	10	285	517	1231	1231	678	60	13151	46685	jaspar_motifs	NA	NA	NA	NA	NA	RREB1.bed	586	0.961057	1
GliaHrn.specific.peaks	1088	roadmap_epigenomics	0.0159047	0.930327	811	286	266	921	921	491	3082	12350	43663	roadmap_epigenomics H3K36me3	NA	NA	H3K36me3	NA	NA	E117-H3K36me3.narrowPeak	316292	0.964041	1
GliaHrn.specific.peaks	768	roadmap_epigenomics	0.0102297	0.812145	104	287	357	1197	1197	614	454	13057	46291	roadmap_epigenomics H3K9me3	NA	NA	H3K9me3	NA	NA	E076-H3K9me3.narrowPeak	64039	0.97672	1
GliaHrn.specific.peaks	54	jaspar_motifs	0.00885647	0.88162	323	288	295	1103	1103	562	1297	12838	45448	jaspar_motifs	NA	NA	NA	NA	NA	MEF2A.bed	49941	0.979814	1
GliaHrn.specific.peaks	109	jaspar_motifs	0.00785822	0.854017	210	289	311	1146	1146	582	871	12951	45874	jaspar_motifs	NA	NA	NA	NA	NA	STAT1.bed	18740	0.982069	1
GliaHrn.specific.peaks	1197	roadmap_epigenomics	0.00780117	0.892869	427	290	290	1061	1061	547	1692	12734	45053	roadmap_epigenomics H3K27me3	NA	NA	H3K27me3	NA	NA	E126-H3K27me3.narrowPeak	70219	0.982198	1
GliaHrn.specific.peaks	336	roadmap_epigenomics	0.00745786	0.925498	997	291	272	871	871	478	3803	12164	42942	roadmap_epigenomics H3K36me3	NA	NA	H3K36me3	NA	NA	E015-H3K36me3.narrowPeak	252862	0.982974	1
GliaHrn.specific.peaks	1161	roadmap_epigenomics	0.00709304	0.910287	664	292	283	974	974	516	2578	12497	44167	roadmap_epigenomics H3K36me3	NA	NA	H3K36me3	NA	NA	E123-H3K36me3.narrowPeak	190885	0.9838	1
GliaHrn.specific.peaks	85	jaspar_motifs	0.00663068	0.736606	54	293	416	1208	1208	639	260	13107	46485	jaspar_motifs	NA	NA	NA	NA	NA	PPARG__RXRA.bed	4161	0.984848	1
GliaHrn.specific.peaks	606	roadmap_epigenomics	0.00606704	0.935497	1529	294	263	643	643	400	5759	11632	40986	roadmap_epigenomics H3K27me3	NA	NA	H3K27me3	NA	NA	E051-H3K27me3.narrowPeak	236134	0.986127	1
GliaHrn.specific.peaks	696	roadmap_epigenomics	0.00510147	0.900565	595	295	285	996	996	525	2335	12566	44410	roadmap_epigenomics H3K27me3	NA	NA	H3K27me3	NA	NA	E066-H3K27me3.narrowPeak	107979	0.988322	1
GliaHrn.specific.peaks	761	roadmap_epigenomics	0.00454172	0.899422	604	296	287	995	995	526	2373	12557	44372	roadmap_epigenomics H3K9me3	NA	NA	H3K9me3	NA	NA	E075-H3K9me3.narrowPeak	149879	0.989597	1
GliaHrn.specific.peaks	75	jaspar_motifs	0.00309362	0.687868	45	297	447	1213	1213	652	232	13116	46513	jaspar_motifs	NA	NA	NA	NA	NA	NR2F1.bed	5728	0.992902	1
GliaHrn.specific.peaks	113	jaspar_motifs	0.00272611	0.791298	130	298	376	1186	1186	620	582	13031	46163	jaspar_motifs	NA	NA	NA	NA	NA	Spz1.bed	10443	0.993743	1
GliaHrn.specific.peaks	825	roadmap_epigenomics	0.00245184	0.929122	1693	299	269	589	589	386	6409	11468	40336	roadmap_epigenomics H3K27me3	NA	NA	H3K27me3	NA	NA	E084-H3K27me3.narrowPeak	193083	0.99437	1
GliaHrn.specific.peaks	1233	roadmap_epigenomics	0.00243479	0.92415	1436	300	274	680	680	418	5470	11725	41275	roadmap_epigenomics H3K27me3	NA	NA	H3K27me3	NA	NA	E129-H3K27me3.narrowPeak	309685	0.994409	1
GliaHrn.specific.peaks	1048	roadmap_epigenomics	0.00220477	0.92388	1469	301	275	668	668	415	5596	11692	41149	roadmap_epigenomics H3K9me3	NA	NA	H3K9me3	NA	NA	E113-H3K9me3.narrowPeak	275643	0.994936	1
GliaHrn.specific.peaks	1209	roadmap_epigenomics	0.00214775	0.929128	1768	302	268	565	565	378	6690	11393	40055	roadmap_epigenomics H3K27me3	NA	NA	H3K27me3	NA	NA	E127-H3K27me3.narrowPeak	230268	0.995067	1
GliaHrn.specific.peaks	1147	roadmap_epigenomics	0.00175817	0.91169	1100	303	281	824	824	469	4251	12061	42494	roadmap_epigenomics H3K27me3	NA	NA	H3K27me3	NA	NA	E122-H3K27me3.narrowPeak	176731	0.99596	1
GliaHrn.specific.peaks	1052	roadmap_epigenomics	0.00141659	0.908215	1066	304	284	838	838	475	4135	12095	42610	roadmap_epigenomics H3K27me3	NA	NA	H3K27me3	NA	NA	E114-H3K27me3.narrowPeak	215955	0.996743	1
GliaHrn.specific.peaks	123	jaspar_motifs	0.00132167	0.804866	186	305	364	1157	1157	609	818	12975	45927	jaspar_motifs	NA	NA	NA	NA	NA	Tcfcp2l1.bed	10868	0.996961	1
GliaHrn.specific.peaks	1123	roadmap_epigenomics	0.00125992	0.884714	645	306	294	981	981	527	2573	12516	44172	roadmap_epigenomics H3K27me3	NA	NA	H3K27me3	NA	NA	E120-H3K27me3.narrowPeak	126522	0.997103	1
GliaHrn.specific.peaks	1119	roadmap_epigenomics	0.00115218	0.76476	122	307	395	1188	1188	630	565	13039	46180	roadmap_epigenomics H4K20me1	NA	NA	H4K20me1	NA	NA	E119-H4K20me1.narrowPeak	17542	0.997351	1
GliaHrn.specific.peaks	52	jaspar_motifs	0.00109346	0.817313	228	308	347	1131	1131	595	987	12933	45758	jaspar_motifs	NA	NA	NA	NA	NA	Lhx3.bed	44858	0.997485	1
GliaHrn.specific.peaks	612	roadmap_epigenomics	0.000916032	0.900227	979	309	286	878	878	491	3831	12182	42914	roadmap_epigenomics H3K36me3	NA	NA	H3K36me3	NA	NA	E052-H3K36me3.narrowPeak	253329	0.997893	1
GliaHrn.specific.peaks	41	jaspar_motifs	0.000718333	0.682782	63	310	451	1207	1207	656	327	13098	46418	jaspar_motifs	NA	NA	NA	NA	NA	HLF.bed	9084	0.998347	1
GliaHrn.specific.peaks	82	jaspar_motifs	0.000589874	0.761408	137	311	398	1180	1180	630	637	13024	46108	jaspar_motifs	NA	NA	NA	NA	NA	PBX1.bed	23404	0.998643	1
GliaHrn.specific.peaks	536	roadmap_epigenomics	0.000512172	0.91532	1675	312	279	595	595	395	6424	11486	40321	roadmap_epigenomics H3K27me3	NA	NA	H3K27me3	NA	NA	E041-H3K27me3.narrowPeak	184484	0.998821	1
GliaHrn.specific.peaks	756	roadmap_epigenomics	0.000500552	0.914526	1645	313	280	606	606	400	6315	11516	40430	roadmap_epigenomics H3K27me3	NA	NA	H3K27me3	NA	NA	E075-H3K27me3.narrowPeak	185470	0.998848	1
GliaHrn.specific.peaks	69	jaspar_motifs	0.000488139	0.843176	391	314	323	1076	1076	571	1638	12770	45107	jaspar_motifs	NA	NA	NA	NA	NA	NFIL3.bed	68125	0.998877	1
GliaHrn.specific.peaks	83	jaspar_motifs	0.000320848	0.513639	21	315	567	1222	1222	701	145	13140	46600	jaspar_motifs	NA	NA	NA	NA	NA	PLAG1.bed	1177	0.999261	1
GliaHrn.specific.peaks	676	roadmap_epigenomics	0.00030157	0.910555	1644	316	282	607	607	402	6335	11517	40410	roadmap_epigenomics H3K27me3	NA	NA	H3K27me3	NA	NA	E062-H3K27me3.narrowPeak	117128	0.999306	1
GliaHrn.specific.peaks	301	roadmap_epigenomics	0.000297501	0.833239	373	317	332	1085	1085	578	1581	12788	45164	roadmap_epigenomics H3K9me3	NA	NA	H3K9me3	NA	NA	E009-H3K9me3.narrowPeak	190233	0.999315	1
GliaHrn.specific.peaks	128	jaspar_motifs	0.000260743	0.779334	195	318	388	1153	1153	620	885	12966	45860	jaspar_motifs	NA	NA	NA	NA	NA	Zfp423.bed	10797	0.9994	1
GliaHrn.specific.peaks	43	jaspar_motifs	0.000254805	0.721336	109	319	429	1195	1195	648	535	13052	46210	jaspar_motifs	NA	NA	NA	NA	NA	HNF1B.bed	21659	0.999413	1
GliaHrn.specific.peaks	1185	roadmap_epigenomics	0.000251143	0.894781	1145	320	289	809	809	473	4499	12016	42246	roadmap_epigenomics H3K27me3	NA	NA	H3K27me3	NA	NA	E125-H3K27me3.narrowPeak	199117	0.999422	1
GliaHrn.specific.peaks	254	roadmap_epigenomics	0.000209005	0.836157	415	321	329	1065	1065	572	1752	12746	44993	roadmap_epigenomics H3K27me3	NA	NA	H3K27me3	NA	NA	E007-H3K27me3.narrowPeak	54491	0.999519	1
GliaHrn.specific.peaks	33	jaspar_motifs	0.000174906	0.860088	622	322	306	990	990	539	2549	12539	44196	jaspar_motifs	NA	NA	NA	NA	NA	Foxd3.bed	93705	0.999597	1
GliaHrn.specific.peaks	1044	roadmap_epigenomics	0.00012244	0.857084	629	323	309	989	989	540	2586	12532	44159	roadmap_epigenomics H3K27me3	NA	NA	H3K27me3	NA	NA	E113-H3K27me3.narrowPeak	57451	0.999718	1
GliaHrn.specific.peaks	473	roadmap_epigenomics	0.00010125	0.545341	32	324	551	1218	1218	698	208	13129	46537	roadmap_epigenomics H3K9me3	NA	NA	H3K9me3	NA	NA	E031-H3K9me3.narrowPeak	25310	0.999767	1
GliaHrn.specific.peaks	1230	roadmap_epigenomics	9.43e-05	0.733856	145	325	422	1173	1173	640	699	13016	46046	roadmap_epigenomics H4K20me1	NA	NA	H4K20me1	NA	NA	E128-H4K20me1.narrowPeak	29814	0.999783	1
GliaHrn.specific.peaks	842	roadmap_epigenomics	6.85e-05	0.840509	532	326	324	1021	1021	557	2231	12629	44514	roadmap_epigenomics H3K27me3	NA	NA	H3K27me3	NA	NA	E086-H3K27me3.narrowPeak	61416	0.999842	1
GliaHrn.specific.peaks	117	jaspar_motifs	5.6e-05	0.845865	595	327	320	996	996	548	2478	12566	44267	jaspar_motifs	NA	NA	NA	NA	NA	TBP.bed	84010	0.999871	1
GliaHrn.specific.peaks	1111	roadmap_epigenomics	5.55e-05	0.879002	1064	328	296	839	839	488	4252	12097	42493	roadmap_epigenomics H3K27me3	NA	NA	H3K27me3	NA	NA	E119-H3K27me3.narrowPeak	181548	0.999872	1
GliaHrn.specific.peaks	115	jaspar_motifs	4.31e-05	0.650453	79	329	475	1204	1204	669	430	13082	46315	jaspar_motifs	NA	NA	NA	NA	NA	T.bed	11514	0.999901	1
GliaHrn.specific.peaks	130	jaspar_motifs	4.23e-05	0.154299	2	330	1231	1234	1234	932	46	13159	46699	jaspar_motifs	NA	NA	NA	NA	NA	znf143.bed	348	0.999903	1
GliaHrn.specific.peaks	67	jaspar_motifs	2.55e-05	0.759168	225	331	401	1132	1132	621	1047	12936	45698	jaspar_motifs	NA	NA	NA	NA	NA	NFE2L2.bed	22093	0.999941	1
GliaHrn.specific.peaks	1131	roadmap_epigenomics	2.49e-05	0.796507	342	332	369	1099	1099	600	1515	12819	45230	roadmap_epigenomics H4K20me1	NA	NA	H4K20me1	NA	NA	E120-H4K20me1.narrowPeak	47895	0.999943	1
GliaHrn.specific.peaks	1168	roadmap_epigenomics	2.42e-05	0.584702	52	333	527	1211	1211	690	315	13109	46430	roadmap_epigenomics H3K9me3	NA	NA	H3K9me3	NA	NA	E123-H3K9me3.narrowPeak	22134	0.999944	1
GliaHrn.specific.peaks	598	roadmap_epigenomics	2.27e-05	0.889601	1528	334	291	644	644	423	6014	11633	40731	roadmap_epigenomics H3K27me3	NA	NA	H3K27me3	NA	NA	E050-H3K27me3.narrowPeak	188890	0.999948	1
GliaHrn.specific.peaks	34	jaspar_motifs	2.12e-05	0.834805	578	335	331	1005	1005	557	2438	12583	44307	jaspar_motifs	NA	NA	NA	NA	NA	Foxq1.bed	101550	0.999951	1
GliaHrn.specific.peaks	815	roadmap_epigenomics	1.87e-05	0.820138	479	336	346	1044	1044	575	2058	12682	44687	roadmap_epigenomics H3K27me3	NA	NA	H3K27me3	NA	NA	E083-H3K27me3.narrowPeak	94627	0.999957	1
GliaHrn.specific.peaks	22	jaspar_motifs	1.75e-05	0.813792	444	337	353	1058	1058	583	1923	12717	44822	jaspar_motifs	NA	NA	NA	NA	NA	Esrrb.bed	45008	0.99996	1
GliaHrn.specific.peaks	118	jaspar_motifs	1.3e-05	0.754658	234	338	405	1128	1128	624	1095	12927	45650	jaspar_motifs	NA	NA	NA	NA	NA	TEAD1.bed	23884	0.99997	1
GliaHrn.specific.peaks	769	roadmap_epigenomics	7.54e-06	0.871199	1207	339	302	786	786	476	4855	11954	41890	roadmap_epigenomics H3K27me3	NA	NA	H3K27me3	NA	NA	E077-H3K27me3.narrowPeak	152039	0.999983	1
GliaHrn.specific.peaks	1167	roadmap_epigenomics	6.32e-06	0.758506	265	340	402	1124	1124	622	1233	12896	45512	roadmap_epigenomics H3K9me1	NA	NA	H3K9me1	NA	NA	E123-H3K9me1.narrowPeak	22190	0.999985	1
GliaHrn.specific.peaks	44	jaspar_motifs	6.03e-06	0.747037	237	341	408	1127	1127	625	1120	12924	45625	jaspar_motifs	NA	NA	NA	NA	NA	HNF4A.bed	21250	0.999986	1
GliaHrn.specific.peaks	32	jaspar_motifs	3.19e-06	0.788273	396	342	382	1074	1074	599	1770	12765	44975	jaspar_motifs	NA	NA	NA	NA	NA	Foxa2.bed	58241	0.999993	1
GliaHrn.specific.peaks	10	jaspar_motifs	2.55e-06	0.729886	220	343	425	1139	1139	636	1064	12941	45681	jaspar_motifs	NA	NA	NA	NA	NA	Ddit3__Cebpa.bed	27347	0.999994	1
GliaHrn.specific.peaks	1218	roadmap_epigenomics	2.46e-06	0.812309	547	344	356	1014	1014	571	2369	12614	44376	roadmap_epigenomics H4K20me1	NA	NA	H4K20me1	NA	NA	E127-H4K20me1.narrowPeak	66333	0.999994	1
GliaHrn.specific.peaks	281	roadmap_epigenomics	2.4e-06	0.853822	1010	345	312	866	866	508	4147	12151	42598	roadmap_epigenomics H3K36me3	NA	NA	H3K36me3	NA	NA	E008-H3K36me3.narrowPeak	287355	0.999994	1
GliaHrn.specific.peaks	9	jaspar_motifs	2e-06	0.680435	145	346	454	1173	1173	658	753	13016	45992	jaspar_motifs	NA	NA	NA	NA	NA	CTCF.bed	1467	0.999995	1
GliaHrn.specific.peaks	116	jaspar_motifs	1.96e-06	0.772072	347	347	391	1098	1098	612	1584	12814	45161	jaspar_motifs	NA	NA	NA	NA	NA	TAL1__TCF3.bed	43244	0.999995	1
GliaHrn.specific.peaks	49	jaspar_motifs	1.8e-06	0.755647	294	348	404	1115	1115	622	1372	12867	45373	jaspar_motifs	NA	NA	NA	NA	NA	IRF1.bed	30694	0.999996	1
GliaHrn.specific.peaks	114	jaspar_motifs	1.68e-06	0.814033	582	349	352	1002	1002	568	2514	12579	44231	jaspar_motifs	NA	NA	NA	NA	NA	Stat3.bed	51359	0.999996	1
GliaHrn.specific.peaks	96	jaspar_motifs	1.6e-06	0.824618	675	350	341	971	971	554	2876	12486	43869	jaspar_motifs	NA	NA	NA	NA	NA	RORA_1.bed	84472	0.999996	1
GliaHrn.specific.peaks	1083	roadmap_epigenomics	1.21e-06	0.667719	137	351	461	1180	1180	664	725	13024	46020	roadmap_epigenomics H4K20me1	NA	NA	H4K20me1	NA	NA	E116-H4K20me1.narrowPeak	13632	0.999997	1
GliaHrn.specific.peaks	1082	roadmap_epigenomics	1.05e-06	0.677789	151	352	458	1168	1168	659	787	13010	45958	roadmap_epigenomics H3K9me3	NA	NA	H3K9me3	NA	NA	E116-H3K9me3.narrowPeak	59513	0.999998	1
GliaHrn.specific.peaks	1160	roadmap_epigenomics	8.86e-07	0.816639	642	353	348	982	982	561	2762	12519	43983	roadmap_epigenomics H3K27me3	NA	NA	H3K27me3	NA	NA	E123-H3K27me3.narrowPeak	123400	0.999998	1
GliaHrn.specific.peaks	886	roadmap_epigenomics	8.4e-07	0.863746	1346	354	304	717	717	458	5447	11815	41298	roadmap_epigenomics H3K27me3	NA	NA	H3K27me3	NA	NA	E091-H3K27me3.narrowPeak	114459	0.999998	1
GliaHrn.specific.peaks	971	roadmap_epigenomics	8.33e-07	0.849483	1050	355	317	849	849	507	4329	12111	42416	roadmap_epigenomics H3K27me3	NA	NA	H3K27me3	NA	NA	E102-H3K27me3.narrowPeak	129184	0.999998	1
GliaHrn.specific.peaks	633	roadmap_epigenomics	6.02e-07	0.875013	1740	356	297	576	576	410	6932	11421	39813	roadmap_epigenomics H3K36me3	NA	NA	H3K36me3	NA	NA	E055-H3K36me3.narrowPeak	289275	0.999999	1
GliaHrn.specific.peaks	423	roadmap_epigenomics	5.02e-07	0.851378	1139	357	315	811	811	494	4681	12022	42064	roadmap_epigenomics H3K27me3	NA	NA	H3K27me3	NA	NA	E024-H3K27me3.narrowPeak	222768	0.999999	1
GliaHrn.specific.peaks	868	roadmap_epigenomics	3.96e-07	0.889162	2533	358	292	396	396	349	9881	10628	36864	roadmap_epigenomics H3K27me3	NA	NA	H3K27me3	NA	NA	E089-H3K27me3.narrowPeak	221392	0.999999	1
GliaHrn.specific.peaks	469	roadmap_epigenomics	2.8e-07	0.54822	64	359	549	1206	1206	705	413	13097	46332	roadmap_epigenomics H3K27me3	NA	NA	H3K27me3	NA	NA	E031-H3K27me3.narrowPeak	10223	0.999999	1
GliaHrn.specific.peaks	1029	roadmap_epigenomics	2.54e-07	0.603838	96	360	513	1199	1199	691	562	13065	46183	roadmap_epigenomics H3K9me3	NA	NA	H3K9me3	NA	NA	E110-H3K9me3.narrowPeak	32137	0.999999	1
GliaHrn.specific.peaks	232	roadmap_epigenomics	2.53e-07	0.871359	1762	361	301	567	567	410	7043	11399	39702	roadmap_epigenomics H3K36me3	NA	NA	H3K36me3	NA	NA	E006-H3K36me3.narrowPeak	368543	0.999999	1
GliaHrn.specific.peaks	548	roadmap_epigenomics	1.97e-07	0.855726	1341	362	310	722	722	465	5472	11820	41273	roadmap_epigenomics H3K27me3	NA	NA	H3K27me3	NA	NA	E043-H3K27me3.narrowPeak	166682	1	1
GliaHrn.specific.peaks	1143	roadmap_epigenomics	1.34e-07	0.815355	748	363	349	944	944	552	3217	12413	43528	roadmap_epigenomics H4K20me1	NA	NA	H4K20me1	NA	NA	E121-H4K20me1.narrowPeak	116928	1	1
GliaHrn.specific.peaks	48	jaspar_motifs	8.68e-08	0.644822	143	364	483	1175	1175	674	783	13018	45962	jaspar_motifs	NA	NA	NA	NA	NA	INSM1.bed	9001	1	1
GliaHrn.specific.peaks	56	jaspar_motifs	7.32e-08	0.643151	143	365	485	1175	1175	675	785	13018	45960	jaspar_motifs	NA	NA	NA	NA	NA	MYC__MAX.bed	10124	1	1
GliaHrn.specific.peaks	1063	roadmap_epigenomics	3.63e-08	0.843272	1256	366	322	762	762	483	5198	11905	41547	roadmap_epigenomics H3K27me3	NA	NA	H3K27me3	NA	NA	E115-H3K27me3.narrowPeak	239992	1	1
GliaHrn.specific.peaks	542	roadmap_epigenomics	3.52e-08	0.837696	1152	367	325	807	807	500	4803	12009	41942	roadmap_epigenomics H3K27me3	NA	NA	H3K27me3	NA	NA	E042-H3K27me3.narrowPeak	132608	1	1
GliaHrn.specific.peaks	964	roadmap_epigenomics	2.3e-08	0.836772	1174	368	328	800	800	499	4898	11987	41847	roadmap_epigenomics H3K27me3	NA	NA	H3K27me3	NA	NA	E101-H3K27me3.narrowPeak	178784	1	1
GliaHrn.specific.peaks	1042	roadmap_epigenomics	1.84e-08	0.678645	211	369	456	1145	1145	657	1096	12950	45649	roadmap_epigenomics H3K9me3	NA	NA	H3K9me3	NA	NA	E112-H3K9me3.narrowPeak	29729	1	1
GliaHrn.specific.peaks	1024	roadmap_epigenomics	1.72e-08	0.852011	1546	370	314	637	637	440	6316	11615	40429	roadmap_epigenomics H3K27me3	NA	NA	H3K27me3	NA	NA	E110-H3K27me3.narrowPeak	119327	1	1
GliaHrn.specific.peaks	1216	roadmap_epigenomics	1.28e-08	0.739779	377	371	412	1083	1083	622	1792	12784	44953	roadmap_epigenomics H3K9me1	NA	NA	H3K9me1	NA	NA	E127-H3K9me1.narrowPeak	49796	1	1
GliaHrn.specific.peaks	690	roadmap_epigenomics	1.19e-08	0.76116	472	372	400	1047	1047	606	2178	12689	44567	roadmap_epigenomics H3K27me3	NA	NA	H3K27me3	NA	NA	E065-H3K27me3.narrowPeak	134925	1	1
GliaHrn.specific.peaks	537	roadmap_epigenomics	1.15e-08	0.827829	1080	373	338	836	836	516	4556	12081	42189	roadmap_epigenomics H3K36me3	NA	NA	H3K36me3	NA	NA	E041-H3K36me3.narrowPeak	202883	1	1
GliaHrn.specific.peaks	99	jaspar_motifs	5.94e-09	0.825073	1088	374	340	831	831	515	4603	12073	42142	jaspar_motifs	NA	NA	NA	NA	NA	RUNX1.bed	114026	1	1
GliaHrn.specific.peaks	204	roadmap_epigenomics	3.59e-09	0.589983	118	375	518	1193	1193	695	706	13043	46039	roadmap_epigenomics H3K23ac	NA	NA	H3K23ac	NA	NA	E005-H3K23ac.narrowPeak	26232	1	1
GliaHrn.specific.peaks	560	roadmap_epigenomics	3.24e-09	0.822034	1086	376	343	832	832	517	4610	12075	42135	roadmap_epigenomics H3K27me3	NA	NA	H3K27me3	NA	NA	E045-H3K27me3.narrowPeak	113156	1	1
GliaHrn.specific.peaks	280	roadmap_epigenomics	1.9e-09	0.739509	426	377	413	1062	1062	617	2023	12735	44722	roadmap_epigenomics H3K27me3	NA	NA	H3K27me3	NA	NA	E008-H3K27me3.narrowPeak	38923	1	1
GliaHrn.specific.peaks	834	roadmap_epigenomics	1.57e-09	0.850829	1811	378	316	550	550	415	7382	11350	39363	roadmap_epigenomics H3K27me3	NA	NA	H3K27me3	NA	NA	E085-H3K27me3.narrowPeak	218608	1	1
GliaHrn.specific.peaks	70	jaspar_motifs	5.97e-10	0.635	184	379	495	1159	1159	678	1021	12977	45724	jaspar_motifs	NA	NA	NA	NA	NA	NFKB1.bed	9649	1	1
GliaHrn.specific.peaks	877	roadmap_epigenomics	5.91e-10	0.859568	2298	380	307	442	442	376	9232	10863	37513	roadmap_epigenomics H3K27me3	NA	NA	H3K27me3	NA	NA	E090-H3K27me3.narrowPeak	283792	1	1
GliaHrn.specific.peaks	103	jaspar_motifs	5.84e-10	0.807107	987	381	360	875	875	539	4267	12174	42478	jaspar_motifs	NA	NA	NA	NA	NA	SOX9.bed	119104	1	1
GliaHrn.specific.peaks	309	roadmap_epigenomics	5.53e-10	0.826012	1292	382	339	744	744	488	5443	11869	41302	roadmap_epigenomics H3K27me3	NA	NA	H3K27me3	NA	NA	E011-H3K27me3.narrowPeak	107338	1	1
GliaHrn.specific.peaks	575	roadmap_epigenomics	4.72e-10	0.811724	1064	383	358	839	839	527	4570	12097	42175	roadmap_epigenomics H3K27me3	NA	NA	H3K27me3	NA	NA	E047-H3K27me3.narrowPeak	175324	1	1
GliaHrn.specific.peaks	139	roadmap_epigenomics	3.95e-10	0.846181	1831	384	319	544	544	416	7496	11330	39249	roadmap_epigenomics H3K4me1	NA	NA	H3K4me1	NA	NA	E002-H3K4me1.narrowPeak	155106	1	1
GliaHrn.specific.peaks	979	roadmap_epigenomics	2.21e-10	0.783741	780	385	385	936	936	569	3478	12381	43267	roadmap_epigenomics H3K36me3	NA	NA	H3K36me3	NA	NA	E103-H3K36me3.narrowPeak	225339	1	1
GliaHrn.specific.peaks	25	jaspar_motifs	1.81e-10	0.806663	1052	386	361	846	846	531	4545	12109	42200	jaspar_motifs	NA	NA	NA	NA	NA	FOXA1.bed	138220	1	1
GliaHrn.specific.peaks	38	jaspar_motifs	1.42e-10	0.836963	1669	387	327	598	598	437	6912	11492	39833	jaspar_motifs	NA	NA	NA	NA	NA	Gata1.bed	251456	1	1
GliaHrn.specific.peaks	1060	roadmap_epigenomics	8.8e-11	0.791409	901	388	375	894	894	552	3972	12260	42773	roadmap_epigenomics H4K20me1	NA	NA	H4K20me1	NA	NA	E114-H4K20me1.narrowPeak	69106	1	1
GliaHrn.specific.peaks	495	roadmap_epigenomics	7.99e-11	0.87148	3539	389	300	230	389	306	13873	9622	32872	roadmap_epigenomics H3K27me3	NA	NA	H3K27me3	NA	NA	E034-H3K27me3.narrowPeak	387829	1	1
GliaHrn.specific.peaks	1038	roadmap_epigenomics	2.04e-11	0.791081	970	390	377	881	881	549	4272	12191	42473	roadmap_epigenomics H3K27me3	NA	NA	H3K27me3	NA	NA	E112-H3K27me3.narrowPeak	44654	1	1
GliaHrn.specific.peaks	73	jaspar_motifs	1.5e-11	0.84677	2274	391	318	446	446	385	9249	10887	37496	jaspar_motifs	NA	NA	NA	NA	NA	NKX3-1.bed	387950	1	1
GliaHrn.specific.peaks	55	jaspar_motifs	1.34e-11	0.373709	37	392	767	1216	1216	792	350	13124	46395	jaspar_motifs	NA	NA	NA	NA	NA	MIZF.bed	1634	1	1
GliaHrn.specific.peaks	29	jaspar_motifs	1.21e-11	0.837346	1943	393	326	514	514	411	8012	11218	38733	jaspar_motifs	NA	NA	NA	NA	NA	FOXI1.bed	301717	1	1
GliaHrn.specific.peaks	27	jaspar_motifs	9.34e-12	0.786666	956	394	383	888	888	555	4233	12205	42512	jaspar_motifs	NA	NA	NA	NA	NA	FOXD1.bed	124275	1	1
GliaHrn.specific.peaks	183	roadmap_epigenomics	5.35e-12	0.764668	761	395	396	941	941	577	3473	12400	43272	roadmap_epigenomics H3K27me3	NA	NA	H3K27me3	NA	NA	E004-H3K27me3.narrowPeak	77732	1	1
GliaHrn.specific.peaks	373	roadmap_epigenomics	4.81e-12	0.79265	1064	396	374	839	839	536	4669	12097	42076	roadmap_epigenomics H3K9me1	NA	NA	H3K9me1	NA	NA	E017-H3K9me1.narrowPeak	209164	1	1
GliaHrn.specific.peaks	403	roadmap_epigenomics	4.14e-12	0.750171	659	397	406	975	975	593	3069	12502	43676	roadmap_epigenomics H3K27me3	NA	NA	H3K27me3	NA	NA	E021-H3K27me3.narrowPeak	95876	1	1
GliaHrn.specific.peaks	1173	roadmap_epigenomics	2.12e-12	0.831562	1938	398	334	517	517	416	8038	11223	38707	roadmap_epigenomics H3K27me3	NA	NA	H3K27me3	NA	NA	E124-H3K27me3.narrowPeak	160814	1	1
GliaHrn.specific.peaks	486	roadmap_epigenomics	1.63e-12	0.688936	384	399	446	1077	1077	641	1954	12777	44791	roadmap_epigenomics H3K27me3	NA	NA	H3K27me3	NA	NA	E033-H3K27me3.narrowPeak	39607	1	1
GliaHrn.specific.peaks	530	roadmap_epigenomics	1.62e-12	0.763932	798	400	397	927	927	575	3642	12363	43103	roadmap_epigenomics H3K27me3	NA	NA	H3K27me3	NA	NA	E040-H3K27me3.narrowPeak	76567	1	1
GliaHrn.specific.peaks	511	roadmap_epigenomics	1.53e-12	0.680506	358	401	453	1092	1092	649	1845	12803	44900	roadmap_epigenomics H3K27me3	NA	NA	H3K27me3	NA	NA	E037-H3K27me3.narrowPeak	36146	1	1
GliaHrn.specific.peaks	94	jaspar_motifs	1.24e-12	0.690813	395	402	444	1075	1075	640	2004	12766	44741	jaspar_motifs	NA	NA	NA	NA	NA	RELA.bed	33798	1	1
GliaHrn.specific.peaks	30	jaspar_motifs	6.67e-13	0.868677	7821	403	303	15	403	240	29342	5340	17403	jaspar_motifs	NA	NA	NA	NA	NA	FOXL1.bed	1482231	1	1
GliaHrn.specific.peaks	582	roadmap_epigenomics	2.55e-13	0.685203	402	404	449	1071	1071	641	2055	12759	44690	roadmap_epigenomics H3K27me3	NA	NA	H3K27me3	NA	NA	E048-H3K27me3.narrowPeak	34774	1	1
GliaHrn.specific.peaks	151	roadmap_epigenomics	2.22e-13	0.706779	490	405	434	1036	1036	625	2425	12671	44320	roadmap_epigenomics H2BK20ac	NA	NA	H2BK20ac	NA	NA	E003-H2BK20ac.narrowPeak	71242	1	1
GliaHrn.specific.peaks	500	roadmap_epigenomics	1.77e-13	0.64991	304	406	476	1111	1111	664	1641	12857	45104	roadmap_epigenomics H3K27me3	NA	NA	H3K27me3	NA	NA	E035-H3K27me3.narrowPeak	55516	1	1
GliaHrn.specific.peaks	215	roadmap_epigenomics	1.56e-13	0.795528	1294	407	372	743	743	507	5635	11867	41110	roadmap_epigenomics H3K9me3	NA	NA	H3K9me3	NA	NA	E005-H3K9me3.narrowPeak	287170	1	1
GliaHrn.specific.peaks	569	roadmap_epigenomics	1.53e-13	0.780841	1077	408	387	837	837	544	4789	12084	41956	roadmap_epigenomics H3K27me3	NA	NA	H3K27me3	NA	NA	E046-H3K27me3.narrowPeak	116620	1	1
GliaHrn.specific.peaks	21	jaspar_motifs	9.03e-14	0.807297	1556	409	359	636	636	468	6658	11605	40087	jaspar_motifs	NA	NA	NA	NA	NA	En1.bed	181484	1	1
GliaHrn.specific.peaks	459	roadmap_epigenomics	6.25e-14	0.799572	1421	410	368	683	683	487	6146	11740	40599	roadmap_epigenomics H3K27me3	NA	NA	H3K27me3	NA	NA	E029-H3K27me3.narrowPeak	103414	1	1
GliaHrn.specific.peaks	80	jaspar_motifs	5.81e-14	0.853172	3641	411	313	215	411	313	14469	9520	32276	jaspar_motifs	NA	NA	NA	NA	NA	Nobox.bed	601036	1	1
GliaHrn.specific.peaks	505	roadmap_epigenomics	3.51e-14	0.805184	1574	412	363	629	629	468	6748	11587	39997	roadmap_epigenomics H3K27me3	NA	NA	H3K27me3	NA	NA	E036-H3K27me3.narrowPeak	292121	1	1
GliaHrn.specific.peaks	524	roadmap_epigenomics	3.48e-14	0.772401	1036	413	390	856	856	553	4656	12125	42089	roadmap_epigenomics H3K27me3	NA	NA	H3K27me3	NA	NA	E039-H3K27me3.narrowPeak	115163	1	1
GliaHrn.specific.peaks	1	jaspar_motifs	1.77e-14	0.815214	1878	414	350	529	529	431	7926	11283	38819	jaspar_motifs	NA	NA	NA	NA	NA	AP1.bed	236498	1	1
GliaHrn.specific.peaks	1107	roadmap_epigenomics	8.58e-15	0.654577	354	415	471	1093	1093	660	1894	12807	44851	roadmap_epigenomics H4K20me1	NA	NA	H4K20me1	NA	NA	E118-H4K20me1.narrowPeak	34451	1	1
GliaHrn.specific.peaks	554	roadmap_epigenomics	3.47e-15	0.803134	1684	416	367	591	591	458	7221	11477	39524	roadmap_epigenomics H3K27me3	NA	NA	H3K27me3	NA	NA	E044-H3K27me3.narrowPeak	189838	1	1
GliaHrn.specific.peaks	1095	roadmap_epigenomics	1.49e-15	0.7289	731	417	427	950	950	598	3490	12430	43255	roadmap_epigenomics H4K20me1	NA	NA	H4K20me1	NA	NA	E117-H4K20me1.narrowPeak	125049	1	1
GliaHrn.specific.peaks	31	jaspar_motifs	1.45e-15	0.821199	2303	418	345	438	438	400	9595	10858	37150	jaspar_motifs	NA	NA	NA	NA	NA	FOXO3.bed	302904	1	1
GliaHrn.specific.peaks	1205	roadmap_epigenomics	6.75e-16	0.744461	883	419	409	901	901	576	4118	12278	42627	roadmap_epigenomics H4K20me1	NA	NA	H4K20me1	NA	NA	E126-H4K20me1.narrowPeak	91108	1	1
GliaHrn.specific.peaks	517	roadmap_epigenomics	4.34e-16	0.693253	546	420	443	1015	1015	626	2747	12615	43998	roadmap_epigenomics H3K27me3	NA	NA	H3K27me3	NA	NA	E038-H3K27me3.narrowPeak	62844	1	1
GliaHrn.specific.peaks	1075	roadmap_epigenomics	2.89e-16	0.577839	222	421	534	1136	1136	697	1348	12939	45397	roadmap_epigenomics H3K27me3	NA	NA	H3K27me3	NA	NA	E116-H3K27me3.narrowPeak	17347	1	1
GliaHrn.specific.peaks	206	roadmap_epigenomics	1.93e-16	0.735569	843	422	418	916	916	585	3979	12318	42766	roadmap_epigenomics H3K27me3	NA	NA	H3K27me3	NA	NA	E005-H3K27me3.narrowPeak	76302	1	1
GliaHrn.specific.peaks	39	jaspar_motifs	9.64e-17	0.821426	2637	423	344	377	423	381	10926	10524	35819	jaspar_motifs	NA	NA	NA	NA	NA	Gfi.bed	343316	1	1
GliaHrn.specific.peaks	283	roadmap_epigenomics	9.64e-17	0.775722	1349	423	389	715	715	509	5999	11812	40746	roadmap_epigenomics H3K4me1	NA	NA	H3K4me1	NA	NA	E008-H3K4me1.narrowPeak	135789	1	1
GliaHrn.specific.peaks	7	jaspar_motifs	4.82e-17	0.795217	1775	425	373	564	564	454	7662	11386	39083	jaspar_motifs	NA	NA	NA	NA	NA	CEBPA.bed	255606	1	1
GliaHrn.specific.peaks	90	jaspar_motifs	0	0.804292	7463	426	366	25	426	272	28961	5698	17784	jaspar_motifs	NA	NA	NA	NA	NA	Pdx1.bed	1282445	1	1
GliaHrn.specific.peaks	92	jaspar_motifs	0	0.788813	7784	426	380	18	426	275	30258	5377	16487	jaspar_motifs	NA	NA	NA	NA	NA	Prrx2.bed	1415149	1	1
GliaHrn.specific.peaks	2	jaspar_motifs	0	0.79106	7392	426	378	26	426	277	28902	5769	17843	jaspar_motifs	NA	NA	NA	NA	NA	ARID3A.bed	1330491	1	1
GliaHrn.specific.peaks	37	jaspar_motifs	0	0.703689	8695	426	436	7	436	290	34335	4466	12410	jaspar_motifs	NA	NA	NA	NA	NA	GATA3.bed	1456504	1	1
GliaHrn.specific.peaks	78	jaspar_motifs	0	0.822878	4852	426	342	109	426	292	19403	8309	27342	jaspar_motifs	NA	NA	NA	NA	NA	Nkx2-5.bed	832165	1	1
GliaHrn.specific.peaks	102	jaspar_motifs	0	0.700373	7075	426	439	29	439	298	29171	6086	17574	jaspar_motifs	NA	NA	NA	NA	NA	SOX10.bed	962452	1	1
GliaHrn.specific.peaks	66	jaspar_motifs	0	0.730023	6366	426	424	49	426	300	26273	6795	20472	jaspar_motifs	NA	NA	NA	NA	NA	NFE2L1__MafG.bed	943881	1	1
GliaHrn.specific.peaks	47	jaspar_motifs	0	0.654299	10971	426	472	4	472	301	41345	2190	5400	jaspar_motifs	NA	NA	NA	NA	NA	Hltf.bed	1879473	1	1
GliaHrn.specific.peaks	45	jaspar_motifs	0	0.796149	4833	426	370	111	426	302	19708	8328	27037	jaspar_motifs	NA	NA	NA	NA	NA	HOXA5.bed	742003	1	1
GliaHrn.specific.peaks	65	jaspar_motifs	0	0.737903	5651	426	415	70	426	304	23601	7510	23144	jaspar_motifs	NA	NA	NA	NA	NA	NFATC2.bed	776296	1	1
GliaHrn.specific.peaks	106	jaspar_motifs	0	0.646746	7799	426	479	17	479	307	32357	5362	14388	jaspar_motifs	NA	NA	NA	NA	NA	SPIB.bed	1042715	1	1
GliaHrn.specific.peaks	68	jaspar_motifs	0	0.610833	9087	426	511	6	511	314	36696	4074	10049	jaspar_motifs	NA	NA	NA	NA	NA	NFIC.bed	1105212	1	1
GliaHrn.specific.peaks	126	jaspar_motifs	0	0.623469	8013	426	505	12	505	314	33376	5148	13369	jaspar_motifs	NA	NA	NA	NA	NA	ZEB1.bed	1004587	1	1
GliaHrn.specific.peaks	127	jaspar_motifs	0	0.604277	8596	426	512	8	512	315	35389	4565	11356	jaspar_motifs	NA	NA	NA	NA	NA	ZNF354C.bed	1097611	1	1
GliaHrn.specific.peaks	13	jaspar_motifs	0	0.770341	4528	426	393	129	426	316	18935	8633	27810	jaspar_motifs	NA	NA	NA	NA	NA	ELF5.bed	597026	1	1
GliaHrn.specific.peaks	6	jaspar_motifs	0	0.615872	7540	426	509	22	509	319	32036	5621	14709	jaspar_motifs	NA	NA	NA	NA	NA	BRCA1.bed	960225	1	1
GliaHrn.specific.peaks	133	roadmap_epigenomics	0	0.829813	3787	426	335	199	426	320	15306	9374	31439	roadmap_epigenomics H3K4me1	NA	NA	H3K4me1	NA	NA	E001-H3K4me1.narrowPeak	308752	1	1
GliaHrn.specific.peaks	26	jaspar_motifs	0	0.575794	11344	426	535	3	535	321	42798	1817	3947	jaspar_motifs	NA	NA	NA	NA	NA	FOXC1.bed	1947101	1	1
GliaHrn.specific.peaks	59	jaspar_motifs	0	0.675476	5270	426	459	85	459	323	23240	7891	23505	jaspar_motifs	NA	NA	NA	NA	NA	Mafb.bed	510495	1	1
GliaHrn.specific.peaks	125	jaspar_motifs	0	0.564342	10576	426	541	5	541	324	41079	2585	5666	jaspar_motifs	NA	NA	NA	NA	NA	YY1.bed	1615049	1	1
GliaHrn.specific.peaks	57	jaspar_motifs	0	0.542622	8333	426	553	9	553	329	35564	4828	11181	jaspar_motifs	NA	NA	NA	NA	NA	MZF1_1-4.bed	928614	1	1
GliaHrn.specific.peaks	86	jaspar_motifs	0	0.686887	4764	426	448	114	448	329	21145	8397	25600	jaspar_motifs	NA	NA	NA	NA	NA	Pax2.bed	545202	1	1
GliaHrn.specific.peaks	430	roadmap_epigenomics	0	0.663049	4933	426	464	103	464	331	22197	8228	24548	roadmap_epigenomics H3K4me1	NA	NA	H3K4me1	NA	NA	E025-H3K4me1.narrowPeak	312597	1	1
GliaHrn.specific.peaks	119	jaspar_motifs	0	0.548009	7507	426	550	23	550	333	33088	5654	13657	jaspar_motifs	NA	NA	NA	NA	NA	TFAP2A.bed	673098	1	1
GliaHrn.specific.peaks	108	jaspar_motifs	0	0.831958	3418	426	333	243	426	334	13865	9743	32880	jaspar_motifs	NA	NA	NA	NA	NA	SRY.bed	534078	1	1
GliaHrn.specific.peaks	110	jaspar_motifs	0	0.783533	3818	426	386	197	426	336	16023	9343	30722	jaspar_motifs	NA	NA	NA	NA	NA	Sox17.bed	551872	1	1
GliaHrn.specific.peaks	936	roadmap_epigenomics	0	0.814605	3521	426	351	234	426	337	14471	9640	32274	roadmap_epigenomics H3K4me1	NA	NA	H3K4me1	NA	NA	E097-H3K4me1.narrowPeak	316385	1	1
GliaHrn.specific.peaks	18	jaspar_motifs	0	0.469062	12074	426	603	2	603	344	44851	1087	1894	jaspar_motifs	NA	NA	NA	NA	NA	ETS1.bed	2003477	1	1
GliaHrn.specific.peaks	112	jaspar_motifs	0	0.812618	3365	426	355	251	426	344	13889	9796	32856	jaspar_motifs	NA	NA	NA	NA	NA	Sox5.bed	524097	1	1
GliaHrn.specific.peaks	443	roadmap_epigenomics	0	0.588186	5117	426	521	90	521	346	24288	8044	22457	roadmap_epigenomics H3K4me1	NA	NA	H3K4me1	NA	NA	E027-H3K4me1.narrowPeak	374698	1	1
GliaHrn.specific.peaks	993	roadmap_epigenomics	0	0.646614	4474	426	480	134	480	347	20725	8687	26020	roadmap_epigenomics H3K4me1	NA	NA	H3K4me1	NA	NA	E105-H3K4me1.narrowPeak	309115	1	1
GliaHrn.specific.peaks	79	jaspar_motifs	0	0.757361	3641	426	403	215	426	348	15685	9520	31060	jaspar_motifs	NA	NA	NA	NA	NA	Nkx3-2.bed	458108	1	1
GliaHrn.specific.peaks	337	roadmap_epigenomics	0	0.655404	4293	426	470	152	470	349	19859	8868	26886	roadmap_epigenomics H3K4me1	NA	NA	H3K4me1	NA	NA	E015-H3K4me1.narrowPeak	327408	1	1
GliaHrn.specific.peaks	401	roadmap_epigenomics	0	0.473908	7186	426	597	27	597	350	33532	5975	13213	roadmap_epigenomics	NA	NA	NA	NA	NA	E021-DNase.macs2.narrowPeak	691597	1	1
GliaHrn.specific.peaks	36	jaspar_motifs	0	0.445332	12411	426	629	1	629	352	45520	750	1225	jaspar_motifs	NA	NA	NA	NA	NA	GATA2.bed	2213773	1	1
GliaHrn.specific.peaks	234	roadmap_epigenomics	0	0.620102	4609	426	507	123	507	352	21736	8552	25009	roadmap_epigenomics H3K4me1	NA	NA	H3K4me1	NA	NA	E006-H3K4me1.narrowPeak	392176	1	1
GliaHrn.specific.peaks	366	roadmap_epigenomics	0	0.639166	4320	426	487	148	487	354	20253	8841	26492	roadmap_epigenomics H3K4me1	NA	NA	H3K4me1	NA	NA	E017-H3K4me1.narrowPeak	328186	1	1
GliaHrn.specific.peaks	410	roadmap_epigenomics	0	0.46306	7147	426	608	28	608	354	33638	6014	13107	roadmap_epigenomics	NA	NA	NA	NA	NA	E022-DNase.macs2.narrowPeak	672127	1	1
GliaHrn.specific.peaks	927	roadmap_epigenomics	0	0.648373	4214	426	477	159	477	354	19669	8947	27076	roadmap_epigenomics H3K4me1	NA	NA	H3K4me1	NA	NA	E096-H3K4me1.narrowPeak	317652	1	1
GliaHrn.specific.peaks	318	roadmap_epigenomics	0	0.630988	4415	426	500	141	500	356	20776	8746	25969	roadmap_epigenomics H3K4me1	NA	NA	H3K4me1	NA	NA	E012-H3K4me1.narrowPeak	258764	1	1
GliaHrn.specific.peaks	870	roadmap_epigenomics	0	0.541301	5183	426	554	87	554	356	25499	7978	21246	roadmap_epigenomics H3K4me1	NA	NA	H3K4me1	NA	NA	E089-H3K4me1.narrowPeak	234295	1	1
GliaHrn.specific.peaks	81	jaspar_motifs	0	0.791041	3293	426	379	265	426	357	13869	9868	32876	jaspar_motifs	NA	NA	NA	NA	NA	Nr2e3.bed	422556	1	1
GliaHrn.specific.peaks	879	roadmap_epigenomics	0	0.514275	5432	426	566	78	566	357	26993	7729	19752	roadmap_epigenomics H3K4me1	NA	NA	H3K4me1	NA	NA	E090-H3K4me1.narrowPeak	268514	1	1
GliaHrn.specific.peaks	987	roadmap_epigenomics	0	0.740465	3498	426	411	236	426	358	15349	9663	31396	roadmap_epigenomics H3K4me1	NA	NA	H3K4me1	NA	NA	E104-H3K4me1.narrowPeak	271854	1	1
GliaHrn.specific.peaks	425	roadmap_epigenomics	0	0.615569	4414	426	510	142	510	359	21058	8747	25687	roadmap_epigenomics H3K4me1	NA	NA	H3K4me1	NA	NA	E024-H3K4me1.narrowPeak	357375	1	1
GliaHrn.specific.peaks	634	roadmap_epigenomics	0	0.525282	5076	426	560	91	560	359	25451	8085	21294	roadmap_epigenomics H3K4me1	NA	NA	H3K4me1	NA	NA	E055-H3K4me1.narrowPeak	338886	1	1
GliaHrn.specific.peaks	814	roadmap_epigenomics	0	0.43997	7815	426	636	16	636	359	35931	5346	10814	roadmap_epigenomics	NA	NA	NA	NA	NA	E083-DNase.macs2.narrowPeak	517962	1	1
GliaHrn.specific.peaks	841	roadmap_epigenomics	0	0.442743	7584	426	631	20	631	359	35264	5577	11481	roadmap_epigenomics	NA	NA	NA	NA	NA	E086-DNase.macs2.narrowPeak	655022	1	1
GliaHrn.specific.peaks	897	roadmap_epigenomics	0	0.535916	5048	426	558	93	558	359	25114	8113	21631	roadmap_epigenomics H3K4me1	NA	NA	H3K4me1	NA	NA	E092-H3K4me1.narrowPeak	275982	1	1
GliaHrn.specific.peaks	596	roadmap_epigenomics	0	0.480527	6047	426	594	59	594	360	29863	7114	16882	roadmap_epigenomics	NA	NA	NA	NA	NA	E050-DNase.macs2.narrowPeak	329814	1	1
GliaHrn.specific.peaks	712	roadmap_epigenomics	0	0.450842	6612	426	618	37	618	360	32315	6549	14430	roadmap_epigenomics H3K4me1	NA	NA	H3K4me1	NA	NA	E068-H3K4me1.narrowPeak	279170	1	1
GliaHrn.specific.peaks	857	roadmap_epigenomics	0	0.437795	8104	426	643	11	643	360	36715	5057	10030	roadmap_epigenomics	NA	NA	NA	NA	NA	E088-DNase.macs2.narrowPeak	530861	1	1
GliaHrn.specific.peaks	921	roadmap_epigenomics	0	0.71917	3611	426	432	222	432	360	16108	9550	30637	roadmap_epigenomics H3K4me1	NA	NA	H3K4me1	NA	NA	E095-H3K4me1.narrowPeak	268329	1	1
GliaHrn.specific.peaks	145	roadmap_epigenomics	0	0.462985	6375	426	609	48	609	361	31313	6786	15432	roadmap_epigenomics	NA	NA	NA	NA	NA	E003-DNase.macs2.narrowPeak	339366	1	1
GliaHrn.specific.peaks	419	roadmap_epigenomics	0	0.565047	4725	426	539	117	539	361	23270	8436	23475	roadmap_epigenomics H3K4me1	NA	NA	H3K4me1	NA	NA	E023-H3K4me1.narrowPeak	307388	1	1
GliaHrn.specific.peaks	630	roadmap_epigenomics	0	0.448561	6897	426	624	33	624	361	33214	6264	13531	roadmap_epigenomics	NA	NA	NA	NA	NA	E055-DNase.macs2.narrowPeak	447893	1	1
GliaHrn.specific.peaks	751	roadmap_epigenomics	0	0.460492	6476	426	613	45	613	361	31684	6685	15061	roadmap_epigenomics H3K4me1	NA	NA	H3K4me1	NA	NA	E074-H3K4me1.narrowPeak	266887	1	1
GliaHrn.specific.peaks	1046	roadmap_epigenomics	0	0.592359	4447	426	516	140	516	361	21634	8714	25111	roadmap_epigenomics H3K4me1	NA	NA	H3K4me1	NA	NA	E113-H3K4me1.narrowPeak	347264	1	1
GliaHrn.specific.peaks	884	roadmap_epigenomics	0	0.448989	6610	426	622	38	622	362	32350	6551	14395	roadmap_epigenomics	NA	NA	NA	NA	NA	E091-DNase.macs2.narrowPeak	494226	1	1
GliaHrn.specific.peaks	866	roadmap_epigenomics	0	0.429299	8121	426	657	10	657	364	36911	5040	9834	roadmap_epigenomics	NA	NA	NA	NA	NA	E089-DNase.macs2.narrowPeak	465889	1	1
GliaHrn.specific.peaks	719	roadmap_epigenomics	0	0.44105	6712	426	635	35	635	365	32832	6449	13913	roadmap_epigenomics H3K4me1	NA	NA	H3K4me1	NA	NA	E069-H3K4me1.narrowPeak	263124	1	1
GliaHrn.specific.peaks	731	roadmap_epigenomics	0	0.434626	7558	426	649	21	649	365	35354	5603	11391	roadmap_epigenomics H3K4me1	NA	NA	H3K4me1	NA	NA	E071-H3K4me1.narrowPeak	226091	1	1
GliaHrn.specific.peaks	744	roadmap_epigenomics	0	0.489372	5414	426	588	80	588	365	27493	7747	19252	roadmap_epigenomics H3K4me1	NA	NA	H3K4me1	NA	NA	E073-H3K4me1.narrowPeak	233574	1	1
GliaHrn.specific.peaks	1132	roadmap_epigenomics	0	0.434531	7615	426	650	19	650	365	35508	5546	11237	roadmap_epigenomics	NA	NA	NA	NA	NA	E121-DNase.macs2.narrowPeak	476294	1	1
GliaHrn.specific.peaks	175	roadmap_epigenomics	0	0.449488	6132	426	620	53	620	366	30850	7029	15895	roadmap_epigenomics	NA	NA	NA	NA	NA	E004-DNase.macs2.narrowPeak	365531	1	1
GliaHrn.specific.peaks	605	roadmap_epigenomics	0	0.46632	5727	426	606	67	606	366	29119	7434	17626	roadmap_epigenomics	NA	NA	NA	NA	NA	E051-DNase.macs2.narrowPeak	314771	1	1
GliaHrn.specific.peaks	685	roadmap_epigenomics	0	0.461125	5924	426	612	61	612	366	29901	7237	16844	roadmap_epigenomics H3K4me1	NA	NA	H3K4me1	NA	NA	E063-H3K4me1.narrowPeak	260757	1	1
GliaHrn.specific.peaks	24	jaspar_motifs	0	0.73424	3330	426	421	255	426	367	14757	9831	31988	jaspar_motifs	NA	NA	NA	NA	NA	FEV.bed	410618	1	1
GliaHrn.specific.peaks	875	roadmap_epigenomics	0	0.427668	7981	426	662	13	662	367	36589	5180	10156	roadmap_epigenomics	NA	NA	NA	NA	NA	E090-DNase.macs2.narrowPeak	506254	1	1
GliaHrn.specific.peaks	324	roadmap_epigenomics	0	0.689326	3530	426	445	232	445	368	16227	9631	30518	roadmap_epigenomics H3K4me1	NA	NA	H3K4me1	NA	NA	E013-H3K4me1.narrowPeak	275073	1	1
GliaHrn.specific.peaks	639	roadmap_epigenomics	0	0.437883	6649	426	642	36	642	368	32715	6512	14030	roadmap_epigenomics	NA	NA	NA	NA	NA	E056-DNase.macs2.narrowPeak	397256	1	1
GliaHrn.specific.peaks	789	roadmap_epigenomics	0	0.435578	6984	426	646	32	646	368	33745	6177	13000	roadmap_epigenomics	NA	NA	NA	NA	NA	E080-DNase.macs2.narrowPeak	420695	1	1
GliaHrn.specific.peaks	1194	roadmap_epigenomics	0	0.434735	7013	426	648	30	648	368	33846	6148	12899	roadmap_epigenomics	NA	NA	NA	NA	NA	E126-DNase.macs2.narrowPeak	406331	1	1
GliaHrn.specific.peaks	381	roadmap_epigenomics	0	0.644847	3814	426	482	198	482	369	18116	9347	28629	roadmap_epigenomics H3K4me1	NA	NA	H3K4me1	NA	NA	E018-H3K4me1.narrowPeak	335029	1	1
GliaHrn.specific.peaks	737	roadmap_epigenomics	0	0.461816	5625	426	610	71	610	369	28878	7536	17867	roadmap_epigenomics H3K4me1	NA	NA	H3K4me1	NA	NA	E072-H3K4me1.narrowPeak	211864	1	1
GliaHrn.specific.peaks	414	roadmap_epigenomics	0	0.616735	4053	426	508	176	508	370	19592	9108	27153	roadmap_epigenomics H3K4me1	NA	NA	H3K4me1	NA	NA	E022-H3K4me1.narrowPeak	324488	1	1
GliaHrn.specific.peaks	860	roadmap_epigenomics	0	0.518987	4711	426	565	118	565	370	24209	8450	22536	roadmap_epigenomics H3K4me1	NA	NA	H3K4me1	NA	NA	E088-H3K4me1.narrowPeak	291630	1	1
GliaHrn.specific.peaks	267	roadmap_epigenomics	0	0.447842	5687	426	625	68	625	373	29426	7474	17319	roadmap_epigenomics	NA	NA	NA	NA	NA	E008-DNase.macs2.narrowPeak	244492	1	1
GliaHrn.specific.peaks	330	roadmap_epigenomics	0	0.62779	3855	426	503	193	503	374	18583	9306	28162	roadmap_epigenomics H3K4me1	NA	NA	H3K4me1	NA	NA	E014-H3K4me1.narrowPeak	314804	1	1
GliaHrn.specific.peaks	945	roadmap_epigenomics	0	0.584901	4123	426	526	169	526	374	20483	9038	26262	roadmap_epigenomics H3K4me1	NA	NA	H3K4me1	NA	NA	E098-H3K4me1.narrowPeak	293151	1	1
GliaHrn.specific.peaks	1011	roadmap_epigenomics	0	0.458972	5387	426	614	82	614	374	28120	7774	18625	roadmap_epigenomics H3K4me1	NA	NA	H3K4me1	NA	NA	E108-H3K4me1.narrowPeak	272252	1	1
GliaHrn.specific.peaks	221	roadmap_epigenomics	0	0.43884	6015	426	639	60	639	375	30726	7146	16019	roadmap_epigenomics	NA	NA	NA	NA	NA	E006-DNase.macs2.narrowPeak	343976	1	1
GliaHrn.specific.peaks	620	roadmap_epigenomics	0	0.448634	5453	426	623	76	623	375	28605	7708	18140	roadmap_epigenomics H3K4me1	NA	NA	H3K4me1	NA	NA	E053-H3K4me1.narrowPeak	185047	1	1
GliaHrn.specific.peaks	793	roadmap_epigenomics	0	0.489625	4818	426	587	112	587	375	25297	8343	21448	roadmap_epigenomics H3K4me1	NA	NA	H3K4me1	NA	NA	E080-H3K4me1.narrowPeak	279497	1	1
GliaHrn.specific.peaks	895	roadmap_epigenomics	0	0.804357	2867	426	365	335	426	375	12023	10294	34722	roadmap_epigenomics H3K27me3	NA	NA	H3K27me3	NA	NA	E092-H3K27me3.narrowPeak	274061	1	1
GliaHrn.specific.peaks	643	roadmap_epigenomics	0	0.492203	4659	426	584	119	584	376	24626	8502	22119	roadmap_epigenomics H3K4me1	NA	NA	H3K4me1	NA	NA	E056-H3K4me1.narrowPeak	303670	1	1
GliaHrn.specific.peaks	705	roadmap_epigenomics	0	0.436162	5850	426	644	62	644	377	30254	7311	16491	roadmap_epigenomics H3K4me1	NA	NA	H3K4me1	NA	NA	E067-H3K4me1.narrowPeak	240448	1	1
GliaHrn.specific.peaks	784	roadmap_epigenomics	0	0.636346	3634	426	492	218	492	379	17519	9527	29226	roadmap_epigenomics H3K4me1	NA	NA	H3K4me1	NA	NA	E079-H3K4me1.narrowPeak	257512	1	1
GliaHrn.specific.peaks	1049	roadmap_epigenomics	0	0.44233	5432	426	633	78	633	379	28689	7729	18056	roadmap_epigenomics	NA	NA	NA	NA	NA	E114-DNase.macs2.narrowPeak	371528	1	1
GliaHrn.specific.peaks	625	roadmap_epigenomics	0	0.492683	4488	426	583	131	583	380	23946	8673	22799	roadmap_epigenomics H3K4me1	NA	NA	H3K4me1	NA	NA	E054-H3K4me1.narrowPeak	191262	1	1
GliaHrn.specific.peaks	672	roadmap_epigenomics	0	0.454517	5029	426	617	96	617	380	26943	8132	19802	roadmap_epigenomics H3K4me1	NA	NA	H3K4me1	NA	NA	E061-H3K4me1.narrowPeak	294557	1	1
GliaHrn.specific.peaks	902	roadmap_epigenomics	0	0.428402	6088	426	659	55	659	380	31211	7073	15534	roadmap_epigenomics	NA	NA	NA	NA	NA	E093-DNase.macs2.narrowPeak	407674	1	1
GliaHrn.specific.peaks	400	roadmap_epigenomics	0	0.437997	5445	426	641	77	641	381	28843	7716	17902	roadmap_epigenomics	NA	NA	NA	NA	NA	E021-DNase.hotspot.fdr0.01.peaks.bed	182761	1	1
GliaHrn.specific.peaks	590	roadmap_epigenomics	0	0.442697	5361	426	632	84	632	381	28432	7800	18313	roadmap_epigenomics H3K4me1	NA	NA	H3K4me1	NA	NA	E049-H3K4me1.narrowPeak	260664	1	1
GliaHrn.specific.peaks	350	roadmap_epigenomics	0	0.427605	6063	426	663	56	663	382	31151	7098	15594	roadmap_epigenomics	NA	NA	NA	NA	NA	E017-DNase.macs2.narrowPeak	398322	1	1
GliaHrn.specific.peaks	932	roadmap_epigenomics	0	0.419144	6390	426	673	47	673	382	32369	6771	14376	roadmap_epigenomics	NA	NA	NA	NA	NA	E097-DNase.macs2.narrowPeak	492548	1	1
GliaHrn.specific.peaks	1004	roadmap_epigenomics	0	0.480888	4546	426	593	128	593	382	24457	8615	22288	roadmap_epigenomics H3K4me1	NA	NA	H3K4me1	NA	NA	E107-H3K4me1.narrowPeak	238030	1	1
GliaHrn.specific.peaks	600	roadmap_epigenomics	0	0.470359	4606	426	600	124	600	383	24949	8555	21796	roadmap_epigenomics H3K4me1	NA	NA	H3K4me1	NA	NA	E050-H3K4me1.narrowPeak	180442	1	1
GliaHrn.specific.peaks	1017	roadmap_epigenomics	0	0.431406	5502	426	652	74	652	384	29206	7659	17539	roadmap_epigenomics	NA	NA	NA	NA	NA	E109-DNase.macs2.narrowPeak	334408	1	1
GliaHrn.specific.peaks	1170	roadmap_epigenomics	0	0.449334	4907	426	621	105	621	384	26623	8254	20122	roadmap_epigenomics	NA	NA	NA	NA	NA	E124-DNase.macs2.narrowPeak	295756	1	1
GliaHrn.specific.peaks	344	roadmap_epigenomics	0	0.641313	3464	426	486	242	486	385	16723	9697	30022	roadmap_epigenomics H3K4me1	NA	NA	H3K4me1	NA	NA	E016-H3K4me1.narrowPeak	292509	1	1
GliaHrn.specific.peaks	437	roadmap_epigenomics	0	0.559563	3954	426	544	185	544	385	20298	9207	26447	roadmap_epigenomics H3K4me1	NA	NA	H3K4me1	NA	NA	E026-H3K4me1.narrowPeak	233586	1	1
GliaHrn.specific.peaks	817	roadmap_epigenomics	0	0.553169	4023	426	548	180	548	385	20716	9138	26029	roadmap_epigenomics H3K4me1	NA	NA	H3K4me1	NA	NA	E083-H3K4me1.narrowPeak	190333	1	1
GliaHrn.specific.peaks	608	roadmap_epigenomics	0	0.469764	4487	426	601	132	601	386	24498	8674	22247	roadmap_epigenomics H3K4me1	NA	NA	H3K4me1	NA	NA	E051-H3K4me1.narrowPeak	223023	1	1
GliaHrn.specific.peaks	244	roadmap_epigenomics	0	0.408991	6458	426	688	46	688	387	32815	6703	13930	roadmap_epigenomics	NA	NA	NA	NA	NA	E007-DNase.macs2.narrowPeak	408655	1	1
GliaHrn.specific.peaks	778	roadmap_epigenomics	0	0.538344	4046	426	557	177	557	387	21125	9115	25620	roadmap_epigenomics H3K4me1	NA	NA	H3K4me1	NA	NA	E078-H3K4me1.narrowPeak	192662	1	1
GliaHrn.specific.peaks	144	roadmap_epigenomics	0	0.426689	5511	426	664	73	664	388	29357	7650	17388	roadmap_epigenomics	NA	NA	NA	NA	NA	E003-DNase.hotspot.fdr0.01.peaks.bed	181862	1	1
GliaHrn.specific.peaks	409	roadmap_epigenomics	0	0.429994	5375	426	655	83	655	388	28804	7786	17941	roadmap_epigenomics	NA	NA	NA	NA	NA	E022-DNase.hotspot.fdr0.01.peaks.bed	191503	1	1
GliaHrn.specific.peaks	613	roadmap_epigenomics	0	0.497672	4262	426	581	156	581	388	22924	8899	23821	roadmap_epigenomics H3K4me1	NA	NA	H3K4me1	NA	NA	E052-H3K4me1.narrowPeak	247597	1	1
GliaHrn.specific.peaks	893	roadmap_epigenomics	0	0.400629	6997	426	708	31	708	388	34551	6164	12194	roadmap_epigenomics	NA	NA	NA	NA	NA	E092-DNase.macs2.narrowPeak	354367	1	1
GliaHrn.specific.peaks	1033	roadmap_epigenomics	0	0.461183	4550	426	611	127	611	388	24960	8611	21785	roadmap_epigenomics H3K4me1	NA	NA	H3K4me1	NA	NA	E111-H3K4me1.narrowPeak	225454	1	1
GliaHrn.specific.peaks	1120	roadmap_epigenomics	0	0.404076	6498	426	698	42	698	389	33051	6663	13694	roadmap_epigenomics	NA	NA	NA	NA	NA	E120-DNase.macs2.narrowPeak	386802	1	1
GliaHrn.specific.peaks	209	roadmap_epigenomics	0	0.578959	3671	426	533	211	533	390	18723	9490	28022	roadmap_epigenomics H3K4me1	NA	NA	H3K4me1	NA	NA	E005-H3K4me1.narrowPeak	297207	1	1
GliaHrn.specific.peaks	657	roadmap_epigenomics	0	0.511684	4080	426	569	174	569	390	21855	9081	24890	roadmap_epigenomics H3K4me1	NA	NA	H3K4me1	NA	NA	E058-H3K4me1.narrowPeak	289489	1	1
GliaHrn.specific.peaks	788	roadmap_epigenomics	0	0.407625	6053	426	690	57	690	391	31613	7108	15132	roadmap_epigenomics	NA	NA	NA	NA	NA	E080-DNase.hotspot.fdr0.01.peaks.bed	215754	1	1
GliaHrn.specific.peaks	813	roadmap_epigenomics	0	0.401199	6499	426	706	41	706	391	33123	6662	13622	roadmap_epigenomics	NA	NA	NA	NA	NA	E083-DNase.hotspot.fdr0.01.peaks.bed	218456	1	1
GliaHrn.specific.peaks	956	roadmap_epigenomics	0	0.401415	6496	426	705	43	705	391	33109	6665	13636	roadmap_epigenomics	NA	NA	NA	NA	NA	E100-DNase.macs2.narrowPeak	441797	1	1
GliaHrn.specific.peaks	1219	roadmap_epigenomics	0	0.404834	6240	426	695	51	695	391	32260	6921	14485	roadmap_epigenomics	NA	NA	NA	NA	NA	E128-DNase.macs2.narrowPeak	363409	1	1
GliaHrn.specific.peaks	1137	roadmap_epigenomics	0	0.557204	3719	426	545	206	545	392	19359	9442	27386	roadmap_epigenomics H3K4me1	NA	NA	H3K4me1	NA	NA	E121-H3K4me1.narrowPeak	248358	1	1
GliaHrn.specific.peaks	257	roadmap_epigenomics	0	0.638595	3306	426	490	264	490	393	16099	9855	30646	roadmap_epigenomics H3K4me1	NA	NA	H3K4me1	NA	NA	E007-H3K4me1.narrowPeak	262432	1	1
GliaHrn.specific.peaks	311	roadmap_epigenomics	0	0.623365	3374	426	506	248	506	393	16646	9787	30099	roadmap_epigenomics H3K4me1	NA	NA	H3K4me1	NA	NA	E011-H3K4me1.narrowPeak	274859	1	1
GliaHrn.specific.peaks	765	roadmap_epigenomics	0	0.532648	3854	426	559	194	559	393	20446	9307	26299	roadmap_epigenomics H3K4me1	NA	NA	H3K4me1	NA	NA	E076-H3K4me1.narrowPeak	179004	1	1
GliaHrn.specific.peaks	1026	roadmap_epigenomics	0	0.50805	4008	426	571	181	571	393	21639	9153	25106	roadmap_epigenomics H3K4me1	NA	NA	H3K4me1	NA	NA	E110-H3K4me1.narrowPeak	214908	1	1
GliaHrn.specific.peaks	174	roadmap_epigenomics	0	0.416667	5414	426	677	80	677	394	29285	7747	17460	roadmap_epigenomics	NA	NA	NA	NA	NA	E004-DNase.hotspot.fdr0.01.peaks.bed	239056	1	1
GliaHrn.specific.peaks	629	roadmap_epigenomics	0	0.408978	5769	426	689	66	689	394	30672	7392	16073	roadmap_epigenomics	NA	NA	NA	NA	NA	E055-DNase.hotspot.fdr0.01.peaks.bed	232836	1	1
GliaHrn.specific.peaks	595	roadmap_epigenomics	0	0.42821	5013	426	661	97	661	395	27562	8148	19183	roadmap_epigenomics	NA	NA	NA	NA	NA	E050-DNase.hotspot.fdr0.01.peaks.bed	156461	1	1
GliaHrn.specific.peaks	840	roadmap_epigenomics	0	0.4045	5849	426	696	63	696	395	31046	7312	15699	roadmap_epigenomics	NA	NA	NA	NA	NA	E086-DNase.hotspot.fdr0.01.peaks.bed	178739	1	1
GliaHrn.specific.peaks	1157	roadmap_epigenomics	0	0.439015	4614	426	638	122	638	395	25780	8547	20965	roadmap_epigenomics	NA	NA	NA	NA	NA	E123-DNase.macs2.narrowPeak	341918	1	1
GliaHrn.specific.peaks	266	roadmap_epigenomics	0	0.416733	5219	426	676	86	676	396	28605	7942	18140	roadmap_epigenomics	NA	NA	NA	NA	NA	E008-DNase.hotspot.fdr0.01.peaks.bed	189972	1	1
GliaHrn.specific.peaks	915	roadmap_epigenomics	0	0.670094	3062	426	460	303	460	396	14562	10099	32183	roadmap_epigenomics H3K4me1	NA	NA	H3K4me1	NA	NA	E094-H3K4me1.narrowPeak	238308	1	1
GliaHrn.specific.peaks	941	roadmap_epigenomics	0	0.398449	6264	426	713	50	713	396	32491	6897	14254	roadmap_epigenomics	NA	NA	NA	NA	NA	E098-DNase.macs2.narrowPeak	349611	1	1
GliaHrn.specific.peaks	865	roadmap_epigenomics	0	0.38739	6765	426	732	34	732	397	34214	6396	12531	roadmap_epigenomics	NA	NA	NA	NA	NA	E089-DNase.hotspot.fdr0.01.peaks.bed	210728	1	1
GliaHrn.specific.peaks	1182	roadmap_epigenomics	0	0.401064	6048	426	707	58	707	397	31763	7113	14982	roadmap_epigenomics	NA	NA	NA	NA	NA	E125-DNase.macs2.narrowPeak	363310	1	1
GliaHrn.specific.peaks	1235	roadmap_epigenomics	0	0.469463	4206	426	602	162	602	397	23378	8955	23367	roadmap_epigenomics H3K4me1	NA	NA	H3K4me1	NA	NA	E129-H3K4me1.narrowPeak	237133	1	1
GliaHrn.specific.peaks	801	roadmap_epigenomics	0	0.467397	4168	426	605	165	605	399	23274	8993	23471	roadmap_epigenomics H3K4me1	NA	NA	H3K4me1	NA	NA	E081-H3K4me1.narrowPeak	160613	1	1
GliaHrn.specific.peaks	856	roadmap_epigenomics	0	0.387545	6578	426	731	40	731	399	33682	6583	13063	roadmap_epigenomics	NA	NA	NA	NA	NA	E088-DNase.hotspot.fdr0.01.peaks.bed	243070	1	1
GliaHrn.specific.peaks	836	roadmap_epigenomics	0	0.506355	3785	426	576	200	576	401	20736	9376	26009	roadmap_epigenomics H3K4me1	NA	NA	H3K4me1	NA	NA	E085-H3K4me1.narrowPeak	285882	1	1
GliaHrn.specific.peaks	888	roadmap_epigenomics	0	0.481347	3905	426	591	190	591	402	21834	9256	24911	roadmap_epigenomics H3K4me1	NA	NA	H3K4me1	NA	NA	E091-H3K4me1.narrowPeak	214573	1	1
GliaHrn.specific.peaks	1187	roadmap_epigenomics	0	0.445427	4293	426	628	152	628	402	24345	8868	22400	roadmap_epigenomics H3K4me1	NA	NA	H3K4me1	NA	NA	E125-H3K4me1.narrowPeak	233574	1	1
GliaHrn.specific.peaks	299	roadmap_epigenomics	0	0.475564	3919	426	596	188	596	403	22034	9242	24711	roadmap_epigenomics H3K4me1	NA	NA	H3K4me1	NA	NA	E009-H3K4me1.narrowPeak	280676	1	1
GliaHrn.specific.peaks	395	roadmap_epigenomics	0	0.59626	3252	426	514	270	514	403	16595	9909	30150	roadmap_epigenomics H3K4me1	NA	NA	H3K4me1	NA	NA	E020-H3K4me1.narrowPeak	289315	1	1
GliaHrn.specific.peaks	604	roadmap_epigenomics	0	0.419864	4744	426	672	116	672	405	26789	8417	19956	roadmap_epigenomics	NA	NA	NA	NA	NA	E051-DNase.hotspot.fdr0.01.peaks.bed	133477	1	1
GliaHrn.specific.peaks	906	roadmap_epigenomics	0	0.447142	4181	426	626	163	626	405	23845	8980	22900	roadmap_epigenomics H3K4me1	NA	NA	H3K4me1	NA	NA	E093-H3K4me1.narrowPeak	250782	1	1
GliaHrn.specific.peaks	638	roadmap_epigenomics	0	0.397278	5467	426	716	75	716	406	29982	7694	16763	roadmap_epigenomics	NA	NA	NA	NA	NA	E056-DNase.hotspot.fdr0.01.peaks.bed	223756	1	1
GliaHrn.specific.peaks	161	roadmap_epigenomics	0	0.63243	3084	426	497	299	497	407	15244	10077	31501	roadmap_epigenomics H3K4me1	NA	NA	H3K4me1	NA	NA	E003-H3K4me1.narrowPeak	223151	1	1
GliaHrn.specific.peaks	305	roadmap_epigenomics	0	0.43973	4214	426	637	159	637	407	24175	8947	22570	roadmap_epigenomics H3K4me1	NA	NA	H3K4me1	NA	NA	E010-H3K4me1.narrowPeak	266595	1	1
GliaHrn.specific.peaks	1072	roadmap_epigenomics	0	0.421938	4513	426	666	130	666	407	25847	8648	20898	roadmap_epigenomics	NA	NA	NA	NA	NA	E116-DNase.macs2.narrowPeak	271214	1	1
GliaHrn.specific.peaks	1108	roadmap_epigenomics	0	0.404365	4965	426	697	98	697	407	28033	8196	18712	roadmap_epigenomics	NA	NA	NA	NA	NA	E119-DNase.macs2.narrowPeak	292961	1	1
GliaHrn.specific.peaks	1206	roadmap_epigenomics	0	0.411685	4840	426	685	110	685	407	27372	8321	19373	roadmap_epigenomics	NA	NA	NA	NA	NA	E127-DNase.macs2.narrowPeak	449425	1	1
GliaHrn.specific.peaks	507	roadmap_epigenomics	0	0.473527	3779	426	598	201	598	408	21486	9382	25259	roadmap_epigenomics H3K4me1	NA	NA	H3K4me1	NA	NA	E036-H3K4me1.narrowPeak	232822	1	1
GliaHrn.specific.peaks	883	roadmap_epigenomics	0	0.397494	5175	426	714	88	714	409	28973	7986	17772	roadmap_epigenomics	NA	NA	NA	NA	NA	E091-DNase.hotspot.fdr0.01.peaks.bed	214583	1	1
GliaHrn.specific.peaks	485	roadmap_epigenomics	0	0.4259	4452	426	665	139	665	410	25500	8709	21245	roadmap_epigenomics	NA	NA	NA	NA	NA	E033-DNase.macs2.narrowPeak	279513	1	1
GliaHrn.specific.peaks	476	roadmap_epigenomics	0	0.418128	4480	426	674	133	674	411	25823	8681	20922	roadmap_epigenomics	NA	NA	NA	NA	NA	E032-DNase.macs2.narrowPeak	359432	1	1
GliaHrn.specific.peaks	567	roadmap_epigenomics	0	0.420127	4453	426	670	138	670	411	25662	8708	21083	roadmap_epigenomics	NA	NA	NA	NA	NA	E046-DNase.macs2.narrowPeak	287415	1	1
GliaHrn.specific.peaks	388	roadmap_epigenomics	0	0.565959	3242	426	538	273	538	412	17113	9919	29632	roadmap_epigenomics H3K4me1	NA	NA	H3K4me1	NA	NA	E019-H3K4me1.narrowPeak	213385	1	1
GliaHrn.specific.peaks	648	roadmap_epigenomics	0	0.399551	4963	426	712	99	712	412	28160	8198	18585	roadmap_epigenomics	NA	NA	NA	NA	NA	E057-DNase.macs2.narrowPeak	290414	1	1
GliaHrn.specific.peaks	827	roadmap_epigenomics	0	0.523747	3371	426	561	249	561	412	18542	9790	28203	roadmap_epigenomics H3K4me1	NA	NA	H3K4me1	NA	NA	E084-H3K4me1.narrowPeak	247728	1	1
GliaHrn.specific.peaks	1175	roadmap_epigenomics	0	0.458409	3824	426	615	196	615	412	22057	9337	24688	roadmap_epigenomics H3K4me1	NA	NA	H3K4me1	NA	NA	E124-H3K4me1.narrowPeak	127459	1	1
GliaHrn.specific.peaks	874	roadmap_epigenomics	0	0.373638	6488	426	768	44	768	413	33769	6673	12976	roadmap_epigenomics	NA	NA	NA	NA	NA	E090-DNase.hotspot.fdr0.01.peaks.bed	219351	1	1
GliaHrn.specific.peaks	698	roadmap_epigenomics	0	0.430503	4208	426	654	161	654	414	24398	8953	22347	roadmap_epigenomics H3K4me1	NA	NA	H3K4me1	NA	NA	E066-H3K4me1.narrowPeak	233386	1	1
GliaHrn.specific.peaks	452	roadmap_epigenomics	0	0.499595	3484	426	580	239	580	415	19578	9677	27167	roadmap_epigenomics H3K4me1	NA	NA	H3K4me1	NA	NA	E028-H3K4me1.narrowPeak	354117	1	1
GliaHrn.specific.peaks	1054	roadmap_epigenomics	0	0.580031	3159	426	532	286	532	415	16480	10002	30265	roadmap_epigenomics H3K4me1	NA	NA	H3K4me1	NA	NA	E114-H3K4me1.narrowPeak	202055	1	1
GliaHrn.specific.peaks	457	roadmap_epigenomics	0	0.42007	4265	426	671	155	671	417	24915	8896	21830	roadmap_epigenomics	NA	NA	NA	NA	NA	E029-DNase.macs2.narrowPeak	209204	1	1
GliaHrn.specific.peaks	493	roadmap_epigenomics	0	0.415064	4355	426	680	146	680	417	25415	8806	21330	roadmap_epigenomics	NA	NA	NA	NA	NA	E034-DNase.macs2.narrowPeak	416773	1	1
GliaHrn.specific.peaks	449	roadmap_epigenomics	0	0.385137	5033	426	736	95	736	419	28820	8128	17925	roadmap_epigenomics	NA	NA	NA	NA	NA	E028-DNase.macs2.narrowPeak	248088	1	1
GliaHrn.specific.peaks	1144	roadmap_epigenomics	0	0.394348	4871	426	723	107	723	419	27972	8290	18773	roadmap_epigenomics	NA	NA	NA	NA	NA	E122-DNase.macs2.narrowPeak	241384	1	1
GliaHrn.specific.peaks	1084	roadmap_epigenomics	0	0.429728	4027	426	656	179	656	420	23672	9134	23073	roadmap_epigenomics	NA	NA	NA	NA	NA	E117-DNase.macs2.narrowPeak	206915	1	1
GliaHrn.specific.peaks	77	jaspar_motifs	0	0.7859	2243	426	384	453	453	421	9687	10918	37058	jaspar_motifs	NA	NA	NA	NA	NA	NR4A2.bed	236035	1	1
GliaHrn.specific.peaks	771	roadmap_epigenomics	0	0.435938	3868	426	645	192	645	421	22832	9293	23913	roadmap_epigenomics H3K4me1	NA	NA	H3K4me1	NA	NA	E077-H3K4me1.narrowPeak	231741	1	1
GliaHrn.specific.peaks	892	roadmap_epigenomics	0	0.368932	6190	426	786	52	786	421	33024	6971	13721	roadmap_epigenomics	NA	NA	NA	NA	NA	E092-DNase.hotspot.fdr0.01.peaks.bed	194449	1	1
GliaHrn.specific.peaks	1125	roadmap_epigenomics	0	0.581063	3037	426	531	305	531	421	15916	10124	30829	roadmap_epigenomics H3K4me1	NA	NA	H3K4me1	NA	NA	E120-H3K4me1.narrowPeak	205523	1	1
GliaHrn.specific.peaks	1113	roadmap_epigenomics	0	0.501486	3309	426	579	262	579	422	18750	9852	27995	roadmap_epigenomics H3K4me1	NA	NA	H3K4me1	NA	NA	E119-H3K4me1.narrowPeak	182460	1	1
GliaHrn.specific.peaks	220	roadmap_epigenomics	0	0.385468	4816	426	734	113	734	424	28026	8345	18719	roadmap_epigenomics	NA	NA	NA	NA	NA	E006-DNase.hotspot.fdr0.01.peaks.bed	175028	1	1
GliaHrn.specific.peaks	5	jaspar_motifs	0	0.507799	3199	426	572	279	572	426	18109	9962	28636	jaspar_motifs	NA	NA	NA	NA	NA	Arnt__Ahr.bed	218109	1	1
GliaHrn.specific.peaks	243	roadmap_epigenomics	0	0.373854	5121	426	764	89	764	426	29456	8040	17289	roadmap_epigenomics	NA	NA	NA	NA	NA	E007-DNase.hotspot.fdr0.01.peaks.bed	135130	1	1
GliaHrn.specific.peaks	960	roadmap_epigenomics	0	0.698567	2437	426	440	411	440	426	11474	10724	35271	roadmap_epigenomics H3K4me1	NA	NA	H3K4me1	NA	NA	E100-H3K4me1.narrowPeak	196314	1	1
GliaHrn.specific.peaks	480	roadmap_epigenomics	0	0.430719	3754	426	653	202	653	427	22481	9407	24264	roadmap_epigenomics H3K4me1	NA	NA	H3K4me1	NA	NA	E032-H3K4me1.narrowPeak	167667	1	1
GliaHrn.specific.peaks	632	roadmap_epigenomics	0	0.680044	2515	426	455	400	455	427	12052	10646	34693	roadmap_epigenomics H3K27me3	NA	NA	H3K27me3	NA	NA	E055-H3K27me3.narrowPeak	302405	1	1
GliaHrn.specific.peaks	809	roadmap_epigenomics	0	0.485543	3288	426	589	266	589	427	19018	9873	27727	roadmap_epigenomics H3K4me1	NA	NA	H3K4me1	NA	NA	E082-H3K4me1.narrowPeak	167821	1	1
GliaHrn.specific.peaks	901	roadmap_epigenomics	0	0.3853	4556	426	735	126	735	429	27056	8605	19689	roadmap_epigenomics	NA	NA	NA	NA	NA	E093-DNase.hotspot.fdr0.01.peaks.bed	133694	1	1
GliaHrn.specific.peaks	951	roadmap_epigenomics	0	0.505734	3165	426	577	285	577	429	17998	9996	28747	roadmap_epigenomics H3K4me1	NA	NA	H3K4me1	NA	NA	E099-H3K4me1.narrowPeak	176852	1	1
GliaHrn.specific.peaks	143	roadmap_epigenomics	0	0.395223	4372	426	720	144	720	430	26049	8789	20696	roadmap_epigenomics	NA	NA	NA	NA	NA	E003-DNase.hotspot.all.peaks.bed	111097	1	1
GliaHrn.specific.peaks	806	roadmap_epigenomics	0	0.349941	7477	426	847	24	847	432	36923	5684	9822	roadmap_epigenomics	NA	NA	NA	NA	NA	E082-DNase.macs2.narrowPeak	496694	1	1
GliaHrn.specific.peaks	399	roadmap_epigenomics	0	0.396317	4281	426	719	154	719	433	25655	8880	21090	roadmap_epigenomics	NA	NA	NA	NA	NA	E021-DNase.hotspot.all.peaks.bed	111217	1	1
GliaHrn.specific.peaks	1199	roadmap_epigenomics	0	0.677791	2413	426	457	415	457	433	11631	10748	35114	roadmap_epigenomics H3K4me1	NA	NA	H3K4me1	NA	NA	E126-H3K4me1.narrowPeak	191399	1	1
GliaHrn.specific.peaks	1211	roadmap_epigenomics	0	0.467428	3247	426	604	272	604	434	19259	9914	27486	roadmap_epigenomics H3K4me1	NA	NA	H3K4me1	NA	NA	E127-H3K4me1.narrowPeak	199913	1	1
GliaHrn.specific.peaks	461	roadmap_epigenomics	0	0.442122	3398	426	634	245	634	435	20590	9763	26155	roadmap_epigenomics H3K4me1	NA	NA	H3K4me1	NA	NA	E029-H3K4me1.narrowPeak	142074	1	1
GliaHrn.specific.peaks	464	roadmap_epigenomics	0	0.770647	2102	426	392	487	487	435	9248	11059	37497	roadmap_epigenomics H3K27me3	NA	NA	H3K27me3	NA	NA	E030-H3K27me3.narrowPeak	255194	1	1
GliaHrn.specific.peaks	538	roadmap_epigenomics	0	0.434884	3526	426	647	233	647	435	21361	9635	25384	roadmap_epigenomics H3K4me1	NA	NA	H3K4me1	NA	NA	E041-H3K4me1.narrowPeak	159243	1	1
GliaHrn.specific.peaks	349	roadmap_epigenomics	0	0.374176	4659	426	763	119	763	436	27778	8502	18967	roadmap_epigenomics	NA	NA	NA	NA	NA	E017-DNase.hotspot.fdr0.01.peaks.bed	185201	1	1
GliaHrn.specific.peaks	405	roadmap_epigenomics	0	0.702035	2290	426	437	444	444	436	10789	10871	35956	roadmap_epigenomics H3K4me1	NA	NA	H3K4me1	NA	NA	E021-H3K4me1.narrowPeak	187305	1	1
GliaHrn.specific.peaks	497	roadmap_epigenomics	0	0.415352	3734	426	679	204	679	436	22818	9427	23927	roadmap_epigenomics H3K4me1	NA	NA	H3K4me1	NA	NA	E034-H3K4me1.narrowPeak	198162	1	1
GliaHrn.specific.peaks	641	roadmap_epigenomics	0	0.710451	2264	426	433	450	450	436	10577	10897	36168	roadmap_epigenomics H3K27me3	NA	NA	H3K27me3	NA	NA	E056-H3K27me3.narrowPeak	290629	1	1
GliaHrn.specific.peaks	758	roadmap_epigenomics	0	0.444602	3349	426	630	253	630	436	20301	9812	26444	roadmap_epigenomics H3K4me1	NA	NA	H3K4me1	NA	NA	E075-H3K4me1.narrowPeak	196761	1	1
GliaHrn.specific.peaks	651	roadmap_epigenomics	0	0.571169	2799	426	536	351	536	438	15009	10362	31736	roadmap_epigenomics H3K4me1	NA	NA	H3K4me1	NA	NA	E057-H3K4me1.narrowPeak	213012	1	1
GliaHrn.specific.peaks	931	roadmap_epigenomics	0	0.367999	4949	426	788	102	788	439	29023	8212	17722	roadmap_epigenomics	NA	NA	NA	NA	NA	E097-DNase.hotspot.fdr0.01.peaks.bed	154137	1	1
GliaHrn.specific.peaks	571	roadmap_epigenomics	0	0.420316	3563	426	669	226	669	440	21923	9598	24822	roadmap_epigenomics H3K4me1	NA	NA	H3K4me1	NA	NA	E046-H3K4me1.narrowPeak	167829	1	1
GliaHrn.specific.peaks	603	roadmap_epigenomics	0	0.391844	4114	426	725	170	725	440	25109	9047	21636	roadmap_epigenomics	NA	NA	NA	NA	NA	E051-DNase.hotspot.all.peaks.bed	105279	1	1
GliaHrn.specific.peaks	1096	roadmap_epigenomics	0	0.3762	4469	426	760	135	760	440	26994	8692	19751	roadmap_epigenomics	NA	NA	NA	NA	NA	E118-DNase.macs2.narrowPeak	278135	1	1
GliaHrn.specific.peaks	171	roadmap_epigenomics	0	0.412067	3656	426	684	214	684	441	22568	9505	24177	roadmap_epigenomics H4K8ac	NA	NA	H4K8ac	NA	NA	E003-H4K8ac.narrowPeak	371568	1	1
GliaHrn.specific.peaks	1016	roadmap_epigenomics	0	0.378209	4387	426	753	143	753	441	26614	8774	20131	roadmap_epigenomics	NA	NA	NA	NA	NA	E109-DNase.hotspot.fdr0.01.peaks.bed	173184	1	1
GliaHrn.specific.peaks	798	roadmap_epigenomics	0	0.339182	7884	426	886	14	886	442	38096	5277	8649	roadmap_epigenomics	NA	NA	NA	NA	NA	E081-DNase.macs2.narrowPeak	402481	1	1
GliaHrn.specific.peaks	1236	roadmap_epigenomics	0	0.391488	4092	426	726	173	726	442	25029	9069	21716	roadmap_epigenomics H3K4me2	NA	NA	H3K4me2	NA	NA	E129-H3K4me2.narrowPeak	131887	1	1
GliaHrn.specific.peaks	1188	roadmap_epigenomics	0	0.385076	4142	426	737	167	737	443	25426	9019	21319	roadmap_epigenomics H3K4me2	NA	NA	H3K4me2	NA	NA	E125-H3K4me2.narrowPeak	125898	1	1
GliaHrn.specific.peaks	40	jaspar_motifs	0	0.556002	2731	426	546	363	546	445	14966	10430	31779	jaspar_motifs	NA	NA	NA	NA	NA	HIF1A__ARNT.bed	227683	1	1
GliaHrn.specific.peaks	408	roadmap_epigenomics	0	0.382555	4129	426	741	168	741	445	25449	9032	21296	roadmap_epigenomics	NA	NA	NA	NA	NA	E022-DNase.hotspot.all.peaks.bed	119288	1	1
GliaHrn.specific.peaks	980	roadmap_epigenomics	0	0.490253	2927	426	586	323	586	445	17223	10234	29522	roadmap_epigenomics H3K4me1	NA	NA	H3K4me1	NA	NA	E103-H3K4me1.narrowPeak	172046	1	1
GliaHrn.specific.peaks	911	roadmap_epigenomics	0	0.36693	4640	426	791	121	791	446	27927	8521	18818	roadmap_epigenomics	NA	NA	NA	NA	NA	E094-DNase.macs2.narrowPeak	205156	1	1
GliaHrn.specific.peaks	46	jaspar_motifs	0	0.795646	1832	426	371	543	543	447	7896	11329	38849	jaspar_motifs	NA	NA	NA	NA	NA	Hand1__Tcfe2a.bed	180645	1	1
GliaHrn.specific.peaks	296	roadmap_epigenomics	0	0.378854	4145	426	751	166	751	448	25627	9016	21118	roadmap_epigenomics H2A.Z	NA	NA	H2A.Z	NA	NA	E009-H2A.Z.narrowPeak	158553	1	1
GliaHrn.specific.peaks	594	roadmap_epigenomics	0	0.38265	3915	426	740	189	740	452	24555	9246	22190	roadmap_epigenomics	NA	NA	NA	NA	NA	E050-DNase.hotspot.all.peaks.bed	104186	1	1
GliaHrn.specific.peaks	196	roadmap_epigenomics	0	0.369541	4301	426	783	150	783	453	26541	8860	20204	roadmap_epigenomics	NA	NA	NA	NA	NA	E005-DNase.macs2.narrowPeak	272108	1	1
GliaHrn.specific.peaks	692	roadmap_epigenomics	0	0.788417	1805	426	381	553	553	453	7843	11356	38902	roadmap_epigenomics H3K4me1	NA	NA	H3K4me1	NA	NA	E065-H3K4me1.narrowPeak	190853	1	1
GliaHrn.specific.peaks	832	roadmap_epigenomics	0	0.371054	4231	426	779	158	779	454	26215	8930	20530	roadmap_epigenomics	NA	NA	NA	NA	NA	E085-DNase.macs2.narrowPeak	231952	1	1
GliaHrn.specific.peaks	823	roadmap_epigenomics	0	0.361762	4581	426	815	125	815	455	27865	8580	18880	roadmap_epigenomics	NA	NA	NA	NA	NA	E084-DNase.macs2.narrowPeak	291514	1	1
GliaHrn.specific.peaks	60	jaspar_motifs	0	0.635189	2265	426	494	449	494	456	11526	10896	35219	jaspar_motifs	NA	NA	NA	NA	NA	Myb.bed	220670	1	1
GliaHrn.specific.peaks	456	roadmap_epigenomics	0	0.393769	3625	426	724	219	724	456	22961	9536	23784	roadmap_epigenomics	NA	NA	NA	NA	NA	E029-DNase.hotspot.fdr0.01.peaks.bed	127267	1	1
GliaHrn.specific.peaks	940	roadmap_epigenomics	0	0.352018	4957	426	840	101	840	456	29537	8204	17208	roadmap_epigenomics	NA	NA	NA	NA	NA	E098-DNase.hotspot.fdr0.01.peaks.bed	150559	1	1
GliaHrn.specific.peaks	162	roadmap_epigenomics	0	0.383144	3702	426	739	207	739	457	23621	9459	23124	roadmap_epigenomics H3K4me2	NA	NA	H3K4me2	NA	NA	E003-H3K4me2.narrowPeak	217186	1	1
GliaHrn.specific.peaks	631	roadmap_epigenomics	0	0.389508	3636	426	727	217	727	457	23137	9525	23608	roadmap_epigenomics H3K27ac	NA	NA	H3K27ac	NA	NA	E055-H3K27ac.narrowPeak	274055	1	1
GliaHrn.specific.peaks	413	roadmap_epigenomics	0	0.472215	2807	426	599	348	599	458	17049	10354	29696	roadmap_epigenomics H3K36me3	NA	NA	H3K36me3	NA	NA	E022-H3K36me3.narrowPeak	407515	1	1
GliaHrn.specific.peaks	550	roadmap_epigenomics	0	0.405426	3320	426	694	259	694	460	21231	9841	25514	roadmap_epigenomics H3K4me1	NA	NA	H3K4me1	NA	NA	E043-H3K4me1.narrowPeak	154274	1	1
GliaHrn.specific.peaks	973	roadmap_epigenomics	0	0.399632	3401	426	711	244	711	460	21774	9760	24971	roadmap_epigenomics H3K4me1	NA	NA	H3K4me1	NA	NA	E102-H3K4me1.narrowPeak	236106	1	1
GliaHrn.specific.peaks	839	roadmap_epigenomics	0	0.361409	4357	426	817	145	817	463	27016	8804	19729	roadmap_epigenomics	NA	NA	NA	NA	NA	E086-DNase.hotspot.all.peaks.bed	106576	1	1
GliaHrn.specific.peaks	955	roadmap_epigenomics	0	0.346851	4960	426	862	100	862	463	29708	8201	17037	roadmap_epigenomics	NA	NA	NA	NA	NA	E100-DNase.hotspot.fdr0.01.peaks.bed	170809	1	1
GliaHrn.specific.peaks	990	roadmap_epigenomics	0	0.382165	3615	426	742	221	742	463	23266	9546	23479	roadmap_epigenomics H3K27ac	NA	NA	H3K27ac	NA	NA	E105-H3K27ac.narrowPeak	294345	1	1
GliaHrn.specific.peaks	924	roadmap_epigenomics	0	0.389254	3475	426	729	241	729	465	22420	9686	24325	roadmap_epigenomics H3K27ac	NA	NA	H3K27ac	NA	NA	E096-H3K27ac.narrowPeak	220075	1	1
GliaHrn.specific.peaks	966	roadmap_epigenomics	0	0.412204	3154	426	683	287	683	465	20255	10007	26490	roadmap_epigenomics H3K4me1	NA	NA	H3K4me1	NA	NA	E101-H3K4me1.narrowPeak	208761	1	1
GliaHrn.specific.peaks	1224	roadmap_epigenomics	0	0.563706	2385	426	542	427	542	465	13179	10776	33566	roadmap_epigenomics H3K4me1	NA	NA	H3K4me1	NA	NA	E128-H3K4me1.narrowPeak	167418	1	1
GliaHrn.specific.peaks	662	roadmap_epigenomics	0	0.324758	6590	426	932	39	932	466	35311	6571	11434	roadmap_epigenomics	NA	NA	NA	NA	NA	E059-DNase.macs2.narrowPeak	281464	1	1
GliaHrn.specific.peaks	787	roadmap_epigenomics	0	0.357299	4325	426	829	147	829	467	27021	8836	19724	roadmap_epigenomics	NA	NA	NA	NA	NA	E080-DNase.hotspot.all.peaks.bed	118468	1	1
GliaHrn.specific.peaks	484	roadmap_epigenomics	0	0.377679	3537	426	756	231	756	471	23054	9624	23691	roadmap_epigenomics	NA	NA	NA	NA	NA	E033-DNase.hotspot.fdr0.01.peaks.bed	108373	1	1
GliaHrn.specific.peaks	831	roadmap_epigenomics	0	0.35874	4173	426	824	164	824	471	26370	8988	20375	roadmap_epigenomics	NA	NA	NA	NA	NA	E085-DNase.hotspot.fdr0.01.peaks.bed	162023	1	1
GliaHrn.specific.peaks	614	roadmap_epigenomics	0	0.370705	3698	426	781	208	781	472	23989	9463	22756	roadmap_epigenomics H3K4me2	NA	NA	H3K4me2	NA	NA	E052-H3K4me2.narrowPeak	119882	1	1
GliaHrn.specific.peaks	805	roadmap_epigenomics	0	0.327073	5844	426	926	64	926	472	33164	7317	13581	roadmap_epigenomics	NA	NA	NA	NA	NA	E082-DNase.hotspot.fdr0.01.peaks.bed	195059	1	1
GliaHrn.specific.peaks	1133	roadmap_epigenomics	0	0.362526	4006	426	809	182	809	472	25565	9155	21180	roadmap_epigenomics H2A.Z	NA	NA	H2A.Z	NA	NA	E121-H2A.Z.narrowPeak	153426	1	1
GliaHrn.specific.peaks	566	roadmap_epigenomics	0	0.376891	3521	426	759	234	759	473	23006	9640	23739	roadmap_epigenomics	NA	NA	NA	NA	NA	E046-DNase.hotspot.fdr0.01.peaks.bed	109923	1	1
GliaHrn.specific.peaks	666	roadmap_epigenomics	0	0.583091	2202	426	530	465	530	474	11980	10959	34765	roadmap_epigenomics H3K4me1	NA	NA	H3K4me1	NA	NA	E059-H3K4me1.narrowPeak	104660	1	1
GliaHrn.specific.peaks	725	roadmap_epigenomics	0	0.513337	2371	426	568	429	568	474	14012	10790	32733	roadmap_epigenomics H3K4me1	NA	NA	H3K4me1	NA	NA	E070-H3K4me1.narrowPeak	107076	1	1
GliaHrn.specific.peaks	225	roadmap_epigenomics	0	0.415687	2931	426	678	322	678	475	19073	10230	27672	roadmap_epigenomics H2BK12ac	NA	NA	H2BK12ac	NA	NA	E006-H2BK12ac.narrowPeak	286687	1	1
GliaHrn.specific.peaks	251	roadmap_epigenomics	0	0.395221	3203	426	721	277	721	475	20974	9958	25771	roadmap_epigenomics H3K18ac	NA	NA	H3K18ac	NA	NA	E007-H3K18ac.narrowPeak	252754	1	1
GliaHrn.specific.peaks	432	roadmap_epigenomics	0	0.371172	3617	426	778	220	778	475	23616	9544	23129	roadmap_epigenomics H3K9ac	NA	NA	H3K9ac	NA	NA	E025-H3K9ac.narrowPeak	134764	1	1
GliaHrn.specific.peaks	51	jaspar_motifs	0	0.539371	2284	426	556	445	556	476	13099	10877	33646	jaspar_motifs	NA	NA	NA	NA	NA	Klf4.bed	144192	1	1
GliaHrn.specific.peaks	526	roadmap_epigenomics	0	0.4057	3019	426	693	310	693	476	19783	10142	26962	roadmap_epigenomics H3K4me1	NA	NA	H3K4me1	NA	NA	E039-H3K4me1.narrowPeak	159113	1	1
GliaHrn.specific.peaks	1021	roadmap_epigenomics	0	0.56193	2224	426	543	459	543	476	12421	10937	34324	roadmap_epigenomics H3K4me1	NA	NA	H3K4me1	NA	NA	E109-H3K4me1.narrowPeak	214413	1	1
GliaHrn.specific.peaks	910	roadmap_epigenomics	0	0.3446	4455	426	868	137	868	477	27934	8706	18811	roadmap_epigenomics	NA	NA	NA	NA	NA	E094-DNase.hotspot.fdr0.01.peaks.bed	165200	1	1
GliaHrn.specific.peaks	367	roadmap_epigenomics	0	0.371003	3544	426	780	229	780	478	23294	9617	23451	roadmap_epigenomics H3K4me2	NA	NA	H3K4me2	NA	NA	E017-H3K4me2.narrowPeak	177739	1	1
GliaHrn.specific.peaks	1176	roadmap_epigenomics	0	0.39732	3102	426	715	294	715	478	20427	10059	26318	roadmap_epigenomics H3K4me2	NA	NA	H3K4me2	NA	NA	E124-H3K4me2.narrowPeak	77359	1	1
GliaHrn.specific.peaks	1181	roadmap_epigenomics	0	0.74925	1643	426	407	608	608	480	7476	11518	39269	roadmap_epigenomics H4K20me1	NA	NA	H4K20me1	NA	NA	E124-H4K20me1.narrowPeak	157675	1	1
GliaHrn.specific.peaks	448	roadmap_epigenomics	0	0.347174	4248	426	861	157	861	481	27045	8913	19700	roadmap_epigenomics	NA	NA	NA	NA	NA	E028-DNase.hotspot.fdr0.01.peaks.bed	186647	1	1
GliaHrn.specific.peaks	644	roadmap_epigenomics	0	0.375321	3326	426	761	257	761	481	22156	9835	24589	roadmap_epigenomics H3K4me3	NA	NA	H3K4me3	NA	NA	E056-H3K4me3.narrowPeak	152645	1	1
GliaHrn.specific.peaks	1034	roadmap_epigenomics	0	0.365891	3603	426	796	224	796	482	23721	9558	23024	roadmap_epigenomics H3K4me3	NA	NA	H3K4me3	NA	NA	E111-H3K4me3.narrowPeak	91024	1	1
GliaHrn.specific.peaks	642	roadmap_epigenomics	0	0.625167	1914	426	504	520	520	483	10002	11247	36743	roadmap_epigenomics H3K36me3	NA	NA	H3K36me3	NA	NA	E056-H3K36me3.narrowPeak	339234	1	1
GliaHrn.specific.peaks	261	roadmap_epigenomics	0	0.387872	3088	426	730	296	730	484	20636	10073	26109	roadmap_epigenomics H3K9ac	NA	NA	H3K9ac	NA	NA	E007-H3K9ac.narrowPeak	313453	1	1
GliaHrn.specific.peaks	475	roadmap_epigenomics	0	0.368915	3488	426	787	238	787	484	23106	9673	23639	roadmap_epigenomics	NA	NA	NA	NA	NA	E032-DNase.hotspot.fdr0.01.peaks.bed	114580	1	1
GliaHrn.specific.peaks	1018	roadmap_epigenomics	0	0.378347	3237	426	752	274	752	484	21642	9924	25103	roadmap_epigenomics H3K27ac	NA	NA	H3K27ac	NA	NA	E109-H3K27ac.narrowPeak	194846	1	1
GliaHrn.specific.peaks	577	roadmap_epigenomics	0	0.407109	2845	426	691	339	691	485	18878	10316	27867	roadmap_epigenomics H3K4me1	NA	NA	H3K4me1	NA	NA	E047-H3K4me1.narrowPeak	124637	1	1
GliaHrn.specific.peaks	1101	roadmap_epigenomics	0	0.55571	2120	426	547	482	547	485	12004	11041	34741	roadmap_epigenomics H3K4me1	NA	NA	H3K4me1	NA	NA	E118-H3K4me1.narrowPeak	142360	1	1
GliaHrn.specific.peaks	1006	roadmap_epigenomics	0	0.360526	3668	426	819	213	819	486	24182	9493	22563	roadmap_epigenomics H3K9ac	NA	NA	H3K9ac	NA	NA	E107-H3K9ac.narrowPeak	144282	1	1
GliaHrn.specific.peaks	265	roadmap_epigenomics	0	0.360274	3670	426	822	212	822	487	24199	9491	22546	roadmap_epigenomics	NA	NA	NA	NA	NA	E008-DNase.hotspot.all.peaks.bed	106480	1	1
GliaHrn.specific.peaks	1077	roadmap_epigenomics	0	0.586972	1963	426	523	513	523	487	10750	11198	35995	roadmap_epigenomics H3K4me1	NA	NA	H3K4me1	NA	NA	E116-H3K4me1.narrowPeak	129102	1	1
GliaHrn.specific.peaks	58	jaspar_motifs	0	0.638877	1809	426	488	551	551	488	9332	11352	37413	jaspar_motifs	NA	NA	NA	NA	NA	MZF1_5-13.bed	148011	1	1
GliaHrn.specific.peaks	1008	roadmap_epigenomics	0	0.379755	3113	426	749	289	749	488	21002	10048	25743	roadmap_epigenomics H3K27ac	NA	NA	H3K27ac	NA	NA	E108-H3K27ac.narrowPeak	109130	1	1
GliaHrn.specific.peaks	1149	roadmap_epigenomics	0	0.401761	2865	426	703	336	703	488	19128	10296	27617	roadmap_epigenomics H3K4me1	NA	NA	H3K4me1	NA	NA	E122-H3K4me1.narrowPeak	142297	1	1
GliaHrn.specific.peaks	544	roadmap_epigenomics	0	0.394651	2942	426	722	319	722	489	19717	10219	27028	roadmap_epigenomics H3K4me1	NA	NA	H3K4me1	NA	NA	E042-H3K4me1.narrowPeak	160803	1	1
GliaHrn.specific.peaks	492	roadmap_epigenomics	0	0.36906	3320	426	785	259	785	490	22324	9841	24421	roadmap_epigenomics	NA	NA	NA	NA	NA	E034-DNase.hotspot.fdr0.01.peaks.bed	107094	1	1
GliaHrn.specific.peaks	797	roadmap_epigenomics	0	0.311666	6092	426	989	54	989	490	34330	7069	12415	roadmap_epigenomics	NA	NA	NA	NA	NA	E081-DNase.hotspot.fdr0.01.peaks.bed	206969	1	1
GliaHrn.specific.peaks	1212	roadmap_epigenomics	0	0.371476	3270	426	775	268	775	490	22012	9891	24733	roadmap_epigenomics H3K4me2	NA	NA	H3K4me2	NA	NA	E127-H3K4me2.narrowPeak	129617	1	1
GliaHrn.specific.peaks	532	roadmap_epigenomics	0	0.389314	2972	426	728	318	728	491	20022	10189	26723	roadmap_epigenomics H3K4me1	NA	NA	H3K4me1	NA	NA	E040-H3K4me1.narrowPeak	147436	1	1
GliaHrn.specific.peaks	1171	roadmap_epigenomics	0	0.377436	3112	426	757	290	757	491	21068	10049	25677	roadmap_epigenomics H2A.Z	NA	NA	H2A.Z	NA	NA	E124-H2A.Z.narrowPeak	136944	1	1
GliaHrn.specific.peaks	1172	roadmap_epigenomics	0	0.420916	2622	426	668	380	668	491	17366	10539	29379	roadmap_epigenomics H3K27ac	NA	NA	H3K27ac	NA	NA	E124-H3K27ac.narrowPeak	154661	1	1
GliaHrn.specific.peaks	249	roadmap_epigenomics	0	0.396537	2885	426	718	331	718	492	19377	10276	27368	roadmap_epigenomics H2BK5ac	NA	NA	H2BK5ac	NA	NA	E007-H2BK5ac.narrowPeak	389307	1	1
GliaHrn.specific.peaks	647	roadmap_epigenomics	0	0.347248	3879	426	860	191	860	492	25531	9282	21214	roadmap_epigenomics	NA	NA	NA	NA	NA	E057-DNase.hotspot.fdr0.01.peaks.bed	209950	1	1
GliaHrn.specific.peaks	355	roadmap_epigenomics	0	0.507163	2135	426	573	480	573	493	12916	11026	33829	roadmap_epigenomics H2BK12ac	NA	NA	H2BK12ac	NA	NA	E017-H2BK12ac.narrowPeak	250276	1	1
GliaHrn.specific.peaks	640	roadmap_epigenomics	0	0.369362	3252	426	784	270	784	493	21993	9909	24752	roadmap_epigenomics H3K27ac	NA	NA	H3K27ac	NA	NA	E056-H3K27ac.narrowPeak	271242	1	1
GliaHrn.specific.peaks	819	roadmap_epigenomics	0	0.365317	3336	426	799	254	799	493	22518	9825	24227	roadmap_epigenomics H3K9ac	NA	NA	H3K9ac	NA	NA	E083-H3K9ac.narrowPeak	110532	1	1
GliaHrn.specific.peaks	105	jaspar_motifs	0	0.768961	1490	426	394	662	662	494	6656	11671	40089	jaspar_motifs	NA	NA	NA	NA	NA	SPI1.bed	158495	1	1
GliaHrn.specific.peaks	1162	roadmap_epigenomics	0	0.520294	2059	426	563	496	563	495	12284	11102	34461	roadmap_epigenomics H3K4me1	NA	NA	H3K4me1	NA	NA	E123-H3K4me1.narrowPeak	169656	1	1
GliaHrn.specific.peaks	513	roadmap_epigenomics	0	0.402873	2745	426	701	360	701	496	18485	10416	28260	roadmap_epigenomics H3K4me1	NA	NA	H3K4me1	NA	NA	E037-H3K4me1.narrowPeak	143344	1	1
GliaHrn.specific.peaks	609	roadmap_epigenomics	0	0.377689	3029	426	755	308	755	496	20653	10132	26092	roadmap_epigenomics H3K4me3	NA	NA	H3K4me3	NA	NA	E051-H3K4me3.narrowPeak	94110	1	1
GliaHrn.specific.peaks	628	roadmap_epigenomics	0	0.344669	3845	426	867	195	867	496	25473	9316	21272	roadmap_epigenomics	NA	NA	NA	NA	NA	E055-DNase.hotspot.all.peaks.bed	120469	1	1
GliaHrn.specific.peaks	1089	roadmap_epigenomics	0	0.42906	2479	426	658	405	658	496	16409	10682	30336	roadmap_epigenomics H3K4me1	NA	NA	H3K4me1	NA	NA	E117-H3K4me1.narrowPeak	156440	1	1
GliaHrn.specific.peaks	1138	roadmap_epigenomics	0	0.353127	3608	426	839	223	839	496	24158	9553	22587	roadmap_epigenomics H3K4me2	NA	NA	H3K4me2	NA	NA	E121-H3K4me2.narrowPeak	137536	1	1
GliaHrn.specific.peaks	242	roadmap_epigenomics	0	0.341552	3924	426	878	187	878	497	25912	9237	20833	roadmap_epigenomics	NA	NA	NA	NA	NA	E007-DNase.hotspot.all.peaks.bed	89835	1	1
GliaHrn.specific.peaks	894	roadmap_epigenomics	0	0.358558	3476	426	825	240	825	497	23384	9685	23361	roadmap_epigenomics H3K27ac	NA	NA	H3K27ac	NA	NA	E092-H3K27ac.narrowPeak	135084	1	1
GliaHrn.specific.peaks	104	jaspar_motifs	0	0.49029	2120	426	585	482	585	498	13155	11041	33590	jaspar_motifs	NA	NA	NA	NA	NA	SP1.bed	115630	1	1
GliaHrn.specific.peaks	240	roadmap_epigenomics	0	0.371218	3107	426	777	293	777	499	21236	10054	25509	roadmap_epigenomics H4K8ac	NA	NA	H4K8ac	NA	NA	E006-H4K8ac.narrowPeak	209142	1	1
GliaHrn.specific.peaks	682	roadmap_epigenomics	0	0.373825	3040	426	766	304	766	499	20826	10121	25919	roadmap_epigenomics H3K27ac	NA	NA	H3K27ac	NA	NA	E063-H3K27ac.narrowPeak	123493	1	1
GliaHrn.specific.peaks	1109	roadmap_epigenomics	0	0.358955	3370	426	823	250	823	500	22882	9791	23863	roadmap_epigenomics H2A.Z	NA	NA	H2A.Z	NA	NA	E119-H2A.Z.narrowPeak	137420	1	1
GliaHrn.specific.peaks	197	roadmap_epigenomics	0	0.361522	3309	426	816	262	816	501	22513	9852	24232	roadmap_epigenomics H2A.Z	NA	NA	H2A.Z	NA	NA	E005-H2A.Z.narrowPeak	202161	1	1
GliaHrn.specific.peaks	996	roadmap_epigenomics	0	0.371231	3074	426	776	302	776	501	21074	10087	25671	roadmap_epigenomics H3K27ac	NA	NA	H3K27ac	NA	NA	E106-H3K27ac.narrowPeak	184663	1	1
GliaHrn.specific.peaks	587	roadmap_epigenomics	0	0.373246	3018	426	770	311	770	502	20735	10143	26010	roadmap_epigenomics H3K27ac	NA	NA	H3K27ac	NA	NA	E049-H3K27ac.narrowPeak	126928	1	1
GliaHrn.specific.peaks	999	roadmap_epigenomics	0	0.588882	1762	426	520	567	567	504	9719	11399	37026	roadmap_epigenomics H3K4me1	NA	NA	H3K4me1	NA	NA	E106-H3K4me1.narrowPeak	133646	1	1
GliaHrn.specific.peaks	1055	roadmap_epigenomics	0	0.362961	3189	426	807	282	807	505	21895	9972	24850	roadmap_epigenomics H3K4me2	NA	NA	H3K4me2	NA	NA	E114-H3K4me2.narrowPeak	103517	1	1
GliaHrn.specific.peaks	421	roadmap_epigenomics	0	0.353782	3325	426	837	258	837	507	22841	9836	23904	roadmap_epigenomics H3K9ac	NA	NA	H3K9ac	NA	NA	E023-H3K9ac.narrowPeak	124599	1	1
GliaHrn.specific.peaks	556	roadmap_epigenomics	0	0.377734	2832	426	754	341	754	507	19660	10329	27085	roadmap_epigenomics H3K4me1	NA	NA	H3K4me1	NA	NA	E044-H3K4me1.narrowPeak	150265	1	1
GliaHrn.specific.peaks	904	roadmap_epigenomics	0	0.730237	1461	426	423	672	672	507	6826	11700	39919	roadmap_epigenomics H3K27me3	NA	NA	H3K27me3	NA	NA	E093-H3K27me3.narrowPeak	90573	1	1
GliaHrn.specific.peaks	1200	roadmap_epigenomics	0	0.357716	3258	426	827	269	827	507	22395	9903	24350	roadmap_epigenomics H3K4me2	NA	NA	H3K4me2	NA	NA	E126-H3K4me2.narrowPeak	115074	1	1
GliaHrn.specific.peaks	466	roadmap_epigenomics	0	0.380612	2798	426	747	352	747	508	19399	10363	27346	roadmap_epigenomics H3K4me1	NA	NA	H3K4me1	NA	NA	E030-H3K4me1.narrowPeak	116781	1	1
GliaHrn.specific.peaks	478	roadmap_epigenomics	0	0.74057	1410	426	410	688	688	508	6518	11751	40227	roadmap_epigenomics H3K27me3	NA	NA	H3K27me3	NA	NA	E032-H3K27me3.narrowPeak	179001	1	1
GliaHrn.specific.peaks	519	roadmap_epigenomics	0	0.400142	2554	426	709	390	709	508	17562	10607	29183	roadmap_epigenomics H3K4me1	NA	NA	H3K4me1	NA	NA	E038-H3K4me1.narrowPeak	143643	1	1
GliaHrn.specific.peaks	131	roadmap_epigenomics	0	0.697387	1485	426	441	664	664	510	7210	11676	39535	roadmap_epigenomics H3K27me3	NA	NA	H3K27me3	NA	NA	E001-H3K27me3.narrowPeak	93404	1	1
GliaHrn.specific.peaks	321	roadmap_epigenomics	0	0.384802	2723	426	738	365	738	510	18886	10438	27859	roadmap_epigenomics H3K27ac	NA	NA	H3K27ac	NA	NA	E013-H3K27ac.narrowPeak	139247	1	1
GliaHrn.specific.peaks	661	roadmap_epigenomics	0	0.298347	5564	426	1032	72	1032	510	33215	7597	13530	roadmap_epigenomics	NA	NA	NA	NA	NA	E059-DNase.hotspot.fdr0.01.peaks.bed	188468	1	1
GliaHrn.specific.peaks	241	roadmap_epigenomics	0	0.381228	2736	426	745	362	745	511	19059	10425	27686	roadmap_epigenomics H4K91ac	NA	NA	H4K91ac	NA	NA	E006-H4K91ac.narrowPeak	234585	1	1
GliaHrn.specific.peaks	891	roadmap_epigenomics	0	0.330521	3939	426	920	186	920	511	26353	9222	20392	roadmap_epigenomics	NA	NA	NA	NA	NA	E092-DNase.hotspot.all.peaks.bed	92923	1	1
GliaHrn.specific.peaks	200	roadmap_epigenomics	0	0.399894	2493	426	710	401	710	512	17242	10668	29503	roadmap_epigenomics H2BK12ac	NA	NA	H2BK12ac	NA	NA	E005-H2BK12ac.narrowPeak	257330	1	1
GliaHrn.specific.peaks	635	roadmap_epigenomics	0	0.355467	3200	426	833	278	833	512	22191	9961	24554	roadmap_epigenomics H3K4me3	NA	NA	H3K4me3	NA	NA	E055-H3K4me3.narrowPeak	115243	1	1
GliaHrn.specific.peaks	876	roadmap_epigenomics	0	0.356848	3199	426	831	279	831	512	22141	9962	24604	roadmap_epigenomics H3K27ac	NA	NA	H3K27ac	NA	NA	E090-H3K27ac.narrowPeak	148436	1	1
GliaHrn.specific.peaks	963	roadmap_epigenomics	0	0.363376	3037	426	805	305	805	512	21139	10124	25606	roadmap_epigenomics H3K27ac	NA	NA	H3K27ac	NA	NA	E101-H3K27ac.narrowPeak	137630	1	1
GliaHrn.specific.peaks	335	roadmap_epigenomics	0	0.729882	1401	426	426	694	694	515	6559	11760	40186	roadmap_epigenomics H3K27me3	NA	NA	H3K27me3	NA	NA	E015-H3K27me3.narrowPeak	125828	1	1
GliaHrn.specific.peaks	445	roadmap_epigenomics	0	0.362157	3035	426	813	307	813	515	21168	10126	25577	roadmap_epigenomics H3K9ac	NA	NA	H3K9ac	NA	NA	E027-H3K9ac.narrowPeak	217778	1	1
GliaHrn.specific.peaks	1231	roadmap_epigenomics	0	0.346544	3330	426	864	255	864	515	23106	9831	23639	roadmap_epigenomics H2A.Z	NA	NA	H2A.Z	NA	NA	E129-H2A.Z.narrowPeak	144833	1	1
GliaHrn.specific.peaks	1232	roadmap_epigenomics	0	0.373452	2805	426	769	349	769	515	19651	10356	27094	roadmap_epigenomics H3K27ac	NA	NA	H3K27ac	NA	NA	E129-H3K27ac.narrowPeak	145040	1	1
GliaHrn.specific.peaks	1193	roadmap_epigenomics	0	0.71968	1405	426	431	692	692	516	6657	11756	40088	roadmap_epigenomics H4K20me1	NA	NA	H4K20me1	NA	NA	E125-H4K20me1.narrowPeak	167656	1	1
GliaHrn.specific.peaks	357	roadmap_epigenomics	0	0.585359	1666	426	524	600	600	517	9277	11495	37468	roadmap_epigenomics H2BK20ac	NA	NA	H2BK20ac	NA	NA	E017-H2BK20ac.narrowPeak	200940	1	1
GliaHrn.specific.peaks	455	roadmap_epigenomics	0	0.36224	3012	426	812	312	812	517	21051	10149	25694	roadmap_epigenomics	NA	NA	NA	NA	NA	E029-DNase.hotspot.all.peaks.bed	102996	1	1
GliaHrn.specific.peaks	855	roadmap_epigenomics	0	0.323019	3979	426	942	184	942	517	26782	9182	19963	roadmap_epigenomics	NA	NA	NA	NA	NA	E088-DNase.hotspot.all.peaks.bed	112224	1	1
GliaHrn.specific.peaks	228	roadmap_epigenomics	0	0.364095	2909	426	802	327	802	518	20474	10252	26271	roadmap_epigenomics H3K18ac	NA	NA	H3K18ac	NA	NA	E006-H3K18ac.narrowPeak	207285	1	1
GliaHrn.specific.peaks	483	roadmap_epigenomics	0	0.354194	3108	426	835	292	835	518	21786	10053	24959	roadmap_epigenomics	NA	NA	NA	NA	NA	E033-DNase.hotspot.all.peaks.bed	89133	1	1
GliaHrn.specific.peaks	1114	roadmap_epigenomics	0	0.357463	3076	426	828	300	828	518	21522	10085	25223	roadmap_epigenomics H3K4me2	NA	NA	H3K4me2	NA	NA	E119-H3K4me2.narrowPeak	119274	1	1
GliaHrn.specific.peaks	1177	roadmap_epigenomics	0	0.377008	2707	426	758	369	758	518	19033	10454	27712	roadmap_epigenomics H3K4me3	NA	NA	H3K4me3	NA	NA	E124-H3K4me3.narrowPeak	81750	1	1
GliaHrn.specific.peaks	1030	roadmap_epigenomics	0	0.365688	2869	426	798	334	798	519	20220	10292	26525	roadmap_epigenomics H3K27ac	NA	NA	H3K27ac	NA	NA	E111-H3K27ac.narrowPeak	102071	1	1
GliaHrn.specific.peaks	1225	roadmap_epigenomics	0	0.351428	3120	426	842	288	842	519	21936	10041	24809	roadmap_epigenomics H3K4me2	NA	NA	H3K4me2	NA	NA	E128-H3K4me2.narrowPeak	118844	1	1
GliaHrn.specific.peaks	695	roadmap_epigenomics	0	0.363457	2895	426	804	330	804	520	20423	10266	26322	roadmap_epigenomics H3K27ac	NA	NA	H3K27ac	NA	NA	E066-H3K27ac.narrowPeak	117410	1	1
GliaHrn.specific.peaks	908	roadmap_epigenomics	0	0.540147	1724	426	555	579	579	520	10199	11437	36546	roadmap_epigenomics H3K9me3	NA	NA	H3K9me3	NA	NA	E093-H3K9me3.narrowPeak	234126	1	1
GliaHrn.specific.peaks	918	roadmap_epigenomics	0	0.360278	2997	426	821	313	821	520	21039	10164	25706	roadmap_epigenomics H3K27ac	NA	NA	H3K27ac	NA	NA	E095-H3K27ac.narrowPeak	153488	1	1
GliaHrn.specific.peaks	292	roadmap_epigenomics	0	0.543555	1708	426	552	585	585	521	10064	11453	36681	roadmap_epigenomics H4K20me1	NA	NA	H4K20me1	NA	NA	E008-H4K20me1.narrowPeak	284618	1	1
GliaHrn.specific.peaks	308	roadmap_epigenomics	0	0.372436	2723	426	772	365	772	521	19255	10438	27490	roadmap_epigenomics H3K27ac	NA	NA	H3K27ac	NA	NA	E011-H3K27ac.narrowPeak	157698	1	1
GliaHrn.specific.peaks	1043	roadmap_epigenomics	0	0.365918	2826	426	795	342	795	521	19992	10335	26753	roadmap_epigenomics H3K27ac	NA	NA	H3K27ac	NA	NA	E113-H3K27ac.narrowPeak	130465	1	1
GliaHrn.specific.peaks	360	roadmap_epigenomics	0	0.373845	2677	426	765	374	765	522	18970	10484	27775	roadmap_epigenomics H3K18ac	NA	NA	H3K18ac	NA	NA	E017-H3K18ac.narrowPeak	267008	1	1
GliaHrn.specific.peaks	431	roadmap_epigenomics	0	0.351735	3086	426	841	298	841	522	21759	10075	24986	roadmap_epigenomics H3K4me3	NA	NA	H3K4me3	NA	NA	E025-H3K4me3.narrowPeak	104492	1	1
GliaHrn.specific.peaks	864	roadmap_epigenomics	0	0.319077	4097	426	968	172	968	522	27402	9064	19343	roadmap_epigenomics	NA	NA	NA	NA	NA	E089-DNase.hotspot.all.peaks.bed	103455	1	1
GliaHrn.specific.peaks	1012	roadmap_epigenomics	0	0.351007	3087	426	844	297	844	522	21788	10074	24957	roadmap_epigenomics H3K4me3	NA	NA	H3K4me3	NA	NA	E108-H3K4me3.narrowPeak	92267	1	1
GliaHrn.specific.peaks	393	roadmap_epigenomics	0	0.636206	1510	426	493	651	651	523	7911	11651	38834	roadmap_epigenomics H3K27me3	NA	NA	H3K27me3	NA	NA	E020-H3K27me3.narrowPeak	96436	1	1
GliaHrn.specific.peaks	781	roadmap_epigenomics	0	0.363125	2834	426	806	340	806	524	20121	10327	26624	roadmap_epigenomics H3K27ac	NA	NA	H3K27ac	NA	NA	E079-H3K27ac.narrowPeak	156961	1	1
GliaHrn.specific.peaks	173	roadmap_epigenomics	0	0.340006	3278	426	882	267	882	525	23083	9883	23662	roadmap_epigenomics	NA	NA	NA	NA	NA	E004-DNase.hotspot.all.peaks.bed	114549	1	1
GliaHrn.specific.peaks	434	roadmap_epigenomics	0	0.379374	2517	426	750	399	750	525	17950	10644	28795	roadmap_epigenomics H3K27ac	NA	NA	H3K27ac	NA	NA	E026-H3K27ac.narrowPeak	107738	1	1
GliaHrn.specific.peaks	728	roadmap_epigenomics	0	0.279367	5837	426	1084	65	1084	525	34613	7324	12132	roadmap_epigenomics H3K27ac	NA	NA	H3K27ac	NA	NA	E071-H3K27ac.narrowPeak	152192	1	1
GliaHrn.specific.peaks	352	roadmap_epigenomics	0	0.414513	2183	426	681	471	681	526	15155	10978	31590	roadmap_epigenomics H2AK5ac	NA	NA	H2AK5ac	NA	NA	E017-H2AK5ac.narrowPeak	296191	1	1
GliaHrn.specific.peaks	354	roadmap_epigenomics	0	0.411187	2201	426	686	467	686	526	15339	10960	31406	roadmap_epigenomics H2BK120ac	NA	NA	H2BK120ac	NA	NA	E017-H2BK120ac.narrowPeak	223586	1	1
GliaHrn.specific.peaks	376	roadmap_epigenomics	0	0.366308	2746	426	793	359	793	526	19564	10415	27181	roadmap_epigenomics H4K5ac	NA	NA	H4K5ac	NA	NA	E017-H4K5ac.narrowPeak	228094	1	1
GliaHrn.specific.peaks	822	roadmap_epigenomics	0	0.32177	3732	426	948	205	948	526	25784	9429	20961	roadmap_epigenomics	NA	NA	NA	NA	NA	E084-DNase.hotspot.fdr0.01.peaks.bed	168315	1	1
GliaHrn.specific.peaks	565	roadmap_epigenomics	0	0.350822	3028	426	845	309	845	527	21502	10133	25243	roadmap_epigenomics	NA	NA	NA	NA	NA	E046-DNase.hotspot.all.peaks.bed	88310	1	1
GliaHrn.specific.peaks	203	roadmap_epigenomics	0	0.364943	2748	426	800	358	800	528	19617	10413	27128	roadmap_epigenomics H3K18ac	NA	NA	H3K18ac	NA	NA	E005-H3K18ac.narrowPeak	251422	1	1
GliaHrn.specific.peaks	379	roadmap_epigenomics	0	0.647354	1443	426	478	679	679	528	7471	11718	39274	roadmap_epigenomics H3K27me3	NA	NA	H3K27me3	NA	NA	E018-H3K27me3.narrowPeak	130573	1	1
GliaHrn.specific.peaks	471	roadmap_epigenomics	0	0.372907	2564	426	771	386	771	528	18394	10597	28351	roadmap_epigenomics H3K4me1	NA	NA	H3K4me1	NA	NA	E031-H3K4me1.narrowPeak	93438	1	1
GliaHrn.specific.peaks	195	roadmap_epigenomics	0	0.331496	3387	426	917	247	917	530	23891	9774	22854	roadmap_epigenomics	NA	NA	NA	NA	NA	E005-DNase.hotspot.fdr0.01.peaks.bed	152281	1	1
GliaHrn.specific.peaks	4	jaspar_motifs	0	0.584443	1545	426	528	638	638	531	8666	11616	38079	jaspar_motifs	NA	NA	NA	NA	NA	Arnt.bed	125030	1	1
GliaHrn.specific.peaks	124	jaspar_motifs	0	0.584278	1545	426	529	638	638	531	8668	11616	38077	jaspar_motifs	NA	NA	NA	NA	NA	USF1.bed	125149	1	1
GliaHrn.specific.peaks	158	roadmap_epigenomics	0	0.666679	1363	426	462	708	708	532	6904	11798	39841	roadmap_epigenomics H3K27me3	NA	NA	H3K27me3	NA	NA	E003-H3K27me3.narrowPeak	123497	1	1
GliaHrn.specific.peaks	790	roadmap_epigenomics	0	0.357782	2822	426	826	344	826	532	20229	10339	26516	roadmap_epigenomics H3K27ac	NA	NA	H3K27ac	NA	NA	E080-H3K27ac.narrowPeak	158566	1	1
GliaHrn.specific.peaks	316	roadmap_epigenomics	0	0.657411	1369	426	468	704	704	533	7016	11792	39729	roadmap_epigenomics H3K27me3	NA	NA	H3K27me3	NA	NA	E012-H3K27me3.narrowPeak	75983	1	1
GliaHrn.specific.peaks	420	roadmap_epigenomics	0	0.348251	2978	426	856	316	856	533	21337	10183	25408	roadmap_epigenomics H3K4me3	NA	NA	H3K4me3	NA	NA	E023-H3K4me3.narrowPeak	116758	1	1
GliaHrn.specific.peaks	562	roadmap_epigenomics	0	0.381517	2365	426	744	430	744	533	17051	10796	29694	roadmap_epigenomics H3K4me1	NA	NA	H3K4me1	NA	NA	E045-H3K4me1.narrowPeak	132659	1	1
GliaHrn.specific.peaks	591	roadmap_epigenomics	0	0.3426	3075	426	873	301	873	533	22011	10086	24734	roadmap_epigenomics H3K4me3	NA	NA	H3K4me3	NA	NA	E049-H3K4me3.narrowPeak	76610	1	1
GliaHrn.specific.peaks	741	roadmap_epigenomics	0	0.283806	4881	426	1069	106	1069	534	31554	8280	15191	roadmap_epigenomics H3K27ac	NA	NA	H3K27ac	NA	NA	E073-H3K27ac.narrowPeak	206746	1	1
GliaHrn.specific.peaks	933	roadmap_epigenomics	0	0.367772	2564	426	789	386	789	534	18549	10597	28196	roadmap_epigenomics H3K27ac	NA	NA	H3K27ac	NA	NA	E097-H3K27ac.narrowPeak	194882	1	1
GliaHrn.specific.peaks	263	roadmap_epigenomics	0	0.438503	1839	426	640	539	640	535	12635	11322	34110	roadmap_epigenomics H4K8ac	NA	NA	H4K8ac	NA	NA	E007-H4K8ac.narrowPeak	223591	1	1
GliaHrn.specific.peaks	584	roadmap_epigenomics	0	0.385592	2271	426	733	448	733	536	16408	10890	30337	roadmap_epigenomics H3K4me1	NA	NA	H3K4me1	NA	NA	E048-H3K4me1.narrowPeak	144732	1	1
GliaHrn.specific.peaks	812	roadmap_epigenomics	0	0.317177	3690	426	972	209	972	536	25768	9471	20977	roadmap_epigenomics	NA	NA	NA	NA	NA	E083-DNase.hotspot.all.peaks.bed	98469	1	1
GliaHrn.specific.peaks	984	roadmap_epigenomics	0	0.34949	2881	426	850	332	850	536	20803	10280	25942	roadmap_epigenomics H3K27ac	NA	NA	H3K27ac	NA	NA	E104-H3K27ac.narrowPeak	154116	1	1
GliaHrn.specific.peaks	275	roadmap_epigenomics	0	0.362414	2658	426	810	376	810	537	19220	10503	27525	roadmap_epigenomics H3K14ac	NA	NA	H3K14ac	NA	NA	E008-H3K14ac.narrowPeak	181060	1	1
GliaHrn.specific.peaks	900	roadmap_epigenomics	0	0.334412	3186	426	903	283	903	537	22836	9975	23909	roadmap_epigenomics	NA	NA	NA	NA	NA	E093-DNase.hotspot.all.peaks.bed	86265	1	1
GliaHrn.specific.peaks	930	roadmap_epigenomics	0	0.320881	3553	426	957	227	957	537	25028	9608	21717	roadmap_epigenomics	NA	NA	NA	NA	NA	E097-DNase.hotspot.all.peaks.bed	99615	1	1
GliaHrn.specific.peaks	237	roadmap_epigenomics	0	0.638162	1394	426	491	696	696	538	7319	11767	39426	roadmap_epigenomics H3K79me1	NA	NA	H3K79me1	NA	NA	E006-H3K79me1.narrowPeak	327836	1	1
GliaHrn.specific.peaks	709	roadmap_epigenomics	0	0.269244	5680	426	1119	69	1119	538	34509	7481	12236	roadmap_epigenomics H3K27ac	NA	NA	H3K27ac	NA	NA	E068-H3K27ac.narrowPeak	214754	1	1
GliaHrn.specific.peaks	978	roadmap_epigenomics	0	0.761183	1203	426	399	788	788	538	5457	11958	41288	roadmap_epigenomics H3K27me3	NA	NA	H3K27me3	NA	NA	E103-H3K27me3.narrowPeak	164919	1	1
GliaHrn.specific.peaks	12	jaspar_motifs	0	0.683878	1299	426	450	741	741	539	6452	11862	40293	jaspar_motifs	NA	NA	NA	NA	NA	EBF1.bed	100748	1	1
GliaHrn.specific.peaks	342	roadmap_epigenomics	0	0.663621	1320	426	463	730	730	540	6723	11841	40022	roadmap_epigenomics H3K27me3	NA	NA	H3K27me3	NA	NA	E016-H3K27me3.narrowPeak	84213	1	1
GliaHrn.specific.peaks	1064	roadmap_epigenomics	0	0.633976	1381	426	496	699	699	540	7295	11780	39450	roadmap_epigenomics H3K36me3	NA	NA	H3K36me3	NA	NA	E115-H3K36me3.narrowPeak	329649	1	1
GliaHrn.specific.peaks	762	roadmap_epigenomics	0	0.342592	2919	426	874	324	874	541	21228	10242	25517	roadmap_epigenomics H3K27ac	NA	NA	H3K27ac	NA	NA	E076-H3K27ac.narrowPeak	142204	1	1
GliaHrn.specific.peaks	154	roadmap_epigenomics	0	0.360366	2619	426	820	381	820	542	19075	10542	27670	roadmap_epigenomics H3K18ac	NA	NA	H3K18ac	NA	NA	E003-H3K18ac.narrowPeak	249794	1	1
GliaHrn.specific.peaks	217	roadmap_epigenomics	0	0.348432	2820	426	854	345	854	542	20523	10341	26222	roadmap_epigenomics H4K8ac	NA	NA	H4K8ac	NA	NA	E005-H4K8ac.narrowPeak	197795	1	1
GliaHrn.specific.peaks	222	roadmap_epigenomics	0	0.348026	2823	426	858	343	858	542	20552	10338	26193	roadmap_epigenomics H2A.Z	NA	NA	H2A.Z	NA	NA	E006-H2A.Z.narrowPeak	201588	1	1
GliaHrn.specific.peaks	804	roadmap_epigenomics	0	0.302067	3993	426	1019	183	1019	543	27602	9168	19143	roadmap_epigenomics	NA	NA	NA	NA	NA	E082-DNase.hotspot.all.peaks.bed	115813	1	1
GliaHrn.specific.peaks	851	roadmap_epigenomics	0	0.632239	1369	426	498	704	704	543	7252	11792	39493	roadmap_epigenomics H3K4me1	NA	NA	H3K4me1	NA	NA	E087-H3K4me1.narrowPeak	167593	1	1
GliaHrn.specific.peaks	1183	roadmap_epigenomics	0	0.331097	3182	426	919	284	919	543	22933	9979	23812	roadmap_epigenomics H2A.Z	NA	NA	H2A.Z	NA	NA	E125-H2A.Z.narrowPeak	96634	1	1
GliaHrn.specific.peaks	1145	roadmap_epigenomics	0	0.344524	2865	426	870	336	870	544	20886	10296	25859	roadmap_epigenomics H2A.Z	NA	NA	H2A.Z	NA	NA	E122-H2A.Z.narrowPeak	124700	1	1
GliaHrn.specific.peaks	670	roadmap_epigenomics	0	0.483647	1605	426	590	620	620	545	10429	11556	36316	roadmap_epigenomics H3K27me3	NA	NA	H3K27me3	NA	NA	E061-H3K27me3.narrowPeak	303911	1	1
GliaHrn.specific.peaks	1013	roadmap_epigenomics	0	0.337135	2984	426	893	315	893	545	21744	10177	25001	roadmap_epigenomics H3K9ac	NA	NA	H3K9ac	NA	NA	E108-H3K9ac.narrowPeak	129653	1	1
GliaHrn.specific.peaks	981	roadmap_epigenomics	0	0.339386	2910	426	885	326	885	546	21291	10251	25454	roadmap_epigenomics H3K4me3	NA	NA	H3K4me3	NA	NA	E103-H3K4me3.narrowPeak	93797	1	1
GliaHrn.specific.peaks	351	roadmap_epigenomics	0	0.348348	2741	426	855	361	855	547	20112	10420	26633	roadmap_epigenomics H2A.Z	NA	NA	H2A.Z	NA	NA	E017-H2A.Z.narrowPeak	121687	1	1
GliaHrn.specific.peaks	502	roadmap_epigenomics	0	0.369878	2340	426	782	434	782	547	17247	10821	29498	roadmap_epigenomics H3K4me1	NA	NA	H3K4me1	NA	NA	E035-H3K4me1.narrowPeak	126241	1	1
GliaHrn.specific.peaks	686	roadmap_epigenomics	0	0.340382	2879	426	881	333	881	547	21098	10282	25647	roadmap_epigenomics H3K4me3	NA	NA	H3K4me3	NA	NA	E063-H3K4me3.narrowPeak	87717	1	1
GliaHrn.specific.peaks	1126	roadmap_epigenomics	0	0.336206	2937	426	895	321	895	547	21538	10224	25207	roadmap_epigenomics H3K4me2	NA	NA	H3K4me2	NA	NA	E120-H3K4me2.narrowPeak	121957	1	1
GliaHrn.specific.peaks	1240	roadmap_epigenomics	0	0.73533	1192	426	420	794	794	547	5576	11969	41169	roadmap_epigenomics H4K20me1	NA	NA	H4K20me1	NA	NA	E129-H4K20me1.narrowPeak	157684	1	1
GliaHrn.specific.peaks	169	roadmap_epigenomics	0	0.719734	1200	426	430	790	790	549	5719	11961	41026	roadmap_epigenomics H4K20me1	NA	NA	H4K20me1	NA	NA	E003-H4K20me1.narrowPeak	266573	1	1
GliaHrn.specific.peaks	669	roadmap_epigenomics	0	0.322573	3210	426	945	276	945	549	23373	9951	23372	roadmap_epigenomics H3K27ac	NA	NA	H3K27ac	NA	NA	E061-H3K27ac.narrowPeak	199389	1	1
GliaHrn.specific.peaks	734	roadmap_epigenomics	0	0.269988	4917	426	1116	104	1116	549	32179	8244	14566	roadmap_epigenomics H3K27ac	NA	NA	H3K27ac	NA	NA	E072-H3K27ac.narrowPeak	177802	1	1
GliaHrn.specific.peaks	1134	roadmap_epigenomics	0	0.353749	2605	426	838	382	838	549	19209	10556	27536	roadmap_epigenomics H3K27ac	NA	NA	H3K27ac	NA	NA	E121-H3K27ac.narrowPeak	118013	1	1
GliaHrn.specific.peaks	748	roadmap_epigenomics	0	0.26378	5075	426	1131	92	1131	550	32913	8086	13832	roadmap_epigenomics H3K27ac	NA	NA	H3K27ac	NA	NA	E074-H3K27ac.narrowPeak	158727	1	1
GliaHrn.specific.peaks	716	roadmap_epigenomics	0	0.263636	5036	426	1132	94	1132	551	32796	8125	13949	roadmap_epigenomics H3K27ac	NA	NA	H3K27ac	NA	NA	E069-H3K27ac.narrowPeak	169807	1	1
GliaHrn.specific.peaks	970	roadmap_epigenomics	0	0.349052	2672	426	852	375	852	551	19722	10489	27023	roadmap_epigenomics H3K27ac	NA	NA	H3K27ac	NA	NA	E102-H3K27ac.narrowPeak	127540	1	1
GliaHrn.specific.peaks	1078	roadmap_epigenomics	0	0.353884	2548	426	836	392	836	551	18894	10613	27851	roadmap_epigenomics H3K4me2	NA	NA	H3K4me2	NA	NA	E116-H3K4me2.narrowPeak	124538	1	1
GliaHrn.specific.peaks	252	roadmap_epigenomics	0	0.362394	2401	426	811	420	811	552	17815	10760	28930	roadmap_epigenomics H3K23ac	NA	NA	H3K23ac	NA	NA	E007-H3K23ac.narrowPeak	240450	1	1
GliaHrn.specific.peaks	322	roadmap_epigenomics	0	0.681519	1220	426	452	779	779	552	6094	11941	40651	roadmap_epigenomics H3K27me3	NA	NA	H3K27me3	NA	NA	E013-H3K27me3.narrowPeak	207302	1	1
GliaHrn.specific.peaks	491	roadmap_epigenomics	0	0.340634	2802	426	880	350	880	552	20690	10359	26055	roadmap_epigenomics	NA	NA	NA	NA	NA	E034-DNase.hotspot.all.peaks.bed	81176	1	1
GliaHrn.specific.peaks	637	roadmap_epigenomics	0	0.318228	3313	426	970	261	970	552	24022	9848	22723	roadmap_epigenomics	NA	NA	NA	NA	NA	E056-DNase.hotspot.all.peaks.bed	118022	1	1
GliaHrn.specific.peaks	755	roadmap_epigenomics	0	0.347939	2703	426	859	370	859	552	19924	10458	26821	roadmap_epigenomics H3K27ac	NA	NA	H3K27ac	NA	NA	E075-H3K27ac.narrowPeak	146156	1	1
GliaHrn.specific.peaks	146	roadmap_epigenomics	0	0.349517	2575	426	849	385	849	553	19182	10586	27563	roadmap_epigenomics H2A.Z	NA	NA	H2A.Z	NA	NA	E003-H2A.Z.narrowPeak	280680	1	1
GliaHrn.specific.peaks	739	roadmap_epigenomics	0	0.266417	4862	426	1124	108	1124	553	32133	8299	14612	roadmap_epigenomics H3K9ac	NA	NA	H3K9ac	NA	NA	E072-H3K9ac.narrowPeak	165266	1	1
GliaHrn.specific.peaks	378	roadmap_epigenomics	0	0.363498	2355	426	803	432	803	554	17522	10806	29223	roadmap_epigenomics H4K91ac	NA	NA	H4K91ac	NA	NA	E017-H4K91ac.narrowPeak	263824	1	1
GliaHrn.specific.peaks	375	roadmap_epigenomics	0	0.737919	1098	426	414	825	825	555	5133	12063	41612	roadmap_epigenomics H4K20me1	NA	NA	H4K20me1	NA	NA	E017-H4K20me1.narrowPeak	192747	1	1
GliaHrn.specific.peaks	873	roadmap_epigenomics	0	0.304351	3592	426	1013	225	1013	555	25815	9569	20930	roadmap_epigenomics	NA	NA	NA	NA	NA	E090-DNase.hotspot.all.peaks.bed	99336	1	1
GliaHrn.specific.peaks	1121	roadmap_epigenomics	0	0.329068	2986	426	924	314	924	555	22036	10175	24709	roadmap_epigenomics H2A.Z	NA	NA	H2A.Z	NA	NA	E120-H2A.Z.narrowPeak	101669	1	1
GliaHrn.specific.peaks	250	roadmap_epigenomics	0	0.401512	1842	426	704	537	704	556	13482	11319	33263	roadmap_epigenomics H3K14ac	NA	NA	H3K14ac	NA	NA	E007-H3K14ac.narrowPeak	184265	1	1
GliaHrn.specific.peaks	356	roadmap_epigenomics	0	0.446697	1619	426	627	615	627	556	11171	11542	35574	roadmap_epigenomics H2BK15ac	NA	NA	H2BK15ac	NA	NA	E017-H2BK15ac.narrowPeak	218422	1	1
GliaHrn.specific.peaks	386	roadmap_epigenomics	0	0.589068	1337	426	519	723	723	556	7528	11824	39217	roadmap_epigenomics H3K27me3	NA	NA	H3K27me3	NA	NA	E019-H3K27me3.narrowPeak	67369	1	1
GliaHrn.specific.peaks	370	roadmap_epigenomics	0	0.475643	1516	426	595	649	649	557	10045	11645	36700	roadmap_epigenomics H3K79me1	NA	NA	H3K79me1	NA	NA	E017-H3K79me1.narrowPeak	390707	1	1
GliaHrn.specific.peaks	1237	roadmap_epigenomics	0	0.335918	2811	426	899	347	899	557	20898	10350	25847	roadmap_epigenomics H3K4me3	NA	NA	H3K4me3	NA	NA	E129-H3K4me3.narrowPeak	73705	1	1
GliaHrn.specific.peaks	362	roadmap_epigenomics	0	0.345898	2588	426	865	383	865	558	19371	10573	27374	roadmap_epigenomics H3K27ac	NA	NA	H3K27ac	NA	NA	E017-H3K27ac.narrowPeak	179208	1	1
GliaHrn.specific.peaks	779	roadmap_epigenomics	0	0.337447	2776	426	891	357	891	558	20662	10385	26083	roadmap_epigenomics H3K4me3	NA	NA	H3K4me3	NA	NA	E078-H3K4me3.narrowPeak	74583	1	1
GliaHrn.specific.peaks	1040	roadmap_epigenomics	0	0.403373	1814	426	700	547	700	558	13268	11347	33477	roadmap_epigenomics H3K4me1	NA	NA	H3K4me1	NA	NA	E112-H3K4me1.narrowPeak	124610	1	1
GliaHrn.specific.peaks	328	roadmap_epigenomics	0	0.655767	1208	426	469	783	783	559	6242	11953	40503	roadmap_epigenomics H3K27me3	NA	NA	H3K27me3	NA	NA	E014-H3K27me3.narrowPeak	90358	1	1
GliaHrn.specific.peaks	721	roadmap_epigenomics	0	0.273811	4296	426	1100	151	1100	559	29870	8865	16875	roadmap_epigenomics H3K9ac	NA	NA	H3K9ac	NA	NA	E069-H3K9ac.narrowPeak	133030	1	1
GliaHrn.specific.peaks	1015	roadmap_epigenomics	0	0.323373	2978	426	938	316	938	560	22199	10183	24546	roadmap_epigenomics	NA	NA	NA	NA	NA	E109-DNase.hotspot.all.peaks.bed	109023	1	1
GliaHrn.specific.peaks	365	roadmap_epigenomics	0	0.354872	2398	426	834	423	834	561	18030	10763	28715	roadmap_epigenomics H3K4ac	NA	NA	H3K4ac	NA	NA	E017-H3K4ac.narrowPeak	243226	1	1
GliaHrn.specific.peaks	714	roadmap_epigenomics	0	0.259654	4749	426	1143	115	1143	561	32019	8412	14726	roadmap_epigenomics H3K9ac	NA	NA	H3K9ac	NA	NA	E068-H3K9ac.narrowPeak	183820	1	1
GliaHrn.specific.peaks	229	roadmap_epigenomics	0	0.366941	2147	426	790	474	790	563	16218	11014	30527	roadmap_epigenomics H3K23ac	NA	NA	H3K23ac	NA	NA	E006-H3K23ac.narrowPeak	220425	1	1
GliaHrn.specific.peaks	348	roadmap_epigenomics	0	0.31694	3112	426	973	290	973	563	23102	10049	23643	roadmap_epigenomics	NA	NA	NA	NA	NA	E017-DNase.hotspot.all.peaks.bed	116036	1	1
GliaHrn.specific.peaks	807	roadmap_epigenomics	0	0.735458	1058	426	419	843	843	563	4966	12103	41779	roadmap_epigenomics H3K27me3	NA	NA	H3K27me3	NA	NA	E082-H3K27me3.narrowPeak	118025	1	1
GliaHrn.specific.peaks	977	roadmap_epigenomics	0	0.332345	2792	426	911	353	911	563	20922	10369	25823	roadmap_epigenomics H3K27ac	NA	NA	H3K27ac	NA	NA	E103-H3K27ac.narrowPeak	119933	1	1
GliaHrn.specific.peaks	829	roadmap_epigenomics	0	0.629989	1250	426	501	765	765	564	6675	11911	40070	roadmap_epigenomics H3K9me3	NA	NA	H3K9me3	NA	NA	E084-H3K9me3.narrowPeak	237017	1	1
GliaHrn.specific.peaks	218	roadmap_epigenomics	0	0.341506	2553	426	879	391	879	565	19324	10608	27421	roadmap_epigenomics H4K91ac	NA	NA	H4K91ac	NA	NA	E005-H4K91ac.narrowPeak	249700	1	1
GliaHrn.specific.peaks	772	roadmap_epigenomics	0	0.33613	2701	426	897	371	897	565	20309	10460	26436	roadmap_epigenomics H3K4me3	NA	NA	H3K4me3	NA	NA	E077-H3K4me3.narrowPeak	105921	1	1
GliaHrn.specific.peaks	1005	roadmap_epigenomics	0	0.329942	2817	426	922	346	922	565	21137	10344	25608	roadmap_epigenomics H3K4me3	NA	NA	H3K4me3	NA	NA	E107-H3K4me3.narrowPeak	80566	1	1
GliaHrn.specific.peaks	199	roadmap_epigenomics	0	0.34177	2541	426	877	394	877	566	19249	10620	27496	roadmap_epigenomics H2BK120ac	NA	NA	H2BK120ac	NA	NA	E005-H2BK120ac.narrowPeak	261077	1	1
GliaHrn.specific.peaks	939	roadmap_epigenomics	0	0.301621	3360	426	1020	252	1020	566	24867	9801	21878	roadmap_epigenomics	NA	NA	NA	NA	NA	E098-DNase.hotspot.all.peaks.bed	99648	1	1
GliaHrn.specific.peaks	655	roadmap_epigenomics	0	0.433343	1597	426	651	624	651	567	11297	11564	35448	roadmap_epigenomics H3K27me3	NA	NA	H3K27me3	NA	NA	E058-H3K27me3.narrowPeak	199877	1	1
GliaHrn.specific.peaks	909	roadmap_epigenomics	0	0.308348	3193	426	997	281	997	568	23818	9968	22927	roadmap_epigenomics	NA	NA	NA	NA	NA	E094-DNase.hotspot.all.peaks.bed	111721	1	1
GliaHrn.specific.peaks	198	roadmap_epigenomics	0	0.364832	2137	426	801	479	801	569	16220	11024	30525	roadmap_epigenomics H2AK5ac	NA	NA	H2AK5ac	NA	NA	E005-H2AK5ac.narrowPeak	229838	1	1
GliaHrn.specific.peaks	833	roadmap_epigenomics	0	0.336146	2583	426	896	384	896	569	19669	10578	27076	roadmap_epigenomics H3K27ac	NA	NA	H3K27ac	NA	NA	E085-H3K27ac.narrowPeak	130213	1	1
GliaHrn.specific.peaks	844	roadmap_epigenomics	0	0.566276	1292	426	537	744	744	569	7537	11869	39208	roadmap_epigenomics H3K4me1	NA	NA	H3K4me1	NA	NA	E086-H3K4me1.narrowPeak	91728	1	1
GliaHrn.specific.peaks	713	roadmap_epigenomics	0	0.272554	4076	426	1108	175	1108	570	29080	9085	17665	roadmap_epigenomics H3K4me3	NA	NA	H3K4me3	NA	NA	E068-H3K4me3.narrowPeak	90012	1	1
GliaHrn.specific.peaks	93	jaspar_motifs	0	0.661521	1111	426	465	821	821	571	5718	12050	41027	jaspar_motifs	NA	NA	NA	NA	NA	REL.bed	92762	1	1
GliaHrn.specific.peaks	438	roadmap_epigenomics	0	0.333318	2627	426	908	379	908	571	20006	10534	26739	roadmap_epigenomics H3K4me3	NA	NA	H3K4me3	NA	NA	E026-H3K4me3.narrowPeak	81497	1	1
GliaHrn.specific.peaks	967	roadmap_epigenomics	0	0.331887	2690	426	914	373	914	571	20396	10471	26349	roadmap_epigenomics H3K4me3	NA	NA	H3K4me3	NA	NA	E101-H3K4me3.narrowPeak	96777	1	1
GliaHrn.specific.peaks	149	roadmap_epigenomics	0	0.450304	1465	426	619	671	671	572	10173	11696	36572	roadmap_epigenomics H2BK12ac	NA	NA	H2BK12ac	NA	NA	E003-H2BK12ac.narrowPeak	175442	1	1
GliaHrn.specific.peaks	372	roadmap_epigenomics	0	0.326953	2725	426	927	364	927	572	20756	10436	25989	roadmap_epigenomics H3K9ac	NA	NA	H3K9ac	NA	NA	E017-H3K9ac.narrowPeak	130489	1	1
GliaHrn.specific.peaks	377	roadmap_epigenomics	0	0.338427	2489	426	889	402	889	572	19071	10672	27674	roadmap_epigenomics H4K8ac	NA	NA	H4K8ac	NA	NA	E017-H4K8ac.narrowPeak	220348	1	1
GliaHrn.specific.peaks	702	roadmap_epigenomics	0	0.25604	4466	426	1153	136	1153	572	31195	8695	15550	roadmap_epigenomics H3K27ac	NA	NA	H3K27ac	NA	NA	E067-H3K27ac.narrowPeak	171919	1	1
GliaHrn.specific.peaks	707	roadmap_epigenomics	0	0.259702	4311	426	1141	149	1141	572	30490	8850	16255	roadmap_epigenomics H3K9ac	NA	NA	H3K9ac	NA	NA	E067-H3K9ac.narrowPeak	146291	1	1
GliaHrn.specific.peaks	986	roadmap_epigenomics	0	0.365695	2062	426	797	495	797	573	15748	11099	30997	roadmap_epigenomics H3K36me3	NA	NA	H3K36me3	NA	NA	E104-H3K36me3.narrowPeak	300485	1	1
GliaHrn.specific.peaks	474	roadmap_epigenomics	0	0.326241	2713	426	928	368	928	574	20717	10448	26028	roadmap_epigenomics	NA	NA	NA	NA	NA	E032-DNase.hotspot.all.peaks.bed	81840	1	1
GliaHrn.specific.peaks	757	roadmap_epigenomics	0	0.696015	1037	426	442	855	855	574	5116	12124	41629	roadmap_epigenomics H3K36me3	NA	NA	H3K36me3	NA	NA	E075-H3K36me3.narrowPeak	274896	1	1
GliaHrn.specific.peaks	759	roadmap_epigenomics	0	0.334841	2531	426	900	397	900	574	19426	10630	27319	roadmap_epigenomics H3K4me3	NA	NA	H3K4me3	NA	NA	E075-H3K4me3.narrowPeak	84748	1	1
GliaHrn.specific.peaks	732	roadmap_epigenomics	0	0.264093	4110	426	1128	171	1128	575	29555	9051	17190	roadmap_epigenomics H3K4me3	NA	NA	H3K4me3	NA	NA	E071-H3K4me3.narrowPeak	77143	1	1
GliaHrn.specific.peaks	859	roadmap_epigenomics	0	0.723987	997	426	428	871	871	575	4754	12164	41991	roadmap_epigenomics H3K36me3	NA	NA	H3K36me3	NA	NA	E088-H3K36me3.narrowPeak	301941	1	1
GliaHrn.specific.peaks	777	roadmap_epigenomics	0	0.735956	960	426	417	885	885	576	4515	12201	42230	roadmap_epigenomics H3K36me3	NA	NA	H3K36me3	NA	NA	E078-H3K36me3.narrowPeak	225977	1	1
GliaHrn.specific.peaks	824	roadmap_epigenomics	0	0.337164	2438	426	892	410	892	576	18826	10723	27919	roadmap_epigenomics H3K27ac	NA	NA	H3K27ac	NA	NA	E084-H3K27ac.narrowPeak	121599	1	1
GliaHrn.specific.peaks	233	roadmap_epigenomics	0	0.33869	2411	426	888	416	888	577	18622	10750	28123	roadmap_epigenomics H3K4ac	NA	NA	H3K4ac	NA	NA	E006-H3K4ac.narrowPeak	187915	1	1
GliaHrn.specific.peaks	212	roadmap_epigenomics	0	0.337613	2410	426	890	417	890	578	18652	10751	28093	roadmap_epigenomics H3K79me1	NA	NA	H3K79me1	NA	NA	E005-H3K79me1.narrowPeak	225905	1	1
GliaHrn.specific.peaks	592	roadmap_epigenomics	0	0.321552	2784	426	953	356	953	578	21262	10377	25483	roadmap_epigenomics H3K9ac	NA	NA	H3K9ac	NA	NA	E049-H3K9ac.narrowPeak	107476	1	1
GliaHrn.specific.peaks	601	roadmap_epigenomics	0	0.338981	2399	426	887	422	887	578	18544	10762	28201	roadmap_epigenomics H3K4me3	NA	NA	H3K4me3	NA	NA	E050-H3K4me3.narrowPeak	62172	1	1
GliaHrn.specific.peaks	689	roadmap_epigenomics	0	0.346611	2274	426	863	446	863	578	17578	10887	29167	roadmap_epigenomics H3K27ac	NA	NA	H3K27ac	NA	NA	E065-H3K27ac.narrowPeak	141744	1	1
GliaHrn.specific.peaks	315	roadmap_epigenomics	0	0.350779	2192	426	846	468	846	580	16966	10969	29779	roadmap_epigenomics H3K27ac	NA	NA	H3K27ac	NA	NA	E012-H3K27ac.narrowPeak	157441	1	1
GliaHrn.specific.peaks	1071	roadmap_epigenomics	0	0.658534	1052	426	467	846	846	580	5448	12109	41297	roadmap_epigenomics H4K20me1	NA	NA	H4K20me1	NA	NA	E115-H4K20me1.narrowPeak	156913	1	1
GliaHrn.specific.peaks	202	roadmap_epigenomics	0	0.333331	2418	426	907	413	907	582	18841	10743	27904	roadmap_epigenomics H3K14ac	NA	NA	H3K14ac	NA	NA	E005-H3K14ac.narrowPeak	204575	1	1
GliaHrn.specific.peaks	247	roadmap_epigenomics	0	0.481027	1325	426	592	727	727	582	8825	11836	37920	roadmap_epigenomics H2BK12ac	NA	NA	H2BK12ac	NA	NA	E007-H2BK12ac.narrowPeak	126821	1	1
GliaHrn.specific.peaks	616	roadmap_epigenomics	0	0.321727	2700	426	949	372	949	582	20808	10461	25937	roadmap_epigenomics H3K9ac	NA	NA	H3K9ac	NA	NA	E052-H3K9ac.narrowPeak	98817	1	1
GliaHrn.specific.peaks	1150	roadmap_epigenomics	0	0.325123	2555	426	930	389	930	582	19895	10606	26850	roadmap_epigenomics H3K4me2	NA	NA	H3K4me2	NA	NA	E122-H3K4me2.narrowPeak	99530	1	1
GliaHrn.specific.peaks	1191	roadmap_epigenomics	0	0.319695	2787	426	966	355	966	582	21345	10374	25400	roadmap_epigenomics H3K9ac	NA	NA	H3K9ac	NA	NA	E125-H3K9ac.narrowPeak	92061	1	1
GliaHrn.specific.peaks	416	roadmap_epigenomics	0	0.521468	1260	426	562	761	761	583	7889	11901	38856	roadmap_epigenomics H3K9me3	NA	NA	H3K9me3	NA	NA	E022-H3K9me3.narrowPeak	207595	1	1
GliaHrn.specific.peaks	745	roadmap_epigenomics	0	0.290197	3224	426	1052	275	1052	584	24675	9937	22070	roadmap_epigenomics H3K4me3	NA	NA	H3K4me3	NA	NA	E073-H3K4me3.narrowPeak	75912	1	1
GliaHrn.specific.peaks	775	roadmap_epigenomics	0	0.334601	2387	426	901	425	901	584	18621	10774	28124	roadmap_epigenomics H3K27ac	NA	NA	H3K27ac	NA	NA	E078-H3K27ac.narrowPeak	97357	1	1
GliaHrn.specific.peaks	284	roadmap_epigenomics	0	0.331518	2416	426	915	414	915	585	18891	10745	27854	roadmap_epigenomics H3K4me2	NA	NA	H3K4me2	NA	NA	E008-H3K4me2.narrowPeak	111428	1	1
GliaHrn.specific.peaks	766	roadmap_epigenomics	0	0.321593	2636	426	952	378	952	585	20466	10525	26279	roadmap_epigenomics H3K4me3	NA	NA	H3K4me3	NA	NA	E076-H3K4me3.narrowPeak	72277	1	1
GliaHrn.specific.peaks	796	roadmap_epigenomics	0	0.277456	3495	426	1091	237	1091	585	26449	9666	20296	roadmap_epigenomics	NA	NA	NA	NA	NA	E081-DNase.hotspot.all.peaks.bed	115452	1	1
GliaHrn.specific.peaks	1102	roadmap_epigenomics	0	0.324295	2537	426	933	395	933	585	19824	10624	26921	roadmap_epigenomics H3K4me2	NA	NA	H3K4me2	NA	NA	E118-H3K4me2.narrowPeak	96797	1	1
GliaHrn.specific.peaks	1179	roadmap_epigenomics	0	0.341953	2202	426	875	465	875	589	17302	10959	29443	roadmap_epigenomics H3K9ac	NA	NA	H3K9ac	NA	NA	E124-H3K9ac.narrowPeak	72712	1	1
GliaHrn.specific.peaks	720	roadmap_epigenomics	0	0.262937	3674	426	1134	210	1134	590	27842	9487	18903	roadmap_epigenomics H3K4me3	NA	NA	H3K4me3	NA	NA	E069-H3K4me3.narrowPeak	79844	1	1
GliaHrn.specific.peaks	201	roadmap_epigenomics	0	0.333371	2300	426	906	440	906	591	18158	10861	28587	roadmap_epigenomics H2BK5ac	NA	NA	H2BK5ac	NA	NA	E005-H2BK5ac.narrowPeak	229007	1	1
GliaHrn.specific.peaks	396	roadmap_epigenomics	0	0.325763	2403	426	929	419	929	591	19014	10758	27731	roadmap_epigenomics H3K4me3	NA	NA	H3K4me3	NA	NA	E020-H3K4me3.narrowPeak	88792	1	1
GliaHrn.specific.peaks	626	roadmap_epigenomics	0	0.302515	2899	426	1018	328	1018	591	22573	10262	24172	roadmap_epigenomics H3K4me3	NA	NA	H3K4me3	NA	NA	E054-H3K4me3.narrowPeak	59311	1	1
GliaHrn.specific.peaks	1065	roadmap_epigenomics	0	0.351318	2036	426	843	505	843	591	16011	11125	30734	roadmap_epigenomics H3K4me1	NA	NA	H3K4me1	NA	NA	E115-H3K4me1.narrowPeak	130974	1	1
GliaHrn.specific.peaks	327	roadmap_epigenomics	0	0.331291	2364	426	918	431	918	592	18600	10797	28145	roadmap_epigenomics H3K27ac	NA	NA	H3K27ac	NA	NA	E014-H3K27ac.narrowPeak	149305	1	1
GliaHrn.specific.peaks	1050	roadmap_epigenomics	0	0.322649	2452	426	944	407	944	592	19403	10709	27342	roadmap_epigenomics H2A.Z	NA	NA	H2A.Z	NA	NA	E114-H2A.Z.narrowPeak	88254	1	1
GliaHrn.specific.peaks	186	roadmap_epigenomics	0	0.651478	979	426	474	878	878	593	5133	12182	41612	roadmap_epigenomics H3K4me1	NA	NA	H3K4me1	NA	NA	E004-H3K4me1.narrowPeak	126003	1	1
GliaHrn.specific.peaks	235	roadmap_epigenomics	0	0.321711	2486	426	950	403	950	593	19629	10675	27116	roadmap_epigenomics H3K4me2	NA	NA	H3K4me2	NA	NA	E006-H3K4me2.narrowPeak	170599	1	1
GliaHrn.specific.peaks	687	roadmap_epigenomics	0	0.31984	2556	426	964	388	964	593	20088	10605	26657	roadmap_epigenomics H3K9ac	NA	NA	H3K9ac	NA	NA	E063-H3K9ac.narrowPeak	112731	1	1
GliaHrn.specific.peaks	882	roadmap_epigenomics	0	0.307624	2790	426	1000	354	1000	593	21808	10371	24937	roadmap_epigenomics	NA	NA	NA	NA	NA	E091-DNase.hotspot.all.peaks.bed	111806	1	1
GliaHrn.specific.peaks	1058	roadmap_epigenomics	0	0.32395	2407	426	934	418	934	593	19100	10754	27645	roadmap_epigenomics H3K9ac	NA	NA	H3K9ac	NA	NA	E114-H3K9ac.narrowPeak	72035	1	1
GliaHrn.specific.peaks	1207	roadmap_epigenomics	0	0.321545	2523	426	954	398	954	593	19843	10638	26902	roadmap_epigenomics H2A.Z	NA	NA	H2A.Z	NA	NA	E127-H2A.Z.narrowPeak	137492	1	1
GliaHrn.specific.peaks	63	jaspar_motifs	0	0.701818	840	426	438	917	917	594	4139	12321	42606	jaspar_motifs	NA	NA	NA	NA	NA	Myf.bed	53244	1	1
GliaHrn.specific.peaks	219	roadmap_epigenomics	0	0.299794	2896	426	1027	329	1027	594	22663	10265	24082	roadmap_epigenomics	NA	NA	NA	NA	NA	E006-DNase.hotspot.all.peaks.bed	102220	1	1
GliaHrn.specific.peaks	738	roadmap_epigenomics	0	0.255963	3745	426	1154	203	1154	594	28442	9416	18303	roadmap_epigenomics H3K4me3	NA	NA	H3K4me3	NA	NA	E072-H3K4me3.narrowPeak	82184	1	1
GliaHrn.specific.peaks	1184	roadmap_epigenomics	0	0.328412	2313	426	925	435	925	595	18401	10848	28344	roadmap_epigenomics H3K27ac	NA	NA	H3K27ac	NA	NA	E125-H3K27ac.narrowPeak	117667	1	1
GliaHrn.specific.peaks	867	roadmap_epigenomics	0	0.32302	2401	426	941	420	941	596	19098	10760	27647	roadmap_epigenomics H3K27ac	NA	NA	H3K27ac	NA	NA	E089-H3K27ac.narrowPeak	114770	1	1
GliaHrn.specific.peaks	1028	roadmap_epigenomics	0	0.318852	2543	426	969	393	969	596	20051	10618	26694	roadmap_epigenomics H3K9ac	NA	NA	H3K9ac	NA	NA	E110-H3K9ac.narrowPeak	89048	1	1
GliaHrn.specific.peaks	1056	roadmap_epigenomics	0	0.323434	2386	426	937	426	937	596	18997	10775	27748	roadmap_epigenomics H3K4me3	NA	NA	H3K4me3	NA	NA	E114-H3K4me3.narrowPeak	76236	1	1
GliaHrn.specific.peaks	268	roadmap_epigenomics	0	0.331497	2250	426	916	452	916	598	17928	10911	28817	roadmap_epigenomics H2A.Z	NA	NA	H2A.Z	NA	NA	E008-H2A.Z.narrowPeak	122336	1	1
GliaHrn.specific.peaks	753	roadmap_epigenomics	0	0.241838	4043	426	1192	178	1192	599	30248	9118	16497	roadmap_epigenomics H3K9ac	NA	NA	H3K9ac	NA	NA	E074-H3K9ac.narrowPeak	124481	1	1
GliaHrn.specific.peaks	223	roadmap_epigenomics	0	0.507026	1170	426	574	801	801	600	7544	11991	39201	roadmap_epigenomics H2AK5ac	NA	NA	H2AK5ac	NA	NA	E006-H2AK5ac.narrowPeak	168841	1	1
GliaHrn.specific.peaks	752	roadmap_epigenomics	0	0.258172	3552	426	1146	228	1146	600	27523	9609	19222	roadmap_epigenomics H3K4me3	NA	NA	H3K4me3	NA	NA	E074-H3K4me3.narrowPeak	90313	1	1
GliaHrn.specific.peaks	264	roadmap_epigenomics	0	0.414067	1378	426	682	701	701	603	10295	11783	36450	roadmap_epigenomics H4K91ac	NA	NA	H4K91ac	NA	NA	E007-H4K91ac.narrowPeak	168054	1	1
GliaHrn.specific.peaks	654	roadmap_epigenomics	0	0.332039	2189	426	913	469	913	603	17546	10972	29199	roadmap_epigenomics H3K27ac	NA	NA	H3K27ac	NA	NA	E058-H3K27ac.narrowPeak	155128	1	1
GliaHrn.specific.peaks	258	roadmap_epigenomics	0	0.315602	2435	426	974	412	974	604	19557	10726	27188	roadmap_epigenomics H3K4me2	NA	NA	H3K4me2	NA	NA	E007-H3K4me2.narrowPeak	143082	1	1
GliaHrn.specific.peaks	338	roadmap_epigenomics	0	0.323508	2259	426	936	451	936	604	18250	10902	28495	roadmap_epigenomics H3K4me3	NA	NA	H3K4me3	NA	NA	E015-H3K4me3.narrowPeak	70802	1	1
GliaHrn.specific.peaks	903	roadmap_epigenomics	0	0.336113	2091	426	898	489	898	604	16819	11070	29926	roadmap_epigenomics H3K27ac	NA	NA	H3K27ac	NA	NA	E093-H3K27ac.narrowPeak	114849	1	1
GliaHrn.specific.peaks	135	roadmap_epigenomics	0	0.321802	2299	426	947	441	947	605	18546	10862	28199	roadmap_epigenomics H3K9ac	NA	NA	H3K9ac	NA	NA	E001-H3K9ac.narrowPeak	67440	1	1
GliaHrn.specific.peaks	615	roadmap_epigenomics	0	0.313961	2444	426	981	409	981	605	19668	10717	27077	roadmap_epigenomics H3K4me3	NA	NA	H3K4me3	NA	NA	E052-H3K4me3.narrowPeak	77055	1	1
GliaHrn.specific.peaks	746	roadmap_epigenomics	0	0.25956	3391	426	1144	246	1144	605	26745	9770	20000	roadmap_epigenomics H3K9ac	NA	NA	H3K9ac	NA	NA	E073-H3K9ac.narrowPeak	108407	1	1
GliaHrn.specific.peaks	830	roadmap_epigenomics	0	0.301575	2722	426	1021	367	1021	605	21676	10439	25069	roadmap_epigenomics	NA	NA	NA	NA	NA	E085-DNase.hotspot.all.peaks.bed	101945	1	1
GliaHrn.specific.peaks	302	roadmap_epigenomics	0	0.312478	2481	426	988	404	988	606	19933	10680	26812	roadmap_epigenomics H2A.Z	NA	NA	H2A.Z	NA	NA	E010-H2A.Z.narrowPeak	113391	1	1
GliaHrn.specific.peaks	339	roadmap_epigenomics	0	0.320334	2341	426	959	433	959	606	18844	10820	27901	roadmap_epigenomics H3K9ac	NA	NA	H3K9ac	NA	NA	E015-H3K9ac.narrowPeak	116181	1	1
GliaHrn.specific.peaks	290	roadmap_epigenomics	0	0.638777	876	426	489	905	905	607	4694	12285	42051	roadmap_epigenomics H3K9me3	NA	NA	H3K9me3	NA	NA	E008-H3K9me3.narrowPeak	210482	1	1
GliaHrn.specific.peaks	1141	roadmap_epigenomics	0	0.309571	2450	426	994	408	994	609	19863	10711	26882	roadmap_epigenomics H3K9ac	NA	NA	H3K9ac	NA	NA	E121-H3K9ac.narrowPeak	104109	1	1
GliaHrn.specific.peaks	1213	roadmap_epigenomics	0	0.320048	2301	426	962	439	962	609	18619	10860	28126	roadmap_epigenomics H3K4me3	NA	NA	H3K4me3	NA	NA	E127-H3K4me3.narrowPeak	83206	1	1
GliaHrn.specific.peaks	137	roadmap_epigenomics	0	0.706189	681	426	435	970	970	610	3353	12480	43392	roadmap_epigenomics H3K27me3	NA	NA	H3K27me3	NA	NA	E002-H3K27me3.narrowPeak	95107	1	1
GliaHrn.specific.peaks	885	roadmap_epigenomics	0	0.3327	2057	426	909	499	909	611	16718	11104	30027	roadmap_epigenomics H3K27ac	NA	NA	H3K27ac	NA	NA	E091-H3K27ac.narrowPeak	113305	1	1
GliaHrn.specific.peaks	680	roadmap_epigenomics	0	0.321668	2222	426	951	460	951	612	18093	10939	28652	roadmap_epigenomics H3K9ac	NA	NA	H3K9ac	NA	NA	E062-H3K9ac.narrowPeak	142245	1	1
GliaHrn.specific.peaks	134	roadmap_epigenomics	0	0.320166	2241	426	960	454	960	613	18259	10920	28486	roadmap_epigenomics H3K4me3	NA	NA	H3K4me3	NA	NA	E001-H3K4me3.narrowPeak	92499	1	1
GliaHrn.specific.peaks	216	roadmap_epigenomics	0	0.32109	2232	426	956	457	956	613	18173	10929	28572	roadmap_epigenomics H4K12ac	NA	NA	H4K12ac	NA	NA	E005-H4K12ac.narrowPeak	157094	1	1
GliaHrn.specific.peaks	957	roadmap_epigenomics	0	0.315521	2308	426	975	437	975	613	18821	10853	27924	roadmap_epigenomics H3K27ac	NA	NA	H3K27ac	NA	NA	E100-H3K27ac.narrowPeak	163059	1	1
GliaHrn.specific.peaks	397	roadmap_epigenomics	0	0.30867	2395	426	996	424	996	615	19579	10766	27166	roadmap_epigenomics H3K9ac	NA	NA	H3K9ac	NA	NA	E020-H3K9ac.narrowPeak	108585	1	1
GliaHrn.specific.peaks	1189	roadmap_epigenomics	0	0.311515	2383	426	990	428	990	615	19405	10778	27340	roadmap_epigenomics H3K4me3	NA	NA	H3K4me3	NA	NA	E125-H3K4me3.narrowPeak	70953	1	1
GliaHrn.specific.peaks	276	roadmap_epigenomics	0	0.322879	2138	426	943	478	943	616	17542	11023	29203	roadmap_epigenomics H3K18ac	NA	NA	H3K18ac	NA	NA	E008-H3K18ac.narrowPeak	148928	1	1
GliaHrn.specific.peaks	278	roadmap_epigenomics	0	0.323275	2075	426	939	490	939	618	17140	11086	29605	roadmap_epigenomics H3K23me2	NA	NA	H3K23me2	NA	NA	E008-H3K23me2.narrowPeak	123664	1	1
GliaHrn.specific.peaks	862	roadmap_epigenomics	0	0.30149	2453	426	1022	406	1022	618	20183	10708	26562	roadmap_epigenomics H3K9ac	NA	NA	H3K9ac	NA	NA	E088-H3K9ac.narrowPeak	113790	1	1
GliaHrn.specific.peaks	658	roadmap_epigenomics	0	0.320096	2188	426	961	470	961	619	17942	10973	28803	roadmap_epigenomics H3K4me3	NA	NA	H3K4me3	NA	NA	E058-H3K4me3.narrowPeak	45487	1	1
GliaHrn.specific.peaks	382	roadmap_epigenomics	0	0.318033	2214	426	971	462	971	620	18171	10947	28574	roadmap_epigenomics H3K4me3	NA	NA	H3K4me3	NA	NA	E018-H3K4me3.narrowPeak	77061	1	1
GliaHrn.specific.peaks	706	roadmap_epigenomics	0	0.260636	3101	426	1140	295	1140	620	25329	10060	21416	roadmap_epigenomics H3K4me3	NA	NA	H3K4me3	NA	NA	E067-H3K4me3.narrowPeak	70981	1	1
GliaHrn.specific.peaks	954	roadmap_epigenomics	0	0.274342	2865	426	1098	336	1098	620	23539	10296	23206	roadmap_epigenomics	NA	NA	NA	NA	NA	E100-DNase.hotspot.all.peaks.bed	100231	1	1
GliaHrn.specific.peaks	974	roadmap_epigenomics	0	0.310978	2298	426	991	442	991	620	18925	10863	27820	roadmap_epigenomics H3K4me3	NA	NA	H3K4me3	NA	NA	E102-H3K4me3.narrowPeak	83849	1	1
GliaHrn.specific.peaks	1047	roadmap_epigenomics	0	0.314019	2208	426	980	464	980	623	18276	10953	28469	roadmap_epigenomics H3K4me3	NA	NA	H3K4me3	NA	NA	E113-H3K4me3.narrowPeak	195051	1	1
GliaHrn.specific.peaks	555	roadmap_epigenomics	0	0.421651	1216	426	667	780	780	624	9091	11945	37654	roadmap_epigenomics H3K36me3	NA	NA	H3K36me3	NA	NA	E044-H3K36me3.narrowPeak	227748	1	1
GliaHrn.specific.peaks	224	roadmap_epigenomics	0	0.323168	1987	426	940	510	940	625	16593	11174	30152	roadmap_epigenomics H2BK120ac	NA	NA	H2BK120ac	NA	NA	E006-H2BK120ac.narrowPeak	168346	1	1
GliaHrn.specific.peaks	975	roadmap_epigenomics	0	0.303989	2310	426	1014	436	1014	625	19253	10851	27492	roadmap_epigenomics H3K9ac	NA	NA	H3K9ac	NA	NA	E102-H3K9ac.narrowPeak	85190	1	1
GliaHrn.specific.peaks	1003	roadmap_epigenomics	0	0.628219	737	426	502	947	947	625	4033	12424	42712	roadmap_epigenomics H3K36me3	NA	NA	H3K36me3	NA	NA	E107-H3K36me3.narrowPeak	192972	1	1
GliaHrn.specific.peaks	1158	roadmap_epigenomics	0	0.319346	2120	426	967	482	967	625	17552	11041	29193	roadmap_epigenomics H2A.Z	NA	NA	H2A.Z	NA	NA	E123-H2A.Z.narrowPeak	128667	1	1
GliaHrn.specific.peaks	1169	roadmap_epigenomics	0	0.64371	690	426	484	965	965	625	3700	12471	43045	roadmap_epigenomics H4K20me1	NA	NA	H4K20me1	NA	NA	E123-H4K20me1.narrowPeak	56092	1	1
GliaHrn.specific.peaks	53	jaspar_motifs	0	0.564802	853	426	540	913	913	626	5109	12308	41636	jaspar_motifs	NA	NA	NA	NA	NA	MAX.bed	67853	1	1
GliaHrn.specific.peaks	412	roadmap_epigenomics	0	0.658616	635	426	466	987	987	626	3341	12526	43404	roadmap_epigenomics H3K27me3	NA	NA	H3K27me3	NA	NA	E022-H3K27me3.narrowPeak	68240	1	1
GliaHrn.specific.peaks	444	roadmap_epigenomics	0	0.30935	2221	426	995	461	995	627	18522	10940	28223	roadmap_epigenomics H3K4me3	NA	NA	H3K4me3	NA	NA	E027-H3K4me3.narrowPeak	61143	1	1
GliaHrn.specific.peaks	760	roadmap_epigenomics	0	0.3075	2236	426	1002	456	1002	628	18680	10925	28065	roadmap_epigenomics H3K9ac	NA	NA	H3K9ac	NA	NA	E075-H3K9ac.narrowPeak	109983	1	1
GliaHrn.specific.peaks	810	roadmap_epigenomics	0	0.306849	2241	426	1003	454	1003	628	18734	10920	28011	roadmap_epigenomics H3K4me3	NA	NA	H3K4me3	NA	NA	E082-H3K4me3.narrowPeak	40859	1	1
GliaHrn.specific.peaks	331	roadmap_epigenomics	0	0.312922	2146	426	985	476	985	629	17936	11015	28809	roadmap_epigenomics H3K4me3	NA	NA	H3K4me3	NA	NA	E014-H3K4me3.narrowPeak	79383	1	1
GliaHrn.specific.peaks	358	roadmap_epigenomics	0	0.321874	1934	426	946	518	946	630	16297	11227	30448	roadmap_epigenomics H2BK5ac	NA	NA	H2BK5ac	NA	NA	E017-H2BK5ac.narrowPeak	166240	1	1
GliaHrn.specific.peaks	535	roadmap_epigenomics	0	0.325027	1848	426	931	536	931	631	15636	11313	31109	roadmap_epigenomics H3K27ac	NA	NA	H3K27ac	NA	NA	E041-H3K27ac.narrowPeak	106489	1	1
GliaHrn.specific.peaks	1051	roadmap_epigenomics	0	0.320022	2020	426	963	507	963	632	16905	11141	29840	roadmap_epigenomics H3K27ac	NA	NA	H3K27ac	NA	NA	E114-H3K27ac.narrowPeak	69552	1	1
GliaHrn.specific.peaks	180	roadmap_epigenomics	0	0.314346	2063	426	979	494	979	633	17370	11098	29375	roadmap_epigenomics H3K18ac	NA	NA	H3K18ac	NA	NA	E004-H3K18ac.narrowPeak	141228	1	1
GliaHrn.specific.peaks	380	roadmap_epigenomics	0	0.59344	705	426	515	959	959	633	4070	12456	42675	roadmap_epigenomics H3K36me3	NA	NA	H3K36me3	NA	NA	E018-H3K36me3.narrowPeak	167107	1	1
GliaHrn.specific.peaks	157	roadmap_epigenomics	0	0.314371	2052	426	978	502	978	635	17300	11109	29445	roadmap_epigenomics H3K27ac	NA	NA	H3K27ac	NA	NA	E003-H3K27ac.narrowPeak	166867	1	1
GliaHrn.specific.peaks	1090	roadmap_epigenomics	0	0.309945	2069	426	993	492	993	637	17562	11092	29183	roadmap_epigenomics H3K4me2	NA	NA	H3K4me2	NA	NA	E117-H3K4me2.narrowPeak	85230	1	1
GliaHrn.specific.peaks	64	jaspar_motifs	0	0.653918	541	426	473	1016	1016	638	2876	12620	43869	jaspar_motifs	NA	NA	NA	NA	NA	NF-kappaB.bed	40746	1	1
GliaHrn.specific.peaks	230	roadmap_epigenomics	0	0.332113	1742	426	912	575	912	638	14714	11419	32031	roadmap_epigenomics H3K27ac	NA	NA	H3K27ac	NA	NA	E006-H3K27ac.narrowPeak	144175	1	1
GliaHrn.specific.peaks	345	roadmap_epigenomics	0	0.307548	2075	426	1001	490	1001	639	17685	11086	29060	roadmap_epigenomics H3K4me3	NA	NA	H3K4me3	NA	NA	E016-H3K4me3.narrowPeak	59526	1	1
GliaHrn.specific.peaks	1163	roadmap_epigenomics	0	0.312891	2044	426	986	504	986	639	17301	11117	29444	roadmap_epigenomics H3K4me2	NA	NA	H3K4me2	NA	NA	E123-H3K4me2.narrowPeak	93359	1	1
GliaHrn.specific.peaks	1057	roadmap_epigenomics	0	0.366243	1379	426	794	700	794	640	11321	11782	35424	roadmap_epigenomics H3K79me2	NA	NA	H3K79me2	NA	NA	E114-H3K79me2.narrowPeak	178931	1	1
GliaHrn.specific.peaks	389	roadmap_epigenomics	0	0.305679	2092	426	1008	488	1008	641	17859	11069	28886	roadmap_epigenomics H3K4me3	NA	NA	H3K4me3	NA	NA	E019-H3K4me3.narrowPeak	61750	1	1
GliaHrn.specific.peaks	1221	roadmap_epigenomics	0	0.310098	2027	426	992	506	992	641	17291	11134	29454	roadmap_epigenomics H3K27ac	NA	NA	H3K27ac	NA	NA	E128-H3K27ac.narrowPeak	84034	1	1
GliaHrn.specific.peaks	260	roadmap_epigenomics	0	0.39722	1208	426	717	783	783	642	9481	11953	37264	roadmap_epigenomics H3K79me1	NA	NA	H3K79me1	NA	NA	E007-H3K79me1.narrowPeak	189270	1	1
GliaHrn.specific.peaks	371	roadmap_epigenomics	0	0.374833	1308	426	762	737	762	642	10632	11853	36113	roadmap_epigenomics H3K79me2	NA	NA	H3K79me2	NA	NA	E017-H3K79me2.narrowPeak	283489	1	1
GliaHrn.specific.peaks	383	roadmap_epigenomics	0	0.30055	2141	426	1024	477	1024	642	18353	11020	28392	roadmap_epigenomics H3K9ac	NA	NA	H3K9ac	NA	NA	E018-H3K9ac.narrowPeak	148109	1	1
GliaHrn.specific.peaks	1220	roadmap_epigenomics	0	0.295933	2211	426	1036	463	1036	642	18959	10950	27786	roadmap_epigenomics H2A.Z	NA	NA	H2A.Z	NA	NA	E128-H2A.Z.narrowPeak	88204	1	1
GliaHrn.specific.peaks	8	jaspar_motifs	0	0.585121	650	426	525	978	978	643	3812	12511	42933	jaspar_motifs	NA	NA	NA	NA	NA	CREB1.bed	59835	1	1
GliaHrn.specific.peaks	129	jaspar_motifs	0	0.502402	805	426	578	924	924	643	5366	12356	41379	jaspar_motifs	NA	NA	NA	NA	NA	Zfx.bed	37540	1	1
GliaHrn.specific.peaks	287	roadmap_epigenomics	0	0.465688	893	426	607	896	896	643	6319	12268	40426	roadmap_epigenomics H3K79me1	NA	NA	H3K79me1	NA	NA	E008-H3K79me1.narrowPeak	120368	1	1
GliaHrn.specific.peaks	1208	roadmap_epigenomics	0	0.314921	1881	426	976	527	976	643	16184	11280	30561	roadmap_epigenomics H3K27ac	NA	NA	H3K27ac	NA	NA	E127-H3K27ac.narrowPeak	94932	1	1
GliaHrn.specific.peaks	1215	roadmap_epigenomics	0	0.302576	2064	426	1017	493	1017	645	17795	11097	28950	roadmap_epigenomics H3K9ac	NA	NA	H3K9ac	NA	NA	E127-H3K9ac.narrowPeak	78344	1	1
GliaHrn.specific.peaks	1238	roadmap_epigenomics	0	0.361801	1369	426	814	704	814	648	11356	11792	35389	roadmap_epigenomics H3K79me2	NA	NA	H3K79me2	NA	NA	E129-H3K79me2.narrowPeak	217633	1	1
GliaHrn.specific.peaks	165	roadmap_epigenomics	0	0.495205	755	426	582	942	942	650	5116	12406	41629	roadmap_epigenomics H3K79me1	NA	NA	H3K79me1	NA	NA	E003-H3K79me1.narrowPeak	133208	1	1
GliaHrn.specific.peaks	62	jaspar_motifs	0	0.587875	577	426	522	1006	1006	651	3382	12584	43363	jaspar_motifs	NA	NA	NA	NA	NA	Mycn.bed	35035	1	1
GliaHrn.specific.peaks	678	roadmap_epigenomics	0	0.306808	1892	426	1004	523	1004	651	16534	11269	30211	roadmap_epigenomics H3K4me1	NA	NA	H3K4me1	NA	NA	E062-H3K4me1.narrowPeak	122215	1	1
GliaHrn.specific.peaks	236	roadmap_epigenomics	0	0.305513	1905	426	1010	522	1010	653	16665	11256	30080	roadmap_epigenomics H3K4me3	NA	NA	H3K4me3	NA	NA	E006-H3K4me3.narrowPeak	112065	1	1
GliaHrn.specific.peaks	621	roadmap_epigenomics	0	0.287353	2148	426	1059	473	1059	653	18900	11013	27845	roadmap_epigenomics H3K4me3	NA	NA	H3K4me3	NA	NA	E053-H3K4me3.narrowPeak	36722	1	1
GliaHrn.specific.peaks	652	roadmap_epigenomics	0	0.299983	1993	426	1025	509	1025	653	17435	11168	29310	roadmap_epigenomics H3K4me3	NA	NA	H3K4me3	NA	NA	E057-H3K4me3.narrowPeak	48550	1	1
GliaHrn.specific.peaks	660	roadmap_epigenomics	0	0.230969	2912	426	1211	325	1211	654	25785	10249	20960	roadmap_epigenomics	NA	NA	NA	NA	NA	E059-DNase.hotspot.all.peaks.bed	97703	1	1
GliaHrn.specific.peaks	1073	roadmap_epigenomics	0	0.298272	2050	426	1033	503	1033	654	17864	11111	28881	roadmap_epigenomics H2A.Z	NA	NA	H2A.Z	NA	NA	E116-H2A.Z.narrowPeak	84293	1	1
GliaHrn.specific.peaks	208	roadmap_epigenomics	0	0.306009	1876	426	1007	531	1007	655	16456	11285	30289	roadmap_epigenomics H3K4ac	NA	NA	H3K4ac	NA	NA	E005-H3K4ac.narrowPeak	228291	1	1
GliaHrn.specific.peaks	439	roadmap_epigenomics	0	0.294152	2058	426	1040	498	1040	655	18069	11103	28676	roadmap_epigenomics H3K9ac	NA	NA	H3K9ac	NA	NA	E026-H3K9ac.narrowPeak	80130	1	1
GliaHrn.specific.peaks	994	roadmap_epigenomics	0	0.298811	1977	426	1029	511	1029	655	17374	11184	29371	roadmap_epigenomics H3K4me3	NA	NA	H3K4me3	NA	NA	E105-H3K4me3.narrowPeak	41942	1	1
GliaHrn.specific.peaks	1037	roadmap_epigenomics	0	0.303035	1888	426	1015	524	1015	655	16640	11273	30105	roadmap_epigenomics H3K27ac	NA	NA	H3K27ac	NA	NA	E112-H3K27ac.narrowPeak	123675	1	1
GliaHrn.specific.peaks	194	roadmap_epigenomics	0	0.282997	2182	426	1071	472	1071	656	19285	10979	27460	roadmap_epigenomics	NA	NA	NA	NA	NA	E005-DNase.hotspot.all.peaks.bed	103033	1	1
GliaHrn.specific.peaks	773	roadmap_epigenomics	0	0.288538	2118	426	1057	485	1057	656	18665	11043	28080	roadmap_epigenomics H3K9ac	NA	NA	H3K9ac	NA	NA	E077-H3K9ac.narrowPeak	96984	1	1
GliaHrn.specific.peaks	185	roadmap_epigenomics	0	0.306118	1838	426	1006	540	1006	657	16199	11323	30546	roadmap_epigenomics H3K4ac	NA	NA	H3K4ac	NA	NA	E004-H3K4ac.narrowPeak	176165	1	1
GliaHrn.specific.peaks	488	roadmap_epigenomics	0	0.371781	1236	426	774	773	774	658	10191	11925	36554	roadmap_epigenomics H3K4me1	NA	NA	H3K4me1	NA	NA	E033-H3K4me1.narrowPeak	131497	1	1
GliaHrn.specific.peaks	723	roadmap_epigenomics	0	0.356439	1346	426	832	717	832	658	11322	11815	35423	roadmap_epigenomics H3K27me3	NA	NA	H3K27me3	NA	NA	E070-H3K27me3.narrowPeak	133033	1	1
GliaHrn.specific.peaks	726	roadmap_epigenomics	0	0.285454	2135	426	1067	480	1067	658	18893	11026	27852	roadmap_epigenomics H3K4me3	NA	NA	H3K4me3	NA	NA	E070-H3K4me3.narrowPeak	41887	1	1
GliaHrn.specific.peaks	700	roadmap_epigenomics	0	0.289252	2059	426	1056	496	1056	659	18262	11102	28483	roadmap_epigenomics H3K9ac	NA	NA	H3K9ac	NA	NA	E066-H3K9ac.narrowPeak	109612	1	1
GliaHrn.specific.peaks	147	roadmap_epigenomics	0	0.508956	637	426	570	986	986	661	4247	12524	42498	roadmap_epigenomics H2AK5ac	NA	NA	H2AK5ac	NA	NA	E003-H2AK5ac.narrowPeak	102315	1	1
GliaHrn.specific.peaks	597	roadmap_epigenomics	0	0.313535	1750	426	983	573	983	661	15355	11411	31390	roadmap_epigenomics H3K27ac	NA	NA	H3K27ac	NA	NA	E050-H3K27ac.narrowPeak	105584	1	1
GliaHrn.specific.peaks	649	roadmap_epigenomics	0	0.380989	1136	426	746	813	813	662	9288	12025	37457	roadmap_epigenomics H3K27me3	NA	NA	H3K27me3	NA	NA	E057-H3K27me3.narrowPeak	98328	1	1
GliaHrn.specific.peaks	1103	roadmap_epigenomics	0	0.292335	1968	426	1047	512	1047	662	17555	11193	29190	roadmap_epigenomics H3K4me3	NA	NA	H3K4me3	NA	NA	E118-H3K4me3.narrowPeak	58469	1	1
GliaHrn.specific.peaks	245	roadmap_epigenomics	0	0.403826	1017	426	699	864	864	663	8029	12144	38716	roadmap_epigenomics H2AK5ac	NA	NA	H2AK5ac	NA	NA	E007-H2AK5ac.narrowPeak	115325	1	1
GliaHrn.specific.peaks	182	roadmap_epigenomics	0	0.307906	1764	426	999	566	999	664	15638	11397	31107	roadmap_epigenomics H3K27ac	NA	NA	H3K27ac	NA	NA	E004-H3K27ac.narrowPeak	144882	1	1
GliaHrn.specific.peaks	988	roadmap_epigenomics	0	0.291022	1940	426	1050	516	1050	664	17420	11221	29325	roadmap_epigenomics H3K4me3	NA	NA	H3K4me3	NA	NA	E104-H3K4me3.narrowPeak	42291	1	1
GliaHrn.specific.peaks	411	roadmap_epigenomics	0	0.293413	1883	426	1045	526	1045	666	16954	11278	29791	roadmap_epigenomics H3K27ac	NA	NA	H3K27ac	NA	NA	E022-H3K27ac.narrowPeak	140385	1	1
GliaHrn.specific.peaks	415	roadmap_epigenomics	0	0.296685	1842	426	1035	537	1035	666	16559	11319	30186	roadmap_epigenomics H3K4me3	NA	NA	H3K4me3	NA	NA	E022-H3K4me3.narrowPeak	75443	1	1
GliaHrn.specific.peaks	937	roadmap_epigenomics	0	0.29454	1875	426	1039	532	1039	666	16859	11286	29886	roadmap_epigenomics H3K4me3	NA	NA	H3K4me3	NA	NA	E097-H3K4me3.narrowPeak	41559	1	1
GliaHrn.specific.peaks	1139	roadmap_epigenomics	0	0.278776	2117	426	1087	486	1087	666	19046	11044	27699	roadmap_epigenomics H3K4me3	NA	NA	H3K4me3	NA	NA	E121-H3K4me3.narrowPeak	69266	1	1
GliaHrn.specific.peaks	1122	roadmap_epigenomics	0	0.298418	1829	426	1031	545	1031	667	16409	11332	30336	roadmap_epigenomics H3K27ac	NA	NA	H3K27ac	NA	NA	E120-H3K27ac.narrowPeak	89697	1	1
GliaHrn.specific.peaks	61	jaspar_motifs	0	0.631827	378	426	499	1082	1082	669	2090	12783	44655	jaspar_motifs	NA	NA	NA	NA	NA	Myc.bed	23230	1	1
GliaHrn.specific.peaks	248	roadmap_epigenomics	0	0.380435	1082	426	748	835	835	670	8909	12079	37836	roadmap_epigenomics H2BK15ac	NA	NA	H2BK15ac	NA	NA	E007-H2BK15ac.narrowPeak	91381	1	1
GliaHrn.specific.peaks	279	roadmap_epigenomics	0	0.333769	1445	426	905	678	905	670	12613	11716	34132	roadmap_epigenomics H3K27ac	NA	NA	H3K27ac	NA	NA	E008-H3K27ac.narrowPeak	220722	1	1
GliaHrn.specific.peaks	557	roadmap_epigenomics	0	0.29412	1833	426	1041	542	1041	670	16591	11328	30154	roadmap_epigenomics H3K4me3	NA	NA	H3K4me3	NA	NA	E044-H3K4me3.narrowPeak	48977	1	1
GliaHrn.specific.peaks	1116	roadmap_epigenomics	0	0.348717	1317	426	853	733	853	671	11302	11844	35443	roadmap_epigenomics H3K79me2	NA	NA	H3K79me2	NA	NA	E119-H3K79me2.narrowPeak	189435	1	1
GliaHrn.specific.peaks	1214	roadmap_epigenomics	0	0.357284	1275	426	830	756	830	671	10794	11886	35951	roadmap_epigenomics H3K79me2	NA	NA	H3K79me2	NA	NA	E127-H3K79me2.narrowPeak	203582	1	1
GliaHrn.specific.peaks	282	roadmap_epigenomics	0	0.36687	1175	426	792	798	798	672	9857	11986	36888	roadmap_epigenomics H3K4ac	NA	NA	H3K4ac	NA	NA	E008-H3K4ac.narrowPeak	70528	1	1
GliaHrn.specific.peaks	508	roadmap_epigenomics	0	0.294007	1813	426	1042	548	1042	672	16459	11348	30286	roadmap_epigenomics H3K4me3	NA	NA	H3K4me3	NA	NA	E036-H3K4me3.narrowPeak	56289	1	1
GliaHrn.specific.peaks	527	roadmap_epigenomics	0	0.295087	1807	426	1038	552	1038	672	16379	11354	30366	roadmap_epigenomics H3K4me3	NA	NA	H3K4me3	NA	NA	E039-H3K4me3.narrowPeak	51153	1	1
GliaHrn.specific.peaks	1195	roadmap_epigenomics	0	0.281392	1941	426	1076	515	1076	672	17796	11220	28949	roadmap_epigenomics H2A.Z	NA	NA	H2A.Z	NA	NA	E126-H2A.Z.narrowPeak	69051	1	1
GliaHrn.specific.peaks	285	roadmap_epigenomics	0	0.292318	1816	426	1048	546	1048	673	16541	11345	30204	roadmap_epigenomics H3K4me3	NA	NA	H3K4me3	NA	NA	E008-H3K4me3.narrowPeak	59423	1	1
GliaHrn.specific.peaks	368	roadmap_epigenomics	0	0.286284	1878	426	1064	529	1064	673	17187	11283	29558	roadmap_epigenomics H3K4me3	NA	NA	H3K4me3	NA	NA	E017-H3K4me3.narrowPeak	42458	1	1
GliaHrn.specific.peaks	1127	roadmap_epigenomics	0	0.281446	1925	426	1075	519	1075	673	17687	11236	29058	roadmap_epigenomics H3K4me3	NA	NA	H3K4me3	NA	NA	E120-H3K4me3.narrowPeak	47139	1	1
GliaHrn.specific.peaks	189	roadmap_epigenomics	0	0.519514	510	426	564	1031	1031	674	3366	12651	43379	roadmap_epigenomics H3K79me1	NA	NA	H3K79me1	NA	NA	E004-H3K79me1.narrowPeak	133661	1	1
GliaHrn.specific.peaks	912	roadmap_epigenomics	0	0.286946	1851	426	1061	535	1061	674	16979	11310	29766	roadmap_epigenomics H3K27ac	NA	NA	H3K27ac	NA	NA	E094-H3K27ac.narrowPeak	98227	1	1
GliaHrn.specific.peaks	1035	roadmap_epigenomics	0	0.275135	2053	426	1095	501	1095	674	18783	11108	27962	roadmap_epigenomics H3K9ac	NA	NA	H3K9ac	NA	NA	E111-H3K9ac.narrowPeak	73605	1	1
GliaHrn.specific.peaks	1110	roadmap_epigenomics	0	0.296769	1786	426	1034	561	1034	674	16175	11375	30570	roadmap_epigenomics H3K27ac	NA	NA	H3K27ac	NA	NA	E119-H3K27ac.narrowPeak	94618	1	1
GliaHrn.specific.peaks	227	roadmap_epigenomics	0	0.306563	1675	426	1005	595	1005	675	15069	11486	31676	roadmap_epigenomics H3K14ac	NA	NA	H3K14ac	NA	NA	E006-H3K14ac.narrowPeak	124602	1	1
GliaHrn.specific.peaks	359	roadmap_epigenomics	0	0.305225	1701	426	1011	587	1011	675	15295	11460	31450	roadmap_epigenomics H3K14ac	NA	NA	H3K14ac	NA	NA	E017-H3K14ac.narrowPeak	195283	1	1
GliaHrn.specific.peaks	1178	roadmap_epigenomics	0	0.349312	1291	426	851	747	851	675	11099	11870	35646	roadmap_epigenomics H3K79me2	NA	NA	H3K79me2	NA	NA	E124-H3K79me2.narrowPeak	259679	1	1
GliaHrn.specific.peaks	1085	roadmap_epigenomics	0	0.289535	1812	426	1054	549	1054	676	16616	11349	30129	roadmap_epigenomics H2A.Z	NA	NA	H2A.Z	NA	NA	E117-H2A.Z.narrowPeak	87589	1	1
GliaHrn.specific.peaks	213	roadmap_epigenomics	0	0.298769	1745	426	1030	574	1030	677	15822	11416	30923	roadmap_epigenomics H3K79me2	NA	NA	H3K79me2	NA	NA	E005-H3K79me2.narrowPeak	154836	1	1
GliaHrn.specific.peaks	539	roadmap_epigenomics	0	0.293469	1782	426	1044	563	1044	678	16266	11379	30479	roadmap_epigenomics H3K4me3	NA	NA	H3K4me3	NA	NA	E041-H3K4me3.narrowPeak	57775	1	1
GliaHrn.specific.peaks	341	roadmap_epigenomics	0	0.299949	1698	426	1026	588	1026	680	15454	11463	31291	roadmap_epigenomics H3K27ac	NA	NA	H3K27ac	NA	NA	E016-H3K27ac.narrowPeak	111202	1	1
GliaHrn.specific.peaks	673	roadmap_epigenomics	0	0.277181	1907	426	1092	521	1092	680	17734	11254	29011	roadmap_epigenomics H3K4me3	NA	NA	H3K4me3	NA	NA	E061-H3K4me3.narrowPeak	39412	1	1
GliaHrn.specific.peaks	861	roadmap_epigenomics	0	0.272732	2018	426	1107	508	1107	680	18653	11143	28092	roadmap_epigenomics H3K4me3	NA	NA	H3K4me3	NA	NA	E088-H3K4me3.narrowPeak	96422	1	1
GliaHrn.specific.peaks	191	roadmap_epigenomics	0	0.278331	1880	426	1089	528	1089	681	17508	11281	29237	roadmap_epigenomics H3K9ac	NA	NA	H3K9ac	NA	NA	E004-H3K9ac.narrowPeak	93628	1	1
GliaHrn.specific.peaks	467	roadmap_epigenomics	0	0.292479	1756	426	1046	571	1046	681	16122	11405	30623	roadmap_epigenomics H3K4me3	NA	NA	H3K4me3	NA	NA	E030-H3K4me3.narrowPeak	53825	1	1
GliaHrn.specific.peaks	1091	roadmap_epigenomics	0	0.287611	1789	426	1058	560	1058	681	16529	11372	30216	roadmap_epigenomics H3K4me3	NA	NA	H3K4me3	NA	NA	E117-H3K4me3.narrowPeak	60676	1	1
GliaHrn.specific.peaks	312	roadmap_epigenomics	0	0.286895	1796	426	1062	557	1062	682	16604	11365	30141	roadmap_epigenomics H3K4me3	NA	NA	H3K4me3	NA	NA	E011-H3K4me3.narrowPeak	131933	1	1
GliaHrn.specific.peaks	458	roadmap_epigenomics	0	0.320592	1487	426	958	663	958	682	13292	11674	33453	roadmap_epigenomics H3K27ac	NA	NA	H3K27ac	NA	NA	E029-H3K27ac.narrowPeak	61058	1	1
GliaHrn.specific.peaks	14	jaspar_motifs	0	0.402566	790	426	702	929	929	686	6400	12371	40345	jaspar_motifs	NA	NA	NA	NA	NA	ELK1.bed	50237	1	1
GliaHrn.specific.peaks	273	roadmap_epigenomics	0	0.382019	939	426	743	889	889	686	7827	12222	38918	roadmap_epigenomics H2BK20ac	NA	NA	H2BK20ac	NA	NA	E008-H2BK20ac.narrowPeak	115418	1	1
GliaHrn.specific.peaks	898	roadmap_epigenomics	0	0.281307	1800	426	1077	556	1077	686	16843	11361	29902	roadmap_epigenomics H3K4me3	NA	NA	H3K4me3	NA	NA	E092-H3K4me3.narrowPeak	39300	1	1
GliaHrn.specific.peaks	545	roadmap_epigenomics	0	0.289726	1717	426	1053	581	1053	687	15949	11444	30796	roadmap_epigenomics H3K4me3	NA	NA	H3K4me3	NA	NA	E042-H3K4me3.narrowPeak	58330	1	1
GliaHrn.specific.peaks	392	roadmap_epigenomics	0	0.300727	1619	426	1023	615	1023	688	14869	11542	31876	roadmap_epigenomics H3K27ac	NA	NA	H3K27ac	NA	NA	E020-H3K27ac.narrowPeak	100863	1	1
GliaHrn.specific.peaks	447	roadmap_epigenomics	0	0.261964	2055	426	1138	500	1138	688	19350	11106	27395	roadmap_epigenomics	NA	NA	NA	NA	NA	E028-DNase.hotspot.all.peaks.bed	103292	1	1
GliaHrn.specific.peaks	152	roadmap_epigenomics	0	0.31343	1506	426	984	657	984	689	13646	11655	33099	roadmap_epigenomics H2BK5ac	NA	NA	H2BK5ac	NA	NA	E003-H2BK5ac.narrowPeak	151381	1	1
GliaHrn.specific.peaks	837	roadmap_epigenomics	0	0.280333	1786	426	1081	561	1081	689	16783	11375	29962	roadmap_epigenomics H3K4me3	NA	NA	H3K4me3	NA	NA	E085-H3K4me3.narrowPeak	43583	1	1
GliaHrn.specific.peaks	346	roadmap_epigenomics	0	0.273166	1838	426	1104	540	1104	690	17425	11323	29320	roadmap_epigenomics H3K9ac	NA	NA	H3K9ac	NA	NA	E016-H3K9ac.narrowPeak	82734	1	1
GliaHrn.specific.peaks	968	roadmap_epigenomics	0	0.268389	1885	426	1120	525	1120	690	17940	11276	28805	roadmap_epigenomics H3K9ac	NA	NA	H3K9ac	NA	NA	E101-H3K9ac.narrowPeak	104204	1	1
GliaHrn.specific.peaks	551	roadmap_epigenomics	0	0.286274	1714	426	1065	583	1065	691	16054	11447	30691	roadmap_epigenomics H3K4me3	NA	NA	H3K4me3	NA	NA	E043-H3K4me3.narrowPeak	41757	1	1
GliaHrn.specific.peaks	667	roadmap_epigenomics	0	0.27058	1873	426	1113	533	1113	691	17768	11288	28977	roadmap_epigenomics H3K4me3	NA	NA	H3K4me3	NA	NA	E059-H3K4me3.narrowPeak	47608	1	1
GliaHrn.specific.peaks	785	roadmap_epigenomics	0	0.283111	1737	426	1070	578	1070	691	16334	11424	30411	roadmap_epigenomics H3K4me3	NA	NA	H3K4me3	NA	NA	E079-H3K4me3.narrowPeak	56350	1	1
GliaHrn.specific.peaks	1086	roadmap_epigenomics	0	0.293476	1650	426	1043	604	1043	691	15340	11511	31405	roadmap_epigenomics H3K27ac	NA	NA	H3K27ac	NA	NA	E117-H3K27ac.narrowPeak	69022	1	1
GliaHrn.specific.peaks	1146	roadmap_epigenomics	0	0.286516	1713	426	1063	584	1063	691	16038	11448	30707	roadmap_epigenomics H3K27ac	NA	NA	H3K27ac	NA	NA	E122-H3K27ac.narrowPeak	71513	1	1
GliaHrn.specific.peaks	1190	roadmap_epigenomics	0	0.339564	1256	426	884	762	884	691	11081	11905	35664	roadmap_epigenomics H3K79me2	NA	NA	H3K79me2	NA	NA	E125-H3K79me2.narrowPeak	204539	1	1
GliaHrn.specific.peaks	319	roadmap_epigenomics	0	0.280702	1761	426	1079	570	1079	692	16594	11400	30151	roadmap_epigenomics H3K4me3	NA	NA	H3K4me3	NA	NA	E012-H3K4me3.narrowPeak	42281	1	1
GliaHrn.specific.peaks	699	roadmap_epigenomics	0	0.274419	1804	426	1097	554	1097	692	17139	11357	29606	roadmap_epigenomics H3K4me3	NA	NA	H3K4me3	NA	NA	E066-H3K4me3.narrowPeak	92123	1	1
GliaHrn.specific.peaks	794	roadmap_epigenomics	0	0.279318	1762	426	1085	567	1085	693	16654	11399	30091	roadmap_epigenomics H3K4me3	NA	NA	H3K4me3	NA	NA	E080-H3K4me3.narrowPeak	34360	1	1
GliaHrn.specific.peaks	210	roadmap_epigenomics	0	0.279753	1753	426	1083	572	1083	694	16574	11408	30171	roadmap_epigenomics H3K4me2	NA	NA	H3K4me2	NA	NA	E005-H3K4me2.narrowPeak	62088	1	1
GliaHrn.specific.peaks	390	roadmap_epigenomics	0	0.273968	1795	426	1099	558	1099	694	17094	11366	29651	roadmap_epigenomics H3K9ac	NA	NA	H3K9ac	NA	NA	E019-H3K9ac.narrowPeak	72303	1	1
GliaHrn.specific.peaks	1153	roadmap_epigenomics	0	0.272833	1790	426	1105	559	1105	697	17104	11371	29641	roadmap_epigenomics H3K9ac	NA	NA	H3K9ac	NA	NA	E122-H3K9ac.narrowPeak	64268	1	1
GliaHrn.specific.peaks	916	roadmap_epigenomics	0	0.281766	1670	426	1072	597	1072	698	15907	11491	30838	roadmap_epigenomics H3K4me3	NA	NA	H3K4me3	NA	NA	E094-H3K4me3.narrowPeak	88048	1	1
GliaHrn.specific.peaks	946	roadmap_epigenomics	0	0.278834	1716	426	1086	582	1086	698	16347	11445	30398	roadmap_epigenomics H3K4me3	NA	NA	H3K4me3	NA	NA	E098-H3K4me3.narrowPeak	57341	1	1
GliaHrn.specific.peaks	361	roadmap_epigenomics	0	0.304551	1505	426	1012	658	1012	699	13918	11656	32827	roadmap_epigenomics H3K23ac	NA	NA	H3K23ac	NA	NA	E017-H3K23ac.narrowPeak	154421	1	1
GliaHrn.specific.peaks	163	roadmap_epigenomics	0	0.279863	1684	426	1082	591	1082	700	16079	11477	30666	roadmap_epigenomics H3K4me3	NA	NA	H3K4me3	NA	NA	E003-H3K4me3.narrowPeak	42194	1	1
GliaHrn.specific.peaks	563	roadmap_epigenomics	0	0.28174	1656	426	1073	602	1073	700	15807	11505	30938	roadmap_epigenomics H3K4me3	NA	NA	H3K4me3	NA	NA	E045-H3K4me3.narrowPeak	50471	1	1
GliaHrn.specific.peaks	177	roadmap_epigenomics	0	0.305615	1469	426	1009	668	1009	701	13619	11692	33126	roadmap_epigenomics H2BK120ac	NA	NA	H2BK120ac	NA	NA	E004-H2BK120ac.narrowPeak	149554	1	1
GliaHrn.specific.peaks	150	roadmap_epigenomics	0	0.457653	412	426	616	1067	1067	703	3083	12749	43662	roadmap_epigenomics H2BK15ac	NA	NA	H2BK15ac	NA	NA	E003-H2BK15ac.narrowPeak	56913	1	1
GliaHrn.specific.peaks	961	roadmap_epigenomics	0	0.273791	1707	426	1101	586	1101	704	16477	11454	30268	roadmap_epigenomics H3K4me3	NA	NA	H3K4me3	NA	NA	E100-H3K4me3.narrowPeak	39277	1	1
GliaHrn.specific.peaks	1074	roadmap_epigenomics	0	0.299295	1503	426	1028	659	1028	704	14074	11658	32671	roadmap_epigenomics H3K27ac	NA	NA	H3K27ac	NA	NA	E116-H3K27ac.narrowPeak	78948	1	1
GliaHrn.specific.peaks	1196	roadmap_epigenomics	0	0.285508	1585	426	1066	625	1066	706	15152	11576	31593	roadmap_epigenomics H3K27ac	NA	NA	H3K27ac	NA	NA	E126-H3K27ac.narrowPeak	91281	1	1
GliaHrn.specific.peaks	880	roadmap_epigenomics	0	0.270214	1719	426	1115	580	1115	707	16704	11442	30041	roadmap_epigenomics H3K4me3	NA	NA	H3K4me3	NA	NA	E090-H3K4me3.narrowPeak	35082	1	1
GliaHrn.specific.peaks	286	roadmap_epigenomics	0	0.344552	1090	426	869	830	869	708	9707	12071	37038	roadmap_epigenomics H3K56ac	NA	NA	H3K56ac	NA	NA	E008-H3K56ac.narrowPeak	164608	1	1
GliaHrn.specific.peaks	205	roadmap_epigenomics	0	0.289445	1526	426	1055	646	1055	709	14577	11635	32168	roadmap_epigenomics H3K27ac	NA	NA	H3K27ac	NA	NA	E005-H3K27ac.narrowPeak	123632	1	1
GliaHrn.specific.peaks	294	roadmap_epigenomics	0	0.342653	1092	426	872	828	872	709	9765	12069	36980	roadmap_epigenomics H4K8ac	NA	NA	H4K8ac	NA	NA	E008-H4K8ac.narrowPeak	139487	1	1
GliaHrn.specific.peaks	828	roadmap_epigenomics	0	0.271266	1689	426	1111	590	1111	709	16446	11472	30299	roadmap_epigenomics H3K4me3	NA	NA	H3K4me3	NA	NA	E084-H3K4me3.narrowPeak	40172	1	1
GliaHrn.specific.peaks	1093	roadmap_epigenomics	0	0.278336	1630	426	1088	612	1088	709	15745	11531	31000	roadmap_epigenomics H3K9ac	NA	NA	H3K9ac	NA	NA	E117-H3K9ac.narrowPeak	64459	1	1
GliaHrn.specific.peaks	1099	roadmap_epigenomics	0	0.360907	967	426	818	883	883	709	8421	12194	38324	roadmap_epigenomics H3K27me3	NA	NA	H3K27me3	NA	NA	E118-H3K27me3.narrowPeak	110883	1	1
GliaHrn.specific.peaks	72	jaspar_motifs	0	0.506662	232	426	575	1130	1130	710	1599	12929	45146	jaspar_motifs	NA	NA	NA	NA	NA	NHLH1.bed	9256	1	1
GliaHrn.specific.peaks	503	roadmap_epigenomics	0	0.272829	1656	426	1106	602	1106	711	16145	11505	30600	roadmap_epigenomics H3K4me3	NA	NA	H3K4me3	NA	NA	E035-H3K4me3.narrowPeak	47642	1	1
GliaHrn.specific.peaks	510	roadmap_epigenomics	0	0.281488	1557	426	1074	634	1074	711	15090	11604	31655	roadmap_epigenomics H3K27ac	NA	NA	H3K27ac	NA	NA	E037-H3K27ac.narrowPeak	75680	1	1
GliaHrn.specific.peaks	426	roadmap_epigenomics	0	0.273752	1604	426	1102	621	1102	716	15727	11557	31018	roadmap_epigenomics H3K4me3	NA	NA	H3K4me3	NA	NA	E024-H3K4me3.narrowPeak	73659	1	1
GliaHrn.specific.peaks	1140	roadmap_epigenomics	0	0.343231	1048	426	871	851	871	716	9411	12113	37334	roadmap_epigenomics H3K79me2	NA	NA	H3K79me2	NA	NA	E121-H3K79me2.narrowPeak	258627	1	1
GliaHrn.specific.peaks	1152	roadmap_epigenomics	0	0.33993	1064	426	883	839	883	716	9609	12097	37136	roadmap_epigenomics H3K79me2	NA	NA	H3K79me2	NA	NA	E122-H3K79me2.narrowPeak	181710	1	1
GliaHrn.specific.peaks	259	roadmap_epigenomics	0	0.273457	1585	426	1103	625	1103	718	15597	11576	31148	roadmap_epigenomics H3K4me3	NA	NA	H3K4me3	NA	NA	E007-H3K4me3.narrowPeak	87860	1	1
GliaHrn.specific.peaks	821	roadmap_epigenomics	0	0.24769	1803	426	1175	555	1175	719	18259	11358	28486	roadmap_epigenomics	NA	NA	NA	NA	NA	E084-DNase.hotspot.all.peaks.bed	97163	1	1
GliaHrn.specific.peaks	1151	roadmap_epigenomics	0	0.264382	1648	426	1127	605	1127	719	16420	11513	30325	roadmap_epigenomics H3K4me3	NA	NA	H3K4me3	NA	NA	E122-H3K4me3.narrowPeak	43758	1	1
GliaHrn.specific.peaks	140	roadmap_epigenomics	0	0.271241	1601	426	1112	622	1112	720	15801	11560	30944	roadmap_epigenomics H3K4me3	NA	NA	H3K4me3	NA	NA	E002-H3K4me3.narrowPeak	147595	1	1
GliaHrn.specific.peaks	246	roadmap_epigenomics	0	0.344675	1008	426	866	867	867	720	9067	12153	37678	roadmap_epigenomics H2BK120ac	NA	NA	H2BK120ac	NA	NA	E007-H2BK120ac.narrowPeak	115014	1	1
GliaHrn.specific.peaks	148	roadmap_epigenomics	0	0.409703	459	426	687	1051	1051	721	3789	12702	42956	roadmap_epigenomics H2BK120ac	NA	NA	H2BK120ac	NA	NA	E003-H2BK120ac.narrowPeak	62852	1	1
GliaHrn.specific.peaks	211	roadmap_epigenomics	0	0.272228	1563	426	1110	631	1110	722	15479	11598	31266	roadmap_epigenomics H3K4me3	NA	NA	H3K4me3	NA	NA	E005-H3K4me3.narrowPeak	88921	1	1
GliaHrn.specific.peaks	922	roadmap_epigenomics	0	0.266271	1625	426	1126	613	1126	722	16174	11536	30571	roadmap_epigenomics H3K4me3	NA	NA	H3K4me3	NA	NA	E095-H3K4me3.narrowPeak	41783	1	1
GliaHrn.specific.peaks	663	roadmap_epigenomics	0	0.260883	1636	426	1139	610	1139	725	16473	11525	30272	roadmap_epigenomics H3K27ac	NA	NA	H3K27ac	NA	NA	E059-H3K27ac.narrowPeak	103962	1	1
GliaHrn.specific.peaks	818	roadmap_epigenomics	0	0.256685	1659	426	1152	601	1152	726	16818	11502	29927	roadmap_epigenomics H3K4me3	NA	NA	H3K4me3	NA	NA	E083-H3K4me3.narrowPeak	112130	1	1
GliaHrn.specific.peaks	928	roadmap_epigenomics	0	0.266886	1574	426	1123	629	1123	726	15768	11587	30977	roadmap_epigenomics H3K4me3	NA	NA	H3K4me3	NA	NA	E096-H3K4me3.narrowPeak	96339	1	1
GliaHrn.specific.peaks	1115	roadmap_epigenomics	0	0.262687	1611	426	1136	618	1136	727	16213	11550	30532	roadmap_epigenomics H3K4me3	NA	NA	H3K4me3	NA	NA	E119-H3K4me3.narrowPeak	41337	1	1
GliaHrn.specific.peaks	1117	roadmap_epigenomics	0	0.25967	1608	426	1142	619	1142	729	16313	11553	30432	roadmap_epigenomics H3K9ac	NA	NA	H3K9ac	NA	NA	E119-H3K9ac.narrowPeak	82099	1	1
GliaHrn.specific.peaks	1062	roadmap_epigenomics	0	0.280587	1417	426	1080	685	1080	730	14057	11744	32688	roadmap_epigenomics H3K27ac	NA	NA	H3K27ac	NA	NA	E115-H3K27ac.narrowPeak	105349	1	1
GliaHrn.specific.peaks	178	roadmap_epigenomics	0	0.362557	710	426	808	958	958	731	6353	12451	40392	roadmap_epigenomics H2BK15ac	NA	NA	H2BK15ac	NA	NA	E004-H2BK15ac.narrowPeak	83213	1	1
GliaHrn.specific.peaks	852	roadmap_epigenomics	0	0.262036	1562	426	1137	632	1137	732	15869	11599	30876	roadmap_epigenomics H3K4me3	NA	NA	H3K4me3	NA	NA	E087-H3K4me3.narrowPeak	35953	1	1
GliaHrn.specific.peaks	982	roadmap_epigenomics	0	0.252527	1636	426	1161	610	1161	732	16822	11525	29923	roadmap_epigenomics H3K9ac	NA	NA	H3K9ac	NA	NA	E103-H3K9ac.narrowPeak	111505	1	1
GliaHrn.specific.peaks	172	roadmap_epigenomics	0	0.332626	1019	426	910	862	910	733	9418	12142	37327	roadmap_epigenomics H4K91ac	NA	NA	H4K91ac	NA	NA	E003-H4K91ac.narrowPeak	106841	1	1
GliaHrn.specific.peaks	238	roadmap_epigenomics	0	0.256808	1601	426	1151	622	1151	733	16378	11560	30367	roadmap_epigenomics H3K9ac	NA	NA	H3K9ac	NA	NA	E006-H3K9ac.narrowPeak	193126	1	1
GliaHrn.specific.peaks	679	roadmap_epigenomics	0	0.267442	1510	426	1122	651	1122	733	15259	11651	31486	roadmap_epigenomics H3K4me3	NA	NA	H3K4me3	NA	NA	E062-H3K4me3.narrowPeak	34385	1	1
GliaHrn.specific.peaks	306	roadmap_epigenomics	0	0.251091	1612	426	1166	617	1166	736	16702	11549	30043	roadmap_epigenomics H3K4me3	NA	NA	H3K4me3	NA	NA	E010-H3K4me3.narrowPeak	37783	1	1
GliaHrn.specific.peaks	325	roadmap_epigenomics	0	0.263949	1508	426	1129	653	1129	736	15379	11653	31366	roadmap_epigenomics H3K4me3	NA	NA	H3K4me3	NA	NA	E013-H3K4me3.narrowPeak	28039	1	1
GliaHrn.specific.peaks	1066	roadmap_epigenomics	0	0.268058	1498	426	1121	660	1121	736	15143	11663	31602	roadmap_epigenomics H3K4me2	NA	NA	H3K4me2	NA	NA	E115-H3K4me2.narrowPeak	70889	1	1
GliaHrn.specific.peaks	170	roadmap_epigenomics	0	0.262927	1512	426	1135	650	1135	737	15450	11649	31295	roadmap_epigenomics H4K5ac	NA	NA	H4K5ac	NA	NA	E003-H4K5ac.narrowPeak	130660	1	1
GliaHrn.specific.peaks	289	roadmap_epigenomics	0	0.255614	1577	426	1156	628	1156	737	16245	11584	30500	roadmap_epigenomics H3K9ac	NA	NA	H3K9ac	NA	NA	E008-H3K9ac.narrowPeak	146435	1	1
GliaHrn.specific.peaks	525	roadmap_epigenomics	0	0.314842	1139	426	977	811	977	738	10813	12022	35932	roadmap_epigenomics H3K36me3	NA	NA	H3K36me3	NA	NA	E039-H3K36me3.narrowPeak	205714	1	1
GliaHrn.specific.peaks	293	roadmap_epigenomics	0	0.319797	1092	426	965	828	965	740	10309	12069	36436	roadmap_epigenomics H4K5ac	NA	NA	H4K5ac	NA	NA	E008-H4K5ac.narrowPeak	136759	1	1
GliaHrn.specific.peaks	871	roadmap_epigenomics	0	0.252417	1560	426	1163	633	1163	741	16248	11601	30497	roadmap_epigenomics H3K4me3	NA	NA	H3K4me3	NA	NA	E089-H3K4me3.narrowPeak	32267	1	1
GliaHrn.specific.peaks	523	roadmap_epigenomics	0	0.269967	1419	426	1117	684	1117	742	14455	11742	32290	roadmap_epigenomics H3K27ac	NA	NA	H3K27ac	NA	NA	E039-H3K27ac.narrowPeak	79886	1	1
GliaHrn.specific.peaks	494	roadmap_epigenomics	0	0.276049	1351	426	1093	714	1093	744	13696	11810	33049	roadmap_epigenomics H3K27ac	NA	NA	H3K27ac	NA	NA	E034-H3K27ac.narrowPeak	78921	1	1
GliaHrn.specific.peaks	553	roadmap_epigenomics	0	0.274629	1353	426	1096	713	1096	745	13762	11808	32983	roadmap_epigenomics H3K27ac	NA	NA	H3K27ac	NA	NA	E044-H3K27ac.narrowPeak	85228	1	1
GliaHrn.specific.peaks	1041	roadmap_epigenomics	0	0.259406	1480	426	1145	665	1145	745	15340	11681	31405	roadmap_epigenomics H3K4me3	NA	NA	H3K4me3	NA	NA	E112-H3K4me3.narrowPeak	28788	1	1
GliaHrn.specific.peaks	1226	roadmap_epigenomics	0	0.252442	1517	426	1162	648	1162	745	15913	11644	30832	roadmap_epigenomics H3K4me3	NA	NA	H3K4me3	NA	NA	E128-H3K4me3.narrowPeak	38040	1	1
GliaHrn.specific.peaks	269	roadmap_epigenomics	0	0.417974	221	426	675	1138	1138	746	1835	12940	44910	roadmap_epigenomics H2AK5ac	NA	NA	H2AK5ac	NA	NA	E008-H2AK5ac.narrowPeak	27219	1	1
GliaHrn.specific.peaks	1201	roadmap_epigenomics	0	0.247731	1538	426	1174	642	1174	747	16276	11623	30469	roadmap_epigenomics H3K4me3	NA	NA	H3K4me3	NA	NA	E126-H3K4me3.narrowPeak	53084	1	1
GliaHrn.specific.peaks	167	roadmap_epigenomics	0	0.250562	1507	426	1167	654	1167	749	15913	11654	30832	roadmap_epigenomics H3K9ac	NA	NA	H3K9ac	NA	NA	E003-H3K9ac.narrowPeak	90320	1	1
GliaHrn.specific.peaks	942	roadmap_epigenomics	0	0.250062	1507	426	1168	654	1168	749	15934	11654	30811	roadmap_epigenomics H3K27ac	NA	NA	H3K27ac	NA	NA	E098-H3K27ac.narrowPeak	102307	1	1
GliaHrn.specific.peaks	11	jaspar_motifs	0	0.428241	169	426	660	1163	1163	750	1378	12992	45367	jaspar_motifs	NA	NA	NA	NA	NA	E2F1.bed	9797	1	1
GliaHrn.specific.peaks	300	roadmap_epigenomics	0	0.247211	1521	426	1178	647	1178	750	16165	11640	30580	roadmap_epigenomics H3K4me3	NA	NA	H3K4me3	NA	NA	E009-H3K4me3.narrowPeak	38862	1	1
GliaHrn.specific.peaks	520	roadmap_epigenomics	0	0.258004	1448	426	1147	676	1147	750	15143	11713	31602	roadmap_epigenomics H3K4me3	NA	NA	H3K4me3	NA	NA	E038-H3K4me3.narrowPeak	51945	1	1
GliaHrn.specific.peaks	1129	roadmap_epigenomics	0	0.245981	1527	426	1181	645	1181	751	16265	11634	30480	roadmap_epigenomics H3K9ac	NA	NA	H3K9ac	NA	NA	E120-H3K9ac.narrowPeak	64700	1	1
GliaHrn.specific.peaks	1202	roadmap_epigenomics	0	0.329826	877	426	923	904	923	751	8318	12284	38427	roadmap_epigenomics H3K79me2	NA	NA	H3K79me2	NA	NA	E126-H3K79me2.narrowPeak	155868	1	1
GliaHrn.specific.peaks	226	roadmap_epigenomics	0	0.295379	1193	426	1037	793	1037	752	11795	11968	34950	roadmap_epigenomics H2BK5ac	NA	NA	H2BK5ac	NA	NA	E006-H2BK5ac.narrowPeak	169034	1	1
GliaHrn.specific.peaks	406	roadmap_epigenomics	0	0.257967	1431	426	1148	681	1148	752	15009	11730	31736	roadmap_epigenomics H3K4me3	NA	NA	H3K4me3	NA	NA	E021-H3K4me3.narrowPeak	38907	1	1
GliaHrn.specific.peaks	543	roadmap_epigenomics	0	0.291471	1213	426	1049	782	1049	752	12076	11948	34669	roadmap_epigenomics H3K36me3	NA	NA	H3K36me3	NA	NA	E042-H3K36me3.narrowPeak	199475	1	1
GliaHrn.specific.peaks	568	roadmap_epigenomics	0	0.269773	1355	426	1118	711	1118	752	13952	11806	32793	roadmap_epigenomics H3K27ac	NA	NA	H3K27ac	NA	NA	E046-H3K27ac.narrowPeak	68418	1	1
GliaHrn.specific.peaks	190	roadmap_epigenomics	0	0.334509	785	426	902	932	932	753	7451	12376	39294	roadmap_epigenomics H3K79me2	NA	NA	H3K79me2	NA	NA	E004-H3K79me2.narrowPeak	172090	1	1
GliaHrn.specific.peaks	498	roadmap_epigenomics	0	0.255801	1446	426	1155	677	1155	753	15215	11715	31530	roadmap_epigenomics H3K4me3	NA	NA	H3K4me3	NA	NA	E034-H3K4me3.narrowPeak	37099	1	1
GliaHrn.specific.peaks	541	roadmap_epigenomics	0	0.2632	1378	426	1133	701	1133	753	14381	11783	32364	roadmap_epigenomics H3K27ac	NA	NA	H3K27ac	NA	NA	E042-H3K27ac.narrowPeak	68957	1	1
GliaHrn.specific.peaks	767	roadmap_epigenomics	0	0.241241	1544	426	1194	640	1194	753	16606	11617	30139	roadmap_epigenomics H3K9ac	NA	NA	H3K9ac	NA	NA	E076-H3K9ac.narrowPeak	60933	1	1
GliaHrn.specific.peaks	166	roadmap_epigenomics	0	0.372193	414	426	773	1066	1066	755	3752	12747	42993	roadmap_epigenomics H3K79me2	NA	NA	H3K79me2	NA	NA	E003-H3K79me2.narrowPeak	125058	1	1
GliaHrn.specific.peaks	334	roadmap_epigenomics	0	0.272523	1307	426	1109	738	1109	758	13465	11854	33280	roadmap_epigenomics H3K27ac	NA	NA	H3K27ac	NA	NA	E015-H3K27ac.narrowPeak	106171	1	1
GliaHrn.specific.peaks	1092	roadmap_epigenomics	0	0.308001	1050	426	998	849	998	758	10268	12111	36477	roadmap_epigenomics H3K79me2	NA	NA	H3K79me2	NA	NA	E117-H3K79me2.narrowPeak	176925	1	1
GliaHrn.specific.peaks	1079	roadmap_epigenomics	0	0.251959	1416	426	1164	686	1164	759	15129	11745	31616	roadmap_epigenomics H3K4me3	NA	NA	H3K4me3	NA	NA	E116-H3K4me3.narrowPeak	76188	1	1
GliaHrn.specific.peaks	1164	roadmap_epigenomics	0	0.254489	1405	426	1159	692	1159	759	14938	11756	31807	roadmap_epigenomics H3K4me3	NA	NA	H3K4me3	NA	NA	E123-H3K4me3.narrowPeak	62732	1	1
GliaHrn.specific.peaks	1227	roadmap_epigenomics	0	0.312574	1018	426	987	863	987	759	9886	12143	36859	roadmap_epigenomics H3K79me2	NA	NA	H3K79me2	NA	NA	E128-H3K79me2.narrowPeak	160156	1	1
GliaHrn.specific.peaks	1228	roadmap_epigenomics	0	0.24308	1470	426	1188	667	1188	760	15937	11691	30808	roadmap_epigenomics H3K9ac	NA	NA	H3K9ac	NA	NA	E128-H3K9ac.narrowPeak	50427	1	1
GliaHrn.specific.peaks	20	jaspar_motifs	0	0.406689	151	426	692	1168	1168	762	1297	13010	45448	jaspar_motifs	NA	NA	NA	NA	NA	Egr1.bed	6138	1	1
GliaHrn.specific.peaks	1061	roadmap_epigenomics	0	0.251664	1400	426	1165	695	1165	762	15011	11761	31734	roadmap_epigenomics H2A.Z	NA	NA	H2A.Z	NA	NA	E115-H2A.Z.narrowPeak	84955	1	1
GliaHrn.specific.peaks	948	roadmap_epigenomics	0	0.281207	1203	426	1078	788	1078	764	12317	11958	34428	roadmap_epigenomics H3K27ac	NA	NA	H3K27ac	NA	NA	E099-H3K27ac.narrowPeak	75584	1	1
GliaHrn.specific.peaks	1027	roadmap_epigenomics	0	0.241393	1455	426	1193	675	1193	765	15889	11706	30856	roadmap_epigenomics H3K4me3	NA	NA	H3K4me3	NA	NA	E110-H3K4me3.narrowPeak	51780	1	1
GliaHrn.specific.peaks	907	roadmap_epigenomics	0	0.244664	1415	426	1184	687	1184	766	15423	11746	31322	roadmap_epigenomics H3K4me3	NA	NA	H3K4me3	NA	NA	E093-H3K4me3.narrowPeak	37430	1	1
GliaHrn.specific.peaks	845	roadmap_epigenomics	0	0.234971	1431	426	1201	681	1201	769	15976	11730	30769	roadmap_epigenomics H3K4me3	NA	NA	H3K4me3	NA	NA	E086-H3K4me3.narrowPeak	45295	1	1
GliaHrn.specific.peaks	1105	roadmap_epigenomics	0	0.24595	1369	426	1182	704	1182	771	14990	11792	31755	roadmap_epigenomics H3K9ac	NA	NA	H3K9ac	NA	NA	E118-H3K9ac.narrowPeak	55312	1	1
GliaHrn.specific.peaks	295	roadmap_epigenomics	0	0.330248	684	426	921	968	968	772	6655	12477	40090	roadmap_epigenomics H4K91ac	NA	NA	H4K91ac	NA	NA	E008-H4K91ac.narrowPeak	81378	1	1
GliaHrn.specific.peaks	693	roadmap_epigenomics	0	0.242087	1382	426	1191	698	1191	772	15260	11779	31485	roadmap_epigenomics H3K4me3	NA	NA	H3K4me3	NA	NA	E065-H3K4me3.narrowPeak	39937	1	1
GliaHrn.specific.peaks	646	roadmap_epigenomics	0	0.241238	1388	426	1195	697	1195	773	15346	11773	31399	roadmap_epigenomics	NA	NA	NA	NA	NA	E057-DNase.hotspot.all.peaks.bed	102198	1	1
GliaHrn.specific.peaks	533	roadmap_epigenomics	0	0.247282	1344	426	1177	720	1177	774	14727	11817	32018	roadmap_epigenomics H3K4me3	NA	NA	H3K4me3	NA	NA	E040-H3K4me3.narrowPeak	63506	1	1
GliaHrn.specific.peaks	1068	roadmap_epigenomics	0	0.290367	1055	426	1051	844	1051	774	10791	12106	35954	roadmap_epigenomics H3K79me2	NA	NA	H3K79me2	NA	NA	E115-H3K79me2.narrowPeak	200287	1	1
GliaHrn.specific.peaks	187	roadmap_epigenomics	0	0.243113	1354	426	1187	712	1187	775	14983	11807	31762	roadmap_epigenomics H3K4me2	NA	NA	H3K4me2	NA	NA	E004-H3K4me2.narrowPeak	59077	1	1
GliaHrn.specific.peaks	462	roadmap_epigenomics	0	0.248103	1329	426	1173	725	1173	775	14568	11832	32177	roadmap_epigenomics H3K4me3	NA	NA	H3K4me3	NA	NA	E029-H3K4me3.narrowPeak	29603	1	1
GliaHrn.specific.peaks	853	roadmap_epigenomics	0	0.231496	1409	426	1209	690	1209	775	15950	11752	30795	roadmap_epigenomics H3K9ac	NA	NA	H3K9ac	NA	NA	E087-H3K9ac.narrowPeak	62373	1	1
GliaHrn.specific.peaks	402	roadmap_epigenomics	0	0.323695	687	426	935	967	967	776	6797	12474	39948	roadmap_epigenomics H3K27ac	NA	NA	H3K27ac	NA	NA	E021-H3K27ac.narrowPeak	103600	1	1
GliaHrn.specific.peaks	1203	roadmap_epigenomics	0	0.237768	1375	426	1199	703	1199	776	15387	11786	31358	roadmap_epigenomics H3K9ac	NA	NA	H3K9ac	NA	NA	E126-H3K9ac.narrowPeak	50774	1	1
GliaHrn.specific.peaks	369	roadmap_epigenomics	0	0.255399	1290	426	1157	748	1157	777	13953	11871	32792	roadmap_epigenomics H3K56ac	NA	NA	H3K56ac	NA	NA	E017-H3K56ac.narrowPeak	109771	1	1
GliaHrn.specific.peaks	489	roadmap_epigenomics	0	0.243268	1345	426	1185	719	1185	777	14901	11816	31844	roadmap_epigenomics H3K4me3	NA	NA	H3K4me3	NA	NA	E033-H3K4me3.narrowPeak	42900	1	1
GliaHrn.specific.peaks	848	roadmap_epigenomics	0	0.246516	1328	426	1180	726	1180	777	14624	11833	32121	roadmap_epigenomics H3K27ac	NA	NA	H3K27ac	NA	NA	E087-H3K27ac.narrowPeak	71320	1	1
GliaHrn.specific.peaks	156	roadmap_epigenomics	0	0.275312	1112	426	1094	820	1094	780	11736	12049	35009	roadmap_epigenomics H3K23me2	NA	NA	H3K23me2	NA	NA	E003-H3K23me2.narrowPeak	95679	1	1
GliaHrn.specific.peaks	578	roadmap_epigenomics	0	0.242385	1323	426	1190	728	1190	781	14752	11838	31993	roadmap_epigenomics H3K4me3	NA	NA	H3K4me3	NA	NA	E047-H3K4me3.narrowPeak	39646	1	1
GliaHrn.specific.peaks	332	roadmap_epigenomics	0	0.233062	1348	426	1205	716	1205	782	15365	11813	31380	roadmap_epigenomics H3K9ac	NA	NA	H3K9ac	NA	NA	E014-H3K9ac.narrowPeak	74764	1	1
GliaHrn.specific.peaks	514	roadmap_epigenomics	0	0.242553	1313	426	1189	736	1189	784	14660	11848	32085	roadmap_epigenomics H3K4me3	NA	NA	H3K4me3	NA	NA	E037-H3K4me3.narrowPeak	49582	1	1
GliaHrn.specific.peaks	1080	roadmap_epigenomics	0	0.284879	1031	426	1068	858	1068	784	10742	12130	36003	roadmap_epigenomics H3K79me2	NA	NA	H3K79me2	NA	NA	E116-H3K79me2.narrowPeak	158058	1	1
GliaHrn.specific.peaks	559	roadmap_epigenomics	0	0.249125	1261	426	1169	760	1169	785	13950	11900	32795	roadmap_epigenomics H3K27ac	NA	NA	H3K27ac	NA	NA	E045-H3K27ac.narrowPeak	75483	1	1
GliaHrn.specific.peaks	1081	roadmap_epigenomics	0	0.246684	1284	426	1179	752	1179	786	14244	11877	32501	roadmap_epigenomics H3K9ac	NA	NA	H3K9ac	NA	NA	E116-H3K9ac.narrowPeak	50587	1	1
GliaHrn.specific.peaks	1159	roadmap_epigenomics	0	0.257789	1208	426	1149	783	1149	786	13165	11953	33580	roadmap_epigenomics H3K27ac	NA	NA	H3K27ac	NA	NA	E123-H3K27ac.narrowPeak	72795	1	1
GliaHrn.specific.peaks	585	roadmap_epigenomics	0	0.238771	1305	426	1196	740	1196	787	14750	11856	31995	roadmap_epigenomics H3K4me3	NA	NA	H3K4me3	NA	NA	E048-H3K4me3.narrowPeak	54033	1	1
GliaHrn.specific.peaks	581	roadmap_epigenomics	0	0.249034	1233	426	1170	775	1170	790	13712	11928	33033	roadmap_epigenomics H3K27ac	NA	NA	H3K27ac	NA	NA	E048-H3K27ac.narrowPeak	60903	1	1
GliaHrn.specific.peaks	353	roadmap_epigenomics	0	0.270513	1085	426	1114	833	1114	791	11655	12076	35090	roadmap_epigenomics H2AK9ac	NA	NA	H2AK9ac	NA	NA	E017-H2AK9ac.narrowPeak	85399	1	1
GliaHrn.specific.peaks	477	roadmap_epigenomics	0	0.255104	1186	426	1158	796	1158	793	13073	11975	33672	roadmap_epigenomics H3K27ac	NA	NA	H3K27ac	NA	NA	E032-H3K27ac.narrowPeak	65749	1	1
GliaHrn.specific.peaks	481	roadmap_epigenomics	0	0.235983	1284	426	1200	752	1200	793	14687	11877	32058	roadmap_epigenomics H3K4me3	NA	NA	H3K4me3	NA	NA	E032-H3K4me3.narrowPeak	31445	1	1
GliaHrn.specific.peaks	253	roadmap_epigenomics	0	0.257552	1152	426	1150	807	1150	794	12686	12009	34059	roadmap_epigenomics H3K27ac	NA	NA	H3K27ac	NA	NA	E007-H3K27ac.narrowPeak	78152	1	1
GliaHrn.specific.peaks	277	roadmap_epigenomics	0	0.334178	456	426	904	1053	1053	794	4534	12705	42211	roadmap_epigenomics H3K23ac	NA	NA	H3K23ac	NA	NA	E008-H3K23ac.narrowPeak	83800	1	1
GliaHrn.specific.peaks	1128	roadmap_epigenomics	0	0.302838	762	426	1016	940	1016	794	7886	12399	38859	roadmap_epigenomics H3K79me2	NA	NA	H3K79me2	NA	NA	E120-H3K79me2.narrowPeak	153919	1	1
GliaHrn.specific.peaks	889	roadmap_epigenomics	0	0.234266	1279	426	1203	755	1203	795	14717	11882	32028	roadmap_epigenomics H3K4me3	NA	NA	H3K4me3	NA	NA	E091-H3K4me3.narrowPeak	33506	1	1
GliaHrn.specific.peaks	952	roadmap_epigenomics	0	0.234465	1269	426	1202	758	1202	795	14621	11892	32124	roadmap_epigenomics H3K4me3	NA	NA	H3K4me3	NA	NA	E099-H3K4me3.narrowPeak	38267	1	1
GliaHrn.specific.peaks	1098	roadmap_epigenomics	0	0.243213	1221	426	1186	778	1186	797	13837	11940	32908	roadmap_epigenomics H3K27ac	NA	NA	H3K27ac	NA	NA	E118-H3K27ac.narrowPeak	71774	1	1
GliaHrn.specific.peaks	272	roadmap_epigenomics	0	0.313796	606	426	982	993	993	800	6232	12555	40513	roadmap_epigenomics H2BK15ac	NA	NA	H2BK15ac	NA	NA	E008-H2BK15ac.narrowPeak	52215	1	1
GliaHrn.specific.peaks	176	roadmap_epigenomics	0	0.349861	233	426	848	1129	1129	801	2290	12928	44455	roadmap_epigenomics H2AK5ac	NA	NA	H2AK5ac	NA	NA	E004-H2AK5ac.narrowPeak	52936	1	1
GliaHrn.specific.peaks	288	roadmap_epigenomics	0	0.34193	337	426	876	1101	1101	801	3336	12824	43409	roadmap_epigenomics H3K79me2	NA	NA	H3K79me2	NA	NA	E008-H3K79me2.narrowPeak	81582	1	1
GliaHrn.specific.peaks	1000	roadmap_epigenomics	0	0.229137	1254	426	1213	764	1213	801	14720	11907	32025	roadmap_epigenomics H3K4me3	NA	NA	H3K4me3	NA	NA	E106-H3K4me3.narrowPeak	68911	1	1
GliaHrn.specific.peaks	1022	roadmap_epigenomics	0	0.231555	1240	426	1208	770	1208	801	14490	11921	32255	roadmap_epigenomics H3K4me3	NA	NA	H3K4me3	NA	NA	E109-H3K4me3.narrowPeak	65120	1	1
GliaHrn.specific.peaks	572	roadmap_epigenomics	0	0.229819	1228	426	1212	776	1212	805	14458	11933	32287	roadmap_epigenomics H3K4me3	NA	NA	H3K4me3	NA	NA	E046-H3K4me3.narrowPeak	33282	1	1
GliaHrn.specific.peaks	453	roadmap_epigenomics	0	0.227488	1227	426	1216	777	1216	806	14551	11934	32194	roadmap_epigenomics H3K4me3	NA	NA	H3K4me3	NA	NA	E028-H3K4me3.narrowPeak	55009	1	1
GliaHrn.specific.peaks	155	roadmap_epigenomics	0	0.348089	219	426	857	1140	1140	808	2167	12942	44578	roadmap_epigenomics H3K23ac	NA	NA	H3K23ac	NA	NA	E003-H3K23ac.narrowPeak	29397	1	1
GliaHrn.specific.peaks	256	roadmap_epigenomics	0	0.321366	460	426	955	1050	1050	810	4735	12701	42010	roadmap_epigenomics H3K4ac	NA	NA	H3K4ac	NA	NA	E007-H3K4ac.narrowPeak	45606	1	1
GliaHrn.specific.peaks	313	roadmap_epigenomics	0	0.223734	1205	426	1218	787	1218	810	14518	11956	32227	roadmap_epigenomics H3K9ac	NA	NA	H3K9ac	NA	NA	E011-H3K9ac.narrowPeak	58342	1	1
GliaHrn.specific.peaks	521	roadmap_epigenomics	0	0.228257	1167	426	1214	803	1214	814	13971	11994	32774	roadmap_epigenomics H3K9ac	NA	NA	H3K9ac	NA	NA	E038-H3K9ac.narrowPeak	68734	1	1
GliaHrn.specific.peaks	181	roadmap_epigenomics	0	0.278159	790	426	1090	929	1090	815	8728	12371	38017	roadmap_epigenomics H3K23ac	NA	NA	H3K23ac	NA	NA	E004-H3K23ac.narrowPeak	111614	1	1
GliaHrn.specific.peaks	529	roadmap_epigenomics	0	0.233756	1130	426	1204	815	1204	815	13399	12031	33346	roadmap_epigenomics H3K27ac	NA	NA	H3K27ac	NA	NA	E040-H3K27ac.narrowPeak	50723	1	1
GliaHrn.specific.peaks	193	roadmap_epigenomics	0	0.227911	1141	426	1215	810	1215	817	13745	12020	33000	roadmap_epigenomics H4K8ac	NA	NA	H4K8ac	NA	NA	E004-H4K8ac.narrowPeak	131599	1	1
GliaHrn.specific.peaks	1166	roadmap_epigenomics	0	0.231671	1124	426	1207	817	1207	817	13429	12037	33316	roadmap_epigenomics H3K9ac	NA	NA	H3K9ac	NA	NA	E123-H3K9ac.narrowPeak	48162	1	1
GliaHrn.specific.peaks	846	roadmap_epigenomics	0	0.201437	1168	426	1227	802	1227	818	15235	11993	31510	roadmap_epigenomics H3K9ac	NA	NA	H3K9ac	NA	NA	E086-H3K9ac.narrowPeak	45056	1	1
GliaHrn.specific.peaks	1069	roadmap_epigenomics	0	0.227351	1127	426	1217	816	1217	820	13638	12034	33107	roadmap_epigenomics H3K9ac	NA	NA	H3K9ac	NA	NA	E115-H3K9ac.narrowPeak	45574	1	1
GliaHrn.specific.peaks	270	roadmap_epigenomics	0	0.253178	986	426	1160	876	1160	821	11329	12175	35416	roadmap_epigenomics H2BK120ac	NA	NA	H2BK120ac	NA	NA	E008-H2BK120ac.narrowPeak	97797	1	1
GliaHrn.specific.peaks	188	roadmap_epigenomics	0	0.213981	1103	426	1221	823	1221	823	13999	12058	32746	roadmap_epigenomics H3K4me3	NA	NA	H3K4me3	NA	NA	E004-H3K4me3.narrowPeak	41041	1	1
GliaHrn.specific.peaks	291	roadmap_epigenomics	0	0.26379	844	426	1130	915	1130	824	9639	12317	37106	roadmap_epigenomics H3T11ph	NA	NA	H3T11ph	NA	NA	E008-H3T11ph.narrowPeak	108659	1	1
GliaHrn.specific.peaks	472	roadmap_epigenomics	0	0.212168	1093	426	1223	827	1223	825	13985	12068	32760	roadmap_epigenomics H3K4me3	NA	NA	H3K4me3	NA	NA	E031-H3K4me3.narrowPeak	39911	1	1
GliaHrn.specific.peaks	579	roadmap_epigenomics	0	0.212842	1051	426	1222	848	1222	832	13540	12110	33205	roadmap_epigenomics H3K9ac	NA	NA	H3K9ac	NA	NA	E047-H3K9ac.narrowPeak	147952	1	1
GliaHrn.specific.peaks	71	jaspar_motifs	0	0.336338	140	426	894	1178	1178	833	1448	13021	45297	jaspar_motifs	NA	NA	NA	NA	NA	NFYA.bed	13835	1	1
GliaHrn.specific.peaks	547	roadmap_epigenomics	0	0.231292	1002	426	1210	869	1210	835	12280	12159	34465	roadmap_epigenomics H3K27ac	NA	NA	H3K27ac	NA	NA	E043-H3K27ac.narrowPeak	65067	1	1
GliaHrn.specific.peaks	516	roadmap_epigenomics	0	0.21452	991	426	1220	874	1220	840	12862	12170	33883	roadmap_epigenomics H3K27ac	NA	NA	H3K27ac	NA	NA	E038-H3K27ac.narrowPeak	50360	1	1
GliaHrn.specific.peaks	1165	roadmap_epigenomics	0	0.247439	811	426	1176	921	1176	841	9804	12350	36941	roadmap_epigenomics H3K79me2	NA	NA	H3K79me2	NA	NA	E123-H3K79me2.narrowPeak	112225	1	1
GliaHrn.specific.peaks	1067	roadmap_epigenomics	0	0.208866	986	426	1225	876	1225	842	13061	12175	33684	roadmap_epigenomics H3K4me3	NA	NA	H3K4me3	NA	NA	E115-H3K4me3.narrowPeak	45894	1	1
GliaHrn.specific.peaks	675	roadmap_epigenomics	0	0.21975	957	426	1219	886	1219	844	12294	12204	34451	roadmap_epigenomics H3K27ac	NA	NA	H3K27ac	NA	NA	E062-H3K27ac.narrowPeak	51877	1	1
GliaHrn.specific.peaks	574	roadmap_epigenomics	0	0.207641	939	426	1226	889	1226	847	12625	12222	34120	roadmap_epigenomics H3K27ac	NA	NA	H3K27ac	NA	NA	E047-H3K27ac.narrowPeak	44487	1	1
GliaHrn.specific.peaks	271	roadmap_epigenomics	0	0.266315	501	426	1125	1033	1125	861	6047	12660	40698	roadmap_epigenomics H2BK12ac	NA	NA	H2BK12ac	NA	NA	E008-H2BK12ac.narrowPeak	46031	1	1
GliaHrn.specific.peaks	385	roadmap_epigenomics	0	0.210049	746	426	1224	945	1224	865	10398	12415	36347	roadmap_epigenomics H3K27ac	NA	NA	H3K27ac	NA	NA	E019-H3K27ac.narrowPeak	53194	1	1
GliaHrn.specific.peaks	1104	roadmap_epigenomics	0	0.248956	570	426	1171	1009	1171	869	7193	12591	39552	roadmap_epigenomics H3K79me2	NA	NA	H3K79me2	NA	NA	E118-H3K79me2.narrowPeak	97082	1	1
GliaHrn.specific.peaks	802	roadmap_epigenomics	0	0.141938	666	426	1233	973	1233	877	12763	12495	33982	roadmap_epigenomics H3K4me3	NA	NA	H3K4me3	NA	NA	E081-H3K4me3.narrowPeak	47536	1	1
GliaHrn.specific.peaks	164	roadmap_epigenomics	0	0.180067	585	426	1228	999	1228	884	9598	12576	37147	roadmap_epigenomics H3K56ac	NA	NA	H3K56ac	NA	NA	E003-H3K56ac.narrowPeak	86523	1	1
GliaHrn.specific.peaks	214	roadmap_epigenomics	0	0.148924	583	426	1232	1001	1232	886	11094	12578	35651	roadmap_epigenomics H3K9ac	NA	NA	H3K9ac	NA	NA	E005-H3K9ac.narrowPeak	76255	1	1
GliaHrn.specific.peaks	179	roadmap_epigenomics	0	0.231826	516	426	1206	1030	1206	887	6996	12645	39749	roadmap_epigenomics H2BK5ac	NA	NA	H2BK5ac	NA	NA	E004-H2BK5ac.narrowPeak	64670	1	1
GliaHrn.specific.peaks	274	roadmap_epigenomics	0	0.237934	486	426	1198	1039	1198	888	6487	12675	40258	roadmap_epigenomics H2BK5ac	NA	NA	H2BK5ac	NA	NA	E008-H2BK5ac.narrowPeak	66853	1	1
GliaHrn.specific.peaks	1097	roadmap_epigenomics	0	0.173149	559	426	1229	1010	1229	888	9532	12602	37213	roadmap_epigenomics H2A.Z	NA	NA	H2A.Z	NA	NA	E118-H2A.Z.narrowPeak	24228	1	1
GliaHrn.specific.peaks	15	jaspar_motifs	0	0.28735	136	426	1060	1183	1183	890	1639	13025	45106	jaspar_motifs	NA	NA	NA	NA	NA	ELK4.bed	10846	1	1
GliaHrn.specific.peaks	160	roadmap_epigenomics	0	0.248514	274	426	1172	1119	1172	906	3684	12887	43061	roadmap_epigenomics H3K4ac	NA	NA	H3K4ac	NA	NA	E003-H3K4ac.narrowPeak	34106	1	1
GliaHrn.specific.peaks	153	roadmap_epigenomics	0	0.238322	304	426	1197	1111	1197	911	4219	12857	42526	roadmap_epigenomics H3K14ac	NA	NA	H3K14ac	NA	NA	E003-H3K14ac.narrowPeak	30279	1	1
GliaHrn.specific.peaks	141	roadmap_epigenomics	0	0.111853	350	426	1234	1095	1234	918	9176	12811	37569	roadmap_epigenomics H3K9ac	NA	NA	H3K9ac	NA	NA	E002-H3K9ac.narrowPeak	18736	1	1
GliaHrn.specific.peaks	35	jaspar_motifs	0	0.245076	122	426	1183	1188	1188	932	1719	13039	45026	jaspar_motifs	NA	NA	NA	NA	NA	GABPA.bed	7783	1	1
GliaHrn.specific.peaks	820	roadmap_epigenomics	0	0.161406	200	426	1230	1150	1230	935	4079	12961	42666	roadmap_epigenomics H3K9me3	NA	NA	H3K9me3	NA	NA	E083-H3K9me3.narrowPeak	80024	1	1
GliaHrn.specific.peaks	803	roadmap_epigenomics	0	0.0983619	136	426	1235	1183	1235	948	4486	13025	42259	roadmap_epigenomics H3K9me3	NA	NA	H3K9me3	NA	NA	E081-H3K9me3.narrowPeak	24156	1	1
GliaHrn.specific.peaks	74	jaspar_motifs	0	0	0	426	1236	1236	1236	966	4	13161	46741	jaspar_motifs	NA	NA	NA	NA	NA	NR1H2__RXRA.bed	89	1	1
GliaHrn.specific.peaks	84	jaspar_motifs	0	0	0	426	1236	1236	1236	966	2	13161	46743	jaspar_motifs	NA	NA	NA	NA	NA	PPARG.bed	27	1	1
GliaHrn.specific.peaks	87	jaspar_motifs	0	0	0	426	1236	1236	1236	966	1	13161	46744	jaspar_motifs	NA	NA	NA	NA	NA	Pax4.bed	10	1	1
GliaHrn.specific.peaks	88	jaspar_motifs	0	0	0	426	1236	1236	1236	966	5	13161	46740	jaspar_motifs	NA	NA	NA	NA	NA	Pax5.bed	86	1	1
GliaHrn.specific.peaks	121	jaspar_motifs	0	0	0	426	1236	1236	1236	966	1	13161	46744	jaspar_motifs	NA	NA	NA	NA	NA	TP53.bed	3	1	1
