# Supplementary material for: Chromatin accessibility mapping of the striatum identifies tyrosine kinase FYN as a therapeutic target for heroin use disorder
Source: Nat Commun. 2020 Sep 14;11:4634. doi: 10.1038/s41467-020-18114-3 (PMC7490718; doi:10.1038/s41467-020-18114-3)
Supplement: Supplementary file 11 — Supplementary Data 8 [file 41467_2020_18114_MOESM11_ESM.xlsx]

## Sheet: Supplementary Table 7.txt
userSet	dbSet	collection	pValueLog	oddsRatio	support	rnkPV	rnkOR	rnkSup	maxRnk	meanRnk	b	c	d	description	cellType	tissue	antibody	treatment	dataSource	filename	size	pValue	adj.pValue
GliaCtrl.specific.peaks	347	roadmap_epigenomics	135.753	3.41535	786	1	2	468	468	157	1451	7195	45365	roadmap_epigenomics H3K9me3	NA	NA	H3K9me3	NA	NA	E016-H3K9me3.narrowPeak	237078	1.77e-136	2.19e-133
GliaCtrl.specific.peaks	333	roadmap_epigenomics	114.343	3.07805	761	2	15	486	486	168	1550	7220	45266	roadmap_epigenomics H3K9me3	NA	NA	H3K9me3	NA	NA	E014-H3K9me3.narrowPeak	279590	4.54e-115	2.81e-112
GliaCtrl.specific.peaks	463	roadmap_epigenomics	112.242	2.65237	958	3	33	368	368	135	2290	7023	44526	roadmap_epigenomics H3K9me3	NA	NA	H3K9me3	NA	NA	E029-H3K9me3.narrowPeak	223546	5.72e-113	2.36e-110
GliaCtrl.specific.peaks	774	roadmap_epigenomics	105.841	3.09042	697	4	13	535	535	184	1406	7284	45410	roadmap_epigenomics H3K9me3	NA	NA	H3K9me3	NA	NA	E077-H3K9me3.narrowPeak	223579	1.44e-106	4.47e-104
GliaCtrl.specific.peaks	636	roadmap_epigenomics	101.706	2.18562	1308	5	61	209	209	91.7	3853	6673	42963	roadmap_epigenomics H3K9me3	NA	NA	H3K9me3	NA	NA	E055-H3K9me3.narrowPeak	439295	1.97e-102	4.88e-100
GliaCtrl.specific.peaks	454	roadmap_epigenomics	95.7104	2.93961	677	6	25	548	548	193	1431	7304	45385	roadmap_epigenomics H3K9me3	NA	NA	H3K9me3	NA	NA	E028-H3K9me3.narrowPeak	192967	1.95e-96	4.03e-94
GliaCtrl.specific.peaks	659	roadmap_epigenomics	92.5771	2.48704	880	7	44	424	424	158	2222	7101	44594	roadmap_epigenomics H3K9me3	NA	NA	H3K9me3	NA	NA	E058-H3K9me3.narrowPeak	301218	2.65e-93	4.69e-91
GliaCtrl.specific.peaks	398	roadmap_epigenomics	91.2144	2.94956	640	8	24	584	584	205	1344	7341	45472	roadmap_epigenomics H3K9me3	NA	NA	H3K9me3	NA	NA	E020-H3K9me3.narrowPeak	202127	6.1e-92	9.46e-90
GliaCtrl.specific.peaks	573	roadmap_epigenomics	89.4498	2.40413	909	9	51	410	410	157	2376	7072	44440	roadmap_epigenomics H3K9me3	NA	NA	H3K9me3	NA	NA	E046-H3K9me3.narrowPeak	220175	3.55e-90	4.89e-88
GliaCtrl.specific.peaks	340	roadmap_epigenomics	87.2403	2.63305	740	10	36	504	504	183	1749	7241	45067	roadmap_epigenomics H3K9me3	NA	NA	H3K9me3	NA	NA	E015-H3K9me3.narrowPeak	342468	5.75e-88	7.13e-86
GliaCtrl.specific.peaks	645	roadmap_epigenomics	82.4802	2.13456	1096	11	65	299	299	125	3249	6885	43567	roadmap_epigenomics H3K9me3	NA	NA	H3K9me3	NA	NA	E056-H3K9me3.narrowPeak	314861	3.31e-83	3.73e-81
GliaCtrl.specific.peaks	314	roadmap_epigenomics	80.1332	2.62848	678	12	38	545	545	198	1597	7303	45219	roadmap_epigenomics H3K9me3	NA	NA	H3K9me3	NA	NA	E011-H3K9me3.narrowPeak	213408	7.36e-81	7.6e-79
GliaCtrl.specific.peaks	593	roadmap_epigenomics	79.7776	3.0124	538	13	18	676	676	236	1097	7443	45719	roadmap_epigenomics H3K9me3	NA	NA	H3K9me3	NA	NA	E049-H3K9me3.narrowPeak	233438	1.67e-80	1.59e-78
GliaCtrl.specific.peaks	610	roadmap_epigenomics	75.8743	2.65132	630	14	34	588	588	212	1466	7351	45350	roadmap_epigenomics H3K9me3	NA	NA	H3K9me3	NA	NA	E051-H3K9me3.narrowPeak	399748	1.34e-76	1.18e-74
GliaCtrl.specific.peaks	374	roadmap_epigenomics	74.7104	2.04455	1100	15	71	294	294	127	3395	6881	43421	roadmap_epigenomics H3K9me3	NA	NA	H3K9me3	NA	NA	E017-H3K9me3.narrowPeak	418822	1.95e-75	1.61e-73
GliaCtrl.specific.peaks	811	roadmap_epigenomics	72.2791	3.20093	444	16	11	811	811	279	846	7537	45970	roadmap_epigenomics H3K9me3	NA	NA	H3K9me3	NA	NA	E082-H3K9me3.narrowPeak	165884	5.26e-73	4.08e-71
GliaCtrl.specific.peaks	688	roadmap_epigenomics	68.8286	2.95359	475	17	23	760	760	267	982	7506	45834	roadmap_epigenomics H3K9me3	NA	NA	H3K9me3	NA	NA	E063-H3K9me3.narrowPeak	232364	1.48e-69	1.08e-67
GliaCtrl.specific.peaks	1106	roadmap_epigenomics	67.8644	3.36086	389	18	6	896	896	307	703	7592	46113	roadmap_epigenomics H3K9me3	NA	NA	H3K9me3	NA	NA	E118-H3K9me3.narrowPeak	97156	1.37e-68	9.41e-67
GliaCtrl.specific.peaks	976	roadmap_epigenomics	66.4741	3.37238	379	19	4	912	912	312	682	7602	46134	roadmap_epigenomics H3K9me3	NA	NA	H3K9me3	NA	NA	E102-H3K9me3.narrowPeak	148441	3.36e-67	2.19e-65
GliaCtrl.specific.peaks	384	roadmap_epigenomics	65.8431	2.68565	530	20	31	686	686	246	1208	7451	45608	roadmap_epigenomics H3K9me3	NA	NA	H3K9me3	NA	NA	E018-H3K9me3.narrowPeak	188629	1.44e-66	8.9e-65
GliaCtrl.specific.peaks	1155	roadmap_epigenomics	63.1142	2.4336	609	21	46	599	599	222	1537	7372	45279	roadmap_epigenomics H3K9me3	NA	NA	H3K9me3	NA	NA	E122-H3K9me3.narrowPeak	224854	7.69e-64	4.54e-62
GliaCtrl.specific.peaks	391	roadmap_epigenomics	62.1561	2.4279	602	22	47	606	606	225	1522	7379	45294	roadmap_epigenomics H3K9me3	NA	NA	H3K9me3	NA	NA	E019-H3K9me3.narrowPeak	217990	6.98e-63	3.93e-61
GliaCtrl.specific.peaks	440	roadmap_epigenomics	62.1025	3.00243	416	23	19	857	857	300	842	7565	45974	roadmap_epigenomics H3K9me3	NA	NA	H3K9me3	NA	NA	E026-H3K9me3.narrowPeak	170704	7.9e-63	4.26e-61
GliaCtrl.specific.peaks	872	roadmap_epigenomics	61.9008	3.20573	377	24	9	915	915	316	713	7604	46103	roadmap_epigenomics H3K9me3	NA	NA	H3K9me3	NA	NA	E089-H3K9me3.narrowPeak	123498	1.26e-62	6.49e-61
GliaCtrl.specific.peaks	433	roadmap_epigenomics	61.5623	3.53854	329	25	1	963	963	330	562	7652	46254	roadmap_epigenomics H3K9me3	NA	NA	H3K9me3	NA	NA	E025-H3K9me3.narrowPeak	216570	2.74e-62	1.36e-60
GliaCtrl.specific.peaks	168	roadmap_epigenomics	60.8094	2.32037	646	26	55	580	580	220	1712	7335	45104	roadmap_epigenomics H3K9me3	NA	NA	H3K9me3	NA	NA	E003-H3K9me3.narrowPeak	307775	1.55e-61	7.4e-60
GliaCtrl.specific.peaks	863	roadmap_epigenomics	59.2361	3.13881	371	27	12	921	921	320	716	7610	46100	roadmap_epigenomics H3K9me3	NA	NA	H3K9me3	NA	NA	E088-H3K9me3.narrowPeak	161922	5.81e-60	2.67e-58
GliaCtrl.specific.peaks	546	roadmap_epigenomics	59.2039	2.97146	402	28	22	876	876	309	821	7579	45995	roadmap_epigenomics H3K9me3	NA	NA	H3K9me3	NA	NA	E042-H3K9me3.narrowPeak	78769	6.25e-60	2.77e-58
GliaCtrl.specific.peaks	969	roadmap_epigenomics	58.6888	2.99807	393	29	20	884	884	311	795	7588	46021	roadmap_epigenomics H3K9me3	NA	NA	H3K9me3	NA	NA	E101-H3K9me3.narrowPeak	120761	2.05e-59	8.75e-58
GliaCtrl.specific.peaks	681	roadmap_epigenomics	57.9327	2.7099	456	30	28	790	790	283	1024	7525	45792	roadmap_epigenomics H3K9me3	NA	NA	H3K9me3	NA	NA	E062-H3K9me3.narrowPeak	97830	1.17e-58	4.83e-57
GliaCtrl.specific.peaks	653	roadmap_epigenomics	54.7266	2.05435	769	31	69	480	480	193	2310	7212	44506	roadmap_epigenomics H3K9me3	NA	NA	H3K9me3	NA	NA	E057-H3K9me3.narrowPeak	247725	1.88e-55	7.51e-54
GliaCtrl.specific.peaks	881	roadmap_epigenomics	54.6004	2.65098	445	32	35	810	810	292	1020	7536	45796	roadmap_epigenomics H3K9me3	NA	NA	H3K9me3	NA	NA	E090-H3K9me3.narrowPeak	163903	2.51e-55	9.73e-54
GliaCtrl.specific.peaks	1239	roadmap_epigenomics	54.5495	2.54098	480	33	40	754	754	276	1150	7501	45666	roadmap_epigenomics H3K9me3	NA	NA	H3K9me3	NA	NA	E129-H3K9me3.narrowPeak	180296	2.82e-55	1.06e-53
GliaCtrl.specific.peaks	701	roadmap_epigenomics	53.9551	2.40664	527	34	49	693	693	259	1336	7454	45480	roadmap_epigenomics H3K9me3	NA	NA	H3K9me3	NA	NA	E066-H3K9me3.narrowPeak	281074	1.11e-54	4.04e-53
GliaCtrl.specific.peaks	923	roadmap_epigenomics	53.0911	2.55717	461	35	39	783	783	286	1096	7520	45720	roadmap_epigenomics H3K9me3	NA	NA	H3K9me3	NA	NA	E095-H3K9me3.narrowPeak	192316	8.11e-54	2.87e-52
GliaCtrl.specific.peaks	468	roadmap_epigenomics	52.8334	2.14762	662	36	63	564	564	221	1892	7319	44924	roadmap_epigenomics H3K9me3	NA	NA	H3K9me3	NA	NA	E030-H3K9me3.narrowPeak	242999	1.47e-53	5.05e-52
GliaCtrl.specific.peaks	558	roadmap_epigenomics	52.4613	2.48876	479	37	43	755	755	278	1171	7502	45645	roadmap_epigenomics H3K9me3	NA	NA	H3K9me3	NA	NA	E044-H3K9me3.narrowPeak	145163	3.46e-53	1.16e-51
GliaCtrl.specific.peaks	780	roadmap_epigenomics	52.0803	3.28196	305	38	8	993	993	346	560	7676	46256	roadmap_epigenomics H3K9me3	NA	NA	H3K9me3	NA	NA	E078-H3K9me3.narrowPeak	134854	8.31e-53	2.71e-51
GliaCtrl.specific.peaks	715	roadmap_epigenomics	49.188	3.20412	297	39	10	1005	1005	351	558	7684	46258	roadmap_epigenomics H3K9me3	NA	NA	H3K9me3	NA	NA	E068-H3K9me3.narrowPeak	193515	6.49e-50	2.06e-48
GliaCtrl.specific.peaks	733	roadmap_epigenomics	48.1762	3.40426	268	40	3	1034	1034	359	473	7713	46343	roadmap_epigenomics H3K9me3	NA	NA	H3K9me3	NA	NA	E071-H3K9me3.narrowPeak	136401	6.66e-49	2.07e-47
GliaCtrl.specific.peaks	890	roadmap_epigenomics	47.4124	1.98397	722	41	73	516	516	210	2235	7259	44581	roadmap_epigenomics H3K9me3	NA	NA	H3K9me3	NA	NA	E091-H3K9me3.narrowPeak	158275	3.87e-48	1.17e-46
GliaCtrl.specific.peaks	838	roadmap_epigenomics	44.3179	1.88228	781	42	80	472	472	198	2551	7200	44265	roadmap_epigenomics H3K9me3	NA	NA	H3K9me3	NA	NA	E085-H3K9me3.narrowPeak	264214	4.81e-45	1.42e-43
GliaCtrl.specific.peaks	740	roadmap_epigenomics	44.0364	3.08686	279	43	14	1025	1025	361	543	7702	46273	roadmap_epigenomics H3K9me3	NA	NA	H3K9me3	NA	NA	E072-H3K9me3.narrowPeak	143889	9.2e-45	2.65e-43
GliaCtrl.specific.peaks	617	roadmap_epigenomics	43.0215	2.426	408	44	48	869	869	320	1017	7573	45799	roadmap_epigenomics H3K9me3	NA	NA	H3K9me3	NA	NA	E052-H3K9me3.narrowPeak	148368	9.52e-44	2.68e-42
GliaCtrl.specific.peaks	320	roadmap_epigenomics	42.189	2.25072	467	45	59	772	772	292	1258	7514	45558	roadmap_epigenomics H3K9me3	NA	NA	H3K9me3	NA	NA	E012-H3K9me3.narrowPeak	164596	6.47e-43	1.78e-41
GliaCtrl.specific.peaks	754	roadmap_epigenomics	41.7674	3.29687	241	46	7	1052	1052	368	438	7740	46378	roadmap_epigenomics H3K9me3	NA	NA	H3K9me3	NA	NA	E074-H3K9me3.narrowPeak	150450	1.71e-42	4.61e-41
GliaCtrl.specific.peaks	694	roadmap_epigenomics	40.2199	2.63103	327	47	37	967	967	350	748	7654	46068	roadmap_epigenomics H3K9me3	NA	NA	H3K9me3	NA	NA	E065-H3K9me3.narrowPeak	124528	6.03e-41	1.59e-39
GliaCtrl.specific.peaks	1217	roadmap_epigenomics	39.2233	2.14328	483	48	64	750	750	287	1366	7498	45450	roadmap_epigenomics H3K9me3	NA	NA	H3K9me3	NA	NA	E127-H3K9me3.narrowPeak	156059	5.98e-40	1.54e-38
GliaCtrl.specific.peaks	552	roadmap_epigenomics	39.0229	2.52547	341	49	41	953	953	348	813	7640	46003	roadmap_epigenomics H3K9me3	NA	NA	H3K9me3	NA	NA	E043-H3K9me3.narrowPeak	129642	9.49e-40	2.4e-38
GliaCtrl.specific.peaks	1001	roadmap_epigenomics	37.6617	2.28923	399	50	58	878	878	329	1052	7582	45764	roadmap_epigenomics H3K9me3	NA	NA	H3K9me3	NA	NA	E106-H3K9me3.narrowPeak	167413	2.18e-38	5.41e-37
GliaCtrl.specific.peaks	326	roadmap_epigenomics	36.5898	1.91005	606	51	78	602	602	244	1931	7375	44885	roadmap_epigenomics H3K9me3	NA	NA	H3K9me3	NA	NA	E013-H3K9me3.narrowPeak	224026	2.57e-37	6.25e-36
GliaCtrl.specific.peaks	1007	roadmap_epigenomics	36.2907	2.29374	382	52	57	906	906	338	1004	7599	45812	roadmap_epigenomics H3K9me3	NA	NA	H3K9me3	NA	NA	E107-H3K9me3.narrowPeak	110664	5.12e-37	1.22e-35
GliaCtrl.specific.peaks	727	roadmap_epigenomics	35.1516	1.93131	562	53	76	655	655	261	1767	7419	45049	roadmap_epigenomics H3K9me3	NA	NA	H3K9me3	NA	NA	E070-H3K9me3.narrowPeak	240710	7.05e-36	1.65e-34
GliaCtrl.specific.peaks	534	roadmap_epigenomics	34.5357	2.70953	265	54	29	1038	1038	374	586	7716	46230	roadmap_epigenomics H3K9me3	NA	NA	H3K9me3	NA	NA	E040-H3K9me3.narrowPeak	108299	2.91e-35	6.69e-34
GliaCtrl.specific.peaks	747	roadmap_epigenomics	33.6657	2.49725	298	55	42	1003	1003	367	716	7683	46100	roadmap_epigenomics H3K9me3	NA	NA	H3K9me3	NA	NA	E073-H3K9me3.narrowPeak	139328	2.16e-34	4.87e-33
GliaCtrl.specific.peaks	427	roadmap_epigenomics	33.0021	1.7558	706	56	83	523	523	221	2452	7275	44364	roadmap_epigenomics H3K9me3	NA	NA	H3K9me3	NA	NA	E024-H3K9me3.narrowPeak	260553	9.95e-34	2.2e-32
GliaCtrl.specific.peaks	515	roadmap_epigenomics	32.6705	3.05888	207	57	16	1094	1094	389	404	7774	46412	roadmap_epigenomics H3K9me3	NA	NA	H3K9me3	NA	NA	E037-H3K9me3.narrowPeak	66279	2.14e-33	4.65e-32
GliaCtrl.specific.peaks	422	roadmap_epigenomics	32.2327	2.48622	287	58	45	1020	1020	374	692	7694	46124	roadmap_epigenomics H3K9me3	NA	NA	H3K9me3	NA	NA	E023-H3K9me3.narrowPeak	224125	5.85e-33	1.25e-31
GliaCtrl.specific.peaks	708	roadmap_epigenomics	30.788	3.36097	171	59	5	1119	1119	394	303	7810	46513	roadmap_epigenomics H3K9me3	NA	NA	H3K9me3	NA	NA	E067-H3K9me3.narrowPeak	97798	1.63e-31	3.42e-30
GliaCtrl.specific.peaks	1014	roadmap_epigenomics	29.6894	2.34481	295	60	53	1007	1007	373	754	7686	46062	roadmap_epigenomics H3K9me3	NA	NA	H3K9me3	NA	NA	E108-H3K9me3.narrowPeak	125554	2.04e-30	4.23e-29
GliaCtrl.specific.peaks	580	roadmap_epigenomics	28.7839	2.89293	197	61	26	1106	1106	398	406	7784	46410	roadmap_epigenomics H3K9me3	NA	NA	H3K9me3	NA	NA	E047-H3K9me3.narrowPeak	66687	1.64e-29	3.34e-28
GliaCtrl.specific.peaks	1118	roadmap_epigenomics	28.7581	1.68338	705	62	88	524	524	225	2548	7276	44268	roadmap_epigenomics H3K9me3	NA	NA	H3K9me3	NA	NA	E119-H3K9me3.narrowPeak	271960	1.75e-29	3.49e-28
GliaCtrl.specific.peaks	192	roadmap_epigenomics	28.3778	2.68379	219	63	32	1078	1078	391	487	7762	46329	roadmap_epigenomics H3K9me3	NA	NA	H3K9me3	NA	NA	E004-H3K9me3.narrowPeak	65974	4.19e-29	8.25e-28
GliaCtrl.specific.peaks	722	roadmap_epigenomics	27.6944	2.77508	202	64	27	1102	1102	398	434	7779	46382	roadmap_epigenomics H3K9me3	NA	NA	H3K9me3	NA	NA	E069-H3K9me3.narrowPeak	114537	2.02e-28	3.92e-27
GliaCtrl.specific.peaks	142	roadmap_epigenomics	27.2277	2.23025	299	65	60	1000	1000	375	803	7682	46013	roadmap_epigenomics H3K9me3	NA	NA	H3K9me3	NA	NA	E002-H3K9me3.narrowPeak	304999	5.92e-28	1.13e-26
GliaCtrl.specific.peaks	1180	roadmap_epigenomics	25.2729	1.5536	851	66	94	441	441	200	3340	7130	43476	roadmap_epigenomics H3K9me3	NA	NA	H3K9me3	NA	NA	E124-H3K9me3.narrowPeak	220660	5.33e-26	1e-24
GliaCtrl.specific.peaks	953	roadmap_epigenomics	24.3268	2.32461	243	67	54	1051	1051	391	624	7738	46192	roadmap_epigenomics H3K9me3	NA	NA	H3K9me3	NA	NA	E099-H3K9me3.narrowPeak	52546	4.71e-25	8.72e-24
GliaCtrl.specific.peaks	540	roadmap_epigenomics	23.502	2.3509	229	68	52	1068	1068	396	581	7752	46235	roadmap_epigenomics H3K9me3	NA	NA	H3K9me3	NA	NA	E041-H3K9me3.narrowPeak	98994	3.15e-24	5.74e-23
GliaCtrl.specific.peaks	239	roadmap_epigenomics	22.0874	1.75102	458	69	84	788	788	314	1573	7523	45243	roadmap_epigenomics H3K9me3	NA	NA	H3K9me3	NA	NA	E006-H3K9me3.narrowPeak	248640	8.18e-23	1.47e-21
GliaCtrl.specific.peaks	622	roadmap_epigenomics	21.4835	1.74555	449	70	86	801	801	319	1546	7532	45270	roadmap_epigenomics H3K9me3	NA	NA	H3K9me3	NA	NA	E053-H3K9me3.narrowPeak	206849	3.28e-22	5.82e-21
GliaCtrl.specific.peaks	446	roadmap_epigenomics	20.8103	1.60214	597	71	91	611	611	258	2249	7384	44567	roadmap_epigenomics H3K9me3	NA	NA	H3K9me3	NA	NA	E027-H3K9me3.narrowPeak	366447	1.55e-21	2.7e-20
GliaCtrl.specific.peaks	602	roadmap_epigenomics	20.3266	1.79902	383	72	82	904	904	353	1276	7598	45540	roadmap_epigenomics H3K9me3	NA	NA	H3K9me3	NA	NA	E050-H3K9me3.narrowPeak	253642	4.71e-21	8.12e-20
GliaCtrl.specific.peaks	995	roadmap_epigenomics	20.0989	2.70663	150	73	30	1134	1134	412	329	7831	46487	roadmap_epigenomics H3K9me3	NA	NA	H3K9me3	NA	NA	E105-H3K9me3.narrowPeak	72743	7.96e-21	1.35e-19
GliaCtrl.specific.peaks	1070	roadmap_epigenomics	19.6994	1.65218	497	74	90	737	737	300	1809	7484	45007	roadmap_epigenomics H3K9me3	NA	NA	H3K9me3	NA	NA	E115-H3K9me3.narrowPeak	191936	2e-20	3.35e-19
GliaCtrl.specific.peaks	1192	roadmap_epigenomics	19.2922	1.67629	460	75	89	785	785	316	1648	7521	45168	roadmap_epigenomics H3K9me3	NA	NA	H3K9me3	NA	NA	E125-H3K9me3.narrowPeak	150038	5.1e-20	8.44e-19
GliaCtrl.specific.peaks	627	roadmap_epigenomics	19.1736	1.88352	313	76	79	987	987	381	993	7668	45823	roadmap_epigenomics H3K9me3	NA	NA	H3K9me3	NA	NA	E054-H3K9me3.narrowPeak	152322	6.7e-20	1.09e-18
GliaCtrl.specific.peaks	528	roadmap_epigenomics	18.6265	1.93839	280	77	75	1023	1023	392	862	7701	45954	roadmap_epigenomics H3K9me3	NA	NA	H3K9me3	NA	NA	E039-H3K9me3.narrowPeak	85141	2.36e-19	3.81e-18
GliaCtrl.specific.peaks	917	roadmap_epigenomics	18.5504	1.57181	569	78	92	652	652	274	2180	7412	44636	roadmap_epigenomics H3K9me3	NA	NA	H3K9me3	NA	NA	E094-H3K9me3.narrowPeak	157662	2.82e-19	4.48e-18
GliaCtrl.specific.peaks	407	roadmap_epigenomics	17.677	2.10802	214	79	67	1087	1087	411	604	7767	46212	roadmap_epigenomics H3K9me3	NA	NA	H3K9me3	NA	NA	E021-H3K9me3.narrowPeak	61653	2.1e-18	3.3e-17
GliaCtrl.specific.peaks	490	roadmap_epigenomics	17.2012	2.98718	109	80	21	1162	1162	421	216	7872	46600	roadmap_epigenomics H3K9me3	NA	NA	H3K9me3	NA	NA	E033-H3K9me3.narrowPeak	37488	6.29e-18	9.75e-17
GliaCtrl.specific.peaks	674	roadmap_epigenomics	16.5443	1.47656	671	81	100	555	555	245	2740	7310	44076	roadmap_epigenomics H3K9me3	NA	NA	H3K9me3	NA	NA	E061-H3K9me3.narrowPeak	270036	2.86e-17	4.37e-16
GliaCtrl.specific.peaks	136	roadmap_epigenomics	16.4842	1.95713	239	82	74	1056	1056	404	727	7742	46089	roadmap_epigenomics H3K9me3	NA	NA	H3K9me3	NA	NA	E001-H3K9me3.narrowPeak	176623	3.28e-17	4.96e-16
GliaCtrl.specific.peaks	564	roadmap_epigenomics	16.3914	2.05379	210	83	70	1092	1092	415	608	7771	46208	roadmap_epigenomics H3K9me3	NA	NA	H3K9me3	NA	NA	E045-H3K9me3.narrowPeak	83840	4.06e-17	6.07e-16
GliaCtrl.specific.peaks	509	roadmap_epigenomics	15.4513	1.50797	559	84	96	657	657	279	2227	7422	44589	roadmap_epigenomics H3K9me3	NA	NA	H3K9me3	NA	NA	E036-H3K9me3.narrowPeak	237844	3.54e-16	5.22e-15
GliaCtrl.specific.peaks	962	roadmap_epigenomics	14.7765	2.13069	172	85	66	1117	1117	423	479	7809	46337	roadmap_epigenomics H3K9me3	NA	NA	H3K9me3	NA	NA	E100-H3K9me3.narrowPeak	148107	1.67e-15	2.44e-14
GliaCtrl.specific.peaks	668	roadmap_epigenomics	14.6074	1.70264	320	86	87	975	975	383	1121	7661	45695	roadmap_epigenomics H3K9me3	NA	NA	H3K9me3	NA	NA	E059-H3K9me3.narrowPeak	85245	2.47e-15	3.56e-14
GliaCtrl.specific.peaks	947	roadmap_epigenomics	12.8428	1.336	920	87	104	402	402	198	4160	7061	42656	roadmap_epigenomics H3K9me3	NA	NA	H3K9me3	NA	NA	E098-H3K9me3.narrowPeak	251500	1.44e-13	2.05e-12
GliaCtrl.specific.peaks	1059	roadmap_epigenomics	12.6785	1.7487	250	88	85	1044	1044	406	850	7731	45966	roadmap_epigenomics H3K9me3	NA	NA	H3K9me3	NA	NA	E114-H3K9me3.narrowPeak	103284	2.1e-13	2.95e-12
GliaCtrl.specific.peaks	786	roadmap_epigenomics	12.3854	1.31933	968	89	108	362	362	186	4434	7013	42382	roadmap_epigenomics H3K9me3	NA	NA	H3K9me3	NA	NA	E079-H3K9me3.narrowPeak	258284	4.12e-13	5.74e-12
GliaCtrl.specific.peaks	1229	roadmap_epigenomics	12.0641	2.40531	107	90	50	1163	1163	434	263	7874	46553	roadmap_epigenomics H3K9me3	NA	NA	H3K9me3	NA	NA	E128-H3K9me3.narrowPeak	16141	8.63e-13	1.19e-11
GliaCtrl.specific.peaks	586	roadmap_epigenomics	11.3637	2.15434	126	91	62	1147	1147	433	346	7855	46470	roadmap_epigenomics H3K9me3	NA	NA	H3K9me3	NA	NA	E048-H3K9me3.narrowPeak	50842	4.33e-12	5.85e-11
GliaCtrl.specific.peaks	504	roadmap_epigenomics	11.3628	1.91799	168	92	77	1122	1122	430	519	7813	46297	roadmap_epigenomics H3K9me3	NA	NA	H3K9me3	NA	NA	E035-H3K9me3.narrowPeak	112904	4.34e-12	5.85e-11
GliaCtrl.specific.peaks	989	roadmap_epigenomics	10.4369	2.01185	135	93	72	1143	1143	436	397	7846	46419	roadmap_epigenomics H3K9me3	NA	NA	H3K9me3	NA	NA	E104-H3K9me3.narrowPeak	53846	3.66e-11	4.88e-10
GliaCtrl.specific.peaks	854	roadmap_epigenomics	10.0424	3.0233	60	94	17	1194	1194	435	117	7921	46699	roadmap_epigenomics H3K9me3	NA	NA	H3K9me3	NA	NA	E087-H3K9me3.narrowPeak	39512	9.07e-11	1.2e-09
GliaCtrl.specific.peaks	899	roadmap_epigenomics	9.65332	1.27576	940	95	111	381	381	196	4435	7041	42381	roadmap_epigenomics H3K9me3	NA	NA	H3K9me3	NA	NA	E092-H3K9me3.narrowPeak	273834	2.22e-10	2.9e-09
GliaCtrl.specific.peaks	499	roadmap_epigenomics	9.40055	1.48304	344	96	99	951	951	382	1380	7637	45436	roadmap_epigenomics H3K9me3	NA	NA	H3K9me3	NA	NA	E034-H3K9me3.narrowPeak	176596	3.98e-10	5.14e-09
GliaCtrl.specific.peaks	522	roadmap_epigenomics	8.76793	2.06798	104	97	68	1166	1166	444	297	7877	46519	roadmap_epigenomics H3K9me3	NA	NA	H3K9me3	NA	NA	E038-H3K9me3.narrowPeak	43438	1.71e-09	2.18e-08
GliaCtrl.specific.peaks	1142	roadmap_epigenomics	8.42455	1.50825	280	98	95	1023	1023	405	1102	7701	45714	roadmap_epigenomics H3K9me3	NA	NA	H3K9me3	NA	NA	E121-H3K9me3.narrowPeak	138547	3.76e-09	4.76e-08
GliaCtrl.specific.peaks	1204	roadmap_epigenomics	8.16654	2.31569	75	99	56	1183	1183	446	191	7906	46625	roadmap_epigenomics H3K9me3	NA	NA	H3K9me3	NA	NA	E126-H3K9me3.narrowPeak	12156	6.81e-09	8.54e-08
GliaCtrl.specific.peaks	1023	roadmap_epigenomics	7.44035	1.56578	206	100	93	1096	1096	430	779	7775	46037	roadmap_epigenomics H3K9me3	NA	NA	H3K9me3	NA	NA	E109-H3K9me3.narrowPeak	103109	3.63e-08	4.5e-07
GliaCtrl.specific.peaks	938	roadmap_epigenomics	7.17304	1.3857	362	101	102	935	935	379	1552	7619	45264	roadmap_epigenomics H3K9me3	NA	NA	H3K9me3	NA	NA	E097-H3K9me3.narrowPeak	165956	6.71e-08	8.24e-07
GliaCtrl.specific.peaks	1036	roadmap_epigenomics	6.9588	1.83421	110	102	81	1160	1160	448	354	7871	46462	roadmap_epigenomics H3K9me3	NA	NA	H3K9me3	NA	NA	E111-H3K9me3.narrowPeak	69945	1.1e-07	1.34e-06
GliaCtrl.specific.peaks	795	roadmap_epigenomics	6.13509	1.28901	493	103	110	743	743	319	2275	7488	44541	roadmap_epigenomics H3K9me3	NA	NA	H3K9me3	NA	NA	E080-H3K9me3.narrowPeak	218574	7.33e-07	8.82e-06
GliaCtrl.specific.peaks	482	roadmap_epigenomics	6.06895	1.48433	206	104	98	1096	1096	433	821	7775	45995	roadmap_epigenomics H3K9me3	NA	NA	H3K9me3	NA	NA	E032-H3K9me3.narrowPeak	126909	8.53e-07	1.02e-05
GliaCtrl.specific.peaks	262	roadmap_epigenomics	5.55983	1.29155	430	105	109	833	833	349	1977	7551	44839	roadmap_epigenomics H3K9me3	NA	NA	H3K9me3	NA	NA	E007-H3K9me3.narrowPeak	151873	2.76e-06	3.25e-05
GliaCtrl.specific.peaks	983	roadmap_epigenomics	4.5265	1.33166	267	106	105	1036	1036	416	1186	7714	45630	roadmap_epigenomics H3K9me3	NA	NA	H3K9me3	NA	NA	E103-H3K9me3.narrowPeak	101060	2.98e-05	0.000348033
GliaCtrl.specific.peaks	761	roadmap_epigenomics	4.29396	1.22829	482	107	114	751	751	324	2328	7499	44488	roadmap_epigenomics H3K9me3	NA	NA	H3K9me3	NA	NA	E075-H3K9me3.narrowPeak	149879	5.08e-05	0.000588949
GliaCtrl.specific.peaks	52	jaspar_motifs	3.96136	1.33696	220	108	103	1075	1075	429	972	7761	45844	jaspar_motifs	NA	NA	NA	NA	NA	Lhx3.bed	44858	0.000109305	0.00125498
GliaCtrl.specific.peaks	1094	roadmap_epigenomics	3.63686	1.26681	294	109	112	1008	1008	410	1372	7687	45444	roadmap_epigenomics H3K9me3	NA	NA	H3K9me3	NA	NA	E117-H3K9me3.narrowPeak	92941	0.000230748	0.00262502
GliaCtrl.specific.peaks	1130	roadmap_epigenomics	3.2813	1.48777	96	110	97	1173	1173	460	380	7885	46436	roadmap_epigenomics H3K9me3	NA	NA	H3K9me3	NA	NA	E120-H3K9me3.narrowPeak	18065	0.000523234	0.00589828
GliaCtrl.specific.peaks	847	roadmap_epigenomics	1.74459	1.32598	76	111	107	1182	1182	467	337	7905	46479	roadmap_epigenomics H3K9me3	NA	NA	H3K9me3	NA	NA	E086-H3K9me3.narrowPeak	29188	0.0180058	0.201145
GliaCtrl.specific.peaks	307	roadmap_epigenomics	1.36714	1.12251	288	112	117	1018	1018	416	1511	7693	45305	roadmap_epigenomics H3K9me3	NA	NA	H3K9me3	NA	NA	E010-H3K9me3.narrowPeak	226169	0.0429396	0.475403
GliaCtrl.specific.peaks	473	roadmap_epigenomics	1.28796	1.33112	46	113	106	1204	1204	474	203	7935	46613	roadmap_epigenomics H3K9me3	NA	NA	H3K9me3	NA	NA	E031-H3K9me3.narrowPeak	25310	0.0515275	0.565435
GliaCtrl.specific.peaks	138	roadmap_epigenomics	1.19454	1.10967	279	114	118	1025	1025	419	1480	7702	45336	roadmap_epigenomics H3K36me3	NA	NA	H3K36me3	NA	NA	E002-H3K36me3.narrowPeak	284665	0.0638934	0.693012
GliaCtrl.specific.peaks	43	jaspar_motifs	1.19198	1.1869	105	115	115	1165	1165	465	520	7876	46296	jaspar_motifs	NA	NA	NA	NA	NA	HNF1B.bed	21659	0.0642713	0.693012
GliaCtrl.specific.peaks	1168	roadmap_epigenomics	1.16862	1.23788	67	116	113	1187	1187	472	318	7914	46498	roadmap_epigenomics H3K9me3	NA	NA	H3K9me3	NA	NA	E123-H3K9me3.narrowPeak	22134	0.0678239	0.725014
GliaCtrl.specific.peaks	54	jaspar_motifs	0.998449	1.09913	239	117	119	1056	1056	431	1279	7742	45537	jaspar_motifs	NA	NA	NA	NA	NA	MEF2A.bed	49941	0.100358	1
GliaCtrl.specific.peaks	30	jaspar_motifs	0.965627	1.03179	5029	118	125	7	125	83.3	29157	2952	17659	jaspar_motifs	NA	NA	NA	NA	NA	FOXL1.bed	1482231	0.108236	1
GliaCtrl.specific.peaks	69	jaspar_motifs	0.89654	1.07831	299	119	121	1000	1000	413	1631	7682	45185	jaspar_motifs	NA	NA	NA	NA	NA	NFIL3.bed	68125	0.126899	1
GliaCtrl.specific.peaks	768	roadmap_epigenomics	0.811966	1.13552	87	120	116	1178	1178	471	450	7894	46366	roadmap_epigenomics H3K9me3	NA	NA	H3K9me3	NA	NA	E076-H3K9me3.narrowPeak	64039	0.154182	1
GliaCtrl.specific.peaks	82	jaspar_motifs	0.673268	1.09005	116	121	120	1153	1153	465	625	7865	46191	jaspar_motifs	NA	NA	NA	NA	NA	PBX1.bed	23404	0.212194	1
GliaCtrl.specific.peaks	1029	roadmap_epigenomics	0.561234	1.07332	100	122	122	1169	1169	471	547	7881	46269	roadmap_epigenomics H3K9me3	NA	NA	H3K9me3	NA	NA	E110-H3K9me3.narrowPeak	32137	0.274642	1
GliaCtrl.specific.peaks	34	jaspar_motifs	0.551432	1.03332	421	123	124	847	847	365	2394	7560	44422	jaspar_motifs	NA	NA	NA	NA	NA	Foxq1.bed	101550	0.280911	1
GliaCtrl.specific.peaks	301	roadmap_epigenomics	0.46202	1.02885	273	124	126	1030	1030	427	1558	7708	45258	roadmap_epigenomics H3K9me3	NA	NA	H3K9me3	NA	NA	E009-H3K9me3.narrowPeak	190233	0.345128	1
GliaCtrl.specific.peaks	929	roadmap_epigenomics	0.454836	1.01297	1337	125	130	200	200	152	7759	6644	39057	roadmap_epigenomics H3K9me3	NA	NA	H3K9me3	NA	NA	E096-H3K9me3.narrowPeak	438576	0.350884	1
GliaCtrl.specific.peaks	1042	roadmap_epigenomics	0.407392	1.02506	186	126	127	1110	1110	454	1065	7795	45751	roadmap_epigenomics H3K9me3	NA	NA	H3K9me3	NA	NA	E112-H3K9me3.narrowPeak	29729	0.391388	1
GliaCtrl.specific.peaks	943	roadmap_epigenomics	0.362008	1.02317	98	127	128	1172	1172	476	562	7883	46254	roadmap_epigenomics H3K27me3	NA	NA	H3K27me3	NA	NA	E098-H3K27me3.narrowPeak	34340	0.434502	1
GliaCtrl.specific.peaks	184	roadmap_epigenomics	0.356287	1.04526	31	128	123	1211	1211	487	174	7950	46642	roadmap_epigenomics H3K36me3	NA	NA	H3K36me3	NA	NA	E004-H3K36me3.narrowPeak	16192	0.440264	1
GliaCtrl.specific.peaks	80	jaspar_motifs	0.304521	1.00058	2441	129	131	37	131	99	14313	5540	32503	jaspar_motifs	NA	NA	NA	NA	NA	Nobox.bed	601036	0.495997	1
GliaCtrl.specific.peaks	100	jaspar_motifs	0.269366	1.02018	8	130	129	1223	1223	494	46	7973	46770	jaspar_motifs	NA	NA	NA	NA	NA	RXRA__VDR.bed	990	0.537817	1
GliaCtrl.specific.peaks	88	jaspar_motifs	0.263739	1.46653	1	131	101	1233	1233	488	4	7980	46812	jaspar_motifs	NA	NA	NA	NA	NA	Pax5.bed	86	0.54483	1
GliaCtrl.specific.peaks	28	jaspar_motifs	0.252946	0.98871	103	132	133	1167	1167	477	611	7878	46205	jaspar_motifs	NA	NA	NA	NA	NA	FOXF2.bed	21689	0.55854	1
GliaCtrl.specific.peaks	33	jaspar_motifs	0.243181	0.991528	427	133	132	838	838	368	2525	7554	44291	jaspar_motifs	NA	NA	NA	NA	NA	Foxd3.bed	93705	0.57124	1
GliaCtrl.specific.peaks	111	jaspar_motifs	0.202729	0.938447	12	134	140	1220	1220	498	75	7969	46741	jaspar_motifs	NA	NA	NA	NA	NA	Sox2.bed	2048	0.627005	1
GliaCtrl.specific.peaks	76	jaspar_motifs	0.198293	0.931002	10	135	142	1221	1221	499	63	7971	46753	jaspar_motifs	NA	NA	NA	NA	NA	NR3C1.bed	1618	0.633442	1
GliaCtrl.specific.peaks	985	roadmap_epigenomics	0.172439	0.921557	22	136	146	1214	1214	499	140	7959	46676	roadmap_epigenomics H3K27me3	NA	NA	H3K27me3	NA	NA	E104-H3K27me3.narrowPeak	18469	0.672297	1
GliaCtrl.specific.peaks	97	jaspar_motifs	0.162661	0.943305	65	137	139	1189	1189	488	404	7916	46412	jaspar_motifs	NA	NA	NA	NA	NA	RORA_2.bed	13150	0.687605	1
GliaCtrl.specific.peaks	624	roadmap_epigenomics	0.119495	0.957943	300	138	136	999	999	424	1834	7681	44982	roadmap_epigenomics H3K36me3	NA	NA	H3K36me3	NA	NA	E054-H3K36me3.narrowPeak	221927	0.759461	1
GliaCtrl.specific.peaks	3	jaspar_motifs	0.103998	0.690037	2	139	273	1231	1231	548	17	7979	46799	jaspar_motifs	NA	NA	NA	NA	NA	Ar.bed	198	0.78705	1
GliaCtrl.specific.peaks	91	jaspar_motifs	0.0953282	0.812774	14	140	183	1218	1218	514	101	7967	46715	jaspar_motifs	NA	NA	NA	NA	NA	Pou5f1.bed	3057	0.802919	1
GliaCtrl.specific.peaks	41	jaspar_motifs	0.0942883	0.884757	48	141	157	1201	1201	500	318	7933	46498	jaspar_motifs	NA	NA	NA	NA	NA	HLF.bed	9084	0.804844	1
GliaCtrl.specific.peaks	850	roadmap_epigenomics	0.0791398	0.922153	154	142	145	1130	1130	472	978	7827	45838	roadmap_epigenomics H3K36me3	NA	NA	H3K36me3	NA	NA	E087-H3K36me3.narrowPeak	101692	0.833413	1
GliaCtrl.specific.peaks	73	jaspar_motifs	0.0778527	0.970787	1522	143	135	149	149	142	9144	6459	37672	jaspar_motifs	NA	NA	NA	NA	NA	NKX3-1.bed	387950	0.835887	1
GliaCtrl.specific.peaks	42	jaspar_motifs	0.0768626	0.815309	21	144	182	1215	1215	514	151	7960	46665	jaspar_motifs	NA	NA	NA	NA	NA	HNF1A.bed	5103	0.837794	1
GliaCtrl.specific.peaks	78	jaspar_motifs	0.0766306	0.976227	3220	145	134	19	145	99.3	19160	4761	27656	jaspar_motifs	NA	NA	NA	NA	NA	Nkx2-5.bed	832165	0.838242	1
GliaCtrl.specific.peaks	800	roadmap_epigenomics	0.0751708	0.884227	67	146	158	1187	1187	497	444	7914	46372	roadmap_epigenomics H3K36me3	NA	NA	H3K36me3	NA	NA	E081-H3K36me3.narrowPeak	55942	0.841064	1
GliaCtrl.specific.peaks	50	jaspar_motifs	0.0688901	0.707706	7	147	261	1224	1224	544	58	7974	46758	jaspar_motifs	NA	NA	NA	NA	NA	IRF2.bed	994	0.853316	1
GliaCtrl.specific.peaks	619	roadmap_epigenomics	0.057443	0.927774	268	148	143	1034	1034	442	1690	7713	45126	roadmap_epigenomics H3K36me3	NA	NA	H3K36me3	NA	NA	E053-H3K36me3.narrowPeak	193851	0.876107	1
GliaCtrl.specific.peaks	451	roadmap_epigenomics	0.0558735	0.936798	372	149	141	920	920	403	2322	7609	44494	roadmap_epigenomics H3K36me3	NA	NA	H3K36me3	NA	NA	E028-H3K36me3.narrowPeak	214706	0.879279	1
GliaCtrl.specific.peaks	710	roadmap_epigenomics	0.0498132	0.899683	148	150	150	1135	1135	478	963	7833	45853	roadmap_epigenomics H3K27me3	NA	NA	H3K27me3	NA	NA	E068-H3K27me3.narrowPeak	52316	0.891634	1
GliaCtrl.specific.peaks	959	roadmap_epigenomics	0.0468631	0.89918	155	151	151	1129	1129	477	1009	7826	45807	roadmap_epigenomics H3K36me3	NA	NA	H3K36me3	NA	NA	E100-H3K36me3.narrowPeak	160236	0.897712	1
GliaCtrl.specific.peaks	691	roadmap_epigenomics	0.0463694	0.896339	147	152	154	1136	1136	481	960	7834	45856	roadmap_epigenomics H3K36me3	NA	NA	H3K36me3	NA	NA	E065-H3K36me3.narrowPeak	104034	0.898733	1
GliaCtrl.specific.peaks	29	jaspar_motifs	0.0409543	0.957626	1301	153	137	213	213	168	7912	6680	38904	jaspar_motifs	NA	NA	NA	NA	NA	FOXI1.bed	301717	0.910009	1
GliaCtrl.specific.peaks	703	roadmap_epigenomics	0.0267786	0.908982	303	154	148	996	996	433	1948	7678	44868	roadmap_epigenomics H3K27me3	NA	NA	H3K27me3	NA	NA	E067-H3K27me3.narrowPeak	102064	0.940203	1
GliaCtrl.specific.peaks	23	jaspar_motifs	0.0242708	0.732408	25	155	247	1212	1212	538	200	7956	46616	jaspar_motifs	NA	NA	NA	NA	NA	Evi1.bed	10146	0.945647	1
GliaCtrl.specific.peaks	120	jaspar_motifs	0.0187529	0.640236	13	156	304	1219	1219	560	119	7968	46697	jaspar_motifs	NA	NA	NA	NA	NA	TLX1__NFIC.bed	1825	0.957739	1
GliaCtrl.specific.peaks	108	jaspar_motifs	0.0147251	0.952424	2265	157	138	46	157	114	13755	5716	33061	jaspar_motifs	NA	NA	NA	NA	NA	SRY.bed	534078	0.966663	1
GliaCtrl.specific.peaks	122	jaspar_motifs	0.0112024	0.797477	77	158	194	1181	1181	511	565	7904	46251	jaspar_motifs	NA	NA	NA	NA	NA	Tal1__Gata1.bed	15419	0.974535	1
GliaCtrl.specific.peaks	944	roadmap_epigenomics	0.0095174	0.910721	559	159	147	657	657	321	3576	7422	43240	roadmap_epigenomics H3K36me3	NA	NA	H3K36me3	NA	NA	E098-H3K36me3.narrowPeak	278420	0.978324	1
GliaCtrl.specific.peaks	159	roadmap_epigenomics	0.0074715	0.888567	371	160	155	921	921	412	2435	7610	44381	roadmap_epigenomics H3K36me3	NA	NA	H3K36me3	NA	NA	E003-H3K36me3.narrowPeak	323356	0.982943	1
GliaCtrl.specific.peaks	95	jaspar_motifs	0.0072133	0.31691	2	161	538	1231	1231	643	37	7979	46779	jaspar_motifs	NA	NA	NA	NA	NA	REST.bed	282	0.983528	1
GliaCtrl.specific.peaks	750	roadmap_epigenomics	0.00631096	0.819593	129	162	180	1146	1146	496	920	7852	45896	roadmap_epigenomics H3K36me3	NA	NA	H3K36me3	NA	NA	E074-H3K36me3.narrowPeak	154109	0.985574	1
GliaCtrl.specific.peaks	843	roadmap_epigenomics	0.00566518	0.805371	112	163	189	1156	1156	503	813	7869	46003	roadmap_epigenomics H3K36me3	NA	NA	H3K36me3	NA	NA	E086-H3K36me3.narrowPeak	98071	0.98704	1
GliaCtrl.specific.peaks	704	roadmap_epigenomics	0.00535496	0.859633	247	164	166	1047	1047	459	1677	7734	45139	roadmap_epigenomics H3K36me3	NA	NA	H3K36me3	NA	NA	E067-H3K36me3.narrowPeak	195831	0.987745	1
GliaCtrl.specific.peaks	17	jaspar_motifs	0.00519759	0.351716	3	165	495	1227	1227	629	50	7978	46766	jaspar_motifs	NA	NA	NA	NA	NA	ESR2.bed	932	0.988103	1
GliaCtrl.specific.peaks	920	roadmap_epigenomics	0.00384438	0.875166	364	166	160	932	932	419	2424	7617	44392	roadmap_epigenomics H3K36me3	NA	NA	H3K36me3	NA	NA	E095-H3K36me3.narrowPeak	283273	0.991187	1
GliaCtrl.specific.peaks	101	jaspar_motifs	0.00357102	0.331787	3	167	519	1227	1227	638	53	7978	46763	jaspar_motifs	NA	NA	NA	NA	NA	RXR__RAR_DR5.bed	1048	0.991811	1
GliaCtrl.specific.peaks	935	roadmap_epigenomics	0.00326136	0.87374	374	168	161	919	919	416	2494	7607	44322	roadmap_epigenomics H3K36me3	NA	NA	H3K36me3	NA	NA	E097-H3K36me3.narrowPeak	343169	0.992519	1
GliaCtrl.specific.peaks	470	roadmap_epigenomics	0.00251128	0.800206	137	169	191	1141	1141	500	1000	7844	45816	roadmap_epigenomics H3K36me3	NA	NA	H3K36me3	NA	NA	E031-H3K36me3.narrowPeak	119691	0.994234	1
GliaCtrl.specific.peaks	98	jaspar_motifs	0.00244347	0.313992	3	170	541	1227	1227	646	56	7978	46760	jaspar_motifs	NA	NA	NA	NA	NA	RREB1.bed	586	0.994389	1
GliaCtrl.specific.peaks	117	jaspar_motifs	0.00229602	0.865984	362	171	165	935	935	424	2435	7619	44381	jaspar_motifs	NA	NA	NA	NA	NA	TBP.bed	84010	0.994727	1
GliaCtrl.specific.peaks	730	roadmap_epigenomics	0.00201422	0.856489	320	172	167	975	975	438	2177	7661	44639	roadmap_epigenomics H3K36me3	NA	NA	H3K36me3	NA	NA	E071-H3K36me3.narrowPeak	193708	0.995373	1
GliaCtrl.specific.peaks	849	roadmap_epigenomics	0.00198482	0.832765	224	173	175	1072	1072	473	1569	7757	45247	roadmap_epigenomics H3K27me3	NA	NA	H3K27me3	NA	NA	E087-H3K27me3.narrowPeak	66525	0.99544	1
GliaCtrl.specific.peaks	317	roadmap_epigenomics	0.00186866	0.855783	323	174	168	972	972	438	2199	7658	44617	roadmap_epigenomics H3K36me3	NA	NA	H3K36me3	NA	NA	E012-H3K36me3.narrowPeak	226355	0.995707	1
GliaCtrl.specific.peaks	32	jaspar_motifs	0.000880962	0.825889	250	175	178	1044	1044	466	1764	7731	45052	jaspar_motifs	NA	NA	NA	NA	NA	Foxa2.bed	58241	0.997974	1
GliaCtrl.specific.peaks	441	roadmap_epigenomics	0.000878874	0.878823	593	176	159	615	615	317	3918	7388	42898	roadmap_epigenomics H3K27me3	NA	NA	H3K27me3	NA	NA	E027-H3K27me3.narrowPeak	319603	0.997978	1
GliaCtrl.specific.peaks	89	jaspar_motifs	0.000872329	0.274697	3	177	587	1227	1227	664	64	7978	46752	jaspar_motifs	NA	NA	NA	NA	NA	Pax6.bed	1484	0.997993	1
GliaCtrl.specific.peaks	424	roadmap_epigenomics	0.000823212	0.870206	511	178	163	715	715	352	3412	7470	43404	roadmap_epigenomics H3K36me3	NA	NA	H3K36me3	NA	NA	E024-H3K36me3.narrowPeak	291642	0.998106	1
GliaCtrl.specific.peaks	418	roadmap_epigenomics	0.000785087	0.854559	394	179	169	882	882	410	2682	7587	44134	roadmap_epigenomics H3K36me3	NA	NA	H3K36me3	NA	NA	E023-H3K36me3.narrowPeak	228763	0.998194	1
GliaCtrl.specific.peaks	112	jaspar_motifs	0.000749773	0.92479	2222	180	144	51	180	125	13782	5759	33034	jaspar_motifs	NA	NA	NA	NA	NA	Sox5.bed	524097	0.998275	1
GliaCtrl.specific.peaks	1186	roadmap_epigenomics	0.000674792	0.836369	308	181	173	991	991	448	2144	7673	44672	roadmap_epigenomics H3K36me3	NA	NA	H3K36me3	NA	NA	E125-H3K36me3.narrowPeak	248866	0.998447	1
GliaCtrl.specific.peaks	116	jaspar_motifs	0.00063236	0.809132	216	182	188	1083	1083	484	1556	7765	45260	jaspar_motifs	NA	NA	NA	NA	NA	TAL1__TCF3.bed	43244	0.998545	1
GliaCtrl.specific.peaks	75	jaspar_motifs	0.000576361	0.541463	21	183	351	1215	1215	583	227	7960	46589	jaspar_motifs	NA	NA	NA	NA	NA	NR2F1.bed	5728	0.998674	1
GliaCtrl.specific.peaks	1148	roadmap_epigenomics	0.000572056	0.810302	224	184	187	1072	1072	481	1611	7757	45205	roadmap_epigenomics H3K36me3	NA	NA	H3K36me3	NA	NA	E122-H3K36me3.narrowPeak	156955	0.998684	1
GliaCtrl.specific.peaks	512	roadmap_epigenomics	0.000507896	0.779376	159	185	206	1126	1126	506	1190	7822	45626	roadmap_epigenomics H3K36me3	NA	NA	H3K36me3	NA	NA	E037-H3K36me3.narrowPeak	97059	0.998831	1
GliaCtrl.specific.peaks	107	jaspar_motifs	0.000384059	0.318377	5	186	536	1225	1225	649	92	7976	46724	jaspar_motifs	NA	NA	NA	NA	NA	SRF.bed	1963	0.999116	1
GliaCtrl.specific.peaks	711	roadmap_epigenomics	0.000376337	0.829363	315	187	176	984	984	449	2210	7666	44606	roadmap_epigenomics H3K36me3	NA	NA	H3K36me3	NA	NA	E068-H3K36me3.narrowPeak	230989	0.999134	1
GliaCtrl.specific.peaks	215	roadmap_epigenomics	0.000367778	0.886319	846	188	156	443	443	262	5524	7135	41292	roadmap_epigenomics H3K9me3	NA	NA	H3K9me3	NA	NA	E005-H3K9me3.narrowPeak	287170	0.999154	1
GliaCtrl.specific.peaks	501	roadmap_epigenomics	0.000341316	0.794964	206	189	197	1096	1096	494	1510	7775	45306	roadmap_epigenomics H3K36me3	NA	NA	H3K36me3	NA	NA	E035-H3K36me3.narrowPeak	184731	0.999214	1
GliaCtrl.specific.peaks	1087	roadmap_epigenomics	0.000320583	0.853891	472	190	170	765	765	375	3210	7509	43606	roadmap_epigenomics H3K27me3	NA	NA	H3K27me3	NA	NA	E117-H3K27me3.narrowPeak	219132	0.999262	1
GliaCtrl.specific.peaks	7	jaspar_motifs	0.000320463	0.899129	1184	191	152	252	252	198	7598	6797	39218	jaspar_motifs	NA	NA	NA	NA	NA	CEBPA.bed	255606	0.999262	1
GliaCtrl.specific.peaks	85	jaspar_motifs	0.000282781	0.540094	24	192	353	1213	1213	586	260	7957	46556	jaspar_motifs	NA	NA	NA	NA	NA	PPARG__RXRA.bed	4161	0.999349	1
GliaCtrl.specific.peaks	130	jaspar_motifs	0.000265106	0.127413	1	193	1120	1233	1233	849	46	7980	46770	jaspar_motifs	NA	NA	NA	NA	NA	znf143.bed	348	0.99939	1
GliaCtrl.specific.peaks	913	roadmap_epigenomics	0.000248431	0.727026	107	194	250	1163	1163	536	859	7874	45957	roadmap_epigenomics H3K27me3	NA	NA	H3K27me3	NA	NA	E094-H3K27me3.narrowPeak	42805	0.999428	1
GliaCtrl.specific.peaks	487	roadmap_epigenomics	0.000245593	0.80004	233	195	192	1063	1063	483	1696	7748	45120	roadmap_epigenomics H3K36me3	NA	NA	H3K36me3	NA	NA	E033-H3K36me3.narrowPeak	134215	0.999435	1
GliaCtrl.specific.peaks	718	roadmap_epigenomics	0.000229414	0.810839	270	196	186	1033	1033	472	1938	7711	44878	roadmap_epigenomics H3K36me3	NA	NA	H3K36me3	NA	NA	E069-H3K36me3.narrowPeak	210244	0.999472	1
GliaCtrl.specific.peaks	749	roadmap_epigenomics	0.000208829	0.798321	235	197	193	1061	1061	484	1714	7746	45102	roadmap_epigenomics H3K27me3	NA	NA	H3K27me3	NA	NA	E074-H3K27me3.narrowPeak	137200	0.999519	1
GliaCtrl.specific.peaks	387	roadmap_epigenomics	0.000137499	0.802215	265	198	190	1038	1038	475	1922	7716	44894	roadmap_epigenomics H3K36me3	NA	NA	H3K36me3	NA	NA	E019-H3K36me3.narrowPeak	162043	0.999683	1
GliaCtrl.specific.peaks	576	roadmap_epigenomics	0.000137017	0.78332	212	199	204	1088	1088	497	1576	7769	45240	roadmap_epigenomics H3K36me3	NA	NA	H3K36me3	NA	NA	E047-H3K36me3.narrowPeak	150967	0.999685	1
GliaCtrl.specific.peaks	589	roadmap_epigenomics	8.93e-05	0.83603	449	200	174	801	801	392	3116	7532	43700	roadmap_epigenomics H3K36me3	NA	NA	H3K36me3	NA	NA	E049-H3K36me3.narrowPeak	236346	0.999794	1
GliaCtrl.specific.peaks	742	roadmap_epigenomics	7.71e-05	0.82745	406	201	177	870	870	416	2848	7575	43968	roadmap_epigenomics H3K27me3	NA	NA	H3K27me3	NA	NA	E073-H3K27me3.narrowPeak	123494	0.999822	1
GliaCtrl.specific.peaks	816	roadmap_epigenomics	5.46e-05	0.78511	250	202	202	1044	1044	483	1852	7731	44964	roadmap_epigenomics H3K36me3	NA	NA	H3K36me3	NA	NA	E083-H3K36me3.narrowPeak	221184	0.999874	1
GliaCtrl.specific.peaks	531	roadmap_epigenomics	5.11e-05	0.777265	231	203	207	1066	1066	492	1729	7750	45087	roadmap_epigenomics H3K36me3	NA	NA	H3K36me3	NA	NA	E040-H3K36me3.narrowPeak	157474	0.999882	1
GliaCtrl.specific.peaks	1156	roadmap_epigenomics	4.59e-05	0.647623	71	204	299	1185	1185	563	640	7910	46176	roadmap_epigenomics H4K20me1	NA	NA	H4K20me1	NA	NA	E122-H4K20me1.narrowPeak	49463	0.999894	1
GliaCtrl.specific.peaks	1154	roadmap_epigenomics	4.29e-05	0.591781	47	205	318	1202	1202	575	464	7934	46352	roadmap_epigenomics H3K9me1	NA	NA	H3K9me1	NA	NA	E122-H3K9me1.narrowPeak	25444	0.999901	1
GliaCtrl.specific.peaks	1082	roadmap_epigenomics	3.9e-05	0.675439	91	206	284	1176	1176	555	786	7890	46030	roadmap_epigenomics H3K9me3	NA	NA	H3K9me3	NA	NA	E116-H3K9me3.narrowPeak	59513	0.99991	1
GliaCtrl.specific.peaks	665	roadmap_epigenomics	3.28e-05	0.750455	185	207	230	1112	1112	516	1435	7796	45381	roadmap_epigenomics H3K36me3	NA	NA	H3K36me3	NA	NA	E059-H3K36me3.narrowPeak	98759	0.999925	1
GliaCtrl.specific.peaks	1198	roadmap_epigenomics	3.14e-05	0.659046	82	208	292	1179	1179	560	726	7899	46090	roadmap_epigenomics H3K36me3	NA	NA	H3K36me3	NA	NA	E126-H3K36me3.narrowPeak	102518	0.999928	1
GliaCtrl.specific.peaks	684	roadmap_epigenomics	3.13e-05	0.822594	434	209	179	827	827	405	3059	7547	43757	roadmap_epigenomics H3K36me3	NA	NA	H3K36me3	NA	NA	E063-H3K36me3.narrowPeak	257239	0.999928	1
GliaCtrl.specific.peaks	343	roadmap_epigenomics	2.48e-05	0.812271	390	210	184	891	891	428	2785	7591	44031	roadmap_epigenomics H3K36me3	NA	NA	H3K36me3	NA	NA	E016-H3K36me3.narrowPeak	237527	0.999943	1
GliaCtrl.specific.peaks	442	roadmap_epigenomics	2.38e-05	0.849561	678	211	171	545	545	309	4612	7303	42204	roadmap_epigenomics H3K36me3	NA	NA	H3K36me3	NA	NA	E027-H3K36me3.narrowPeak	455242	0.999945	1
GliaCtrl.specific.peaks	1124	roadmap_epigenomics	2e-05	0.744436	186	212	241	1110	1110	521	1454	7795	45362	roadmap_epigenomics H3K36me3	NA	NA	H3K36me3	NA	NA	E120-H3K36me3.narrowPeak	156861	0.999954	1
GliaCtrl.specific.peaks	736	roadmap_epigenomics	1.97e-05	0.791669	311	213	198	988	988	466	2281	7670	44535	roadmap_epigenomics H3K36me3	NA	NA	H3K36me3	NA	NA	E072-H3K36me3.narrowPeak	221931	0.999955	1
GliaCtrl.specific.peaks	92	jaspar_motifs	1.7e-05	0.90603	4950	214	149	8	214	124	30111	3031	16705	jaspar_motifs	NA	NA	NA	NA	NA	Prrx2.bed	1415149	0.999961	1
GliaCtrl.specific.peaks	690	roadmap_epigenomics	1.52e-05	0.783736	293	215	203	1010	1010	476	2171	7688	44645	roadmap_epigenomics H3K27me3	NA	NA	H3K27me3	NA	NA	E065-H3K27me3.narrowPeak	134925	0.999965	1
GliaCtrl.specific.peaks	38	jaspar_motifs	1.15e-05	0.867373	1036	216	164	330	330	237	6870	6945	39946	jaspar_motifs	NA	NA	NA	NA	NA	Gata1.bed	251456	0.999974	1
GliaCtrl.specific.peaks	697	roadmap_epigenomics	1.03e-05	0.812101	436	217	185	821	821	408	3110	7545	43706	roadmap_epigenomics H3K36me3	NA	NA	H3K36me3	NA	NA	E066-H3K36me3.narrowPeak	303391	0.999976	1
GliaCtrl.specific.peaks	717	roadmap_epigenomics	9.51e-06	0.750137	216	218	231	1083	1083	511	1674	7765	45142	roadmap_epigenomics H3K27me3	NA	NA	H3K27me3	NA	NA	E069-H3K27me3.narrowPeak	78312	0.999978	1
GliaCtrl.specific.peaks	1020	roadmap_epigenomics	6.99e-06	0.746105	215	219	239	1085	1085	514	1675	7766	45141	roadmap_epigenomics H3K36me3	NA	NA	H3K36me3	NA	NA	E109-H3K36me3.narrowPeak	171700	0.999984	1
GliaCtrl.specific.peaks	1076	roadmap_epigenomics	6.62e-06	0.764574	262	220	217	1040	1040	492	1990	7719	44826	roadmap_epigenomics H3K36me3	NA	NA	H3K36me3	NA	NA	E116-H3K36me3.narrowPeak	165408	0.999985	1
GliaCtrl.specific.peaks	808	roadmap_epigenomics	6.61e-06	0.788288	342	221	199	952	952	457	2516	7639	44300	roadmap_epigenomics H3K36me3	NA	NA	H3K36me3	NA	NA	E082-H3K36me3.narrowPeak	205436	0.999985	1
GliaCtrl.specific.peaks	1048	roadmap_epigenomics	5.86e-06	0.849163	811	222	172	457	457	284	5503	7170	41313	roadmap_epigenomics H3K9me3	NA	NA	H3K9me3	NA	NA	E113-H3K9me3.narrowPeak	275643	0.999987	1
GliaCtrl.specific.peaks	583	roadmap_epigenomics	5e-06	0.74903	230	223	235	1067	1067	508	1784	7751	45032	roadmap_epigenomics H3K36me3	NA	NA	H3K36me3	NA	NA	E048-H3K36me3.narrowPeak	130419	0.999988	1
GliaCtrl.specific.peaks	67	jaspar_motifs	2.9e-06	0.669096	118	224	288	1150	1150	554	1027	7863	45789	jaspar_motifs	NA	NA	NA	NA	NA	NFE2L2.bed	22093	0.999993	1
GliaCtrl.specific.peaks	304	roadmap_epigenomics	2.8e-06	0.815699	533	225	181	682	682	363	3776	7448	43040	roadmap_epigenomics H3K36me3	NA	NA	H3K36me3	NA	NA	E010-H3K36me3.narrowPeak	378521	0.999994	1
GliaCtrl.specific.peaks	10	jaspar_motifs	2.64e-06	0.669934	120	226	287	1149	1149	554	1043	7861	45773	jaspar_motifs	NA	NA	NA	NA	NA	Ddit3__Cebpa.bed	27347	0.999994	1
GliaCtrl.specific.peaks	49	jaspar_motifs	2.58e-06	0.706039	164	227	264	1125	1125	539	1351	7817	45465	jaspar_motifs	NA	NA	NA	NA	NA	IRF1.bed	30694	0.999994	1
GliaCtrl.specific.peaks	2	jaspar_motifs	1.99e-06	0.896547	4683	228	153	9	228	130	28697	3298	18119	jaspar_motifs	NA	NA	NA	NA	NA	ARID3A.bed	1330491	0.999995	1
GliaCtrl.specific.peaks	115	jaspar_motifs	1.81e-06	0.503625	37	229	371	1209	1209	603	429	7944	46387	jaspar_motifs	NA	NA	NA	NA	NA	T.bed	11514	0.999996	1
GliaCtrl.specific.peaks	429	roadmap_epigenomics	1.16e-06	0.795463	450	230	196	800	800	409	3271	7531	43545	roadmap_epigenomics H3K36me3	NA	NA	H3K36me3	NA	NA	E025-H3K36me3.narrowPeak	257768	0.999997	1
GliaCtrl.specific.peaks	724	roadmap_epigenomics	7.92e-07	0.71668	203	231	258	1100	1100	530	1645	7778	45171	roadmap_epigenomics H3K36me3	NA	NA	H3K36me3	NA	NA	E070-H3K36me3.narrowPeak	132996	0.999998	1
GliaCtrl.specific.peaks	132	roadmap_epigenomics	7.87e-07	0.747948	275	232	237	1027	1027	499	2132	7706	44684	roadmap_epigenomics H3K36me3	NA	NA	H3K36me3	NA	NA	E001-H3K36me3.narrowPeak	187276	0.999998	1
GliaCtrl.specific.peaks	1032	roadmap_epigenomics	6.82e-07	0.76377	329	233	218	963	963	471	2495	7652	44321	roadmap_epigenomics H3K36me3	NA	NA	H3K36me3	NA	NA	E111-H3K36me3.narrowPeak	219883	0.999998	1
GliaCtrl.specific.peaks	919	roadmap_epigenomics	4.09e-07	0.749253	296	234	233	1006	1006	491	2289	7685	44527	roadmap_epigenomics H3K27me3	NA	NA	H3K27me3	NA	NA	E095-H3K27me3.narrowPeak	152269	0.999999	1
GliaCtrl.specific.peaks	735	roadmap_epigenomics	3.95e-07	0.752788	308	235	224	991	991	483	2370	7673	44446	roadmap_epigenomics H3K27me3	NA	NA	H3K27me3	NA	NA	E072-H3K27me3.narrowPeak	109795	0.999999	1
GliaCtrl.specific.peaks	743	roadmap_epigenomics	3.53e-07	0.746627	292	236	238	1014	1014	496	2266	7689	44550	roadmap_epigenomics H3K36me3	NA	NA	H3K36me3	NA	NA	E073-H3K36me3.narrowPeak	202211	0.999999	1
GliaCtrl.specific.peaks	1119	roadmap_epigenomics	2.76e-07	0.519659	49	237	360	1199	1199	599	550	7932	46266	roadmap_epigenomics H4K20me1	NA	NA	H4K20me1	NA	NA	E119-H4K20me1.narrowPeak	17542	0.999999	1
GliaCtrl.specific.peaks	329	roadmap_epigenomics	2.6e-07	0.768938	380	238	215	911	911	455	2858	7601	43958	roadmap_epigenomics H3K36me3	NA	NA	H3K36me3	NA	NA	E014-H3K36me3.narrowPeak	224180	0.999999	1
GliaCtrl.specific.peaks	623	roadmap_epigenomics	1.4e-07	0.62635	111	239	308	1159	1159	569	1031	7870	45785	roadmap_epigenomics H3K27me3	NA	NA	H3K27me3	NA	NA	E054-H3K27me3.narrowPeak	89642	1	1
GliaCtrl.specific.peaks	404	roadmap_epigenomics	1.23e-07	0.745592	316	240	240	983	983	488	2453	7665	44363	roadmap_epigenomics H3K36me3	NA	NA	H3K36me3	NA	NA	E021-H3K36me3.narrowPeak	189961	1	1
GliaCtrl.specific.peaks	83	jaspar_motifs	1.1e-07	0.163666	4	241	912	1226	1226	793	143	7977	46673	jaspar_motifs	NA	NA	NA	NA	NA	PLAG1.bed	1177	1	1
GliaCtrl.specific.peaks	770	roadmap_epigenomics	9.66e-08	0.78748	512	242	201	713	713	385	3749	7469	43067	roadmap_epigenomics H3K36me3	NA	NA	H3K36me3	NA	NA	E077-H3K36me3.narrowPeak	271512	1	1
GliaCtrl.specific.peaks	518	roadmap_epigenomics	8.55e-08	0.727035	271	243	249	1032	1032	508	2159	7710	44657	roadmap_epigenomics H3K36me3	NA	NA	H3K36me3	NA	NA	E038-H3K36me3.narrowPeak	143886	1	1
GliaCtrl.specific.peaks	998	roadmap_epigenomics	4.59e-08	0.769071	439	244	214	818	818	425	3294	7542	43522	roadmap_epigenomics H3K36me3	NA	NA	H3K36me3	NA	NA	E106-H3K36me3.narrowPeak	291207	1	1
GliaCtrl.specific.peaks	991	roadmap_epigenomics	4.18e-08	0.72238	274	245	252	1028	1028	508	2196	7707	44620	roadmap_epigenomics H3K27me3	NA	NA	H3K27me3	NA	NA	E105-H3K27me3.narrowPeak	139774	1	1
GliaCtrl.specific.peaks	934	roadmap_epigenomics	3.25e-08	0.646352	145	246	300	1139	1139	562	1303	7836	45513	roadmap_epigenomics H3K27me3	NA	NA	H3K27me3	NA	NA	E097-H3K27me3.narrowPeak	112296	1	1
GliaCtrl.specific.peaks	570	roadmap_epigenomics	3.11e-08	0.749907	368	247	232	926	926	468	2835	7613	43981	roadmap_epigenomics H3K36me3	NA	NA	H3K36me3	NA	NA	E046-H3K36me3.narrowPeak	269270	1	1
GliaCtrl.specific.peaks	96	jaspar_motifs	2.62e-08	0.750487	375	248	229	918	918	465	2886	7606	43930	jaspar_motifs	NA	NA	NA	NA	NA	RORA_1.bed	84472	1	1
GliaCtrl.specific.peaks	1136	roadmap_epigenomics	2.27e-08	0.736587	329	249	246	963	963	486	2582	7652	44234	roadmap_epigenomics H3K36me3	NA	NA	H3K36me3	NA	NA	E121-H3K36me3.narrowPeak	200998	1	1
GliaCtrl.specific.peaks	549	roadmap_epigenomics	2.25e-08	0.770872	473	250	211	762	762	408	3537	7508	43279	roadmap_epigenomics H3K36me3	NA	NA	H3K36me3	NA	NA	E043-H3K36me3.narrowPeak	194678	1	1
GliaCtrl.specific.peaks	607	roadmap_epigenomics	1.71e-08	0.776686	516	251	208	705	705	388	3826	7465	42990	roadmap_epigenomics H3K36me3	NA	NA	H3K36me3	NA	NA	E051-H3K36me3.narrowPeak	355966	1	1
GliaCtrl.specific.peaks	869	roadmap_epigenomics	1.54e-08	0.754131	405	252	222	872	872	449	3099	7576	43717	roadmap_epigenomics H3K36me3	NA	NA	H3K36me3	NA	NA	E089-H3K36me3.narrowPeak	233447	1	1
GliaCtrl.specific.peaks	204	roadmap_epigenomics	1.53e-08	0.519465	61	253	361	1191	1191	602	684	7920	46132	roadmap_epigenomics H3K23ac	NA	NA	H3K23ac	NA	NA	E005-H3K23ac.narrowPeak	26232	1	1
GliaCtrl.specific.peaks	1230	roadmap_epigenomics	1.41e-08	0.511166	58	254	365	1196	1196	605	661	7923	46155	roadmap_epigenomics H4K20me1	NA	NA	H4K20me1	NA	NA	E128-H4K20me1.narrowPeak	29814	1	1
GliaCtrl.specific.peaks	1039	roadmap_epigenomics	1.35e-08	0.717114	283	255	257	1021	1021	511	2283	7698	44533	roadmap_epigenomics H3K36me3	NA	NA	H3K36me3	NA	NA	E112-H3K36me3.narrowPeak	202958	1	1
GliaCtrl.specific.peaks	496	roadmap_epigenomics	9.74e-09	0.773164	516	256	209	705	705	390	3842	7465	42974	roadmap_epigenomics H3K36me3	NA	NA	H3K36me3	NA	NA	E034-H3K36me3.narrowPeak	302281	1	1
GliaCtrl.specific.peaks	310	roadmap_epigenomics	8.73e-09	0.77025	503	257	212	728	728	399	3760	7478	43056	roadmap_epigenomics H3K36me3	NA	NA	H3K36me3	NA	NA	E011-H3K36me3.narrowPeak	271199	1	1
GliaCtrl.specific.peaks	460	roadmap_epigenomics	8.08e-09	0.752818	418	258	223	852	852	444	3202	7563	43614	roadmap_epigenomics H3K36me3	NA	NA	H3K36me3	NA	NA	E029-H3K36me3.narrowPeak	235892	1	1
GliaCtrl.specific.peaks	118	jaspar_motifs	7.69e-09	0.599342	112	259	315	1156	1156	577	1086	7869	45730	jaspar_motifs	NA	NA	NA	NA	NA	TEAD1.bed	23884	1	1
GliaCtrl.specific.peaks	599	roadmap_epigenomics	7.6e-09	0.755735	433	260	219	828	828	436	3303	7548	43513	roadmap_epigenomics H3K36me3	NA	NA	H3K36me3	NA	NA	E050-H3K36me3.narrowPeak	262887	1	1
GliaCtrl.specific.peaks	1112	roadmap_epigenomics	6.68e-09	0.682564	218	261	279	1080	1080	540	1850	7763	44966	roadmap_epigenomics H3K36me3	NA	NA	H3K36me3	NA	NA	E119-H3K36me3.narrowPeak	199451	1	1
GliaCtrl.specific.peaks	1161	roadmap_epigenomics	5.49e-09	0.7236	320	262	251	975	975	496	2555	7661	44261	roadmap_epigenomics H3K36me3	NA	NA	H3K36me3	NA	NA	E123-H3K36me3.narrowPeak	190885	1	1
GliaCtrl.specific.peaks	90	jaspar_motifs	4.3e-09	0.870942	4645	263	162	10	263	145	28801	3336	18015	jaspar_motifs	NA	NA	NA	NA	NA	Pdx1.bed	1282445	1	1
GliaCtrl.specific.peaks	1174	roadmap_epigenomics	3.82e-09	0.765543	505	264	216	726	726	402	3796	7476	43020	roadmap_epigenomics H3K36me3	NA	NA	H3K36me3	NA	NA	E124-H3K36me3.narrowPeak	195185	1	1
GliaCtrl.specific.peaks	436	roadmap_epigenomics	2.16e-09	0.744178	417	265	242	854	854	454	3229	7564	43587	roadmap_epigenomics H3K36me3	NA	NA	H3K36me3	NA	NA	E026-H3K36me3.narrowPeak	262477	1	1
GliaCtrl.specific.peaks	887	roadmap_epigenomics	2.02e-09	0.728788	359	266	248	941	941	485	2842	7622	43974	roadmap_epigenomics H3K36me3	NA	NA	H3K36me3	NA	NA	E091-H3K36me3.narrowPeak	240686	1	1
GliaCtrl.specific.peaks	103	jaspar_motifs	1.26e-09	0.769989	571	267	213	646	646	375	4259	7410	42557	jaspar_motifs	NA	NA	NA	NA	NA	SOX9.bed	119104	1	1
GliaCtrl.specific.peaks	113	jaspar_motifs	9.79e-10	0.444255	44	268	407	1206	1206	627	577	7937	46239	jaspar_motifs	NA	NA	NA	NA	NA	Spz1.bed	10443	1	1
GliaCtrl.specific.peaks	290	roadmap_epigenomics	6.28e-10	0.772235	612	269	210	596	596	358	4546	7369	42270	roadmap_epigenomics H3K9me3	NA	NA	H3K9me3	NA	NA	E008-H3K9me3.narrowPeak	210482	1	1
GliaCtrl.specific.peaks	1100	roadmap_epigenomics	5.75e-10	0.706552	314	270	263	986	986	506	2565	7667	44251	roadmap_epigenomics H3K36me3	NA	NA	H3K36me3	NA	NA	E118-H3K36me3.narrowPeak	168899	1	1
GliaCtrl.specific.peaks	255	roadmap_epigenomics	5.07e-10	0.685412	262	271	277	1040	1040	529	2209	7719	44607	roadmap_epigenomics H3K36me3	NA	NA	H3K36me3	NA	NA	E007-H3K36me3.narrowPeak	177717	1	1
GliaCtrl.specific.peaks	965	roadmap_epigenomics	4.15e-10	0.752376	503	272	227	728	728	409	3842	7478	42974	roadmap_epigenomics H3K36me3	NA	NA	H3K36me3	NA	NA	E101-H3K36me3.narrowPeak	322577	1	1
GliaCtrl.specific.peaks	44	jaspar_motifs	3.91e-10	0.574409	112	273	329	1156	1156	586	1132	7869	45684	jaspar_motifs	NA	NA	NA	NA	NA	HNF4A.bed	21250	1	1
GliaCtrl.specific.peaks	109	jaspar_motifs	3.66e-10	0.52185	78	274	358	1180	1180	604	869	7903	45947	jaspar_motifs	NA	NA	NA	NA	NA	STAT1.bed	18740	1	1
GliaCtrl.specific.peaks	905	roadmap_epigenomics	1.26e-10	0.752759	541	275	225	671	671	390	4124	7440	42692	roadmap_epigenomics H3K36me3	NA	NA	H3K36me3	NA	NA	E093-H3K36me3.narrowPeak	312139	1	1
GliaCtrl.specific.peaks	479	roadmap_epigenomics	8.28e-11	0.74919	533	276	234	682	682	397	4082	7448	42734	roadmap_epigenomics H3K36me3	NA	NA	H3K36me3	NA	NA	E032-H3K36me3.narrowPeak	342907	1	1
GliaCtrl.specific.peaks	298	roadmap_epigenomics	5.12e-11	0.754447	579	277	221	636	636	378	4398	7402	42418	roadmap_epigenomics H3K36me3	NA	NA	H3K36me3	NA	NA	E009-H3K36me3.narrowPeak	389281	1	1
GliaCtrl.specific.peaks	1234	roadmap_epigenomics	4.23e-11	0.713033	385	278	259	900	900	479	3107	7596	43709	roadmap_epigenomics H3K36me3	NA	NA	H3K36me3	NA	NA	E129-H3K36me3.narrowPeak	239731	1	1
GliaCtrl.specific.peaks	972	roadmap_epigenomics	1.93e-11	0.71797	420	279	254	849	849	461	3362	7561	43454	roadmap_epigenomics H3K36me3	NA	NA	H3K36me3	NA	NA	E102-H3K36me3.narrowPeak	305376	1	1
GliaCtrl.specific.peaks	926	roadmap_epigenomics	1.74e-11	0.737271	511	280	245	715	715	413	3975	7470	42841	roadmap_epigenomics H3K36me3	NA	NA	H3K36me3	NA	NA	E096-H3K36me3.narrowPeak	338408	1	1
GliaCtrl.specific.peaks	465	roadmap_epigenomics	1.53e-11	0.701723	365	281	268	929	929	493	2993	7616	43823	roadmap_epigenomics H3K36me3	NA	NA	H3K36me3	NA	NA	E030-H3K36me3.narrowPeak	180425	1	1
GliaCtrl.specific.peaks	826	roadmap_epigenomics	1.2e-11	0.743244	554	282	243	660	660	395	4270	7427	42546	roadmap_epigenomics H3K36me3	NA	NA	H3K36me3	NA	NA	E084-H3K36me3.narrowPeak	327535	1	1
GliaCtrl.specific.peaks	25	jaspar_motifs	1.15e-11	0.748653	588	283	236	622	622	380	4496	7393	42320	jaspar_motifs	NA	NA	NA	NA	NA	FOXA1.bed	138220	1	1
GliaCtrl.specific.peaks	27	jaspar_motifs	1.14e-11	0.740728	541	284	244	671	671	400	4185	7440	42631	jaspar_motifs	NA	NA	NA	NA	NA	FOXD1.bed	124275	1	1
GliaCtrl.specific.peaks	1135	roadmap_epigenomics	2.75e-12	0.750824	646	285	228	580	580	364	4915	7335	41901	roadmap_epigenomics H3K27me3	NA	NA	H3K27me3	NA	NA	E121-H3K27me3.narrowPeak	349417	1	1
GliaCtrl.specific.peaks	56	jaspar_motifs	2.26e-12	0.447576	61	286	403	1191	1191	627	792	7920	46024	jaspar_motifs	NA	NA	NA	NA	NA	MYC__MAX.bed	10124	1	1
GliaCtrl.specific.peaks	1010	roadmap_epigenomics	1.28e-12	0.686947	359	287	274	941	941	501	3004	7622	43812	roadmap_epigenomics H3K36me3	NA	NA	H3K36me3	NA	NA	E108-H3K36me3.narrowPeak	243253	1	1
GliaCtrl.specific.peaks	469	roadmap_epigenomics	1.2e-12	0.264306	18	288	599	1217	1217	701	397	7963	46419	roadmap_epigenomics H3K27me3	NA	NA	H3K27me3	NA	NA	E031-H3K27me3.narrowPeak	10223	1	1
GliaCtrl.specific.peaks	878	roadmap_epigenomics	8.1e-13	0.717562	486	289	255	747	747	430	3880	7495	42936	roadmap_epigenomics H3K36me3	NA	NA	H3K36me3	NA	NA	E090-H3K36me3.narrowPeak	278947	1	1
GliaCtrl.specific.peaks	914	roadmap_epigenomics	7.77e-13	0.721918	508	290	253	721	721	421	4029	7473	42787	roadmap_epigenomics H3K36me3	NA	NA	H3K36me3	NA	NA	E094-H3K36me3.narrowPeak	243089	1	1
GliaCtrl.specific.peaks	671	roadmap_epigenomics	6.36e-13	0.709319	454	291	260	795	795	449	3669	7527	43147	roadmap_epigenomics H3K36me3	NA	NA	H3K36me3	NA	NA	E061-H3K36me3.narrowPeak	295338	1	1
GliaCtrl.specific.peaks	1	jaspar_motifs	5.51e-13	0.788144	1095	292	200	301	301	264	7860	6886	38956	jaspar_motifs	NA	NA	NA	NA	NA	AP1.bed	236498	1	1
GliaCtrl.specific.peaks	1131	roadmap_epigenomics	4.98e-13	0.566867	146	293	334	1137	1137	588	1490	7835	45326	roadmap_epigenomics H4K20me1	NA	NA	H4K20me1	NA	NA	E120-H4K20me1.narrowPeak	47895	1	1
GliaCtrl.specific.peaks	1088	roadmap_epigenomics	4.28e-13	0.682808	363	294	278	933	933	502	3054	7618	43762	roadmap_epigenomics H3K36me3	NA	NA	H3K36me3	NA	NA	E117-H3K36me3.narrowPeak	316292	1	1
GliaCtrl.specific.peaks	1083	roadmap_epigenomics	1.78e-13	0.391973	47	295	455	1202	1202	651	697	7934	46119	roadmap_epigenomics H4K20me1	NA	NA	H4K20me1	NA	NA	E116-H4K20me1.narrowPeak	13632	1	1
GliaCtrl.specific.peaks	764	roadmap_epigenomics	9.81e-14	0.645945	283	296	302	1021	1021	540	2521	7698	44295	roadmap_epigenomics H3K36me3	NA	NA	H3K36me3	NA	NA	E076-H3K36me3.narrowPeak	180221	1	1
GliaCtrl.specific.peaks	394	roadmap_epigenomics	5.74e-14	0.680105	385	297	281	900	900	493	3247	7596	43569	roadmap_epigenomics H3K36me3	NA	NA	H3K36me3	NA	NA	E020-H3K36me3.narrowPeak	225918	1	1
GliaCtrl.specific.peaks	696	roadmap_epigenomics	5.39e-14	0.625271	246	298	309	1048	1048	552	2266	7735	44550	roadmap_epigenomics H3K27me3	NA	NA	H3K27me3	NA	NA	E066-H3K27me3.narrowPeak	107979	1	1
GliaCtrl.specific.peaks	677	roadmap_epigenomics	5.11e-14	0.705981	489	299	266	744	744	436	3962	7492	42854	roadmap_epigenomics H3K36me3	NA	NA	H3K36me3	NA	NA	E062-H3K36me3.narrowPeak	254027	1	1
GliaCtrl.specific.peaks	783	roadmap_epigenomics	2.33e-14	0.706729	508	300	262	721	721	428	4108	7473	42708	roadmap_epigenomics H3K36me3	NA	NA	H3K36me3	NA	NA	E079-H3K36me3.narrowPeak	264270	1	1
GliaCtrl.specific.peaks	506	roadmap_epigenomics	1.74e-14	0.699667	481	301	269	752	752	441	3931	7500	42885	roadmap_epigenomics H3K36me3	NA	NA	H3K36me3	NA	NA	E036-H3K36me3.narrowPeak	328957	1	1
GliaCtrl.specific.peaks	423	roadmap_epigenomics	1.13e-14	0.717365	579	302	256	636	636	398	4603	7402	42213	roadmap_epigenomics H3K27me3	NA	NA	H3K27me3	NA	NA	E024-H3K27me3.narrowPeak	222768	1	1
GliaCtrl.specific.peaks	1025	roadmap_epigenomics	7.52e-15	0.555305	158	303	340	1128	1128	590	1643	7823	45173	roadmap_epigenomics H3K36me3	NA	NA	H3K36me3	NA	NA	E110-H3K36me3.narrowPeak	86281	1	1
GliaCtrl.specific.peaks	22	jaspar_motifs	3.18e-15	0.578295	192	304	327	1108	1108	580	1914	7789	44902	jaspar_motifs	NA	NA	NA	NA	NA	Esrrb.bed	45008	1	1
GliaCtrl.specific.peaks	1223	roadmap_epigenomics	1.88e-15	0.578658	196	305	326	1107	1107	579	1952	7785	44864	roadmap_epigenomics H3K36me3	NA	NA	H3K36me3	NA	NA	E128-H3K36me3.narrowPeak	129088	1	1
GliaCtrl.specific.peaks	373	roadmap_epigenomics	8.68e-16	0.706038	570	306	265	651	651	407	4599	7411	42217	roadmap_epigenomics H3K9me1	NA	NA	H3K9me1	NA	NA	E017-H3K9me1.narrowPeak	209164	1	1
GliaCtrl.specific.peaks	336	roadmap_epigenomics	4.82e-16	0.6773	448	307	283	804	804	465	3779	7533	43037	roadmap_epigenomics H3K36me3	NA	NA	H3K36me3	NA	NA	E015-H3K36me3.narrowPeak	252862	1	1
GliaCtrl.specific.peaks	55	jaspar_motifs	4.34e-16	0.149024	9	308	989	1222	1222	840	352	7972	46464	jaspar_motifs	NA	NA	NA	NA	NA	MIZF.bed	1634	1	1
GliaCtrl.specific.peaks	303	roadmap_epigenomics	2.89e-16	0.69406	531	309	271	685	685	422	4360	7450	42456	roadmap_epigenomics H3K27me3	NA	NA	H3K27me3	NA	NA	E010-H3K27me3.narrowPeak	251892	1	1
GliaCtrl.specific.peaks	729	roadmap_epigenomics	1.93e-16	0.655313	383	310	296	904	904	503	3344	7598	43472	roadmap_epigenomics H3K27me3	NA	NA	H3K27me3	NA	NA	E071-H3K27me3.narrowPeak	129482	1	1
GliaCtrl.specific.peaks	925	roadmap_epigenomics	1.93e-16	0.553002	175	310	342	1114	1114	589	1824	7806	44992	roadmap_epigenomics H3K27me3	NA	NA	H3K27me3	NA	NA	E096-H3K27me3.narrowPeak	85680	1	1
GliaCtrl.specific.peaks	128	jaspar_motifs	1.93e-16	0.393131	60	310	453	1194	1194	652	885	7921	45931	jaspar_motifs	NA	NA	NA	NA	NA	Zfp423.bed	10797	1	1
GliaCtrl.specific.peaks	123	jaspar_motifs	1.93e-16	0.374527	53	310	470	1197	1197	659	821	7928	45995	jaspar_motifs	NA	NA	NA	NA	NA	Tcfcp2l1.bed	10868	1	1
GliaCtrl.specific.peaks	792	roadmap_epigenomics	9.64e-17	0.697558	574	314	270	644	644	409	4681	7407	42135	roadmap_epigenomics H3K36me3	NA	NA	H3K36me3	NA	NA	E080-H3K36me3.narrowPeak	296851	1	1
GliaCtrl.specific.peaks	656	roadmap_epigenomics	4.82e-17	0.705089	624	315	267	591	591	391	5027	7357	41789	roadmap_epigenomics H3K36me3	NA	NA	H3K36me3	NA	NA	E058-H3K36me3.narrowPeak	288256	1	1
GliaCtrl.specific.peaks	364	roadmap_epigenomics	4.82e-17	0.691079	549	315	272	664	664	417	4521	7432	42295	roadmap_epigenomics H3K36me3	NA	NA	H3K36me3	NA	NA	E017-H3K36me3.narrowPeak	352081	1	1
GliaCtrl.specific.peaks	45	jaspar_motifs	0	0.796396	2896	317	195	23	317	178	19520	5085	27296	jaspar_motifs	NA	NA	NA	NA	NA	HOXA5.bed	742003	1	1
GliaCtrl.specific.peaks	110	jaspar_motifs	0	0.782668	2284	317	205	44	317	189	15858	5697	30958	jaspar_motifs	NA	NA	NA	NA	NA	Sox17.bed	551872	1	1
GliaCtrl.specific.peaks	37	jaspar_motifs	0	0.667028	5111	317	289	6	317	204	34059	2870	12757	jaspar_motifs	NA	NA	NA	NA	NA	GATA3.bed	1456504	1	1
GliaCtrl.specific.peaks	13	jaspar_motifs	0	0.678629	2489	317	282	34	317	211	18746	5492	28070	jaspar_motifs	NA	NA	NA	NA	NA	ELF5.bed	597026	1	1
GliaCtrl.specific.peaks	66	jaspar_motifs	0	0.654662	3601	317	298	18	317	211	26063	4380	20753	jaspar_motifs	NA	NA	NA	NA	NA	NFE2L1__MafG.bed	943881	1	1
GliaCtrl.specific.peaks	65	jaspar_motifs	0	0.646212	3141	317	301	20	317	213	23458	4840	23358	jaspar_motifs	NA	NA	NA	NA	NA	NFATC2.bed	776296	1	1
GliaCtrl.specific.peaks	102	jaspar_motifs	0	0.565126	3826	317	335	14	335	222	29011	4155	17805	jaspar_motifs	NA	NA	NA	NA	NA	SOX10.bed	962452	1	1
GliaCtrl.specific.peaks	81	jaspar_motifs	0	0.68159	1769	317	280	95	317	231	13796	6212	33020	jaspar_motifs	NA	NA	NA	NA	NA	Nr2e3.bed	422556	1	1
GliaCtrl.specific.peaks	24	jaspar_motifs	0	0.655059	1823	317	297	88	317	234	14572	6158	32244	jaspar_motifs	NA	NA	NA	NA	NA	FEV.bed	410618	1	1
GliaCtrl.specific.peaks	39	jaspar_motifs	0	0.752609	1470	317	226	165	317	236	10803	6511	36013	jaspar_motifs	NA	NA	NA	NA	NA	Gfi.bed	343316	1	1
GliaCtrl.specific.peaks	47	jaspar_motifs	0	0.47553	6227	317	389	4	389	237	41286	1754	5530	jaspar_motifs	NA	NA	NA	NA	NA	Hltf.bed	1879473	1	1
GliaCtrl.specific.peaks	79	jaspar_motifs	0	0.619641	1884	317	311	83	317	237	15578	6097	31238	jaspar_motifs	NA	NA	NA	NA	NA	Nkx3-2.bed	458108	1	1
GliaCtrl.specific.peaks	86	jaspar_motifs	0	0.522752	2377	317	357	41	357	238	20971	5604	25845	jaspar_motifs	NA	NA	NA	NA	NA	Pax2.bed	545202	1	1
GliaCtrl.specific.peaks	106	jaspar_motifs	0	0.486327	4137	317	383	13	383	238	32245	3844	14571	jaspar_motifs	NA	NA	NA	NA	NA	SPIB.bed	1042715	1	1
GliaCtrl.specific.peaks	31	jaspar_motifs	0	0.754933	1289	317	220	221	317	253	9517	6692	37299	jaspar_motifs	NA	NA	NA	NA	NA	FOXO3.bed	302904	1	1
GliaCtrl.specific.peaks	6	jaspar_motifs	0	0.41846	3780	317	432	15	432	255	31955	4201	14861	jaspar_motifs	NA	NA	NA	NA	NA	BRCA1.bed	960225	1	1
GliaCtrl.specific.peaks	26	jaspar_motifs	0	0.376385	6361	317	468	3	468	263	42721	1620	4095	jaspar_motifs	NA	NA	NA	NA	NA	FOXC1.bed	1947101	1	1
GliaCtrl.specific.peaks	59	jaspar_motifs	0	0.411909	2287	317	435	43	435	265	23113	5694	23703	jaspar_motifs	NA	NA	NA	NA	NA	Mafb.bed	510495	1	1
GliaCtrl.specific.peaks	127	jaspar_motifs	0	0.360852	4197	317	487	12	487	272	35324	3784	11492	jaspar_motifs	NA	NA	NA	NA	NA	ZNF354C.bed	1097611	1	1
GliaCtrl.specific.peaks	126	jaspar_motifs	0	0.35437	3704	317	491	16	491	275	33222	4277	13594	jaspar_motifs	NA	NA	NA	NA	NA	ZEB1.bed	1004587	1	1
GliaCtrl.specific.peaks	133	roadmap_epigenomics	0	0.505306	1550	317	369	138	369	275	15119	6431	31697	roadmap_epigenomics H3K4me1	NA	NA	H3K4me1	NA	NA	E001-H3K4me1.narrowPeak	308752	1	1
GliaCtrl.specific.peaks	68	jaspar_motifs	0	0.341293	4394	317	510	11	510	279	36615	3587	10201	jaspar_motifs	NA	NA	NA	NA	NA	NFIC.bed	1105212	1	1
GliaCtrl.specific.peaks	125	jaspar_motifs	0	0.331695	5582	317	520	5	520	281	40975	2399	5841	jaspar_motifs	NA	NA	NA	NA	NA	YY1.bed	1615049	1	1
GliaCtrl.specific.peaks	430	roadmap_epigenomics	0	0.369272	1971	317	480	75	480	291	22021	6010	24795	roadmap_epigenomics H3K4me1	NA	NA	H3K4me1	NA	NA	E025-H3K4me1.narrowPeak	312597	1	1
GliaCtrl.specific.peaks	324	roadmap_epigenomics	0	0.444704	1498	317	406	155	406	293	16008	6483	30808	roadmap_epigenomics H3K4me1	NA	NA	H3K4me1	NA	NA	E013-H3K4me1.narrowPeak	275073	1	1
GliaCtrl.specific.peaks	791	roadmap_epigenomics	0	0.636451	1115	317	305	283	317	302	9517	6866	37299	roadmap_epigenomics H3K27me3	NA	NA	H3K27me3	NA	NA	E080-H3K27me3.narrowPeak	290880	1	1
GliaCtrl.specific.peaks	57	jaspar_motifs	0	0.275264	3702	317	582	17	582	305	35517	4279	11299	jaspar_motifs	NA	NA	NA	NA	NA	MZF1_1-4.bed	928614	1	1
GliaCtrl.specific.peaks	987	roadmap_epigenomics	0	0.43642	1383	317	412	185	412	305	15190	6598	31626	roadmap_epigenomics H3K4me1	NA	NA	H3K4me1	NA	NA	E104-H3K4me1.narrowPeak	271854	1	1
GliaCtrl.specific.peaks	318	roadmap_epigenomics	0	0.34821	1700	317	500	105	500	307	20474	6281	26342	roadmap_epigenomics H3K4me1	NA	NA	H3K4me1	NA	NA	E012-H3K4me1.narrowPeak	258764	1	1
GliaCtrl.specific.peaks	337	roadmap_epigenomics	0	0.352329	1615	317	493	116	493	309	19599	6366	27217	roadmap_epigenomics H3K4me1	NA	NA	H3K4me1	NA	NA	E015-H3K4me1.narrowPeak	327408	1	1
GliaCtrl.specific.peaks	344	roadmap_epigenomics	0	0.401565	1430	317	445	171	445	311	16487	6551	30329	roadmap_epigenomics H3K4me1	NA	NA	H3K4me1	NA	NA	E016-H3K4me1.narrowPeak	292509	1	1
GliaCtrl.specific.peaks	330	roadmap_epigenomics	0	0.365601	1525	317	483	146	483	315	18376	6456	28440	roadmap_epigenomics H3K4me1	NA	NA	H3K4me1	NA	NA	E014-H3K4me1.narrowPeak	314804	1	1
GliaCtrl.specific.peaks	419	roadmap_epigenomics	0	0.312391	1848	317	545	86	545	316	22986	6133	23830	roadmap_epigenomics H3K4me1	NA	NA	H3K4me1	NA	NA	E023-H3K4me1.narrowPeak	307388	1	1
GliaCtrl.specific.peaks	119	jaspar_motifs	0	0.25102	3003	317	615	22	615	318	33060	4978	13756	jaspar_motifs	NA	NA	NA	NA	NA	TFAP2A.bed	673098	1	1
GliaCtrl.specific.peaks	311	roadmap_epigenomics	0	0.3921	1394	317	454	182	454	318	16411	6587	30405	roadmap_epigenomics H3K4me1	NA	NA	H3K4me1	NA	NA	E011-H3K4me1.narrowPeak	274859	1	1
GliaCtrl.specific.peaks	381	roadmap_epigenomics	0	0.371781	1484	317	475	162	475	318	17817	6497	28999	roadmap_epigenomics H3K4me1	NA	NA	H3K4me1	NA	NA	E018-H3K4me1.narrowPeak	335029	1	1
GliaCtrl.specific.peaks	672	roadmap_epigenomics	0	0.276355	2161	317	578	59	578	318	26840	5820	19976	roadmap_epigenomics H3K4me1	NA	NA	H3K4me1	NA	NA	E061-H3K4me1.narrowPeak	294557	1	1
GliaCtrl.specific.peaks	921	roadmap_epigenomics	0	0.405617	1371	317	442	196	442	318	15840	6610	30976	roadmap_epigenomics H3K4me1	NA	NA	H3K4me1	NA	NA	E095-H3K4me1.narrowPeak	268329	1	1
GliaCtrl.specific.peaks	751	roadmap_epigenomics	0	0.251735	2692	317	614	29	614	320	31324	5289	15492	roadmap_epigenomics H3K4me1	NA	NA	H3K4me1	NA	NA	E074-H3K4me1.narrowPeak	266887	1	1
GliaCtrl.specific.peaks	927	roadmap_epigenomics	0	0.340092	1560	317	511	134	511	321	19509	6421	27307	roadmap_epigenomics H3K4me1	NA	NA	H3K4me1	NA	NA	E096-H3K4me1.narrowPeak	317652	1	1
GliaCtrl.specific.peaks	1046	roadmap_epigenomics	0	0.315672	1678	317	539	109	539	322	21419	6303	25397	roadmap_epigenomics H3K4me1	NA	NA	H3K4me1	NA	NA	E113-H3K4me1.narrowPeak	347264	1	1
GliaCtrl.specific.peaks	366	roadmap_epigenomics	0	0.328597	1575	317	525	130	525	324	20038	6406	26778	roadmap_epigenomics H3K4me1	NA	NA	H3K4me1	NA	NA	E017-H3K4me1.narrowPeak	328186	1	1
GliaCtrl.specific.peaks	712	roadmap_epigenomics	0	0.242709	2726	317	634	25	634	325	31894	5255	14922	roadmap_epigenomics H3K4me1	NA	NA	H3K4me1	NA	NA	E068-H3K4me1.narrowPeak	279170	1	1
GliaCtrl.specific.peaks	77	jaspar_motifs	0	0.575203	1032	317	328	332	332	326	9607	6949	37209	jaspar_motifs	NA	NA	NA	NA	NA	NR4A2.bed	236035	1	1
GliaCtrl.specific.peaks	437	roadmap_epigenomics	0	0.324666	1561	317	528	133	528	326	20047	6420	26769	roadmap_epigenomics H3K4me1	NA	NA	H3K4me1	NA	NA	E026-H3K4me1.narrowPeak	233586	1	1
GliaCtrl.specific.peaks	425	roadmap_epigenomics	0	0.313283	1590	317	542	123	542	327	20722	6391	26094	roadmap_epigenomics H3K4me1	NA	NA	H3K4me1	NA	NA	E024-H3K4me1.narrowPeak	357375	1	1
GliaCtrl.specific.peaks	495	roadmap_epigenomics	0	0.429897	1215	317	421	243	421	327	13794	6766	33022	roadmap_epigenomics H3K27me3	NA	NA	H3K27me3	NA	NA	E034-H3K27me3.narrowPeak	387829	1	1
GliaCtrl.specific.peaks	737	roadmap_epigenomics	0	0.250247	2238	317	618	49	618	328	28509	5743	18307	roadmap_epigenomics H3K4me1	NA	NA	H3K4me1	NA	NA	E072-H3K4me1.narrowPeak	211864	1	1
GliaCtrl.specific.peaks	234	roadmap_epigenomics	0	0.298214	1621	317	555	115	555	329	21574	6360	25242	roadmap_epigenomics H3K4me1	NA	NA	H3K4me1	NA	NA	E006-H3K4me1.narrowPeak	392176	1	1
GliaCtrl.specific.peaks	395	roadmap_epigenomics	0	0.37449	1337	317	471	200	471	329	16364	6644	30452	roadmap_epigenomics H3K4me1	NA	NA	H3K4me1	NA	NA	E020-H3K4me1.narrowPeak	289315	1	1
GliaCtrl.specific.peaks	705	roadmap_epigenomics	0	0.245433	2413	317	629	40	629	329	29890	5568	16926	roadmap_epigenomics H3K4me1	NA	NA	H3K4me1	NA	NA	E067-H3K4me1.narrowPeak	240448	1	1
GliaCtrl.specific.peaks	744	roadmap_epigenomics	0	0.256112	2085	317	606	65	606	329	27152	5896	19664	roadmap_epigenomics H3K4me1	NA	NA	H3K4me1	NA	NA	E073-H3K4me1.narrowPeak	233574	1	1
GliaCtrl.specific.peaks	936	roadmap_epigenomics	0	0.418429	1235	317	433	236	433	329	14249	6746	32567	roadmap_epigenomics H3K4me1	NA	NA	H3K4me1	NA	NA	E097-H3K4me1.narrowPeak	316385	1	1
GliaCtrl.specific.peaks	860	roadmap_epigenomics	0	0.275624	1783	317	580	93	580	330	23909	6198	22907	roadmap_epigenomics H3K4me1	NA	NA	H3K4me1	NA	NA	E088-H3K4me1.narrowPeak	291630	1	1
GliaCtrl.specific.peaks	613	roadmap_epigenomics	0	0.281212	1667	317	572	111	572	333	22670	6314	24146	roadmap_epigenomics H3K4me1	NA	NA	H3K4me1	NA	NA	E052-H3K4me1.narrowPeak	247597	1	1
GliaCtrl.specific.peaks	625	roadmap_epigenomics	0	0.275175	1753	317	583	98	583	333	23673	6228	23143	roadmap_epigenomics H3K4me1	NA	NA	H3K4me1	NA	NA	E054-H3K4me1.narrowPeak	191262	1	1
GliaCtrl.specific.peaks	908	roadmap_epigenomics	0	0.543785	1032	317	349	332	349	333	10043	6949	36773	roadmap_epigenomics H3K9me3	NA	NA	H3K9me3	NA	NA	E093-H3K9me3.narrowPeak	234126	1	1
GliaCtrl.specific.peaks	1137	roadmap_epigenomics	0	0.331524	1485	317	521	160	521	333	19106	6496	27710	roadmap_epigenomics H3K4me1	NA	NA	H3K4me1	NA	NA	E121-H3K4me1.narrowPeak	248358	1	1
GliaCtrl.specific.peaks	257	roadmap_epigenomics	0	0.379622	1288	317	465	222	465	335	15749	6693	31067	roadmap_epigenomics H3K4me1	NA	NA	H3K4me1	NA	NA	E007-H3K4me1.narrowPeak	262432	1	1
GliaCtrl.specific.peaks	443	roadmap_epigenomics	0	0.267949	1756	317	595	97	595	336	24010	6225	22806	roadmap_epigenomics H3K4me1	NA	NA	H3K4me1	NA	NA	E027-H3K4me1.narrowPeak	374698	1	1
GliaCtrl.specific.peaks	897	roadmap_epigenomics	0	0.259228	1804	317	603	91	603	337	24802	6177	22014	roadmap_epigenomics H3K4me1	NA	NA	H3K4me1	NA	NA	E092-H3K4me1.narrowPeak	275982	1	1
GliaCtrl.specific.peaks	634	roadmap_epigenomics	0	0.250789	1822	317	616	89	616	341	25337	6159	21479	roadmap_epigenomics H3K4me1	NA	NA	H3K4me1	NA	NA	E055-H3K4me1.narrowPeak	338886	1	1
GliaCtrl.specific.peaks	719	roadmap_epigenomics	0	0.229395	2714	317	680	27	680	341	32395	5267	14421	roadmap_epigenomics H3K4me1	NA	NA	H3K4me1	NA	NA	E069-H3K4me1.narrowPeak	263124	1	1
GliaCtrl.specific.peaks	993	roadmap_epigenomics	0	0.298863	1517	317	554	151	554	341	20592	6464	26224	roadmap_epigenomics H3K4me1	NA	NA	H3K4me1	NA	NA	E105-H3K4me1.narrowPeak	309115	1	1
GliaCtrl.specific.peaks	305	roadmap_epigenomics	0	0.255057	1676	317	607	110	607	345	23892	6305	22924	roadmap_epigenomics H3K4me1	NA	NA	H3K4me1	NA	NA	E010-H3K4me1.narrowPeak	266595	1	1
GliaCtrl.specific.peaks	299	roadmap_epigenomics	0	0.275676	1538	317	579	141	579	346	21726	6443	25090	roadmap_epigenomics H3K4me1	NA	NA	H3K4me1	NA	NA	E009-H3K4me1.narrowPeak	280676	1	1
GliaCtrl.specific.peaks	945	roadmap_epigenomics	0	0.297092	1478	317	558	164	558	346	20291	6503	26525	roadmap_epigenomics H3K4me1	NA	NA	H3K4me1	NA	NA	E098-H3K4me1.narrowPeak	293151	1	1
GliaCtrl.specific.peaks	1235	roadmap_epigenomics	0	0.258278	1609	317	604	117	604	346	23144	6372	23672	roadmap_epigenomics H3K4me1	NA	NA	H3K4me1	NA	NA	E129-H3K4me1.narrowPeak	237133	1	1
GliaCtrl.specific.peaks	817	roadmap_epigenomics	0	0.291942	1469	317	564	166	564	349	20406	6512	26410	roadmap_epigenomics H3K4me1	NA	NA	H3K4me1	NA	NA	E083-H3K4me1.narrowPeak	190333	1	1
GliaCtrl.specific.peaks	1125	roadmap_epigenomics	0	0.356708	1217	317	489	240	489	349	15697	6764	31119	roadmap_epigenomics H3K4me1	NA	NA	H3K4me1	NA	NA	E120-H3K4me1.narrowPeak	205523	1	1
GliaCtrl.specific.peaks	778	roadmap_epigenomics	0	0.285016	1484	317	571	162	571	350	20827	6497	25989	roadmap_epigenomics H3K4me1	NA	NA	H3K4me1	NA	NA	E078-H3K4me1.narrowPeak	192662	1	1
GliaCtrl.specific.peaks	388	roadmap_epigenomics	0	0.339685	1277	317	512	225	512	351	16821	6704	29995	roadmap_epigenomics H3K4me1	NA	NA	H3K4me1	NA	NA	E019-H3K4me1.narrowPeak	213385	1	1
GliaCtrl.specific.peaks	1175	roadmap_epigenomics	0	0.268251	1535	317	594	143	594	351	22016	6446	24800	roadmap_epigenomics H3K4me1	NA	NA	H3K4me1	NA	NA	E124-H3K4me1.narrowPeak	127459	1	1
GliaCtrl.specific.peaks	452	roadmap_epigenomics	0	0.299005	1382	317	553	186	553	352	19285	6599	27531	roadmap_epigenomics H3K4me1	NA	NA	H3K4me1	NA	NA	E028-H3K4me1.narrowPeak	354117	1	1
GliaCtrl.specific.peaks	835	roadmap_epigenomics	0	0.6015	879	317	313	426	426	352	7989	7102	38827	roadmap_epigenomics H3K36me3	NA	NA	H3K36me3	NA	NA	E085-H3K36me3.narrowPeak	359551	1	1
GliaCtrl.specific.peaks	879	roadmap_epigenomics	0	0.236319	1917	317	658	81	658	352	26790	6064	20026	roadmap_epigenomics H3K4me1	NA	NA	H3K4me1	NA	NA	E090-H3K4me1.narrowPeak	268514	1	1
GliaCtrl.specific.peaks	590	roadmap_epigenomics	0	0.230068	2069	317	674	67	674	353	28247	5912	18569	roadmap_epigenomics H3K4me1	NA	NA	H3K4me1	NA	NA	E049-H3K4me1.narrowPeak	260664	1	1
GliaCtrl.specific.peaks	600	roadmap_epigenomics	0	0.2411	1725	317	642	100	642	353	24977	6256	21839	roadmap_epigenomics H3K4me1	NA	NA	H3K4me1	NA	NA	E050-H3K4me1.narrowPeak	180442	1	1
GliaCtrl.specific.peaks	731	roadmap_epigenomics	0	0.21154	3095	317	721	21	721	353	35096	4886	11720	roadmap_epigenomics H3K4me1	NA	NA	H3K4me1	NA	NA	E071-H3K4me1.narrowPeak	226091	1	1
GliaCtrl.specific.peaks	60	jaspar_motifs	0	0.451099	1011	317	400	344	400	354	11391	6970	35425	jaspar_motifs	NA	NA	NA	NA	NA	Myb.bed	220670	1	1
GliaCtrl.specific.peaks	507	roadmap_epigenomics	0	0.273939	1495	317	590	156	590	354	21392	6486	25424	roadmap_epigenomics H3K4me1	NA	NA	H3K4me1	NA	NA	E036-H3K4me1.narrowPeak	232822	1	1
GliaCtrl.specific.peaks	461	roadmap_epigenomics	0	0.277014	1413	317	577	176	577	357	20464	6568	26352	roadmap_epigenomics H3K4me1	NA	NA	H3K4me1	NA	NA	E029-H3K4me1.narrowPeak	142074	1	1
GliaCtrl.specific.peaks	1199	roadmap_epigenomics	0	0.44398	1002	317	408	347	408	357	11440	6979	35376	roadmap_epigenomics H3K4me1	NA	NA	H3K4me1	NA	NA	E126-H3K4me1.narrowPeak	191399	1	1
GliaCtrl.specific.peaks	209	roadmap_epigenomics	0	0.302542	1317	317	550	206	550	358	18499	6664	28317	roadmap_epigenomics H3K4me1	NA	NA	H3K4me1	NA	NA	E005-H3K4me1.narrowPeak	297207	1	1
GliaCtrl.specific.peaks	620	roadmap_epigenomics	0	0.225943	2068	317	690	68	690	358	28442	5913	18374	roadmap_epigenomics H3K4me1	NA	NA	H3K4me1	NA	NA	E053-H3K4me1.narrowPeak	185047	1	1
GliaCtrl.specific.peaks	1172	roadmap_epigenomics	0	0.320716	1267	317	532	226	532	358	17343	6714	29473	roadmap_epigenomics H3K27ac	NA	NA	H3K27ac	NA	NA	E124-H3K27ac.narrowPeak	154661	1	1
GliaCtrl.specific.peaks	105	jaspar_motifs	0	0.660751	782	317	291	471	471	360	6610	7199	40206	jaspar_motifs	NA	NA	NA	NA	NA	SPI1.bed	158495	1	1
GliaCtrl.specific.peaks	608	roadmap_epigenomics	0	0.238942	1652	317	650	113	650	360	24442	6329	22374	roadmap_epigenomics H3K4me1	NA	NA	H3K4me1	NA	NA	E051-H3K4me1.narrowPeak	223023	1	1
GliaCtrl.specific.peaks	414	roadmap_epigenomics	0	0.288766	1353	317	567	199	567	361	19390	6628	27426	roadmap_epigenomics H3K4me1	NA	NA	H3K4me1	NA	NA	E022-H3K4me1.narrowPeak	324488	1	1
GliaCtrl.specific.peaks	1054	roadmap_epigenomics	0	0.330149	1192	317	523	248	523	363	16254	6789	30562	roadmap_epigenomics H3K4me1	NA	NA	H3K4me1	NA	NA	E114-H3K4me1.narrowPeak	202055	1	1
GliaCtrl.specific.peaks	765	roadmap_epigenomics	0	0.274997	1375	317	584	191	584	364	20168	6606	26648	roadmap_epigenomics H3K4me1	NA	NA	H3K4me1	NA	NA	E076-H3K4me1.narrowPeak	179004	1	1
GliaCtrl.specific.peaks	784	roadmap_epigenomics	0	0.314468	1238	317	540	235	540	364	17258	6743	29558	roadmap_epigenomics H3K4me1	NA	NA	H3K4me1	NA	NA	E079-H3K4me1.narrowPeak	257512	1	1
GliaCtrl.specific.peaks	870	roadmap_epigenomics	0	0.229709	1703	317	677	104	677	366	25350	6278	21466	roadmap_epigenomics H3K4me1	NA	NA	H3K4me1	NA	NA	E089-H3K4me1.narrowPeak	234295	1	1
GliaCtrl.specific.peaks	46	jaspar_motifs	0	0.57162	820	317	331	453	453	367	7813	7161	39003	jaspar_motifs	NA	NA	NA	NA	NA	Hand1__Tcfe2a.bed	180645	1	1
GliaCtrl.specific.peaks	1077	roadmap_epigenomics	0	0.45289	935	317	399	385	399	367	10609	7046	36207	roadmap_epigenomics H3K4me1	NA	NA	H3K4me1	NA	NA	E116-H3K4me1.narrowPeak	129102	1	1
GliaCtrl.specific.peaks	793	roadmap_epigenomics	0	0.229652	1681	317	678	108	678	368	25161	6300	21655	roadmap_epigenomics H3K4me1	NA	NA	H3K4me1	NA	NA	E080-H3K4me1.narrowPeak	279497	1	1
GliaCtrl.specific.peaks	18	jaspar_motifs	0	0.192172	6514	317	788	2	788	369	44874	1467	1942	jaspar_motifs	NA	NA	NA	NA	NA	ETS1.bed	2003477	1	1
GliaCtrl.specific.peaks	1026	roadmap_epigenomics	0	0.252319	1401	317	612	179	612	369	21425	6580	25391	roadmap_epigenomics H3K4me1	NA	NA	H3K4me1	NA	NA	E110-H3K4me1.narrowPeak	214908	1	1
GliaCtrl.specific.peaks	1187	roadmap_epigenomics	0	0.23274	1588	317	667	124	667	369	24170	6393	22646	roadmap_epigenomics H3K4me1	NA	NA	H3K4me1	NA	NA	E125-H3K4me1.narrowPeak	233574	1	1
GliaCtrl.specific.peaks	40	jaspar_motifs	0	0.344173	1105	317	504	290	504	370	14902	6876	31914	jaspar_motifs	NA	NA	NA	NA	NA	HIF1A__ARNT.bed	227683	1	1
GliaCtrl.specific.peaks	657	roadmap_epigenomics	0	0.250192	1420	317	619	174	619	370	21714	6561	25102	roadmap_epigenomics H3K4me1	NA	NA	H3K4me1	NA	NA	E058-H3K4me1.narrowPeak	289489	1	1
GliaCtrl.specific.peaks	685	roadmap_epigenomics	0	0.208859	2141	317	732	61	732	370	29825	5840	16991	roadmap_epigenomics H3K4me1	NA	NA	H3K4me1	NA	NA	E063-H3K4me1.narrowPeak	260757	1	1
GliaCtrl.specific.peaks	896	roadmap_epigenomics	0	0.685786	713	317	276	519	519	371	5859	7268	40957	roadmap_epigenomics H3K36me3	NA	NA	H3K36me3	NA	NA	E092-H3K36me3.narrowPeak	329729	1	1
GliaCtrl.specific.peaks	21	jaspar_motifs	0	0.628043	745	317	307	498	498	374	6594	7236	40222	jaspar_motifs	NA	NA	NA	NA	NA	En1.bed	181484	1	1
GliaCtrl.specific.peaks	480	roadmap_epigenomics	0	0.242391	1452	317	637	168	637	374	22401	6529	24415	roadmap_epigenomics H3K4me1	NA	NA	H3K4me1	NA	NA	E032-H3K4me1.narrowPeak	167667	1	1
GliaCtrl.specific.peaks	915	roadmap_epigenomics	0	0.353624	1070	317	492	314	492	374	14256	6911	32560	roadmap_epigenomics H3K4me1	NA	NA	H3K4me1	NA	NA	E094-H3K4me1.narrowPeak	238308	1	1
GliaCtrl.specific.peaks	643	roadmap_epigenomics	0	0.224334	1579	317	692	128	692	379	24517	6402	22299	roadmap_epigenomics H3K4me1	NA	NA	H3K4me1	NA	NA	E056-H3K4me1.narrowPeak	303670	1	1
GliaCtrl.specific.peaks	1011	roadmap_epigenomics	0	0.205756	1876	317	736	84	736	379	28041	6105	18775	roadmap_epigenomics H3K4me1	NA	NA	H3K4me1	NA	NA	E108-H3K4me1.narrowPeak	272252	1	1
GliaCtrl.specific.peaks	906	roadmap_epigenomics	0	0.229996	1524	317	675	147	675	380	23711	6457	23105	roadmap_epigenomics H3K4me1	NA	NA	H3K4me1	NA	NA	E093-H3K4me1.narrowPeak	250782	1	1
GliaCtrl.specific.peaks	36	jaspar_motifs	0	0.18124	6934	317	825	1	825	381	45569	1047	1247	jaspar_motifs	NA	NA	NA	NA	NA	GATA2.bed	2213773	1	1
GliaCtrl.specific.peaks	587	roadmap_epigenomics	0	0.248122	1313	317	625	207	625	383	20716	6668	26100	roadmap_epigenomics H3K27ac	NA	NA	H3K27ac	NA	NA	E049-H3K27ac.narrowPeak	126928	1	1
GliaCtrl.specific.peaks	836	roadmap_epigenomics	0	0.250117	1303	317	620	211	620	383	20518	6678	26298	roadmap_epigenomics H3K4me1	NA	NA	H3K4me1	NA	NA	E085-H3K4me1.narrowPeak	285882	1	1
GliaCtrl.specific.peaks	405	roadmap_epigenomics	0	0.432018	892	317	416	419	419	384	10560	7089	36256	roadmap_epigenomics H3K4me1	NA	NA	H3K4me1	NA	NA	E021-H3K4me1.narrowPeak	187305	1	1
GliaCtrl.specific.peaks	1018	roadmap_epigenomics	0	0.241659	1370	317	639	197	639	384	21612	6611	25204	roadmap_epigenomics H3K27ac	NA	NA	H3K27ac	NA	NA	E109-H3K27ac.narrowPeak	194846	1	1
GliaCtrl.specific.peaks	1170	roadmap_epigenomics	0	0.206648	1706	317	734	102	734	384	26599	6275	20217	roadmap_epigenomics	NA	NA	NA	NA	NA	E124-DNase.macs2.narrowPeak	295756	1	1
GliaCtrl.specific.peaks	161	roadmap_epigenomics	0	0.330152	1069	317	522	315	522	385	14935	6912	31881	roadmap_epigenomics H3K4me1	NA	NA	H3K4me1	NA	NA	E003-H3K4me1.narrowPeak	223151	1	1
GliaCtrl.specific.peaks	771	roadmap_epigenomics	0	0.23326	1420	317	665	174	665	385	22532	6561	24284	roadmap_epigenomics H3K4me1	NA	NA	H3K4me1	NA	NA	E077-H3K4me1.narrowPeak	231741	1	1
GliaCtrl.specific.peaks	1043	roadmap_epigenomics	0	0.252322	1263	317	611	228	611	385	19990	6718	26826	roadmap_epigenomics H3K27ac	NA	NA	H3K27ac	NA	NA	E113-H3K27ac.narrowPeak	130465	1	1
GliaCtrl.specific.peaks	5	jaspar_motifs	0	0.274898	1171	317	586	258	586	387	18016	6810	28800	jaspar_motifs	NA	NA	NA	NA	NA	Arnt__Ahr.bed	218109	1	1
GliaCtrl.specific.peaks	960	roadmap_epigenomics	0	0.406653	916	317	439	404	439	387	11318	7065	35498	roadmap_epigenomics H3K4me1	NA	NA	H3K4me1	NA	NA	E100-H3K4me1.narrowPeak	196314	1	1
GliaCtrl.specific.peaks	1211	roadmap_epigenomics	0	0.261433	1216	317	602	241	602	387	19075	6765	27741	roadmap_epigenomics H3K4me1	NA	NA	H3K4me1	NA	NA	E127-H3K4me1.narrowPeak	199913	1	1
GliaCtrl.specific.peaks	827	roadmap_epigenomics	0	0.268669	1173	317	592	256	592	388	18293	6808	28523	roadmap_epigenomics H3K4me1	NA	NA	H3K4me1	NA	NA	E084-H3K4me1.narrowPeak	247728	1	1
GliaCtrl.specific.peaks	876	roadmap_epigenomics	0	0.233886	1382	317	664	186	664	389	22116	6599	24700	roadmap_epigenomics H3K27ac	NA	NA	H3K27ac	NA	NA	E090-H3K27ac.narrowPeak	148436	1	1
GliaCtrl.specific.peaks	924	roadmap_epigenomics	0	0.231322	1400	317	669	180	669	389	22428	6581	24388	roadmap_epigenomics H3K27ac	NA	NA	H3K27ac	NA	NA	E096-H3K27ac.narrowPeak	220075	1	1
GliaCtrl.specific.peaks	1004	roadmap_epigenomics	0	0.219592	1523	317	701	148	701	389	24243	6458	22573	roadmap_epigenomics H3K4me1	NA	NA	H3K4me1	NA	NA	E107-H3K4me1.narrowPeak	238030	1	1
GliaCtrl.specific.peaks	692	roadmap_epigenomics	0	0.520064	746	317	359	496	496	391	7746	7235	39070	roadmap_epigenomics H3K4me1	NA	NA	H3K4me1	NA	NA	E065-H3K4me1.narrowPeak	190853	1	1
GliaCtrl.specific.peaks	321	roadmap_epigenomics	0	0.257381	1179	317	605	254	605	392	18841	6802	27975	roadmap_epigenomics H3K27ac	NA	NA	H3K27ac	NA	NA	E013-H3K27ac.narrowPeak	139247	1	1
GliaCtrl.specific.peaks	996	roadmap_epigenomics	0	0.238944	1304	317	649	210	649	392	21054	6677	25762	roadmap_epigenomics H3K27ac	NA	NA	H3K27ac	NA	NA	E106-H3K27ac.narrowPeak	184663	1	1
GliaCtrl.specific.peaks	323	roadmap_epigenomics	0	0.686491	630	317	275	588	588	393	5196	7351	41620	roadmap_epigenomics H3K36me3	NA	NA	H3K36me3	NA	NA	E013-H3K36me3.narrowPeak	304390	1	1
GliaCtrl.specific.peaks	1008	roadmap_epigenomics	0	0.239401	1298	317	648	215	648	393	20971	6683	25845	roadmap_epigenomics H3K27ac	NA	NA	H3K27ac	NA	NA	E108-H3K27ac.narrowPeak	109130	1	1
GliaCtrl.specific.peaks	171	roadmap_epigenomics	0	0.228232	1387	317	682	184	682	394	22453	6594	24363	roadmap_epigenomics H4K8ac	NA	NA	H4K8ac	NA	NA	E003-H4K8ac.narrowPeak	371568	1	1
GliaCtrl.specific.peaks	457	roadmap_epigenomics	0	0.210238	1544	317	725	139	725	394	24949	6437	21867	roadmap_epigenomics	NA	NA	NA	NA	NA	E029-DNase.macs2.narrowPeak	209204	1	1
GliaCtrl.specific.peaks	1149	roadmap_epigenomics	0	0.253473	1173	317	610	256	610	394	18946	6808	27870	roadmap_epigenomics H3K4me1	NA	NA	H3K4me1	NA	NA	E122-H3K4me1.narrowPeak	142297	1	1
GliaCtrl.specific.peaks	232	roadmap_epigenomics	0	0.554757	703	317	341	527	527	395	6943	7278	39873	roadmap_epigenomics H3K36me3	NA	NA	H3K36me3	NA	NA	E006-H3K36me3.narrowPeak	368543	1	1
GliaCtrl.specific.peaks	567	roadmap_epigenomics	0	0.203991	1580	317	743	126	743	395	25633	6401	21183	roadmap_epigenomics	NA	NA	NA	NA	NA	E046-DNase.macs2.narrowPeak	287415	1	1
GliaCtrl.specific.peaks	651	roadmap_epigenomics	0	0.320903	1026	317	531	336	531	395	14744	6955	32072	roadmap_epigenomics H3K4me1	NA	NA	H3K4me1	NA	NA	E057-H3K4me1.narrowPeak	213012	1	1
GliaCtrl.specific.peaks	695	roadmap_epigenomics	0	0.24116	1256	317	641	229	641	396	20434	6725	26382	roadmap_epigenomics H3K27ac	NA	NA	H3K27ac	NA	NA	E066-H3K27ac.narrowPeak	117410	1	1
GliaCtrl.specific.peaks	1072	roadmap_epigenomics	0	0.202665	1592	317	749	121	749	396	25818	6389	20998	roadmap_epigenomics	NA	NA	NA	NA	NA	E116-DNase.macs2.narrowPeak	271214	1	1
GliaCtrl.specific.peaks	1021	roadmap_epigenomics	0	0.370326	925	317	478	396	478	397	12240	7056	34576	roadmap_epigenomics H3K4me1	NA	NA	H3K4me1	NA	NA	E109-H3K4me1.narrowPeak	214413	1	1
GliaCtrl.specific.peaks	888	roadmap_epigenomics	0	0.230369	1318	317	673	205	673	398	21627	6663	25189	roadmap_epigenomics H3K4me1	NA	NA	H3K4me1	NA	NA	E091-H3K4me1.narrowPeak	214573	1	1
GliaCtrl.specific.peaks	963	roadmap_epigenomics	0	0.235128	1294	317	660	218	660	398	21134	6687	25682	roadmap_epigenomics H3K27ac	NA	NA	H3K27ac	NA	NA	E101-H3K27ac.narrowPeak	137630	1	1
GliaCtrl.specific.peaks	682	roadmap_epigenomics	0	0.237109	1267	317	655	226	655	399	20749	6714	26067	roadmap_epigenomics H3K27ac	NA	NA	H3K27ac	NA	NA	E063-H3K27ac.narrowPeak	123493	1	1
GliaCtrl.specific.peaks	1113	roadmap_epigenomics	0	0.251923	1141	317	613	267	613	399	18651	6840	28165	roadmap_epigenomics H3K4me1	NA	NA	H3K4me1	NA	NA	E119-H3K4me1.narrowPeak	182460	1	1
GliaCtrl.specific.peaks	296	roadmap_epigenomics	0	0.202411	1573	317	752	131	752	400	25659	6408	21157	roadmap_epigenomics H2A.Z	NA	NA	H2A.Z	NA	NA	E009-H2A.Z.narrowPeak	158553	1	1
GliaCtrl.specific.peaks	748	roadmap_epigenomics	0	0.176609	2345	317	840	42	840	400	32866	5636	13950	roadmap_epigenomics H3K27ac	NA	NA	H3K27ac	NA	NA	E074-H3K27ac.narrowPeak	158727	1	1
GliaCtrl.specific.peaks	538	roadmap_epigenomics	0	0.232915	1293	317	666	219	666	401	21233	6688	25583	roadmap_epigenomics H3K4me1	NA	NA	H3K4me1	NA	NA	E041-H3K4me1.narrowPeak	159243	1	1
GliaCtrl.specific.peaks	1176	roadmap_epigenomics	0	0.237335	1245	317	653	232	653	401	20498	6736	26318	roadmap_epigenomics H3K4me2	NA	NA	H3K4me2	NA	NA	E124-H3K4me2.narrowPeak	77359	1	1
GliaCtrl.specific.peaks	225	roadmap_epigenomics	0	0.249287	1156	317	623	266	623	402	18941	6825	27875	roadmap_epigenomics H2BK12ac	NA	NA	H2BK12ac	NA	NA	E006-H2BK12ac.narrowPeak	286687	1	1
GliaCtrl.specific.peaks	249	roadmap_epigenomics	0	0.245497	1163	317	628	261	628	402	19194	6818	27622	roadmap_epigenomics H2BK5ac	NA	NA	H2BK5ac	NA	NA	E007-H2BK5ac.narrowPeak	389307	1	1
GliaCtrl.specific.peaks	413	roadmap_epigenomics	0	0.275344	1071	317	581	311	581	403	16862	6910	29954	roadmap_epigenomics H3K36me3	NA	NA	H3K36me3	NA	NA	E022-H3K36me3.narrowPeak	407515	1	1
GliaCtrl.specific.peaks	1033	roadmap_epigenomics	0	0.204837	1490	317	739	157	739	404	24740	6491	22076	roadmap_epigenomics H3K4me1	NA	NA	H3K4me1	NA	NA	E111-H3K4me1.narrowPeak	225454	1	1
GliaCtrl.specific.peaks	605	roadmap_epigenomics	0	0.18507	1861	317	814	85	814	405	29104	6120	17712	roadmap_epigenomics	NA	NA	NA	NA	NA	E051-DNase.macs2.narrowPeak	314771	1	1
GliaCtrl.specific.peaks	476	roadmap_epigenomics	0	0.198266	1564	317	769	132	769	406	25816	6417	21000	roadmap_epigenomics	NA	NA	NA	NA	NA	E032-DNase.macs2.narrowPeak	359432	1	1
GliaCtrl.specific.peaks	485	roadmap_epigenomics	0	0.199335	1537	317	763	142	763	407	25503	6444	21313	roadmap_epigenomics	NA	NA	NA	NA	NA	E033-DNase.macs2.narrowPeak	279513	1	1
GliaCtrl.specific.peaks	1177	roadmap_epigenomics	0	0.241973	1141	317	638	267	638	407	19105	6840	27711	roadmap_epigenomics H3K4me3	NA	NA	H3K4me3	NA	NA	E124-H3K4me3.narrowPeak	81750	1	1
GliaCtrl.specific.peaks	357	roadmap_epigenomics	0	0.430378	757	317	420	487	487	408	9167	7224	37649	roadmap_epigenomics H2BK20ac	NA	NA	H2BK20ac	NA	NA	E017-H2BK20ac.narrowPeak	200940	1	1
GliaCtrl.specific.peaks	571	roadmap_epigenomics	0	0.222275	1303	317	696	211	696	408	21884	6678	24932	roadmap_epigenomics H3K4me1	NA	NA	H3K4me1	NA	NA	E046-H3K4me1.narrowPeak	167829	1	1
GliaCtrl.specific.peaks	1045	roadmap_epigenomics	0	0.601413	616	317	314	593	593	408	5716	7365	41100	roadmap_epigenomics H3K36me3	NA	NA	H3K36me3	NA	NA	E113-H3K36me3.narrowPeak	279741	1	1
GliaCtrl.specific.peaks	596	roadmap_epigenomics	0	0.179705	1926	317	830	80	830	409	29916	6055	16900	roadmap_epigenomics	NA	NA	NA	NA	NA	E050-DNase.macs2.narrowPeak	329814	1	1
GliaCtrl.specific.peaks	801	roadmap_epigenomics	0	0.21355	1375	317	720	191	720	409	23108	6606	23708	roadmap_epigenomics H3K4me1	NA	NA	H3K4me1	NA	NA	E081-H3K4me1.narrowPeak	160613	1	1
GliaCtrl.specific.peaks	709	roadmap_epigenomics	0	0.168513	2547	317	881	33	881	410	34436	5434	12380	roadmap_epigenomics H3K27ac	NA	NA	H3K27ac	NA	NA	E068-H3K27ac.narrowPeak	214754	1	1
GliaCtrl.specific.peaks	980	roadmap_epigenomics	0	0.268554	1050	317	593	321	593	410	16885	6931	29931	roadmap_epigenomics H3K4me1	NA	NA	H3K4me1	NA	NA	E103-H3K4me1.narrowPeak	172046	1	1
GliaCtrl.specific.peaks	809	roadmap_epigenomics	0	0.244253	1114	317	632	284	632	411	18685	6867	28131	roadmap_epigenomics H3K4me1	NA	NA	H3K4me1	NA	NA	E082-H3K4me1.narrowPeak	167821	1	1
GliaCtrl.specific.peaks	633	roadmap_epigenomics	0	0.52563	662	317	356	564	564	412	6873	7319	39943	roadmap_epigenomics H3K36me3	NA	NA	H3K36me3	NA	NA	E055-H3K36me3.narrowPeak	289275	1	1
GliaCtrl.specific.peaks	698	roadmap_epigenomics	0	0.202836	1433	317	748	170	748	412	24297	6548	22519	roadmap_epigenomics H3K4me1	NA	NA	H3K4me1	NA	NA	E066-H3K4me1.narrowPeak	233386	1	1
GliaCtrl.specific.peaks	734	roadmap_epigenomics	0	0.171895	2172	317	862	57	862	412	32072	5809	14744	roadmap_epigenomics H3K27ac	NA	NA	H3K27ac	NA	NA	E072-H3K27ac.narrowPeak	177802	1	1
GliaCtrl.specific.peaks	360	roadmap_epigenomics	0	0.240999	1117	317	643	279	643	413	18871	6864	27945	roadmap_epigenomics H3K18ac	NA	NA	H3K18ac	NA	NA	E017-H3K18ac.narrowPeak	267008	1	1
GliaCtrl.specific.peaks	466	roadmap_epigenomics	0	0.237049	1141	317	656	267	656	413	19338	6840	27478	roadmap_epigenomics H3K4me1	NA	NA	H3K4me1	NA	NA	E030-H3K4me1.narrowPeak	116781	1	1
GliaCtrl.specific.peaks	728	roadmap_epigenomics	0	0.167135	2558	317	890	31	890	413	34568	5423	12248	roadmap_epigenomics H3K27ac	NA	NA	H3K27ac	NA	NA	E071-H3K27ac.narrowPeak	152192	1	1
GliaCtrl.specific.peaks	1224	roadmap_epigenomics	0	0.334795	911	317	516	408	516	414	13011	7070	33805	roadmap_epigenomics H3K4me1	NA	NA	H3K4me1	NA	NA	E128-H3K4me1.narrowPeak	167418	1	1
GliaCtrl.specific.peaks	308	roadmap_epigenomics	0	0.236717	1126	317	657	273	657	416	19179	6855	27637	roadmap_epigenomics H3K27ac	NA	NA	H3K27ac	NA	NA	E011-H3K27ac.narrowPeak	157698	1	1
GliaCtrl.specific.peaks	355	roadmap_epigenomics	0	0.335883	898	317	515	416	515	416	12829	7083	33987	roadmap_epigenomics H2BK12ac	NA	NA	H2BK12ac	NA	NA	E017-H2BK12ac.narrowPeak	250276	1	1
GliaCtrl.specific.peaks	895	roadmap_epigenomics	0	0.352038	861	317	494	438	494	416	11970	7120	34846	roadmap_epigenomics H3K27me3	NA	NA	H3K27me3	NA	NA	E092-H3K27me3.narrowPeak	274061	1	1
GliaCtrl.specific.peaks	283	roadmap_epigenomics	0	0.568784	607	317	333	600	600	417	5919	7374	40897	roadmap_epigenomics H3K4me1	NA	NA	H3K4me1	NA	NA	E008-H3K4me1.narrowPeak	135789	1	1
GliaCtrl.specific.peaks	932	roadmap_epigenomics	0	0.168587	2186	317	879	55	879	417	32356	5795	14460	roadmap_epigenomics	NA	NA	NA	NA	NA	E097-DNase.macs2.narrowPeak	492548	1	1
GliaCtrl.specific.peaks	1162	roadmap_epigenomics	0	0.350074	871	317	498	435	498	417	12136	7110	34680	roadmap_epigenomics H3K4me1	NA	NA	H3K4me1	NA	NA	E123-H3K4me1.narrowPeak	169656	1	1
GliaCtrl.specific.peaks	471	roadmap_epigenomics	0	0.243807	1084	317	633	303	633	418	18351	6897	28465	roadmap_epigenomics H3K4me1	NA	NA	H3K4me1	NA	NA	E031-H3K4me1.narrowPeak	93438	1	1
GliaCtrl.specific.peaks	588	roadmap_epigenomics	0	0.657541	571	317	293	646	646	419	4911	7410	41905	roadmap_epigenomics H3K27me3	NA	NA	H3K27me3	NA	NA	E049-H3K27me3.narrowPeak	322253	1	1
GliaCtrl.specific.peaks	902	roadmap_epigenomics	0	0.169935	2023	317	870	70	870	419	31201	5958	15615	roadmap_epigenomics	NA	NA	NA	NA	NA	E093-DNase.macs2.narrowPeak	407674	1	1
GliaCtrl.specific.peaks	918	roadmap_epigenomics	0	0.220638	1216	317	699	241	699	419	21019	6765	25797	roadmap_epigenomics H3K27ac	NA	NA	H3K27ac	NA	NA	E095-H3K27ac.narrowPeak	153488	1	1
GliaCtrl.specific.peaks	941	roadmap_epigenomics	0	0.168034	2202	317	887	54	887	419	32489	5779	14327	roadmap_epigenomics	NA	NA	NA	NA	NA	E098-DNase.macs2.narrowPeak	349611	1	1
GliaCtrl.specific.peaks	139	roadmap_epigenomics	0	0.488201	664	317	382	561	561	420	7338	7317	39478	roadmap_epigenomics H3K4me1	NA	NA	H3K4me1	NA	NA	E002-H3K4me1.narrowPeak	155106	1	1
GliaCtrl.specific.peaks	221	roadmap_epigenomics	0	0.171085	1967	317	867	76	867	420	30738	6014	16078	roadmap_epigenomics	NA	NA	NA	NA	NA	E006-DNase.macs2.narrowPeak	343976	1	1
GliaCtrl.specific.peaks	1157	roadmap_epigenomics	0	0.191673	1513	317	791	153	791	420	25732	6468	21084	roadmap_epigenomics	NA	NA	NA	NA	NA	E123-DNase.macs2.narrowPeak	341918	1	1
GliaCtrl.specific.peaks	951	roadmap_epigenomics	0	0.247621	1054	317	626	319	626	421	17819	6927	28997	roadmap_epigenomics H3K4me1	NA	NA	H3K4me1	NA	NA	E099-H3K4me1.narrowPeak	176852	1	1
GliaCtrl.specific.peaks	416	roadmap_epigenomics	0	0.464201	669	317	394	556	556	422	7708	7312	39108	roadmap_epigenomics H3K9me3	NA	NA	H3K9me3	NA	NA	E022-H3K9me3.narrowPeak	207595	1	1
GliaCtrl.specific.peaks	790	roadmap_epigenomics	0	0.226294	1165	317	689	260	689	422	20146	6816	26670	roadmap_epigenomics H3K27ac	NA	NA	H3K27ac	NA	NA	E080-H3K27ac.narrowPeak	158566	1	1
GliaCtrl.specific.peaks	956	roadmap_epigenomics	0	0.165014	2278	317	906	45	906	423	33130	5703	13686	roadmap_epigenomics	NA	NA	NA	NA	NA	E100-DNase.macs2.narrowPeak	441797	1	1
GliaCtrl.specific.peaks	1133	roadmap_epigenomics	0	0.190157	1486	317	794	159	794	423	25567	6495	21249	roadmap_epigenomics H2A.Z	NA	NA	H2A.Z	NA	NA	E121-H2A.Z.narrowPeak	153426	1	1
GliaCtrl.specific.peaks	207	roadmap_epigenomics	0	0.670379	545	317	286	668	668	424	4614	7436	42202	roadmap_epigenomics H3K36me3	NA	NA	H3K36me3	NA	NA	E005-H3K36me3.narrowPeak	277259	1	1
GliaCtrl.specific.peaks	1101	roadmap_epigenomics	0	0.341713	831	317	507	447	507	424	11882	7150	34934	roadmap_epigenomics H3K4me1	NA	NA	H3K4me1	NA	NA	E118-H3K4me1.narrowPeak	142360	1	1
GliaCtrl.specific.peaks	666	roadmap_epigenomics	0	0.341308	824	317	509	450	509	425	11809	7157	35007	roadmap_epigenomics H3K4me1	NA	NA	H3K4me1	NA	NA	E059-H3K4me1.narrowPeak	104660	1	1
GliaCtrl.specific.peaks	716	roadmap_epigenomics	0	0.165133	2204	317	905	53	905	425	32674	5777	14142	roadmap_epigenomics H3K27ac	NA	NA	H3K27ac	NA	NA	E069-H3K27ac.narrowPeak	169807	1	1
GliaCtrl.specific.peaks	884	roadmap_epigenomics	0	0.165976	2158	317	898	60	898	425	32335	5823	14481	roadmap_epigenomics	NA	NA	NA	NA	NA	E091-DNase.macs2.narrowPeak	494226	1	1
GliaCtrl.specific.peaks	1232	roadmap_epigenomics	0	0.227933	1124	317	683	274	683	425	19585	6857	27231	roadmap_epigenomics H3K27ac	NA	NA	H3K27ac	NA	NA	E129-H3K27ac.narrowPeak	145040	1	1
GliaCtrl.specific.peaks	434	roadmap_epigenomics	0	0.24265	1045	317	635	325	635	426	17934	6936	28882	roadmap_epigenomics H3K27ac	NA	NA	H3K27ac	NA	NA	E026-H3K27ac.narrowPeak	107738	1	1
GliaCtrl.specific.peaks	550	roadmap_epigenomics	0	0.216137	1209	317	716	245	716	426	21179	6772	25637	roadmap_epigenomics H3K4me1	NA	NA	H3K4me1	NA	NA	E043-H3K4me1.narrowPeak	154274	1	1
GliaCtrl.specific.peaks	1134	roadmap_epigenomics	0	0.230702	1100	317	671	294	671	427	19163	6881	27653	roadmap_epigenomics H3K27ac	NA	NA	H3K27ac	NA	NA	E121-H3K27ac.narrowPeak	118013	1	1
GliaCtrl.specific.peaks	641	roadmap_epigenomics	0	0.367734	763	317	482	485	485	428	10453	7218	36363	roadmap_epigenomics H3K27me3	NA	NA	H3K27me3	NA	NA	E056-H3K27me3.narrowPeak	290629	1	1
GliaCtrl.specific.peaks	829	roadmap_epigenomics	0	0.505892	607	317	368	600	600	428	6552	7374	40264	roadmap_epigenomics H3K9me3	NA	NA	H3K9me3	NA	NA	E084-H3K9me3.narrowPeak	237017	1	1
GliaCtrl.specific.peaks	632	roadmap_epigenomics	0	0.333434	821	317	518	452	518	429	11980	7160	34836	roadmap_epigenomics H3K27me3	NA	NA	H3K27me3	NA	NA	E055-H3K27me3.narrowPeak	302405	1	1
GliaCtrl.specific.peaks	702	roadmap_epigenomics	0	0.166275	1975	317	896	74	896	429	31094	6006	15722	roadmap_epigenomics H3K27ac	NA	NA	H3K27ac	NA	NA	E067-H3K27ac.narrowPeak	171919	1	1
GliaCtrl.specific.peaks	868	roadmap_epigenomics	0	0.381336	734	317	464	505	505	429	9825	7247	36991	roadmap_epigenomics H3K27me3	NA	NA	H3K27me3	NA	NA	E089-H3K27me3.narrowPeak	221392	1	1
GliaCtrl.specific.peaks	851	roadmap_epigenomics	0	0.48392	635	317	386	586	586	430	7095	7346	39721	roadmap_epigenomics H3K4me1	NA	NA	H3K4me1	NA	NA	E087-H3K4me1.narrowPeak	167593	1	1
GliaCtrl.specific.peaks	970	roadmap_epigenomics	0	0.223718	1117	317	694	279	694	430	19715	6864	27101	roadmap_epigenomics H3K27ac	NA	NA	H3K27ac	NA	NA	E102-H3K27ac.narrowPeak	127540	1	1
GliaCtrl.specific.peaks	973	roadmap_epigenomics	0	0.209441	1210	317	729	244	729	430	21556	6771	25260	roadmap_epigenomics H3K4me1	NA	NA	H3K4me1	NA	NA	E102-H3K4me1.narrowPeak	236106	1	1
GliaCtrl.specific.peaks	1188	roadmap_epigenomics	0	0.186462	1454	317	807	167	807	430	25485	6527	21331	roadmap_epigenomics H3K4me2	NA	NA	H3K4me2	NA	NA	E125-H3K4me2.narrowPeak	125898	1	1
GliaCtrl.specific.peaks	354	roadmap_epigenomics	0	0.274311	933	317	588	389	588	431	15239	7048	31577	roadmap_epigenomics H2BK120ac	NA	NA	H2BK120ac	NA	NA	E017-H2BK120ac.narrowPeak	223586	1	1
GliaCtrl.specific.peaks	611	roadmap_epigenomics	0	0.57227	571	317	330	646	646	431	5556	7410	41260	roadmap_epigenomics H3K27me3	NA	NA	H3K27me3	NA	NA	E052-H3K27me3.narrowPeak	291912	1	1
GliaCtrl.specific.peaks	363	roadmap_epigenomics	0	0.570755	571	317	332	646	646	432	5569	7410	41247	roadmap_epigenomics H3K27me3	NA	NA	H3K27me3	NA	NA	E017-H3K27me3.narrowPeak	299334	1	1
GliaCtrl.specific.peaks	741	roadmap_epigenomics	0	0.164489	2018	317	908	71	908	432	31504	5963	15312	roadmap_epigenomics H3K27ac	NA	NA	H3K27ac	NA	NA	E073-H3K27ac.narrowPeak	206746	1	1
GliaCtrl.specific.peaks	877	roadmap_epigenomics	0	0.395559	704	317	452	526	526	432	9200	7277	37616	roadmap_epigenomics H3K27me3	NA	NA	H3K27me3	NA	NA	E090-H3K27me3.narrowPeak	283792	1	1
GliaCtrl.specific.peaks	1209	roadmap_epigenomics	0	0.492995	602	317	380	606	606	434	6647	7379	40169	roadmap_epigenomics H3K27me3	NA	NA	H3K27me3	NA	NA	E127-H3K27me3.narrowPeak	230268	1	1
GliaCtrl.specific.peaks	513	roadmap_epigenomics	0	0.234143	1040	317	661	328	661	435	18269	6941	28547	roadmap_epigenomics H3K4me1	NA	NA	H3K4me1	NA	NA	E037-H3K4me1.narrowPeak	143344	1	1
GliaCtrl.specific.peaks	58	jaspar_motifs	0	0.389435	701	317	460	531	531	436	9281	7280	37535	jaspar_motifs	NA	NA	NA	NA	NA	MZF1_5-13.bed	148011	1	1
GliaCtrl.specific.peaks	456	roadmap_epigenomics	0	0.198487	1282	317	767	223	767	436	22980	6699	23836	roadmap_epigenomics	NA	NA	NA	NA	NA	E029-DNase.hotspot.fdr0.01.peaks.bed	127267	1	1
GliaCtrl.specific.peaks	755	roadmap_epigenomics	0	0.218865	1113	317	706	285	706	436	19918	6868	26898	roadmap_epigenomics H3K27ac	NA	NA	H3K27ac	NA	NA	E075-H3K27ac.narrowPeak	146156	1	1
GliaCtrl.specific.peaks	99	jaspar_motifs	0	0.657455	525	317	294	699	699	437	4529	7456	42287	jaspar_motifs	NA	NA	NA	NA	NA	RUNX1.bed	114026	1	1
GliaCtrl.specific.peaks	228	roadmap_epigenomics	0	0.211233	1124	317	722	274	722	438	20457	6857	26359	roadmap_epigenomics H3K18ac	NA	NA	H3K18ac	NA	NA	E006-H3K18ac.narrowPeak	207285	1	1
GliaCtrl.specific.peaks	263	roadmap_epigenomics	0	0.313221	813	317	543	455	543	438	12446	7168	34370	roadmap_epigenomics H4K8ac	NA	NA	H4K8ac	NA	NA	E007-H4K8ac.narrowPeak	223591	1	1
GliaCtrl.specific.peaks	1120	roadmap_epigenomics	0	0.156952	2180	317	942	56	942	438	33024	5801	13792	roadmap_epigenomics	NA	NA	NA	NA	NA	E120-DNase.macs2.narrowPeak	386802	1	1
GliaCtrl.specific.peaks	1206	roadmap_epigenomics	0	0.172309	1553	317	860	137	860	438	27327	6428	19489	roadmap_epigenomics	NA	NA	NA	NA	NA	E127-DNase.macs2.narrowPeak	449425	1	1
GliaCtrl.specific.peaks	410	roadmap_epigenomics	0	0.154914	2259	317	953	47	953	439	33623	5722	13193	roadmap_epigenomics	NA	NA	NA	NA	NA	E022-DNase.macs2.narrowPeak	672127	1	1
GliaCtrl.specific.peaks	894	roadmap_epigenomics	0	0.194476	1295	317	783	217	783	439	23360	6686	23456	roadmap_epigenomics H3K27ac	NA	NA	H3K27ac	NA	NA	E092-H3K27ac.narrowPeak	135084	1	1
GliaCtrl.specific.peaks	990	roadmap_epigenomics	0	0.196106	1291	317	780	220	780	439	23219	6690	23597	roadmap_epigenomics H3K27ac	NA	NA	H3K27ac	NA	NA	E105-H3K27ac.narrowPeak	294345	1	1
GliaCtrl.specific.peaks	1144	roadmap_epigenomics	0	0.168521	1595	317	880	119	880	439	27955	6386	18861	roadmap_epigenomics	NA	NA	NA	NA	NA	E122-DNase.macs2.narrowPeak	241384	1	1
GliaCtrl.specific.peaks	1236	roadmap_epigenomics	0	0.182576	1390	317	817	183	817	439	25093	6591	21723	roadmap_epigenomics H3K4me2	NA	NA	H3K4me2	NA	NA	E129-H3K4me2.narrowPeak	131887	1	1
GliaCtrl.specific.peaks	350	roadmap_epigenomics	0	0.160397	1929	317	923	79	923	440	31145	6052	15671	roadmap_epigenomics	NA	NA	NA	NA	NA	E017-DNase.macs2.narrowPeak	398322	1	1
GliaCtrl.specific.peaks	493	roadmap_epigenomics	0	0.180196	1406	317	827	177	827	440	25407	6575	21409	roadmap_epigenomics	NA	NA	NA	NA	NA	E034-DNase.macs2.narrowPeak	416773	1	1
GliaCtrl.specific.peaks	497	roadmap_epigenomics	0	0.196787	1252	317	774	231	774	441	22751	6729	24065	roadmap_epigenomics H3K4me1	NA	NA	H3K4me1	NA	NA	E034-H3K4me1.narrowPeak	198162	1	1
GliaCtrl.specific.peaks	725	roadmap_epigenomics	0	0.289099	856	317	566	440	566	441	13744	7125	33072	roadmap_epigenomics H3K4me1	NA	NA	H3K4me1	NA	NA	E070-H3K4me1.narrowPeak	107076	1	1
GliaCtrl.specific.peaks	352	roadmap_epigenomics	0	0.269986	897	317	591	417	591	442	14947	7084	31869	roadmap_epigenomics H2AK5ac	NA	NA	H2AK5ac	NA	NA	E017-H2AK5ac.narrowPeak	296191	1	1
GliaCtrl.specific.peaks	401	roadmap_epigenomics	0	0.154081	2236	317	960	50	960	442	33539	5745	13277	roadmap_epigenomics	NA	NA	NA	NA	NA	E021-DNase.macs2.narrowPeak	691597	1	1
GliaCtrl.specific.peaks	642	roadmap_epigenomics	0	0.363461	707	317	486	522	522	442	9878	7274	36938	roadmap_epigenomics H3K36me3	NA	NA	H3K36me3	NA	NA	E056-H3K36me3.narrowPeak	339234	1	1
GliaCtrl.specific.peaks	505	roadmap_epigenomics	0	0.481677	587	317	387	624	624	443	6624	7394	40192	roadmap_epigenomics H3K27me3	NA	NA	H3K27me3	NA	NA	E036-H3K27me3.narrowPeak	292121	1	1
GliaCtrl.specific.peaks	669	roadmap_epigenomics	0	0.192744	1279	317	787	224	787	443	23291	6702	23525	roadmap_epigenomics H3K27ac	NA	NA	H3K27ac	NA	NA	E061-H3K27ac.narrowPeak	199389	1	1
GliaCtrl.specific.peaks	966	roadmap_epigenomics	0	0.214623	1101	317	719	293	719	443	19998	6880	26818	roadmap_epigenomics H3K4me1	NA	NA	H3K4me1	NA	NA	E101-H3K4me1.narrowPeak	208761	1	1
GliaCtrl.specific.peaks	428	roadmap_epigenomics	0	0.54478	547	317	348	666	666	444	5571	7434	41245	roadmap_epigenomics H3K27me3	NA	NA	H3K27me3	NA	NA	E025-H3K27me3.narrowPeak	300328	1	1
GliaCtrl.specific.peaks	544	roadmap_epigenomics	0	0.217701	1078	317	710	306	710	444	19556	6903	27260	roadmap_epigenomics H3K4me1	NA	NA	H3K4me1	NA	NA	E042-H3K4me1.narrowPeak	160803	1	1
GliaCtrl.specific.peaks	4	jaspar_motifs	0	0.39762	657	317	450	569	569	445	8618	7324	38198	jaspar_motifs	NA	NA	NA	NA	NA	Arnt.bed	125030	1	1
GliaCtrl.specific.peaks	124	jaspar_motifs	0	0.398826	659	317	449	568	568	445	8620	7322	38196	jaspar_motifs	NA	NA	NA	NA	NA	USF1.bed	125149	1	1
GliaCtrl.specific.peaks	376	roadmap_epigenomics	0	0.217439	1071	317	711	311	711	446	19484	6910	27332	roadmap_epigenomics H4K5ac	NA	NA	H4K5ac	NA	NA	E017-H4K5ac.narrowPeak	228094	1	1
GliaCtrl.specific.peaks	251	roadmap_epigenomics	0	0.203125	1121	317	747	278	747	447	20873	6860	25943	roadmap_epigenomics H3K18ac	NA	NA	H3K18ac	NA	NA	E007-H3K18ac.narrowPeak	252754	1	1
GliaCtrl.specific.peaks	519	roadmap_epigenomics	0	0.233972	963	317	662	363	662	447	17307	7018	29509	roadmap_epigenomics H3K4me1	NA	NA	H3K4me1	NA	NA	E038-H3K4me1.narrowPeak	143643	1	1
GliaCtrl.specific.peaks	526	roadmap_epigenomics	0	0.216107	1075	317	717	307	717	447	19603	6906	27213	roadmap_epigenomics H3K4me1	NA	NA	H3K4me1	NA	NA	E039-H3K4me1.narrowPeak	159113	1	1
GliaCtrl.specific.peaks	648	roadmap_epigenomics	0	0.165323	1592	317	904	121	904	447	28144	6389	18672	roadmap_epigenomics	NA	NA	NA	NA	NA	E057-DNase.macs2.narrowPeak	290414	1	1
GliaCtrl.specific.peaks	1233	roadmap_epigenomics	0	0.550957	533	317	343	682	682	447	5382	7448	41434	roadmap_epigenomics H3K27me3	NA	NA	H3K27me3	NA	NA	E129-H3K27me3.narrowPeak	309685	1	1
GliaCtrl.specific.peaks	240	roadmap_epigenomics	0	0.200524	1133	317	759	271	759	449	21166	6848	25650	roadmap_epigenomics H4K8ac	NA	NA	H4K8ac	NA	NA	E006-H4K8ac.narrowPeak	209142	1	1
GliaCtrl.specific.peaks	577	roadmap_epigenomics	0	0.222094	1030	317	697	334	697	449	18736	6951	28080	roadmap_epigenomics H3K4me1	NA	NA	H3K4me1	NA	NA	E047-H3K4me1.narrowPeak	124637	1	1
GliaCtrl.specific.peaks	758	roadmap_epigenomics	0	0.209838	1085	317	727	302	727	449	20062	6896	26754	roadmap_epigenomics H3K4me1	NA	NA	H3K4me1	NA	NA	E075-H3K4me1.narrowPeak	196761	1	1
GliaCtrl.specific.peaks	775	roadmap_epigenomics	0	0.224738	1024	317	691	338	691	449	18528	6957	28288	roadmap_epigenomics H3K27ac	NA	NA	H3K27ac	NA	NA	E078-H3K27ac.narrowPeak	97357	1	1
GliaCtrl.specific.peaks	595	roadmap_epigenomics	0	0.166917	1535	317	891	143	891	450	27524	6446	19292	roadmap_epigenomics	NA	NA	NA	NA	NA	E050-DNase.hotspot.fdr0.01.peaks.bed	156461	1	1
GliaCtrl.specific.peaks	1052	roadmap_epigenomics	0	0.671366	484	317	285	749	749	450	4107	7497	42709	roadmap_epigenomics H3K27me3	NA	NA	H3K27me3	NA	NA	E114-H3K27me3.narrowPeak	215955	1	1
GliaCtrl.specific.peaks	1194	roadmap_epigenomics	0	0.149351	2239	317	985	48	985	450	33851	5742	12965	roadmap_epigenomics	NA	NA	NA	NA	NA	E126-DNase.macs2.narrowPeak	406331	1	1
GliaCtrl.specific.peaks	1210	roadmap_epigenomics	0	0.617733	509	317	312	720	720	450	4650	7472	42166	roadmap_epigenomics H3K36me3	NA	NA	H3K36me3	NA	NA	E127-H3K36me3.narrowPeak	328746	1	1
GliaCtrl.specific.peaks	455	roadmap_epigenomics	0	0.200304	1123	317	760	276	760	451	21059	6858	25757	roadmap_epigenomics	NA	NA	NA	NA	NA	E029-DNase.hotspot.all.peaks.bed	102996	1	1
GliaCtrl.specific.peaks	631	roadmap_epigenomics	0	0.188704	1239	317	801	234	801	451	23097	6742	23719	roadmap_epigenomics H3K27ac	NA	NA	H3K27ac	NA	NA	E055-H3K27ac.narrowPeak	274055	1	1
GliaCtrl.specific.peaks	639	roadmap_epigenomics	0	0.151543	2079	317	971	66	971	451	32734	5902	14082	roadmap_epigenomics	NA	NA	NA	NA	NA	E056-DNase.macs2.narrowPeak	397256	1	1
GliaCtrl.specific.peaks	1002	roadmap_epigenomics	0	0.501605	550	317	372	663	663	451	6020	7431	40796	roadmap_epigenomics H3K27me3	NA	NA	H3K27me3	NA	NA	E107-H3K27me3.narrowPeak	192196	1	1
GliaCtrl.specific.peaks	532	roadmap_epigenomics	0	0.209709	1071	317	728	311	728	452	19897	6910	26919	roadmap_epigenomics H3K4me1	NA	NA	H3K4me1	NA	NA	E040-H3K4me1.narrowPeak	147436	1	1
GliaCtrl.specific.peaks	903	roadmap_epigenomics	0	0.237253	935	317	654	385	654	452	16793	7046	30023	roadmap_epigenomics H3K27ac	NA	NA	H3K27ac	NA	NA	E093-H3K27ac.narrowPeak	114849	1	1
GliaCtrl.specific.peaks	1064	roadmap_epigenomics	0	0.432393	587	317	414	624	624	452	7262	7394	39554	roadmap_epigenomics H3K36me3	NA	NA	H3K36me3	NA	NA	E115-H3K36me3.narrowPeak	329649	1	1
GliaCtrl.specific.peaks	1138	roadmap_epigenomics	0	0.181515	1297	317	824	216	824	452	24189	6684	22627	roadmap_epigenomics H3K4me2	NA	NA	H3K4me2	NA	NA	E121-H3K4me2.narrowPeak	137536	1	1
GliaCtrl.specific.peaks	458	roadmap_epigenomics	0	0.279279	793	317	575	466	575	453	13257	7188	33559	roadmap_epigenomics H3K27ac	NA	NA	H3K27ac	NA	NA	E029-H3K27ac.narrowPeak	61058	1	1
GliaCtrl.specific.peaks	1182	roadmap_epigenomics	0	0.153634	1957	317	963	78	963	453	31785	6024	15031	roadmap_epigenomics	NA	NA	NA	NA	NA	E125-DNase.macs2.narrowPeak	363310	1	1
GliaCtrl.specific.peaks	356	roadmap_epigenomics	0	0.323043	723	317	530	515	530	454	11034	7258	35782	roadmap_epigenomics H2BK15ac	NA	NA	H2BK15ac	NA	NA	E017-H2BK15ac.narrowPeak	218422	1	1
GliaCtrl.specific.peaks	789	roadmap_epigenomics	0	0.148429	2213	317	994	52	994	454	33757	5768	13059	roadmap_epigenomics	NA	NA	NA	NA	NA	E080-DNase.macs2.narrowPeak	420695	1	1
GliaCtrl.specific.peaks	841	roadmap_epigenomics	0	0.145576	2456	317	1011	35	1011	454	35267	5525	11549	roadmap_epigenomics	NA	NA	NA	NA	NA	E086-DNase.macs2.narrowPeak	655022	1	1
GliaCtrl.specific.peaks	1181	roadmap_epigenomics	0	0.428987	588	317	423	622	622	454	7322	7393	39494	roadmap_epigenomics H4K20me1	NA	NA	H4K20me1	NA	NA	E124-H4K20me1.narrowPeak	157675	1	1
GliaCtrl.specific.peaks	435	roadmap_epigenomics	0	0.590873	504	317	320	727	727	455	4794	7477	42022	roadmap_epigenomics H3K27me3	NA	NA	H3K27me3	NA	NA	E026-H3K27me3.narrowPeak	281212	1	1
GliaCtrl.specific.peaks	875	roadmap_epigenomics	0	0.143563	2712	317	1021	28	1021	455	36607	5269	10209	roadmap_epigenomics	NA	NA	NA	NA	NA	E090-DNase.macs2.narrowPeak	506254	1	1
GliaCtrl.specific.peaks	1017	roadmap_epigenomics	0	0.158084	1655	317	936	112	936	455	29183	6326	17633	roadmap_epigenomics	NA	NA	NA	NA	NA	E109-DNase.macs2.narrowPeak	334408	1	1
GliaCtrl.specific.peaks	169	roadmap_epigenomics	0	0.526356	526	317	355	696	696	456	5534	7455	41282	roadmap_epigenomics H4K20me1	NA	NA	H4K20me1	NA	NA	E003-H4K20me1.narrowPeak	266573	1	1
GliaCtrl.specific.peaks	241	roadmap_epigenomics	0	0.216629	1024	317	714	338	714	456	18941	6957	27875	roadmap_epigenomics H4K91ac	NA	NA	H4K91ac	NA	NA	E006-H4K91ac.narrowPeak	234585	1	1
GliaCtrl.specific.peaks	281	roadmap_epigenomics	0	0.661141	473	317	290	762	762	456	4073	7508	42743	roadmap_epigenomics H3K36me3	NA	NA	H3K36me3	NA	NA	E008-H3K36me3.narrowPeak	287355	1	1
GliaCtrl.specific.peaks	662	roadmap_epigenomics	0	0.14443	2450	317	1016	36	1016	456	35305	5531	11511	roadmap_epigenomics	NA	NA	NA	NA	NA	E059-DNase.macs2.narrowPeak	281464	1	1
GliaCtrl.specific.peaks	292	roadmap_epigenomics	0	0.347469	674	317	502	552	552	457	9821	7307	36995	roadmap_epigenomics H4K20me1	NA	NA	H4K20me1	NA	NA	E008-H4K20me1.narrowPeak	284618	1	1
GliaCtrl.specific.peaks	367	roadmap_epigenomics	0	0.183416	1231	317	816	237	816	457	23340	6750	23476	roadmap_epigenomics H3K4me2	NA	NA	H3K4me2	NA	NA	E017-H3K4me2.narrowPeak	177739	1	1
GliaCtrl.specific.peaks	955	roadmap_epigenomics	0	0.155857	1699	317	949	106	949	457	29701	6282	17115	roadmap_epigenomics	NA	NA	NA	NA	NA	E100-DNase.hotspot.fdr0.01.peaks.bed	170809	1	1
GliaCtrl.specific.peaks	984	roadmap_epigenomics	0	0.200555	1099	317	758	297	758	457	20754	6882	26062	roadmap_epigenomics H3K27ac	NA	NA	H3K27ac	NA	NA	E104-H3K27ac.narrowPeak	154116	1	1
GliaCtrl.specific.peaks	1219	roadmap_epigenomics	0	0.149552	1983	317	982	73	982	457	32235	5998	14581	roadmap_epigenomics	NA	NA	NA	NA	NA	E128-DNase.macs2.narrowPeak	363409	1	1
GliaCtrl.specific.peaks	464	roadmap_epigenomics	0	0.365129	655	317	484	573	573	458	9209	7326	37607	roadmap_epigenomics H3K27me3	NA	NA	H3K27me3	NA	NA	E030-H3K27me3.narrowPeak	255194	1	1
GliaCtrl.specific.peaks	630	roadmap_epigenomics	0	0.14869	2137	317	993	63	993	458	33283	5844	13533	roadmap_epigenomics	NA	NA	NA	NA	NA	E055-DNase.macs2.narrowPeak	447893	1	1
GliaCtrl.specific.peaks	834	roadmap_epigenomics	0	0.426501	583	317	426	632	632	458	7301	7398	39515	roadmap_epigenomics H3K27me3	NA	NA	H3K27me3	NA	NA	E085-H3K27me3.narrowPeak	218608	1	1
GliaCtrl.specific.peaks	857	roadmap_epigenomics	0	0.142152	2739	317	1034	24	1034	458	36804	5242	10012	roadmap_epigenomics	NA	NA	NA	NA	NA	E088-DNase.macs2.narrowPeak	530861	1	1
GliaCtrl.specific.peaks	1171	roadmap_epigenomics	0	0.197735	1113	317	772	285	772	458	21088	6868	25728	roadmap_epigenomics H2A.Z	NA	NA	H2A.Z	NA	NA	E124-H2A.Z.narrowPeak	136944	1	1
GliaCtrl.specific.peaks	378	roadmap_epigenomics	0	0.22755	946	317	684	377	684	459	17390	7035	29426	roadmap_epigenomics H4K91ac	NA	NA	H4K91ac	NA	NA	E017-H4K91ac.narrowPeak	263824	1	1
GliaCtrl.specific.peaks	502	roadmap_epigenomics	0	0.230629	934	317	672	388	672	459	17086	7047	29730	roadmap_epigenomics H3K4me1	NA	NA	H3K4me1	NA	NA	E035-H3K4me1.narrowPeak	126241	1	1
GliaCtrl.specific.peaks	1078	roadmap_epigenomics	0	0.215242	1016	317	718	342	718	459	18912	6965	27904	roadmap_epigenomics H3K4me2	NA	NA	H3K4me2	NA	NA	E116-H3K4me2.narrowPeak	124538	1	1
GliaCtrl.specific.peaks	1089	roadmap_epigenomics	0	0.239828	900	317	647	414	647	459	16217	7081	30599	roadmap_epigenomics H3K4me1	NA	NA	H3K4me1	NA	NA	E117-H3K4me1.narrowPeak	156440	1	1
GliaCtrl.specific.peaks	584	roadmap_epigenomics	0	0.240557	897	317	646	417	646	460	16145	7084	30671	roadmap_epigenomics H3K4me1	NA	NA	H3K4me1	NA	NA	E048-H3K4me1.narrowPeak	144732	1	1
GliaCtrl.specific.peaks	237	roadmap_epigenomics	0	0.426844	578	317	425	640	640	461	7239	7403	39577	roadmap_epigenomics H3K79me1	NA	NA	H3K79me1	NA	NA	E006-H3K79me1.narrowPeak	327836	1	1
GliaCtrl.specific.peaks	781	roadmap_epigenomics	0	0.202648	1058	317	750	317	750	461	20128	6923	26688	roadmap_epigenomics H3K27ac	NA	NA	H3K27ac	NA	NA	E079-H3K27ac.narrowPeak	156961	1	1
GliaCtrl.specific.peaks	1049	roadmap_epigenomics	0	0.156433	1580	317	943	126	943	462	28656	6401	18160	roadmap_epigenomics	NA	NA	NA	NA	NA	E114-DNase.macs2.narrowPeak	371528	1	1
GliaCtrl.specific.peaks	814	roadmap_epigenomics	0	0.141144	2549	317	1041	32	1041	463	35991	5432	10825	roadmap_epigenomics	NA	NA	NA	NA	NA	E083-DNase.macs2.narrowPeak	517962	1	1
GliaCtrl.specific.peaks	977	roadmap_epigenomics	0	0.19748	1096	317	773	299	773	463	20896	6885	25920	roadmap_epigenomics H3K27ac	NA	NA	H3K27ac	NA	NA	E103-H3K27ac.narrowPeak	119933	1	1
GliaCtrl.specific.peaks	1108	roadmap_epigenomics	0	0.159334	1534	317	928	145	928	463	28040	6447	18776	roadmap_epigenomics	NA	NA	NA	NA	NA	E119-DNase.macs2.narrowPeak	292961	1	1
GliaCtrl.specific.peaks	196	roadmap_epigenomics	0	0.165911	1422	317	901	173	901	464	26521	6559	20295	roadmap_epigenomics	NA	NA	NA	NA	NA	E005-DNase.macs2.narrowPeak	272108	1	1
GliaCtrl.specific.peaks	365	roadmap_epigenomics	0	0.219405	955	317	704	370	704	464	17909	7026	28907	roadmap_epigenomics H3K4ac	NA	NA	H3K4ac	NA	NA	E017-H3K4ac.narrowPeak	243226	1	1
GliaCtrl.specific.peaks	999	roadmap_epigenomics	0	0.34757	655	317	501	573	573	464	9579	7326	37237	roadmap_epigenomics H3K4me1	NA	NA	H3K4me1	NA	NA	E106-H3K4me1.narrowPeak	133646	1	1
GliaCtrl.specific.peaks	1063	roadmap_epigenomics	0	0.547081	503	317	347	728	728	464	5126	7478	41690	roadmap_epigenomics H3K27me3	NA	NA	H3K27me3	NA	NA	E115-H3K27me3.narrowPeak	239992	1	1
GliaCtrl.specific.peaks	377	roadmap_epigenomics	0	0.209338	998	317	730	349	730	465	18995	6983	27821	roadmap_epigenomics H4K8ac	NA	NA	H4K8ac	NA	NA	E017-H4K8ac.narrowPeak	220348	1	1
GliaCtrl.specific.peaks	566	roadmap_epigenomics	0	0.180405	1185	317	826	251	826	465	23008	6796	23808	roadmap_epigenomics	NA	NA	NA	NA	NA	E046-DNase.hotspot.fdr0.01.peaks.bed	109923	1	1
GliaCtrl.specific.peaks	1065	roadmap_epigenomics	0	0.238397	878	317	651	427	651	465	15986	7103	30830	roadmap_epigenomics H3K4me1	NA	NA	H3K4me1	NA	NA	E115-H3K4me1.narrowPeak	130974	1	1
GliaCtrl.specific.peaks	297	roadmap_epigenomics	0	0.540443	503	317	352	728	728	466	5182	7478	41634	roadmap_epigenomics H3K27me3	NA	NA	H3K27me3	NA	NA	E009-H3K27me3.narrowPeak	215214	1	1
GliaCtrl.specific.peaks	867	roadmap_epigenomics	0	0.2088	999	317	733	348	733	466	19037	6982	27779	roadmap_epigenomics H3K27ac	NA	NA	H3K27ac	NA	NA	E089-H3K27ac.narrowPeak	114770	1	1
GliaCtrl.specific.peaks	200	roadmap_epigenomics	0	0.227166	924	317	687	397	687	467	17118	7057	29698	roadmap_epigenomics H2BK12ac	NA	NA	H2BK12ac	NA	NA	E005-H2BK12ac.narrowPeak	257330	1	1
GliaCtrl.specific.peaks	450	roadmap_epigenomics	0	0.456901	530	317	397	686	686	467	6307	7451	40509	roadmap_epigenomics H3K27me3	NA	NA	H3K27me3	NA	NA	E028-H3K27me3.narrowPeak	124130	1	1
GliaCtrl.specific.peaks	556	roadmap_epigenomics	0	0.203822	1020	317	744	340	744	467	19581	6961	27235	roadmap_epigenomics H3K4me1	NA	NA	H3K4me1	NA	NA	E044-H3K4me1.narrowPeak	150265	1	1
GliaCtrl.specific.peaks	614	roadmap_epigenomics	0	0.174786	1245	317	853	232	853	467	24061	6736	22755	roadmap_epigenomics H3K4me2	NA	NA	H3K4me2	NA	NA	E052-H3K4me2.narrowPeak	119882	1	1
GliaCtrl.specific.peaks	1231	roadmap_epigenomics	0	0.179029	1184	317	832	252	832	467	23086	6797	23730	roadmap_epigenomics H2A.Z	NA	NA	H2A.Z	NA	NA	E129-H2A.Z.narrowPeak	144833	1	1
GliaCtrl.specific.peaks	866	roadmap_epigenomics	0	0.138094	2715	317	1062	26	1062	468	36926	5266	9890	roadmap_epigenomics	NA	NA	NA	NA	NA	E089-DNase.macs2.narrowPeak	465889	1	1
GliaCtrl.specific.peaks	1030	roadmap_epigenomics	0	0.198861	1048	317	765	322	765	468	20219	6933	26597	roadmap_epigenomics H3K27ac	NA	NA	H3K27ac	NA	NA	E111-H3K27ac.narrowPeak	102071	1	1
GliaCtrl.specific.peaks	175	roadmap_epigenomics	0	0.148338	1779	317	995	94	995	469	30859	6202	15957	roadmap_epigenomics	NA	NA	NA	NA	NA	E004-DNase.macs2.narrowPeak	365531	1	1
GliaCtrl.specific.peaks	640	roadmap_epigenomics	0	0.185576	1122	317	812	277	812	469	21935	6859	24881	roadmap_epigenomics H3K27ac	NA	NA	H3K27ac	NA	NA	E056-H3K27ac.narrowPeak	271242	1	1
GliaCtrl.specific.peaks	1132	roadmap_epigenomics	0	0.139355	2433	317	1051	38	1051	469	35527	5548	11289	roadmap_epigenomics	NA	NA	NA	NA	NA	E121-DNase.macs2.narrowPeak	476294	1	1
GliaCtrl.specific.peaks	222	roadmap_epigenomics	0	0.196397	1061	317	777	316	777	470	20526	6920	26290	roadmap_epigenomics H2A.Z	NA	NA	H2A.Z	NA	NA	E006-H2A.Z.narrowPeak	201588	1	1
GliaCtrl.specific.peaks	609	roadmap_epigenomics	0	0.195427	1073	317	782	310	782	470	20733	6908	26083	roadmap_epigenomics H3K4me3	NA	NA	H3K4me3	NA	NA	E051-H3K4me3.narrowPeak	94110	1	1
GliaCtrl.specific.peaks	885	roadmap_epigenomics	0	0.229481	901	317	679	413	679	470	16701	7080	30115	roadmap_epigenomics H3K27ac	NA	NA	H3K27ac	NA	NA	E091-H3K27ac.narrowPeak	113305	1	1
GliaCtrl.specific.peaks	51	jaspar_motifs	0	0.266885	744	317	597	499	597	471	13019	7237	33797	jaspar_motifs	NA	NA	NA	NA	NA	Klf4.bed	144192	1	1
GliaCtrl.specific.peaks	370	roadmap_epigenomics	0	0.334436	646	317	517	580	580	471	9759	7335	37057	roadmap_epigenomics H3K79me1	NA	NA	H3K79me1	NA	NA	E017-H3K79me1.narrowPeak	390707	1	1
GliaCtrl.specific.peaks	537	roadmap_epigenomics	0	0.581877	467	317	324	772	772	471	4518	7514	42298	roadmap_epigenomics H3K36me3	NA	NA	H3K36me3	NA	NA	E041-H3K36me3.narrowPeak	202883	1	1
GliaCtrl.specific.peaks	732	roadmap_epigenomics	0	0.149747	1632	317	981	114	981	471	29583	6349	17233	roadmap_epigenomics H3K4me3	NA	NA	H3K4me3	NA	NA	E071-H3K4me3.narrowPeak	77143	1	1
GliaCtrl.specific.peaks	883	roadmap_epigenomics	0	0.152735	1577	317	967	129	967	471	28895	6404	17921	roadmap_epigenomics	NA	NA	NA	NA	NA	E091-DNase.hotspot.fdr0.01.peaks.bed	214583	1	1
GliaCtrl.specific.peaks	825	roadmap_epigenomics	0	0.446084	526	317	405	696	696	473	6394	7455	40422	roadmap_epigenomics H3K27me3	NA	NA	H3K27me3	NA	NA	E084-H3K27me3.narrowPeak	193083	1	1
GliaCtrl.specific.peaks	604	roadmap_epigenomics	0	0.159804	1402	317	927	178	927	474	26754	6579	20062	roadmap_epigenomics	NA	NA	NA	NA	NA	E051-DNase.hotspot.fdr0.01.peaks.bed	133477	1	1
GliaCtrl.specific.peaks	823	roadmap_epigenomics	0	0.155874	1487	317	947	158	947	474	27855	6494	18961	roadmap_epigenomics	NA	NA	NA	NA	NA	E084-DNase.macs2.narrowPeak	291514	1	1
GliaCtrl.specific.peaks	432	roadmap_epigenomics	0	0.172707	1191	317	859	250	859	475	23588	6790	23228	roadmap_epigenomics H3K9ac	NA	NA	H3K9ac	NA	NA	E025-H3K9ac.narrowPeak	134764	1	1
GliaCtrl.specific.peaks	536	roadmap_epigenomics	0	0.44373	525	317	409	699	699	475	6412	7456	40404	roadmap_epigenomics H3K27me3	NA	NA	H3K27me3	NA	NA	E041-H3K27me3.narrowPeak	184484	1	1
GliaCtrl.specific.peaks	992	roadmap_epigenomics	0	0.656428	443	317	295	812	812	475	3847	7538	42969	roadmap_epigenomics H3K36me3	NA	NA	H3K36me3	NA	NA	E105-H3K36me3.narrowPeak	267091	1	1
GliaCtrl.specific.peaks	417	roadmap_epigenomics	0	0.581151	460	317	325	785	785	476	4458	7521	42358	roadmap_epigenomics H3K27me3	NA	NA	H3K27me3	NA	NA	E023-H3K27me3.narrowPeak	307996	1	1
GliaCtrl.specific.peaks	874	roadmap_epigenomics	0	0.140158	2119	317	1047	64	1047	476	33736	5862	13080	roadmap_epigenomics	NA	NA	NA	NA	NA	E090-DNase.hotspot.fdr0.01.peaks.bed	219351	1	1
GliaCtrl.specific.peaks	449	roadmap_epigenomics	0	0.150784	1554	317	977	136	977	477	28835	6427	17981	roadmap_epigenomics	NA	NA	NA	NA	NA	E028-DNase.macs2.narrowPeak	248088	1	1
GliaCtrl.specific.peaks	606	roadmap_epigenomics	0	0.484064	503	317	385	728	728	477	5712	7478	41104	roadmap_epigenomics H3K27me3	NA	NA	H3K27me3	NA	NA	E051-H3K27me3.narrowPeak	236134	1	1
GliaCtrl.specific.peaks	145	roadmap_epigenomics	0	0.143183	1791	317	1024	92	1024	478	31319	6190	15497	roadmap_epigenomics	NA	NA	NA	NA	NA	E003-DNase.macs2.narrowPeak	339366	1	1
GliaCtrl.specific.peaks	327	roadmap_epigenomics	0	0.204074	946	317	742	377	742	479	18596	7035	28220	roadmap_epigenomics H3K27ac	NA	NA	H3K27ac	NA	NA	E014-H3K27ac.narrowPeak	149305	1	1
GliaCtrl.specific.peaks	261	roadmap_epigenomics	0	0.190017	1037	317	797	329	797	481	20603	6944	26213	roadmap_epigenomics H3K9ac	NA	NA	H3K9ac	NA	NA	E007-H3K9ac.narrowPeak	313453	1	1
GliaCtrl.specific.peaks	362	roadmap_epigenomics	0	0.198145	980	317	770	355	770	481	19382	7001	27434	roadmap_epigenomics H3K27ac	NA	NA	H3K27ac	NA	NA	E017-H3K27ac.narrowPeak	179208	1	1
GliaCtrl.specific.peaks	535	roadmap_epigenomics	0	0.22979	823	317	676	451	676	481	15613	7158	31203	roadmap_epigenomics H3K27ac	NA	NA	H3K27ac	NA	NA	E041-H3K27ac.narrowPeak	106489	1	1
GliaCtrl.specific.peaks	997	roadmap_epigenomics	0	0.591613	446	317	319	806	806	481	4258	7535	42558	roadmap_epigenomics H3K27me3	NA	NA	H3K27me3	NA	NA	E106-H3K27me3.narrowPeak	171864	1	1
GliaCtrl.specific.peaks	1040	roadmap_epigenomics	0	0.254897	718	317	608	517	608	481	13083	7263	33733	roadmap_epigenomics H3K4me1	NA	NA	H3K4me1	NA	NA	E112-H3K4me1.narrowPeak	124610	1	1
GliaCtrl.specific.peaks	244	roadmap_epigenomics	0	0.139278	1963	317	1053	77	1053	482	32808	6018	14008	roadmap_epigenomics	NA	NA	NA	NA	NA	E007-DNase.macs2.narrowPeak	408655	1	1
GliaCtrl.specific.peaks	833	roadmap_epigenomics	0	0.19626	993	317	778	350	778	482	19662	6988	27154	roadmap_epigenomics H3K27ac	NA	NA	H3K27ac	NA	NA	E085-H3K27ac.narrowPeak	130213	1	1
GliaCtrl.specific.peaks	1084	roadmap_epigenomics	0	0.169579	1178	317	873	255	873	482	23651	6803	23165	roadmap_epigenomics	NA	NA	NA	NA	NA	E117-DNase.macs2.narrowPeak	206915	1	1
GliaCtrl.specific.peaks	661	roadmap_epigenomics	0	0.138184	2002	317	1060	72	1060	483	33140	5979	13676	roadmap_epigenomics	NA	NA	NA	NA	NA	E059-DNase.hotspot.fdr0.01.peaks.bed	188468	1	1
GliaCtrl.specific.peaks	762	roadmap_epigenomics	0	0.184518	1055	317	815	318	815	483	21172	6926	25644	roadmap_epigenomics H3K27ac	NA	NA	H3K27ac	NA	NA	E076-H3K27ac.narrowPeak	142204	1	1
GliaCtrl.specific.peaks	1184	roadmap_epigenomics	0	0.204676	932	317	740	391	740	483	18374	7049	28442	roadmap_epigenomics H3K27ac	NA	NA	H3K27ac	NA	NA	E125-H3K27ac.narrowPeak	117667	1	1
GliaCtrl.specific.peaks	940	roadmap_epigenomics	0	0.145652	1588	317	1010	124	1010	484	29512	6393	17304	roadmap_epigenomics	NA	NA	NA	NA	NA	E098-DNase.hotspot.fdr0.01.peaks.bed	150559	1	1
GliaCtrl.specific.peaks	149	roadmap_epigenomics	0	0.309862	621	317	546	592	592	485	10020	7360	36796	roadmap_epigenomics H2BK12ac	NA	NA	H2BK12ac	NA	NA	E003-H2BK12ac.narrowPeak	175442	1	1
GliaCtrl.specific.peaks	315	roadmap_epigenomics	0	0.218014	877	317	709	429	709	485	16926	7104	29890	roadmap_epigenomics H3K27ac	NA	NA	H3K27ac	NA	NA	E012-H3K27ac.narrowPeak	157441	1	1
GliaCtrl.specific.peaks	865	roadmap_epigenomics	0	0.13526	2140	317	1079	62	1079	486	34193	5841	12623	roadmap_epigenomics	NA	NA	NA	NA	NA	E089-DNase.hotspot.fdr0.01.peaks.bed	210728	1	1
GliaCtrl.specific.peaks	1147	roadmap_epigenomics	0	0.591892	435	317	317	824	824	486	4155	7546	42661	roadmap_epigenomics H3K27me3	NA	NA	H3K27me3	NA	NA	E122-H3K27me3.narrowPeak	176731	1	1
GliaCtrl.specific.peaks	421	roadmap_epigenomics	0	0.171294	1117	317	865	279	865	487	22810	6864	24006	roadmap_epigenomics H3K9ac	NA	NA	H3K9ac	NA	NA	E023-H3K9ac.narrowPeak	124599	1	1
GliaCtrl.specific.peaks	162	roadmap_epigenomics	0	0.168023	1171	317	888	258	888	488	23677	6810	23139	roadmap_epigenomics H3K4me2	NA	NA	H3K4me2	NA	NA	E003-H3K4me2.narrowPeak	217186	1	1
GliaCtrl.specific.peaks	597	roadmap_epigenomics	0	0.227473	795	317	685	462	685	488	15319	7186	31497	roadmap_epigenomics H3K27ac	NA	NA	H3K27ac	NA	NA	E050-H3K27ac.narrowPeak	105584	1	1
GliaCtrl.specific.peaks	629	roadmap_epigenomics	0	0.141219	1690	317	1040	107	1040	488	30686	6291	16130	roadmap_epigenomics	NA	NA	NA	NA	NA	E055-DNase.hotspot.fdr0.01.peaks.bed	232836	1	1
GliaCtrl.specific.peaks	1212	roadmap_epigenomics	0	0.176152	1083	317	842	304	842	488	22064	6898	24752	roadmap_epigenomics H3K4me2	NA	NA	H3K4me2	NA	NA	E127-H3K4me2.narrowPeak	129617	1	1
GliaCtrl.specific.peaks	824	roadmap_epigenomics	0	0.198529	936	317	766	383	766	489	18770	7045	28046	roadmap_epigenomics H3K27ac	NA	NA	H3K27ac	NA	NA	E084-H3K27ac.narrowPeak	121599	1	1
GliaCtrl.specific.peaks	856	roadmap_epigenomics	0	0.134353	2039	317	1082	69	1082	489	33644	5942	13172	roadmap_epigenomics	NA	NA	NA	NA	NA	E088-DNase.hotspot.fdr0.01.peaks.bed	243070	1	1
GliaCtrl.specific.peaks	1053	roadmap_epigenomics	0	0.631702	424	317	306	843	843	489	3819	7557	42997	roadmap_epigenomics H3K36me3	NA	NA	H3K36me3	NA	NA	E114-H3K36me3.narrowPeak	218156	1	1
GliaCtrl.specific.peaks	1179	roadmap_epigenomics	0	0.210709	878	317	724	427	724	489	17310	7103	29506	roadmap_epigenomics H3K9ac	NA	NA	H3K9ac	NA	NA	E124-H3K9ac.narrowPeak	72712	1	1
GliaCtrl.specific.peaks	203	roadmap_epigenomics	0	0.190525	962	317	793	364	793	491	19588	7019	27228	roadmap_epigenomics H3K18ac	NA	NA	H3K18ac	NA	NA	E005-H3K18ac.narrowPeak	251422	1	1
GliaCtrl.specific.peaks	250	roadmap_epigenomics	0	0.245078	705	317	631	524	631	491	13265	7276	33551	roadmap_epigenomics H3K14ac	NA	NA	H3K14ac	NA	NA	E007-H3K14ac.narrowPeak	184265	1	1
GliaCtrl.specific.peaks	638	roadmap_epigenomics	0	0.141533	1606	317	1039	118	1039	491	29976	6375	16840	roadmap_epigenomics	NA	NA	NA	NA	NA	E056-DNase.hotspot.fdr0.01.peaks.bed	223756	1	1
GliaCtrl.specific.peaks	893	roadmap_epigenomics	0	0.131861	2171	317	1098	58	1098	491	34605	5810	12211	roadmap_epigenomics	NA	NA	NA	NA	NA	E092-DNase.macs2.narrowPeak	354367	1	1
GliaCtrl.specific.peaks	676	roadmap_epigenomics	0	0.429025	499	317	422	736	736	492	6299	7482	40517	roadmap_epigenomics H3K27me3	NA	NA	H3K27me3	NA	NA	E062-H3K27me3.narrowPeak	117128	1	1
GliaCtrl.specific.peaks	267	roadmap_epigenomics	0	0.142218	1555	317	1030	135	1030	494	29487	6426	17329	roadmap_epigenomics	NA	NA	NA	NA	NA	E008-DNase.macs2.narrowPeak	244492	1	1
GliaCtrl.specific.peaks	788	roadmap_epigenomics	0	0.136403	1758	317	1069	96	1069	494	31573	6223	15243	roadmap_epigenomics	NA	NA	NA	NA	NA	E080-DNase.hotspot.fdr0.01.peaks.bed	215754	1	1
GliaCtrl.specific.peaks	844	roadmap_epigenomics	0	0.370643	528	317	477	689	689	494	7512	7453	39304	roadmap_epigenomics H3K4me1	NA	NA	H3K4me1	NA	NA	E086-H3K4me1.narrowPeak	91728	1	1
GliaCtrl.specific.peaks	931	roadmap_epigenomics	0	0.144471	1517	317	1014	151	1014	494	28978	6464	17838	roadmap_epigenomics	NA	NA	NA	NA	NA	E097-DNase.hotspot.fdr0.01.peaks.bed	154137	1	1
GliaCtrl.specific.peaks	683	roadmap_epigenomics	0	0.517681	447	317	362	805	805	495	4814	7534	42002	roadmap_epigenomics H3K27me3	NA	NA	H3K27me3	NA	NA	E063-H3K27me3.narrowPeak	207869	1	1
GliaCtrl.specific.peaks	484	roadmap_epigenomics	0	0.167743	1116	317	889	282	889	496	23043	6865	23773	roadmap_epigenomics	NA	NA	NA	NA	NA	E033-DNase.hotspot.fdr0.01.peaks.bed	108373	1	1
GliaCtrl.specific.peaks	1074	roadmap_epigenomics	0	0.233941	728	317	663	509	663	496	14056	7253	32760	roadmap_epigenomics H3K27ac	NA	NA	H3K27ac	NA	NA	E116-H3K27ac.narrowPeak	78948	1	1
GliaCtrl.specific.peaks	186	roadmap_epigenomics	0	0.495018	454	317	379	795	795	497	5085	7527	41731	roadmap_epigenomics H3K4me1	NA	NA	H3K4me1	NA	NA	E004-H3K4me1.narrowPeak	126003	1	1
GliaCtrl.specific.peaks	223	roadmap_epigenomics	0	0.373203	523	317	473	702	702	497	7405	7458	39411	roadmap_epigenomics H2AK5ac	NA	NA	H2AK5ac	NA	NA	E006-H2AK5ac.narrowPeak	168841	1	1
GliaCtrl.specific.peaks	279	roadmap_epigenomics	0	0.250252	666	317	617	558	617	497	12489	7315	34327	roadmap_epigenomics H3K27ac	NA	NA	H3K27ac	NA	NA	E008-H3K27ac.narrowPeak	220722	1	1
GliaCtrl.specific.peaks	713	roadmap_epigenomics	0	0.143166	1520	317	1025	150	1025	497	29105	6461	17711	roadmap_epigenomics H3K4me3	NA	NA	H3K4me3	NA	NA	E068-H3K4me3.narrowPeak	90012	1	1
GliaCtrl.specific.peaks	1109	roadmap_epigenomics	0	0.168071	1107	317	886	289	886	497	22910	6874	23906	roadmap_epigenomics H2A.Z	NA	NA	H2A.Z	NA	NA	E119-H2A.Z.narrowPeak	137420	1	1
GliaCtrl.specific.peaks	1173	roadmap_epigenomics	0	0.350486	538	317	497	676	676	497	8005	7443	38811	roadmap_epigenomics H3K27me3	NA	NA	H3K27me3	NA	NA	E124-H3K27me3.narrowPeak	160814	1	1
GliaCtrl.specific.peaks	146	roadmap_epigenomics	0	0.192053	933	317	789	389	789	498	19103	7048	27713	roadmap_epigenomics H2A.Z	NA	NA	H2A.Z	NA	NA	E003-H2A.Z.narrowPeak	280680	1	1
GliaCtrl.specific.peaks	670	roadmap_epigenomics	0	0.286764	601	317	570	608	608	498	10355	7380	36461	roadmap_epigenomics H3K27me3	NA	NA	H3K27me3	NA	NA	E061-H3K27me3.narrowPeak	303911	1	1
GliaCtrl.specific.peaks	777	roadmap_epigenomics	0	0.538917	435	317	354	824	824	498	4524	7546	42292	roadmap_epigenomics H3K36me3	NA	NA	H3K36me3	NA	NA	E078-H3K36me3.narrowPeak	225977	1	1
GliaCtrl.specific.peaks	197	roadmap_epigenomics	0	0.169473	1080	317	875	305	875	499	22478	6901	24338	roadmap_epigenomics H2A.Z	NA	NA	H2A.Z	NA	NA	E005-H2A.Z.narrowPeak	202161	1	1
GliaCtrl.specific.peaks	220	roadmap_epigenomics	0	0.146112	1427	317	1008	172	1008	499	28016	6554	18800	roadmap_epigenomics	NA	NA	NA	NA	NA	E006-DNase.hotspot.fdr0.01.peaks.bed	175028	1	1
GliaCtrl.specific.peaks	554	roadmap_epigenomics	0	0.379104	511	317	466	715	715	499	7156	7470	39660	roadmap_epigenomics H3K27me3	NA	NA	H3K27me3	NA	NA	E044-H3K27me3.narrowPeak	189838	1	1
GliaCtrl.specific.peaks	1141	roadmap_epigenomics	0	0.185635	955	317	811	370	811	499	19790	7026	27026	roadmap_epigenomics H3K9ac	NA	NA	H3K9ac	NA	NA	E121-H3K9ac.narrowPeak	104109	1	1
GliaCtrl.specific.peaks	1193	roadmap_epigenomics	0	0.409268	489	317	436	744	744	499	6439	7492	40377	roadmap_epigenomics H4K20me1	NA	NA	H4K20me1	NA	NA	E125-H4K20me1.narrowPeak	167656	1	1
GliaCtrl.specific.peaks	104	jaspar_motifs	0	0.241256	682	317	640	544	640	500	13070	7299	33746	jaspar_motifs	NA	NA	NA	NA	NA	SP1.bed	115630	1	1
GliaCtrl.specific.peaks	901	roadmap_epigenomics	0	0.149264	1354	317	986	198	986	500	27053	6627	19763	roadmap_epigenomics	NA	NA	NA	NA	NA	E093-DNase.hotspot.fdr0.01.peaks.bed	133694	1	1
GliaCtrl.specific.peaks	199	roadmap_epigenomics	0	0.190066	932	317	796	391	796	501	19207	7049	27609	roadmap_epigenomics H2BK120ac	NA	NA	H2BK120ac	NA	NA	E005-H2BK120ac.narrowPeak	261077	1	1
GliaCtrl.specific.peaks	233	roadmap_epigenomics	0	0.196409	910	317	776	409	776	501	18533	7071	28283	roadmap_epigenomics H3K4ac	NA	NA	H3K4ac	NA	NA	E006-H3K4ac.narrowPeak	187915	1	1
GliaCtrl.specific.peaks	475	roadmap_epigenomics	0	0.166233	1112	317	897	288	897	501	23100	6869	23716	roadmap_epigenomics	NA	NA	NA	NA	NA	E032-DNase.hotspot.fdr0.01.peaks.bed	114580	1	1
GliaCtrl.specific.peaks	562	roadmap_epigenomics	0	0.205639	830	317	737	448	737	501	16891	7151	29925	roadmap_epigenomics H3K4me1	NA	NA	H3K4me1	NA	NA	E045-H3K4me1.narrowPeak	132659	1	1
GliaCtrl.specific.peaks	650	roadmap_epigenomics	0	0.644298	394	317	303	882	882	501	3492	7587	43324	roadmap_epigenomics H3K36me3	NA	NA	H3K36me3	NA	NA	E057-H3K36me3.narrowPeak	239856	1	1
GliaCtrl.specific.peaks	309	roadmap_epigenomics	0	0.46473	451	317	393	799	799	503	5345	7530	41471	roadmap_epigenomics H3K27me3	NA	NA	H3K27me3	NA	NA	E011-H3K27me3.narrowPeak	107338	1	1
GliaCtrl.specific.peaks	488	roadmap_epigenomics	0	0.289787	585	317	565	627	627	503	10039	7396	36777	roadmap_epigenomics H3K4me1	NA	NA	H3K4me1	NA	NA	E033-H3K4me1.narrowPeak	131497	1	1
GliaCtrl.specific.peaks	1006	roadmap_epigenomics	0	0.159156	1160	317	929	263	929	503	24182	6821	22634	roadmap_epigenomics H3K9ac	NA	NA	H3K9ac	NA	NA	E107-H3K9ac.narrowPeak	144282	1	1
GliaCtrl.specific.peaks	217	roadmap_epigenomics	0	0.178368	975	317	836	359	836	504	20519	7006	26297	roadmap_epigenomics H4K8ac	NA	NA	H4K8ac	NA	NA	E005-H4K8ac.narrowPeak	197795	1	1
GliaCtrl.specific.peaks	275	roadmap_epigenomics	0	0.189807	924	317	798	397	798	504	19112	7057	27704	roadmap_epigenomics H3K14ac	NA	NA	H3K14ac	NA	NA	E008-H3K14ac.narrowPeak	181060	1	1
GliaCtrl.specific.peaks	359	roadmap_epigenomics	0	0.218757	753	317	707	488	707	504	15103	7228	31713	roadmap_epigenomics H3K14ac	NA	NA	H3K14ac	NA	NA	E017-H3K14ac.narrowPeak	195283	1	1
GliaCtrl.specific.peaks	813	roadmap_epigenomics	0	0.128354	1885	317	1114	82	1114	504	33086	6096	13730	roadmap_epigenomics	NA	NA	NA	NA	NA	E083-DNase.hotspot.fdr0.01.peaks.bed	218456	1	1
GliaCtrl.specific.peaks	1150	roadmap_epigenomics	0	0.182196	949	317	819	375	819	504	19922	7032	26894	roadmap_epigenomics H3K4me2	NA	NA	H3K4me2	NA	NA	E122-H3K4me2.narrowPeak	99530	1	1
GliaCtrl.specific.peaks	154	roadmap_epigenomics	0	0.190751	915	317	792	406	792	505	18931	7066	27885	roadmap_epigenomics H3K18ac	NA	NA	H3K18ac	NA	NA	E003-H3K18ac.narrowPeak	249794	1	1
GliaCtrl.specific.peaks	201	roadmap_epigenomics	0	0.196655	880	317	775	424	775	505	18098	7101	28718	roadmap_epigenomics H2BK5ac	NA	NA	H2BK5ac	NA	NA	E005-H2BK5ac.narrowPeak	229007	1	1
GliaCtrl.specific.peaks	218	roadmap_epigenomics	0	0.187644	929	317	805	394	805	505	19311	7052	27505	roadmap_epigenomics H4K91ac	NA	NA	H4K91ac	NA	NA	E005-H4K91ac.narrowPeak	249700	1	1
GliaCtrl.specific.peaks	752	roadmap_epigenomics	0	0.145549	1376	317	1012	190	1012	506	27561	6605	19255	roadmap_epigenomics H3K4me3	NA	NA	H3K4me3	NA	NA	E074-H3K4me3.narrowPeak	90313	1	1
GliaCtrl.specific.peaks	806	roadmap_epigenomics	0	0.117003	2429	317	1161	39	1161	506	36938	5552	9878	roadmap_epigenomics	NA	NA	NA	NA	NA	E082-DNase.macs2.narrowPeak	496694	1	1
GliaCtrl.specific.peaks	598	roadmap_epigenomics	0	0.424816	466	317	429	776	776	507	5963	7515	40853	roadmap_epigenomics H3K27me3	NA	NA	H3K27me3	NA	NA	E050-H3K27me3.narrowPeak	188890	1	1
GliaCtrl.specific.peaks	1126	roadmap_epigenomics	0	0.171829	1019	317	863	341	863	507	21536	6962	25280	roadmap_epigenomics H3K4me2	NA	NA	H3K4me2	NA	NA	E120-H3K4me2.narrowPeak	121957	1	1
GliaCtrl.specific.peaks	12	jaspar_motifs	0	0.399633	473	317	448	762	762	509	6375	7508	40441	jaspar_motifs	NA	NA	NA	NA	NA	EBF1.bed	100748	1	1
GliaCtrl.specific.peaks	198	roadmap_epigenomics	0	0.206072	778	317	735	474	735	509	16100	7203	30716	roadmap_epigenomics H2AK5ac	NA	NA	H2AK5ac	NA	NA	E005-H2AK5ac.narrowPeak	229838	1	1
GliaCtrl.specific.peaks	358	roadmap_epigenomics	0	0.204562	783	317	741	469	741	509	16253	7198	30563	roadmap_epigenomics H2BK5ac	NA	NA	H2BK5ac	NA	NA	E017-H2BK5ac.narrowPeak	166240	1	1
GliaCtrl.specific.peaks	1019	roadmap_epigenomics	0	0.550099	409	317	345	864	864	509	4186	7572	42630	roadmap_epigenomics H3K27me3	NA	NA	H3K27me3	NA	NA	E109-H3K27me3.narrowPeak	201299	1	1
GliaCtrl.specific.peaks	603	roadmap_epigenomics	0	0.153341	1201	317	965	247	965	510	25093	6780	21723	roadmap_epigenomics	NA	NA	NA	NA	NA	E051-DNase.hotspot.all.peaks.bed	105279	1	1
GliaCtrl.specific.peaks	756	roadmap_epigenomics	0	0.404444	468	317	443	771	771	510	6248	7513	40568	roadmap_epigenomics H3K27me3	NA	NA	H3K27me3	NA	NA	E075-H3K27me3.narrowPeak	185470	1	1
GliaCtrl.specific.peaks	264	roadmap_epigenomics	0	0.280389	574	317	573	644	644	511	10138	7407	36678	roadmap_epigenomics H4K91ac	NA	NA	H4K91ac	NA	NA	E007-H4K91ac.narrowPeak	168054	1	1
GliaCtrl.specific.peaks	1146	roadmap_epigenomics	0	0.205204	772	317	738	477	738	511	16054	7209	30762	roadmap_epigenomics H3K27ac	NA	NA	H3K27ac	NA	NA	E122-H3K27ac.narrowPeak	71513	1	1
GliaCtrl.specific.peaks	612	roadmap_epigenomics	0	0.584209	389	317	322	896	896	512	3775	7592	43041	roadmap_epigenomics H3K36me3	NA	NA	H3K36me3	NA	NA	E052-H3K36me3.narrowPeak	253329	1	1
GliaCtrl.specific.peaks	757	roadmap_epigenomics	0	0.469049	433	317	392	828	828	512	5102	7548	41714	roadmap_epigenomics H3K36me3	NA	NA	H3K36me3	NA	NA	E075-H3K36me3.narrowPeak	274896	1	1
GliaCtrl.specific.peaks	1037	roadmap_epigenomics	0	0.200933	794	317	755	464	755	512	16609	7187	30207	roadmap_epigenomics H3K27ac	NA	NA	H3K27ac	NA	NA	E112-H3K27ac.narrowPeak	123675	1	1
GliaCtrl.specific.peaks	375	roadmap_epigenomics	0	0.472672	430	317	390	833	833	513	5034	7551	41782	roadmap_epigenomics H4K20me1	NA	NA	H4K20me1	NA	NA	E017-H4K20me1.narrowPeak	192747	1	1
GliaCtrl.specific.peaks	714	roadmap_epigenomics	0	0.12728	1710	317	1121	101	1121	513	31919	6271	14897	roadmap_epigenomics H3K9ac	NA	NA	H3K9ac	NA	NA	E068-H3K9ac.narrowPeak	183820	1	1
GliaCtrl.specific.peaks	739	roadmap_epigenomics	0	0.126924	1731	317	1124	99	1124	513	32105	6250	14711	roadmap_epigenomics H3K9ac	NA	NA	H3K9ac	NA	NA	E072-H3K9ac.narrowPeak	165266	1	1
GliaCtrl.specific.peaks	798	roadmap_epigenomics	0	0.10945	2590	317	1193	30	1193	513	38129	5391	8687	roadmap_epigenomics	NA	NA	NA	NA	NA	E081-DNase.macs2.narrowPeak	402481	1	1
GliaCtrl.specific.peaks	1009	roadmap_epigenomics	0	0.448098	436	317	402	821	821	513	5348	7545	41468	roadmap_epigenomics H3K27me3	NA	NA	H3K27me3	NA	NA	E108-H3K27me3.narrowPeak	189619	1	1
GliaCtrl.specific.peaks	174	roadmap_epigenomics	0	0.137355	1485	317	1066	160	1066	514	29245	6496	17571	roadmap_epigenomics	NA	NA	NA	NA	NA	E004-DNase.hotspot.fdr0.01.peaks.bed	239056	1	1
GliaCtrl.specific.peaks	229	roadmap_epigenomics	0	0.203352	768	317	745	481	745	514	16089	7213	30727	roadmap_epigenomics H3K23ac	NA	NA	H3K23ac	NA	NA	E006-H3K23ac.narrowPeak	220425	1	1
GliaCtrl.specific.peaks	349	roadmap_epigenomics	0	0.142183	1372	317	1031	195	1031	514	27786	6609	19030	roadmap_epigenomics	NA	NA	NA	NA	NA	E017-DNase.hotspot.fdr0.01.peaks.bed	185201	1	1
GliaCtrl.specific.peaks	594	roadmap_epigenomics	0	0.153927	1157	317	962	264	962	514	24537	6824	22279	roadmap_epigenomics	NA	NA	NA	NA	NA	E050-DNase.hotspot.all.peaks.bed	104186	1	1
GliaCtrl.specific.peaks	660	roadmap_epigenomics	0	0.14898	1230	317	991	238	991	515	25756	6751	21060	roadmap_epigenomics	NA	NA	NA	NA	NA	E059-DNase.hotspot.all.peaks.bed	97703	1	1
GliaCtrl.specific.peaks	859	roadmap_epigenomics	0	0.497318	417	317	375	854	854	515	4672	7564	42144	roadmap_epigenomics H3K36me3	NA	NA	H3K36me3	NA	NA	E088-H3K36me3.narrowPeak	301941	1	1
GliaCtrl.specific.peaks	892	roadmap_epigenomics	0	0.122509	1813	317	1137	90	1137	515	33046	6168	13770	roadmap_epigenomics	NA	NA	NA	NA	NA	E092-DNase.hotspot.fdr0.01.peaks.bed	194449	1	1
GliaCtrl.specific.peaks	1200	roadmap_epigenomics	0	0.164505	1048	317	907	322	907	515	22420	6933	24396	roadmap_epigenomics H3K4me2	NA	NA	H3K4me2	NA	NA	E126-H3K4me2.narrowPeak	115074	1	1
GliaCtrl.specific.peaks	911	roadmap_epigenomics	0	0.140925	1375	317	1044	191	1044	517	27916	6606	18900	roadmap_epigenomics	NA	NA	NA	NA	NA	E094-DNase.macs2.narrowPeak	205156	1	1
GliaCtrl.specific.peaks	933	roadmap_epigenomics	0	0.188338	874	317	803	432	803	517	18494	7107	28322	roadmap_epigenomics H3K27ac	NA	NA	H3K27ac	NA	NA	E097-H3K27ac.narrowPeak	194882	1	1
GliaCtrl.specific.peaks	647	roadmap_epigenomics	0	0.149013	1203	317	990	246	990	518	25449	6778	21367	roadmap_epigenomics	NA	NA	NA	NA	NA	E057-DNase.hotspot.fdr0.01.peaks.bed	209950	1	1
GliaCtrl.specific.peaks	212	roadmap_epigenomics	0	0.186248	874	317	808	432	808	519	18619	7107	28197	roadmap_epigenomics H3K79me1	NA	NA	H3K79me1	NA	NA	E005-H3K79me1.narrowPeak	225905	1	1
GliaCtrl.specific.peaks	1096	roadmap_epigenomics	0	0.143157	1299	317	1026	214	1026	519	26962	6682	19854	roadmap_epigenomics	NA	NA	NA	NA	NA	E118-DNase.macs2.narrowPeak	278135	1	1
GliaCtrl.specific.peaks	561	roadmap_epigenomics	0	0.621075	362	317	310	935	935	521	3327	7619	43489	roadmap_epigenomics H3K36me3	NA	NA	H3K36me3	NA	NA	E045-H3K36me3.narrowPeak	196732	1	1
GliaCtrl.specific.peaks	565	roadmap_epigenomics	0	0.166746	990	317	893	352	893	521	21501	6991	25315	roadmap_epigenomics	NA	NA	NA	NA	NA	E046-DNase.hotspot.all.peaks.bed	88310	1	1
GliaCtrl.specific.peaks	707	roadmap_epigenomics	0	0.128976	1544	317	1109	139	1109	522	30446	6437	16370	roadmap_epigenomics H3K9ac	NA	NA	H3K9ac	NA	NA	E067-H3K9ac.narrowPeak	146291	1	1
GliaCtrl.specific.peaks	840	roadmap_epigenomics	0	0.126489	1594	317	1128	120	1128	522	31070	6387	15746	roadmap_epigenomics	NA	NA	NA	NA	NA	E086-DNase.hotspot.fdr0.01.peaks.bed	178739	1	1
GliaCtrl.specific.peaks	202	roadmap_epigenomics	0	0.182378	872	317	818	434	818	523	18826	7109	27990	roadmap_epigenomics H3K14ac	NA	NA	H3K14ac	NA	NA	E005-H3K14ac.narrowPeak	204575	1	1
GliaCtrl.specific.peaks	294	roadmap_epigenomics	0	0.279315	536	317	574	679	679	523	9595	7445	37221	roadmap_epigenomics H4K8ac	NA	NA	H4K8ac	NA	NA	E008-H4K8ac.narrowPeak	139487	1	1
GliaCtrl.specific.peaks	568	roadmap_epigenomics	0	0.218915	677	317	705	548	705	523	13926	7304	32890	roadmap_epigenomics H3K27ac	NA	NA	H3K27ac	NA	NA	E046-H3K27ac.narrowPeak	68418	1	1
GliaCtrl.specific.peaks	1034	roadmap_epigenomics	0	0.154841	1098	317	955	298	955	523	23759	6883	23057	roadmap_epigenomics H3K4me3	NA	NA	H3K4me3	NA	NA	E111-H3K4me3.narrowPeak	91024	1	1
GliaCtrl.specific.peaks	252	roadmap_epigenomics	0	0.188698	818	317	802	454	802	524	17651	7163	29165	roadmap_epigenomics H3K23ac	NA	NA	H3K23ac	NA	NA	E007-H3K23ac.narrowPeak	240450	1	1
GliaCtrl.specific.peaks	1024	roadmap_epigenomics	0	0.39087	452	317	457	798	798	524	6233	7529	40583	roadmap_epigenomics H3K27me3	NA	NA	H3K27me3	NA	NA	E110-H3K27me3.narrowPeak	119327	1	1
GliaCtrl.specific.peaks	1055	roadmap_epigenomics	0	0.163748	1007	317	909	346	909	524	21939	6974	24877	roadmap_epigenomics H3K4me2	NA	NA	H3K4me2	NA	NA	E114-H3K4me2.narrowPeak	103517	1	1
GliaCtrl.specific.peaks	477	roadmap_epigenomics	0	0.228937	649	317	681	577	681	525	13054	7332	33762	roadmap_epigenomics H3K27ac	NA	NA	H3K27ac	NA	NA	E032-H3K27ac.narrowPeak	65749	1	1
GliaCtrl.specific.peaks	616	roadmap_epigenomics	0	0.168329	949	317	882	375	882	525	20833	7032	25983	roadmap_epigenomics H3K9ac	NA	NA	H3K9ac	NA	NA	E052-H3K9ac.narrowPeak	98817	1	1
GliaCtrl.specific.peaks	686	roadmap_epigenomics	0	0.166723	962	317	894	364	894	525	21123	7019	25693	roadmap_epigenomics H3K4me3	NA	NA	H3K4me3	NA	NA	E063-H3K4me3.narrowPeak	87717	1	1
GliaCtrl.specific.peaks	687	roadmap_epigenomics	0	0.173823	918	317	855	403	855	525	20030	7063	26786	roadmap_epigenomics H3K9ac	NA	NA	H3K9ac	NA	NA	E063-H3K9ac.narrowPeak	112731	1	1
GliaCtrl.specific.peaks	1031	roadmap_epigenomics	0	0.550357	377	317	344	915	915	525	3869	7604	42947	roadmap_epigenomics H3K27me3	NA	NA	H3K27me3	NA	NA	E111-H3K27me3.narrowPeak	155900	1	1
GliaCtrl.specific.peaks	1057	roadmap_epigenomics	0	0.24988	579	317	621	636	636	525	11162	7402	35654	roadmap_epigenomics H3K79me2	NA	NA	H3K79me2	NA	NA	E114-H3K79me2.narrowPeak	178931	1	1
GliaCtrl.specific.peaks	1145	roadmap_epigenomics	0	0.168076	951	317	885	373	885	525	20878	7030	25938	roadmap_epigenomics H2A.Z	NA	NA	H2A.Z	NA	NA	E122-H2A.Z.narrowPeak	124700	1	1
GliaCtrl.specific.peaks	1183	roadmap_epigenomics	0	0.157906	1053	317	937	320	937	525	22963	6928	23853	roadmap_epigenomics H2A.Z	NA	NA	H2A.Z	NA	NA	E125-H2A.Z.narrowPeak	96634	1	1
GliaCtrl.specific.peaks	230	roadmap_epigenomics	0	0.210183	698	317	726	534	726	526	14662	7283	32154	roadmap_epigenomics H3K27ac	NA	NA	H3K27ac	NA	NA	E006-H3K27ac.narrowPeak	144175	1	1
GliaCtrl.specific.peaks	420	roadmap_epigenomics	0	0.165589	974	317	902	360	902	526	21366	7007	25450	roadmap_epigenomics H3K4me3	NA	NA	H3K4me3	NA	NA	E023-H3K4me3.narrowPeak	116758	1	1
GliaCtrl.specific.peaks	548	roadmap_epigenomics	0	0.430398	424	317	419	843	843	526	5399	7557	41417	roadmap_epigenomics H3K27me3	NA	NA	H3K27me3	NA	NA	E043-H3K27me3.narrowPeak	166682	1	1
GliaCtrl.specific.peaks	555	roadmap_epigenomics	0	0.292548	525	317	563	699	699	526	9083	7456	37733	roadmap_epigenomics H3K36me3	NA	NA	H3K36me3	NA	NA	E044-H3K36me3.narrowPeak	227748	1	1
GliaCtrl.specific.peaks	986	roadmap_epigenomics	0	0.202107	732	317	754	506	754	526	15598	7249	31218	roadmap_epigenomics H3K36me3	NA	NA	H3K36me3	NA	NA	E104-H3K36me3.narrowPeak	300485	1	1
GliaCtrl.specific.peaks	302	roadmap_epigenomics	0	0.17331	912	317	857	407	857	527	19979	7069	26837	roadmap_epigenomics H2A.Z	NA	NA	H2A.Z	NA	NA	E010-H2A.Z.narrowPeak	113391	1	1
GliaCtrl.specific.peaks	1122	roadmap_epigenomics	0	0.195898	764	317	781	484	781	527	16424	7217	30392	roadmap_epigenomics H3K27ac	NA	NA	H3K27ac	NA	NA	E120-H3K27ac.narrowPeak	89697	1	1
GliaCtrl.specific.peaks	1158	roadmap_epigenomics	0	0.186745	803	317	806	459	806	527	17539	7178	29277	roadmap_epigenomics H2A.Z	NA	NA	H2A.Z	NA	NA	E123-H2A.Z.narrowPeak	128667	1	1
GliaCtrl.specific.peaks	1240	roadmap_epigenomics	0	0.428686	425	317	424	841	841	527	5430	7556	41386	roadmap_epigenomics H4K20me1	NA	NA	H4K20me1	NA	NA	E129-H4K20me1.narrowPeak	157684	1	1
GliaCtrl.specific.peaks	224	roadmap_epigenomics	0	0.193809	765	317	785	483	785	528	16554	7216	30262	roadmap_epigenomics H2BK120ac	NA	NA	H2BK120ac	NA	NA	E006-H2BK120ac.narrowPeak	168346	1	1
GliaCtrl.specific.peaks	753	roadmap_epigenomics	0	0.128619	1507	317	1112	154	1112	528	30155	6474	16661	roadmap_epigenomics H3K9ac	NA	NA	H3K9ac	NA	NA	E074-H3K9ac.narrowPeak	124481	1	1
GliaCtrl.specific.peaks	957	roadmap_epigenomics	0	0.179815	858	317	828	439	828	528	18781	7123	28035	roadmap_epigenomics H3K27ac	NA	NA	H3K27ac	NA	NA	E100-H3K27ac.narrowPeak	163059	1	1
GliaCtrl.specific.peaks	772	roadmap_epigenomics	0	0.170071	922	317	869	400	869	529	20337	7059	26479	roadmap_epigenomics H3K4me3	NA	NA	H3K4me3	NA	NA	E077-H3K4me3.narrowPeak	105921	1	1
GliaCtrl.specific.peaks	1047	roadmap_epigenomics	0	0.181978	828	317	821	449	821	529	18202	7153	28614	roadmap_epigenomics H3K4me3	NA	NA	H3K4me3	NA	NA	E113-H3K4me3.narrowPeak	195051	1	1
GliaCtrl.specific.peaks	1185	roadmap_epigenomics	0	0.495164	390	317	378	891	891	529	4401	7591	42415	roadmap_epigenomics H3K27me3	NA	NA	H3K27me3	NA	NA	E125-H3K27me3.narrowPeak	199117	1	1
GliaCtrl.specific.peaks	910	roadmap_epigenomics	0	0.1361	1336	317	1071	202	1071	530	27918	6645	18898	roadmap_epigenomics	NA	NA	NA	NA	NA	E094-DNase.hotspot.fdr0.01.peaks.bed	165200	1	1
GliaCtrl.specific.peaks	1111	roadmap_epigenomics	0	0.509421	382	317	366	906	906	530	4205	7599	42611	roadmap_epigenomics H3K27me3	NA	NA	H3K27me3	NA	NA	E119-H3K27me3.narrowPeak	181548	1	1
GliaCtrl.specific.peaks	1114	roadmap_epigenomics	0	0.163231	978	317	915	358	915	530	21587	7003	25229	roadmap_epigenomics H3K4me2	NA	NA	H3K4me2	NA	NA	E119-H3K4me2.narrowPeak	119274	1	1
GliaCtrl.specific.peaks	1225	roadmap_epigenomics	0	0.160424	992	317	922	351	922	530	21978	6989	24838	roadmap_epigenomics H3K4me2	NA	NA	H3K4me2	NA	NA	E128-H3K4me2.narrowPeak	118844	1	1
GliaCtrl.specific.peaks	409	roadmap_epigenomics	0	0.1329	1398	317	1095	181	1095	531	28796	6583	18020	roadmap_epigenomics	NA	NA	NA	NA	NA	E022-DNase.hotspot.fdr0.01.peaks.bed	191503	1	1
GliaCtrl.specific.peaks	431	roadmap_epigenomics	0	0.160335	979	317	924	356	924	532	21809	7002	25007	roadmap_epigenomics H3K4me3	NA	NA	H3K4me3	NA	NA	E025-H3K4me3.narrowPeak	104492	1	1
GliaCtrl.specific.peaks	797	roadmap_epigenomics	0	0.110079	1847	317	1191	87	1191	532	34282	6134	12534	roadmap_epigenomics	NA	NA	NA	NA	NA	E081-DNase.hotspot.fdr0.01.peaks.bed	206969	1	1
GliaCtrl.specific.peaks	738	roadmap_epigenomics	0	0.133502	1373	317	1088	194	1088	533	28503	6608	18313	roadmap_epigenomics H3K4me3	NA	NA	H3K4me3	NA	NA	E072-H3K4me3.narrowPeak	82184	1	1
GliaCtrl.specific.peaks	805	roadmap_epigenomics	0	0.112668	1706	317	1181	102	1181	533	33101	6275	13715	roadmap_epigenomics	NA	NA	NA	NA	NA	E082-DNase.hotspot.fdr0.01.peaks.bed	195059	1	1
GliaCtrl.specific.peaks	819	roadmap_epigenomics	0	0.15746	1015	317	939	343	939	533	22502	6966	24314	roadmap_epigenomics H3K9ac	NA	NA	H3K9ac	NA	NA	E083-H3K9ac.narrowPeak	110532	1	1
GliaCtrl.specific.peaks	379	roadmap_epigenomics	0	0.336305	467	317	514	772	772	534	7302	7514	39514	roadmap_epigenomics H3K27me3	NA	NA	H3K27me3	NA	NA	E018-H3K27me3.narrowPeak	130573	1	1
GliaCtrl.specific.peaks	720	roadmap_epigenomics	0	0.134845	1322	317	1081	204	1081	534	27880	6659	18936	roadmap_epigenomics H3K4me3	NA	NA	H3K4me3	NA	NA	E069-H3K4me3.narrowPeak	79844	1	1
GliaCtrl.specific.peaks	1121	roadmap_epigenomics	0	0.158867	988	317	933	353	933	534	22038	6993	24778	roadmap_epigenomics H2A.Z	NA	NA	H2A.Z	NA	NA	E120-H2A.Z.narrowPeak	101669	1	1
GliaCtrl.specific.peaks	195	roadmap_epigenomics	0	0.149798	1074	317	980	309	980	535	23847	6907	22969	roadmap_epigenomics	NA	NA	NA	NA	NA	E005-DNase.hotspot.fdr0.01.peaks.bed	152281	1	1
GliaCtrl.specific.peaks	654	roadmap_epigenomics	0	0.181986	783	317	820	469	820	535	17515	7198	29301	roadmap_epigenomics H3K27ac	NA	NA	H3K27ac	NA	NA	E058-H3K27ac.narrowPeak	155128	1	1
GliaCtrl.specific.peaks	858	roadmap_epigenomics	0	0.457152	390	317	396	891	891	535	4730	7591	42086	roadmap_epigenomics H3K27me3	NA	NA	H3K27me3	NA	NA	E088-H3K27me3.narrowPeak	203616	1	1
GliaCtrl.specific.peaks	1143	roadmap_epigenomics	0	0.590234	327	317	321	967	967	535	3160	7654	43656	roadmap_epigenomics H4K20me1	NA	NA	H4K20me1	NA	NA	E121-H4K20me1.narrowPeak	116928	1	1
GliaCtrl.specific.peaks	400	roadmap_epigenomics	0	0.130159	1380	317	1102	188	1102	536	28853	6601	17963	roadmap_epigenomics	NA	NA	NA	NA	NA	E021-DNase.hotspot.fdr0.01.peaks.bed	182761	1	1
GliaCtrl.specific.peaks	680	roadmap_epigenomics	0	0.178747	807	317	834	458	834	536	18083	7174	28733	roadmap_epigenomics H3K9ac	NA	NA	H3K9ac	NA	NA	E062-H3K9ac.narrowPeak	142245	1	1
GliaCtrl.specific.peaks	950	roadmap_epigenomics	0	0.597793	318	317	316	979	979	537	3039	7663	43777	roadmap_epigenomics H3K36me3	NA	NA	H3K36me3	NA	NA	E099-H3K36me3.narrowPeak	192256	1	1
GliaCtrl.specific.peaks	979	roadmap_epigenomics	0	0.555721	338	317	338	956	956	537	3451	7643	43365	roadmap_epigenomics H3K36me3	NA	NA	H3K36me3	NA	NA	E103-H3K36me3.narrowPeak	225339	1	1
GliaCtrl.specific.peaks	448	roadmap_epigenomics	0	0.136318	1253	317	1070	230	1070	539	27031	6728	19785	roadmap_epigenomics	NA	NA	NA	NA	NA	E028-DNase.hotspot.fdr0.01.peaks.bed	186647	1	1
GliaCtrl.specific.peaks	721	roadmap_epigenomics	0	0.125833	1442	317	1132	169	1132	539	29808	6539	17008	roadmap_epigenomics H3K9ac	NA	NA	H3K9ac	NA	NA	E069-H3K9ac.narrowPeak	133030	1	1
GliaCtrl.specific.peaks	1016	roadmap_epigenomics	0	0.138107	1224	317	1061	239	1061	539	26564	6757	20252	roadmap_epigenomics	NA	NA	NA	NA	NA	E109-DNase.hotspot.fdr0.01.peaks.bed	173184	1	1
GliaCtrl.specific.peaks	1238	roadmap_epigenomics	0	0.240914	562	317	644	655	655	539	11200	7419	35616	roadmap_epigenomics H3K79me2	NA	NA	H3K79me2	NA	NA	E129-H3K79me2.narrowPeak	217633	1	1
GliaCtrl.specific.peaks	483	roadmap_epigenomics	0	0.157385	962	317	940	364	940	540	21793	7019	25023	roadmap_epigenomics	NA	NA	NA	NA	NA	E033-DNase.hotspot.all.peaks.bed	89133	1	1
GliaCtrl.specific.peaks	644	roadmap_epigenomics	0	0.155867	985	317	948	354	948	540	22220	6996	24596	roadmap_epigenomics H3K4me3	NA	NA	H3K4me3	NA	NA	E056-H3K4me3.narrowPeak	152645	1	1
GliaCtrl.specific.peaks	832	roadmap_epigenomics	0	0.138433	1192	317	1058	248	1058	541	26177	6789	20639	roadmap_epigenomics	NA	NA	NA	NA	NA	E085-DNase.macs2.narrowPeak	231952	1	1
GliaCtrl.specific.peaks	467	roadmap_epigenomics	0	0.190091	726	317	795	513	795	542	16146	7255	30670	roadmap_epigenomics H3K4me3	NA	NA	H3K4me3	NA	NA	E030-H3K4me3.narrowPeak	53825	1	1
GliaCtrl.specific.peaks	967	roadmap_epigenomics	0	0.165927	908	317	899	411	899	542	20422	7073	26394	roadmap_epigenomics H3K4me3	NA	NA	H3K4me3	NA	NA	E101-H3K4me3.narrowPeak	96777	1	1
GliaCtrl.specific.peaks	93	jaspar_motifs	0	0.39589	411	317	451	860	860	543	5646	7570	41170	jaspar_motifs	NA	NA	NA	NA	NA	REL.bed	92762	1	1
GliaCtrl.specific.peaks	635	roadmap_epigenomics	0	0.154282	979	317	959	356	959	544	22258	7002	24558	roadmap_epigenomics H3K4me3	NA	NA	H3K4me3	NA	NA	E055-H3K4me3.narrowPeak	115243	1	1
GliaCtrl.specific.peaks	689	roadmap_epigenomics	0	0.178511	770	317	835	479	835	544	17523	7211	29293	roadmap_epigenomics H3K27ac	NA	NA	H3K27ac	NA	NA	E065-H3K27ac.narrowPeak	141744	1	1
GliaCtrl.specific.peaks	776	roadmap_epigenomics	0	0.437913	382	317	410	906	906	544	4821	7599	41995	roadmap_epigenomics H3K27me3	NA	NA	H3K27me3	NA	NA	E078-H3K27me3.narrowPeak	107934	1	1
GliaCtrl.specific.peaks	1191	roadmap_epigenomics	0	0.159049	939	317	932	382	932	544	21351	7042	25465	roadmap_epigenomics H3K9ac	NA	NA	H3K9ac	NA	NA	E125-H3K9ac.narrowPeak	92061	1	1
GliaCtrl.specific.peaks	575	roadmap_epigenomics	0	0.460617	369	317	395	924	924	545	4458	7612	42358	roadmap_epigenomics H3K27me3	NA	NA	H3K27me3	NA	NA	E047-H3K27me3.narrowPeak	175324	1	1
GliaCtrl.specific.peaks	1071	roadmap_epigenomics	0	0.407821	396	317	438	880	880	545	5313	7585	41503	roadmap_epigenomics H4K20me1	NA	NA	H4K20me1	NA	NA	E115-H4K20me1.narrowPeak	156913	1	1
GliaCtrl.specific.peaks	266	roadmap_epigenomics	0	0.127807	1333	317	1117	203	1117	546	28592	6648	18224	roadmap_epigenomics	NA	NA	NA	NA	NA	E008-DNase.hotspot.fdr0.01.peaks.bed	189972	1	1
GliaCtrl.specific.peaks	958	roadmap_epigenomics	0	0.582378	301	317	323	997	997	546	2952	7680	43864	roadmap_epigenomics H3K27me3	NA	NA	H3K27me3	NA	NA	E100-H3K27me3.narrowPeak	119736	1	1
GliaCtrl.specific.peaks	1095	roadmap_epigenomics	0	0.542595	325	317	350	971	971	546	3397	7656	43419	roadmap_epigenomics H4K20me1	NA	NA	H4K20me1	NA	NA	E117-H4K20me1.narrowPeak	125049	1	1
GliaCtrl.specific.peaks	144	roadmap_epigenomics	0	0.124583	1378	317	1134	189	1134	547	29316	6603	17500	roadmap_epigenomics	NA	NA	NA	NA	NA	E003-DNase.hotspot.fdr0.01.peaks.bed	181862	1	1
GliaCtrl.specific.peaks	371	roadmap_epigenomics	0	0.246389	526	317	627	696	696	547	10423	7455	36393	roadmap_epigenomics H3K79me2	NA	NA	H3K79me2	NA	NA	E017-H3K79me2.narrowPeak	283489	1	1
GliaCtrl.specific.peaks	664	roadmap_epigenomics	0	0.561195	309	317	336	989	989	547	3135	7672	43681	roadmap_epigenomics H3K27me3	NA	NA	H3K27me3	NA	NA	E059-H3K27me3.narrowPeak	100386	1	1
GliaCtrl.specific.peaks	964	roadmap_epigenomics	0	0.435107	379	317	413	912	912	547	4813	7602	42003	roadmap_epigenomics H3K27me3	NA	NA	H3K27me3	NA	NA	E101-H3K27me3.narrowPeak	178784	1	1
GliaCtrl.specific.peaks	1222	roadmap_epigenomics	0	0.549382	318	317	346	979	979	547	3288	7663	43528	roadmap_epigenomics H3K27me3	NA	NA	H3K27me3	NA	NA	E128-H3K27me3.narrowPeak	130586	1	1
GliaCtrl.specific.peaks	322	roadmap_epigenomics	0	0.375181	414	317	469	858	858	548	5958	7567	40858	roadmap_epigenomics H3K27me3	NA	NA	H3K27me3	NA	NA	E013-H3K27me3.narrowPeak	207302	1	1
GliaCtrl.specific.peaks	1208	roadmap_epigenomics	0	0.186169	715	317	810	518	810	548	16189	7266	30627	roadmap_epigenomics H3K27ac	NA	NA	H3K27ac	NA	NA	E127-H3K27ac.narrowPeak	94932	1	1
GliaCtrl.specific.peaks	341	roadmap_epigenomics	0	0.191813	685	317	790	541	790	549	15385	7296	31431	roadmap_epigenomics H3K27ac	NA	NA	H3K27ac	NA	NA	E016-H3K27ac.narrowPeak	111202	1	1
GliaCtrl.specific.peaks	1013	roadmap_epigenomics	0	0.155707	944	317	951	379	951	549	21668	7037	25148	roadmap_epigenomics H3K9ac	NA	NA	H3K9ac	NA	NA	E108-H3K9ac.narrowPeak	129653	1	1
GliaCtrl.specific.peaks	260	roadmap_epigenomics	0	0.26794	496	317	596	738	738	550	9282	7485	37534	roadmap_epigenomics H3K79me1	NA	NA	H3K79me1	NA	NA	E007-H3K79me1.narrowPeak	189270	1	1
GliaCtrl.specific.peaks	1178	roadmap_epigenomics	0	0.236252	538	317	659	676	676	551	10969	7443	35847	roadmap_epigenomics H3K79me2	NA	NA	H3K79me2	NA	NA	E124-H3K79me2.narrowPeak	259679	1	1
GliaCtrl.specific.peaks	601	roadmap_epigenomics	0	0.169009	802	317	877	461	877	552	18631	7179	28185	roadmap_epigenomics H3K4me3	NA	NA	H3K4me3	NA	NA	E050-H3K4me3.narrowPeak	62172	1	1
GliaCtrl.specific.peaks	779	roadmap_epigenomics	0	0.160172	900	317	925	414	925	552	20714	7081	26102	roadmap_epigenomics H3K4me3	NA	NA	H3K4me3	NA	NA	E078-H3K4me3.narrowPeak	74583	1	1
GliaCtrl.specific.peaks	276	roadmap_epigenomics	0	0.174874	751	317	851	490	851	553	17446	7230	29370	roadmap_epigenomics H3K18ac	NA	NA	H3K18ac	NA	NA	E008-H3K18ac.narrowPeak	148928	1	1
GliaCtrl.specific.peaks	591	roadmap_epigenomics	0	0.15198	952	317	970	372	970	553	22062	7029	24754	roadmap_epigenomics H3K4me3	NA	NA	H3K4me3	NA	NA	E049-H3K4me3.narrowPeak	76610	1	1
GliaCtrl.specific.peaks	822	roadmap_epigenomics	0	0.135947	1134	317	1072	270	1072	553	25710	6847	21106	roadmap_epigenomics	NA	NA	NA	NA	NA	E084-DNase.hotspot.fdr0.01.peaks.bed	168315	1	1
GliaCtrl.specific.peaks	1073	roadmap_epigenomics	0	0.172211	767	317	861	482	861	553	17871	7214	28945	roadmap_epigenomics H2A.Z	NA	NA	H2A.Z	NA	NA	E116-H2A.Z.narrowPeak	84293	1	1
GliaCtrl.specific.peaks	1163	roadmap_epigenomics	0	0.175501	744	317	847	499	847	554	17294	7237	29522	roadmap_epigenomics H3K4me2	NA	NA	H3K4me2	NA	NA	E123-H3K4me2.narrowPeak	93359	1	1
GliaCtrl.specific.peaks	1062	roadmap_epigenomics	0	0.199993	631	317	762	587	762	555	14061	7350	32755	roadmap_epigenomics H3K27ac	NA	NA	H3K27ac	NA	NA	E115-H3K27ac.narrowPeak	105349	1	1
GliaCtrl.specific.peaks	1012	roadmap_epigenomics	0	0.152134	936	317	969	383	969	556	21826	7045	24990	roadmap_epigenomics H3K4me3	NA	NA	H3K4me3	NA	NA	E108-H3K4me3.narrowPeak	92267	1	1
GliaCtrl.specific.peaks	494	roadmap_epigenomics	0	0.200896	610	317	756	598	756	557	13659	7371	33157	roadmap_epigenomics H3K27ac	NA	NA	H3K27ac	NA	NA	E034-H3K27ac.narrowPeak	78921	1	1
GliaCtrl.specific.peaks	769	roadmap_epigenomics	0	0.42606	367	317	428	927	927	557	4758	7614	42058	roadmap_epigenomics H3K27me3	NA	NA	H3K27me3	NA	NA	E077-H3K27me3.narrowPeak	152039	1	1
GliaCtrl.specific.peaks	1221	roadmap_epigenomics	0	0.175106	741	317	850	503	850	557	17270	7240	29546	roadmap_epigenomics H3K27ac	NA	NA	H3K27ac	NA	NA	E128-H3K27ac.narrowPeak	84034	1	1
GliaCtrl.specific.peaks	351	roadmap_epigenomics	0	0.161183	865	317	921	436	921	558	20128	7116	26688	roadmap_epigenomics H2A.Z	NA	NA	H2A.Z	NA	NA	E017-H2A.Z.narrowPeak	121687	1	1
GliaCtrl.specific.peaks	403	roadmap_epigenomics	0	0.55567	290	317	339	1017	1017	558	2975	7691	43841	roadmap_epigenomics H3K27me3	NA	NA	H3K27me3	NA	NA	E021-H3K27me3.narrowPeak	95876	1	1
GliaCtrl.specific.peaks	981	roadmap_epigenomics	0	0.154901	916	317	954	404	954	558	21332	7065	25484	roadmap_epigenomics H3K4me3	NA	NA	H3K4me3	NA	NA	E103-H3K4me3.narrowPeak	93797	1	1
GliaCtrl.specific.peaks	372	roadmap_epigenomics	0	0.157142	888	317	941	420	941	559	20760	7093	26056	roadmap_epigenomics H3K9ac	NA	NA	H3K9ac	NA	NA	E017-H3K9ac.narrowPeak	130489	1	1
GliaCtrl.specific.peaks	1207	roadmap_epigenomics	0	0.162007	848	317	919	442	919	559	19815	7133	27001	roadmap_epigenomics H2A.Z	NA	NA	H2A.Z	NA	NA	E127-H2A.Z.narrowPeak	137492	1	1
GliaCtrl.specific.peaks	745	roadmap_epigenomics	0	0.139159	1075	317	1056	307	1056	560	24721	6906	22095	roadmap_epigenomics H3K4me3	NA	NA	H3K4me3	NA	NA	E073-H3K4me3.narrowPeak	75912	1	1
GliaCtrl.specific.peaks	954	roadmap_epigenomics	0	0.143458	1011	317	1022	344	1022	561	23539	6970	23277	roadmap_epigenomics	NA	NA	NA	NA	NA	E100-DNase.hotspot.all.peaks.bed	100231	1	1
GliaCtrl.specific.peaks	8	jaspar_motifs	0	0.471528	318	317	391	979	979	562	3787	7663	43029	jaspar_motifs	NA	NA	NA	NA	NA	CREB1.bed	59835	1	1
GliaCtrl.specific.peaks	63	jaspar_motifs	0	0.446425	328	317	404	966	966	562	4101	7653	42715	jaspar_motifs	NA	NA	NA	NA	NA	Myf.bed	53244	1	1
GliaCtrl.specific.peaks	152	roadmap_epigenomics	0	0.200064	601	317	761	608	761	562	13544	7380	33272	roadmap_epigenomics H2BK5ac	NA	NA	H2BK5ac	NA	NA	E003-H2BK5ac.narrowPeak	151381	1	1
GliaCtrl.specific.peaks	247	roadmap_epigenomics	0	0.274162	464	317	589	779	779	562	8603	7517	38213	roadmap_epigenomics H2BK12ac	NA	NA	H2BK12ac	NA	NA	E007-H2BK12ac.narrowPeak	126821	1	1
GliaCtrl.specific.peaks	293	roadmap_epigenomics	0	0.242476	502	317	636	734	734	562	10149	7479	36667	roadmap_epigenomics H4K5ac	NA	NA	H4K5ac	NA	NA	E008-H4K5ac.narrowPeak	136759	1	1
GliaCtrl.specific.peaks	510	roadmap_epigenomics	0	0.189364	657	317	799	569	799	562	15049	7324	31767	roadmap_epigenomics H3K27ac	NA	NA	H3K27ac	NA	NA	E037-H3K27ac.narrowPeak	75680	1	1
GliaCtrl.specific.peaks	706	roadmap_epigenomics	0	0.135261	1103	317	1078	292	1078	562	25394	6878	21422	roadmap_epigenomics H3K4me3	NA	NA	H3K4me3	NA	NA	E067-H3K4me3.narrowPeak	70981	1	1
GliaCtrl.specific.peaks	478	roadmap_epigenomics	0	0.341588	409	317	508	864	864	563	6392	7572	40424	roadmap_epigenomics H3K27me3	NA	NA	H3K27me3	NA	NA	E032-H3K27me3.narrowPeak	179001	1	1
GliaCtrl.specific.peaks	158	roadmap_epigenomics	0	0.326368	420	317	527	849	849	564	6809	7561	40007	roadmap_epigenomics H3K27me3	NA	NA	H3K27me3	NA	NA	E003-H3K27me3.narrowPeak	123497	1	1
GliaCtrl.specific.peaks	312	roadmap_epigenomics	0	0.175303	703	317	849	527	849	564	16632	7278	30184	roadmap_epigenomics H3K4me3	NA	NA	H3K4me3	NA	NA	E011-H3K4me3.narrowPeak	131933	1	1
GliaCtrl.specific.peaks	335	roadmap_epigenomics	0	0.336539	410	317	513	861	861	564	6489	7571	40327	roadmap_epigenomics H3K27me3	NA	NA	H3K27me3	NA	NA	E015-H3K27me3.narrowPeak	125828	1	1
GliaCtrl.specific.peaks	978	roadmap_epigenomics	0	0.386802	378	317	462	914	914	564	5332	7603	41484	roadmap_epigenomics H3K27me3	NA	NA	H3K27me3	NA	NA	E103-H3K27me3.narrowPeak	164919	1	1
GliaCtrl.specific.peaks	243	roadmap_epigenomics	0	0.115599	1312	317	1169	208	1169	565	29489	6669	17327	roadmap_epigenomics	NA	NA	NA	NA	NA	E007-DNase.hotspot.fdr0.01.peaks.bed	135130	1	1
GliaCtrl.specific.peaks	268	roadmap_epigenomics	0	0.168111	748	317	884	494	884	565	17831	7233	28985	roadmap_epigenomics H2A.Z	NA	NA	H2A.Z	NA	NA	E008-H2A.Z.narrowPeak	122336	1	1
GliaCtrl.specific.peaks	1051	roadmap_epigenomics	0	0.173186	712	317	858	520	858	565	16913	7269	29903	roadmap_epigenomics H3K27ac	NA	NA	H3K27ac	NA	NA	E114-H3K27ac.narrowPeak	69552	1	1
GliaCtrl.specific.peaks	1237	roadmap_epigenomics	0	0.154586	887	317	957	421	957	565	20935	7094	25881	roadmap_epigenomics H3K4me3	NA	NA	H3K4me3	NA	NA	E129-H3K4me3.narrowPeak	73705	1	1
GliaCtrl.specific.peaks	208	roadmap_epigenomics	0	0.175881	692	317	843	538	843	566	16412	7289	30404	roadmap_epigenomics H3K4ac	NA	NA	H3K4ac	NA	NA	E005-H3K4ac.narrowPeak	228291	1	1
GliaCtrl.specific.peaks	286	roadmap_epigenomics	0	0.248387	477	317	624	757	757	566	9539	7504	37277	roadmap_epigenomics H3K56ac	NA	NA	H3K56ac	NA	NA	E008-H3K56ac.narrowPeak	164608	1	1
GliaCtrl.specific.peaks	474	roadmap_epigenomics	0	0.155439	877	317	952	429	952	566	20724	7104	26092	roadmap_epigenomics	NA	NA	NA	NA	NA	E032-DNase.hotspot.all.peaks.bed	81840	1	1
GliaCtrl.specific.peaks	1214	roadmap_epigenomics	0	0.231638	512	317	668	713	713	566	10692	7469	36124	roadmap_epigenomics H3K79me2	NA	NA	H3K79me2	NA	NA	E127-H3K79me2.narrowPeak	203582	1	1
GliaCtrl.specific.peaks	182	roadmap_epigenomics	0	0.181525	665	317	823	560	823	567	15621	7316	31195	roadmap_epigenomics H3K27ac	NA	NA	H3K27ac	NA	NA	E004-H3K27ac.narrowPeak	144882	1	1
GliaCtrl.specific.peaks	542	roadmap_epigenomics	0	0.408147	348	317	437	947	947	567	4704	7633	42112	roadmap_epigenomics H3K27me3	NA	NA	H3K27me3	NA	NA	E042-H3K27me3.narrowPeak	132608	1	1
GliaCtrl.specific.peaks	1123	roadmap_epigenomics	0	0.56069	246	317	337	1048	1048	567	2513	7735	44303	roadmap_epigenomics H3K27me3	NA	NA	H3K27me3	NA	NA	E120-H3K27me3.narrowPeak	126522	1	1
GliaCtrl.specific.peaks	855	roadmap_epigenomics	0	0.126917	1157	317	1125	264	1125	569	26774	6824	20042	roadmap_epigenomics	NA	NA	NA	NA	NA	E088-DNase.hotspot.all.peaks.bed	112224	1	1
GliaCtrl.specific.peaks	862	roadmap_epigenomics	0	0.156122	839	317	945	444	945	569	20102	7142	26714	roadmap_epigenomics H3K9ac	NA	NA	H3K9ac	NA	NA	E088-H3K9ac.narrowPeak	113790	1	1
GliaCtrl.specific.peaks	380	roadmap_epigenomics	0	0.436723	315	317	411	984	984	571	4026	7666	42790	roadmap_epigenomics H3K36me3	NA	NA	H3K36me3	NA	NA	E018-H3K36me3.narrowPeak	167107	1	1
GliaCtrl.specific.peaks	53	jaspar_motifs	0	0.388603	360	317	461	938	938	572	5074	7621	41742	jaspar_motifs	NA	NA	NA	NA	NA	MAX.bed	67853	1	1
GliaCtrl.specific.peaks	592	roadmap_epigenomics	0	0.150799	885	317	976	422	976	572	21193	7096	25623	roadmap_epigenomics H3K9ac	NA	NA	H3K9ac	NA	NA	E049-H3K9ac.narrowPeak	107476	1	1
GliaCtrl.specific.peaks	912	roadmap_epigenomics	0	0.169668	703	317	871	527	871	572	16984	7278	29832	roadmap_epigenomics H3K27ac	NA	NA	H3K27ac	NA	NA	E094-H3K27ac.narrowPeak	98227	1	1
GliaCtrl.specific.peaks	864	roadmap_epigenomics	0	0.120602	1163	317	1143	261	1143	574	27426	6818	19390	roadmap_epigenomics	NA	NA	NA	NA	NA	E089-DNase.hotspot.all.peaks.bed	103455	1	1
GliaCtrl.specific.peaks	1110	roadmap_epigenomics	0	0.174787	673	317	852	553	852	574	16155	7308	30661	roadmap_epigenomics H3K27ac	NA	NA	H3K27ac	NA	NA	E119-H3K27ac.narrowPeak	94618	1	1
GliaCtrl.specific.peaks	492	roadmap_epigenomics	0	0.144457	929	317	1015	394	1015	575	22331	7052	24485	roadmap_epigenomics	NA	NA	NA	NA	NA	E034-DNase.hotspot.fdr0.01.peaks.bed	107094	1	1
GliaCtrl.specific.peaks	216	roadmap_epigenomics	0	0.163445	746	317	914	496	914	576	18110	7235	28706	roadmap_epigenomics H4K12ac	NA	NA	H4K12ac	NA	NA	E005-H4K12ac.narrowPeak	157094	1	1
GliaCtrl.specific.peaks	386	roadmap_epigenomics	0	0.295136	418	317	560	852	852	576	7384	7563	39432	roadmap_epigenomics H3K27me3	NA	NA	H3K27me3	NA	NA	E019-H3K27me3.narrowPeak	67369	1	1
GliaCtrl.specific.peaks	445	roadmap_epigenomics	0	0.150058	875	317	979	431	979	576	21102	7106	25714	roadmap_epigenomics H3K9ac	NA	NA	H3K9ac	NA	NA	E027-H3K9ac.narrowPeak	217778	1	1
GliaCtrl.specific.peaks	1190	roadmap_epigenomics	0	0.223762	510	317	693	718	718	576	10945	7471	35871	roadmap_epigenomics H3K79me2	NA	NA	H3K79me2	NA	NA	E125-H3K79me2.narrowPeak	204539	1	1
GliaCtrl.specific.peaks	831	roadmap_epigenomics	0	0.126315	1113	317	1130	285	1130	577	26308	6868	20508	roadmap_epigenomics	NA	NA	NA	NA	NA	E085-DNase.hotspot.fdr0.01.peaks.bed	162023	1	1
GliaCtrl.specific.peaks	235	roadmap_epigenomics	0	0.154436	803	317	958	459	958	578	19667	7178	27149	roadmap_epigenomics H3K4me2	NA	NA	H3K4me2	NA	NA	E006-H3K4me2.narrowPeak	170599	1	1
GliaCtrl.specific.peaks	1116	roadmap_epigenomics	0	0.218145	513	317	708	710	710	578	11213	7468	35603	roadmap_epigenomics H3K79me2	NA	NA	H3K79me2	NA	NA	E119-H3K79me2.narrowPeak	189435	1	1
GliaCtrl.specific.peaks	678	roadmap_epigenomics	0	0.170813	676	317	868	551	868	579	16451	7305	30365	roadmap_epigenomics H3K4me1	NA	NA	H3K4me1	NA	NA	E062-H3K4me1.narrowPeak	122215	1	1
GliaCtrl.specific.peaks	1058	roadmap_epigenomics	0	0.156117	777	317	946	475	946	579	19129	7204	27687	roadmap_epigenomics H3K9ac	NA	NA	H3K9ac	NA	NA	E114-H3K9ac.narrowPeak	72035	1	1
GliaCtrl.specific.peaks	177	roadmap_epigenomics	0	0.193015	579	317	786	636	786	580	13502	7402	33314	roadmap_epigenomics H2BK120ac	NA	NA	H2BK120ac	NA	NA	E004-H2BK120ac.narrowPeak	149554	1	1
GliaCtrl.specific.peaks	393	roadmap_epigenomics	0	0.279186	421	317	576	847	847	580	7785	7560	39031	roadmap_epigenomics H3K27me3	NA	NA	H3K27me3	NA	NA	E020-H3K27me3.narrowPeak	96436	1	1
GliaCtrl.specific.peaks	618	roadmap_epigenomics	0	0.513938	238	317	363	1059	1059	580	2642	7743	44174	roadmap_epigenomics H3K27me3	NA	NA	H3K27me3	NA	NA	E053-H3K27me3.narrowPeak	116021	1	1
GliaCtrl.specific.peaks	185	roadmap_epigenomics	0	0.171089	662	317	866	564	866	582	16191	7319	30625	roadmap_epigenomics H3K4ac	NA	NA	H3K4ac	NA	NA	E004-H3K4ac.narrowPeak	176165	1	1
GliaCtrl.specific.peaks	524	roadmap_epigenomics	0	0.391226	323	317	456	972	972	582	4556	7658	42260	roadmap_epigenomics H3K27me3	NA	NA	H3K27me3	NA	NA	E039-H3K27me3.narrowPeak	115163	1	1
GliaCtrl.specific.peaks	971	roadmap_epigenomics	0	0.405905	309	317	441	989	989	582	4226	7672	42590	roadmap_epigenomics H3K27me3	NA	NA	H3K27me3	NA	NA	E102-H3K27me3.narrowPeak	129184	1	1
GliaCtrl.specific.peaks	1152	roadmap_epigenomics	0	0.240704	460	317	645	785	785	582	9485	7521	37331	roadmap_epigenomics H3K79me2	NA	NA	H3K79me2	NA	NA	E122-H3K79me2.narrowPeak	181710	1	1
GliaCtrl.specific.peaks	361	roadmap_epigenomics	0	0.189154	580	317	800	633	800	583	13715	7401	33101	roadmap_epigenomics H3K23ac	NA	NA	H3K23ac	NA	NA	E017-H3K23ac.narrowPeak	154421	1	1
GliaCtrl.specific.peaks	523	roadmap_epigenomics	0	0.18161	598	317	822	610	822	583	14440	7383	32376	roadmap_epigenomics H3K27ac	NA	NA	H3K27ac	NA	NA	E039-H3K27ac.narrowPeak	79886	1	1
GliaCtrl.specific.peaks	655	roadmap_epigenomics	0	0.216732	510	317	713	718	718	583	11215	7471	35601	roadmap_epigenomics H3K27me3	NA	NA	H3K27me3	NA	NA	E058-H3K27me3.narrowPeak	199877	1	1
GliaCtrl.specific.peaks	746	roadmap_epigenomics	0	0.120894	1104	317	1142	291	1142	583	26704	6877	20112	roadmap_epigenomics H3K9ac	NA	NA	H3K9ac	NA	NA	E073-H3K9ac.narrowPeak	108407	1	1
GliaCtrl.specific.peaks	799	roadmap_epigenomics	0	0.476465	253	317	388	1043	1043	583	3010	7728	43806	roadmap_epigenomics H3K27me3	NA	NA	H3K27me3	NA	NA	E081-H3K27me3.narrowPeak	82346	1	1
GliaCtrl.specific.peaks	886	roadmap_epigenomics	0	0.360037	353	317	488	944	944	583	5332	7628	41484	roadmap_epigenomics H3K27me3	NA	NA	H3K27me3	NA	NA	E091-H3K27me3.narrowPeak	114459	1	1
GliaCtrl.specific.peaks	226	roadmap_epigenomics	0	0.208949	518	317	731	704	731	584	11675	7463	35141	roadmap_epigenomics H2BK5ac	NA	NA	H2BK5ac	NA	NA	E006-H2BK5ac.narrowPeak	169034	1	1
GliaCtrl.specific.peaks	1205	roadmap_epigenomics	0	0.419411	298	317	431	1003	1003	584	3963	7683	42853	roadmap_epigenomics H4K20me1	NA	NA	H4K20me1	NA	NA	E126-H4K20me1.narrowPeak	91108	1	1
GliaCtrl.specific.peaks	939	roadmap_epigenomics	0	0.130371	1026	317	1101	336	1101	585	24855	6955	21961	roadmap_epigenomics	NA	NA	NA	NA	NA	E098-DNase.hotspot.all.peaks.bed	99648	1	1
GliaCtrl.specific.peaks	1050	roadmap_epigenomics	0	0.152974	780	317	966	473	966	585	19408	7201	27408	roadmap_epigenomics H2A.Z	NA	NA	H2A.Z	NA	NA	E114-H2A.Z.narrowPeak	88254	1	1
GliaCtrl.specific.peaks	804	roadmap_epigenomics	0	0.11538	1132	317	1170	272	1170	586	27570	6849	19246	roadmap_epigenomics	NA	NA	NA	NA	NA	E082-DNase.hotspot.all.peaks.bed	115813	1	1
GliaCtrl.specific.peaks	904	roadmap_epigenomics	0	0.30129	390	317	551	891	891	586	6820	7591	39996	roadmap_epigenomics H3K27me3	NA	NA	H3K27me3	NA	NA	E093-H3K27me3.narrowPeak	90573	1	1
GliaCtrl.specific.peaks	1102	roadmap_epigenomics	0	0.150431	795	317	978	462	978	586	19840	7186	26976	roadmap_epigenomics H3K4me2	NA	NA	H3K4me2	NA	NA	E118-H3K4me2.narrowPeak	96797	1	1
GliaCtrl.specific.peaks	1160	roadmap_epigenomics	0	0.495818	232	317	377	1064	1064	586	2666	7749	44150	roadmap_epigenomics H3K27me3	NA	NA	H3K27me3	NA	NA	E123-H3K27me3.narrowPeak	123400	1	1
GliaCtrl.specific.peaks	1196	roadmap_epigenomics	0	0.175559	614	317	846	594	846	586	15071	7367	31745	roadmap_epigenomics H3K27ac	NA	NA	H3K27ac	NA	NA	E126-H3K27ac.narrowPeak	91281	1	1
GliaCtrl.specific.peaks	114	jaspar_motifs	0	0.505058	220	317	370	1075	1075	587	2488	7761	44328	jaspar_motifs	NA	NA	NA	NA	NA	Stat3.bed	51359	1	1
GliaCtrl.specific.peaks	392	roadmap_epigenomics	0	0.176788	603	317	839	605	839	587	14801	7378	32015	roadmap_epigenomics H3K27ac	NA	NA	H3K27ac	NA	NA	E020-H3K27ac.narrowPeak	100863	1	1
GliaCtrl.specific.peaks	553	roadmap_epigenomics	0	0.188141	578	317	804	640	804	587	13731	7403	33085	roadmap_epigenomics H3K27ac	NA	NA	H3K27ac	NA	NA	E044-H3K27ac.narrowPeak	85228	1	1
GliaCtrl.specific.peaks	700	roadmap_epigenomics	0	0.158305	728	317	934	509	934	587	18166	7253	28650	roadmap_epigenomics H3K9ac	NA	NA	H3K9ac	NA	NA	E066-H3K9ac.narrowPeak	109612	1	1
GliaCtrl.specific.peaks	930	roadmap_epigenomics	0	0.128971	1029	317	1110	335	1110	587	25020	6952	21796	roadmap_epigenomics	NA	NA	NA	NA	NA	E097-DNase.hotspot.all.peaks.bed	99615	1	1
GliaCtrl.specific.peaks	157	roadmap_epigenomics	0	0.163453	695	317	913	537	913	589	17253	7286	29563	roadmap_epigenomics H3K27ac	NA	NA	H3K27ac	NA	NA	E003-H3K27ac.narrowPeak	166867	1	1
GliaCtrl.specific.peaks	219	roadmap_epigenomics	0	0.139326	923	317	1052	399	1052	589	22668	7058	24148	roadmap_epigenomics	NA	NA	NA	NA	NA	E006-DNase.hotspot.all.peaks.bed	102220	1	1
GliaCtrl.specific.peaks	151	roadmap_epigenomics	0	0.513153	211	317	364	1089	1089	590	2353	7770	44463	roadmap_epigenomics H2BK20ac	NA	NA	H2BK20ac	NA	NA	E003-H2BK20ac.narrowPeak	71242	1	1
GliaCtrl.specific.peaks	787	roadmap_epigenomics	0	0.117193	1100	317	1158	294	1158	590	27012	6881	19804	roadmap_epigenomics	NA	NA	NA	NA	NA	E080-DNase.hotspot.all.peaks.bed	118468	1	1
GliaCtrl.specific.peaks	131	roadmap_epigenomics	0	0.286881	392	317	569	887	887	591	7143	7589	39673	roadmap_epigenomics H3K27me3	NA	NA	H3K27me3	NA	NA	E001-H3K27me3.narrowPeak	93404	1	1
GliaCtrl.specific.peaks	227	roadmap_epigenomics	0	0.174558	604	317	854	603	854	591	14948	7377	31868	roadmap_epigenomics H3K14ac	NA	NA	H3K14ac	NA	NA	E006-H3K14ac.narrowPeak	124602	1	1
GliaCtrl.specific.peaks	231	roadmap_epigenomics	0	0.507023	211	317	367	1089	1089	591	2380	7770	44436	roadmap_epigenomics H3K27me3	NA	NA	H3K27me3	NA	NA	E006-H3K27me3.narrowPeak	117381	1	1
GliaCtrl.specific.peaks	626	roadmap_epigenomics	0	0.13927	921	317	1054	401	1054	591	22644	7060	24172	roadmap_epigenomics H3K4me3	NA	NA	H3K4me3	NA	NA	E054-H3K4me3.narrowPeak	59311	1	1
GliaCtrl.specific.peaks	628	roadmap_epigenomics	0	0.126097	1044	317	1131	326	1131	591	25476	6937	21340	roadmap_epigenomics	NA	NA	NA	NA	NA	E055-DNase.hotspot.all.peaks.bed	120469	1	1
GliaCtrl.specific.peaks	1003	roadmap_epigenomics	0	0.405939	291	317	440	1015	1015	591	3992	7690	42824	roadmap_epigenomics H3K36me3	NA	NA	H3K36me3	NA	NA	E107-H3K36me3.narrowPeak	192972	1	1
GliaCtrl.specific.peaks	348	roadmap_epigenomics	0	0.135789	935	317	1074	385	1074	592	23140	7046	23676	roadmap_epigenomics	NA	NA	NA	NA	NA	E017-DNase.hotspot.all.peaks.bed	116036	1	1
GliaCtrl.specific.peaks	541	roadmap_epigenomics	0	0.178855	585	317	833	627	833	592	14356	7396	32460	roadmap_epigenomics H3K27ac	NA	NA	H3K27ac	NA	NA	E042-H3K27ac.narrowPeak	68957	1	1
GliaCtrl.specific.peaks	637	roadmap_epigenomics	0	0.131452	972	317	1099	361	1099	592	24036	7009	22780	roadmap_epigenomics	NA	NA	NA	NA	NA	E056-DNase.hotspot.all.peaks.bed	118022	1	1
GliaCtrl.specific.peaks	396	roadmap_epigenomics	0	0.151252	752	317	972	489	972	593	19078	7229	27738	roadmap_epigenomics H3K4me3	NA	NA	H3K4me3	NA	NA	E020-H3K4me3.narrowPeak	88792	1	1
GliaCtrl.specific.peaks	397	roadmap_epigenomics	0	0.149448	771	317	984	478	984	593	19527	7210	27289	roadmap_epigenomics H3K9ac	NA	NA	H3K9ac	NA	NA	E020-H3K9ac.narrowPeak	108585	1	1
GliaCtrl.specific.peaks	459	roadmap_epigenomics	0	0.319717	366	317	534	928	928	593	6118	7615	40698	roadmap_epigenomics H3K27me3	NA	NA	H3K27me3	NA	NA	E029-H3K27me3.narrowPeak	103414	1	1
GliaCtrl.specific.peaks	438	roadmap_epigenomics	0	0.147593	794	317	1000	464	1000	594	20042	7187	26774	roadmap_epigenomics H3K4me3	NA	NA	H3K4me3	NA	NA	E026-H3K4me3.narrowPeak	81497	1	1
GliaCtrl.specific.peaks	147	roadmap_epigenomics	0	0.39027	293	317	458	1010	1010	595	4165	7688	42651	roadmap_epigenomics H2AK5ac	NA	NA	H2AK5ac	NA	NA	E003-H2AK5ac.narrowPeak	102315	1	1
GliaCtrl.specific.peaks	873	roadmap_epigenomics	0	0.121965	1042	317	1140	327	1140	595	25837	6939	20979	roadmap_epigenomics	NA	NA	NA	NA	NA	E090-DNase.hotspot.all.peaks.bed	99336	1	1
GliaCtrl.specific.peaks	1028	roadmap_epigenomics	0	0.147477	793	317	1001	466	1001	595	20035	7188	26781	roadmap_epigenomics H3K9ac	NA	NA	H3K9ac	NA	NA	E110-H3K9ac.narrowPeak	89048	1	1
GliaCtrl.specific.peaks	1056	roadmap_epigenomics	0	0.150932	749	317	975	493	975	595	19052	7232	27764	roadmap_epigenomics H3K4me3	NA	NA	H3K4me3	NA	NA	E114-H3K4me3.narrowPeak	76236	1	1
GliaCtrl.specific.peaks	316	roadmap_epigenomics	0	0.287837	384	317	568	902	902	596	6993	7597	39823	roadmap_epigenomics H3K27me3	NA	NA	H3K27me3	NA	NA	E012-H3K27me3.narrowPeak	75983	1	1
GliaCtrl.specific.peaks	342	roadmap_epigenomics	0	0.297106	376	317	557	917	917	597	6679	7605	40137	roadmap_epigenomics H3K27me3	NA	NA	H3K27me3	NA	NA	E016-H3K27me3.narrowPeak	84213	1	1
GliaCtrl.specific.peaks	560	roadmap_epigenomics	0	0.368111	305	317	481	993	993	597	4561	7676	42255	roadmap_epigenomics H3K27me3	NA	NA	H3K27me3	NA	NA	E045-H3K27me3.narrowPeak	113156	1	1
GliaCtrl.specific.peaks	782	roadmap_epigenomics	0	0.484247	211	317	384	1089	1089	597	2486	7770	44330	roadmap_epigenomics H3K27me3	NA	NA	H3K27me3	NA	NA	E079-H3K27me3.narrowPeak	85925	1	1
GliaCtrl.specific.peaks	328	roadmap_epigenomics	0	0.312699	360	317	544	938	938	600	6144	7621	40672	roadmap_epigenomics H3K27me3	NA	NA	H3K27me3	NA	NA	E014-H3K27me3.narrowPeak	90358	1	1
GliaCtrl.specific.peaks	180	roadmap_epigenomics	0	0.157465	677	317	938	548	938	601	17347	7304	29469	roadmap_epigenomics H3K18ac	NA	NA	H3K18ac	NA	NA	E004-H3K18ac.narrowPeak	141228	1	1
GliaCtrl.specific.peaks	508	roadmap_epigenomics	0	0.163712	654	317	910	575	910	601	16519	7327	30297	roadmap_epigenomics H3K4me3	NA	NA	H3K4me3	NA	NA	E036-H3K4me3.narrowPeak	56289	1	1
GliaCtrl.specific.peaks	94	jaspar_motifs	0	0.499827	172	317	373	1117	1117	602	1976	7809	44840	jaspar_motifs	NA	NA	NA	NA	NA	RELA.bed	33798	1	1
GliaCtrl.specific.peaks	205	roadmap_epigenomics	0	0.173713	580	317	856	633	856	602	14555	7401	32261	roadmap_epigenomics H3K27ac	NA	NA	H3K27ac	NA	NA	E005-H3K27ac.narrowPeak	123632	1	1
GliaCtrl.specific.peaks	1005	roadmap_epigenomics	0	0.141111	833	317	1042	446	1042	602	21176	7148	25640	roadmap_epigenomics H3K4me3	NA	NA	H3K4me3	NA	NA	E107-H3K4me3.narrowPeak	80566	1	1
GliaCtrl.specific.peaks	137	roadmap_epigenomics	0	0.416574	238	317	434	1059	1059	603	3217	7743	43599	roadmap_epigenomics H3K27me3	NA	NA	H3K27me3	NA	NA	E002-H3K27me3.narrowPeak	95107	1	1
GliaCtrl.specific.peaks	1061	roadmap_epigenomics	0	0.169552	591	317	874	618	874	603	15005	7390	31811	roadmap_epigenomics H2A.Z	NA	NA	H2A.Z	NA	NA	E115-H2A.Z.narrowPeak	84955	1	1
GliaCtrl.specific.peaks	287	roadmap_epigenomics	0	0.303277	348	317	549	947	947	604	6118	7633	40698	roadmap_epigenomics H3K79me1	NA	NA	H3K79me1	NA	NA	E008-H3K79me1.narrowPeak	120368	1	1
GliaCtrl.specific.peaks	331	roadmap_epigenomics	0	0.153536	699	317	964	532	964	604	18010	7282	28806	roadmap_epigenomics H3K4me3	NA	NA	H3K4me3	NA	NA	E014-H3K4me3.narrowPeak	79383	1	1
GliaCtrl.specific.peaks	815	roadmap_epigenomics	0	0.497039	170	317	376	1120	1120	604	1964	7811	44852	roadmap_epigenomics H3K27me3	NA	NA	H3K27me3	NA	NA	E083-H3K27me3.narrowPeak	94627	1	1
GliaCtrl.specific.peaks	1079	roadmap_epigenomics	0	0.168233	593	317	883	615	883	605	15122	7388	31694	roadmap_epigenomics H3K4me3	NA	NA	H3K4me3	NA	NA	E116-H3K4me3.narrowPeak	76188	1	1
GliaCtrl.specific.peaks	383	roadmap_epigenomics	0	0.151157	703	317	973	527	973	606	18253	7278	28563	roadmap_epigenomics H3K9ac	NA	NA	H3K9ac	NA	NA	E018-H3K9ac.narrowPeak	148109	1	1
GliaCtrl.specific.peaks	759	roadmap_epigenomics	0	0.14576	750	317	1009	492	1009	606	19464	7231	27352	roadmap_epigenomics H3K4me3	NA	NA	H3K4me3	NA	NA	E075-H3K4me3.narrowPeak	84748	1	1
GliaCtrl.specific.peaks	763	roadmap_epigenomics	0	0.403395	239	317	444	1056	1056	606	3328	7742	43488	roadmap_epigenomics H3K27me3	NA	NA	H3K27me3	NA	NA	E076-H3K27me3.narrowPeak	65520	1	1
GliaCtrl.specific.peaks	796	roadmap_epigenomics	0	0.115135	1036	317	1172	330	1172	606	26420	6945	20396	roadmap_epigenomics	NA	NA	NA	NA	NA	E081-DNase.hotspot.all.peaks.bed	115452	1	1
GliaCtrl.specific.peaks	1060	roadmap_epigenomics	0	0.382933	266	317	463	1037	1037	606	3867	7715	42949	roadmap_epigenomics H4K20me1	NA	NA	H4K20me1	NA	NA	E114-H4K20me1.narrowPeak	69106	1	1
GliaCtrl.specific.peaks	64	jaspar_motifs	0	0.430622	215	317	418	1085	1085	607	2828	7766	43988	jaspar_motifs	NA	NA	NA	NA	NA	NF-kappaB.bed	40746	1	1
GliaCtrl.specific.peaks	974	roadmap_epigenomics	0	0.147761	729	317	999	508	999	608	18955	7252	27861	roadmap_epigenomics H3K4me3	NA	NA	H3K4me3	NA	NA	E102-H3K4me3.narrowPeak	83849	1	1
GliaCtrl.specific.peaks	1140	roadmap_epigenomics	0	0.231217	429	317	670	836	836	608	9233	7552	37583	roadmap_epigenomics H3K79me2	NA	NA	H3K79me2	NA	NA	E121-H3K79me2.narrowPeak	258627	1	1
GliaCtrl.specific.peaks	1216	roadmap_epigenomics	0	0.498014	153	317	374	1132	1132	608	1768	7828	45048	roadmap_epigenomics H3K9me1	NA	NA	H3K9me1	NA	NA	E127-H3K9me1.narrowPeak	49796	1	1
GliaCtrl.specific.peaks	1220	roadmap_epigenomics	0	0.147878	728	317	997	509	997	608	18929	7253	27887	roadmap_epigenomics H2A.Z	NA	NA	H2A.Z	NA	NA	E128-H2A.Z.narrowPeak	88204	1	1
GliaCtrl.specific.peaks	189	roadmap_epigenomics	0	0.39988	232	317	447	1064	1064	609	3261	7749	43555	roadmap_epigenomics H3K79me1	NA	NA	H3K79me1	NA	NA	E004-H3K79me1.narrowPeak	133661	1	1
GliaCtrl.specific.peaks	411	roadmap_epigenomics	0	0.158097	653	317	935	576	935	609	16876	7328	29940	roadmap_epigenomics H3K27ac	NA	NA	H3K27ac	NA	NA	E022-H3K27ac.narrowPeak	140385	1	1
GliaCtrl.specific.peaks	1066	roadmap_epigenomics	0	0.166788	591	317	892	618	892	609	15173	7390	31643	roadmap_epigenomics H3K4me2	NA	NA	H3K4me2	NA	NA	E115-H3K4me2.narrowPeak	70889	1	1
GliaCtrl.specific.peaks	839	roadmap_epigenomics	0	0.110098	1046	317	1190	324	1190	610	27060	6935	19756	roadmap_epigenomics	NA	NA	NA	NA	NA	E086-DNase.hotspot.all.peaks.bed	106576	1	1
GliaCtrl.specific.peaks	569	roadmap_epigenomics	0	0.343619	293	317	506	1010	1010	611	4674	7688	42142	roadmap_epigenomics H3K27me3	NA	NA	H3K27me3	NA	NA	E046-H3K27me3.narrowPeak	116620	1	1
GliaCtrl.specific.peaks	1197	roadmap_epigenomics	0	0.492629	137	317	381	1141	1141	613	1603	7844	45213	roadmap_epigenomics H3K27me3	NA	NA	H3K27me3	NA	NA	E126-H3K27me3.narrowPeak	70219	1	1
GliaCtrl.specific.peaks	949	roadmap_epigenomics	0	0.4529	159	317	398	1126	1126	614	2011	7822	44805	roadmap_epigenomics H3K27me3	NA	NA	H3K27me3	NA	NA	E099-H3K27me3.narrowPeak	40670	1	1
GliaCtrl.specific.peaks	206	roadmap_epigenomics	0	0.363998	257	317	485	1042	1042	615	3921	7724	42895	roadmap_epigenomics H3K27me3	NA	NA	H3K27me3	NA	NA	E005-H3K27me3.narrowPeak	76302	1	1
GliaCtrl.specific.peaks	530	roadmap_epigenomics	0	0.37308	240	317	474	1054	1054	615	3592	7741	43224	roadmap_epigenomics H3K27me3	NA	NA	H3K27me3	NA	NA	E040-H3K27me3.narrowPeak	76567	1	1
GliaCtrl.specific.peaks	615	roadmap_epigenomics	0	0.142164	748	317	1033	494	1033	615	19715	7233	27101	roadmap_epigenomics H3K4me3	NA	NA	H3K4me3	NA	NA	E052-H3K4me3.narrowPeak	77055	1	1
GliaCtrl.specific.peaks	1086	roadmap_epigenomics	0	0.163704	591	317	911	618	911	615	15365	7390	31451	roadmap_epigenomics H3K27ac	NA	NA	H3K27ac	NA	NA	E117-H3K27ac.narrowPeak	69022	1	1
GliaCtrl.specific.peaks	183	roadmap_epigenomics	0	0.378298	229	317	467	1068	1068	617	3391	7752	43425	roadmap_epigenomics H3K27me3	NA	NA	H3K27me3	NA	NA	E004-H3K27me3.narrowPeak	77732	1	1
GliaCtrl.specific.peaks	766	roadmap_epigenomics	0	0.138398	776	317	1059	476	1059	617	20489	7205	26327	roadmap_epigenomics H3K4me3	NA	NA	H3K4me3	NA	NA	E076-H3K4me3.narrowPeak	72277	1	1
GliaCtrl.specific.peaks	818	roadmap_epigenomics	0	0.155837	636	317	950	585	950	617	16722	7345	30094	roadmap_epigenomics H3K4me3	NA	NA	H3K4me3	NA	NA	E083-H3K4me3.narrowPeak	112130	1	1
GliaCtrl.specific.peaks	334	roadmap_epigenomics	0	0.175857	527	317	844	693	844	618	13426	7454	33390	roadmap_epigenomics H3K27ac	NA	NA	H3K27ac	NA	NA	E015-H3K27ac.narrowPeak	106171	1	1
GliaCtrl.specific.peaks	165	roadmap_epigenomics	0	0.323577	293	317	529	1010	1010	619	4933	7688	41883	roadmap_epigenomics H3K79me1	NA	NA	H3K79me1	NA	NA	E003-H3K79me1.narrowPeak	133208	1	1
GliaCtrl.specific.peaks	975	roadmap_epigenomics	0	0.142757	724	317	1027	514	1027	619	19259	7257	27557	roadmap_epigenomics H3K9ac	NA	NA	H3K9ac	NA	NA	E102-H3K9ac.narrowPeak	85190	1	1
GliaCtrl.specific.peaks	1092	roadmap_epigenomics	0	0.211159	440	317	723	816	816	619	10135	7541	36681	roadmap_epigenomics H3K79me2	NA	NA	H3K79me2	NA	NA	E117-H3K79me2.narrowPeak	176925	1	1
GliaCtrl.specific.peaks	62	jaspar_motifs	0	0.374198	224	317	472	1072	1072	620	3354	7757	43462	jaspar_motifs	NA	NA	NA	NA	NA	Mycn.bed	35035	1	1
GliaCtrl.specific.peaks	282	roadmap_epigenomics	0	0.216415	433	317	715	828	828	620	9809	7548	37007	roadmap_epigenomics H3K4ac	NA	NA	H3K4ac	NA	NA	E008-H3K4ac.narrowPeak	70528	1	1
GliaCtrl.specific.peaks	408	roadmap_epigenomics	0	0.114192	956	317	1175	369	1175	620	25458	7025	21358	roadmap_epigenomics	NA	NA	NA	NA	NA	E022-DNase.hotspot.all.peaks.bed	119288	1	1
GliaCtrl.specific.peaks	1068	roadmap_epigenomics	0	0.203316	453	317	746	797	797	620	10691	7528	36125	roadmap_epigenomics H3K79me2	NA	NA	H3K79me2	NA	NA	E115-H3K79me2.narrowPeak	200287	1	1
GliaCtrl.specific.peaks	1189	roadmap_epigenomics	0	0.141907	731	317	1036	507	1036	620	19447	7250	27369	roadmap_epigenomics H3K4me3	NA	NA	H3K4me3	NA	NA	E125-H3K4me3.narrowPeak	70953	1	1
GliaCtrl.specific.peaks	254	roadmap_epigenomics	0	0.449207	133	317	401	1145	1145	621	1702	7848	45114	roadmap_epigenomics H3K27me3	NA	NA	H3K27me3	NA	NA	E007-H3K27me3.narrowPeak	54491	1	1
GliaCtrl.specific.peaks	1218	roadmap_epigenomics	0	0.422271	173	317	430	1116	1116	621	2334	7808	44482	roadmap_epigenomics H4K20me1	NA	NA	H4K20me1	NA	NA	E127-H4K20me1.narrowPeak	66333	1	1
GliaCtrl.specific.peaks	280	roadmap_epigenomics	0	0.432212	146	317	415	1137	1137	623	1935	7835	44881	roadmap_epigenomics H3K27me3	NA	NA	H3K27me3	NA	NA	E008-H3K27me3.narrowPeak	38923	1	1
GliaCtrl.specific.peaks	539	roadmap_epigenomics	0	0.154804	611	317	956	597	956	623	16328	7370	30488	roadmap_epigenomics H3K4me3	NA	NA	H3K4me3	NA	NA	E041-H3K4me3.narrowPeak	57775	1	1
GliaCtrl.specific.peaks	807	roadmap_epigenomics	0	0.320023	288	317	533	1018	1018	623	4903	7693	41913	roadmap_epigenomics H3K27me3	NA	NA	H3K27me3	NA	NA	E082-H3K27me3.narrowPeak	118025	1	1
GliaCtrl.specific.peaks	1153	roadmap_epigenomics	0	0.152233	645	317	968	583	968	623	17140	7336	29676	roadmap_epigenomics H3K9ac	NA	NA	H3K9ac	NA	NA	E122-H3K9ac.narrowPeak	64268	1	1
GliaCtrl.specific.peaks	812	roadmap_epigenomics	0	0.111624	960	317	1187	367	1187	624	25777	7021	21039	roadmap_epigenomics	NA	NA	NA	NA	NA	E083-DNase.hotspot.all.peaks.bed	98469	1	1
GliaCtrl.specific.peaks	148	roadmap_epigenomics	0	0.351364	235	317	496	1061	1061	625	3721	7746	43095	roadmap_epigenomics H2BK120ac	NA	NA	H2BK120ac	NA	NA	E003-H2BK120ac.narrowPeak	62852	1	1
GliaCtrl.specific.peaks	581	roadmap_epigenomics	0	0.171403	527	317	864	693	864	625	13673	7454	33143	roadmap_epigenomics H3K27ac	NA	NA	H3K27ac	NA	NA	E048-H3K27ac.narrowPeak	60903	1	1
GliaCtrl.specific.peaks	900	roadmap_epigenomics	0	0.127262	863	317	1122	437	1122	625	22842	7118	23974	roadmap_epigenomics	NA	NA	NA	NA	NA	E093-DNase.hotspot.all.peaks.bed	86265	1	1
GliaCtrl.specific.peaks	1090	roadmap_epigenomics	0	0.149159	657	317	988	569	988	625	17582	7324	29234	roadmap_epigenomics H3K4me2	NA	NA	H3K4me2	NA	NA	E117-H3K4me2.narrowPeak	85230	1	1
GliaCtrl.specific.peaks	402	roadmap_epigenomics	0	0.261785	334	317	601	959	959	626	6694	7647	40122	roadmap_epigenomics H3K27ac	NA	NA	H3K27ac	NA	NA	E021-H3K27ac.narrowPeak	103600	1	1
GliaCtrl.specific.peaks	773	roadmap_epigenomics	0	0.143285	691	317	1023	539	1023	626	18640	7290	28176	roadmap_epigenomics H3K9ac	NA	NA	H3K9ac	NA	NA	E077-H3K9ac.narrowPeak	96984	1	1
GliaCtrl.specific.peaks	258	roadmap_epigenomics	0	0.13916	728	317	1055	509	1055	627	19618	7253	27198	roadmap_epigenomics H3K4me2	NA	NA	H3K4me2	NA	NA	E007-H3K4me2.narrowPeak	143082	1	1
GliaCtrl.specific.peaks	1081	roadmap_epigenomics	0	0.166547	542	317	895	669	895	627	14249	7439	32567	roadmap_epigenomics H3K9ac	NA	NA	H3K9ac	NA	NA	E116-H3K9ac.narrowPeak	50587	1	1
GliaCtrl.specific.peaks	213	roadmap_epigenomics	0	0.156356	587	317	944	624	944	628	15766	7394	31050	roadmap_epigenomics H3K79me2	NA	NA	H3K79me2	NA	NA	E005-H3K79me2.narrowPeak	154836	1	1
GliaCtrl.specific.peaks	909	roadmap_epigenomics	0	0.120174	882	317	1144	423	1144	628	23799	7099	23017	roadmap_epigenomics	NA	NA	NA	NA	NA	E094-DNase.hotspot.all.peaks.bed	111721	1	1
GliaCtrl.specific.peaks	194	roadmap_epigenomics	0	0.13956	709	317	1049	521	1049	629	19255	7272	27561	roadmap_epigenomics	NA	NA	NA	NA	NA	E005-DNase.hotspot.all.peaks.bed	103033	1	1
GliaCtrl.specific.peaks	339	roadmap_epigenomics	0	0.141958	697	317	1035	535	1035	629	18851	7284	27965	roadmap_epigenomics H3K9ac	NA	NA	H3K9ac	NA	NA	E015-H3K9ac.narrowPeak	116181	1	1
GliaCtrl.specific.peaks	399	roadmap_epigenomics	0	0.110443	943	317	1189	380	1189	629	25665	7038	21151	roadmap_epigenomics	NA	NA	NA	NA	NA	E021-DNase.hotspot.all.peaks.bed	111217	1	1
GliaCtrl.specific.peaks	500	roadmap_epigenomics	0	0.431302	116	317	417	1153	1153	629	1548	7865	45268	roadmap_epigenomics H3K27me3	NA	NA	H3K27me3	NA	NA	E035-H3K27me3.narrowPeak	55516	1	1
GliaCtrl.specific.peaks	968	roadmap_epigenomics	0	0.14628	663	317	1007	562	1007	629	17906	7318	28910	roadmap_epigenomics H3K9ac	NA	NA	H3K9ac	NA	NA	E101-H3K9ac.narrowPeak	104204	1	1
GliaCtrl.specific.peaks	1215	roadmap_epigenomics	0	0.147338	661	317	1002	567	1002	629	17790	7320	29026	roadmap_epigenomics H3K9ac	NA	NA	H3K9ac	NA	NA	E127-H3K9ac.narrowPeak	78344	1	1
GliaCtrl.specific.peaks	861	roadmap_epigenomics	0	0.142177	685	317	1032	541	1032	630	18620	7296	28196	roadmap_epigenomics H3K4me3	NA	NA	H3K4me3	NA	NA	E088-H3K4me3.narrowPeak	96422	1	1
GliaCtrl.specific.peaks	439	roadmap_epigenomics	0	0.144351	663	317	1018	562	1018	632	18053	7318	28763	roadmap_epigenomics H3K9ac	NA	NA	H3K9ac	NA	NA	E026-H3K9ac.narrowPeak	80130	1	1
GliaCtrl.specific.peaks	842	roadmap_epigenomics	0	0.400446	151	317	446	1133	1133	632	2151	7830	44665	roadmap_epigenomics H3K27me3	NA	NA	H3K27me3	NA	NA	E086-H3K27me3.narrowPeak	61416	1	1
GliaCtrl.specific.peaks	891	roadmap_epigenomics	0	0.104831	951	317	1206	373	1206	632	26379	7030	20437	roadmap_epigenomics	NA	NA	NA	NA	NA	E092-DNase.hotspot.all.peaks.bed	92923	1	1
GliaCtrl.specific.peaks	1080	roadmap_epigenomics	0	0.198355	442	317	768	815	815	633	10680	7539	36136	roadmap_epigenomics H3K79me2	NA	NA	H3K79me2	NA	NA	E116-H3K79me2.narrowPeak	158058	1	1
GliaCtrl.specific.peaks	246	roadmap_epigenomics	0	0.220301	393	317	700	884	884	634	8911	7588	37905	roadmap_epigenomics H2BK120ac	NA	NA	H2BK120ac	NA	NA	E007-H2BK120ac.narrowPeak	115014	1	1
GliaCtrl.specific.peaks	1213	roadmap_epigenomics	0	0.141055	684	317	1043	543	1043	634	18691	7297	28125	roadmap_epigenomics H3K4me3	NA	NA	H3K4me3	NA	NA	E127-H3K4me3.narrowPeak	83206	1	1
GliaCtrl.specific.peaks	338	roadmap_epigenomics	0	0.141832	668	317	1037	557	1037	637	18340	7313	28476	roadmap_epigenomics H3K4me3	NA	NA	H3K4me3	NA	NA	E015-H3K4me3.narrowPeak	70802	1	1
GliaCtrl.specific.peaks	517	roadmap_epigenomics	0	0.369977	174	317	479	1115	1115	637	2660	7807	44156	roadmap_epigenomics H3K27me3	NA	NA	H3K27me3	NA	NA	E038-H3K27me3.narrowPeak	62844	1	1
GliaCtrl.specific.peaks	760	roadmap_epigenomics	0	0.139417	678	317	1050	545	1050	637	18714	7303	28102	roadmap_epigenomics H3K9ac	NA	NA	H3K9ac	NA	NA	E075-H3K9ac.narrowPeak	109983	1	1
GliaCtrl.specific.peaks	143	roadmap_epigenomics	0	0.105101	930	317	1204	393	1204	638	26057	7051	20759	roadmap_epigenomics	NA	NA	NA	NA	NA	E003-DNase.hotspot.all.peaks.bed	111097	1	1
GliaCtrl.specific.peaks	547	roadmap_epigenomics	0	0.178194	476	317	838	759	838	638	12288	7505	34528	roadmap_epigenomics H3K27ac	NA	NA	H3K27ac	NA	NA	E043-H3K27ac.narrowPeak	65067	1	1
GliaCtrl.specific.peaks	663	roadmap_epigenomics	0	0.149526	596	317	983	613	983	638	16411	7385	30405	roadmap_epigenomics H3K27ac	NA	NA	H3K27ac	NA	NA	E059-H3K27ac.narrowPeak	103962	1	1
GliaCtrl.specific.peaks	1167	roadmap_epigenomics	0	0.426137	89	317	427	1177	1177	640	1207	7892	45609	roadmap_epigenomics H3K9me1	NA	NA	H3K9me1	NA	NA	E123-H3K9me1.narrowPeak	22190	1	1
GliaCtrl.specific.peaks	543	roadmap_epigenomics	0	0.179708	466	317	829	776	829	641	12009	7515	34807	roadmap_epigenomics H3K36me3	NA	NA	H3K36me3	NA	NA	E042-H3K36me3.narrowPeak	199475	1	1
GliaCtrl.specific.peaks	1107	roadmap_epigenomics	0	0.390257	125	317	459	1148	1148	641	1834	7856	44982	roadmap_epigenomics H4K20me1	NA	NA	H4K20me1	NA	NA	E118-H4K20me1.narrowPeak	34451	1	1
GliaCtrl.specific.peaks	1139	roadmap_epigenomics	0	0.137504	689	317	1065	540	1065	641	19068	7292	27748	roadmap_epigenomics H3K4me3	NA	NA	H3K4me3	NA	NA	E121-H3K4me3.narrowPeak	69266	1	1
GliaCtrl.specific.peaks	150	roadmap_epigenomics	0	0.349801	187	317	499	1109	1109	642	3005	7794	43811	roadmap_epigenomics H2BK15ac	NA	NA	H2BK15ac	NA	NA	E003-H2BK15ac.narrowPeak	56913	1	1
GliaCtrl.specific.peaks	412	roadmap_epigenomics	0	0.34404	199	317	505	1105	1105	642	3239	7782	43577	roadmap_epigenomics H3K27me3	NA	NA	H3K27me3	NA	NA	E022-H3K27me3.narrowPeak	68240	1	1
GliaCtrl.specific.peaks	491	roadmap_epigenomics	0	0.129482	742	317	1106	502	1106	642	20686	7239	26130	roadmap_epigenomics	NA	NA	NA	NA	NA	E034-DNase.hotspot.all.peaks.bed	81176	1	1
GliaCtrl.specific.peaks	1159	roadmap_epigenomics	0	0.169606	496	317	872	738	872	642	13151	7485	33665	roadmap_epigenomics H3K27ac	NA	NA	H3K27ac	NA	NA	E123-H3K27ac.narrowPeak	72795	1	1
GliaCtrl.specific.peaks	14	jaspar_motifs	0	0.249757	301	317	622	997	997	645	6350	7680	40466	jaspar_motifs	NA	NA	NA	NA	NA	ELK1.bed	50237	1	1
GliaCtrl.specific.peaks	61	jaspar_motifs	0	0.370815	135	317	476	1143	1143	645	2076	7846	44740	jaspar_motifs	NA	NA	NA	NA	NA	Myc.bed	23230	1	1
GliaCtrl.specific.peaks	173	roadmap_epigenomics	0	0.116644	813	317	1162	455	1162	645	23081	7168	23735	roadmap_epigenomics	NA	NA	NA	NA	NA	E004-DNase.hotspot.all.peaks.bed	114549	1	1
GliaCtrl.specific.peaks	557	roadmap_epigenomics	0	0.14644	596	317	1005	613	1005	645	16634	7385	30182	roadmap_epigenomics H3K4me3	NA	NA	H3K4me3	NA	NA	E044-H3K4me3.narrowPeak	48977	1	1
GliaCtrl.specific.peaks	242	roadmap_epigenomics	0	0.102493	902	317	1212	412	1212	647	25948	7079	20868	roadmap_epigenomics	NA	NA	NA	NA	NA	E007-DNase.hotspot.all.peaks.bed	89835	1	1
GliaCtrl.specific.peaks	559	roadmap_epigenomics	0	0.162455	514	317	918	709	918	648	13935	7467	32881	roadmap_epigenomics H3K27ac	NA	NA	H3K27ac	NA	NA	E045-H3K27ac.narrowPeak	75483	1	1
GliaCtrl.specific.peaks	176	roadmap_epigenomics	0	0.356049	143	317	490	1140	1140	649	2282	7838	44534	roadmap_epigenomics H2AK5ac	NA	NA	H2AK5ac	NA	NA	E004-H2AK5ac.narrowPeak	52936	1	1
GliaCtrl.specific.peaks	1044	roadmap_epigenomics	0	0.344265	154	317	503	1130	1130	650	2531	7827	44285	roadmap_epigenomics H3K27me3	NA	NA	H3K27me3	NA	NA	E113-H3K27me3.narrowPeak	57451	1	1
GliaCtrl.specific.peaks	382	roadmap_epigenomics	0	0.138497	648	317	1057	579	1057	651	18236	7333	28580	roadmap_epigenomics H3K4me3	NA	NA	H3K4me3	NA	NA	E018-H3K4me3.narrowPeak	77061	1	1
GliaCtrl.specific.peaks	134	roadmap_epigenomics	0	0.13796	649	317	1063	577	1063	652	18298	7332	28518	roadmap_epigenomics H3K4me3	NA	NA	H3K4me3	NA	NA	E001-H3K4me3.narrowPeak	92499	1	1
GliaCtrl.specific.peaks	265	roadmap_epigenomics	0	0.109401	837	317	1194	445	1194	652	24211	7144	22605	roadmap_epigenomics	NA	NA	NA	NA	NA	E008-DNase.hotspot.all.peaks.bed	106480	1	1
GliaCtrl.specific.peaks	345	roadmap_epigenomics	0	0.139785	629	317	1048	590	1048	652	17775	7352	29041	roadmap_epigenomics H3K4me3	NA	NA	H3K4me3	NA	NA	E016-H3K4me3.narrowPeak	59526	1	1
GliaCtrl.specific.peaks	882	roadmap_epigenomics	0	0.119285	751	317	1148	490	1148	652	21792	7230	25024	roadmap_epigenomics	NA	NA	NA	NA	NA	E091-DNase.hotspot.all.peaks.bed	111806	1	1
GliaCtrl.specific.peaks	273	roadmap_epigenomics	0	0.226733	341	317	688	953	953	653	7700	7640	39116	roadmap_epigenomics H2BK20ac	NA	NA	H2BK20ac	NA	NA	E008-H2BK20ac.narrowPeak	115418	1	1
GliaCtrl.specific.peaks	646	roadmap_epigenomics	0	0.151024	546	317	974	667	974	653	15318	7435	31498	roadmap_epigenomics	NA	NA	NA	NA	NA	E057-DNase.hotspot.all.peaks.bed	102198	1	1
GliaCtrl.specific.peaks	1202	roadmap_epigenomics	0	0.221181	354	317	698	943	943	653	8120	7627	38696	roadmap_epigenomics H3K79me2	NA	NA	H3K79me2	NA	NA	E126-H3K79me2.narrowPeak	155868	1	1
GliaCtrl.specific.peaks	284	roadmap_epigenomics	0	0.133722	666	317	1087	558	1087	654	18964	7315	27852	roadmap_epigenomics H3K4me2	NA	NA	H3K4me2	NA	NA	E008-H3K4me2.narrowPeak	111428	1	1
GliaCtrl.specific.peaks	135	roadmap_epigenomics	0	0.135679	656	317	1076	572	1076	655	18615	7325	28201	roadmap_epigenomics H3K9ac	NA	NA	H3K9ac	NA	NA	E001-H3K9ac.narrowPeak	67440	1	1
GliaCtrl.specific.peaks	166	roadmap_epigenomics	0	0.304473	202	317	548	1102	1102	656	3679	7779	43137	roadmap_epigenomics H3K79me2	NA	NA	H3K79me2	NA	NA	E003-H3K79me2.narrowPeak	125058	1	1
GliaCtrl.specific.peaks	295	roadmap_epigenomics	0	0.23834	299	317	652	1000	1000	656	6572	7682	40244	roadmap_epigenomics H4K91ac	NA	NA	H4K91ac	NA	NA	E008-H4K91ac.narrowPeak	81378	1	1
GliaCtrl.specific.peaks	942	roadmap_epigenomics	0	0.147825	565	317	998	654	998	656	15923	7416	30893	roadmap_epigenomics H3K27ac	NA	NA	H3K27ac	NA	NA	E098-H3K27ac.narrowPeak	102307	1	1
GliaCtrl.specific.peaks	1169	roadmap_epigenomics	0	0.307457	201	317	547	1104	1104	656	3629	7780	43187	roadmap_epigenomics H4K20me1	NA	NA	H4K20me1	NA	NA	E123-H4K20me1.narrowPeak	56092	1	1
GliaCtrl.specific.peaks	447	roadmap_epigenomics	0	0.130941	673	317	1100	553	1100	657	19331	7308	27485	roadmap_epigenomics	NA	NA	NA	NA	NA	E028-DNase.hotspot.all.peaks.bed	103292	1	1
GliaCtrl.specific.peaks	190	roadmap_epigenomics	0	0.227316	323	317	686	972	972	658	7327	7658	39489	roadmap_epigenomics H3K79me2	NA	NA	H3K79me2	NA	NA	E004-H3K79me2.narrowPeak	172090	1	1
GliaCtrl.specific.peaks	525	roadmap_epigenomics	0	0.186193	420	317	809	849	849	658	10757	7561	36059	roadmap_epigenomics H3K36me3	NA	NA	H3K36me3	NA	NA	E039-H3K36me3.narrowPeak	205714	1	1
GliaCtrl.specific.peaks	545	roadmap_epigenomics	0	0.147096	566	317	1003	653	1003	658	15995	7415	30821	roadmap_epigenomics H3K4me3	NA	NA	H3K4me3	NA	NA	E042-H3K4me3.narrowPeak	58330	1	1
GliaCtrl.specific.peaks	172	roadmap_epigenomics	0	0.202466	381	317	751	909	909	659	9291	7600	37525	roadmap_epigenomics H4K91ac	NA	NA	H4K91ac	NA	NA	E003-H4K91ac.narrowPeak	106841	1	1
GliaCtrl.specific.peaks	527	roadmap_epigenomics	0	0.144188	577	317	1020	642	1020	660	16426	7404	30390	roadmap_epigenomics H3K4me3	NA	NA	H3K4me3	NA	NA	E039-H3K4me3.narrowPeak	51153	1	1
GliaCtrl.specific.peaks	245	roadmap_epigenomics	0	0.217369	337	317	712	958	958	662	7894	7644	38922	roadmap_epigenomics H2AK5ac	NA	NA	H2AK5ac	NA	NA	E007-H2AK5ac.narrowPeak	115325	1	1
GliaCtrl.specific.peaks	1015	roadmap_epigenomics	0	0.114193	743	317	1174	501	1174	664	22163	7238	24653	roadmap_epigenomics	NA	NA	NA	NA	NA	E109-DNase.hotspot.all.peaks.bed	109023	1	1
GliaCtrl.specific.peaks	389	roadmap_epigenomics	0	0.134252	614	317	1084	594	1084	665	17932	7367	28884	roadmap_epigenomics H3K4me3	NA	NA	H3K4me3	NA	NA	E019-H3K4me3.narrowPeak	61750	1	1
GliaCtrl.specific.peaks	529	roadmap_epigenomics	0	0.160041	481	317	926	752	926	665	13392	7500	33424	roadmap_epigenomics H3K27ac	NA	NA	H3K27ac	NA	NA	E040-H3K27ac.narrowPeak	50723	1	1
GliaCtrl.specific.peaks	582	roadmap_epigenomics	0	0.329498	115	317	524	1155	1155	665	1989	7866	44827	roadmap_epigenomics H3K27me3	NA	NA	H3K27me3	NA	NA	E048-H3K27me3.narrowPeak	34774	1	1
GliaCtrl.specific.peaks	288	roadmap_epigenomics	0	0.295064	170	317	561	1120	1120	666	3216	7811	43600	roadmap_epigenomics H3K79me2	NA	NA	H3K79me2	NA	NA	E008-H3K79me2.narrowPeak	81582	1	1
GliaCtrl.specific.peaks	1085	roadmap_epigenomics	0	0.141581	576	317	1038	643	1038	666	16601	7405	30215	roadmap_epigenomics H2A.Z	NA	NA	H2A.Z	NA	NA	E117-H2A.Z.narrowPeak	87589	1	1
GliaCtrl.specific.peaks	253	roadmap_epigenomics	0	0.165484	462	317	903	782	903	667	12675	7519	34141	roadmap_epigenomics H3K27ac	NA	NA	H3K27ac	NA	NA	E007-H3K27ac.narrowPeak	78152	1	1
GliaCtrl.specific.peaks	1227	roadmap_epigenomics	0	0.194004	387	317	784	899	899	667	9739	7594	37077	roadmap_epigenomics H3K79me2	NA	NA	H3K79me2	NA	NA	E128-H3K79me2.narrowPeak	160156	1	1
GliaCtrl.specific.peaks	1195	roadmap_epigenomics	0	0.133049	604	317	1092	603	1092	671	17835	7377	28981	roadmap_epigenomics H2A.Z	NA	NA	H2A.Z	NA	NA	E126-H2A.Z.narrowPeak	69051	1	1
GliaCtrl.specific.peaks	1038	roadmap_epigenomics	0	0.262614	205	317	600	1099	1099	672	4271	7776	42545	roadmap_epigenomics H3K27me3	NA	NA	H3K27me3	NA	NA	E112-H3K27me3.narrowPeak	44654	1	1
GliaCtrl.specific.peaks	248	roadmap_epigenomics	0	0.200886	351	317	757	945	945	673	8723	7630	38093	roadmap_epigenomics H2BK15ac	NA	NA	H2BK15ac	NA	NA	E007-H2BK15ac.narrowPeak	91381	1	1
GliaCtrl.specific.peaks	277	roadmap_epigenomics	0	0.254452	207	317	609	1094	1094	673	4435	7774	42381	roadmap_epigenomics H3K23ac	NA	NA	H3K23ac	NA	NA	E008-H3K23ac.narrowPeak	83800	1	1
GliaCtrl.specific.peaks	486	roadmap_epigenomics	0	0.317431	103	317	537	1167	1167	674	1852	7878	44964	roadmap_epigenomics H3K27me3	NA	NA	H3K27me3	NA	NA	E033-H3K27me3.narrowPeak	39607	1	1
GliaCtrl.specific.peaks	511	roadmap_epigenomics	0	0.319471	99	317	535	1170	1170	674	1771	7882	45045	roadmap_epigenomics H3K27me3	NA	NA	H3K27me3	NA	NA	E037-H3K27me3.narrowPeak	36146	1	1
GliaCtrl.specific.peaks	1117	roadmap_epigenomics	0	0.140289	555	317	1046	659	1046	674	16273	7426	30543	roadmap_epigenomics H3K9ac	NA	NA	H3K9ac	NA	NA	E119-H3K9ac.narrowPeak	82099	1	1
GliaCtrl.specific.peaks	520	roadmap_epigenomics	0	0.144631	516	317	1013	705	1013	678	15141	7465	31675	roadmap_epigenomics H3K4me3	NA	NA	H3K4me3	NA	NA	E038-H3K4me3.narrowPeak	51945	1	1
GliaCtrl.specific.peaks	830	roadmap_epigenomics	0	0.111642	699	317	1186	532	1186	678	21644	7282	25172	roadmap_epigenomics	NA	NA	NA	NA	NA	E085-DNase.hotspot.all.peaks.bed	101945	1	1
GliaCtrl.specific.peaks	346	roadmap_epigenomics	0	0.133014	584	317	1093	631	1093	680	17438	7397	29378	roadmap_epigenomics H3K9ac	NA	NA	H3K9ac	NA	NA	E016-H3K9ac.narrowPeak	82734	1	1
GliaCtrl.specific.peaks	181	roadmap_epigenomics	0	0.197739	339	317	771	955	955	681	8578	7642	38238	roadmap_epigenomics H3K23ac	NA	NA	H3K23ac	NA	NA	E004-H3K23ac.narrowPeak	111614	1	1
GliaCtrl.specific.peaks	269	roadmap_epigenomics	0	0.297494	95	317	556	1174	1174	682	1822	7886	44994	roadmap_epigenomics H2AK5ac	NA	NA	H2AK5ac	NA	NA	E008-H2AK5ac.narrowPeak	27219	1	1
GliaCtrl.specific.peaks	48	jaspar_motifs	0	0.32783	45	317	526	1205	1205	683	796	7936	46020	jaspar_motifs	NA	NA	NA	NA	NA	INSM1.bed	9001	1	1
GliaCtrl.specific.peaks	71	jaspar_motifs	0	0.295757	74	317	559	1184	1184	687	1436	7907	45380	jaspar_motifs	NA	NA	NA	NA	NA	NFYA.bed	13835	1	1
GliaCtrl.specific.peaks	291	roadmap_epigenomics	0	0.185495	363	317	813	933	933	688	9568	7618	37248	roadmap_epigenomics H3T11ph	NA	NA	H3T11ph	NA	NA	E008-H3T11ph.narrowPeak	108659	1	1
GliaCtrl.specific.peaks	70	jaspar_motifs	0	0.30109	52	317	552	1198	1198	689	998	7929	45818	jaspar_motifs	NA	NA	NA	NA	NA	NFKB1.bed	9649	1	1
GliaCtrl.specific.peaks	1075	roadmap_epigenomics	0	0.293769	65	317	562	1189	1189	689	1273	7916	45543	roadmap_epigenomics H3K27me3	NA	NA	H3K27me3	NA	NA	E116-H3K27me3.narrowPeak	17347	1	1
GliaCtrl.specific.peaks	658	roadmap_epigenomics	0	0.126572	585	317	1127	627	1127	690	18005	7396	28811	roadmap_epigenomics H3K4me3	NA	NA	H3K4me3	NA	NA	E058-H3K4me3.narrowPeak	45487	1	1
GliaCtrl.specific.peaks	238	roadmap_epigenomics	0	0.134851	535	317	1080	680	1080	692	16275	7446	30541	roadmap_epigenomics H3K9ac	NA	NA	H3K9ac	NA	NA	E006-H3K9ac.narrowPeak	193126	1	1
GliaCtrl.specific.peaks	1128	roadmap_epigenomics	0	0.199298	304	317	764	995	995	692	7760	7677	39056	roadmap_epigenomics H3K79me2	NA	NA	H3K79me2	NA	NA	E120-H3K79me2.narrowPeak	153919	1	1
GliaCtrl.specific.peaks	810	roadmap_epigenomics	0	0.119309	593	317	1147	615	1147	693	18829	7388	27987	roadmap_epigenomics H3K4me3	NA	NA	H3K4me3	NA	NA	E082-H3K4me3.narrowPeak	40859	1	1
GliaCtrl.specific.peaks	1103	roadmap_epigenomics	0	0.128084	571	317	1116	646	1116	693	17586	7410	29230	roadmap_epigenomics H3K4me3	NA	NA	H3K4me3	NA	NA	E118-H3K4me3.narrowPeak	58469	1	1
GliaCtrl.specific.peaks	726	roadmap_epigenomics	0	0.118653	597	317	1155	611	1155	694	18973	7384	27843	roadmap_epigenomics H3K4me3	NA	NA	H3K4me3	NA	NA	E070-H3K4me3.narrowPeak	41887	1	1
GliaCtrl.specific.peaks	1035	roadmap_epigenomics	0	0.119941	590	317	1145	621	1145	694	18708	7391	28108	roadmap_epigenomics H3K9ac	NA	NA	H3K9ac	NA	NA	E111-H3K9ac.narrowPeak	73605	1	1
GliaCtrl.specific.peaks	155	roadmap_epigenomics	0	0.265599	99	317	598	1170	1170	695	2114	7882	44702	roadmap_epigenomics H3K23ac	NA	NA	H3K23ac	NA	NA	E003-H3K23ac.narrowPeak	29397	1	1
GliaCtrl.specific.peaks	699	roadmap_epigenomics	0	0.128994	554	317	1108	660	1108	695	17154	7427	29662	roadmap_epigenomics H3K4me3	NA	NA	H3K4me3	NA	NA	E066-H3K4me3.narrowPeak	92123	1	1
GliaCtrl.specific.peaks	278	roadmap_epigenomics	0	0.129059	549	317	1107	664	1107	696	17043	7432	29773	roadmap_epigenomics H3K23me2	NA	NA	H3K23me2	NA	NA	E008-H3K23me2.narrowPeak	123664	1	1
GliaCtrl.specific.peaks	675	roadmap_epigenomics	0	0.159127	426	317	931	840	931	696	12248	7555	34568	roadmap_epigenomics H3K27ac	NA	NA	H3K27ac	NA	NA	E062-H3K27ac.narrowPeak	51877	1	1
GliaCtrl.specific.peaks	1069	roadmap_epigenomics	0	0.149192	461	317	987	783	987	696	13633	7520	33183	roadmap_epigenomics H3K9ac	NA	NA	H3K9ac	NA	NA	E115-H3K9ac.narrowPeak	45574	1	1
GliaCtrl.specific.peaks	1091	roadmap_epigenomics	0	0.13246	540	317	1097	674	1097	696	16572	7441	30244	roadmap_epigenomics H3K4me3	NA	NA	H3K4me3	NA	NA	E117-H3K4me3.narrowPeak	60676	1	1
GliaCtrl.specific.peaks	289	roadmap_epigenomics	0	0.134123	528	317	1085	689	1085	697	16183	7453	30633	roadmap_epigenomics H3K9ac	NA	NA	H3K9ac	NA	NA	E008-H3K9ac.narrowPeak	146435	1	1
GliaCtrl.specific.peaks	1098	roadmap_epigenomics	0	0.148208	465	317	996	778	996	697	13786	7516	33030	roadmap_epigenomics H3K27ac	NA	NA	H3K27ac	NA	NA	E118-H3K27ac.narrowPeak	71774	1	1
GliaCtrl.specific.peaks	1129	roadmap_epigenomics	0	0.133472	529	317	1089	688	1089	698	16256	7452	30560	roadmap_epigenomics H3K9ac	NA	NA	H3K9ac	NA	NA	E120-H3K9ac.narrowPeak	64700	1	1
GliaCtrl.specific.peaks	129	jaspar_motifs	0	0.219412	218	317	703	1080	1080	700	5312	7763	41504	jaspar_motifs	NA	NA	NA	NA	NA	Zfx.bed	37540	1	1
GliaCtrl.specific.peaks	236	roadmap_epigenomics	0	0.129772	535	317	1104	680	1104	700	16685	7446	30131	roadmap_epigenomics H3K4me3	NA	NA	H3K4me3	NA	NA	E006-H3K4me3.narrowPeak	112065	1	1
GliaCtrl.specific.peaks	369	roadmap_epigenomics	0	0.146886	464	317	1004	779	1004	700	13851	7517	32965	roadmap_epigenomics H3K56ac	NA	NA	H3K56ac	NA	NA	E017-H3K56ac.narrowPeak	109771	1	1
GliaCtrl.specific.peaks	444	roadmap_epigenomics	0	0.119057	580	317	1151	633	1151	700	18584	7401	28232	roadmap_epigenomics H3K4me3	NA	NA	H3K4me3	NA	NA	E027-H3K4me3.narrowPeak	61143	1	1
GliaCtrl.specific.peaks	1093	roadmap_epigenomics	0	0.135286	513	317	1077	710	1077	701	15768	7468	31048	roadmap_epigenomics H3K9ac	NA	NA	H3K9ac	NA	NA	E117-H3K9ac.narrowPeak	64459	1	1
GliaCtrl.specific.peaks	621	roadmap_epigenomics	0	0.116089	585	317	1166	627	1166	703	18972	7396	27844	roadmap_epigenomics H3K4me3	NA	NA	H3K4me3	NA	NA	E053-H3K4me3.narrowPeak	36722	1	1
GliaCtrl.specific.peaks	9	jaspar_motifs	0	0.274959	36	317	585	1210	1210	704	759	7945	46057	jaspar_motifs	NA	NA	NA	NA	NA	CTCF.bed	1467	1	1
GliaCtrl.specific.peaks	170	roadmap_epigenomics	0	0.136918	500	317	1067	735	1067	706	15359	7481	31457	roadmap_epigenomics H4K5ac	NA	NA	H4K5ac	NA	NA	E003-H4K5ac.narrowPeak	130660	1	1
GliaCtrl.specific.peaks	178	roadmap_epigenomics	0	0.202134	241	317	753	1052	1052	707	6249	7740	40567	roadmap_epigenomics H2BK15ac	NA	NA	H2BK15ac	NA	NA	E004-H2BK15ac.narrowPeak	83213	1	1
GliaCtrl.specific.peaks	988	roadmap_epigenomics	0	0.122049	541	317	1139	671	1139	709	17480	7440	29336	roadmap_epigenomics H3K4me3	NA	NA	H3K4me3	NA	NA	E104-H3K4me3.narrowPeak	42291	1	1
GliaCtrl.specific.peaks	15	jaspar_motifs	0	0.245295	70	317	630	1186	1186	711	1630	7911	45186	jaspar_motifs	NA	NA	NA	NA	NA	ELK4.bed	10846	1	1
GliaCtrl.specific.peaks	563	roadmap_epigenomics	0	0.132797	508	317	1096	721	1096	711	15853	7473	30963	roadmap_epigenomics H3K4me3	NA	NA	H3K4me3	NA	NA	E045-H3K4me3.narrowPeak	50471	1	1
GliaCtrl.specific.peaks	820	roadmap_epigenomics	0	0.223634	166	317	695	1124	1124	712	4061	7815	42755	roadmap_epigenomics H3K9me3	NA	NA	H3K9me3	NA	NA	E083-H3K9me3.narrowPeak	80024	1	1
GliaCtrl.specific.peaks	1127	roadmap_epigenomics	0	0.119153	540	317	1149	674	1149	713	17722	7441	29094	roadmap_epigenomics H3K4me3	NA	NA	H3K4me3	NA	NA	E120-H3K4me3.narrowPeak	47139	1	1
GliaCtrl.specific.peaks	673	roadmap_epigenomics	0	0.118556	542	317	1156	669	1156	714	17821	7439	28995	roadmap_epigenomics H3K4me3	NA	NA	H3K4me3	NA	NA	E061-H3K4me3.narrowPeak	39412	1	1
GliaCtrl.specific.peaks	821	roadmap_epigenomics	0	0.116543	552	317	1164	662	1164	714	18228	7429	28588	roadmap_epigenomics	NA	NA	NA	NA	NA	E084-DNase.hotspot.all.peaks.bed	97163	1	1
GliaCtrl.specific.peaks	551	roadmap_epigenomics	0	0.129531	507	317	1105	725	1105	716	16093	7474	30723	roadmap_epigenomics H3K4me3	NA	NA	H3K4me3	NA	NA	E043-H3K4me3.narrowPeak	41757	1	1
GliaCtrl.specific.peaks	503	roadmap_epigenomics	0	0.128375	508	317	1113	721	1113	717	16210	7473	30606	roadmap_epigenomics H3K4me3	NA	NA	H3K4me3	NA	NA	E035-H3K4me3.narrowPeak	47642	1	1
GliaCtrl.specific.peaks	390	roadmap_epigenomics	0	0.12238	523	317	1138	702	1138	719	17056	7458	29760	roadmap_epigenomics H3K9ac	NA	NA	H3K9ac	NA	NA	E019-H3K9ac.narrowPeak	72303	1	1
GliaCtrl.specific.peaks	585	roadmap_epigenomics	0	0.135893	469	317	1073	768	1073	719	14736	7512	32080	roadmap_epigenomics H3K4me3	NA	NA	H3K4me3	NA	NA	E048-H3K4me3.narrowPeak	54033	1	1
GliaCtrl.specific.peaks	767	roadmap_epigenomics	0	0.126355	513	317	1129	710	1129	719	16490	7468	30326	roadmap_epigenomics H3K9ac	NA	NA	H3K9ac	NA	NA	E076-H3K9ac.narrowPeak	60933	1	1
GliaCtrl.specific.peaks	928	roadmap_epigenomics	0	0.130125	496	317	1103	738	1103	719	15799	7485	31017	roadmap_epigenomics H3K4me3	NA	NA	H3K4me3	NA	NA	E096-H3K4me3.narrowPeak	96339	1	1
GliaCtrl.specific.peaks	652	roadmap_epigenomics	0	0.118826	528	317	1153	689	1153	720	17488	7453	29328	roadmap_epigenomics H3K4me3	NA	NA	H3K4me3	NA	NA	E057-H3K4me3.narrowPeak	48550	1	1
GliaCtrl.specific.peaks	533	roadmap_epigenomics	0	0.135748	467	317	1075	772	1075	721	14701	7514	32115	roadmap_epigenomics H3K4me3	NA	NA	H3K4me3	NA	NA	E040-H3K4me3.narrowPeak	63506	1	1
GliaCtrl.specific.peaks	1164	roadmap_epigenomics	0	0.134261	472	317	1083	765	1083	722	14927	7509	31889	roadmap_epigenomics H3K4me3	NA	NA	H3K4me3	NA	NA	E123-H3K4me3.narrowPeak	62732	1	1
GliaCtrl.specific.peaks	649	roadmap_epigenomics	0	0.169331	319	317	876	978	978	724	9239	7662	37577	roadmap_epigenomics H3K27me3	NA	NA	H3K27me3	NA	NA	E057-H3K27me3.narrowPeak	98328	1	1
GliaCtrl.specific.peaks	667	roadmap_epigenomics	0	0.11524	528	317	1171	689	1171	726	17825	7453	28991	roadmap_epigenomics H3K4me3	NA	NA	H3K4me3	NA	NA	E059-H3K4me3.narrowPeak	47608	1	1
GliaCtrl.specific.peaks	1151	roadmap_epigenomics	0	0.12395	503	317	1135	728	1135	727	16471	7478	30345	roadmap_epigenomics H3K4me3	NA	NA	H3K4me3	NA	NA	E122-H3K4me3.narrowPeak	43758	1	1
GliaCtrl.specific.peaks	211	roadmap_epigenomics	0	0.128329	478	317	1115	756	1115	729	15529	7503	31287	roadmap_epigenomics H3K4me3	NA	NA	H3K4me3	NA	NA	E005-H3K4me3.narrowPeak	88921	1	1
GliaCtrl.specific.peaks	916	roadmap_epigenomics	0	0.126628	489	317	1126	744	1126	729	15926	7492	30890	roadmap_epigenomics H3K4me3	NA	NA	H3K4me3	NA	NA	E094-H3K4me3.narrowPeak	88048	1	1
GliaCtrl.specific.peaks	994	roadmap_epigenomics	0	0.116243	515	317	1165	708	1165	730	17437	7466	29379	roadmap_epigenomics H3K4me3	NA	NA	H3K4me3	NA	NA	E105-H3K4me3.narrowPeak	41942	1	1
GliaCtrl.specific.peaks	462	roadmap_epigenomics	0	0.133786	456	317	1086	790	1086	731	14593	7525	32223	roadmap_epigenomics H3K4me3	NA	NA	H3K4me3	NA	NA	E029-H3K4me3.narrowPeak	29603	1	1
GliaCtrl.specific.peaks	514	roadmap_epigenomics	0	0.133069	456	317	1091	790	1091	733	14647	7525	32169	roadmap_epigenomics H3K4me3	NA	NA	H3K4me3	NA	NA	E037-H3K4me3.narrowPeak	49582	1	1
GliaCtrl.specific.peaks	1166	roadmap_epigenomics	0	0.140608	427	317	1045	838	1045	733	13423	7554	33393	roadmap_epigenomics H3K9ac	NA	NA	H3K9ac	NA	NA	E123-H3K9ac.narrowPeak	48162	1	1
GliaCtrl.specific.peaks	270	roadmap_epigenomics	0	0.154074	369	317	961	924	961	734	11204	7612	35612	roadmap_epigenomics H2BK120ac	NA	NA	H2BK120ac	NA	NA	E008-H2BK120ac.narrowPeak	97797	1	1
GliaCtrl.specific.peaks	1165	roadmap_epigenomics	0	0.162644	327	317	917	967	967	734	9739	7654	37077	roadmap_epigenomics H3K79me2	NA	NA	H3K79me2	NA	NA	E123-H3K79me2.narrowPeak	112225	1	1
GliaCtrl.specific.peaks	574	roadmap_epigenomics	0	0.144418	404	317	1017	874	1017	736	12623	7577	34193	roadmap_epigenomics H3K27ac	NA	NA	H3K27ac	NA	NA	E047-H3K27ac.narrowPeak	44487	1	1
GliaCtrl.specific.peaks	948	roadmap_epigenomics	0	0.146327	393	317	1006	884	1006	736	12238	7588	34578	roadmap_epigenomics H3K27ac	NA	NA	H3K27ac	NA	NA	E099-H3K27ac.narrowPeak	75584	1	1
GliaCtrl.specific.peaks	982	roadmap_epigenomics	0	0.119073	495	317	1150	742	1150	736	16718	7486	30098	roadmap_epigenomics H3K9ac	NA	NA	H3K9ac	NA	NA	E103-H3K9ac.narrowPeak	111505	1	1
GliaCtrl.specific.peaks	72	jaspar_motifs	0	0.219508	61	317	702	1191	1191	737	1587	7920	45229	jaspar_motifs	NA	NA	NA	NA	NA	NHLH1.bed	9256	1	1
GliaCtrl.specific.peaks	256	roadmap_epigenomics	0	0.19611	168	317	779	1122	1122	739	4626	7813	42190	roadmap_epigenomics H3K4ac	NA	NA	H3K4ac	NA	NA	E007-H3K4ac.narrowPeak	45606	1	1
GliaCtrl.specific.peaks	498	roadmap_epigenomics	0	0.127602	463	317	1118	781	1118	739	15238	7518	31578	roadmap_epigenomics H3K4me3	NA	NA	H3K4me3	NA	NA	E034-H3K4me3.narrowPeak	37099	1	1
GliaCtrl.specific.peaks	193	roadmap_epigenomics	0	0.136791	425	317	1068	841	1068	742	13640	7556	33176	roadmap_epigenomics H4K8ac	NA	NA	H4K8ac	NA	NA	E004-H4K8ac.narrowPeak	131599	1	1
GliaCtrl.specific.peaks	353	roadmap_epigenomics	0	0.14882	370	317	992	923	992	744	11527	7611	35289	roadmap_epigenomics H2AK9ac	NA	NA	H2AK9ac	NA	NA	E017-H2AK9ac.narrowPeak	85399	1	1
GliaCtrl.specific.peaks	368	roadmap_epigenomics	0	0.11348	496	317	1178	738	1178	744	17262	7485	29554	roadmap_epigenomics H3K4me3	NA	NA	H3K4me3	NA	NA	E017-H3K4me3.narrowPeak	42458	1	1
GliaCtrl.specific.peaks	785	roadmap_epigenomics	0	0.117958	477	317	1157	757	1157	744	16397	7504	30419	roadmap_epigenomics H3K4me3	NA	NA	H3K4me3	NA	NA	E079-H3K4me3.narrowPeak	56350	1	1
GliaCtrl.specific.peaks	481	roadmap_epigenomics	0	0.12885	446	317	1111	806	1111	745	14735	7535	32081	roadmap_epigenomics H3K4me3	NA	NA	H3K4me3	NA	NA	E032-H3K4me3.narrowPeak	31445	1	1
GliaCtrl.specific.peaks	272	roadmap_epigenomics	0	0.179261	210	317	831	1092	1092	747	6133	7771	40683	roadmap_epigenomics H2BK15ac	NA	NA	H2BK15ac	NA	NA	E008-H2BK15ac.narrowPeak	52215	1	1
GliaCtrl.specific.peaks	1099	roadmap_epigenomics	0	0.165925	274	317	900	1028	1028	748	8261	7707	38555	roadmap_epigenomics H3K27me3	NA	NA	H3K27me3	NA	NA	E118-H3K27me3.narrowPeak	110883	1	1
GliaCtrl.specific.peaks	274	roadmap_epigenomics	0	0.175453	217	317	848	1082	1082	749	6433	7764	40383	roadmap_epigenomics H2BK5ac	NA	NA	H2BK5ac	NA	NA	E008-H2BK5ac.narrowPeak	66853	1	1
GliaCtrl.specific.peaks	271	roadmap_epigenomics	0	0.17833	203	317	837	1100	1100	751	5977	7778	40839	roadmap_epigenomics H2BK12ac	NA	NA	H2BK12ac	NA	NA	E008-H2BK12ac.narrowPeak	46031	1	1
GliaCtrl.specific.peaks	937	roadmap_epigenomics	0	0.111951	475	317	1183	760	1183	753	16910	7506	29906	roadmap_epigenomics H3K4me3	NA	NA	H3K4me3	NA	NA	E097-H3K4me3.narrowPeak	41559	1	1
GliaCtrl.specific.peaks	140	roadmap_epigenomics	0	0.118964	455	317	1152	793	1152	754	15773	7526	31043	roadmap_epigenomics H3K4me3	NA	NA	H3K4me3	NA	NA	E002-H3K4me3.narrowPeak	147595	1	1
GliaCtrl.specific.peaks	191	roadmap_epigenomics	0	0.108387	485	317	1196	748	1196	754	17503	7496	29313	roadmap_epigenomics H3K9ac	NA	NA	H3K9ac	NA	NA	E004-H3K9ac.narrowPeak	93628	1	1
GliaCtrl.specific.peaks	210	roadmap_epigenomics	0	0.113546	470	317	1177	767	1177	754	16631	7511	30185	roadmap_epigenomics H3K4me2	NA	NA	H3K4me2	NA	NA	E005-H3K4me2.narrowPeak	62088	1	1
GliaCtrl.specific.peaks	516	roadmap_epigenomics	0	0.137697	395	317	1064	881	1064	754	12845	7586	33971	roadmap_epigenomics H3K27ac	NA	NA	H3K27ac	NA	NA	E038-H3K27ac.narrowPeak	50360	1	1
GliaCtrl.specific.peaks	306	roadmap_epigenomics	0	0.111874	469	317	1184	768	1184	756	16766	7512	30050	roadmap_epigenomics H3K4me3	NA	NA	H3K4me3	NA	NA	E010-H3K4me3.narrowPeak	37783	1	1
GliaCtrl.specific.peaks	259	roadmap_epigenomics	0	0.118784	449	317	1154	801	1154	757	15642	7532	31174	roadmap_epigenomics H3K4me3	NA	NA	H3K4me3	NA	NA	E007-H3K4me3.narrowPeak	87860	1	1
GliaCtrl.specific.peaks	837	roadmap_epigenomics	0	0.111046	469	317	1188	768	1188	758	16846	7512	29970	roadmap_epigenomics H3K4me3	NA	NA	H3K4me3	NA	NA	E085-H3K4me3.narrowPeak	43583	1	1
GliaCtrl.specific.peaks	1105	roadmap_epigenomics	0	0.122807	435	317	1136	824	1136	759	14954	7546	31862	roadmap_epigenomics H3K9ac	NA	NA	H3K9ac	NA	NA	E118-H3K9ac.narrowPeak	55312	1	1
GliaCtrl.specific.peaks	332	roadmap_epigenomics	0	0.119718	439	317	1146	818	1146	760	15314	7542	31502	roadmap_epigenomics H3K9ac	NA	NA	H3K9ac	NA	NA	E014-H3K9ac.narrowPeak	74764	1	1
GliaCtrl.specific.peaks	848	roadmap_epigenomics	0	0.125283	428	317	1133	837	1133	762	14579	7553	32237	roadmap_epigenomics H3K27ac	NA	NA	H3K27ac	NA	NA	E087-H3K27ac.narrowPeak	71320	1	1
GliaCtrl.specific.peaks	946	roadmap_epigenomics	0	0.112971	458	317	1180	788	1180	762	16392	7523	30424	roadmap_epigenomics H3K4me3	NA	NA	H3K4me3	NA	NA	E098-H3K4me3.narrowPeak	57341	1	1
GliaCtrl.specific.peaks	723	roadmap_epigenomics	0	0.142445	346	317	1029	950	1029	765	11299	7635	35517	roadmap_epigenomics H3K27me3	NA	NA	H3K27me3	NA	NA	E070-H3K27me3.narrowPeak	133033	1	1
GliaCtrl.specific.peaks	1067	roadmap_epigenomics	0	0.132975	392	317	1094	887	1094	766	13097	7589	33719	roadmap_epigenomics H3K4me3	NA	NA	H3K4me3	NA	NA	E115-H3K4me3.narrowPeak	45894	1	1
GliaCtrl.specific.peaks	415	roadmap_epigenomics	0	0.1099	455	317	1192	793	1192	767	16612	7526	30204	roadmap_epigenomics H3K4me3	NA	NA	H3K4me3	NA	NA	E022-H3K4me3.narrowPeak	75443	1	1
GliaCtrl.specific.peaks	521	roadmap_epigenomics	0	0.12744	409	317	1119	864	1119	767	13935	7572	32881	roadmap_epigenomics H3K9ac	NA	NA	H3K9ac	NA	NA	E038-H3K9ac.narrowPeak	68734	1	1
GliaCtrl.specific.peaks	1203	roadmap_epigenomics	0	0.117068	430	317	1160	833	1160	770	15319	7551	31497	roadmap_epigenomics H3K9ac	NA	NA	H3K9ac	NA	NA	E126-H3K9ac.narrowPeak	50774	1	1
GliaCtrl.specific.peaks	160	roadmap_epigenomics	0	0.175692	117	317	845	1152	1152	771	3655	7864	43161	roadmap_epigenomics H3K4ac	NA	NA	H3K4ac	NA	NA	E003-H3K4ac.narrowPeak	34106	1	1
GliaCtrl.specific.peaks	167	roadmap_epigenomics	0	0.113302	440	317	1179	816	1179	771	15912	7541	30904	roadmap_epigenomics H3K9ac	NA	NA	H3K9ac	NA	NA	E003-H3K9ac.narrowPeak	90320	1	1
GliaCtrl.specific.peaks	179	roadmap_epigenomics	0	0.162006	219	317	920	1078	1078	772	6944	7762	39872	roadmap_epigenomics H2BK5ac	NA	NA	H2BK5ac	NA	NA	E004-H2BK5ac.narrowPeak	64670	1	1
GliaCtrl.specific.peaks	907	roadmap_epigenomics	0	0.116003	432	317	1167	831	1167	772	15464	7549	31352	roadmap_epigenomics H3K4me3	NA	NA	H3K4me3	NA	NA	E093-H3K4me3.narrowPeak	37430	1	1
GliaCtrl.specific.peaks	1104	roadmap_epigenomics	0	0.159149	220	317	930	1075	1075	774	7078	7761	39738	roadmap_epigenomics H3K79me2	NA	NA	H3K79me2	NA	NA	E118-H3K79me2.narrowPeak	97082	1	1
GliaCtrl.specific.peaks	880	roadmap_epigenomics	0	0.105908	446	317	1201	806	1201	775	16782	7535	30034	roadmap_epigenomics H3K4me3	NA	NA	H3K4me3	NA	NA	E090-H3K4me3.narrowPeak	35082	1	1
GliaCtrl.specific.peaks	319	roadmap_epigenomics	0	0.106217	443	317	1198	812	1198	776	16674	7538	30142	roadmap_epigenomics H3K4me3	NA	NA	H3K4me3	NA	NA	E012-H3K4me3.narrowPeak	42281	1	1
GliaCtrl.specific.peaks	579	roadmap_epigenomics	0	0.127253	391	317	1123	890	1123	777	13490	7590	33326	roadmap_epigenomics H3K9ac	NA	NA	H3K9ac	NA	NA	E047-H3K9ac.narrowPeak	147952	1	1
GliaCtrl.specific.peaks	794	roadmap_epigenomics	0	0.105674	443	317	1202	812	1202	777	16729	7538	30087	roadmap_epigenomics H3K4me3	NA	NA	H3K4me3	NA	NA	E080-H3K4me3.narrowPeak	34360	1	1
GliaCtrl.specific.peaks	898	roadmap_epigenomics	0	0.104494	446	317	1208	806	1208	777	16927	7535	29889	roadmap_epigenomics H3K4me3	NA	NA	H3K4me3	NA	NA	E092-H3K4me3.narrowPeak	39300	1	1
GliaCtrl.specific.peaks	1201	roadmap_epigenomics	0	0.108288	436	317	1197	821	1197	778	16288	7545	30528	roadmap_epigenomics H3K4me3	NA	NA	H3K4me3	NA	NA	E126-H3K4me3.narrowPeak	53084	1	1
GliaCtrl.specific.peaks	285	roadmap_epigenomics	0	0.105361	438	317	1203	820	1203	780	16632	7543	30184	roadmap_epigenomics H3K4me3	NA	NA	H3K4me3	NA	NA	E008-H3K4me3.narrowPeak	59423	1	1
GliaCtrl.specific.peaks	578	roadmap_epigenomics	0	0.117099	409	317	1159	864	1159	780	14777	7572	32039	roadmap_epigenomics H3K4me3	NA	NA	H3K4me3	NA	NA	E047-H3K4me3.narrowPeak	39646	1	1
GliaCtrl.specific.peaks	472	roadmap_epigenomics	0	0.121312	392	317	1141	887	1141	782	13980	7589	32836	roadmap_epigenomics H3K4me3	NA	NA	H3K4me3	NA	NA	E031-H3K4me3.narrowPeak	39911	1	1
GliaCtrl.specific.peaks	489	roadmap_epigenomics	0	0.115711	410	317	1168	861	1168	782	14924	7571	31892	roadmap_epigenomics H3K4me3	NA	NA	H3K4me3	NA	NA	E033-H3K4me3.narrowPeak	42900	1	1
GliaCtrl.specific.peaks	828	roadmap_epigenomics	0	0.104987	432	317	1205	831	1205	784	16514	7549	30302	roadmap_epigenomics H3K4me3	NA	NA	H3K4me3	NA	NA	E084-H3K4me3.narrowPeak	40172	1	1
GliaCtrl.specific.peaks	679	roadmap_epigenomics	0	0.112552	414	317	1182	858	1182	786	15312	7567	31504	roadmap_epigenomics H3K4me3	NA	NA	H3K4me3	NA	NA	E062-H3K4me3.narrowPeak	34385	1	1
GliaCtrl.specific.peaks	300	roadmap_epigenomics	0	0.105988	424	317	1200	843	1200	787	16203	7557	30613	roadmap_epigenomics H3K4me3	NA	NA	H3K4me3	NA	NA	E009-H3K4me3.narrowPeak	38862	1	1
GliaCtrl.specific.peaks	11	jaspar_motifs	0	0.176291	42	317	841	1207	1207	788	1364	7939	45452	jaspar_motifs	NA	NA	NA	NA	NA	E2F1.bed	9797	1	1
GliaCtrl.specific.peaks	961	roadmap_epigenomics	0	0.102544	423	317	1211	846	1211	791	16528	7558	30288	roadmap_epigenomics H3K4me3	NA	NA	H3K4me3	NA	NA	E100-H3K4me3.narrowPeak	39277	1	1
GliaCtrl.specific.peaks	426	roadmap_epigenomics	0	0.106159	410	317	1199	861	1199	792	15813	7571	31003	roadmap_epigenomics H3K4me3	NA	NA	H3K4me3	NA	NA	E024-H3K4me3.narrowPeak	73659	1	1
GliaCtrl.specific.peaks	922	roadmap_epigenomics	0	0.10376	417	317	1210	854	1210	794	16242	7564	30574	roadmap_epigenomics H3K4me3	NA	NA	H3K4me3	NA	NA	E095-H3K4me3.narrowPeak	41783	1	1
GliaCtrl.specific.peaks	572	roadmap_epigenomics	0	0.114137	389	317	1176	896	1176	796	14504	7592	32312	roadmap_epigenomics H3K4me3	NA	NA	H3K4me3	NA	NA	E046-H3K4me3.narrowPeak	33282	1	1
GliaCtrl.specific.peaks	1041	roadmap_epigenomics	0	0.1086	403	317	1195	875	1195	796	15388	7578	31428	roadmap_epigenomics H3K4me3	NA	NA	H3K4me3	NA	NA	E112-H3K4me3.narrowPeak	28788	1	1
GliaCtrl.specific.peaks	1228	roadmap_epigenomics	0	0.104632	409	317	1207	864	1207	796	15938	7572	30878	roadmap_epigenomics H3K9ac	NA	NA	H3K9ac	NA	NA	E128-H3K9ac.narrowPeak	50427	1	1
GliaCtrl.specific.peaks	20	jaspar_motifs	0	0.16884	38	317	878	1208	1208	801	1290	7943	45526	jaspar_motifs	NA	NA	NA	NA	NA	Egr1.bed	6138	1	1
GliaCtrl.specific.peaks	163	roadmap_epigenomics	0	0.101235	405	317	1214	872	1214	801	16177	7576	30639	roadmap_epigenomics H3K4me3	NA	NA	H3K4me3	NA	NA	E003-H3K4me3.narrowPeak	42194	1	1
GliaCtrl.specific.peaks	1115	roadmap_epigenomics	0	0.100839	406	317	1216	870	1216	801	16246	7575	30570	roadmap_epigenomics H3K4me3	NA	NA	H3K4me3	NA	NA	E119-H3K4me3.narrowPeak	41337	1	1
GliaCtrl.specific.peaks	313	roadmap_epigenomics	0	0.111784	381	317	1185	909	1185	804	14494	7600	32322	roadmap_epigenomics H3K9ac	NA	NA	H3K9ac	NA	NA	E011-H3K9ac.narrowPeak	58342	1	1
GliaCtrl.specific.peaks	845	roadmap_epigenomics	0	0.101076	397	317	1215	879	1215	804	15972	7584	30844	roadmap_epigenomics H3K4me3	NA	NA	H3K4me3	NA	NA	E086-H3K4me3.narrowPeak	45295	1	1
GliaCtrl.specific.peaks	871	roadmap_epigenomics	0	0.0992774	402	317	1218	876	1218	804	16301	7579	30515	roadmap_epigenomics H3K4me3	NA	NA	H3K4me3	NA	NA	E089-H3K4me3.narrowPeak	32267	1	1
GliaCtrl.specific.peaks	385	roadmap_epigenomics	0	0.133192	291	317	1090	1015	1090	807	10358	7690	36458	roadmap_epigenomics H3K27ac	NA	NA	H3K27ac	NA	NA	E019-H3K27ac.narrowPeak	53194	1	1
GliaCtrl.specific.peaks	1027	roadmap_epigenomics	0	0.100505	390	317	1217	891	1217	808	15835	7591	30981	roadmap_epigenomics H3K4me3	NA	NA	H3K4me3	NA	NA	E110-H3K4me3.narrowPeak	51780	1	1
GliaCtrl.specific.peaks	35	jaspar_motifs	0	0.162754	49	317	916	1199	1199	811	1712	7932	45104	jaspar_motifs	NA	NA	NA	NA	NA	GABPA.bed	7783	1	1
GliaCtrl.specific.peaks	852	roadmap_epigenomics	0	0.098009	384	317	1219	902	1219	813	15928	7597	30888	roadmap_epigenomics H3K4me3	NA	NA	H3K4me3	NA	NA	E087-H3K4me3.narrowPeak	35953	1	1
GliaCtrl.specific.peaks	1000	roadmap_epigenomics	0	0.104056	365	317	1209	929	1209	818	14762	7616	32054	roadmap_epigenomics H3K4me3	NA	NA	H3K4me3	NA	NA	E106-H3K4me3.narrowPeak	68911	1	1
GliaCtrl.specific.peaks	325	roadmap_epigenomics	0	0.0971932	365	317	1220	929	1220	822	15460	7616	31356	roadmap_epigenomics H3K4me3	NA	NA	H3K4me3	NA	NA	E013-H3K4me3.narrowPeak	28039	1	1
GliaCtrl.specific.peaks	1226	roadmap_epigenomics	0	0.0913437	360	317	1226	938	1226	827	15957	7621	30859	roadmap_epigenomics H3K4me3	NA	NA	H3K4me3	NA	NA	E128-H3K4me3.narrowPeak	38040	1	1
GliaCtrl.specific.peaks	156	roadmap_epigenomics	0	0.116642	294	317	1163	1008	1163	829	11560	7687	35256	roadmap_epigenomics H3K23me2	NA	NA	H3K23me2	NA	NA	E003-H3K23me2.narrowPeak	95679	1	1
GliaCtrl.specific.peaks	846	roadmap_epigenomics	0	0.0944554	347	317	1223	949	1223	830	15209	7634	31607	roadmap_epigenomics H3K9ac	NA	NA	H3K9ac	NA	NA	E086-H3K9ac.narrowPeak	45056	1	1
GliaCtrl.specific.peaks	853	roadmap_epigenomics	0	0.08942	350	317	1229	946	1229	831	15871	7631	30945	roadmap_epigenomics H3K9ac	NA	NA	H3K9ac	NA	NA	E087-H3K9ac.narrowPeak	62373	1	1
GliaCtrl.specific.peaks	153	roadmap_epigenomics	0	0.144216	110	317	1019	1160	1160	832	4136	7871	42680	roadmap_epigenomics H3K14ac	NA	NA	H3K14ac	NA	NA	E003-H3K14ac.narrowPeak	30279	1	1
GliaCtrl.specific.peaks	803	roadmap_epigenomics	0	0.142698	118	317	1028	1150	1150	832	4455	7863	42361	roadmap_epigenomics H3K9me3	NA	NA	H3K9me3	NA	NA	E081-H3K9me3.narrowPeak	24156	1	1
GliaCtrl.specific.peaks	1022	roadmap_epigenomics	0	0.0970557	334	317	1221	959	1221	832	14529	7647	32287	roadmap_epigenomics H3K4me3	NA	NA	H3K4me3	NA	NA	E109-H3K4me3.narrowPeak	65120	1	1
GliaCtrl.specific.peaks	693	roadmap_epigenomics	0	0.0910085	338	317	1227	956	1227	833	15309	7643	31507	roadmap_epigenomics H3K4me3	NA	NA	H3K4me3	NA	NA	E065-H3K4me3.narrowPeak	39937	1	1
GliaCtrl.specific.peaks	889	roadmap_epigenomics	0	0.0945287	333	317	1222	961	1222	833	14763	7648	32053	roadmap_epigenomics H3K4me3	NA	NA	H3K4me3	NA	NA	E091-H3K4me3.narrowPeak	33506	1	1
GliaCtrl.specific.peaks	406	roadmap_epigenomics	0	0.0907119	330	317	1228	962	1228	836	15086	7651	31730	roadmap_epigenomics H3K4me3	NA	NA	H3K4me3	NA	NA	E021-H3K4me3.narrowPeak	38907	1	1
GliaCtrl.specific.peaks	453	roadmap_epigenomics	0	0.0943216	326	317	1224	970	1224	837	14562	7655	32254	roadmap_epigenomics H3K4me3	NA	NA	H3K4me3	NA	NA	E028-H3K4me3.narrowPeak	55009	1	1
GliaCtrl.specific.peaks	187	roadmap_epigenomics	0	0.0882371	317	317	1230	982	1230	843	14941	7664	31875	roadmap_epigenomics H3K4me2	NA	NA	H3K4me2	NA	NA	E004-H3K4me2.narrowPeak	59077	1	1
GliaCtrl.specific.peaks	164	roadmap_epigenomics	0	0.114714	226	317	1173	1070	1173	853	9484	7755	37332	roadmap_epigenomics H3K56ac	NA	NA	H3K56ac	NA	NA	E003-H3K56ac.narrowPeak	86523	1	1
GliaCtrl.specific.peaks	214	roadmap_epigenomics	0	0.102246	244	317	1213	1050	1213	860	11036	7737	35780	roadmap_epigenomics H3K9ac	NA	NA	H3K9ac	NA	NA	E005-H3K9ac.narrowPeak	76255	1	1
GliaCtrl.specific.peaks	952	roadmap_epigenomics	0	0.0774849	273	317	1232	1030	1232	860	14686	7708	32130	roadmap_epigenomics H3K4me3	NA	NA	H3K4me3	NA	NA	E099-H3K4me3.narrowPeak	38267	1	1
GliaCtrl.specific.peaks	188	roadmap_epigenomics	0	0.07248	240	317	1233	1054	1233	868	14026	7741	32790	roadmap_epigenomics H3K4me3	NA	NA	H3K4me3	NA	NA	E004-H3K4me3.narrowPeak	41041	1	1
GliaCtrl.specific.peaks	802	roadmap_epigenomics	0	0.0788125	226	317	1231	1070	1231	873	12638	7755	34178	roadmap_epigenomics H3K4me3	NA	NA	H3K4me3	NA	NA	E081-H3K4me3.narrowPeak	47536	1	1
GliaCtrl.specific.peaks	1097	roadmap_epigenomics	0	0.0914005	182	317	1225	1113	1225	885	9522	7799	37294	roadmap_epigenomics H2A.Z	NA	NA	H2A.Z	NA	NA	E118-H2A.Z.narrowPeak	24228	1	1
GliaCtrl.specific.peaks	141	roadmap_epigenomics	0	0.0481639	92	317	1234	1175	1234	909	9126	7889	37690	roadmap_epigenomics H3K9ac	NA	NA	H3K9ac	NA	NA	E002-H3K9ac.narrowPeak	18736	1	1
GliaCtrl.specific.peaks	16	jaspar_motifs	0	0	0	317	1235	1235	1235	929	8	7981	46808	jaspar_motifs	NA	NA	NA	NA	NA	ESR1.bed	169	1	1
GliaCtrl.specific.peaks	19	jaspar_motifs	0	0	0	317	1235	1235	1235	929	11	7981	46805	jaspar_motifs	NA	NA	NA	NA	NA	EWSR1-FLI1.bed	253	1	1
GliaCtrl.specific.peaks	74	jaspar_motifs	0	0	0	317	1235	1235	1235	929	4	7981	46812	jaspar_motifs	NA	NA	NA	NA	NA	NR1H2__RXRA.bed	89	1	1
GliaCtrl.specific.peaks	84	jaspar_motifs	0	0	0	317	1235	1235	1235	929	2	7981	46814	jaspar_motifs	NA	NA	NA	NA	NA	PPARG.bed	27	1	1
GliaCtrl.specific.peaks	87	jaspar_motifs	0	0	0	317	1235	1235	1235	929	1	7981	46815	jaspar_motifs	NA	NA	NA	NA	NA	Pax4.bed	10	1	1
GliaCtrl.specific.peaks	121	jaspar_motifs	0	0	0	317	1235	1235	1235	929	1	7981	46815	jaspar_motifs	NA	NA	NA	NA	NA	TP53.bed	3	1	1
