# Supplementary material for: Chromatin accessibility mapping of the striatum identifies tyrosine kinase FYN as a therapeutic target for heroin use disorder
Source: Nat Commun. 2020 Sep 14;11:4634. doi: 10.1038/s41467-020-18114-3 (PMC7490718; doi:10.1038/s41467-020-18114-3)
Supplement: Supplementary file 12 — Supplementary Data 9 [file 41467_2020_18114_MOESM12_ESM.xlsx]

## Sheet: Supplementary Table 8.txt
userSet	dbSet	collection	pValueLog	oddsRatio	support	rnkPV	rnkLO	rnkSup	maxRnk	meanRnk	b	c	d	description	cellType	tissue	antibody	treatment	dataSource	filename	size	pValue	adj.pValue
NeuHrn.specific.peaks	179	cistrome_epigenome	Inf	1.99713	7772	1	128	14	128	47.7	8887	28916	66033	cistrome_epigenome MCF-7 H3K4me1	MCF-7	breast	H3K4me1	E2(3hr)	NA	Human_MCF-7_H3K4me1_E2-3hr_Liu.bed	95807	0	0
NeuHrn.specific.peaks	2960	sheffield_dnase	185.137	7.33087	765	2	8	625	625	212	217	35923	74703	sheffield_dnase	NA	NA	NA	NA	NA	955.bed	12605	7.3e-186	1.1e-182
NeuHrn.specific.peaks	491	encode_tfbs	125.306	2.92505	1197	3	31	470	470	168	854	35491	74066	ChIP NH-A EZH2_(39875)	NH-A	NA	EZH2_(39875)	None	NA	wgEncodeAwgTfbsBroadNhaEzh239875UniPk.narrowPeak	6493	4.95e-126	4.97e-123
NeuHrn.specific.peaks	461	encode_tfbs	122.935	3.15293	1058	4	27	517	517	183	699	35630	74221	ChIP H1-hESC EZH2_(39875)	H1-hESC	NA	EZH2_(39875)	None	NA	wgEncodeAwgTfbsBroadH1hescEzh239875UniPk.narrowPeak	6370	1.16e-123	8.74e-121
NeuHrn.specific.peaks	200	cistrome_epigenome	116.725	1.82628	2983	5	155	230	230	130	3463	33705	71457	cistrome_epigenome NB4 cells H3K9me3	NB4 cells	hematopoietic stem cell	H3K9me3	No treatment	NA	Human_NB4-cells_H3K9me3_No-treatment_Stunnenberg.bed	107924	1.89e-117	1.14e-114
NeuHrn.specific.peaks	476	encode_tfbs	112.101	2.81615	1130	6	38	499	499	181	836	35558	74084	ChIP HUVEC EZH2_(39875)	HUVEC	NA	EZH2_(39875)	None	NA	wgEncodeAwgTfbsBroadHuvecEzh239875UniPk.narrowPeak	6234	7.93e-113	3.98e-110
NeuHrn.specific.peaks	493	encode_tfbs	109.863	2.88253	1069	7	33	513	513	184	772	35619	74148	ChIP NHDF-Ad EZH2_(39875)	NHDF-Ad	NA	EZH2_(39875)	None	NA	wgEncodeAwgTfbsBroadNhdfadEzh239875UniPk.narrowPeak	5739	1.37e-110	5.89e-108
NeuHrn.specific.peaks	149	cistrome_epigenome	103.742	1.67995	3486	8	178	203	203	130	4407	33202	70513	cistrome_epigenome APL164 cells H3K27me3	APL164 cells	hematopoietic stem cell	H3K27me3	ATRA(48hr)	NA	Human_APL164-cells_H3K27me3_ATRA-48hr_Stunnenberg.bed	39984	1.81e-104	6.82e-102
NeuHrn.specific.peaks	495	encode_tfbs	102.518	2.42174	1329	9	66	437	437	171	1145	35359	73775	ChIP NHEK EZH2_(39875)	NHEK	NA	EZH2_(39875)	None	NA	wgEncodeAwgTfbsBroadNhekEzh239875UniPk.narrowPeak	7978	3.03e-103	1.01e-100
NeuHrn.specific.peaks	190	cistrome_epigenome	101.962	2.51381	1235	10	63	465	465	179	1024	35453	73896	cistrome_epigenome MCF-7 H3K9me3	MCF-7	breast	H3K9me3	E2(3hr)	NA	Human_MCF-7_H3K9me3_E2-3hr_Liu.bed	47408	1.09e-102	3.29e-100
NeuHrn.specific.peaks	1244	sheffield_dnase	92.0681	3.5536	680	11	19	657	657	229	396	36008	74524	Weak stem specific	NA	NA	NA	NA	NA	111.bed	16567	8.55e-93	2.34e-90
NeuHrn.specific.peaks	189	cistrome_epigenome	90.3243	2.59685	1031	12	50	525	525	196	825	35657	74095	cistrome_epigenome MCF-7 H3K9me3	MCF-7	breast	H3K9me3	DMSO(3hr)	NA	Human_MCF-7_H3K9me3_DMSO-3hr_Liu.bed	31814	4.74e-91	1.19e-88
NeuHrn.specific.peaks	498	encode_tfbs	89.3871	2.49014	1097	13	64	506	506	194	916	35591	74004	ChIP NHLF EZH2_(39875)	NHLF	NA	EZH2_(39875)	None	NA	wgEncodeAwgTfbsBroadNhlfEzh239875UniPk.narrowPeak	7030	4.1e-90	9.5e-88
NeuHrn.specific.peaks	371	codex	74.9188	3.18028	631	14	26	678	678	239	410	36057	74510	K562 erythrocytic leukaemia cells (ATCC CCL-243) were grown according to standar	Embryonic Stem Cell	NA	EZH2	NA	GSE32509	GSM831028_EZH2.bed	3205	1.21e-75	2.59e-73
NeuHrn.specific.peaks	178	cistrome_epigenome	69.0015	1.35619	6662	15	302	29	302	115	10534	30026	64386	cistrome_epigenome MCF-7 H3K4me1	MCF-7	breast	H3K4me1	DMSO(3hr)	NA	Human_MCF-7_H3K4me1_DMSO-3hr_Liu.bed	127623	9.97e-70	2e-67
NeuHrn.specific.peaks	474	encode_tfbs	53.457	2.59045	604	16	52	691	691	253	481	36084	74439	ChIP HSMMtube EZH2_(39875)	HSMMtube	NA	EZH2_(39875)	None	NA	wgEncodeAwgTfbsBroadHsmmtEzh239875UniPk.narrowPeak	2700	3.49e-54	6.57e-52
NeuHrn.specific.peaks	1032	encode_tfbs	52.4535	2.61259	584	17	49	700	700	255	461	36104	74459	ChIP NT2-D1 SUZ12	NT2-D1	NA	SUZ12	None	NA	wgEncodeAwgTfbsSydhNt2d1Suz12UcdUniPk.narrowPeak	3308	3.52e-53	6.24e-51
NeuHrn.specific.peaks	150	cistrome_epigenome	49.3836	1.66986	1613	18	183	374	374	192	2008	35075	72912	cistrome_epigenome APL164 cells H3K27me3	APL164 cells	hematopoietic stem cell	H3K27me3	No treatment	NA	Human_APL164-cells_H3K27me3_No-treatment_Stunnenberg.bed	15071	4.13e-50	6.92e-48
NeuHrn.specific.peaks	3003	ucsc_features	48.8706	1.69354	1518	19	173	394	394	195	1862	35170	73058	UCSC Genomic superdups	NA	NA	NA	NA	NA	genomicSuperDups.bed	51599	1.35e-49	2.14e-47
NeuHrn.specific.peaks	470	encode_tfbs	46.2289	2.10287	781	20	94	620	620	245	767	35907	74153	ChIP HMEC EZH2_(39875)	HMEC	NA	EZH2_(39875)	None	NA	wgEncodeAwgTfbsBroadHmecEzh239875UniPk.narrowPeak	4626	5.9e-47	8.89e-45
NeuHrn.specific.peaks	116	cistrome_cistrome	45.6308	2.01437	853	21	125	586	586	244	875	35835	74045	cistrome_cistrome T47D ESR1	T47D	breast	ESR1	full media	NA	Human_T47D_ESR1_full-media_Hurtado.bed	17642	2.34e-46	3.36e-44
NeuHrn.specific.peaks	813	encode_tfbs	43.3613	2.98599	392	22	30	818	818	290	270	36296	74650	ChIP H1-hESC SUZ12	H1-hESC	NA	SUZ12	None	NA	wgEncodeAwgTfbsSydhH1hescSuz12UcdUniPk.narrowPeak	4789	4.35e-44	5.96e-42
NeuHrn.specific.peaks	2525	sheffield_dnase	42.4358	2.40614	542	23	69	724	724	272	464	36146	74456	Weak stem and endothelial	NA	NA	NA	NA	NA	410.bed	9166	3.67e-43	4.8e-41
NeuHrn.specific.peaks	1197	sheffield_dnase	42.223	2.40901	538	24	68	728	728	273	460	36150	74460	Stem and SK-N-SH_RA	NA	NA	NA	NA	NA	1057.bed	4647	5.98e-43	7.51e-41
NeuHrn.specific.peaks	421	encode_segmentation	40.6923	1.30684	4717	25	311	132	311	156	7600	31971	67320	Enhancers Segments	H1hesc	NA	NA	NA	ENCODE segmentation	H1hesc_E.bed	52106	2.03e-41	2.45e-39
NeuHrn.specific.peaks	369	codex	34.8121	2.52162	406	26	62	806	806	298	331	36282	74589	K562 erythrocytic leukaemia cells (ATCC CCL-243) were grown according to standar	Erythrocytic leukaemia cells	NA	SUZ12	NA	GSE32509	GSM831021_SUZ12.bed	2804	1.54e-35	1.79e-33
NeuHrn.specific.peaks	1152	sheffield_dnase	32.9859	2.37996	426	27	72	792	792	297	368	36262	74552	Weak HepG2 specific	NA	NA	NA	NA	NA	1008.bed	23313	1.03e-33	1.15e-31
NeuHrn.specific.peaks	182	cistrome_epigenome	32.6228	1.53162	1463	28	227	407	407	221	1978	35225	72942	cistrome_epigenome MCF-7 H3K4me2	MCF-7	breast	H3K4me2	EtOH(6hr)	NA	Human_MCF-7_H3K4me2_EtOH-6hr_Barton.bed	36821	2.38e-33	2.56e-31
NeuHrn.specific.peaks	378	codex	27.0897	1.99002	510	29	130	741	741	300	527	36178	74393	K562 erythrocytic leukaemia cells (ATCC CCL-243) were grown according to standar	Embryonic Stem Cell	NA	SUZ12	NA	GSE32509	GSM831042_SUZ12.bed	2682	8.13e-28	8.45e-26
NeuHrn.specific.peaks	159	cistrome_epigenome	26.8151	1.68086	827	30	177	601	601	269	1014	35861	73906	cistrome_epigenome LnCaP H3K27me3	LnCaP	prostate	H3K27me3	R1881(16hr)	NA	Human_LnCaP_H3K27me3_R1881-16hr_Chinnaiyan.bed	11283	1.53e-27	1.54e-25
NeuHrn.specific.peaks	416	encode_segmentation	26	1.1558	25256	31	395	4	395	143	49187	11432	25733	Repressed Segments	GM12878	NA	NA	NA	ENCODE segmentation	Gm12878_R.bed	719258	1e-26	9.72e-25
NeuHrn.specific.peaks	2521	sheffield_dnase	25.1709	2.45769	303	32	65	879	879	325	253	36385	74667	sheffield_dnase	NA	NA	NA	NA	NA	406.bed	11952	6.75e-26	6.35e-24
NeuHrn.specific.peaks	2646	sheffield_dnase	24.5324	2.88574	228	33	32	950	950	338	162	36460	74758	Weak stem plus others	NA	NA	NA	NA	NA	559.bed	1181	2.94e-25	2.68e-23
NeuHrn.specific.peaks	181	cistrome_epigenome	24.1973	1.42157	1527	34	255	391	391	227	2221	35161	72699	cistrome_epigenome MCF-7 H3K4me2	MCF-7	breast	H3K4me2	E2(6hr)	NA	Human_MCF-7_H3K4me2_E2-6hr_Barton.bed	54266	6.35e-25	5.62e-23
NeuHrn.specific.peaks	177	cistrome_epigenome	23.4336	1.34717	2034	35	304	310	310	216	3128	34654	71792	cistrome_epigenome MCF-7 H3K27me3	MCF-7	breast	H3K27me3	E2(3hr)	NA	Human_MCF-7_H3K27me3_E2-3hr_Liu.bed	49075	3.68e-24	3.17e-22
NeuHrn.specific.peaks	2393	sheffield_dnase	22.2964	1.90341	466	36	139	766	766	314	503	36222	74417	Epithelial;Fibroblast;Brain;Hematopoietic;Primitive;Skin;Stem;Endothelial;Muscle	NA	NA	NA	NA	NA	251.bed	1651	5.05e-23	4.23e-21
NeuHrn.specific.peaks	1195	sheffield_dnase	22.0707	1.89582	466	37	142	766	766	315	505	36222	74415	Brain	NA	NA	NA	NA	NA	1055.bed	5748	8.5e-23	6.92e-21
NeuHrn.specific.peaks	468	encode_tfbs	20.6316	1.76247	536	38	161	729	729	309	625	36152	74295	ChIP HepG2 EZH2_(39875)	HepG2	NA	EZH2_(39875)	None	NA	wgEncodeAwgTfbsBroadHepg2Ezh239875UniPk.narrowPeak	3286	2.34e-21	1.85e-19
NeuHrn.specific.peaks	3002	ucsc_features	20.1459	1.16399	7274	39	389	17	389	148	13128	29414	61792	UCSC Evo CpG islands	NA	NA	NA	NA	NA	evoCpg.bed	129301	7.15e-21	5.52e-19
NeuHrn.specific.peaks	1216	sheffield_dnase	19.2836	1.89386	405	40	143	810	810	331	439	36283	74481	Weak	NA	NA	NA	NA	NA	1078.bed	13903	5.2e-20	3.92e-18
NeuHrn.specific.peaks	430	encode_segmentation	18.9244	1.13114	25465	41	406	2	406	150	49996	11223	24924	Repressed Segments	HeLa-S3	NA	NA	NA	ENCODE segmentation	Helas3_R.bed	1594290	1.19e-19	8.74e-18
NeuHrn.specific.peaks	472	encode_tfbs	18.2561	2.16826	276	42	88	901	901	344	261	36412	74659	ChIP HSMM EZH2_(39875)	HSMM	NA	EZH2_(39875)	None	NA	wgEncodeAwgTfbsBroadHsmmEzh239875UniPk.narrowPeak	1540	5.54e-19	3.98e-17
NeuHrn.specific.peaks	176	cistrome_epigenome	16.7895	1.36146	1318	43	296	442	442	260	1996	35370	72924	cistrome_epigenome MCF-7 H3K27me3	MCF-7	breast	H3K27me3	DMSO(3hr)	NA	Human_MCF-7_H3K27me3_DMSO-3hr_Liu.bed	31472	1.62e-17	1.14e-15
NeuHrn.specific.peaks	3007	ucsc_features	16.718	1.1407	8095	44	400	13	400	152	14897	28593	60023	UCSC Nested repeats	NA	NA	NA	NA	NA	nestedRepeats.bed	575600	1.91e-17	1.31e-15
NeuHrn.specific.peaks	435	encode_segmentation	16.2724	1.20634	3452	45	367	210	367	207	5939	33236	68981	Enhancers Segments	Hepg2	NA	NA	NA	ENCODE segmentation	Hepg2_E.bed	47879	5.34e-17	3.57e-15
NeuHrn.specific.peaks	239	codex	16.1833	1.18738	4145	46	376	184	376	202	7258	32543	67662	Acute myelomonocytic leukaemia cell line carrying inv(16) translocation (CBFbeta	Leukaemia cell	NA	CBFB	NA	GSE46044	GSM1122302_CBFB.bed	18365	6.56e-17	4.29e-15
NeuHrn.specific.peaks	444	encode_segmentation	14.2516	1.10766	23625	47	420	6	420	158	46463	13063	28457	Repressed Segments	Huvec	NA	NA	NA	ENCODE segmentation	Huvec_R.bed	1593561	5.6e-15	3.59e-13
NeuHrn.specific.peaks	2877	sheffield_dnase	12.9735	1.36736	966	48	274	547	547	290	1453	35722	73467	Weak Huh specific	NA	NA	NA	NA	NA	860.bed	113875	1.06e-13	6.67e-12
NeuHrn.specific.peaks	1242	sheffield_dnase	12.8336	3.85295	81	49	17	1193	1193	420	43	36607	74877	Hematopoietic;Stem;Brain	NA	NA	NA	NA	NA	1107.bed	283	1.47e-13	9.02e-12
NeuHrn.specific.peaks	2218	sheffield_dnase	12.2359	1.88426	252	50	145	928	928	374	274	36436	74646	Prostate Cancer	NA	NA	NA	NA	NA	2279.bed	9540	5.81e-13	3.5e-11
NeuHrn.specific.peaks	2237	sheffield_dnase	11.9642	2.29736	156	51	82	1039	1039	391	139	36532	74781	Liver;Brain	NA	NA	NA	NA	NA	2303.bed	1230	1.09e-12	6.41e-11
NeuHrn.specific.peaks	2800	sheffield_dnase	11.7591	1.96614	216	52	132	968	968	384	225	36472	74695	Primitive;Hematopoietic;Stem;Prostate;Brain	NA	NA	NA	NA	NA	757.bed	1387	1.74e-12	1.01e-10
NeuHrn.specific.peaks	2395	sheffield_dnase	11.2014	4.5435	60	53	11	1267	1267	444	27	36628	74893	Stem	NA	NA	NA	NA	NA	253.bed	574	6.29e-12	3.57e-10
NeuHrn.specific.peaks	1235	sheffield_dnase	11.1518	2.0062	194	54	126	989	989	390	198	36494	74722	Stem;Colon;Liver	NA	NA	NA	NA	NA	110.bed	2519	7.05e-12	3.93e-10
NeuHrn.specific.peaks	2590	sheffield_dnase	11.115	Inf	23	55	1	1598	1598	551	0	36665	74920	Epithelial;Fibroblast;Hematopoietic;Skin;Stem;Brain;Endothelial;Prostate;Mammary	NA	NA	NA	NA	NA	488.bed	30	7.67e-12	4.2e-10
NeuHrn.specific.peaks	1473	sheffield_dnase	10.8229	3.4539	76	56	20	1215	1215	430	45	36612	74875	Hematopoietic;Primitive;Fibroblast;Stem;Liver;Epithelial;Endothelial;Bone;Brain	NA	NA	NA	NA	NA	1374.bed	197	1.5e-11	8.09e-10
NeuHrn.specific.peaks	2917	sheffield_dnase	10.4022	1.98294	185	57	131	1002	1002	397	191	36503	74729	sheffield_dnase	NA	NA	NA	NA	NA	908.bed	15404	3.96e-11	2.09e-09
NeuHrn.specific.peaks	22	cistrome_cistrome	8.79649	1.18296	2106	58	377	303	377	246	3668	34582	71252	cistrome_cistrome HepG2 liver cells FoxA2	HepG2 liver cells	liver	FoxA2	No treatment	NA	Human_HepG2-liver-cells_FoxA2_No-treatment_Wadelius.bed	9115	1.6e-09	8.3e-08
NeuHrn.specific.peaks	2929	sheffield_dnase	8.63135	2.07679	135	59	95	1067	1067	407	133	36553	74787	Epithelial;Fibroblast;Muscle;Brain;Hematopoietic;Primitive;Skin;Stem;Endothelial	NA	NA	NA	NA	NA	92.bed	355	2.34e-09	1.19e-07
NeuHrn.specific.peaks	1617	sheffield_dnase	8.56227	1.6862	238	60	175	940	940	392	289	36450	74631	Weak Ostoblast	NA	NA	NA	NA	NA	1524.bed	1354	2.74e-09	1.38e-07
NeuHrn.specific.peaks	2477	sheffield_dnase	8.01894	2.65822	78	61	47	1203	1203	437	60	36610	74860	Stem;Brain	NA	NA	NA	NA	NA	353.bed	385	9.57e-09	4.73e-07
NeuHrn.specific.peaks	1247	sheffield_dnase	7.89436	2.11797	117	62	93	1102	1102	419	113	36571	74807	Complex tissue specific	NA	NA	NA	NA	NA	1113.bed	361	1.28e-08	6.2e-07
NeuHrn.specific.peaks	1340	sheffield_dnase	7.75256	2.34804	93	63	75	1158	1158	432	81	36595	74839	Primitive;Hematopoietic;Endothelial	NA	NA	NA	NA	NA	1225.bed	1768	1.77e-08	8.42e-07
NeuHrn.specific.peaks	1324	sheffield_dnase	7.74714	2.55599	80	64	56	1195	1195	438	64	36608	74856	sheffield_dnase	NA	NA	NA	NA	NA	1208.bed	4604	1.79e-08	8.42e-07
NeuHrn.specific.peaks	2565	sheffield_dnase	7.08601	1.99515	119	65	129	1096	1096	430	122	36569	74798	Brain;Primitive;Hematopoietic;Stem;Colon;Liver;Epithelial;Endothelial;Fibroblast	NA	NA	NA	NA	NA	452.bed	319	8.2e-08	3.8e-06
NeuHrn.specific.peaks	2804	sheffield_dnase	7.05058	2.31387	86	66	77	1181	1181	441	76	36602	74844	Liver;Brain;Hematopoietic	NA	NA	NA	NA	NA	760.bed	628	8.9e-08	4.06e-06
NeuHrn.specific.peaks	456	encode_tfbs	6.73927	1.41523	380	67	256	825	825	383	550	36308	74370	ChIP Dnd41 EZH2_(39875)	Dnd41	NA	EZH2_(39875)	None	NA	wgEncodeAwgTfbsBroadDnd41Ezh239875UniPk.narrowPeak	1732	1.82e-07	8.19e-06
NeuHrn.specific.peaks	1194	sheffield_dnase	6.61607	1.48181	296	68	235	886	886	396	409	36392	74511	Weak SK-N-SH_RA specific	NA	NA	NA	NA	NA	1054.bed	1361	2.42e-07	1.07e-05
NeuHrn.specific.peaks	2011	sheffield_dnase	6.45405	3.79531	39	69	18	1418	1418	502	21	36649	74899	Epithelial;Fibroblast;Brain;Hematopoietic;Primitive;Stem;Endothelial;Muscle;Colo	NA	NA	NA	NA	NA	201.bed	120	3.52e-07	1.53e-05
NeuHrn.specific.peaks	1413	sheffield_dnase	6.15537	5.51675	27	70	10	1541	1541	540	10	36661	74910	Hematopoietic;Primitive;Fibroblast;Stem;Epithelial;Muscle;Liver;Endothelial;Pros	NA	NA	NA	NA	NA	1313.bed	80	6.99e-07	3.01e-05
NeuHrn.specific.peaks	1290	sheffield_dnase	6.14555	8.58091	21	71	6	1630	1630	569	5	36667	74915	Fibroblast;Brain;Primitive;Stem;Epithelial;Muscle;Liver;Endothelial;Skin;Bone	NA	NA	NA	NA	NA	1165.bed	137	7.15e-07	3.03e-05
NeuHrn.specific.peaks	2566	sheffield_dnase	6.0852	2.00441	99	72	127	1134	1134	444	101	36589	74819	Primitive;Hematopoietic;Stem;Liver;Prostate;Brain	NA	NA	NA	NA	NA	453.bed	327	8.22e-07	3.44e-05
NeuHrn.specific.peaks	1512	sheffield_dnase	5.68005	2.76195	50	73	40	1333	1333	482	37	36638	74883	Epithelial;Fibroblast;Muscle;Brain;Hematopoietic;Primitive;Skin;Stem;Endothelial	NA	NA	NA	NA	NA	1413.bed	119	2.09e-06	8.62e-05
NeuHrn.specific.peaks	158	cistrome_epigenome	5.59082	1.3089	492	74	310	748	748	377	770	36196	74150	cistrome_epigenome LnCaP H3K27me3	LnCaP	prostate	H3K27me3	EtOH(16hr)	NA	Human_LnCaP_H3K27me3_EtOH-16hr_Chinnaiyan.bed	9193	2.57e-06	0.000104426
NeuHrn.specific.peaks	2002	sheffield_dnase	5.5428	2.2359	70	75	85	1235	1235	465	64	36618	74856	Primitive;Stem;Colon;Liver;Epithelial;Prostate;Brain;Hematopoietic	NA	NA	NA	NA	NA	1995.bed	284	2.87e-06	0.000115079
NeuHrn.specific.peaks	1295	sheffield_dnase	5.41855	1.82882	110	76	154	1114	1114	448	123	36578	74797	Fibroblast;Brain;Hematopoietic;Primitive;Stem;Epithelial;Muscle;Colon;Cervix;Liv	NA	NA	NA	NA	NA	1170.bed	330	3.81e-06	0.000151177
NeuHrn.specific.peaks	386	codex	5.35156	1.20866	917	77	365	563	563	335	1556	35771	73364	codex Embryonic Stem Cell SMC1A	Embryonic Stem Cell	NA	SMC1A	NA	GSE36578	GSM897120_SMC1.bed	4560	4.45e-06	0.000174103
NeuHrn.specific.peaks	1374	sheffield_dnase	5.26145	1.80149	111	78	158	1111	1111	449	126	36577	74794	Primitive;Liver;Epithelial;Endothelial;Muscle;Stem;Prostate;Bone;Fibroblast;Brai	NA	NA	NA	NA	NA	1260.bed	400	5.48e-06	0.000208896
NeuHrn.specific.peaks	417	encode_segmentation	5.2613	1.07413	7162	79	448	18	448	182	13802	29526	61118	Transcribed Segments	GM12878	NA	NA	NA	ENCODE segmentation	Gm12878_T.bed	621374	5.48e-06	0.000208896
NeuHrn.specific.peaks	2959	sheffield_dnase	5.20634	1.93696	90	80	136	1168	1168	461	95	36598	74825	Brain;Primitive;Hematopoietic;Stem;Liver;Epithelial;Endothelial;Prostate;Mammary	NA	NA	NA	NA	NA	952.bed	290	6.22e-06	0.000234115
NeuHrn.specific.peaks	1569	sheffield_dnase	5.10463	3.15035	37	81	28	1434	1434	514	24	36651	74896	Ostoblast and Fibroblasts	NA	NA	NA	NA	NA	1474.bed	238	7.86e-06	0.000292241
NeuHrn.specific.peaks	1243	sheffield_dnase	5.05281	2.56778	49	82	55	1338	1338	492	39	36639	74881	Stem;Liver;Brain	NA	NA	NA	NA	NA	1108.bed	345	8.85e-06	0.000325259
NeuHrn.specific.peaks	3001	ucsc_features	4.88454	1.07749	5762	83	445	44	445	191	11045	30926	63875	UCSC CpG islands	NA	NA	NA	NA	NA	cpgIslandExt.bed	28691	1.3e-05	0.000473406
NeuHrn.specific.peaks	1291	sheffield_dnase	4.86059	2.41538	52	84	67	1320	1320	490	44	36636	74876	Epithelial;Brain;Primitive;Hematopoietic;Stem;Fibroblast;Colon;Liver;Endothelial	NA	NA	NA	NA	NA	1166.bed	169	1.38e-05	0.000494293
NeuHrn.specific.peaks	1257	sheffield_dnase	4.79579	2.81863	40	85	37	1409	1409	510	29	36648	74891	Primitive;Hematopoietic;Stem;Liver;Endothelial;Prostate;Bone;Brain	NA	NA	NA	NA	NA	1125.bed	399	1.6e-05	0.00056708
NeuHrn.specific.peaks	1214	sheffield_dnase	4.74915	2.3548	53	86	74	1315	1315	492	46	36635	74874	Liver	NA	NA	NA	NA	NA	1076.bed	1260	1.78e-05	0.000624037
NeuHrn.specific.peaks	1209	sheffield_dnase	4.74384	2.66283	43	87	46	1384	1384	506	33	36645	74887	Epithelial;Fibroblast;Brain;Hematopoietic;Primitive;Stem;Endothelial;Muscle;Colo	NA	NA	NA	NA	NA	1071.bed	134	1.8e-05	0.000624451
NeuHrn.specific.peaks	183	cistrome_epigenome	4.66529	1.06983	6884	88	452	23	452	188	13303	29804	61617	cistrome_epigenome MCF-7 H3K4me3	MCF-7	breast	H3K4me3	DMSO(3hr)	NA	Human_MCF-7_H3K4me3_DMSO-3hr_Liu.bed	41328	2.16e-05	0.000739745
NeuHrn.specific.peaks	2888	sheffield_dnase	4.60705	2.56906	44	89	54	1377	1377	507	35	36644	74885	Primitive;Hematopoietic;Stem;Liver;Endothelial;Prostate;Brain	NA	NA	NA	NA	NA	871.bed	226	2.47e-05	0.000836399
NeuHrn.specific.peaks	202	cistrome_epigenome	4.5802	1.12364	1998	90	409	321	409	273	3653	34690	71267	cistrome_epigenome T47D H3K4me1	T47D	breast	H3K4me1	E2(45min-3hr)	NA	Human_T47D_H3K4me1_E2-45min-3hr_Liu.bed	35778	2.63e-05	0.000879857
NeuHrn.specific.peaks	1461	sheffield_dnase	4.4763	2.15336	59	91	89	1277	1277	486	56	36629	74864	Primitive;Hematopoietic;Stem;Liver;Prostate;Brain	NA	NA	NA	NA	NA	1361.bed	435	3.34e-05	0.00110538
NeuHrn.specific.peaks	2519	sheffield_dnase	4.43138	2.25663	53	92	83	1315	1315	497	48	36635	74872	Stem;Muscle;Fibroblast;Bone;Brain	NA	NA	NA	NA	NA	403.bed	224	3.7e-05	0.00121252
NeuHrn.specific.peaks	1321	sheffield_dnase	4.39047	1.65258	118	93	187	1097	1097	459	146	36570	74774	Primitive;Hematopoietic;Stem;Liver;Endothelial;Bone;Fibroblast;Brain	NA	NA	NA	NA	NA	1205.bed	380	4.07e-05	0.00131797
NeuHrn.specific.peaks	2864	sheffield_dnase	4.04437	1.36221	257	94	275	919	919	429	386	36431	74534	Epithelial;Fibroblast;Brain;Hematopoietic;Primitive;Stem;Endothelial;Muscle;Colo	NA	NA	NA	NA	NA	84.bed	774	9.03e-05	0.00289305
NeuHrn.specific.peaks	2725	sheffield_dnase	4.03743	1.59614	121	95	201	1093	1093	463	155	36567	74765	Complex tissue specific	NA	NA	NA	NA	NA	657.bed	439	9.17e-05	0.00290875
NeuHrn.specific.peaks	2640	sheffield_dnase	4.02718	2.37485	43	96	73	1384	1384	518	37	36645	74883	Hematopoietic;Stem;Brain	NA	NA	NA	NA	NA	553.bed	185	9.39e-05	0.00294713
NeuHrn.specific.peaks	1158	sheffield_dnase	3.97742	2.29895	45	97	79	1367	1367	514	40	36643	74880	Stem;Liver;Brain	NA	NA	NA	NA	NA	1014.bed	295	0.000105337	0.00327088
NeuHrn.specific.peaks	1298	sheffield_dnase	3.95748	1.90396	68	98	138	1240	1240	492	73	36620	74847	Brain;Primitive;Hematopoietic;Stem;Liver;Epithelial;Endothelial;Prostate;Muscle;	NA	NA	NA	NA	NA	1174.bed	296	0.000110285	0.00338957
NeuHrn.specific.peaks	1978	sheffield_dnase	3.84618	2.69706	33	99	44	1469	1469	537	25	36655	74895	Brain;Primitive;Fibroblast;Stem;Endothelial;Muscle;Skin;Bone	NA	NA	NA	NA	NA	1966.bed	149	0.000142501	0.0043355
NeuHrn.specific.peaks	2574	sheffield_dnase	3.79902	1.56577	121	100	204	1093	1093	466	158	36567	74762	sheffield_dnase	NA	NA	NA	NA	NA	466.bed	8903	0.000158848	0.00478451
NeuHrn.specific.peaks	196	cistrome_epigenome	3.78341	1.37388	225	101	271	954	954	442	335	36463	74585	cistrome_epigenome NB4 cells H3K27me3	NB4 cells	hematopoietic stem cell	H3K27me3	No treatment	NA	Human_NB4-cells_H3K27me3_No-treatment_Stunnenberg.bed	2918	0.000164659	0.00491043
NeuHrn.specific.peaks	2484	sheffield_dnase	3.75587	1.52215	134	102	228	1069	1069	466	180	36554	74740	sheffield_dnase	NA	NA	NA	NA	NA	368.bed	10125	0.000175442	0.0051807
NeuHrn.specific.peaks	1612	sheffield_dnase	3.65424	2.5933	33	103	51	1469	1469	541	26	36655	74894	Epithelial;Brain;Hematopoietic;Stem;Colon;Cervix;Liver;Endothelial;Mammary;Muscl	NA	NA	NA	NA	NA	152.bed	334	0.0002217	0.0064831
NeuHrn.specific.peaks	1407	sheffield_dnase	3.58296	2.13636	46	104	90	1357	1357	517	44	36642	74876	Hematopoietic	NA	NA	NA	NA	NA	1306.bed	297	0.000261239	0.00749382
NeuHrn.specific.peaks	2534	sheffield_dnase	3.58296	2.13636	46	104	90	1357	1357	517	44	36642	74876	Brain;Hematopoietic;Primitive;Stem;Fibroblast;Colon;Liver;Epithelial;Endothelial	NA	NA	NA	NA	NA	422.bed	186	0.000261239	0.00749382
NeuHrn.specific.peaks	1623	sheffield_dnase	3.49587	2.66493	30	106	45	1499	1499	550	23	36658	74897	Epithelial;Fibroblast;Brain;Hematopoietic;Stem;Endothelial;Muscle;Colon;Cervix;L	NA	NA	NA	NA	NA	153.bed	256	0.00031925	0.00907151
NeuHrn.specific.peaks	2526	sheffield_dnase	3.47718	1.75533	73	107	162	1225	1225	498	85	36615	74835	Stem;Liver	NA	NA	NA	NA	NA	412.bed	803	0.000333288	0.0093819
NeuHrn.specific.peaks	1282	sheffield_dnase	3.46362	1.59703	100	108	200	1132	1132	480	128	36588	74792	Hematopoietic;Endothelial;Bone;Fibroblast;Brain	NA	NA	NA	NA	NA	1157.bed	418	0.00034386	0.00958987
NeuHrn.specific.peaks	1378	sheffield_dnase	3.44258	1.88404	59	109	146	1277	1277	511	64	36629	74856	Stem and SK-N-SH_RA	NA	NA	NA	NA	NA	1264.bed	161	0.000360928	0.00997352
NeuHrn.specific.peaks	1326	sheffield_dnase	3.36139	2.53347	31	110	61	1489	1489	553	25	36657	74895	Stem;Colon;Liver	NA	NA	NA	NA	NA	1210.bed	509	0.000435118	0.0119143
NeuHrn.specific.peaks	385	codex	3.32424	1.1608	807	111	391	610	610	371	1424	35881	73496	codex Embryonic Stem Cell SMC3	Embryonic Stem Cell	NA	SMC3	NA	GSE36578	GSM897119_SMC3.bed	4240	0.000473981	0.0128615
NeuHrn.specific.peaks	2975	sheffield_dnase	3.24558	2.30683	35	112	78	1450	1450	547	31	36653	74889	Brain;Primitive;Hematopoietic;Stem;Muscle;Fibroblast;Colon;Liver;Epithelial;Endo	NA	NA	NA	NA	NA	973.bed	209	0.000568088	0.0152775
NeuHrn.specific.peaks	1301	sheffield_dnase	3.16028	1.67022	76	113	182	1215	1215	503	93	36612	74827	Weak endothelial	NA	NA	NA	NA	NA	1179.bed	2132	0.000691383	0.0184287
NeuHrn.specific.peaks	1368	sheffield_dnase	3.15382	1.29924	256	114	315	922	922	450	403	36432	74517	SK-N-SH_RA	NA	NA	NA	NA	NA	1255.bed	2013	0.000701743	0.0185408
NeuHrn.specific.peaks	2475	sheffield_dnase	3.14161	4.08543	16	115	12	1732	1732	620	8	36672	74912	Hematopoietic;Stem	NA	NA	NA	NA	NA	351.bed	226	0.000721761	0.0189039
NeuHrn.specific.peaks	2025	sheffield_dnase	3.1301	2.32495	33	116	76	1469	1469	554	29	36655	74891	Stem	NA	NA	NA	NA	NA	203.bed	270	0.000741147	0.0192443
NeuHrn.specific.peaks	480	encode_tfbs	3.02936	1.44439	130	117	247	1074	1074	479	184	36558	74736	ChIP K562 EZH2_(39875)	K562	NA	EZH2_(39875)	None	NA	wgEncodeAwgTfbsBroadK562Ezh239875UniPk.narrowPeak	1685	0.00093462	0.0240605
NeuHrn.specific.peaks	1331	sheffield_dnase	3.00319	1.54947	94	118	208	1151	1151	492	124	36594	74796	Epithelial;Fibroblast;Brain;Hematopoietic;Primitive;Stem;Endothelial;Muscle;Colo	NA	NA	NA	NA	NA	1216.bed	287	0.00099269	0.025321
NeuHrn.specific.peaks	2876	sheffield_dnase	2.99983	1.62669	78	119	195	1203	1203	506	98	36610	74822	Stem plus others	NA	NA	NA	NA	NA	86.bed	290	0.0010004	0.025321
NeuHrn.specific.peaks	2916	sheffield_dnase	2.92588	1.36859	166	120	273	1031	1031	475	248	36522	74672	Medullo and SK-N-SH_RA	NA	NA	NA	NA	NA	905.bed	4884	0.0011861	0.0295251
NeuHrn.specific.peaks	1211	sheffield_dnase	2.92379	1.88623	48	121	144	1346	1346	537	52	36640	74868	Brain;Primitive;Hematopoietic;Stem;Muscle;Fibroblast;Colon;Epithelial;Liver;Endo	NA	NA	NA	NA	NA	1073.bed	158	0.00119182	0.0295251
NeuHrn.specific.peaks	3005	ucsc_features	2.9223	1.0414	13083	122	465	10	465	199	26023	23605	48897	UCSC LaminB1 Lads	NA	NA	NA	NA	NA	laminB1Lads.bed	1302	0.0011959	0.0295251
NeuHrn.specific.peaks	2861	sheffield_dnase	2.9124	2.25444	32	123	84	1478	1478	562	29	36656	74891	Endothelial	NA	NA	NA	NA	NA	836.bed	419	0.00122348	0.0297256
NeuHrn.specific.peaks	2759	sheffield_dnase	2.9123	9.19119	9	124	5	1938	1938	689	2	36679	74918	Brain;Hematopoietic	NA	NA	NA	NA	NA	702.bed	168	0.00122376	0.0297256
NeuHrn.specific.peaks	1063	encode_tfbs	2.88785	1.06253	4272	125	456	173	456	251	8267	32416	66653	ChIP H1-hESC CTCF	H1-hESC	NA	CTCF	None	NA	wgEncodeAwgTfbsUtaH1hescCtcfUniPk.narrowPeak	43247	0.00129464	0.0310394
NeuHrn.specific.peaks	2437	sheffield_dnase	2.88657	1.55979	87	126	206	1176	1176	503	114	36601	74806	Epithelial;Fibroblast;Brain;Hematopoietic;Primitive;Stem;Endothelial;Muscle;Colo	NA	NA	NA	NA	NA	31.bed	274	0.00129846	0.0310394
NeuHrn.specific.peaks	2103	sheffield_dnase	2.84108	2.38349	28	127	70	1523	1523	573	24	36660	74896	Primitive;Hematopoietic;Stem;Colon;Epithelial;Cervix;Liver;Prostate;Mammary;Skin	NA	NA	NA	NA	NA	2132.bed	116	0.00144185	0.0341956
NeuHrn.specific.peaks	2478	sheffield_dnase	2.81532	1.39983	139	128	263	1062	1062	484	203	36549	74717	Stem	NA	NA	NA	NA	NA	354.bed	4735	0.00152996	0.0360019
NeuHrn.specific.peaks	2727	sheffield_dnase	2.8105	1.60125	76	129	198	1215	1215	514	97	36612	74823	sheffield_dnase	NA	NA	NA	NA	NA	660.bed	7075	0.00154705	0.0361218
NeuHrn.specific.peaks	2601	sheffield_dnase	2.79166	2.5805	24	130	53	1580	1580	588	19	36664	74901	Stem	NA	NA	NA	NA	NA	5.bed	330	0.00161563	0.0374328
NeuHrn.specific.peaks	1330	sheffield_dnase	2.78379	1.41358	130	131	259	1074	1074	488	188	36558	74732	Hematopoietic;Primitive;Stem;Fibroblast;Colon;Liver;Epithelial;Endothelial;Muscl	NA	NA	NA	NA	NA	1215.bed	415	0.00164518	0.0378267
NeuHrn.specific.peaks	1294	sheffield_dnase	2.77541	2.04318	37	132	96	1434	1434	554	37	36651	74883	Epithelial;Fibroblast;Brain;Hematopoietic;Primitive;Stem;Endothelial;Muscle;Colo	NA	NA	NA	NA	NA	1169.bed	268	0.00167723	0.0382713
NeuHrn.specific.peaks	2976	sheffield_dnase	2.75996	2.17928	32	133	87	1478	1478	566	30	36656	74890	Primitive;Liver;Endothelial;Muscle;Bone;Fibroblast	NA	NA	NA	NA	NA	974.bed	219	0.00173798	0.0393593
NeuHrn.specific.peaks	2606	sheffield_dnase	2.69524	1.94593	40	134	134	1409	1409	559	42	36648	74878	Primitive;Stem;Liver	NA	NA	NA	NA	NA	505.bed	275	0.00201726	0.0453433
NeuHrn.specific.peaks	1302	sheffield_dnase	2.68273	1.51582	89	135	230	1171	1171	512	120	36599	74800	sheffield_dnase	NA	NA	NA	NA	NA	1180.bed	9569	0.00207621	0.0463226
NeuHrn.specific.peaks	1286	sheffield_dnase	2.66474	1.67957	60	136	179	1267	1267	527	73	36628	74847	Fibroblast;Brain;Primitive;Hematopoietic;Stem;Epithelial;Muscle;Colon;Liver;Endo	NA	NA	NA	NA	NA	1161.bed	196	0.00216402	0.0479267
NeuHrn.specific.peaks	1212	sheffield_dnase	2.61749	2.29831	27	137	80	1541	1541	586	24	36661	74896	Fibroblast;Primitive;Brain;Epithelial;Endothelial;Muscle;Stem;Bone	NA	NA	NA	NA	NA	1074.bed	180	0.00241271	0.0530444
NeuHrn.specific.peaks	3000	ucsc_features	2.60667	1.05001	30859	138	461	1	461	200	62520	5829	12400	UCSC coriellDelDup table	NA	NA	NA	NA	NA	coriellDelDup.bed	957	0.00247361	0.0539891
NeuHrn.specific.peaks	2814	sheffield_dnase	2.58087	2.19432	29	139	86	1512	1512	579	27	36659	74893	Hematopoietic	NA	NA	NA	NA	NA	772.bed	514	0.00262499	0.0568812
NeuHrn.specific.peaks	2684	sheffield_dnase	2.5143	1.53272	78	140	210	1203	1203	518	104	36610	74816	SK-N-SH_RA and Medullo specific	NA	NA	NA	NA	NA	605.bed	358	0.00305985	0.0657619
NeuHrn.specific.peaks	437	encode_segmentation	2.51166	1.03808	24893	141	466	5	466	204	50219	11795	24701	Repressed Segments	Hepg2	NA	NA	NA	ENCODE segmentation	Hepg2_R.bed	346815	0.0030785	0.0657619
NeuHrn.specific.peaks	1250	sheffield_dnase	2.46744	2.82837	18	142	36	1690	1690	623	13	36670	74907	Stem;Epithelial;Brain;Fibroblast;Muscle;Colon;Liver;Hematopoietic	NA	NA	NA	NA	NA	1116.bed	122	0.00340848	0.0722982
NeuHrn.specific.peaks	2432	sheffield_dnase	2.40566	1.58124	65	143	202	1249	1249	531	84	36623	74836	Stem plus others	NA	NA	NA	NA	NA	301.bed	284	0.0039295	0.0827667
NeuHrn.specific.peaks	1280	sheffield_dnase	2.39848	1.56131	68	144	205	1240	1240	530	89	36620	74831	Brain;Stem	NA	NA	NA	NA	NA	1155.bed	409	0.00399501	0.0831913
NeuHrn.specific.peaks	1408	sheffield_dnase	2.39741	1.8531	39	145	152	1418	1418	572	43	36649	74877	Brain;Hematopoietic;Primitive;Stem;Liver;Endothelial;Prostate	NA	NA	NA	NA	NA	1307.bed	181	0.00400489	0.0831913
NeuHrn.specific.peaks	1322	sheffield_dnase	2.34348	1.81616	40	146	156	1409	1409	570	45	36648	74875	Brain;Stem;Liver	NA	NA	NA	NA	NA	1206.bed	156	0.00453438	0.0935448
NeuHrn.specific.peaks	1147	sheffield_dnase	2.32219	1.61764	57	147	197	1289	1289	544	72	36631	74848	Fibroblast;Brain;Primitive;Hematopoietic;Stem;Epithelial;Muscle;Liver;Endothelia	NA	NA	NA	NA	NA	1001.bed	188	0.00476226	0.0975777
NeuHrn.specific.peaks	1157	sheffield_dnase	2.22506	3.31917	13	148	23	1802	1802	658	8	36675	74912	Liver	NA	NA	NA	NA	NA	1013.bed	799	0.00595577	0.120395
NeuHrn.specific.peaks	2513	sheffield_dnase	2.22506	3.31917	13	148	23	1802	1802	658	8	36675	74912	Epithelial;Fibroblast;Muscle;Brain;Primitive;Hematopoietic;Skin;Endothelial;Colo	NA	NA	NA	NA	NA	398.bed	95	0.00595577	0.120395
NeuHrn.specific.peaks	2438	sheffield_dnase	2.218	1.51609	69	150	229	1238	1238	539	93	36619	74827	Stem	NA	NA	NA	NA	NA	311.bed	1472	0.00605344	0.121553
NeuHrn.specific.peaks	366	codex	2.16394	1.24933	209	151	341	973	973	488	342	36479	74578	K562 erythrocytic leukaemia cells (ATCC CCL-243) were grown according to standar	Erythrocytic leukaemia cells	NA	RNF2	NA	GSE32509	GSM831017_RNF2.bed	4105	0.00685587	0.136754
NeuHrn.specific.peaks	2923	sheffield_dnase	2.15133	1.47366	75	152	239	1221	1221	537	104	36613	74816	Fibroblast;Brain;Primitive;Hematopoietic;Stem;Epithelial;Muscle;Colon;Liver;Endo	NA	NA	NA	NA	NA	914.bed	305	0.00705775	0.139855
NeuHrn.specific.peaks	1254	sheffield_dnase	2.1289	2.13164	24	153	92	1580	1580	608	23	36664	74897	Epithelial;Fibroblast;Brain;Primitive;Hematopoietic;Stem;Endothelial;Muscle;Colo	NA	NA	NA	NA	NA	1122.bed	133	0.00743184	0.145738
NeuHrn.specific.peaks	2962	sheffield_dnase	2.12776	1.3756	105	154	270	1130	1130	518	156	36583	74764	sheffield_dnase	NA	NA	NA	NA	NA	958.bed	9541	0.0074514	0.145738
NeuHrn.specific.peaks	1492	sheffield_dnase	2.11834	4.08493	10	155	13	1904	1904	691	5	36678	74915	Fibroblast;Muscle;Brain;Skin;Bone	NA	NA	NA	NA	NA	1395.bed	134	0.00761489	0.147975
NeuHrn.specific.peaks	2518	sheffield_dnase	2.11097	2.04287	26	156	97	1560	1560	604	26	36662	74894	Brain;Hematopoietic;Stem;Colon;Liver;Endothelial;Prostate	NA	NA	NA	NA	NA	402.bed	282	0.00774524	0.149543
NeuHrn.specific.peaks	2683	sheffield_dnase	2.10153	1.38578	99	157	266	1134	1134	519	146	36589	74774	Weak ubiquitous	NA	NA	NA	NA	NA	604.bed	312	0.00791526	0.151852
NeuHrn.specific.peaks	1409	sheffield_dnase	2.09871	2.78537	15	158	39	1751	1751	649	11	36673	74909	Hematopoietic	NA	NA	NA	NA	NA	1308.bed	340	0.00796692	0.151876
NeuHrn.specific.peaks	2685	sheffield_dnase	2.06953	1.53246	60	159	211	1267	1267	546	80	36628	74840	Liver;Brain	NA	NA	NA	NA	NA	606.bed	2873	0.00852057	0.161409
NeuHrn.specific.peaks	1253	sheffield_dnase	2.04935	2.04284	25	160	98	1568	1568	609	25	36663	74895	Fibroblast;Brain;Hematopoietic;Primitive;Stem;Epithelial;Muscle;Colon;Liver;Endo	NA	NA	NA	NA	NA	1120.bed	297	0.00892594	0.168031
NeuHrn.specific.peaks	2187	sheffield_dnase	2.02985	1.46546	71	161	240	1231	1231	544	99	36617	74821	Stem;Mammary;Brain	NA	NA	NA	NA	NA	2240.bed	377	0.00933583	0.174655
NeuHrn.specific.peaks	2424	sheffield_dnase	1.95894	1.60043	47	162	199	1351	1351	571	60	36641	74860	Epithelial;Fibroblast;Brain;Hematopoietic;Primitive;Skin;Stem;Endothelial;Muscle	NA	NA	NA	NA	NA	294.bed	287	0.0109916	0.204363
NeuHrn.specific.peaks	451	encode_segmentation	1.94544	1.03193	25334	163	472	3	472	213	51228	11354	23692	Repressed Segments	K562	NA	NA	NA	ENCODE segmentation	K562_R.bed	459545	0.0113386	0.209521
NeuHrn.specific.peaks	1210	sheffield_dnase	1.89684	1.64242	41	164	189	1404	1404	586	51	36647	74869	Epithelial;Brain;Primitive;Hematopoietic;Fibroblast;Stem;Colon;Cervix;Liver;Endo	NA	NA	NA	NA	NA	1072.bed	287	0.0126811	0.232899
NeuHrn.specific.peaks	2853	sheffield_dnase	1.86188	1.61899	42	165	196	1393	1393	585	53	36646	74867	Liver;Brain	NA	NA	NA	NA	NA	822.bed	471	0.0137443	0.250895
NeuHrn.specific.peaks	1472	sheffield_dnase	1.85036	1.43032	70	166	252	1235	1235	551	100	36618	74820	Complex tissue specific	NA	NA	NA	NA	NA	1373.bed	229	0.0141138	0.256088
NeuHrn.specific.peaks	1329	sheffield_dnase	1.84291	1.70244	35	167	167	1450	1450	595	42	36653	74878	Fibroblast;Muscle;Hematopoietic;Primitive;Brain;Stem;Epithelial;Endothelial;Live	NA	NA	NA	NA	NA	1214.bed	131	0.0143578	0.257837
NeuHrn.specific.peaks	2260	sheffield_dnase	1.8422	1.53233	51	168	212	1326	1326	569	68	36637	74852	Epithelial;Fibroblast;Muscle;Brain;Hematopoietic;Primitive;Skin;Stem;Endothelial	NA	NA	NA	NA	NA	233.bed	185	0.0143814	0.257837
NeuHrn.specific.peaks	1299	sheffield_dnase	1.82241	1.39161	79	169	265	1198	1198	544	116	36609	74804	Primitive;Brain;Stem;Fibroblast;Colon;Liver;Epithelial;Endothelial;Muscle;Prosta	NA	NA	NA	NA	NA	1175.bed	278	0.0150518	0.268261
NeuHrn.specific.peaks	1426	sheffield_dnase	1.79217	1.95765	23	170	133	1598	1598	634	24	36665	74896	Primitive	NA	NA	NA	NA	NA	1326.bed	1194	0.0161374	0.285917
NeuHrn.specific.peaks	2843	sheffield_dnase	1.78525	1.69411	34	171	172	1459	1459	601	41	36654	74879	Stem;Liver	NA	NA	NA	NA	NA	812.bed	304	0.0163965	0.288808
NeuHrn.specific.peaks	2837	sheffield_dnase	1.77529	1.22907	181	172	347	1010	1010	510	301	36507	74619	Brain	NA	NA	NA	NA	NA	807.bed	1771	0.016777	0.293792
NeuHrn.specific.peaks	2639	sheffield_dnase	1.77251	1.47417	57	173	238	1289	1289	567	79	36631	74841	Brain;Primitive;Hematopoietic;Stem;Colon;Liver;Epithelial;Endothelial;Prostate	NA	NA	NA	NA	NA	552.bed	216	0.0168847	0.293969
NeuHrn.specific.peaks	1558	sheffield_dnase	1.76554	1.5101	51	174	231	1326	1326	577	69	36637	74851	Hematopoietic;Stem;Brain;Fibroblast;Muscle;Epithelial;Liver;Endothelial;Bone	NA	NA	NA	NA	NA	1462.bed	193	0.0171576	0.297004
NeuHrn.specific.peaks	1284	sheffield_dnase	1.73023	1.28947	118	175	317	1097	1097	530	187	36570	74733	Hematopoietic;Primitive;Liver;Epithelial;Endothelial;Stem;Prostate;Bone;Fibrobla	NA	NA	NA	NA	NA	1159.bed	416	0.018611	0.320322
NeuHrn.specific.peaks	1504	sheffield_dnase	1.72493	1.40224	70	176	262	1235	1235	558	102	36618	74818	Stem;Brain;Liver;Epithelial;Endothelial;Fibroblast;Bone	NA	NA	NA	NA	NA	1405.bed	295	0.0188396	0.322415
NeuHrn.specific.peaks	2267	sheffield_dnase	1.67378	1.42333	62	177	254	1260	1260	564	89	36626	74831	Epithelial;Fibroblast;Muscle;Brain;Hematopoietic;Primitive;Stem;Endothelial;Colo	NA	NA	NA	NA	NA	234.bed	197	0.0211946	0.359139
NeuHrn.specific.peaks	1412	sheffield_dnase	1.67317	2.04267	19	178	99	1669	1669	649	19	36669	74901	Epithelial;Brain;Hematopoietic;Skin;Stem;Fibroblast;Muscle;Colon;Cervix;Liver;En	NA	NA	NA	NA	NA	1311.bed	172	0.021224	0.359139
NeuHrn.specific.peaks	1245	sheffield_dnase	1.66015	2.38296	14	179	71	1771	1771	674	12	36674	74908	Endothelial and Liver	NA	NA	NA	NA	NA	1110.bed	366	0.02187	0.368002
NeuHrn.specific.peaks	1268	sheffield_dnase	1.6223	1.35631	77	180	301	1210	1210	564	116	36611	74804	Epithelial;Fibroblast;Muscle;Brain;Primitive;Hematopoietic;Skin;Stem;Endothelial	NA	NA	NA	NA	NA	1143.bed	383	0.0238615	0.399283
NeuHrn.specific.peaks	2454	sheffield_dnase	1.60325	1.94542	20	181	135	1646	1646	654	21	36668	74899	Hematopoietic	NA	NA	NA	NA	NA	331.bed	235	0.0249314	0.41488
NeuHrn.specific.peaks	1618	sheffield_dnase	1.5588	1.55258	38	182	207	1425	1425	605	50	36650	74870	Bone	NA	NA	NA	NA	NA	1525.bed	2723	0.0276184	0.457069
NeuHrn.specific.peaks	2890	sheffield_dnase	1.54212	1.86508	21	183	150	1630	1630	654	23	36667	74897	Liver;Prostate	NA	NA	NA	NA	NA	873.bed	389	0.0286999	0.472373
NeuHrn.specific.peaks	2560	sheffield_dnase	1.50111	1.75089	24	184	163	1580	1580	642	28	36664	74892	Repressed in Hematopoietic	NA	NA	NA	NA	NA	448.bed	121	0.0315419	0.516326
NeuHrn.specific.peaks	2669	sheffield_dnase	1.49654	3.26779	8	185	25	1981	1981	730	5	36680	74915	Epithelial;Hematopoietic;Fibroblast;Muscle;Liver;Endothelial;Primitive;Prostate;	NA	NA	NA	NA	NA	590.bed	101	0.0318759	0.518974
NeuHrn.specific.peaks	1323	sheffield_dnase	1.49302	1.27245	104	186	331	1131	1131	549	167	36584	74753	Hematopoeitic	NA	NA	NA	NA	NA	1207.bed	825	0.0321354	0.520387
NeuHrn.specific.peaks	1296	sheffield_dnase	1.48317	1.42729	51	187	253	1326	1326	589	73	36637	74847	Epithelial;Fibroblast;Muscle;Brain;Hematopoietic;Primitive;Stem;Endothelial;Colo	NA	NA	NA	NA	NA	1171.bed	170	0.0328726	0.529478
NeuHrn.specific.peaks	1660	sheffield_dnase	1.44237	1.28038	94	188	319	1151	1151	553	150	36594	74770	Stem	NA	NA	NA	NA	NA	157.bed	1295	0.0361105	0.578536
NeuHrn.specific.peaks	2802	sheffield_dnase	1.43136	1.20861	152	189	366	1047	1047	534	257	36536	74663	Liver	NA	NA	NA	NA	NA	759.bed	8770	0.0370372	0.588874
NeuHrn.specific.peaks	1692	sheffield_dnase	1.43008	1.37786	58	190	269	1283	1283	581	86	36630	74834	Fibroblast; Muscle	NA	NA	NA	NA	NA	1609.bed	1474	0.0371468	0.588874
NeuHrn.specific.peaks	2335	sheffield_dnase	1.38795	1.35463	61	191	303	1264	1264	586	92	36627	74828	Epithelial;Fibroblast;Muscle;Brain;Hematopoietic;Skin;Stem;Endothelial;Colon;Cer	NA	NA	NA	NA	NA	243.bed	244	0.0409305	0.645024
NeuHrn.specific.peaks	2643	sheffield_dnase	1.38598	1.27694	90	192	320	1168	1168	560	144	36598	74776	Stem	NA	NA	NA	NA	NA	556.bed	563	0.0411171	0.645024
NeuHrn.specific.peaks	1382	sheffield_dnase	1.37823	1.47537	39	193	237	1418	1418	616	54	36649	74866	Epithelial;Fibroblast;Brain;Hematopoietic;Primitive;Stem;Muscle;Colon;Liver;Endo	NA	NA	NA	NA	NA	1268.bed	161	0.0418568	0.653226
NeuHrn.specific.peaks	3008	ucsc_features	1.36627	8.16894	4	194	7	2313	2313	838	1	36684	74919	UCSC Numts assembled	NA	NA	NA	NA	NA	numtSAssembled.bed	78	0.0430258	0.668009
NeuHrn.specific.peaks	2434	sheffield_dnase	1.35821	1.64731	25	195	188	1568	1568	650	31	36663	74889	Epithelial;Brain;Hematopoietic;Skin;Stem;Fibroblast;Muscle;Colon;Cervix;Liver;En	NA	NA	NA	NA	NA	303.bed	191	0.0438314	0.677026
NeuHrn.specific.peaks	2626	sheffield_dnase	1.3387	2.62592	9	196	48	1938	1938	727	7	36679	74913	Brain;Hematopoietic;Stem;Fibroblast;Muscle;Endothelial;Primitive;Liver	NA	NA	NA	NA	NA	537.bed	100	0.0458457	0.704526
NeuHrn.specific.peaks	2680	sheffield_dnase	1.31141	1.25523	94	197	340	1151	1151	563	153	36594	74767	Fibroblast;Brain;Hematopoietic;Primitive;Stem;Colon;Epithelial;Liver;Endothelial	NA	NA	NA	NA	NA	601.bed	329	0.0488192	0.746413
NeuHrn.specific.peaks	2543	sheffield_dnase	1.3006	1.76406	19	198	160	1669	1669	676	22	36669	74898	Stem;Hematopoietic	NA	NA	NA	NA	NA	432.bed	239	0.0500499	0.761365
NeuHrn.specific.peaks	2798	sheffield_dnase	1.28112	1.40446	44	199	260	1377	1377	612	64	36644	74856	Stem;Brain	NA	NA	NA	NA	NA	754.bed	442	0.0523451	0.782826
NeuHrn.specific.peaks	1416	sheffield_dnase	1.28025	2.0425	13	200	100	1802	1802	701	13	36675	74907	Fibroblast;Muscle;Brain;Primitive;Skin;Epithelial;Endothelial;Stem;Prostate;Bone	NA	NA	NA	NA	NA	1316.bed	86	0.052451	0.782826
NeuHrn.specific.peaks	2655	sheffield_dnase	1.28025	2.0425	13	200	100	1802	1802	701	13	36675	74907	Stem;Liver	NA	NA	NA	NA	NA	57.bed	180	0.052451	0.782826
NeuHrn.specific.peaks	1838	sheffield_dnase	1.2795	1.91489	15	202	137	1751	1751	697	16	36673	74904	Epithelial	NA	NA	NA	NA	NA	1770.bed	264	0.0525411	0.782826
NeuHrn.specific.peaks	1267	sheffield_dnase	1.27669	1.66435	22	203	184	1618	1618	668	27	36666	74893	Fibroblast;Muscle;Brain;Primitive;Epithelial;Endothelial;Cervix;Liver;Stem;Prost	NA	NA	NA	NA	NA	1142.bed	178	0.052882	0.782826
NeuHrn.specific.peaks	1168	sheffield_dnase	1.27344	2.72313	8	204	41	1981	1981	742	6	36680	74914	Primitive;Hematopoietic;Stem;Liver;Endothelial;Prostate;Skin;Muscle;Bone;Fibrobl	NA	NA	NA	NA	NA	1023.bed	288	0.05328	0.782826
NeuHrn.specific.peaks	1685	sheffield_dnase	1.27344	2.72313	8	204	41	1981	1981	742	6	36680	74914	Stem;Liver	NA	NA	NA	NA	NA	160.bed	292	0.05328	0.782826
NeuHrn.specific.peaks	1521	sheffield_dnase	1.26841	1.47773	34	206	236	1459	1459	634	47	36654	74873	Fibroblast;Muscle;Brain;Hematopoietic;Primitive;Stem;Epithelial;Endothelial;Colo	NA	NA	NA	NA	NA	1422.bed	119	0.0539007	0.788101
NeuHrn.specific.peaks	2885	sheffield_dnase	1.23719	1.31794	60	207	306	1267	1267	593	93	36628	74827	Primitive;Hematopoietic;Stem;Liver;Prostate;Brain	NA	NA	NA	NA	NA	869.bed	334	0.0579179	0.842748
NeuHrn.specific.peaks	1397	sheffield_dnase	1.21218	2.04247	12	208	102	1833	1833	714	12	36676	74908	Fibroblast;Muscle;Brain;Primitive;Stem;Epithelial;Endothelial;Skin;Bone	NA	NA	NA	NA	NA	1295.bed	122	0.0613508	0.888258
NeuHrn.specific.peaks	1417	sheffield_dnase	1.2081	2.85925	7	209	34	2036	2036	760	5	36681	74915	Epithelial;Fibroblast;Muscle;Brain;Primitive;Skin;Colon;Cervix;Liver;Endothelial	NA	NA	NA	NA	NA	1317.bed	67	0.0619303	0.888258
NeuHrn.specific.peaks	2811	sheffield_dnase	1.2081	2.85925	7	209	34	2036	2036	760	5	36681	74915	Brain;Hematopoietic	NA	NA	NA	NA	NA	769.bed	241	0.0619303	0.888258
NeuHrn.specific.peaks	1942	sheffield_dnase	1.19396	1.68733	19	211	174	1669	1669	685	23	36669	74897	Fibroblast;Muscle;Brain;Hematopoietic;Primitive;Skin;Stem;Epithelial;Endothelial	NA	NA	NA	NA	NA	191.bed	80	0.06398	0.913307
NeuHrn.specific.peaks	2487	sheffield_dnase	1.17741	1.54743	25	212	209	1568	1568	663	33	36663	74887	Hematopoietic	NA	NA	NA	NA	NA	370.bed	253	0.0664643	0.944294
NeuHrn.specific.peaks	1613	sheffield_dnase	1.16782	1.2312	91	213	346	1165	1165	575	151	36597	74769	Muscle	NA	NA	NA	NA	NA	1520.bed	4246	0.0679489	0.960855
NeuHrn.specific.peaks	2604	sheffield_dnase	1.15724	2.29767	9	214	81	1938	1938	744	8	36679	74912	Epithelial;Brain;Hematopoietic;Stem;Colon;Cervix;Endothelial;Liver;Mammary	NA	NA	NA	NA	NA	503.bed	150	0.0696249	0.975744
NeuHrn.specific.peaks	1367	sheffield_dnase	1.15708	1.80225	15	215	157	1751	1751	708	17	36673	74903	Fibroblast;Muscle;Brain;Skin;Endothelial;Primitive;Prostate;Bone;Epithelial	NA	NA	NA	NA	NA	1254.bed	183	0.0696497	0.975744
NeuHrn.specific.peaks	2396	sheffield_dnase	1.14928	1.33466	49	216	305	1338	1338	620	75	36639	74845	Stem	NA	NA	NA	NA	NA	254.bed	1944	0.0709115	0.984773
NeuHrn.specific.peaks	1175	sheffield_dnase	1.14561	1.89661	13	217	140	1802	1802	720	14	36675	74906	Hematopoietic;Stem	NA	NA	NA	NA	NA	103.bed	86	0.0715142	0.984773
NeuHrn.specific.peaks	2915	sheffield_dnase	1.14561	1.89661	13	217	140	1802	1802	720	14	36675	74906	Epithelial;Brain;Hematopoietic;Stem;Colon;Liver;Mammary	NA	NA	NA	NA	NA	904.bed	326	0.0715142	0.984773
NeuHrn.specific.peaks	1292	sheffield_dnase	1.14462	1.43423	33	219	251	1469	1469	646	47	36655	74873	Epithelial;Fibroblast;Brain;Hematopoietic;Primitive;Stem;Muscle;Colon;Cervix;Liv	NA	NA	NA	NA	NA	1167.bed	154	0.0716776	0.984773
NeuHrn.specific.peaks	2360	sheffield_dnase	1.1431	3.06343	6	220	29	2100	2100	783	4	36682	74916	Liver;Epithelial	NA	NA	NA	NA	NA	2459.bed	182	0.071929	0.984773
NeuHrn.specific.peaks	2605	sheffield_dnase	1.10844	1.37357	39	221	272	1418	1418	637	58	36649	74862	Hematopoietic;Stem;Liver;Brain	NA	NA	NA	NA	NA	504.bed	257	0.0779037	1
NeuHrn.specific.peaks	1376	sheffield_dnase	1.09106	1.78717	14	222	159	1771	1771	717	16	36674	74904	Epithelial;Brain;Hematopoietic;Stem;Fibroblast;Colon;Cervix;Liver;Endothelial;Pr	NA	NA	NA	NA	NA	1262.bed	186	0.0810854	1
NeuHrn.specific.peaks	1424	sheffield_dnase	1.08745	1.2039	99	223	368	1134	1134	575	168	36589	74752	Brain;Hematopoietic;Primitive;Fibroblast;Stem;Colon;Cervix;Liver;Epithelial;Endo	NA	NA	NA	NA	NA	1323.bed	341	0.0817622	1
NeuHrn.specific.peaks	1653	sheffield_dnase	1.07938	3.40376	5	224	21	2198	2198	814	3	36683	74917	Fibroblast;Muscle;Skin;Brain;Endothelial;Primitive;Bone	NA	NA	NA	NA	NA	1563.bed	130	0.0832947	1
NeuHrn.specific.peaks	2480	sheffield_dnase	1.07938	3.40376	5	224	21	2198	2198	814	3	36683	74917	Epithelial;Fibroblast;Muscle;Primitive;Hematopoietic;Skin;Brain;Stem;Endothelial	NA	NA	NA	NA	NA	36.bed	102	0.0832947	1
NeuHrn.specific.peaks	1463	sheffield_dnase	1.07275	2.04241	10	226	103	1904	1904	744	10	36678	74910	Epithelial;Fibroblast;Brain;Hematopoietic;Primitive;Skin;Stem;Endothelial;Muscle	NA	NA	NA	NA	NA	1363.bed	150	0.0845771	1
NeuHrn.specific.peaks	2549	sheffield_dnase	1.0633	1.31512	47	227	307	1351	1351	628	73	36641	74847	Epithelial;Fibroblast;Muscle;Brain;Hematopoietic;Skin;Stem;Endothelial;Colon;Cer	NA	NA	NA	NA	NA	438.bed	246	0.086437	1
NeuHrn.specific.peaks	1414	sheffield_dnase	1.05375	1.28883	53	228	318	1315	1315	620	84	36635	74836	Epithelial;Fibroblast;Brain;Hematopoietic;Primitive;Stem;Endothelial;Muscle;Colo	NA	NA	NA	NA	NA	1314.bed	170	0.0883591	1
NeuHrn.specific.peaks	803	encode_tfbs	1.0261	1.05046	1149	229	459	493	493	394	2237	35539	72683	ChIP H1-hESC CtBP2	H1-hESC	NA	CtBP2	None	NA	wgEncodeAwgTfbsSydhH1hescCtbp2UcdUniPk.narrowPeak	7089	0.0941682	1
NeuHrn.specific.peaks	2973	sheffield_dnase	1.01936	4.08443	4	230	14	2313	2313	852	2	36684	74918	Liver;Endothelial	NA	NA	NA	NA	NA	971.bed	171	0.0956398	1
NeuHrn.specific.peaks	1283	sheffield_dnase	1.00812	1.87224	11	231	147	1863	1863	747	12	36677	74908	Brain;Prostate	NA	NA	NA	NA	NA	1158.bed	221	0.0981485	1
NeuHrn.specific.peaks	1462	sheffield_dnase	1.00812	1.87224	11	231	147	1863	1863	747	12	36677	74908	Epithelial;Primitive;Brain;Stem;Colon;Cervix;Liver;Fibroblast;Endothelial;Hemato	NA	NA	NA	NA	NA	1362.bed	87	0.0981485	1
NeuHrn.specific.peaks	2065	sheffield_dnase	1.00812	1.87224	11	231	147	1863	1863	747	12	36677	74908	Fibroblast;Muscle;Stem;Brain;Skin;Bone	NA	NA	NA	NA	NA	2082.bed	102	0.0981485	1
NeuHrn.specific.peaks	2848	sheffield_dnase	1.00097	2.04238	9	234	104	1938	1938	759	9	36679	74911	Fibroblast;Muscle;Brain;Hematopoietic;Primitive;Epithelial;Endothelial;Liver;Ste	NA	NA	NA	NA	NA	818.bed	74	0.0997775	1
NeuHrn.specific.peaks	2264	sheffield_dnase	0.996599	1.43532	26	235	250	1560	1560	682	37	36662	74883	Fibroblast;Muscle;Brain;Skin;Epithelial;Cervix;Liver;Endothelial;Prostate;Bone	NA	NA	NA	NA	NA	2333.bed	316	0.100786	1
NeuHrn.specific.peaks	2921	sheffield_dnase	0.9805	1.68201	14	236	176	1771	1771	728	17	36674	74903	Epithelial;Brain;Hematopoietic;Stem;Colon;Cervix;Liver;Endothelial;Mammary	NA	NA	NA	NA	NA	912.bed	233	0.104592	1
NeuHrn.specific.peaks	1293	sheffield_dnase	0.978913	1.29459	45	237	316	1367	1367	640	71	36643	74849	Epithelial;Fibroblast;Muscle;Brain;Hematopoietic;Primitive;Skin;Stem;Endothelial	NA	NA	NA	NA	NA	1168.bed	281	0.104975	1
NeuHrn.specific.peaks	201	cistrome_epigenome	0.974432	1.03212	2577	238	471	247	471	319	5110	34111	69810	cistrome_epigenome T47D H3K4me1	T47D	breast	H3K4me1	DMSO(45min-3hr)	NA	Human_T47D_H3K4me1_DMSO-45min-3hr_Liu.bed	44002	0.106064	1
NeuHrn.specific.peaks	2813	sheffield_dnase	0.973946	1.27041	51	239	332	1326	1326	632	82	36637	74838	Hematopoietic;Endothelial	NA	NA	NA	NA	NA	770.bed	2815	0.106183	1
NeuHrn.specific.peaks	2629	sheffield_dnase	0.970411	6.12649	3	240	9	2464	2464	904	1	36685	74919	Epithelial;Liver;Endothelial;Primitive	NA	NA	NA	NA	NA	541.bed	116	0.107051	1
NeuHrn.specific.peaks	1370	sheffield_dnase	0.96334	1.44179	24	241	248	1580	1580	690	34	36664	74886	Hematopoietic	NA	NA	NA	NA	NA	1257.bed	948	0.108808	1
NeuHrn.specific.peaks	1172	sheffield_dnase	0.960363	1.39494	28	242	264	1523	1523	676	41	36660	74879	Primitive;Stem;Colon;Liver;Epithelial;Prostate;Mammary;Skin;Brain;Hematopoietic	NA	NA	NA	NA	NA	1027.bed	181	0.109556	1
NeuHrn.specific.peaks	2399	sheffield_dnase	0.956841	1.75064	12	243	164	1833	1833	747	14	36676	74906	Skin;Stem;Fibroblast;Endothelial;Primitive	NA	NA	NA	NA	NA	261.bed	121	0.110448	1
NeuHrn.specific.peaks	1465	sheffield_dnase	0.937658	1.85675	10	244	151	1904	1904	766	11	36678	74909	Brain;Muscle;Fibroblast	NA	NA	NA	NA	NA	1367.bed	182	0.115436	1
NeuHrn.specific.peaks	2246	sheffield_dnase	0.927421	2.04235	8	245	105	1981	1981	777	8	36680	74912	Fibroblast;Muscle;Hematopoietic;Skin;Brain;Epithelial;Endothelial;Bone	NA	NA	NA	NA	NA	2315.bed	98	0.118189	1
NeuHrn.specific.peaks	1704	sheffield_dnase	0.915026	1.65946	13	246	185	1802	1802	744	16	36675	74904	Stem;Endothelial;Primitive	NA	NA	NA	NA	NA	162.bed	222	0.121611	1
NeuHrn.specific.peaks	2303	sheffield_dnase	0.915026	1.65946	13	246	185	1802	1802	744	16	36675	74904	Epithelial;Fibroblast;Brain;Hematopoietic;Primitive;Skin;Stem;Endothelial;Muscle	NA	NA	NA	NA	NA	239.bed	193	0.121611	1
NeuHrn.specific.peaks	384	codex	0.90059	1.1916	77	248	371	1210	1210	610	132	36611	74788	codex Embryonic Stem Cell SMAD3	Embryonic Stem Cell	NA	SMAD3	NA	GSE36578	GSM897117_SMAD3.bed	947	0.125722	1
NeuHrn.specific.peaks	1528	sheffield_dnase	0.895083	1.36171	28	249	276	1523	1523	683	42	36660	74878	Stem plus others	NA	NA	NA	NA	NA	143.bed	116	0.127326	1
NeuHrn.specific.peaks	2064	sheffield_dnase	0.865783	1.83816	9	250	153	1938	1938	780	10	36679	74910	Stem;Endothelial;Primitive	NA	NA	NA	NA	NA	2081.bed	140	0.136213	1
NeuHrn.specific.peaks	1362	sheffield_dnase	0.860593	2.55281	5	251	57	2198	2198	835	4	36683	74916	Hematopoietic	NA	NA	NA	NA	NA	125.bed	191	0.13785	1
NeuHrn.specific.peaks	2159	sheffield_dnase	0.860593	2.55281	5	251	57	2198	2198	835	4	36683	74916	Hematopoietic;Muscle;Brain	NA	NA	NA	NA	NA	221.bed	90	0.13785	1
NeuHrn.specific.peaks	2387	sheffield_dnase	0.860593	2.55281	5	251	57	2198	2198	835	4	36683	74916	Epithelial;Fibroblast;Muscle;Brain;Hematopoietic;Primitive;Skin;Stem;Endothelial	NA	NA	NA	NA	NA	2494.bed	67	0.13785	1
NeuHrn.specific.peaks	2409	sheffield_dnase	0.860593	2.55281	5	251	57	2198	2198	835	4	36683	74916	Hematopoietic	NA	NA	NA	NA	NA	275.bed	200	0.13785	1
NeuHrn.specific.peaks	2508	sheffield_dnase	0.850784	1.23562	49	255	345	1338	1338	646	81	36639	74839	Epithelial;Fibroblast;Muscle;Brain;Hematopoietic;Skin;Stem;Endothelial;Colon;Cer	NA	NA	NA	NA	NA	393.bed	297	0.140999	1
NeuHrn.specific.peaks	2016	sheffield_dnase	0.850643	1.53181	15	256	213	1751	1751	740	20	36673	74900	Epithelial;Brain;Hematopoietic;Stem;Colon;Endothelial;Liver	NA	NA	NA	NA	NA	202.bed	255	0.141045	1
NeuHrn.specific.peaks	2927	sheffield_dnase	0.850643	1.53181	15	256	213	1751	1751	740	20	36673	74900	Epithelial;Brain;Hematopoietic;Stem;Muscle;Fibroblast;Colon;Liver;Endothelial;Sk	NA	NA	NA	NA	NA	918.bed	94	0.141045	1
NeuHrn.specific.peaks	2520	sheffield_dnase	0.84895	1.6339	12	258	190	1833	1833	760	15	36676	74905	Stem;Colon;Liver;Hematopoietic	NA	NA	NA	NA	NA	404.bed	288	0.141596	1
NeuHrn.specific.peaks	1386	sheffield_dnase	0.839849	1.38169	23	259	267	1598	1598	708	34	36665	74886	Hematopoietic;Primitive;Liver;Stem;Prostate;Brain	NA	NA	NA	NA	NA	1273.bed	287	0.144594	1
NeuHrn.specific.peaks	2645	sheffield_dnase	0.839849	1.38169	23	259	267	1598	1598	708	34	36665	74886	Epithelial;Brain;Hematopoietic;Skin;Stem;Colon;Cervix;Endothelial;Fibroblast;Liv	NA	NA	NA	NA	NA	558.bed	268	0.144594	1
NeuHrn.specific.peaks	1252	sheffield_dnase	0.839442	1.43728	19	261	249	1669	1669	726	27	36669	74893	Epithelial;Fibroblast;Hematopoietic;Primitive;Brain;Stem;Endothelial;Muscle;Colo	NA	NA	NA	NA	NA	1119.bed	120	0.14473	1
NeuHrn.specific.peaks	1148	sheffield_dnase	0.819045	1.70196	10	262	168	1904	1904	778	12	36678	74908	Fibroblast;Brain;Muscle;Bone	NA	NA	NA	NA	NA	1002.bed	191	0.151689	1
NeuHrn.specific.peaks	2580	sheffield_dnase	0.819045	1.70196	10	262	168	1904	1904	778	12	36678	74908	Hematopoietic	NA	NA	NA	NA	NA	473.bed	223	0.151689	1
NeuHrn.specific.peaks	2216	sheffield_dnase	0.815268	1.27652	35	264	321	1450	1450	678	56	36653	74864	Prostate and Breast Cancer	NA	NA	NA	NA	NA	2277.bed	1990	0.153014	1
NeuHrn.specific.peaks	1337	sheffield_dnase	0.813436	1.22552	48	265	348	1346	1346	653	80	36640	74840	Primitive;Hematopoietic;Stem;Colon;Epithelial;Liver;Endothelial;Prostate;Mammary	NA	NA	NA	NA	NA	1222.bed	178	0.153661	1
NeuHrn.specific.peaks	203	cistrome_epigenome	0.803719	1.07809	296	266	444	886	886	532	561	36392	74359	cistrome_epigenome UPR9 cells H3K27me3	UPR9 cells	hematopoietic stem cell	H3K27me3	No treatment	NA	Human_UPR9-cells_H3K27me3_No-treatment_Stunnenberg.bed	15117	0.157138	1
NeuHrn.specific.peaks	1281	sheffield_dnase	0.800742	1.0817	270	267	441	911	911	540	510	36418	74410	Hematopoietic;Stem;Brain	NA	NA	NA	NA	NA	1156.bed	1285	0.158219	1
NeuHrn.specific.peaks	1464	sheffield_dnase	0.789152	1.50491	14	268	232	1771	1771	757	19	36674	74901	Fibroblast;Muscle;Brain;Stem;Endothelial;Epithelial;Bone	NA	NA	NA	NA	NA	1364.bed	146	0.162498	1
NeuHrn.specific.peaks	1735	sheffield_dnase	0.779163	2.72295	4	269	43	2313	2313	875	3	36684	74917	Hematopoietic;Endothelial	NA	NA	NA	NA	NA	1654.bed	126	0.166279	1
NeuHrn.specific.peaks	1199	sheffield_dnase	0.773136	2.0423	6	270	106	2100	2100	825	6	36682	74914	Liver;Endothelial	NA	NA	NA	NA	NA	1059.bed	182	0.168603	1
NeuHrn.specific.peaks	1741	sheffield_dnase	0.773136	2.0423	6	270	106	2100	2100	825	6	36682	74914	Fibroblast;Muscle;Skin;Bone	NA	NA	NA	NA	NA	1660.bed	180	0.168603	1
NeuHrn.specific.peaks	1781	sheffield_dnase	0.765879	1.45885	15	272	241	1751	1751	755	21	36673	74899	Epithelial;Brain;Colon;Cervix;Skin;Liver	NA	NA	NA	NA	NA	1709.bed	283	0.171443	1
NeuHrn.specific.peaks	2809	sheffield_dnase	0.74846	1.67099	9	273	180	1938	1938	797	11	36679	74909	Hematopoietic	NA	NA	NA	NA	NA	765.bed	189	0.17846	1
NeuHrn.specific.peaks	2849	sheffield_dnase	0.74846	1.67099	9	273	180	1938	1938	797	11	36679	74909	Hematopoietic;Fibroblast;Brain;Muscle;Bone	NA	NA	NA	NA	NA	819.bed	139	0.17846	1
NeuHrn.specific.peaks	60	cistrome_cistrome	0.743674	1.02828	1752	275	473	354	473	367	3484	34936	71436	cistrome_cistrome MCF-7 ESR1	MCF-7	breast	ESR1	full media	NA	Human_MCF-7_ESR1_full-media_Hurtado.bed	40464	0.180437	1
NeuHrn.specific.peaks	1206	sheffield_dnase	0.738644	1.25685	32	276	337	1478	1478	697	52	36656	74868	Epithelial;Brain;Hematopoietic;Stem;Fibroblast;Colon;Cervix;Liver;Endothelial;Mu	NA	NA	NA	NA	NA	1068.bed	175	0.182539	1
NeuHrn.specific.peaks	2423	sheffield_dnase	0.723647	1.24003	34	277	344	1459	1459	693	56	36654	74864	Epithelial;Fibroblast;Brain;Hematopoietic;Skin;Stem;Endothelial;Muscle;Colon;Cer	NA	NA	NA	NA	NA	293.bed	213	0.188953	1
NeuHrn.specific.peaks	1203	sheffield_dnase	0.714725	1.57102	10	278	203	1904	1904	795	13	36678	74907	Brain;Liver	NA	NA	NA	NA	NA	1065.bed	194	0.192875	1
NeuHrn.specific.peaks	2503	sheffield_dnase	0.693212	1.27645	25	279	322	1568	1568	723	40	36663	74880	Epithelial;Fibroblast;Brain;Hematopoietic;Primitive;Stem;Endothelial;Muscle;Colo	NA	NA	NA	NA	NA	389.bed	168	0.202669	1
NeuHrn.specific.peaks	1320	sheffield_dnase	0.690857	2.04227	5	280	108	2198	2198	862	5	36683	74915	Fibroblast;Brain;Skin	NA	NA	NA	NA	NA	1203.bed	167	0.203771	1
NeuHrn.specific.peaks	1513	sheffield_dnase	0.690857	2.04227	5	280	108	2198	2198	862	5	36683	74915	Epithelial;Fibroblast;Brain;Colon;Cervix;Muscle	NA	NA	NA	NA	NA	1415.bed	174	0.203771	1
NeuHrn.specific.peaks	1837	sheffield_dnase	0.690857	2.04227	5	280	108	2198	2198	862	5	36683	74915	Hematopoietic	NA	NA	NA	NA	NA	177.bed	222	0.203771	1
NeuHrn.specific.peaks	2386	sheffield_dnase	0.690857	2.04227	5	280	108	2198	2198	862	5	36683	74915	Epithelial;Brain;Skin;Fibroblast;Colon;Cervix;Liver;Endothelial;Muscle;Prostate;	NA	NA	NA	NA	NA	2493.bed	78	0.203771	1
NeuHrn.specific.peaks	1279	sheffield_dnase	0.687807	1.49771	11	284	233	1863	1863	793	15	36677	74905	Fibroblast;Brain;Skin	NA	NA	NA	NA	NA	1154.bed	313	0.205208	1
NeuHrn.specific.peaks	2307	sheffield_dnase	0.687807	1.49771	11	284	233	1863	1863	793	15	36677	74905	Epithelial;Brain;Primitive;Hematopoietic;Stem;Colon;Cervix;Liver;Endothelial;Pro	NA	NA	NA	NA	NA	2393.bed	139	0.205208	1
NeuHrn.specific.peaks	1162	sheffield_dnase	0.676496	1.63383	8	286	191	1981	1981	819	10	36680	74910	Epithelial;Hematopoietic;Primitive;Brain;Colon;Cervix;Muscle;Mammary;Skin;Liver	NA	NA	NA	NA	NA	1018.bed	125	0.210622	1
NeuHrn.specific.peaks	2433	sheffield_dnase	0.676496	1.63383	8	286	191	1981	1981	819	10	36680	74910	Stem;Epithelial;Mammary;Skin	NA	NA	NA	NA	NA	302.bed	132	0.210622	1
NeuHrn.specific.peaks	2582	sheffield_dnase	0.676496	1.63383	8	286	191	1981	1981	819	10	36680	74910	Hematopoietic;Skin	NA	NA	NA	NA	NA	475.bed	117	0.210622	1
NeuHrn.specific.peaks	1380	sheffield_dnase	0.676257	1.16713	52	289	380	1320	1320	663	91	36636	74829	Brain;Stem	NA	NA	NA	NA	NA	1266.bed	260	0.210738	1
NeuHrn.specific.peaks	2585	sheffield_dnase	0.67537	1.29963	21	290	312	1630	1630	744	33	36667	74887	Hematopoietic	NA	NA	NA	NA	NA	481.bed	435	0.211169	1
NeuHrn.specific.peaks	1974	sheffield_dnase	0.673773	1.14668	64	291	397	1251	1251	646	114	36624	74806	Epithelial;Fibroblast;Muscle;Brain;Hematopoietic;Primitive;Skin;Stem;Endothelial	NA	NA	NA	NA	NA	196.bed	306	0.211947	1
NeuHrn.specific.peaks	1289	sheffield_dnase	0.672992	1.36159	16	292	277	1732	1732	767	24	36672	74896	Epithelial;Brain;Primitive;Hematopoietic;Stem;Colon;Cervix;Liver;Fibroblast;Endo	NA	NA	NA	NA	NA	1164.bed	120	0.212328	1
NeuHrn.specific.peaks	2027	sheffield_dnase	0.672992	1.36159	16	292	277	1732	1732	767	24	36672	74896	Epithelial;Fibroblast;Brain;Hematopoietic;Stem;Muscle;Colon;Cervix;Liver;Endothe	NA	NA	NA	NA	NA	2031.bed	198	0.212328	1
NeuHrn.specific.peaks	2896	sheffield_dnase	0.649626	1.10142	110	294	424	1114	1114	611	204	36578	74716	Weak PA-TU-8988T specific	NA	NA	NA	NA	NA	881.bed	10662	0.224065	1
NeuHrn.specific.peaks	2074	sheffield_dnase	0.647624	1.2568	24	295	338	1580	1580	738	39	36664	74881	Primitive;Stem;Epithelial;Liver;Prostate;Mammary;Skin	NA	NA	NA	NA	NA	2093.bed	212	0.2251	1
NeuHrn.specific.peaks	2472	sheffield_dnase	0.647241	1.16048	50	296	392	1333	1333	674	88	36638	74832	Repressed in Hematopoietic	NA	NA	NA	NA	NA	348.bed	214	0.225299	1
NeuHrn.specific.peaks	1453	sheffield_dnase	0.646416	1.53172	9	297	215	1938	1938	817	12	36679	74908	Brain;Cervix;Mammary	NA	NA	NA	NA	NA	1354.bed	173	0.225727	1
NeuHrn.specific.peaks	2462	sheffield_dnase	0.646416	1.53172	9	297	215	1938	1938	817	12	36679	74908	Epithelial;Fibroblast;Brain;Hematopoietic;Primitive;Skin;Stem;Muscle;Colon;Cervi	NA	NA	NA	NA	NA	339.bed	85	0.225727	1
NeuHrn.specific.peaks	2497	sheffield_dnase	0.646416	1.53172	9	297	215	1938	1938	817	12	36679	74908	Brain;Hematopoietic;Stem	NA	NA	NA	NA	NA	382.bed	125	0.225727	1
NeuHrn.specific.peaks	2656	sheffield_dnase	0.64527	1.1234	77	300	410	1210	1210	640	140	36611	74780	Hematopoietic	NA	NA	NA	NA	NA	570.bed	7128	0.226323	1
NeuHrn.specific.peaks	2032	sheffield_dnase	0.641491	1.05945	279	301	457	897	897	552	538	36409	74382	sheffield_dnase	NA	NA	NA	NA	NA	2037.bed	23100	0.228302	1
NeuHrn.specific.peaks	1338	sheffield_dnase	0.638307	1.75052	6	302	165	2100	2100	856	7	36682	74913	Primitive;Epithelial;Skin	NA	NA	NA	NA	NA	1223.bed	151	0.229981	1
NeuHrn.specific.peaks	1422	sheffield_dnase	0.638307	1.75052	6	302	165	2100	2100	856	7	36682	74913	Fibroblast;Brain;Hematopoietic;Endothelial;Muscle;Bone;Epithelial	NA	NA	NA	NA	NA	1321.bed	104	0.229981	1
NeuHrn.specific.peaks	1510	sheffield_dnase	0.622884	1.45879	10	304	242	1904	1904	817	14	36678	74906	Epithelial;Skin;Fibroblast;Brain;Colon;Cervix;Endothelial;Muscle;Mammary;Bone;Li	NA	NA	NA	NA	NA	1411.bed	101	0.238296	1
NeuHrn.specific.peaks	2568	sheffield_dnase	0.603904	1.40409	11	305	261	1863	1863	810	16	36677	74904	Stem;Epithelial;Skin	NA	NA	NA	NA	NA	456.bed	175	0.248941	1
NeuHrn.specific.peaks	1366	sheffield_dnase	0.603342	2.04224	4	306	112	2313	2313	910	4	36684	74916	Fibroblast;Muscle;Brain;Skin;Liver;Endothelial;Epithelial;Primitive;Prostate;Bon	NA	NA	NA	NA	NA	1253.bed	83	0.249263	1
NeuHrn.specific.peaks	1384	sheffield_dnase	0.603342	2.04224	4	306	112	2313	2313	910	4	36684	74916	Epithelial;Fibroblast;Muscle;Hematopoietic;Primitive;Skin;Brain;Stem;Endothelial	NA	NA	NA	NA	NA	127.bed	70	0.249263	1
NeuHrn.specific.peaks	2767	sheffield_dnase	0.603342	2.04224	4	306	112	2313	2313	910	4	36684	74916	Hematopoietic;Endothelial;Primitive	NA	NA	NA	NA	NA	713.bed	237	0.249263	1
NeuHrn.specific.peaks	458	encode_tfbs	0.600305	1.05438	272	309	458	905	905	557	527	36416	74393	ChIP GM12878 EZH2_(39875)	GM12878	NA	EZH2_(39875)	None	NA	wgEncodeAwgTfbsBroadGm12878Ezh239875UniPk.narrowPeak	2472	0.251012	1
NeuHrn.specific.peaks	1540	sheffield_dnase	0.596656	4.08426	2	310	15	2643	2643	989	1	36686	74919	Fibroblast;Muscle;Brain;Epithelial;Liver;Prostate;Skin;Bone	NA	NA	NA	NA	NA	1441.bed	84	0.25313	1
NeuHrn.specific.peaks	2113	sheffield_dnase	0.596656	4.08426	2	310	15	2643	2643	989	1	36686	74919	Epithelial;Liver;Prostate;Mammary;Skin	NA	NA	NA	NA	NA	2147.bed	136	0.25313	1
NeuHrn.specific.peaks	2141	sheffield_dnase	0.590736	1.17694	34	312	379	1459	1459	717	59	36654	74861	Hematopoietic;Stem;Colon;Liver;Epithelial;Endothelial;Brain	NA	NA	NA	NA	NA	219.bed	158	0.256604	1
NeuHrn.specific.peaks	1411	sheffield_dnase	0.586862	1.26759	18	313	333	1690	1690	779	29	36670	74891	Epithelial;Brain;Colon;Liver;Bone	NA	NA	NA	NA	NA	1310.bed	215	0.258904	1
NeuHrn.specific.peaks	2552	sheffield_dnase	0.586862	1.26759	18	313	333	1690	1690	779	29	36670	74891	Epithelial;Fibroblast;Brain;Primitive;Hematopoietic;Skin;Stem;Endothelial;Muscle	NA	NA	NA	NA	NA	440.bed	133	0.258904	1
NeuHrn.specific.peaks	2722	sheffield_dnase	0.579669	1.16257	37	315	390	1434	1434	713	65	36651	74855	Brain	NA	NA	NA	NA	NA	654.bed	289	0.263227	1
NeuHrn.specific.peaks	1775	sheffield_dnase	0.579031	1.19874	27	316	370	1541	1541	742	46	36661	74874	Brain;Primitive;Hematopoietic;Stem;Liver;Prostate	NA	NA	NA	NA	NA	170.bed	171	0.263615	1
NeuHrn.specific.peaks	2127	sheffield_dnase	0.561819	1.11576	59	317	415	1277	1277	670	108	36629	74812	Hematopoietic	NA	NA	NA	NA	NA	217.bed	2032	0.274272	1
NeuHrn.specific.peaks	1470	sheffield_dnase	0.557545	1.41389	9	318	257	1938	1938	838	13	36679	74907	Endothelial;Muscle;Brain	NA	NA	NA	NA	NA	1371.bed	276	0.276984	1
NeuHrn.specific.peaks	1551	sheffield_dnase	0.557545	1.41389	9	318	257	1938	1938	838	13	36679	74907	Brain;Endothelial	NA	NA	NA	NA	NA	1452.bed	203	0.276984	1
NeuHrn.specific.peaks	1719	sheffield_dnase	0.556697	1.70187	5	320	170	2198	2198	896	6	36683	74914	Fibroblast;Muscle;Epithelial;Skin;Brain;Bone	NA	NA	NA	NA	NA	1638.bed	147	0.277525	1
NeuHrn.specific.peaks	2974	sheffield_dnase	0.556697	1.70187	5	320	170	2198	2198	896	6	36683	74914	Hematopoietic;Liver	NA	NA	NA	NA	NA	972.bed	199	0.277525	1
NeuHrn.specific.peaks	2138	sheffield_dnase	0.554041	1.27637	15	322	323	1751	1751	799	24	36673	74896	Epithelial;Primitive;Hematopoietic;Brain;Stem;Colon;Cervix;Liver;Muscle;Prostate	NA	NA	NA	NA	NA	2182.bed	196	0.279228	1
NeuHrn.specific.peaks	45	cistrome_cistrome	0.553464	1.0732	124	323	449	1087	1087	620	236	36564	74684	cistrome_cistrome MCF-7 ESR1	MCF-7	breast	ESR1	E2(45min)	NA	Human_MCF-7_ESR1_E2-45min_Carroll.bed	2372	0.279599	1
NeuHrn.specific.peaks	2504	sheffield_dnase	0.545839	1.09858	71	324	435	1231	1231	663	132	36617	74788	Epithelial;Fibroblast;Muscle;Brain;Hematopoietic;Primitive;Skin;Stem;Endothelial	NA	NA	NA	NA	NA	39.bed	303	0.284552	1
NeuHrn.specific.peaks	1683	sheffield_dnase	0.541995	1.36153	10	325	279	1904	1904	836	15	36678	74905	Fibroblast	NA	NA	NA	NA	NA	1598.bed	546	0.287081	1
NeuHrn.specific.peaks	1150	sheffield_dnase	0.538937	1.09117	78	326	437	1203	1203	655	146	36610	74774	Brain	NA	NA	NA	NA	NA	1004.bed	3659	0.28911	1
NeuHrn.specific.peaks	1567	sheffield_dnase	0.527336	1.53168	6	327	218	2100	2100	882	8	36682	74912	Brain;Epithelial;Muscle;Bone;Liver	NA	NA	NA	NA	NA	1472.bed	179	0.296937	1
NeuHrn.specific.peaks	1634	sheffield_dnase	0.527336	1.53168	6	327	218	2100	2100	882	8	36682	74912	Fibroblast;Muscle;Brain;Epithelial;Endothelial	NA	NA	NA	NA	NA	1541.bed	159	0.296937	1
NeuHrn.specific.peaks	1652	sheffield_dnase	0.527336	1.53168	6	327	218	2100	2100	882	8	36682	74912	Fibroblast;Muscle	NA	NA	NA	NA	NA	1562.bed	268	0.296937	1
NeuHrn.specific.peaks	2180	sheffield_dnase	0.527336	1.53168	6	327	218	2100	2100	882	8	36682	74912	Epithelial;Fibroblast;Brain;Primitive;Colon;Cervix;Liver;Hematopoietic;Endotheli	NA	NA	NA	NA	NA	2232.bed	106	0.296937	1
NeuHrn.specific.peaks	2451	sheffield_dnase	0.527336	1.53168	6	327	218	2100	2100	882	8	36682	74912	Hematopoietic	NA	NA	NA	NA	NA	329.bed	337	0.296937	1
NeuHrn.specific.peaks	2748	sheffield_dnase	0.527336	1.53168	6	327	218	2100	2100	882	8	36682	74912	Fibroblast;Muscle;Endothelial;Primitive	NA	NA	NA	NA	NA	691.bed	242	0.296937	1
NeuHrn.specific.peaks	1375	sheffield_dnase	0.509938	1.2642	13	333	335	1802	1802	823	21	36675	74899	Liver	NA	NA	NA	NA	NA	1261.bed	605	0.309074	1
NeuHrn.specific.peaks	2852	sheffield_dnase	0.509938	1.2642	13	333	335	1802	1802	823	21	36675	74899	Hematopoietic	NA	NA	NA	NA	NA	821.bed	287	0.309074	1
NeuHrn.specific.peaks	1202	sheffield_dnase	0.507888	2.04221	3	335	115	2464	2464	971	3	36685	74917	Epithelial;Liver	NA	NA	NA	NA	NA	1064.bed	145	0.310536	1
NeuHrn.specific.peaks	1639	sheffield_dnase	0.507888	2.04221	3	335	115	2464	2464	971	3	36685	74917	Epithelial;Fibroblast;Muscle;Brain;Cervix;Skin	NA	NA	NA	NA	NA	1547.bed	138	0.310536	1
NeuHrn.specific.peaks	2217	sheffield_dnase	0.507888	2.04221	3	335	115	2464	2464	971	3	36685	74917	Endothelial;Prostate	NA	NA	NA	NA	NA	2278.bed	272	0.310536	1
NeuHrn.specific.peaks	2345	sheffield_dnase	0.507888	2.04221	3	335	115	2464	2464	971	3	36685	74917	Epithelial;Muscle;Skin;Brain;Endothelial;Fibroblast;Colon;Cervix;Liver;Primitive	NA	NA	NA	NA	NA	2442.bed	114	0.310536	1
NeuHrn.specific.peaks	2808	sheffield_dnase	0.507888	2.04221	3	335	115	2464	2464	971	3	36685	74917	Stem;Hematopoietic	NA	NA	NA	NA	NA	764.bed	150	0.310536	1
NeuHrn.specific.peaks	1738	sheffield_dnase	0.495709	1.22531	15	340	349	1751	1751	813	25	36673	74895	Epithelial;Brain;Stem;Colon;Cervix;Liver;Mammary	NA	NA	NA	NA	NA	1658.bed	311	0.319368	1
NeuHrn.specific.peaks	2145	sheffield_dnase	0.493377	1.14877	27	341	396	1541	1541	759	48	36661	74872	Epithelial;Brain;Primitive;Hematopoietic;Stem;Colon;Cervix;Liver;Endothelial;Mam	NA	NA	NA	NA	NA	2194.bed	212	0.321087	1
NeuHrn.specific.peaks	1297	sheffield_dnase	0.491797	1.36151	8	342	280	1981	1981	868	12	36680	74908	Primitive	NA	NA	NA	NA	NA	1173.bed	266	0.322257	1
NeuHrn.specific.peaks	1882	sheffield_dnase	0.491797	1.36151	8	342	280	1981	1981	868	12	36680	74908	Epithelial;Fibroblast;Brain;Endothelial;Colon;Cervix;Hematopoietic;Muscle;Skin;L	NA	NA	NA	NA	NA	1826.bed	176	0.322257	1
NeuHrn.specific.peaks	1285	sheffield_dnase	0.483171	Inf	1	344	1	2807	2807	1050	0	36687	74920	Epithelial;Fibroblast;Hematopoietic;Cervix;Liver;Endothelial;Mammary;Skin;Brain	NA	NA	NA	NA	NA	1160.bed	64	0.328722	1
NeuHrn.specific.peaks	2029	sheffield_dnase	0.483171	Inf	1	344	1	2807	2807	1050	0	36687	74920	Muscle;Hematopoietic;Fibroblast;Stem;Cervix;Liver;Epithelial;Skin	NA	NA	NA	NA	NA	2033.bed	97	0.328722	1
NeuHrn.specific.peaks	2743	sheffield_dnase	0.483171	Inf	1	344	1	2807	2807	1050	0	36687	74920	Fibroblast;Endothelial;Primitive;Skin	NA	NA	NA	NA	NA	684.bed	63	0.328722	1
NeuHrn.specific.peaks	2225	sheffield_dnase	0.4801	1.31279	9	347	308	1938	1938	864	14	36679	74906	Stem;Liver;Mammary	NA	NA	NA	NA	NA	2288.bed	182	0.331055	1
NeuHrn.specific.peaks	2376	sheffield_dnase	0.4801	1.31279	9	347	308	1938	1938	864	14	36679	74906	Liver;Prostate;Mammary	NA	NA	NA	NA	NA	2484.bed	208	0.331055	1
NeuHrn.specific.peaks	2164	sheffield_dnase	0.470759	1.27634	10	349	324	1904	1904	859	16	36678	74904	Hematopoietic	NA	NA	NA	NA	NA	2217.bed	230	0.338253	1
NeuHrn.specific.peaks	2175	sheffield_dnase	0.470578	1.63376	4	350	194	2313	2313	952	5	36684	74915	Endothelial;Primitive;Prostate	NA	NA	NA	NA	NA	2228.bed	320	0.338394	1
NeuHrn.specific.peaks	1208	sheffield_dnase	0.469214	1.1591	21	351	393	1630	1630	791	37	36667	74883	Complex tissue specific	NA	NA	NA	NA	NA	1070.bed	121	0.339458	1
NeuHrn.specific.peaks	2355	sheffield_dnase	0.463456	1.14564	23	352	398	1598	1598	783	41	36665	74879	Fibroblast;Muscle;Primitive;Brain;Epithelial;Endothelial;Skin;Bone;Liver	NA	NA	NA	NA	NA	2453.bed	216	0.343989	1
NeuHrn.specific.peaks	2450	sheffield_dnase	0.463116	1.24798	11	353	342	1863	1863	853	18	36677	74902	Hematopoietic	NA	NA	NA	NA	NA	327.bed	911	0.344258	1
NeuHrn.specific.peaks	2998	sheffield_dnase	0.463116	1.24798	11	353	342	1863	1863	853	18	36677	74902	Epithelial;Fibroblast;Muscle;Primitive;Skin;Brain;Stem;Endothelial;Colon;Cervix;	NA	NA	NA	NA	NA	998.bed	100	0.344258	1
NeuHrn.specific.peaks	2913	sheffield_dnase	0.458633	1.13457	25	355	401	1568	1568	775	45	36663	74875	Brain	NA	NA	NA	NA	NA	902.bed	464	0.34783	1
NeuHrn.specific.peaks	2282	sheffield_dnase	0.451044	1.11745	29	356	414	1512	1512	761	53	36659	74867	Epithelial;Fibroblast;Muscle;Brain;Hematopoietic;Primitive;Skin;Stem;Endothelial	NA	NA	NA	NA	NA	236.bed	124	0.353962	1
NeuHrn.specific.peaks	1532	sheffield_dnase	0.449371	1.45873	5	357	243	2198	2198	933	7	36683	74913	Fibroblast;Muscle;Skin;Brain	NA	NA	NA	NA	NA	1433.bed	152	0.355328	1
NeuHrn.specific.peaks	1699	sheffield_dnase	0.449371	1.45873	5	357	243	2198	2198	933	7	36683	74913	Fibroblast;Muscle;Brain;Epithelial;Endothelial	NA	NA	NA	NA	NA	1615.bed	174	0.355328	1
NeuHrn.specific.peaks	2385	sheffield_dnase	0.449371	1.45873	5	357	243	2198	2198	933	7	36683	74913	Epithelial;Colon;Cervix;Liver;Prostate;Mammary;Skin	NA	NA	NA	NA	NA	2492.bed	94	0.355328	1
NeuHrn.specific.peaks	2391	sheffield_dnase	0.449371	1.45873	5	357	243	2198	2198	933	7	36683	74913	Hematopoietic	NA	NA	NA	NA	NA	25.bed	270	0.355328	1
NeuHrn.specific.peaks	1454	sheffield_dnase	0.445208	1.04441	135	361	462	1067	1067	630	264	36553	74656	Liver	NA	NA	NA	NA	NA	1355.bed	16486	0.35875	1
NeuHrn.specific.peaks	1239	sheffield_dnase	0.436108	1.15724	17	362	394	1710	1710	822	30	36671	74890	Brain	NA	NA	NA	NA	NA	1104.bed	439	0.366346	1
NeuHrn.specific.peaks	1562	sheffield_dnase	0.435508	1.36149	6	363	282	2100	2100	915	9	36682	74911	Epithelial;Muscle;Brain	NA	NA	NA	NA	NA	1467.bed	201	0.366853	1
NeuHrn.specific.peaks	1679	sheffield_dnase	0.435508	1.36149	6	363	282	2100	2100	915	9	36682	74911	Fibroblast;Muscle	NA	NA	NA	NA	NA	1593.bed	299	0.366853	1
NeuHrn.specific.peaks	1813	sheffield_dnase	0.435508	1.36149	6	363	282	2100	2100	915	9	36682	74911	Muscle;Fibroblast;Epithelial;Brain	NA	NA	NA	NA	NA	1742.bed	294	0.366853	1
NeuHrn.specific.peaks	2641	sheffield_dnase	0.435508	1.36149	6	363	282	2100	2100	915	9	36682	74911	Hematopoietic;Brain	NA	NA	NA	NA	NA	554.bed	133	0.366853	1
NeuHrn.specific.peaks	2714	sheffield_dnase	0.435508	1.36149	6	363	282	2100	2100	915	9	36682	74911	Fibroblast;Muscle;Skin;Brain;Epithelial;Endothelial;Primitive;Prostate;Bone	NA	NA	NA	NA	NA	644.bed	154	0.366853	1
NeuHrn.specific.peaks	2770	sheffield_dnase	0.435508	1.36149	6	363	282	2100	2100	915	9	36682	74911	Hematopoietic	NA	NA	NA	NA	NA	717.bed	173	0.366853	1
NeuHrn.specific.peaks	2455	sheffield_dnase	0.432993	1.07604	49	369	446	1338	1338	718	93	36639	74827	Brain;Hematopoietic;Primitive;Fibroblast;Stem;Epithelial;Endothelial;Muscle;Bone	NA	NA	NA	NA	NA	332.bed	212	0.368984	1
NeuHrn.specific.peaks	1339	sheffield_dnase	0.425676	1.29952	7	370	313	2036	2036	906	11	36681	74909	Primitive;Epithelial;Skin	NA	NA	NA	NA	NA	1224.bed	214	0.375253	1
NeuHrn.specific.peaks	1681	sheffield_dnase	0.425676	1.29952	7	370	313	2036	2036	906	11	36681	74909	Fibroblast;Muscle;Skin;Brain	NA	NA	NA	NA	NA	1595.bed	257	0.375253	1
NeuHrn.specific.peaks	1377	sheffield_dnase	0.420551	1.1099	25	372	419	1568	1568	786	46	36663	74874	Epithelial;Brain;Primitive;Hematopoietic;Stem;Colon;Cervix;Liver;Endothelial;Mus	NA	NA	NA	NA	NA	1263.bed	175	0.379707	1
NeuHrn.specific.peaks	1566	sheffield_dnase	0.418323	1.25669	8	373	339	1981	1981	898	13	36680	74907	Stem;Muscle	NA	NA	NA	NA	NA	1471.bed	204	0.38166	1
NeuHrn.specific.peaks	348	codex	0.416227	1.03514	148	374	469	1054	1054	632	292	36540	74628	K562 erythrocytic leukaemia cells (ATCC CCL-243) were grown according to standar	Erythrocytic leukaemia cells	NA	CBX2	NA	GSE32509	GSM830986_CBX2.bed	8296	0.383507	1
NeuHrn.specific.peaks	2414	sheffield_dnase	0.408058	1.20126	10	375	369	1904	1904	883	17	36678	74903	Hematopoietic	NA	NA	NA	NA	NA	281.bed	207	0.390789	1
NeuHrn.specific.peaks	2910	sheffield_dnase	0.404343	1.1823	11	376	378	1863	1863	872	19	36677	74901	Epithelial;Fibroblast;Muscle;Skin;Brain;Endothelial;Cervix;Mammary;Bone	NA	NA	NA	NA	NA	898.bed	156	0.394146	1
NeuHrn.specific.peaks	2581	sheffield_dnase	0.401265	1.16695	12	377	381	1833	1833	864	21	36676	74899	Epithelial;Fibroblast;Muscle;Hematopoietic;Primitive;Brain;Endothelial;Cervix;Li	NA	NA	NA	NA	NA	474.bed	401	0.396949	1
NeuHrn.specific.peaks	2668	sheffield_dnase	0.398799	2.04218	2	378	120	2643	2643	1050	2	36686	74918	Fibroblast;Muscle;Endothelial;Skin	NA	NA	NA	NA	NA	588.bed	159	0.39921	1
NeuHrn.specific.peaks	2928	sheffield_dnase	0.398799	2.04218	2	378	120	2643	2643	1050	2	36686	74918	Hematopoietic;Endothelial;Primitive	NA	NA	NA	NA	NA	919.bed	118	0.39921	1
NeuHrn.specific.peaks	2838	sheffield_dnase	0.396487	1.14361	14	380	399	1771	1771	850	25	36674	74895	Epithelial;Brain;Colon;Cervix;Liver;Hematopoietic;Mammary	NA	NA	NA	NA	NA	808.bed	372	0.401341	1
NeuHrn.specific.peaks	1343	sheffield_dnase	0.39361	1.03524	110	381	468	1114	1114	654	217	36578	74703	sheffield_dnase	NA	NA	NA	NA	NA	1230.bed	16657	0.404008	1
NeuHrn.specific.peaks	2024	sheffield_dnase	0.392988	1.12671	16	382	407	1732	1732	840	29	36672	74891	Epithelial;Brain;Hematopoietic;Skin;Fibroblast;Stem;Muscle;Colon;Cervix;Liver;En	NA	NA	NA	NA	NA	2029.bed	196	0.404587	1
NeuHrn.specific.peaks	2076	sheffield_dnase	0.392988	1.12671	16	382	407	1732	1732	840	29	36672	74891	Epithelial;Skin	NA	NA	NA	NA	NA	2095.bed	453	0.404587	1
NeuHrn.specific.peaks	1733	sheffield_dnase	0.391937	1.02745	164	384	474	1033	1033	630	326	36524	74594	DNase Osteoblast specific	NA	NA	NA	NA	NA	1652.bed	18743	0.405567	1
NeuHrn.specific.peaks	1991	sheffield_dnase	0.391582	1.1199	17	385	412	1710	1710	836	31	36671	74889	Epithelial;Brain;Hematopoietic;Skin;Stem;Colon;Cervix;Liver;Fibroblast;Endotheli	NA	NA	NA	NA	NA	1980.bed	194	0.405899	1
NeuHrn.specific.peaks	2812	sheffield_dnase	0.391582	1.1199	17	385	412	1710	1710	836	31	36671	74889	Fibroblast;Muscle;Brain;Hematopoietic;Skin;Epithelial;Endothelial;Primitive;Bone	NA	NA	NA	NA	NA	77.bed	373	0.405899	1
NeuHrn.specific.peaks	2063	sheffield_dnase	0.390357	1.11391	18	387	416	1690	1690	831	33	36670	74887	Epithelial;Fibroblast;Brain;Hematopoietic;Skin;Stem;Endothelial;Muscle;Colon;Cer	NA	NA	NA	NA	NA	2080.bed	181	0.407045	1
NeuHrn.specific.peaks	1171	sheffield_dnase	0.388343	1.10388	20	388	423	1646	1646	819	37	36668	74883	Primitive;Hematopoietic;Liver;Muscle;Bone	NA	NA	NA	NA	NA	1026.bed	403	0.408938	1
NeuHrn.specific.peaks	2761	sheffield_dnase	0.386784	1.09581	22	389	436	1618	1618	814	41	36666	74879	Liver	NA	NA	NA	NA	NA	705.bed	711	0.410408	1
NeuHrn.specific.peaks	1217	sheffield_dnase	0.38568	1.04315	71	390	464	1231	1231	695	139	36617	74781	sheffield_dnase	NA	NA	NA	NA	NA	1079.bed	6152	0.411453	1
NeuHrn.specific.peaks	2961	sheffield_dnase	0.385068	1.08627	25	391	440	1568	1568	800	47	36663	74873	Weak complex tissue specific	NA	NA	NA	NA	NA	957.bed	417	0.412033	1
NeuHrn.specific.peaks	2958	sheffield_dnase	0.383104	1.07302	31	392	450	1489	1489	777	59	36657	74861	Brain	NA	NA	NA	NA	NA	951.bed	853	0.4139	1
NeuHrn.specific.peaks	1607	sheffield_dnase	0.378067	1.53163	3	393	224	2464	2464	1030	4	36685	74916	Fibroblast;Muscle;Brain;Skin;Bone	NA	NA	NA	NA	NA	1515.bed	142	0.418729	1
NeuHrn.specific.peaks	2369	sheffield_dnase	0.378067	1.53163	3	393	224	2464	2464	1030	4	36685	74916	Fibroblast;Skin;Muscle	NA	NA	NA	NA	NA	2469.bed	221	0.418729	1
NeuHrn.specific.peaks	2630	sheffield_dnase	0.378067	1.53163	3	393	224	2464	2464	1030	4	36685	74916	Epithelial;Fibroblast;Muscle;Skin;Brain;Endothelial;Cervix;Primitive;Liver;Prost	NA	NA	NA	NA	NA	542.bed	98	0.418729	1
NeuHrn.specific.peaks	1167	sheffield_dnase	0.368412	1.36147	4	396	288	2313	2313	999	6	36684	74914	Liver	NA	NA	NA	NA	NA	1022.bed	436	0.428142	1
NeuHrn.specific.peaks	1228	sheffield_dnase	0.368412	1.36147	4	396	288	2313	2313	999	6	36684	74914	Epithelial;Fibroblast;Muscle;Brain;Skin;Colon;Cervix;Liver;Endothelial;Primitive	NA	NA	NA	NA	NA	1092.bed	81	0.428142	1
NeuHrn.specific.peaks	1351	sheffield_dnase	0.368412	1.36147	4	396	288	2313	2313	999	6	36684	74914	Hematopoietic	NA	NA	NA	NA	NA	124.bed	244	0.428142	1
NeuHrn.specific.peaks	1589	sheffield_dnase	0.368412	1.36147	4	396	288	2313	2313	999	6	36684	74914	Fibroblast;Muscle;Hematopoietic;Primitive;Skin;Brain;Epithelial;Endothelial;Cerv	NA	NA	NA	NA	NA	1494.bed	133	0.428142	1
NeuHrn.specific.peaks	1993	sheffield_dnase	0.368412	1.36147	4	396	288	2313	2313	999	6	36684	74914	Epithelial;Skin	NA	NA	NA	NA	NA	1982.bed	235	0.428142	1
NeuHrn.specific.peaks	2006	sheffield_dnase	0.368412	1.36147	4	396	288	2313	2313	999	6	36684	74914	Epithelial;Cervix;Liver;Skin	NA	NA	NA	NA	NA	2000.bed	131	0.428142	1
NeuHrn.specific.peaks	2179	sheffield_dnase	0.368412	1.36147	4	396	288	2313	2313	999	6	36684	74914	Fibroblast;Muscle;Prostate	NA	NA	NA	NA	NA	2231.bed	118	0.428142	1
NeuHrn.specific.peaks	2263	sheffield_dnase	0.368412	1.36147	4	396	288	2313	2313	999	6	36684	74914	Brain;Endothelial;Primitive;Prostate;Mammary	NA	NA	NA	NA	NA	2332.bed	132	0.428142	1
NeuHrn.specific.peaks	73	cistrome_cistrome	0.366005	1.01863	202	404	517	981	981	634	405	36486	74515	cistrome_cistrome MCF-7 PolII	MCF-7	breast	PolII	E2(6hr)	NA	Human_MCF-7_PolII_E2-6hr_Jin.bed	1490	0.430522	1
NeuHrn.specific.peaks	1730	sheffield_dnase	0.362842	1.2763	5	405	325	2198	2198	976	8	36683	74912	Endothelial and Lymphoblast specific	NA	NA	NA	NA	NA	165.bed	128	0.433669	1
NeuHrn.specific.peaks	1753	sheffield_dnase	0.362842	1.2763	5	405	325	2198	2198	976	8	36683	74912	Epithelial;Cervix;Liver	NA	NA	NA	NA	NA	1674.bed	269	0.433669	1
NeuHrn.specific.peaks	2165	sheffield_dnase	0.362842	1.2763	5	405	325	2198	2198	976	8	36683	74912	Hematopoietic	NA	NA	NA	NA	NA	2218.bed	221	0.433669	1
NeuHrn.specific.peaks	2304	sheffield_dnase	0.362842	1.2763	5	405	325	2198	2198	976	8	36683	74912	Hematopoietic;Mammary	NA	NA	NA	NA	NA	2390.bed	261	0.433669	1
NeuHrn.specific.peaks	2579	sheffield_dnase	0.362842	1.2763	5	405	325	2198	2198	976	8	36683	74912	Hematopoietic	NA	NA	NA	NA	NA	472.bed	471	0.433669	1
NeuHrn.specific.peaks	2866	sheffield_dnase	0.362842	1.2763	5	405	325	2198	2198	976	8	36683	74912	Fibroblast;Muscle;Skin;Epithelial;Endothelial;Primitive;Brain;Bone	NA	NA	NA	NA	NA	844.bed	155	0.433669	1
NeuHrn.specific.peaks	1916	sheffield_dnase	0.359266	1.22526	6	411	350	2100	2100	954	10	36682	74910	Epithelial;Brain;Hematopoietic;Skin;Stem;Colon;Cervix;Fibroblast;Endothelial;Liv	NA	NA	NA	NA	NA	1877.bed	139	0.437255	1
NeuHrn.specific.peaks	2312	sheffield_dnase	0.359266	1.22526	6	411	350	2100	2100	954	10	36682	74910	Hematopoietic	NA	NA	NA	NA	NA	24.bed	201	0.437255	1
NeuHrn.specific.peaks	2410	sheffield_dnase	0.359266	1.22526	6	411	350	2100	2100	954	10	36682	74910	Hematopoietic	NA	NA	NA	NA	NA	276.bed	284	0.437255	1
NeuHrn.specific.peaks	2583	sheffield_dnase	0.359266	1.22526	6	411	350	2100	2100	954	10	36682	74910	Hematopoietic	NA	NA	NA	NA	NA	476.bed	241	0.437255	1
NeuHrn.specific.peaks	2598	sheffield_dnase	0.359266	1.22526	6	411	350	2100	2100	954	10	36682	74910	Fibroblast;Muscle;Brain;Hematopoietic;Primitive;Skin;Epithelial;Endothelial;Cerv	NA	NA	NA	NA	NA	497.bed	117	0.437255	1
NeuHrn.specific.peaks	2844	sheffield_dnase	0.359266	1.22526	6	411	350	2100	2100	954	10	36682	74910	Liver;Hematopoietic	NA	NA	NA	NA	NA	813.bed	392	0.437255	1
NeuHrn.specific.peaks	1881	sheffield_dnase	0.356824	1.19123	7	417	372	2036	2036	942	12	36681	74908	Epithelial;Primitive;Brain;Colon;Cervix;Muscle;Mammary;Skin	NA	NA	NA	NA	NA	1825.bed	217	0.43972	1
NeuHrn.specific.peaks	2823	sheffield_dnase	0.356824	1.19123	7	417	372	2036	2036	942	12	36681	74908	Hematopoietic;Liver;Endothelial;Primitive;Stem;Bone;Brain	NA	NA	NA	NA	NA	788.bed	147	0.43972	1
NeuHrn.specific.peaks	2846	sheffield_dnase	0.356824	1.19123	7	417	372	2036	2036	942	12	36681	74908	Brain;Hematopoietic	NA	NA	NA	NA	NA	815.bed	363	0.43972	1
NeuHrn.specific.peaks	2847	sheffield_dnase	0.356824	1.19123	7	417	372	2036	2036	942	12	36681	74908	Hematopoietic	NA	NA	NA	NA	NA	816.bed	291	0.43972	1
NeuHrn.specific.peaks	1560	sheffield_dnase	0.355094	1.16693	8	421	382	1981	1981	928	14	36680	74906	Fibroblast;Muscle;Primitive;Brain;Epithelial;Endothelial;Cervix;Skin;Stem;Bone;L	NA	NA	NA	NA	NA	1465.bed	118	0.441475	1
NeuHrn.specific.peaks	1731	sheffield_dnase	0.355094	1.16693	8	421	382	1981	1981	928	14	36680	74906	Fibroblast; Muscle	NA	NA	NA	NA	NA	1650.bed	437	0.441475	1
NeuHrn.specific.peaks	2269	sheffield_dnase	0.355094	1.16693	8	421	382	1981	1981	928	14	36680	74906	Epithelial;Brain;Stem;Colon;Cervix;Liver;Hematopoietic;Prostate;Mammary	NA	NA	NA	NA	NA	2341.bed	194	0.441475	1
NeuHrn.specific.peaks	2754	sheffield_dnase	0.355094	1.16693	8	421	382	1981	1981	928	14	36680	74906	Epithelial;Fibroblast;Muscle;Brain;Hematopoietic;Primitive;Skin;Stem;Endothelial	NA	NA	NA	NA	NA	697.bed	84	0.441475	1
NeuHrn.specific.peaks	1218	sheffield_dnase	0.355043	1.05026	36	425	460	1442	1442	776	70	36652	74850	Stem	NA	NA	NA	NA	NA	108.bed	811	0.441527	1
NeuHrn.specific.peaks	208	cistrome_epigenome	0.352357	1.01335	260	426	519	917	917	621	524	36428	74396	cistrome_epigenome VCaP H3K27me3	VCaP	prostate	H3K27me3	EtOH(16hr)	NA	Human_VCaP_H3K27me3_EtOH-16hr_Chinnaiyan.bed	5702	0.444266	1
NeuHrn.specific.peaks	1736	sheffield_dnase	0.352246	1.12318	11	427	411	1863	1863	900	20	36677	74900	Epithelial;Brain;Hematopoietic;Stem;Colon;Cervix;Endothelial;Liver	NA	NA	NA	NA	NA	1656.bed	288	0.444379	1
NeuHrn.specific.peaks	2226	sheffield_dnase	0.351408	1.10616	13	428	421	1802	1802	884	24	36675	74896	Epithelial;Fibroblast;Muscle;Brain;Hematopoietic;Primitive;Skin;Stem;Endothelial	NA	NA	NA	NA	NA	229.bed	89	0.445237	1
NeuHrn.specific.peaks	2857	sheffield_dnase	0.351408	1.10616	13	428	421	1802	1802	884	24	36675	74896	Muscle;Endothelial	NA	NA	NA	NA	NA	829.bed	502	0.445237	1
NeuHrn.specific.peaks	1777	sheffield_dnase	0.351284	1.07213	21	430	451	1630	1630	837	40	36667	74880	Bone	NA	NA	NA	NA	NA	1702.bed	730	0.445365	1
NeuHrn.specific.peaks	2720	sheffield_dnase	0.351172	1.09962	14	431	425	1771	1771	876	26	36674	74894	Fibroblast;Muscle;Brain;Epithelial;Skin;Bone	NA	NA	NA	NA	NA	651.bed	186	0.44548	1
NeuHrn.specific.peaks	349	codex	0.348377	1.01771	149	432	518	1052	1052	667	299	36539	74621	K562 erythrocytic leukaemia cells (ATCC CCL-243) were grown according to standar	Erythrocytic leukaemia cells	NA	CBX8	NA	GSE32509	GSM830987_CBX8.bed	7114	0.448356	1
NeuHrn.specific.peaks	2257	sheffield_dnase	0.333491	1.03306	43	433	470	1384	1384	762	85	36645	74835	sheffield_dnase	NA	NA	NA	NA	NA	2327.bed	4681	0.46399	1
NeuHrn.specific.peaks	2464	sheffield_dnase	0.326599	1.03726	32	434	467	1478	1478	793	63	36656	74857	Epithelial;Fibroblast;Muscle;Brain;Hematopoietic;Primitive;Skin;Stem;Endothelial	NA	NA	NA	NA	NA	340.bed	129	0.471413	1
NeuHrn.specific.peaks	1164	sheffield_dnase	0.319676	1.04375	23	435	463	1598	1598	832	45	36665	74875	Stem;Brain;Muscle;Epithelial	NA	NA	NA	NA	NA	102.bed	210	0.478988	1
NeuHrn.specific.peaks	1249	sheffield_dnase	0.307642	1.06546	12	436	454	1833	1833	908	23	36676	74897	Liver	NA	NA	NA	NA	NA	1115.bed	265	0.492445	1
NeuHrn.specific.peaks	2603	sheffield_dnase	0.307642	1.06546	12	436	454	1833	1833	908	23	36676	74897	Epithelial;Brain;Primitive;Hematopoietic;Stem;Colon;Cervix;Liver;Endothelial;Pro	NA	NA	NA	NA	NA	502.bed	127	0.492445	1
NeuHrn.specific.peaks	1868	sheffield_dnase	0.306134	1.06968	11	438	453	1863	1863	918	21	36677	74899	Skin;Liver	NA	NA	NA	NA	NA	1812.bed	970	0.494158	1
NeuHrn.specific.peaks	2163	sheffield_dnase	0.304499	1.0748	10	439	447	1904	1904	930	19	36678	74901	Hematopoietic	NA	NA	NA	NA	NA	2216.bed	227	0.496022	1
NeuHrn.specific.peaks	1747	sheffield_dnase	0.302705	1.08112	9	440	442	1938	1938	940	17	36679	74903	Fibroblast;Muscle;Skin;Brain;Epithelial;Endothelial;Primitive	NA	NA	NA	NA	NA	1666.bed	158	0.498075	1
NeuHrn.specific.peaks	2965	sheffield_dnase	0.302705	1.08112	9	440	442	1938	1938	940	17	36679	74903	Liver	NA	NA	NA	NA	NA	964.bed	374	0.498075	1
NeuHrn.specific.peaks	1220	sheffield_dnase	0.300712	1.08913	8	442	438	1981	1981	954	15	36680	74905	Fibroblast	NA	NA	NA	NA	NA	1082.bed	356	0.500366	1
NeuHrn.specific.peaks	1342	sheffield_dnase	0.300712	1.08913	8	442	438	1981	1981	954	15	36680	74905	Hematopoietic	NA	NA	NA	NA	NA	123.bed	261	0.500366	1
NeuHrn.specific.peaks	1153	sheffield_dnase	0.298459	1.0996	7	444	426	2036	2036	969	13	36681	74907	Liver;Epithelial	NA	NA	NA	NA	NA	1009.bed	699	0.502968	1
NeuHrn.specific.peaks	1657	sheffield_dnase	0.298459	1.0996	7	444	426	2036	2036	969	13	36681	74907	Fibroblast;Brain;Epithelial;Muscle	NA	NA	NA	NA	NA	1567.bed	192	0.502968	1
NeuHrn.specific.peaks	2044	sheffield_dnase	0.298459	1.0996	7	444	426	2036	2036	969	13	36681	74907	Skin;Stem;Brain;Muscle	NA	NA	NA	NA	NA	206.bed	119	0.502968	1
NeuHrn.specific.peaks	2195	sheffield_dnase	0.298459	1.0996	7	444	426	2036	2036	969	13	36681	74907	Epithelial;Prostate;Mammary	NA	NA	NA	NA	NA	2250.bed	305	0.502968	1
NeuHrn.specific.peaks	2294	sheffield_dnase	0.298459	1.0996	7	444	426	2036	2036	969	13	36681	74907	Ewing sarcoma;Hematopoietic;Epithelial;Fibroblast;Brain	NA	NA	NA	NA	NA	2374.bed	171	0.502968	1
NeuHrn.specific.peaks	2305	sheffield_dnase	0.298459	1.0996	7	444	426	2036	2036	969	13	36681	74907	Epithelial;Colon;Cervix;Liver;Endothelial;Prostate;Mammary	NA	NA	NA	NA	NA	2391.bed	210	0.502968	1
NeuHrn.specific.peaks	2306	sheffield_dnase	0.298459	1.0996	7	444	426	2036	2036	969	13	36681	74907	Epithelial;Fibroblast;Muscle;Skin;Brain;Cervix;Liver;Prostate;Mammary	NA	NA	NA	NA	NA	2392.bed	176	0.502968	1
NeuHrn.specific.peaks	2899	sheffield_dnase	0.298459	1.0996	7	444	426	2036	2036	969	13	36681	74907	Fibroblast;Brain;Endothelial;Epithelial;Primitive;Muscle	NA	NA	NA	NA	NA	887.bed	244	0.502968	1
NeuHrn.specific.peaks	2933	sheffield_dnase	0.298459	1.0996	7	444	426	2036	2036	969	13	36681	74907	Primitive;Liver;Mammary	NA	NA	NA	NA	NA	925.bed	209	0.502968	1
NeuHrn.specific.peaks	2663	sheffield_dnase	0.297768	1.02107	29	453	475	1512	1512	813	58	36659	74862	Hematopoietic	NA	NA	NA	NA	NA	582.bed	1368	0.50377	1
NeuHrn.specific.peaks	1786	sheffield_dnase	0.295853	1.11388	6	454	417	2100	2100	990	11	36682	74909	Fibroblast;Muscle;Brain;Epithelial;Skin	NA	NA	NA	NA	NA	1714.bed	165	0.505995	1
NeuHrn.specific.peaks	1848	sheffield_dnase	0.295853	1.11388	6	454	417	2100	2100	990	11	36682	74909	Fibroblast;Muscle;Epithelial;Cervix;Skin;Brain	NA	NA	NA	NA	NA	1783.bed	138	0.505995	1
NeuHrn.specific.peaks	1982	sheffield_dnase	0.294166	1.00467	92	456	522	1162	1162	713	187	36596	74733	sheffield_dnase	NA	NA	NA	NA	NA	1970.bed	6794	0.507966	1
NeuHrn.specific.peaks	1146	sheffield_dnase	0.292744	1.1345	5	457	402	2198	2198	1020	9	36683	74911	Epithelial;Fibroblast;Muscle;Brain;Primitive;Skin;Endothelial;Colon;Cervix;Liver	NA	NA	NA	NA	NA	1000.bed	126	0.509631	1
NeuHrn.specific.peaks	1580	sheffield_dnase	0.292744	1.1345	5	457	402	2198	2198	1020	9	36683	74911	Fibroblast;Muscle;Brain;Epithelial;Skin;Bone	NA	NA	NA	NA	NA	1485.bed	146	0.509631	1
NeuHrn.specific.peaks	1724	sheffield_dnase	0.292744	1.1345	5	457	402	2198	2198	1020	9	36683	74911	Fibroblast;Muscle;Brain;Epithelial	NA	NA	NA	NA	NA	1644.bed	220	0.509631	1
NeuHrn.specific.peaks	2262	sheffield_dnase	0.292744	1.1345	5	457	402	2198	2198	1020	9	36683	74911	Brain;Prostate	NA	NA	NA	NA	NA	2331.bed	228	0.509631	1
NeuHrn.specific.peaks	1471	sheffield_dnase	0.291705	1.00984	45	461	520	1367	1367	783	91	36643	74829	Hematopoietic;Liver;Epithelial;Endothelial;Prostate;Bone;Fibroblast;Brain	NA	NA	NA	NA	NA	1372.bed	294	0.510852	1
NeuHrn.specific.peaks	2682	sheffield_dnase	0.288861	1.16691	4	462	386	2313	2313	1050	7	36684	74913	Endothelial;Epithelial;Primitive;Brain	NA	NA	NA	NA	NA	603.bed	83	0.514209	1
NeuHrn.specific.peaks	2760	sheffield_dnase	0.288861	1.16691	4	462	386	2313	2313	1050	7	36684	74913	Fibroblast;Brain;Skin;Muscle	NA	NA	NA	NA	NA	703.bed	117	0.514209	1
NeuHrn.specific.peaks	2895	sheffield_dnase	0.288861	1.16691	4	462	386	2313	2313	1050	7	36684	74913	Endothelial;Mammary	NA	NA	NA	NA	NA	880.bed	150	0.514209	1
NeuHrn.specific.peaks	1381	sheffield_dnase	0.283845	1.02107	19	465	476	1669	1669	870	38	36669	74882	Fibroblast;Muscle;Brain;Primitive;Skin;Stem;Epithelial;Endothelial;Prostate;Mamm	NA	NA	NA	NA	NA	1267.bed	98	0.520182	1
NeuHrn.specific.peaks	1205	sheffield_dnase	0.283656	1.22524	3	466	356	2464	2464	1100	5	36685	74915	Epithelial;Fibroblast;Brain;Hematopoietic;Primitive;Stem;Endothelial;Muscle;Colo	NA	NA	NA	NA	NA	1067.bed	53	0.520408	1
NeuHrn.specific.peaks	1572	sheffield_dnase	0.283656	1.22524	3	466	356	2464	2464	1100	5	36685	74915	Fibroblast;Muscle;Epithelial;Brain;Skin	NA	NA	NA	NA	NA	1478.bed	101	0.520408	1
NeuHrn.specific.peaks	1629	sheffield_dnase	0.283656	1.22524	3	466	356	2464	2464	1100	5	36685	74915	Fibroblast;Muscle;Brain;Epithelial;Endothelial;Skin;Bone	NA	NA	NA	NA	NA	1536.bed	134	0.520408	1
NeuHrn.specific.peaks	1663	sheffield_dnase	0.283656	1.22524	3	466	356	2464	2464	1100	5	36685	74915	Epithelial;Muscle;Endothelial;Cervix;Fibroblast;Hematopoietic	NA	NA	NA	NA	NA	1576.bed	146	0.520408	1
NeuHrn.specific.peaks	1852	sheffield_dnase	0.283656	1.22524	3	466	356	2464	2464	1100	5	36685	74915	Fibroblast;Muscle	NA	NA	NA	NA	NA	1788.bed	215	0.520408	1
NeuHrn.specific.peaks	2495	sheffield_dnase	0.283656	1.22524	3	466	356	2464	2464	1100	5	36685	74915	Hematopoietic;Liver	NA	NA	NA	NA	NA	380.bed	224	0.520408	1
NeuHrn.specific.peaks	2713	sheffield_dnase	0.283656	1.22524	3	466	356	2464	2464	1100	5	36685	74915	Fibroblast;Muscle;Skin;Brain;Endothelial;Primitive;Bone	NA	NA	NA	NA	NA	643.bed	152	0.520408	1
NeuHrn.specific.peaks	2750	sheffield_dnase	0.283656	1.22524	3	466	356	2464	2464	1100	5	36685	74915	Skin;Brain;Endothelial;Epithelial;Primitive	NA	NA	NA	NA	NA	693.bed	148	0.520408	1
NeuHrn.specific.peaks	2769	sheffield_dnase	0.283656	1.22524	3	466	356	2464	2464	1100	5	36685	74915	Hematopoietic	NA	NA	NA	NA	NA	715.bed	164	0.520408	1
NeuHrn.specific.peaks	2161	sheffield_dnase	0.283303	1.00744	37	475	521	1434	1434	810	75	36651	74845	Stem	NA	NA	NA	NA	NA	2212.bed	1707	0.520831	1
NeuHrn.specific.peaks	2644	sheffield_dnase	0.278144	1.02107	16	476	477	1732	1732	895	32	36672	74888	Stem;Colon;Mammary	NA	NA	NA	NA	NA	557.bed	589	0.527056	1
NeuHrn.specific.peaks	1219	sheffield_dnase	0.27744	0.997443	148	477	525	1054	1054	685	303	36540	74617	Weak	NA	NA	NA	NA	NA	1080.bed	1527	0.52791	1
NeuHrn.specific.peaks	1185	sheffield_dnase	0.275759	1.36145	2	478	297	2643	2643	1140	3	36686	74917	Fibroblast;Muscle;Epithelial;Endothelial;Primitive;Brain	NA	NA	NA	NA	NA	1042.bed	97	0.529957	1
NeuHrn.specific.peaks	1491	sheffield_dnase	0.275759	1.36145	2	478	297	2643	2643	1140	3	36686	74917	Fibroblast;Muscle;Brain;Epithelial;Endothelial;Skin;Bone	NA	NA	NA	NA	NA	1394.bed	135	0.529957	1
NeuHrn.specific.peaks	1493	sheffield_dnase	0.275759	1.36145	2	478	297	2643	2643	1140	3	36686	74917	Epithelial;Fibroblast;Brain;Cervix;Muscle;Primitive;Liver;Endothelial;Prostate;M	NA	NA	NA	NA	NA	1396.bed	36	0.529957	1
NeuHrn.specific.peaks	2261	sheffield_dnase	0.275759	1.36145	2	478	297	2643	2643	1140	3	36686	74917	Fibroblast;Prostate	NA	NA	NA	NA	NA	2330.bed	232	0.529957	1
NeuHrn.specific.peaks	2085	sheffield_dnase	0.272865	0.996724	82	482	526	1191	1191	733	168	36606	74752	Epithelial;Brain;Skin;Stem;Colon;Cervix;Fibroblast;Endothelial;Liver;Hematopoiet	NA	NA	NA	NA	NA	211.bed	865	0.533501	1
NeuHrn.specific.peaks	2517	sheffield_dnase	0.268173	1.00178	26	483	523	1560	1560	855	53	36662	74867	Brain;Stem	NA	NA	NA	NA	NA	401.bed	200	0.539296	1
NeuHrn.specific.peaks	2125	sheffield_dnase	0.266479	1.00105	25	484	524	1568	1568	859	51	36663	74869	Hematopoietic	NA	NA	NA	NA	NA	2166.bed	1217	0.541404	1
NeuHrn.specific.peaks	2321	sheffield_dnase	0.265988	0.996134	40	485	527	1409	1409	807	82	36648	74838	Epithelial;Fibroblast;Brain;Hematopoietic;Primitive;Skin;Stem;Endothelial;Muscle	NA	NA	NA	NA	NA	241.bed	161	0.542016	1
NeuHrn.specific.peaks	1255	sheffield_dnase	0.262044	1.02106	10	486	478	1904	1904	956	20	36678	74900	Brain	NA	NA	NA	NA	NA	1123.bed	209	0.546961	1
NeuHrn.specific.peaks	2311	sheffield_dnase	0.262044	1.02106	10	486	478	1904	1904	956	20	36678	74900	Epithelial;Primitive;Brain;Stem;Colon;Cervix;Liver;Fibroblast;Endothelial;Hemato	NA	NA	NA	NA	NA	2399.bed	87	0.546961	1
NeuHrn.specific.peaks	1204	sheffield_dnase	0.260121	2.04216	1	488	122	2807	2807	1140	1	36687	74919	Liver	NA	NA	NA	NA	NA	1066.bed	437	0.549388	1
NeuHrn.specific.peaks	1624	sheffield_dnase	0.260121	2.04216	1	488	122	2807	2807	1140	1	36687	74919	Fibroblast;Muscle;Epithelial;Skin;Brain	NA	NA	NA	NA	NA	1530.bed	167	0.549388	1
NeuHrn.specific.peaks	2337	sheffield_dnase	0.260121	2.04216	1	488	122	2807	2807	1140	1	36687	74919	Fibroblast;Muscle;Prostate;Mammary;Skin	NA	NA	NA	NA	NA	2433.bed	122	0.549388	1
NeuHrn.specific.peaks	1642	sheffield_dnase	0.258283	1.02106	9	491	480	1938	1938	970	18	36679	74902	Fibroblast;Muscle;Brain;Stem;Epithelial;Endothelial;Skin;Bone	NA	NA	NA	NA	NA	155.bed	102	0.551718	1
NeuHrn.specific.peaks	2558	sheffield_dnase	0.258283	1.02106	9	491	480	1938	1938	970	18	36679	74902	Epithelial;Fibroblast;Muscle;Brain;Hematopoietic;Primitive;Skin;Stem;Endothelial	NA	NA	NA	NA	NA	446.bed	84	0.551718	1
NeuHrn.specific.peaks	1853	sheffield_dnase	0.253994	1.02106	8	493	482	1981	1981	985	16	36680	74904	Muscle;Epithelial;Fibroblast	NA	NA	NA	NA	NA	1790.bed	335	0.557194	1
NeuHrn.specific.peaks	1980	sheffield_dnase	0.253994	1.02106	8	493	482	1981	1981	985	16	36680	74904	Stem;Epithelial	NA	NA	NA	NA	NA	1968.bed	306	0.557194	1
NeuHrn.specific.peaks	2616	sheffield_dnase	0.253994	1.02106	8	493	482	1981	1981	985	16	36680	74904	Muscle;Hematopoietic;Fibroblast;Epithelial	NA	NA	NA	NA	NA	522.bed	432	0.557194	1
NeuHrn.specific.peaks	2834	sheffield_dnase	0.253994	1.02106	8	493	482	1981	1981	985	16	36680	74904	Stem and Medullo specific	NA	NA	NA	NA	NA	801.bed	181	0.557194	1
NeuHrn.specific.peaks	1198	sheffield_dnase	0.253811	0.989586	126	497	529	1084	1084	703	260	36562	74660	SK-N-SH_RA and HepG2	NA	NA	NA	NA	NA	1058.bed	487	0.557428	1
NeuHrn.specific.peaks	2774	sheffield_dnase	0.249012	1.02106	7	498	486	2036	2036	1010	14	36681	74906	Hematopoietic	NA	NA	NA	NA	NA	720.bed	362	0.563623	1
NeuHrn.specific.peaks	1159	sheffield_dnase	0.243085	1.02106	6	499	487	2100	2100	1030	12	36682	74908	Epithelial;Liver	NA	NA	NA	NA	NA	1015.bed	162	0.571367	1
NeuHrn.specific.peaks	1705	sheffield_dnase	0.243085	1.02106	6	499	487	2100	2100	1030	12	36682	74908	Fibroblast;Muscle	NA	NA	NA	NA	NA	1620.bed	297	0.571367	1
NeuHrn.specific.peaks	2188	sheffield_dnase	0.243085	1.02106	6	499	487	2100	2100	1030	12	36682	74908	Skin;Brain;Endothelial;Primitive;Epithelial	NA	NA	NA	NA	NA	2241.bed	159	0.571367	1
NeuHrn.specific.peaks	2909	sheffield_dnase	0.243085	1.02106	6	499	487	2100	2100	1030	12	36682	74908	Epithelial;Fibroblast;Muscle;Primitive;Skin;Brain;Endothelial;Colon;Cervix;Liver	NA	NA	NA	NA	NA	897.bed	142	0.571367	1
NeuHrn.specific.peaks	221	cistrome_epigenome	0.24294	0.992521	682	503	528	655	655	562	1403	36006	73517	cistrome_epigenome metastatic prostate cancer tissue H3K27me3	metastatic prostate cancer tissue	prostate	H3K27me3	No treatment	NA	Human_metastatic-prostate-cancer-tissue_H3K27me3_No-treatment_Chinnaiyan.bed	15510	0.571558	1
NeuHrn.specific.peaks	2375	sheffield_dnase	0.240731	0.985822	14	504	530	1771	1771	935	29	36674	74891	Prostate	NA	NA	NA	NA	NA	2483.bed	1135	0.574473	1
NeuHrn.specific.peaks	1774	sheffield_dnase	0.235809	1.02106	5	505	491	2198	2198	1060	10	36683	74910	Brain;Fibroblast;Skin;Epithelial;Muscle	NA	NA	NA	NA	NA	1698.bed	132	0.58102	1
NeuHrn.specific.peaks	2845	sheffield_dnase	0.233573	0.980181	12	506	531	1833	1833	957	25	36676	74895	Epithelial;Brain;Hematopoietic;Stem;Fibroblast;Colon;Cervix;Liver;Endothelial;Mu	NA	NA	NA	NA	NA	814.bed	156	0.584019	1
NeuHrn.specific.peaks	2466	sheffield_dnase	0.230409	0.97238	20	507	539	1646	1646	897	42	36668	74878	Epithelial;Fibroblast;Muscle;Brain;Hematopoietic;Primitive;Skin;Stem;Endothelial	NA	NA	NA	NA	NA	342.bed	130	0.588289	1
NeuHrn.specific.peaks	2564	sheffield_dnase	0.230409	0.97238	20	507	539	1646	1646	897	42	36668	74878	Brain;Hematopoietic;Stem;Liver	NA	NA	NA	NA	NA	451.bed	117	0.588289	1
NeuHrn.specific.peaks	2766	sheffield_dnase	0.229461	0.976623	11	509	533	1863	1863	968	23	36677	74897	Fibroblast;Muscle;Epithelial;Hematopoietic	NA	NA	NA	NA	NA	712.bed	194	0.589575	1
NeuHrn.specific.peaks	1347	sheffield_dnase	0.22647	1.02106	4	510	492	2313	2313	1100	8	36684	74912	Fibroblast;Muscle;Brain;Skin	NA	NA	NA	NA	NA	1236.bed	210	0.593649	1
NeuHrn.specific.peaks	1348	sheffield_dnase	0.22647	1.02106	4	510	492	2313	2313	1100	8	36684	74912	Brain;Endothelial;Epithelial;Fibroblast	NA	NA	NA	NA	NA	1237.bed	139	0.593649	1
NeuHrn.specific.peaks	1563	sheffield_dnase	0.22647	1.02106	4	510	492	2313	2313	1100	8	36684	74912	Fibroblast;Muscle;Epithelial;Skin;Brain	NA	NA	NA	NA	NA	1468.bed	164	0.593649	1
NeuHrn.specific.peaks	1893	sheffield_dnase	0.22647	1.02106	4	510	492	2313	2313	1100	8	36684	74912	Fibroblast	NA	NA	NA	NA	NA	1838.bed	415	0.593649	1
NeuHrn.specific.peaks	2338	sheffield_dnase	0.22647	1.02106	4	510	492	2313	2313	1100	8	36684	74912	Epithelial;Prostate;Mammary;Skin	NA	NA	NA	NA	NA	2434.bed	159	0.593649	1
NeuHrn.specific.peaks	2900	sheffield_dnase	0.22647	1.02106	4	510	492	2313	2313	1100	8	36684	74912	Muscle;Fibroblast;Endothelial;Primitive	NA	NA	NA	NA	NA	889.bed	196	0.593649	1
NeuHrn.specific.peaks	2924	sheffield_dnase	0.22647	1.02106	4	510	492	2313	2313	1100	8	36684	74912	Hematopoietic;Stem;Liver	NA	NA	NA	NA	NA	915.bed	138	0.593649	1
NeuHrn.specific.peaks	357	codex	0.225626	0.97385	62	517	537	1260	1260	771	130	36626	74790	K562 erythrocytic leukaemia cells (ATCC CCL-243) were grown according to standar	Erythrocytic leukaemia cells	NA	WHSC1	NA	GSE32509	GSM831005_WHSC1.bed	2085	0.594804	1
NeuHrn.specific.peaks	2422	sheffield_dnase	0.225017	0.969989	38	518	541	1425	1425	828	80	36650	74840	Epithelial;Brain;Hematopoietic;Primitive;Skin;Stem;Fibroblast;Muscle;Colon;Cervi	NA	NA	NA	NA	NA	292.bed	230	0.595639	1
NeuHrn.specific.peaks	1193	sheffield_dnase	0.219762	0.96732	9	519	543	1938	1938	1000	19	36679	74901	Brain;Epithelial	NA	NA	NA	NA	NA	1051.bed	201	0.602889	1
NeuHrn.specific.peaks	2831	sheffield_dnase	0.219762	0.96732	9	519	543	1938	1938	1000	19	36679	74901	Epithelial;Fibroblast;Muscle;Primitive;Skin;Brain;Stem;Endothelial;Colon;Cervix;	NA	NA	NA	NA	NA	798.bed	126	0.602889	1
NeuHrn.specific.peaks	1213	sheffield_dnase	0.219485	0.963237	25	521	545	1568	1568	878	53	36663	74867	Liver;Endothelial	NA	NA	NA	NA	NA	1075.bed	524	0.603275	1
NeuHrn.specific.peaks	28	cistrome_cistrome	0.217433	0.973338	92	522	538	1162	1162	741	193	36596	74727	cistrome_cistrome Ishikawa ESR1	Ishikawa	uterus	ESR1	E2(45min)	NA	Human_Ishikawa_ESR1_E2-45min_Liu.bed	3814	0.606131	1
NeuHrn.specific.peaks	1401	sheffield_dnase	0.213663	1.02106	3	523	499	2464	2464	1160	6	36685	74914	Fibroblast;Muscle;Brain;Epithelial;Skin;Bone	NA	NA	NA	NA	NA	1299.bed	133	0.611416	1
NeuHrn.specific.peaks	1672	sheffield_dnase	0.213663	1.02106	3	523	499	2464	2464	1160	6	36685	74914	Fibroblast;Muscle;Skin;Brain;Endothelial;Epithelial	NA	NA	NA	NA	NA	1586.bed	160	0.611416	1
NeuHrn.specific.peaks	1776	sheffield_dnase	0.213663	1.02106	3	523	499	2464	2464	1160	6	36685	74914	Fibroblast;Muscle;Endothelial;Epithelial;Brain	NA	NA	NA	NA	NA	1701.bed	260	0.611416	1
NeuHrn.specific.peaks	2302	sheffield_dnase	0.213663	1.02106	3	523	499	2464	2464	1160	6	36685	74914	Primitive;Mammary	NA	NA	NA	NA	NA	2389.bed	267	0.611416	1
NeuHrn.specific.peaks	2597	sheffield_dnase	0.213663	1.02106	3	523	499	2464	2464	1160	6	36685	74914	Epithelial;Fibroblast;Muscle;Brain;Skin;Endothelial;Colon;Cervix;Primitive;Prost	NA	NA	NA	NA	NA	496.bed	78	0.611416	1
NeuHrn.specific.peaks	2730	sheffield_dnase	0.213663	1.02106	3	523	499	2464	2464	1160	6	36685	74914	Hematopoietic	NA	NA	NA	NA	NA	664.bed	329	0.611416	1
NeuHrn.specific.peaks	2744	sheffield_dnase	0.213663	1.02106	3	523	499	2464	2464	1160	6	36685	74914	Hematopoietic;Endothelial;Primitive	NA	NA	NA	NA	NA	685.bed	162	0.611416	1
NeuHrn.specific.peaks	2887	sheffield_dnase	0.213663	1.02106	3	523	499	2464	2464	1160	6	36685	74914	Hematopoietic	NA	NA	NA	NA	NA	870.bed	214	0.611416	1
NeuHrn.specific.peaks	2978	sheffield_dnase	0.208065	0.955134	29	531	549	1512	1512	864	62	36659	74858	Liver;Muscle;Bone;Fibroblast	NA	NA	NA	NA	NA	976.bed	400	0.619348	1
NeuHrn.specific.peaks	1559	sheffield_dnase	0.207171	0.952965	7	532	550	2036	2036	1040	15	36681	74905	Epithelial;Fibroblast;Brain;Hematopoietic;Primitive;Stem;Endothelial;Muscle;Colo	NA	NA	NA	NA	NA	1464.bed	113	0.620625	1
NeuHrn.specific.peaks	2212	sheffield_dnase	0.207171	0.952965	7	532	550	2036	2036	1040	15	36681	74905	Fibroblast;Skin;Ewing sarcoma	NA	NA	NA	NA	NA	2271.bed	305	0.620625	1
NeuHrn.specific.peaks	2453	sheffield_dnase	0.207171	0.952965	7	532	550	2036	2036	1040	15	36681	74905	Hematopoietic;Fibroblast;Endothelial;Muscle	NA	NA	NA	NA	NA	330.bed	163	0.620625	1
NeuHrn.specific.peaks	2882	sheffield_dnase	0.207171	0.952965	7	532	550	2036	2036	1040	15	36681	74905	Epithelial;Hematopoietic;Fibroblast;Brain;Endothelial;Colon;Cervix;Muscle;Bone	NA	NA	NA	NA	NA	866.bed	151	0.620625	1
NeuHrn.specific.peaks	2461	sheffield_dnase	0.207164	0.948093	13	536	558	1802	1802	965	28	36675	74892	Epithelial;Fibroblast;Muscle;Brain;Hematopoietic;Skin;Stem;Endothelial;Colon;Cer	NA	NA	NA	NA	NA	338.bed	165	0.620634	1
NeuHrn.specific.peaks	1824	sheffield_dnase	0.205804	0.975015	170	537	535	1025	1025	699	356	36518	74564	Weak	NA	NA	NA	NA	NA	1758.bed	4726	0.622581	1
NeuHrn.specific.peaks	1385	sheffield_dnase	0.203549	0.95059	27	538	555	1541	1541	878	58	36661	74862	Fibroblast;Hematopoietic;Primitive;Brain;Liver;Epithelial;Endothelial;Muscle;Pro	NA	NA	NA	NA	NA	1272.bed	199	0.625822	1
NeuHrn.specific.peaks	2746	sheffield_dnase	0.202721	0.942483	12	539	565	1833	1833	979	26	36676	74894	Endothelial;Primitive	NA	NA	NA	NA	NA	689.bed	844	0.627016	1
NeuHrn.specific.peaks	1200	sheffield_dnase	0.199196	0.942492	6	540	563	2100	2100	1070	13	36682	74907	Epithelial;Stem;Cervix;Mammary	NA	NA	NA	NA	NA	106.bed	163	0.632127	1
NeuHrn.specific.peaks	1542	sheffield_dnase	0.199196	0.942492	6	540	563	2100	2100	1070	13	36682	74907	Fibroblast;Muscle;Brain;Skin;Epithelial;Endothelial;Hematopoietic;Bone	NA	NA	NA	NA	NA	1443.bed	218	0.632127	1
NeuHrn.specific.peaks	2563	sheffield_dnase	0.196644	0.938228	17	542	568	1710	1710	940	37	36671	74883	Repressed in Hematopoietic and Stem	NA	NA	NA	NA	NA	450.bed	164	0.635851	1
NeuHrn.specific.peaks	1356	sheffield_dnase	0.194045	1.02106	2	543	507	2643	2643	1230	4	36686	74916	Epithelial;Fibroblast;Muscle;Primitive;Skin;Brain;Endothelial;Colon;Cervix;Mamma	NA	NA	NA	NA	NA	1244.bed	75	0.639668	1
NeuHrn.specific.peaks	1638	sheffield_dnase	0.194045	1.02106	2	543	507	2643	2643	1230	4	36686	74916	Fibroblast;Muscle;Skin	NA	NA	NA	NA	NA	1545.bed	222	0.639668	1
NeuHrn.specific.peaks	1674	sheffield_dnase	0.194045	1.02106	2	543	507	2643	2643	1230	4	36686	74916	Complex tissue specific	NA	NA	NA	NA	NA	1589.bed	73	0.639668	1
NeuHrn.specific.peaks	1717	sheffield_dnase	0.194045	1.02106	2	543	507	2643	2643	1230	4	36686	74916	Fibroblast;Muscle;Brain;Epithelial;Endothelial;Bone	NA	NA	NA	NA	NA	1636.bed	165	0.639668	1
NeuHrn.specific.peaks	1796	sheffield_dnase	0.194045	1.02106	2	543	507	2643	2643	1230	4	36686	74916	Epithelial;Cervix;Fibroblast	NA	NA	NA	NA	NA	1725.bed	218	0.639668	1
NeuHrn.specific.peaks	1924	sheffield_dnase	0.194045	1.02106	2	543	507	2643	2643	1230	4	36686	74916	Fibroblast;Muscle;Skin;Brain;Endothelial;Epithelial;Primitive	NA	NA	NA	NA	NA	1885.bed	162	0.639668	1
NeuHrn.specific.peaks	2176	sheffield_dnase	0.194045	1.02106	2	543	507	2643	2643	1230	4	36686	74916	Endothelial;Primitive;Prostate;Mammary	NA	NA	NA	NA	NA	2229.bed	169	0.639668	1
NeuHrn.specific.peaks	2789	sheffield_dnase	0.194045	1.02106	2	543	507	2643	2643	1230	4	36686	74916	Hematopoietic;Endothelial;Primitive	NA	NA	NA	NA	NA	743.bed	174	0.639668	1
NeuHrn.specific.peaks	2892	sheffield_dnase	0.194045	1.02106	2	543	507	2643	2643	1230	4	36686	74916	Fibroblast;Muscle;Endothelial;Primitive;Skin	NA	NA	NA	NA	NA	877.bed	211	0.639668	1
NeuHrn.specific.peaks	1259	sheffield_dnase	0.193361	0.939322	23	552	567	1598	1598	906	50	36665	74870	Hematopoietic;Endothelial	NA	NA	NA	NA	NA	1127.bed	684	0.640677	1
NeuHrn.specific.peaks	2647	sheffield_dnase	0.192455	0.928203	10	553	581	1904	1904	1010	22	36678	74898	Fibroblast;Muscle;Skin;Brain;Stem;Epithelial	NA	NA	NA	NA	NA	56.bed	199	0.642015	1
NeuHrn.specific.peaks	2733	sheffield_dnase	0.192455	0.928203	10	553	581	1904	1904	1010	22	36678	74898	Hematopoietic	NA	NA	NA	NA	NA	670.bed	516	0.642015	1
NeuHrn.specific.peaks	1823	sheffield_dnase	0.191455	0.950214	47	555	556	1351	1351	821	101	36641	74819	Brain;Hematopoietic;Stem;Colon;Epithelial	NA	NA	NA	NA	NA	1757.bed	969	0.643495	1
NeuHrn.specific.peaks	2004	sheffield_dnase	0.18952	0.928212	5	556	578	2198	2198	1110	11	36683	74909	Hematopoietic	NA	NA	NA	NA	NA	20.bed	313	0.646368	1
NeuHrn.specific.peaks	2373	sheffield_dnase	0.18952	0.928212	5	556	578	2198	2198	1110	11	36683	74909	Ewing sarcoma and Prostate Cancer	NA	NA	NA	NA	NA	2476.bed	269	0.646368	1
NeuHrn.specific.peaks	2796	sheffield_dnase	0.18952	0.928212	5	556	578	2198	2198	1110	11	36683	74909	Muscle;Brain	NA	NA	NA	NA	NA	752.bed	258	0.646368	1
NeuHrn.specific.peaks	1552	sheffield_dnase	0.187547	0.932219	21	559	570	1630	1630	920	46	36667	74874	BE2_C and Stem	NA	NA	NA	NA	NA	1453.bed	436	0.649311	1
NeuHrn.specific.peaks	2028	sheffield_dnase	0.187547	0.932219	21	559	570	1630	1630	920	46	36667	74874	Epithelial;Brain;Hematopoietic;Skin;Stem;Colon;Cervix;Fibroblast;Liver;Prostate;	NA	NA	NA	NA	NA	2032.bed	185	0.649311	1
NeuHrn.specific.peaks	2479	sheffield_dnase	0.187547	0.932219	21	559	570	1630	1630	920	46	36667	74874	Epithelial;Fibroblast;Muscle;Brain;Skin;Stem;Endothelial;Colon;Cervix;Primitive;	NA	NA	NA	NA	NA	355.bed	155	0.649311	1
NeuHrn.specific.peaks	2561	sheffield_dnase	0.187547	0.932219	21	559	570	1630	1630	920	46	36667	74874	Epithelial;Fibroblast;Muscle;Brain;Primitive;Skin;Stem;Endothelial;Colon;Cervix;	NA	NA	NA	NA	NA	449.bed	164	0.649311	1
NeuHrn.specific.peaks	1666	sheffield_dnase	0.186433	0.918921	9	563	588	1938	1938	1030	20	36679	74900	Stem;Brain	NA	NA	NA	NA	NA	158.bed	202	0.650979	1
NeuHrn.specific.peaks	2213	sheffield_dnase	0.186433	0.918921	9	563	588	1938	1938	1030	20	36679	74900	Ewing sarcoma	NA	NA	NA	NA	NA	2272.bed	470	0.650979	1
NeuHrn.specific.peaks	2721	sheffield_dnase	0.184895	0.922204	14	565	586	1771	1771	974	31	36674	74889	Stem;Brain	NA	NA	NA	NA	NA	652.bed	151	0.653289	1
NeuHrn.specific.peaks	2898	sheffield_dnase	0.18442	0.928183	20	566	583	1646	1646	932	44	36668	74876	Endothelial and Htr8	NA	NA	NA	NA	NA	884.bed	1914	0.654003	1
NeuHrn.specific.peaks	1554	sheffield_dnase	0.183235	0.942436	42	567	566	1393	1393	842	91	36646	74829	Hematopoietic	NA	NA	NA	NA	NA	1459.bed	959	0.65579	1
NeuHrn.specific.peaks	180	cistrome_epigenome	0.181833	0.97592	359	568	534	840	840	647	751	36329	74169	cistrome_epigenome MCF-7 H3K4me1	MCF-7	breast	H3K4me1	No treatment	NA	Human_MCF-7_H3K4me1_No-treatment_Brown.bed	2947	0.65791	1
NeuHrn.specific.peaks	2621	sheffield_dnase	0.179628	0.907576	8	569	598	1981	1981	1050	18	36680	74902	Brain;Hematopoietic;Epithelial	NA	NA	NA	NA	NA	532.bed	234	0.661259	1
NeuHrn.specific.peaks	311	codex	0.178136	0.945014	56	570	561	1297	1297	809	121	36632	74799	CD34+ Umbilical Cord Blood (UCB) were differentiated into megakaryocytes for 10	Megakaryocyte	NA	TAL1	NA	GSE24674	GSM607953_TAL1.bed	1498	0.663535	1
NeuHrn.specific.peaks	1466	sheffield_dnase	0.177341	0.907587	4	571	593	2313	2313	1160	9	36684	74911	Primitive;Hematopoietic;Fibroblast;Brain;Liver;Epithelial;Muscle;Prostate;Skin;B	NA	NA	NA	NA	NA	1368.bed	155	0.664751	1
NeuHrn.specific.peaks	1544	sheffield_dnase	0.177341	0.907587	4	571	593	2313	2313	1160	9	36684	74911	Fibroblast;Muscle;Brain;Skin	NA	NA	NA	NA	NA	1445.bed	153	0.664751	1
NeuHrn.specific.peaks	1773	sheffield_dnase	0.177341	0.907587	4	571	593	2313	2313	1160	9	36684	74911	Fibroblast	NA	NA	NA	NA	NA	1697.bed	385	0.664751	1
NeuHrn.specific.peaks	2220	sheffield_dnase	0.177341	0.907587	4	571	593	2313	2313	1160	9	36684	74911	Endothelial;Primitive;Prostate	NA	NA	NA	NA	NA	2281.bed	191	0.664751	1
NeuHrn.specific.peaks	2905	sheffield_dnase	0.177341	0.907587	4	571	593	2313	2313	1160	9	36684	74911	Fibroblast;Muscle;Skin;Brain;Endothelial;Epithelial;Primitive;Bone	NA	NA	NA	NA	NA	893.bed	122	0.664751	1
NeuHrn.specific.peaks	2539	sheffield_dnase	0.175459	0.907566	12	576	599	1833	1833	1000	27	36676	74893	Hematopoietic	NA	NA	NA	NA	NA	429.bed	886	0.667638	1
NeuHrn.specific.peaks	2491	sheffield_dnase	0.171831	0.893397	7	577	610	2036	2036	1070	16	36681	74904	Fibroblast;Muscle;Hematopoietic;Skin;Brain;Epithelial;Endothelial;Primitive	NA	NA	NA	NA	NA	374.bed	209	0.673238	1
NeuHrn.specific.peaks	2095	sheffield_dnase	0.171759	0.974164	387	578	536	822	822	645	811	36301	74109	Hematopoietic	NA	NA	NA	NA	NA	2122.bed	3174	0.67335	1
NeuHrn.specific.peaks	1371	sheffield_dnase	0.171686	0.950694	88	579	554	1173	1173	769	189	36600	74731	Complex tissue specific	NA	NA	NA	NA	NA	1258.bed	352	0.673464	1
NeuHrn.specific.peaks	1682	sheffield_dnase	0.170098	0.898491	11	580	608	1863	1863	1020	25	36677	74895	Fibroblast;Muscle;Skin;Brain;Endothelial;Epithelial;Cervix	NA	NA	NA	NA	NA	1596.bed	209	0.67593	1
NeuHrn.specific.peaks	2791	sheffield_dnase	0.170098	0.898491	11	580	608	1863	1863	1020	25	36677	74895	Epithelial;Fibroblast;Brain;Hematopoietic;Primitive;Skin;Endothelial;Muscle;Colo	NA	NA	NA	NA	NA	746.bed	129	0.67593	1
NeuHrn.specific.peaks	1333	sheffield_dnase	0.167858	0.925678	34	582	584	1459	1459	875	75	36654	74845	Epithelial;Fibroblast;Brain;Hematopoietic;Primitive;Stem;Endothelial;Muscle;Colo	NA	NA	NA	NA	NA	1218.bed	149	0.679426	1
NeuHrn.specific.peaks	2957	sheffield_dnase	0.164203	0.887838	10	583	617	1904	1904	1030	23	36678	74897	Epithelial;Fibroblast;Muscle;Primitive;Skin;Brain;Stem;Endothelial;Colon;Cervix;	NA	NA	NA	NA	NA	950.bed	189	0.685168	1
NeuHrn.specific.peaks	2250	sheffield_dnase	0.16274	0.875166	6	584	642	2100	2100	1110	14	36682	74906	Fibroblast;Muscle;Brain;Hematopoietic;Primitive;Skin;Stem;Epithelial;Endothelial	NA	NA	NA	NA	NA	232.bed	83	0.68748	1
NeuHrn.specific.peaks	2712	sheffield_dnase	0.16274	0.875166	6	584	642	2100	2100	1110	14	36682	74906	Skin;Endothelial;Primitive	NA	NA	NA	NA	NA	641.bed	256	0.68748	1
NeuHrn.specific.peaks	2773	sheffield_dnase	0.16274	0.875166	6	584	642	2100	2100	1110	14	36682	74906	Hematopoietic	NA	NA	NA	NA	NA	72.bed	326	0.68748	1
NeuHrn.specific.peaks	1215	sheffield_dnase	0.161409	0.893376	14	587	611	1771	1771	990	32	36674	74888	Brain;Stem;Colon;Endothelial;Liver	NA	NA	NA	NA	NA	1077.bed	282	0.68959	1
NeuHrn.specific.peaks	2308	sheffield_dnase	0.161409	0.893376	14	587	611	1771	1771	990	32	36674	74888	Epithelial;Fibroblast;Brain;Hematopoietic;Primitive;Skin;Stem;Endothelial;Muscle	NA	NA	NA	NA	NA	2394.bed	188	0.68959	1
NeuHrn.specific.peaks	1497	sheffield_dnase	0.161175	0.875176	3	589	630	2464	2464	1230	7	36685	74913	Hematopoietic;Brain;Epithelial;Endothelial;Muscle;Fibroblast	NA	NA	NA	NA	NA	14.bed	121	0.689962	1
NeuHrn.specific.peaks	1534	sheffield_dnase	0.161175	0.875176	3	589	630	2464	2464	1230	7	36685	74913	Fibroblast;Muscle;Brain;Epithelial;Endothelial;Bone	NA	NA	NA	NA	NA	1435.bed	106	0.689962	1
NeuHrn.specific.peaks	1621	sheffield_dnase	0.161175	0.875176	3	589	630	2464	2464	1230	7	36685	74913	Fibroblast;Muscle;Bone;Brain	NA	NA	NA	NA	NA	1528.bed	201	0.689962	1
NeuHrn.specific.peaks	1641	sheffield_dnase	0.161175	0.875176	3	589	630	2464	2464	1230	7	36685	74913	Fibroblast;Muscle	NA	NA	NA	NA	NA	1549.bed	343	0.689962	1
NeuHrn.specific.peaks	1764	sheffield_dnase	0.161175	0.875176	3	589	630	2464	2464	1230	7	36685	74913	Fibroblast;Muscle;Epithelial	NA	NA	NA	NA	NA	1687.bed	137	0.689962	1
NeuHrn.specific.peaks	1766	sheffield_dnase	0.161175	0.875176	3	589	630	2464	2464	1230	7	36685	74913	Fibroblast;Muscle;Epithelial;Brain	NA	NA	NA	NA	NA	1689.bed	213	0.689962	1
NeuHrn.specific.peaks	1989	sheffield_dnase	0.161175	0.875176	3	589	630	2464	2464	1230	7	36685	74913	Epithelial;Fibroblast;Muscle;Skin;Cervix;Prostate;Mammary	NA	NA	NA	NA	NA	1979.bed	136	0.689962	1
NeuHrn.specific.peaks	2198	sheffield_dnase	0.161175	0.875176	3	589	630	2464	2464	1230	7	36685	74913	Fibroblast;Muscle;Brain;Skin	NA	NA	NA	NA	NA	2255.bed	160	0.689962	1
NeuHrn.specific.peaks	2208	sheffield_dnase	0.161175	0.875176	3	589	630	2464	2464	1230	7	36685	74913	Hematopoietic;Endothelial;Primitive	NA	NA	NA	NA	NA	2268.bed	172	0.689962	1
NeuHrn.specific.peaks	2245	sheffield_dnase	0.161175	0.875176	3	589	630	2464	2464	1230	7	36685	74913	Epithelial;Hematopoietic	NA	NA	NA	NA	NA	2314.bed	117	0.689962	1
NeuHrn.specific.peaks	2314	sheffield_dnase	0.161175	0.875176	3	589	630	2464	2464	1230	7	36685	74913	Fibroblast;Muscle;Brain;Epithelial;Endothelial;Bone	NA	NA	NA	NA	NA	2401.bed	162	0.689962	1
NeuHrn.specific.peaks	2993	sheffield_dnase	0.161175	0.875176	3	589	630	2464	2464	1230	7	36685	74913	Epithelial;Fibroblast;Muscle;Skin;Brain;Endothelial;Colon;Primitive;Bone;Liver	NA	NA	NA	NA	NA	992.bed	119	0.689962	1
NeuHrn.specific.peaks	2763	sheffield_dnase	0.159941	0.946194	95	601	559	1149	1149	770	205	36593	74715	Weak	NA	NA	NA	NA	NA	709.bed	601	0.691925	1
NeuHrn.specific.peaks	2920	sheffield_dnase	0.156445	1.02106	1	602	516	2807	2807	1310	2	36687	74918	Liver;Prostate	NA	NA	NA	NA	NA	910.bed	420	0.697517	1
NeuHrn.specific.peaks	528	encode_tfbs	0.156028	0.959022	194	603	547	989	989	713	413	36494	74507	ChIP ECC-1 ERalpha_a	ECC-1	NA	ERalpha_a	BPA_100nM	NA	wgEncodeAwgTfbsHaibEcc1EraaV0416102Bpa1hUniPk.narrowPeak	4260	0.698188	1
NeuHrn.specific.peaks	2524	sheffield_dnase	0.154555	0.936374	72	604	569	1228	1228	800	157	36616	74763	Epithelial;Fibroblast;Muscle;Brain;Hematopoietic;Primitive;Skin;Stem;Endothelial	NA	NA	NA	NA	NA	41.bed	254	0.700559	1
NeuHrn.specific.peaks	1593	sheffield_dnase	0.151899	0.85086	5	605	659	2198	2198	1150	12	36683	74908	Fibroblast;Muscle	NA	NA	NA	NA	NA	1498.bed	515	0.704857	1
NeuHrn.specific.peaks	1651	sheffield_dnase	0.151899	0.85086	5	605	659	2198	2198	1150	12	36683	74908	Fibroblast;Muscle;Primitive;Brain;Bone	NA	NA	NA	NA	NA	1561.bed	145	0.704857	1
NeuHrn.specific.peaks	1843	sheffield_dnase	0.151899	0.85086	5	605	659	2198	2198	1150	12	36683	74908	Epithelial;Cervix;Prostate;Mammary	NA	NA	NA	NA	NA	1778.bed	575	0.704857	1
NeuHrn.specific.peaks	2633	sheffield_dnase	0.151899	0.85086	5	605	659	2198	2198	1150	12	36683	74908	Fibroblast;Muscle;Brain;Primitive;Skin;Epithelial;Endothelial;Cervix;Liver;Stem;	NA	NA	NA	NA	NA	546.bed	148	0.704857	1
NeuHrn.specific.peaks	2881	sheffield_dnase	0.151899	0.85086	5	605	659	2198	2198	1150	12	36683	74908	Epithelial;Brain;Hematopoietic;Skin;Stem;Colon;Cervix;Fibroblast;Liver;Mammary;M	NA	NA	NA	NA	NA	865.bed	192	0.704857	1
NeuHrn.specific.peaks	1415	sheffield_dnase	0.151223	0.903807	27	610	601	1541	1541	917	61	36661	74859	Complex tissue specific	NA	NA	NA	NA	NA	1315.bed	124	0.705956	1
NeuHrn.specific.peaks	1957	sheffield_dnase	0.149947	0.957722	205	611	548	979	979	713	437	36483	74483	Complex tissue specific no SFM	NA	NA	NA	NA	NA	193.bed	785	0.708033	1
NeuHrn.specific.peaks	2797	sheffield_dnase	0.148896	0.918841	45	612	590	1367	1367	856	100	36643	74820	Hematopoietic;Stem;Colon;Liver;Prostate;Mammary;Brain;Epithelial	NA	NA	NA	NA	NA	753.bed	309	0.709747	1
NeuHrn.specific.peaks	2667	sheffield_dnase	0.142807	0.891025	24	613	615	1580	1580	936	55	36664	74865	Epithelial;Fibroblast;Muscle;Brain;Primitive;Hematopoietic;Stem;Endothelial;Colo	NA	NA	NA	NA	NA	587.bed	189	0.719768	1
NeuHrn.specific.peaks	1758	sheffield_dnase	0.142052	0.840841	7	614	674	2036	2036	1110	17	36681	74903	Fibroblast;Muscle;Skin;Brain;Epithelial;Endothelial;Bone	NA	NA	NA	NA	NA	1681.bed	125	0.721021	1
NeuHrn.specific.peaks	2254	sheffield_dnase	0.142052	0.840841	7	614	674	2036	2036	1110	17	36681	74903	Hematopoietic;Muscle	NA	NA	NA	NA	NA	2323.bed	205	0.721021	1
NeuHrn.specific.peaks	2465	sheffield_dnase	0.142052	0.840841	7	614	674	2036	2036	1110	17	36681	74903	Epithelial;Fibroblast;Muscle;Brain;Primitive;Skin;Stem;Endothelial;Colon;Cervix;	NA	NA	NA	NA	NA	341.bed	72	0.721021	1
NeuHrn.specific.peaks	2851	sheffield_dnase	0.142052	0.840841	7	614	674	2036	2036	1110	17	36681	74903	Epithelial;Hematopoietic;Stem;Colon;Skin	NA	NA	NA	NA	NA	820.bed	302	0.721021	1
NeuHrn.specific.peaks	2073	sheffield_dnase	0.139935	0.901613	34	618	604	1459	1459	894	77	36654	74843	Brain;Stem;Epithelial	NA	NA	NA	NA	NA	2092.bed	203	0.724545	1
NeuHrn.specific.peaks	2124	sheffield_dnase	0.139663	0.850839	10	619	664	1904	1904	1060	24	36678	74896	Hematopoietic	NA	NA	NA	NA	NA	2165.bed	428	0.724998	1
NeuHrn.specific.peaks	2030	sheffield_dnase	0.139503	0.91709	53	620	591	1315	1315	842	118	36635	74802	sheffield_dnase	NA	NA	NA	NA	NA	2034.bed	1964	0.725266	1
NeuHrn.specific.peaks	1369	sheffield_dnase	0.138586	0.816833	4	621	713	2313	2313	1220	10	36684	74910	Brain;Prostate	NA	NA	NA	NA	NA	1256.bed	284	0.726799	1
NeuHrn.specific.peaks	1447	sheffield_dnase	0.138586	0.816833	4	621	713	2313	2313	1220	10	36684	74910	Fibroblast;Muscle;Skin;Epithelial;Brain	NA	NA	NA	NA	NA	1347.bed	166	0.726799	1
NeuHrn.specific.peaks	1665	sheffield_dnase	0.138586	0.816833	4	621	713	2313	2313	1220	10	36684	74910	Fibroblast;Muscle;Skin;Endothelial;Epithelial;Brain;Bone	NA	NA	NA	NA	NA	1579.bed	184	0.726799	1
NeuHrn.specific.peaks	1677	sheffield_dnase	0.138586	0.816833	4	621	713	2313	2313	1220	10	36684	74910	Fibroblast;Muscle;Hematopoietic;Skin;Brain;Epithelial;Endothelial;Bone	NA	NA	NA	NA	NA	1591.bed	95	0.726799	1
NeuHrn.specific.peaks	1995	sheffield_dnase	0.138586	0.816833	4	621	713	2313	2313	1220	10	36684	74910	Epithelial;Skin;Colon;Cervix;Endothelial;Primitive	NA	NA	NA	NA	NA	1984.bed	165	0.726799	1
NeuHrn.specific.peaks	2200	sheffield_dnase	0.138586	0.816833	4	621	713	2313	2313	1220	10	36684	74910	Hematopoietic	NA	NA	NA	NA	NA	226.bed	359	0.726799	1
NeuHrn.specific.peaks	2354	sheffield_dnase	0.138586	0.816833	4	621	713	2313	2313	1220	10	36684	74910	Fibroblast;Muscle;Brain;Endothelial;Epithelial;Primitive;Bone	NA	NA	NA	NA	NA	2452.bed	154	0.726799	1
NeuHrn.specific.peaks	1160	sheffield_dnase	0.137842	0.816843	2	628	707	2643	2643	1330	5	36686	74915	Epithelial;Fibroblast;Muscle;Brain;Endothelial;Liver	NA	NA	NA	NA	NA	1016.bed	135	0.728044	1
NeuHrn.specific.peaks	1550	sheffield_dnase	0.137842	0.816843	2	628	707	2643	2643	1330	5	36686	74915	Fibroblast;Muscle;Skin	NA	NA	NA	NA	NA	1450.bed	223	0.728044	1
NeuHrn.specific.peaks	2205	sheffield_dnase	0.137842	0.816843	2	628	707	2643	2643	1330	5	36686	74915	Hematopoietic;Prostate;Mammary	NA	NA	NA	NA	NA	2265.bed	152	0.728044	1
NeuHrn.specific.peaks	2300	sheffield_dnase	0.137842	0.816843	2	628	707	2643	2643	1330	5	36686	74915	Fibroblast;Prostate	NA	NA	NA	NA	NA	2384.bed	232	0.728044	1
NeuHrn.specific.peaks	2447	sheffield_dnase	0.137842	0.816843	2	628	707	2643	2643	1330	5	36686	74915	Hematopoietic	NA	NA	NA	NA	NA	324.bed	176	0.728044	1
NeuHrn.specific.peaks	2742	sheffield_dnase	0.137842	0.816843	2	628	707	2643	2643	1330	5	36686	74915	Fibroblast;Muscle;Hematopoietic;Brain	NA	NA	NA	NA	NA	683.bed	129	0.728044	1
NeuHrn.specific.peaks	2383	sheffield_dnase	0.1356	0.856317	13	634	653	1802	1802	1030	31	36675	74889	Epithelial;Skin;Colon;Fibroblast;Endothelial;Primitive;Liver;Mammary	NA	NA	NA	NA	NA	2490.bed	187	0.731813	1
NeuHrn.specific.peaks	2499	sheffield_dnase	0.1356	0.856317	13	634	653	1802	1802	1030	31	36675	74889	Epithelial;Brain;Hematopoietic;Stem;Colon;Cervix;Liver;Mammary	NA	NA	NA	NA	NA	384.bed	152	0.731813	1
NeuHrn.specific.peaks	2901	sheffield_dnase	0.135165	0.867833	17	636	649	1710	1710	998	40	36671	74880	Epithelial;Fibroblast;Brain;Hematopoietic;Primitive;Skin;Stem;Endothelial;Muscle	NA	NA	NA	NA	NA	89.bed	98	0.732547	1
NeuHrn.specific.peaks	2348	sheffield_dnase	0.132907	0.835372	9	637	686	1938	1938	1090	22	36679	74898	Complex tissue specific	NA	NA	NA	NA	NA	2445.bed	285	0.736365	1
NeuHrn.specific.peaks	1232	sheffield_dnase	0.132519	0.816823	6	638	720	2100	2100	1150	15	36682	74905	Fibroblast;Muscle;Skin;Brain;Epithelial;Endothelial;Bone;Liver	NA	NA	NA	NA	NA	1096.bed	153	0.737024	1
NeuHrn.specific.peaks	1844	sheffield_dnase	0.132519	0.816823	6	638	720	2100	2100	1150	15	36682	74905	Epithelial;Fibroblast;Brain;Colon;Cervix;Muscle;Mammary;Skin;Bone;Liver	NA	NA	NA	NA	NA	1779.bed	123	0.737024	1
NeuHrn.specific.peaks	2378	sheffield_dnase	0.132519	0.816823	6	638	720	2100	2100	1150	15	36682	74905	Epithelial;Primitive;Colon;Cervix;Liver;Endothelial;Hematopoietic;Prostate;Mamma	NA	NA	NA	NA	NA	2486.bed	115	0.737024	1
NeuHrn.specific.peaks	2589	sheffield_dnase	0.132519	0.816823	6	638	720	2100	2100	1150	15	36682	74905	Fibroblast;Muscle;Brain;Hematopoietic;Primitive;Skin;Epithelial;Endothelial;Cerv	NA	NA	NA	NA	NA	487.bed	74	0.737024	1
NeuHrn.specific.peaks	2699	sheffield_dnase	0.130308	0.844962	12	642	671	1833	1833	1050	29	36676	74891	Hematopoietic	NA	NA	NA	NA	NA	624.bed	1252	0.740785	1
NeuHrn.specific.peaks	1418	sheffield_dnase	0.130127	0.900166	41	643	606	1404	1404	884	93	36647	74827	Brain;Stem;Colon;Fibroblast;Epithelial;Muscle;Mammary;Liver	NA	NA	NA	NA	NA	1318.bed	511	0.741093	1
NeuHrn.specific.peaks	1421	sheffield_dnase	0.127984	0.875105	24	644	645	1580	1580	956	56	36664	74864	Epithelial;Fibroblast;Muscle;Brain;Hematopoietic;Skin;Stem;Endothelial;Colon;Cer	NA	NA	NA	NA	NA	1320.bed	199	0.74476	1
NeuHrn.specific.peaks	1601	sheffield_dnase	0.124904	0.930367	108	645	575	1124	1124	781	237	36580	74683	Hematopoietic;Liver;Epithelial	NA	NA	NA	NA	NA	1508.bed	672	0.750061	1
NeuHrn.specific.peaks	2879	sheffield_dnase	0.124703	0.90345	50	646	602	1333	1333	860	113	36638	74807	Hematopoietic;Stem;Liver;Epithelial;Prostate;Brain	NA	NA	NA	NA	NA	863.bed	262	0.750408	1
NeuHrn.specific.peaks	1165	sheffield_dnase	0.122283	0.888801	37	647	616	1434	1434	899	85	36651	74835	Epithelial;Fibroblast;Brain;Hematopoietic;Primitive;Stem;Endothelial;Muscle;Colo	NA	NA	NA	NA	NA	1020.bed	176	0.754601	1
NeuHrn.specific.peaks	1904	sheffield_dnase	0.12201	0.840811	14	648	678	1771	1771	1030	34	36674	74886	Epithelial;Fibroblast;Muscle;Hematopoietic;Primitive;Skin;Brain;Endothelial;Colo	NA	NA	NA	NA	NA	186.bed	283	0.755075	1
NeuHrn.specific.peaks	2183	sheffield_dnase	0.121553	0.765736	3	649	804	2464	2464	1310	8	36685	74912	Fibroblast;Epithelial;Prostate;Mammary	NA	NA	NA	NA	NA	2235.bed	188	0.755869	1
NeuHrn.specific.peaks	2298	sheffield_dnase	0.121553	0.765736	3	649	804	2464	2464	1310	8	36685	74912	Epithelial;Prostate	NA	NA	NA	NA	NA	2382.bed	227	0.755869	1
NeuHrn.specific.peaks	2326	sheffield_dnase	0.121553	0.765736	3	649	804	2464	2464	1310	8	36685	74912	Fibroblast;Muscle;Skin;Brain;Epithelial;Endothelial;Cervix;Primitive	NA	NA	NA	NA	NA	2414.bed	102	0.755869	1
NeuHrn.specific.peaks	2380	sheffield_dnase	0.121553	0.765736	3	649	804	2464	2464	1310	8	36685	74912	Epithelial;Colon;Cervix;Prostate;Mammary;Skin	NA	NA	NA	NA	NA	2488.bed	132	0.755869	1
NeuHrn.specific.peaks	2390	sheffield_dnase	0.121553	0.765736	3	649	804	2464	2464	1310	8	36685	74912	Epithelial;Fibroblast;Muscle;Skin;Brain;Endothelial;Colon;Cervix;Mammary;Bone;Li	NA	NA	NA	NA	NA	2498.bed	117	0.755869	1
NeuHrn.specific.peaks	2542	sheffield_dnase	0.121553	0.765736	3	649	804	2464	2464	1310	8	36685	74912	Fibroblast;Muscle;Hematopoietic;Brain;Epithelial;Endothelial;Bone	NA	NA	NA	NA	NA	431.bed	133	0.755869	1
NeuHrn.specific.peaks	2930	sheffield_dnase	0.121553	0.765736	3	649	804	2464	2464	1310	8	36685	74912	Muscle;Hematopoietic;Epithelial;Fibroblast;Cervix;Liver;Mammary;Brain	NA	NA	NA	NA	NA	920.bed	128	0.755869	1
NeuHrn.specific.peaks	1183	sheffield_dnase	0.121363	0.785416	5	656	767	2198	2198	1210	13	36683	74907	Epithelial;Fibroblast;Muscle;Skin;Brain;Endothelial;Cervix;Primitive;Bone;Liver	NA	NA	NA	NA	NA	1040.bed	143	0.7562	1
NeuHrn.specific.peaks	2219	sheffield_dnase	0.121363	0.785416	5	656	767	2198	2198	1210	13	36683	74907	Stem;Prostate;Mammary	NA	NA	NA	NA	NA	2280.bed	142	0.7562	1
NeuHrn.specific.peaks	2238	sheffield_dnase	0.121363	0.785416	5	656	767	2198	2198	1210	13	36683	74907	Fibroblast;Muscle;Brain;Skin	NA	NA	NA	NA	NA	2304.bed	212	0.7562	1
NeuHrn.specific.peaks	2807	sheffield_dnase	0.121363	0.785416	5	656	767	2198	2198	1210	13	36683	74907	Stem;Colon;Hematopoietic	NA	NA	NA	NA	NA	763.bed	232	0.7562	1
NeuHrn.specific.peaks	2249	sheffield_dnase	0.1187	0.846659	17	660	669	1710	1710	1010	41	36671	74879	Ewing sarcoma	NA	NA	NA	NA	NA	2319.bed	161	0.760851	1
NeuHrn.specific.peaks	2704	sheffield_dnase	0.115112	0.850799	20	661	665	1646	1646	991	48	36668	74872	NB4 specific	NA	NA	NA	NA	NA	631.bed	1977	0.767163	1
NeuHrn.specific.peaks	1615	sheffield_dnase	0.111661	0.799051	9	662	750	1938	1938	1120	23	36679	74897	Fibroblast;Muscle;Bone	NA	NA	NA	NA	NA	1522.bed	337	0.773285	1
NeuHrn.specific.peaks	1156	sheffield_dnase	0.111439	0.871185	32	663	647	1478	1478	929	75	36656	74845	Liver	NA	NA	NA	NA	NA	1011.bed	1020	0.773679	1
NeuHrn.specific.peaks	1327	sheffield_dnase	0.108011	0.742531	4	664	880	2313	2313	1290	11	36684	74909	Epithelial;Hematopoietic;Liver	NA	NA	NA	NA	NA	1212.bed	118	0.77981	1
NeuHrn.specific.peaks	1588	sheffield_dnase	0.108011	0.742531	4	664	880	2313	2313	1290	11	36684	74909	Fibroblast;Muscle;Brain;Epithelial;Skin	NA	NA	NA	NA	NA	1493.bed	208	0.77981	1
NeuHrn.specific.peaks	2031	sheffield_dnase	0.108011	0.742531	4	664	880	2313	2313	1290	11	36684	74909	Epithelial;Fibroblast;Muscle;Brain;Endothelial;Cervix;Skin	NA	NA	NA	NA	NA	2036.bed	208	0.77981	1
NeuHrn.specific.peaks	2210	sheffield_dnase	0.108011	0.742531	4	664	880	2313	2313	1290	11	36684	74909	Epithelial;Fibroblast;Muscle;Hematopoietic;Primitive;Skin;Brain;Endothelial;Colo	NA	NA	NA	NA	NA	227.bed	83	0.77981	1
NeuHrn.specific.peaks	2234	sheffield_dnase	0.108011	0.742531	4	664	880	2313	2313	1290	11	36684	74909	Hematopoietic	NA	NA	NA	NA	NA	23.bed	242	0.77981	1
NeuHrn.specific.peaks	1478	sheffield_dnase	0.107531	0.765717	6	669	811	2100	2100	1190	16	36682	74904	Fibroblast;Muscle;Epithelial;Endothelial;Brain	NA	NA	NA	NA	NA	1380.bed	324	0.780673	1
NeuHrn.specific.peaks	1490	sheffield_dnase	0.107531	0.765717	6	669	811	2100	2100	1190	16	36682	74904	Fibroblast;Muscle;Skin;Epithelial;Endothelial;Brain;Bone	NA	NA	NA	NA	NA	1392.bed	154	0.780673	1
NeuHrn.specific.peaks	1895	sheffield_dnase	0.107531	0.765717	6	669	811	2100	2100	1190	16	36682	74904	Fibroblast;Muscle;Skin	NA	NA	NA	NA	NA	1844.bed	321	0.780673	1
NeuHrn.specific.peaks	1917	sheffield_dnase	0.107531	0.765717	6	669	811	2100	2100	1190	16	36682	74904	Epithelial;Colon;Cervix;Mammary;Skin	NA	NA	NA	NA	NA	1878.bed	185	0.780673	1
NeuHrn.specific.peaks	2051	sheffield_dnase	0.107531	0.765717	6	669	811	2100	2100	1190	16	36682	74904	Hematopoietic	NA	NA	NA	NA	NA	2066.bed	462	0.780673	1
NeuHrn.specific.peaks	2097	sheffield_dnase	0.107531	0.765717	6	669	811	2100	2100	1190	16	36682	74904	Colon;Cervix;Epithelial;Mammary	NA	NA	NA	NA	NA	2125.bed	205	0.780673	1
NeuHrn.specific.peaks	2099	sheffield_dnase	0.107531	0.765717	6	669	811	2100	2100	1190	16	36682	74904	Epithelial;Cervix	NA	NA	NA	NA	NA	2128.bed	467	0.780673	1
NeuHrn.specific.peaks	2439	sheffield_dnase	0.107531	0.765717	6	669	811	2100	2100	1190	16	36682	74904	Stem;Endothelial;Primitive	NA	NA	NA	NA	NA	312.bed	120	0.780673	1
NeuHrn.specific.peaks	2567	sheffield_dnase	0.107531	0.765717	6	669	811	2100	2100	1190	16	36682	74904	Primitive;Stem;Colon;Epithelial;Prostate;Mammary;Skin	NA	NA	NA	NA	NA	455.bed	141	0.780673	1
NeuHrn.specific.peaks	1236	sheffield_dnase	0.104253	0.777919	8	678	782	1981	1981	1150	21	36680	74899	Epithelial;Fibroblast;Muscle;Hematopoietic;Primitive;Skin;Brain;Endothelial;Cerv	NA	NA	NA	NA	NA	1100.bed	147	0.786588	1
NeuHrn.specific.peaks	1452	sheffield_dnase	0.104253	0.777919	8	678	782	1981	1981	1150	21	36680	74899	Brain;Mammary	NA	NA	NA	NA	NA	1353.bed	250	0.786588	1
NeuHrn.specific.peaks	390	codex	0.0999189	0.816773	16	680	724	1732	1732	1050	40	36672	74880	Proerythroblasts derived from CD34+ foetal liver cells (2-trimester stage).	Erythroblast	NA	TAL1	NA	GSE36985	GSM908054_TAL1.bed	584	0.794477	1
NeuHrn.specific.peaks	1201	sheffield_dnase	0.0985677	0.680688	1	681	1026	2807	2807	1500	3	36687	74917	Muscle;Epithelial;Fibroblast;Liver;Brain	NA	NA	NA	NA	NA	1061.bed	191	0.796952	1
NeuHrn.specific.peaks	1314	sheffield_dnase	0.0984024	0.68068	2	682	1027	2643	2643	1450	6	36686	74914	Fibroblast;Muscle;Primitive;Brain;Epithelial;Endothelial;Skin;Bone	NA	NA	NA	NA	NA	1198.bed	142	0.797256	1
NeuHrn.specific.peaks	1533	sheffield_dnase	0.0984024	0.68068	2	682	1027	2643	2643	1450	6	36686	74914	Fibroblast;Muscle;Brain;Epithelial	NA	NA	NA	NA	NA	1434.bed	173	0.797256	1
NeuHrn.specific.peaks	1720	sheffield_dnase	0.0984024	0.68068	2	682	1027	2643	2643	1450	6	36686	74914	Fibroblast;Muscle;Skin	NA	NA	NA	NA	NA	1639.bed	215	0.797256	1
NeuHrn.specific.peaks	2098	sheffield_dnase	0.0984024	0.68068	2	682	1027	2643	2643	1450	6	36686	74914	Epithelial;Mammary	NA	NA	NA	NA	NA	2126.bed	357	0.797256	1
NeuHrn.specific.peaks	2137	sheffield_dnase	0.0984024	0.68068	2	682	1027	2643	2643	1450	6	36686	74914	Liver;Prostate	NA	NA	NA	NA	NA	2181.bed	359	0.797256	1
NeuHrn.specific.peaks	2309	sheffield_dnase	0.0984024	0.68068	2	682	1027	2643	2643	1450	6	36686	74914	Epithelial;Fibroblast;Muscle;Brain;Skin;Stem;Endothelial;Colon;Cervix;Liver;Pros	NA	NA	NA	NA	NA	2395.bed	58	0.797256	1
NeuHrn.specific.peaks	2631	sheffield_dnase	0.0984024	0.68068	2	682	1027	2643	2643	1450	6	36686	74914	Fibroblast;Muscle;Skin;Brain;Epithelial;Endothelial;Cervix;Primitive;Bone	NA	NA	NA	NA	NA	543.bed	181	0.797256	1
NeuHrn.specific.peaks	2709	sheffield_dnase	0.0984024	0.68068	2	682	1027	2643	2643	1450	6	36686	74914	Fibroblast;Muscle;Endothelial;Primitive	NA	NA	NA	NA	NA	636.bed	147	0.797256	1
NeuHrn.specific.peaks	1850	sheffield_dnase	0.0966325	0.729267	5	690	920	2198	2198	1270	14	36683	74906	Fibroblast	NA	NA	NA	NA	NA	1785.bed	295	0.800511	1
NeuHrn.specific.peaks	2256	sheffield_dnase	0.0966325	0.729267	5	690	920	2198	2198	1270	14	36683	74906	Prostate	NA	NA	NA	NA	NA	2326.bed	629	0.800511	1
NeuHrn.specific.peaks	2323	sheffield_dnase	0.0966325	0.729267	5	690	920	2198	2198	1270	14	36683	74906	Brain;Colon;Epithelial;Skin;Fibroblast	NA	NA	NA	NA	NA	2411.bed	198	0.800511	1
NeuHrn.specific.peaks	2871	sheffield_dnase	0.0966325	0.729267	5	690	920	2198	2198	1270	14	36683	74906	Epithelial;Fibroblast;Muscle;Primitive;Skin;Brain;Endothelial;Bone	NA	NA	NA	NA	NA	850.bed	183	0.800511	1
NeuHrn.specific.peaks	2950	sheffield_dnase	0.0966325	0.729267	5	690	920	2198	2198	1270	14	36683	74906	Fibroblast;Muscle;Primitive;Skin;Brain;Epithelial;Endothelial;Cervix;Bone;Liver	NA	NA	NA	NA	NA	944.bed	160	0.800511	1
NeuHrn.specific.peaks	2995	sheffield_dnase	0.0966325	0.729267	5	690	920	2198	2198	1270	14	36683	74906	Epithelial;Fibroblast;Muscle;Skin;Brain;Endothelial;Colon;Cervix;Primitive;Bone;	NA	NA	NA	NA	NA	994.bed	132	0.800511	1
NeuHrn.specific.peaks	204	cistrome_epigenome	0.0964308	0.942847	279	696	562	897	897	718	604	36409	74316	cistrome_epigenome UPR9 cells H3K27me3	UPR9 cells	hematopoietic stem cell	H3K27me3	Zinc(5hr)	NA	Human_UPR9-cells_H3K27me3_Zinc-5hr_Stunnenberg.bed	6509	0.800883	1
NeuHrn.specific.peaks	1443	sheffield_dnase	0.096063	0.752279	7	697	854	2036	2036	1200	19	36681	74901	Epithelial;Fibroblast;Muscle;Hematopoietic;Primitive;Skin;Brain;Endothelial;Cerv	NA	NA	NA	NA	NA	1343.bed	198	0.801562	1
NeuHrn.specific.peaks	2066	sheffield_dnase	0.096063	0.752279	7	697	854	2036	2036	1200	19	36681	74901	Epithelial;Hematopoietic;Stem;Colon;Liver;Prostate;Mammary;Skin	NA	NA	NA	NA	NA	2083.bed	152	0.801562	1
NeuHrn.specific.peaks	2190	sheffield_dnase	0.096063	0.752279	7	697	854	2036	2036	1200	19	36681	74901	Epithelial;Cervix;Skin	NA	NA	NA	NA	NA	2243.bed	315	0.801562	1
NeuHrn.specific.peaks	2243	sheffield_dnase	0.096063	0.752279	7	697	854	2036	2036	1200	19	36681	74901	Fibroblast;Muscle;Skin;Brain;Epithelial;Endothelial	NA	NA	NA	NA	NA	2312.bed	180	0.801562	1
NeuHrn.specific.peaks	1317	sheffield_dnase	0.0956169	0.790442	12	701	761	1833	1833	1100	31	36676	74889	Fibroblast;Muscle;Hematopoietic;Primitive;Skin;Brain;Epithelial;Endothelial;Cerv	NA	NA	NA	NA	NA	1200.bed	290	0.802386	1
NeuHrn.specific.peaks	1501	sheffield_dnase	0.0956169	0.790442	12	701	761	1833	1833	1100	31	36676	74889	Muscle;Brain	NA	NA	NA	NA	NA	1402.bed	311	0.802386	1
NeuHrn.specific.peaks	2290	sheffield_dnase	0.0934879	0.765698	9	703	820	1938	1938	1150	24	36679	74896	Fibroblast;Muscle;Hematopoietic;Primitive;Skin;Brain;Stem;Epithelial;Endothelial	NA	NA	NA	NA	NA	237.bed	113	0.806329	1
NeuHrn.specific.peaks	1523	sheffield_dnase	0.0930639	0.877423	52	704	628	1320	1320	884	121	36636	74799	Primitive;Hematopoietic;Liver;Epithelial;Endothelial;Prostate;Stem;Bone;Brain	NA	NA	NA	NA	NA	1424.bed	364	0.807116	1
NeuHrn.specific.peaks	1482	sheffield_dnase	0.0915458	0.680671	3	705	1035	2464	2464	1400	9	36685	74911	Fibroblast;Muscle;Brain	NA	NA	NA	NA	NA	1384.bed	165	0.809942	1
NeuHrn.specific.peaks	2536	sheffield_dnase	0.0915458	0.680671	3	705	1035	2464	2464	1400	9	36685	74911	Hematopoietic;Epithelial;Cervix;Mammary;Skin	NA	NA	NA	NA	NA	424.bed	144	0.809942	1
NeuHrn.specific.peaks	2706	sheffield_dnase	0.0915458	0.680671	3	705	1035	2464	2464	1400	9	36685	74911	Hematopoietic;Endothelial	NA	NA	NA	NA	NA	633.bed	230	0.809942	1
NeuHrn.specific.peaks	2803	sheffield_dnase	0.0915458	0.680671	3	705	1035	2464	2464	1400	9	36685	74911	Hematopoietic	NA	NA	NA	NA	NA	76.bed	158	0.809942	1
NeuHrn.specific.peaks	2810	sheffield_dnase	0.0915458	0.680671	3	705	1035	2464	2464	1400	9	36685	74911	Hematopoietic;Mammary	NA	NA	NA	NA	NA	766.bed	215	0.809942	1
NeuHrn.specific.peaks	2840	sheffield_dnase	0.0913476	0.84075	28	710	679	1523	1523	971	68	36660	74852	Epithelial;Fibroblast;Muscle;Brain;Hematopoietic;Primitive;Skin;Stem;Endothelial	NA	NA	NA	NA	NA	81.bed	136	0.810312	1
NeuHrn.specific.peaks	1336	sheffield_dnase	0.091089	0.848538	32	711	667	1478	1478	952	77	36656	74843	Hematopoeitic	NA	NA	NA	NA	NA	1221.bed	171	0.810795	1
NeuHrn.specific.peaks	2615	sheffield_dnase	0.0899216	0.877281	55	712	629	1301	1301	881	128	36633	74792	Hematopoietic	NA	NA	NA	NA	NA	521.bed	3229	0.812977	1
NeuHrn.specific.peaks	2886	sheffield_dnase	0.0897038	0.816753	20	713	726	1646	1646	1030	50	36668	74870	Stem plus others, distal	NA	NA	NA	NA	NA	87.bed	250	0.813385	1
NeuHrn.specific.peaks	2591	sheffield_dnase	0.0881072	0.823906	23	714	698	1598	1598	1000	57	36665	74863	Epithelial;Fibroblast;Muscle;Brain;Hematopoietic;Skin;Stem;Endothelial;Colon;Cer	NA	NA	NA	NA	NA	489.bed	175	0.816381	1
NeuHrn.specific.peaks	2377	sheffield_dnase	0.0869328	0.720682	6	715	954	2100	2100	1260	17	36682	74903	Brain;Liver;Prostate;Mammary	NA	NA	NA	NA	NA	2485.bed	147	0.818592	1
NeuHrn.specific.peaks	2474	sheffield_dnase	0.0869328	0.720682	6	715	954	2100	2100	1260	17	36682	74903	Epithelial;Fibroblast;Muscle;Brain;Hematopoietic;Primitive;Skin;Stem;Endothelial	NA	NA	NA	NA	NA	350.bed	82	0.818592	1
NeuHrn.specific.peaks	2600	sheffield_dnase	0.0869328	0.720682	6	715	954	2100	2100	1260	17	36682	74903	Epithelial;Fibroblast;Muscle;Brain;Primitive;Skin;Endothelial;Colon;Cervix;Liver	NA	NA	NA	NA	NA	499.bed	143	0.818592	1
NeuHrn.specific.peaks	2710	sheffield_dnase	0.0869328	0.720682	6	715	954	2100	2100	1260	17	36682	74903	Hematopoietic;Endothelial	NA	NA	NA	NA	NA	637.bed	160	0.818592	1
NeuHrn.specific.peaks	2181	sheffield_dnase	0.0863508	0.742503	8	719	885	1981	1981	1200	22	36680	74898	Primitive;Prostate;Mammary;Epithelial	NA	NA	NA	NA	NA	2233.bed	924	0.819689	1
NeuHrn.specific.peaks	1405	sheffield_dnase	0.0857084	0.870221	52	720	648	1320	1320	896	122	36636	74798	Brain;Stem;Fibroblast;Endothelial	NA	NA	NA	NA	NA	1304.bed	261	0.820903	1
NeuHrn.specific.peaks	1403	sheffield_dnase	0.0851325	0.816743	22	721	727	1618	1618	1020	55	36666	74865	BE2_C	NA	NA	NA	NA	NA	1301.bed	308	0.821992	1
NeuHrn.specific.peaks	1474	sheffield_dnase	0.0842701	0.756239	10	722	843	1904	1904	1160	27	36678	74893	Fibroblast	NA	NA	NA	NA	NA	1375.bed	366	0.823626	1
NeuHrn.specific.peaks	1246	sheffield_dnase	0.0839199	0.680662	4	723	1040	2313	2313	1360	12	36684	74908	Epithelial;Colon;Liver	NA	NA	NA	NA	NA	1111.bed	132	0.82429	1
NeuHrn.specific.peaks	1274	sheffield_dnase	0.0839199	0.680662	4	723	1040	2313	2313	1360	12	36684	74908	Fibroblast;Muscle;Brain;Epithelial;Endothelial;Skin;Bone	NA	NA	NA	NA	NA	1149.bed	133	0.82429	1
NeuHrn.specific.peaks	1313	sheffield_dnase	0.0839199	0.680662	4	723	1040	2313	2313	1360	12	36684	74908	Fibroblast;Muscle;Skin;Brain;Epithelial;Endothelial;Bone	NA	NA	NA	NA	NA	1197.bed	116	0.82429	1
NeuHrn.specific.peaks	1419	sheffield_dnase	0.0839199	0.680662	4	723	1040	2313	2313	1360	12	36684	74908	Fibroblast;Primitive;Brain;Colon;Epithelial;Muscle;Skin;Bone;Liver	NA	NA	NA	NA	NA	1319.bed	156	0.82429	1
NeuHrn.specific.peaks	1561	sheffield_dnase	0.0839199	0.680662	4	723	1040	2313	2313	1360	12	36684	74908	Fibroblast;Muscle;Brain;Epithelial;Endothelial;Bone	NA	NA	NA	NA	NA	1466.bed	152	0.82429	1
NeuHrn.specific.peaks	1626	sheffield_dnase	0.0839199	0.680662	4	723	1040	2313	2313	1360	12	36684	74908	Fibroblast;Muscle;Epithelial;Brain	NA	NA	NA	NA	NA	1532.bed	240	0.82429	1
NeuHrn.specific.peaks	1812	sheffield_dnase	0.0839199	0.680662	4	723	1040	2313	2313	1360	12	36684	74908	Muscle;Epithelial;Fibroblast	NA	NA	NA	NA	NA	1741.bed	339	0.82429	1
NeuHrn.specific.peaks	1907	sheffield_dnase	0.0839199	0.680662	4	723	1040	2313	2313	1360	12	36684	74908	Epithelial;Fibroblast;Muscle;Skin;Brain;Endothelial;Cervix;Primitive	NA	NA	NA	NA	NA	1864.bed	140	0.82429	1
NeuHrn.specific.peaks	2012	sheffield_dnase	0.0839199	0.680662	4	723	1040	2313	2313	1360	12	36684	74908	Endothelial;Primitive;Hematopoietic	NA	NA	NA	NA	NA	2011.bed	258	0.82429	1
NeuHrn.specific.peaks	2287	sheffield_dnase	0.0839199	0.680662	4	723	1040	2313	2313	1360	12	36684	74908	Muscle;Brain;Skin;Fibroblast;Epithelial;Cervix;Endothelial;Primitive;Prostate	NA	NA	NA	NA	NA	2367.bed	111	0.82429	1
NeuHrn.specific.peaks	2445	sheffield_dnase	0.0828029	0.799002	18	733	751	1690	1690	1060	46	36670	74874	Epithelial;Fibroblast;Muscle;Brain;Hematopoietic;Skin;Stem;Colon;Cervix;Liver;En	NA	NA	NA	NA	NA	321.bed	142	0.826413	1
NeuHrn.specific.peaks	2664	sheffield_dnase	0.0828029	0.799002	18	733	751	1690	1690	1060	46	36670	74874	Epithelial;Brain;Hematopoietic;Skin;Stem;Colon;Cervix;Endothelial;Liver;Mammary	NA	NA	NA	NA	NA	583.bed	285	0.826413	1
NeuHrn.specific.peaks	391	codex	0.0821387	0.837651	32	735	683	1478	1478	965	78	36656	74842	Proerythroblasts were derived from CD34+ adult bone marrow cells isolated from h	Erythroblast	NA	TAL1	NA	GSE36985	GSM908055_TAL1.bed	1137	0.827678	1
NeuHrn.specific.peaks	1994	sheffield_dnase	0.0819715	0.844861	36	736	672	1442	1442	950	87	36652	74833	Epithelial;Fibroblast;Muscle;Brain;Hematopoietic;Skin;Stem;Endothelial;Colon;Cer	NA	NA	NA	NA	NA	1983.bed	268	0.827997	1
NeuHrn.specific.peaks	2152	sheffield_dnase	0.081524	0.765679	12	737	821	1833	1833	1130	32	36676	74888	Fibroblast;Endothelial	NA	NA	NA	NA	NA	2201.bed	373	0.82885	1
NeuHrn.specific.peaks	1456	sheffield_dnase	0.0810428	0.891219	86	738	613	1181	1181	844	197	36602	74723	Fibroblast;Brain;Hematopoietic;Primitive;Stem;Epithelial;Muscle;Colon;Liver;Endo	NA	NA	NA	NA	NA	1357.bed	368	0.829769	1
NeuHrn.specific.peaks	2894	sheffield_dnase	0.0799662	0.832829	31	739	689	1489	1489	972	76	36657	74844	Endothelial	NA	NA	NA	NA	NA	879.bed	2537	0.831828	1
NeuHrn.specific.peaks	2384	sheffield_dnase	0.0789051	0.800732	20	740	746	1646	1646	1040	51	36668	74869	Epithelial;Fibroblast;Muscle;Brain;Hematopoietic;Skin;Stem;Endothelial;Colon;Cer	NA	NA	NA	NA	NA	2491.bed	184	0.833863	1
NeuHrn.specific.peaks	2943	sheffield_dnase	0.0785608	0.71467	7	741	972	2036	2036	1250	20	36681	74900	Muscle;Fibroblast;Endothelial;Primitive	NA	NA	NA	NA	NA	938.bed	372	0.834525	1
NeuHrn.specific.peaks	2502	sheffield_dnase	0.0777505	0.827748	30	742	695	1499	1499	979	74	36658	74846	Complex tissue specific	NA	NA	NA	NA	NA	388.bed	217	0.836083	1
NeuHrn.specific.peaks	1335	sheffield_dnase	0.0769203	0.88157	76	743	624	1215	1215	861	176	36612	74744	Complex tissue specific	NA	NA	NA	NA	NA	1220.bed	301	0.837683	1
NeuHrn.specific.peaks	1650	sheffield_dnase	0.0766583	0.680654	5	744	1050	2198	2198	1330	15	36683	74905	Epithelial;Brain;Hematopoietic;Skin;Stem;Fibroblast;Muscle;Colon;Cervix;Liver;En	NA	NA	NA	NA	NA	156.bed	84	0.838188	1
NeuHrn.specific.peaks	1840	sheffield_dnase	0.0766583	0.680654	5	744	1050	2198	2198	1330	15	36683	74905	Fibroblast;Muscle;Epithelial;Cervix;Brain	NA	NA	NA	NA	NA	1774.bed	165	0.838188	1
NeuHrn.specific.peaks	1898	sheffield_dnase	0.0766583	0.680654	5	744	1050	2198	2198	1330	15	36683	74905	Fibroblast;Muscle;Epithelial;Skin	NA	NA	NA	NA	NA	1849.bed	256	0.838188	1
NeuHrn.specific.peaks	2379	sheffield_dnase	0.0766583	0.680654	5	744	1050	2198	2198	1330	15	36683	74905	Colon;Epithelial;Prostate;Mammary;Skin	NA	NA	NA	NA	NA	2487.bed	259	0.838188	1
NeuHrn.specific.peaks	2662	sheffield_dnase	0.0766583	0.680654	5	744	1050	2198	2198	1330	15	36683	74905	Hematopoietic	NA	NA	NA	NA	NA	579.bed	510	0.838188	1
NeuHrn.specific.peaks	2821	sheffield_dnase	0.0766583	0.680654	5	744	1050	2198	2198	1330	15	36683	74905	Fibroblast;Muscle;Endothelial;Primitive	NA	NA	NA	NA	NA	783.bed	306	0.838188	1
NeuHrn.specific.peaks	2884	sheffield_dnase	0.0766583	0.680654	5	744	1050	2198	2198	1330	15	36683	74905	Hematopoietic	NA	NA	NA	NA	NA	868.bed	159	0.838188	1
NeuHrn.specific.peaks	1166	sheffield_dnase	0.0762801	0.748669	11	751	865	1863	1863	1160	30	36677	74890	Epithelial;Fibroblast;Muscle;Brain;Primitive;Skin;Stem;Endothelial;Colon;Cervix;	NA	NA	NA	NA	NA	1021.bed	118	0.838919	1
NeuHrn.specific.peaks	2757	sheffield_dnase	0.0753792	0.777871	16	752	784	1732	1732	1090	42	36672	74878	Epithelial;Fibroblast;Muscle;Brain;Hematopoietic;Primitive;Skin;Stem;Endothelial	NA	NA	NA	NA	NA	700.bed	137	0.840661	1
NeuHrn.specific.peaks	1163	sheffield_dnase	0.0741903	0.835251	36	753	687	1442	1442	961	88	36652	74832	Epithelial;Fibroblast;Brain;Hematopoietic;Primitive;Stem;Muscle;Colon;Cervix;Liv	NA	NA	NA	NA	NA	1019.bed	226	0.842965	1
NeuHrn.specific.peaks	1605	sheffield_dnase	0.073999	0.75838	13	754	838	1802	1802	1130	35	36675	74885	Fibroblast;Muscle;Brain;Skin;Epithelial;Endothelial;Cervix;Prostate;Mammary	NA	NA	NA	NA	NA	1513.bed	283	0.843337	1
NeuHrn.specific.peaks	1423	sheffield_dnase	0.0739368	0.827039	32	755	696	1478	1478	976	79	36656	74841	Fibroblast;Brain;Stem;Muscle;Epithelial;Liver;Endothelial;Skin;Bone	NA	NA	NA	NA	NA	1322.bed	154	0.843457	1
NeuHrn.specific.peaks	382	codex	0.0721272	0.844153	43	756	673	1384	1384	938	104	36645	74816	Blast cells from human patient B with t(8;21) AML.	Acute Myeloid Leukemia	NA	RUNX1T1	NA	GSE29225	GSM850826_RUNX1T1.bed	1125	0.846979	1
NeuHrn.specific.peaks	1451	sheffield_dnase	0.0712604	0.710223	8	757	983	1981	1981	1240	23	36680	74897	Brain;Skin	NA	NA	NA	NA	NA	1352.bed	375	0.848671	1
NeuHrn.specific.peaks	2288	sheffield_dnase	0.0712604	0.710223	8	757	983	1981	1981	1240	23	36680	74897	Stem;Ewing sarcoma	NA	NA	NA	NA	NA	2368.bed	224	0.848671	1
NeuHrn.specific.peaks	1364	sheffield_dnase	0.07083	0.810709	27	759	735	1541	1541	1010	68	36661	74852	Brain	NA	NA	NA	NA	NA	1251.bed	2496	0.849513	1
NeuHrn.specific.peaks	1388	sheffield_dnase	0.0704008	0.583433	2	760	1258	2643	2643	1550	7	36686	74913	Fibroblast;Muscle;Brain;Epithelial	NA	NA	NA	NA	NA	1285.bed	193	0.850353	1
NeuHrn.specific.peaks	1391	sheffield_dnase	0.0704008	0.583433	2	760	1258	2643	2643	1550	7	36686	74913	Fibroblast;Muscle;Skin;Brain;Epithelial;Endothelial;Bone	NA	NA	NA	NA	NA	1289.bed	138	0.850353	1
NeuHrn.specific.peaks	1450	sheffield_dnase	0.0704008	0.583433	2	760	1258	2643	2643	1550	7	36686	74913	Fibroblast;Muscle;Skin;Bone	NA	NA	NA	NA	NA	1350.bed	184	0.850353	1
NeuHrn.specific.peaks	1495	sheffield_dnase	0.0704008	0.583433	2	760	1258	2643	2643	1550	7	36686	74913	Fibroblast;Muscle;Epithelial;Skin;Bone;Brain	NA	NA	NA	NA	NA	1398.bed	140	0.850353	1
NeuHrn.specific.peaks	1632	sheffield_dnase	0.0704008	0.583433	2	760	1258	2643	2643	1550	7	36686	74913	Fibroblast;Muscle;Epithelial;Endothelial;Brain;Bone	NA	NA	NA	NA	NA	1539.bed	189	0.850353	1
NeuHrn.specific.peaks	1727	sheffield_dnase	0.0704008	0.583433	2	760	1258	2643	2643	1550	7	36686	74913	Fibroblast;Skin	NA	NA	NA	NA	NA	1647.bed	192	0.850353	1
NeuHrn.specific.peaks	1841	sheffield_dnase	0.0704008	0.583433	2	760	1258	2643	2643	1550	7	36686	74913	Fibroblast;Muscle;Cervix;Skin	NA	NA	NA	NA	NA	1776.bed	160	0.850353	1
NeuHrn.specific.peaks	2191	sheffield_dnase	0.0704008	0.583433	2	760	1258	2643	2643	1550	7	36686	74913	Epithelial;Fibroblast;Muscle;Skin;Endothelial;Cervix;Mammary;Brain	NA	NA	NA	NA	NA	2244.bed	130	0.850353	1
NeuHrn.specific.peaks	2194	sheffield_dnase	0.0704008	0.583433	2	760	1258	2643	2643	1550	7	36686	74913	Hematopoietic	NA	NA	NA	NA	NA	225.bed	182	0.850353	1
NeuHrn.specific.peaks	2366	sheffield_dnase	0.0704008	0.583433	2	760	1258	2643	2643	1550	7	36686	74913	Fibroblast;Muscle;Skin;Brain;Epithelial;Endothelial	NA	NA	NA	NA	NA	2465.bed	158	0.850353	1
NeuHrn.specific.peaks	2926	sheffield_dnase	0.0704008	0.583433	2	760	1258	2643	2643	1550	7	36686	74913	Fibroblast;Muscle;Brain;Hematopoietic;Skin;Epithelial;Cervix;Endothelial;Liver	NA	NA	NA	NA	NA	917.bed	165	0.850353	1
NeuHrn.specific.peaks	1318	sheffield_dnase	0.0700117	0.680645	6	771	1057	2100	2100	1310	18	36682	74902	Brain;Hematopoietic	NA	NA	NA	NA	NA	1201.bed	177	0.851115	1
NeuHrn.specific.peaks	2048	sheffield_dnase	0.0692384	0.785328	20	772	771	1646	1646	1060	52	36668	74868	Hematopoietic	NA	NA	NA	NA	NA	2063.bed	921	0.852632	1
NeuHrn.specific.peaks	1269	sheffield_dnase	0.0687966	0.612596	3	773	1189	2464	2464	1480	10	36685	74910	Epithelial;Fibroblast;Muscle;Primitive;Skin;Brain;Stem;Endothelial;Colon;Cervix;	NA	NA	NA	NA	NA	1144.bed	109	0.8535	1
NeuHrn.specific.peaks	1826	sheffield_dnase	0.0687966	0.612596	3	773	1189	2464	2464	1480	10	36685	74910	Hematopoietic	NA	NA	NA	NA	NA	176.bed	154	0.8535	1
NeuHrn.specific.peaks	1884	sheffield_dnase	0.0687966	0.612596	3	773	1189	2464	2464	1480	10	36685	74910	Epithelial;Colon;Cervix;Mammary;Skin	NA	NA	NA	NA	NA	1829.bed	162	0.8535	1
NeuHrn.specific.peaks	1911	sheffield_dnase	0.0687966	0.612596	3	773	1189	2464	2464	1480	10	36685	74910	Epithelial;Hematopoietic;Primitive;Brain;Colon;Cervix;Liver;Fibroblast;Endotheli	NA	NA	NA	NA	NA	187.bed	47	0.8535	1
NeuHrn.specific.peaks	2364	sheffield_dnase	0.0687966	0.612596	3	773	1189	2464	2464	1480	10	36685	74910	Hematopoietic;Epithelial	NA	NA	NA	NA	NA	2463.bed	154	0.8535	1
NeuHrn.specific.peaks	2650	sheffield_dnase	0.0687966	0.612596	3	773	1189	2464	2464	1480	10	36685	74910	Colon;Cervix;Hematopoietic	NA	NA	NA	NA	NA	564.bed	249	0.8535	1
NeuHrn.specific.peaks	1610	sheffield_dnase	0.0684276	0.804341	26	779	741	1560	1560	1030	66	36662	74854	Muscle;Brain	NA	NA	NA	NA	NA	1518.bed	1910	0.854225	1
NeuHrn.specific.peaks	2227	sheffield_dnase	0.0684276	0.804341	26	779	741	1560	1560	1030	66	36662	74854	Mammary	NA	NA	NA	NA	NA	2290.bed	2519	0.854225	1
NeuHrn.specific.peaks	2775	sheffield_dnase	0.0673672	0.752231	14	781	858	1771	1771	1140	38	36674	74882	Hematopoietic;Brain;Endothelial;Bone;Fibroblast	NA	NA	NA	NA	NA	721.bed	210	0.856313	1
NeuHrn.specific.peaks	174	cistrome_epigenome	0.0653086	0.978773	4173	782	532	177	782	497	8685	32515	66235	cistrome_epigenome MCF-7 H3K14ac	MCF-7	breast	H3K14ac	DMSO(3hr)	NA	Human_MCF-7_H3K14ac_DMSO-3hr_Liu.bed	44472	0.860382	1
NeuHrn.specific.peaks	1480	sheffield_dnase	0.0649773	0.628296	4	783	1153	2313	2313	1420	13	36684	74907	Fibroblast	NA	NA	NA	NA	NA	1382.bed	479	0.861039	1
NeuHrn.specific.peaks	2107	sheffield_dnase	0.0649773	0.628296	4	783	1153	2313	2313	1420	13	36684	74907	Hematopoietic;Epithelial;Skin	NA	NA	NA	NA	NA	214.bed	157	0.861039	1
NeuHrn.specific.peaks	2657	sheffield_dnase	0.0649773	0.628296	4	783	1153	2313	2313	1420	13	36684	74907	Fibroblast;Muscle;Hematopoietic;Skin	NA	NA	NA	NA	NA	571.bed	195	0.861039	1
NeuHrn.specific.peaks	2673	sheffield_dnase	0.0649773	0.628296	4	783	1153	2313	2313	1420	13	36684	74907	Fibroblast;Muscle;Skin;Brain;Epithelial;Endothelial;Cervix;Primitive;Bone	NA	NA	NA	NA	NA	595.bed	187	0.861039	1
NeuHrn.specific.peaks	2764	sheffield_dnase	0.0649773	0.628296	4	783	1153	2313	2313	1420	13	36684	74907	Hematopoietic	NA	NA	NA	NA	NA	71.bed	284	0.861039	1
NeuHrn.specific.peaks	1467	sheffield_dnase	0.0648411	0.706801	9	788	992	1938	1938	1240	26	36679	74894	Brain;Muscle	NA	NA	NA	NA	NA	1369.bed	260	0.861309	1
NeuHrn.specific.peaks	1748	sheffield_dnase	0.0648411	0.706801	9	788	992	1938	1938	1240	26	36679	74894	Fibroblast;Muscle;Skin;Brain;Epithelial	NA	NA	NA	NA	NA	1667.bed	258	0.861309	1
NeuHrn.specific.peaks	2734	sheffield_dnase	0.0648411	0.706801	9	788	992	1938	1938	1240	26	36679	74894	Hematopoietic	NA	NA	NA	NA	NA	671.bed	386	0.861309	1
NeuHrn.specific.peaks	2772	sheffield_dnase	0.0648411	0.706801	9	788	992	1938	1938	1240	26	36679	74894	Hematopoietic	NA	NA	NA	NA	NA	719.bed	1863	0.861309	1
NeuHrn.specific.peaks	2134	sheffield_dnase	0.0643451	0.724518	11	792	940	1863	1863	1200	31	36677	74889	Epithelial;Brain;Hematopoietic;Skin;Fibroblast;Stem;Muscle;Colon;Cervix;Liver;En	NA	NA	NA	NA	NA	2179.bed	198	0.862293	1
NeuHrn.specific.peaks	2817	sheffield_dnase	0.0643451	0.724518	11	792	940	1863	1863	1200	31	36677	74889	Liver	NA	NA	NA	NA	NA	776.bed	491	0.862293	1
NeuHrn.specific.peaks	1637	sheffield_dnase	0.0636367	0.510511	1	794	1458	2807	2807	1690	4	36687	74916	Fibroblast;Muscle;Brain;Endothelial;Epithelial;Skin	NA	NA	NA	NA	NA	1544.bed	126	0.863701	1
NeuHrn.specific.peaks	1723	sheffield_dnase	0.0636367	0.510511	1	794	1458	2807	2807	1690	4	36687	74916	Fibroblast;Muscle;Epithelial;Skin;Brain	NA	NA	NA	NA	NA	1643.bed	154	0.863701	1
NeuHrn.specific.peaks	1946	sheffield_dnase	0.0636367	0.510511	1	794	1458	2807	2807	1690	4	36687	74916	Fibroblast;Muscle;Skin;Brain;Endothelial;Epithelial	NA	NA	NA	NA	NA	1914.bed	128	0.863701	1
NeuHrn.specific.peaks	2827	sheffield_dnase	0.0636367	0.510511	1	794	1458	2807	2807	1690	4	36687	74916	Hematopoietic;Endothelial;Primitive	NA	NA	NA	NA	NA	791.bed	142	0.863701	1
NeuHrn.specific.peaks	2501	sheffield_dnase	0.0634713	0.790374	24	798	763	1580	1580	1050	62	36664	74858	Epithelial;Fibroblast;Muscle;Brain;Hematopoietic;Skin;Stem;Endothelial;Colon;Cer	NA	NA	NA	NA	NA	387.bed	177	0.86403	1
NeuHrn.specific.peaks	2883	sheffield_dnase	0.0634713	0.790374	24	798	763	1580	1580	1050	62	36664	74858	Hematopoietic	NA	NA	NA	NA	NA	867.bed	2506	0.86403	1
NeuHrn.specific.peaks	2052	sheffield_dnase	0.0629218	0.765641	18	800	822	1690	1690	1100	48	36670	74872	Hematopoietic	NA	NA	NA	NA	NA	2068.bed	685	0.865124	1
NeuHrn.specific.peaks	2420	sheffield_dnase	0.0629218	0.765641	18	800	822	1690	1690	1100	48	36670	74872	Epithelial;Fibroblast;Muscle;Brain;Hematopoietic;Primitive;Skin;Stem;Endothelial	NA	NA	NA	NA	NA	287.bed	116	0.865124	1
NeuHrn.specific.peaks	224	codex	0.0605794	0.638105	5	802	1133	2198	2198	1380	16	36683	74904	No drug (DMSO)	Erythroid Leukaemia	NA	STAT5	NA	E-MTAB-1096	BG22_STAT5_HEL_DMSO.bed	127	0.869802	1
NeuHrn.specific.peaks	1237	sheffield_dnase	0.0605794	0.638105	5	802	1133	2198	2198	1380	16	36683	74904	Brain;Skin	NA	NA	NA	NA	NA	1101.bed	287	0.869802	1
NeuHrn.specific.peaks	1716	sheffield_dnase	0.0605794	0.638105	5	802	1133	2198	2198	1380	16	36683	74904	Fibroblast;Muscle;Skin;Endothelial;Epithelial;Brain	NA	NA	NA	NA	NA	1635.bed	176	0.869802	1
NeuHrn.specific.peaks	2139	sheffield_dnase	0.0605794	0.638105	5	802	1133	2198	2198	1380	16	36683	74904	Epithelial;Mammary;Skin	NA	NA	NA	NA	NA	2184.bed	265	0.869802	1
NeuHrn.specific.peaks	2186	sheffield_dnase	0.0605794	0.638105	5	802	1133	2198	2198	1380	16	36683	74904	Hematopoietic	NA	NA	NA	NA	NA	224.bed	277	0.869802	1
NeuHrn.specific.peaks	2230	sheffield_dnase	0.0605794	0.638105	5	802	1133	2198	2198	1380	16	36683	74904	Fibroblast;Primitive;Brain;Epithelial;Colon;Cervix;Muscle;Skin;Bone;Liver	NA	NA	NA	NA	NA	2294.bed	175	0.869802	1
NeuHrn.specific.peaks	2505	sheffield_dnase	0.0605794	0.638105	5	802	1133	2198	2198	1380	16	36683	74904	Primitive;Stem;Colon;Epithelial;Liver;Prostate;Mammary;Skin	NA	NA	NA	NA	NA	390.bed	99	0.869802	1
NeuHrn.specific.peaks	2660	sheffield_dnase	0.0605794	0.638105	5	802	1133	2198	2198	1380	16	36683	74904	Skin;Hematopoietic	NA	NA	NA	NA	NA	575.bed	221	0.869802	1
NeuHrn.specific.peaks	1909	sheffield_dnase	0.0585878	0.680627	8	810	1058	1981	1981	1280	24	36680	74896	Endothelial;Epithelial;Primitive	NA	NA	NA	NA	NA	1866.bed	335	0.8738	1
NeuHrn.specific.peaks	2094	sheffield_dnase	0.0585878	0.680627	8	810	1058	1981	1981	1280	24	36680	74896	Epithelial;Brain;Skin;Colon;Hematopoietic	NA	NA	NA	NA	NA	2121.bed	193	0.8738	1
NeuHrn.specific.peaks	2489	sheffield_dnase	0.0585878	0.680627	8	810	1058	1981	1981	1280	24	36680	74896	Hematopoietic	NA	NA	NA	NA	NA	372.bed	258	0.8738	1
NeuHrn.specific.peaks	2506	sheffield_dnase	0.0576431	0.732941	14	813	907	1771	1771	1160	39	36674	74881	Epithelial;Brain;Hematopoietic;Skin;Stem;Fibroblast;Muscle;Colon;Cervix;Liver;En	NA	NA	NA	NA	NA	391.bed	143	0.875703	1
NeuHrn.specific.peaks	1505	sheffield_dnase	0.0561633	0.644813	6	814	1123	2100	2100	1350	19	36682	74901	Hematopoietic	NA	NA	NA	NA	NA	1406.bed	170	0.878692	1
NeuHrn.specific.peaks	2946	sheffield_dnase	0.0561633	0.644813	6	814	1123	2100	2100	1350	19	36682	74901	Fibroblast;Muscle;Skin;Brain;Endothelial;Epithelial;Primitive	NA	NA	NA	NA	NA	940.bed	233	0.878692	1
NeuHrn.specific.peaks	50	cistrome_cistrome	0.0561397	0.925152	311	816	585	873	873	758	686	36377	74234	cistrome_cistrome MCF-7 ESR1	MCF-7	breast	ESR1	E2(45min)	NA	Human_MCF-7_ESR1_E2-45min_Weisz.bed	5280	0.87874	1
NeuHrn.specific.peaks	332	codex	0.0560442	0.777822	24	817	785	1580	1580	1060	63	36664	74857	Proerythroblasts were derived from mobilised CD34+ cells isolated from the healt	Erythroblast	NA	SMAD1	NA	GSE29194	GSM722397_SMAD1.bed	1035	0.878933	1
NeuHrn.specific.peaks	2013	sheffield_dnase	0.0546354	0.750011	18	818	863	1690	1690	1120	49	36670	74871	Hematopoietic	NA	NA	NA	NA	NA	2012.bed	366	0.881789	1
NeuHrn.specific.peaks	2562	sheffield_dnase	0.0536212	0.769795	23	819	798	1598	1598	1070	61	36665	74859	Epithelial;Fibroblast;Muscle;Brain;Hematopoietic;Primitive;Skin;Stem;Endothelial	NA	NA	NA	NA	NA	45.bed	109	0.88385	1
NeuHrn.specific.peaks	465	encode_tfbs	0.0527472	0.816643	42	820	728	1393	1393	980	105	36646	74815	ChIP HeLa-S3 EZH2_(39875)	HeLa-S3	NA	EZH2_(39875)	None	NA	wgEncodeAwgTfbsBroadHelas3Ezh239875UniPk.narrowPeak	1818	0.885631	1
NeuHrn.specific.peaks	2723	sheffield_dnase	0.0523748	0.901602	182	821	605	1007	1007	811	412	36506	74508	sheffield_dnase	NA	NA	NA	NA	NA	655.bed	15140	0.886391	1
NeuHrn.specific.peaks	1897	sheffield_dnase	0.0521086	0.832315	53	822	690	1315	1315	942	130	36635	74790	NHEK and Epithelial	NA	NA	NA	NA	NA	1848.bed	2200	0.886934	1
NeuHrn.specific.peaks	1316	sheffield_dnase	0.0515604	0.556899	3	823	1332	2464	2464	1540	11	36685	74909	Hematopoietic	NA	NA	NA	NA	NA	120.bed	295	0.888055	1
NeuHrn.specific.peaks	1869	sheffield_dnase	0.0515604	0.556899	3	823	1332	2464	2464	1540	11	36685	74909	Fibroblast;Muscle;Skin;Brain;Epithelial	NA	NA	NA	NA	NA	1813.bed	129	0.888055	1
NeuHrn.specific.peaks	1923	sheffield_dnase	0.0515604	0.556899	3	823	1332	2464	2464	1540	11	36685	74909	Fibroblast;Epithelial;Endothelial;Primitive;Skin	NA	NA	NA	NA	NA	1883.bed	181	0.888055	1
NeuHrn.specific.peaks	1392	sheffield_dnase	0.0503902	0.510497	2	826	1462	2643	2643	1640	8	36686	74912	Fibroblast;Muscle;Hematopoietic;Skin;Brain;Epithelial;Endothelial;Primitive;Bone	NA	NA	NA	NA	NA	129.bed	69	0.890451	1
NeuHrn.specific.peaks	1475	sheffield_dnase	0.0503902	0.510497	2	826	1462	2643	2643	1640	8	36686	74912	Muscle;Endothelial;Fibroblast;Epithelial;Primitive;Skin	NA	NA	NA	NA	NA	1378.bed	178	0.890451	1
NeuHrn.specific.peaks	1488	sheffield_dnase	0.0503902	0.510497	2	826	1462	2643	2643	1640	8	36686	74912	Fibroblast;Muscle;Primitive;Brain;Epithelial;Endothelial;Skin;Bone	NA	NA	NA	NA	NA	1390.bed	108	0.890451	1
NeuHrn.specific.peaks	1514	sheffield_dnase	0.0503902	0.510497	2	826	1462	2643	2643	1640	8	36686	74912	Fibroblast;Muscle;Epithelial;Skin;Bone;Brain	NA	NA	NA	NA	NA	1416.bed	117	0.890451	1
NeuHrn.specific.peaks	1548	sheffield_dnase	0.0503902	0.510497	2	826	1462	2643	2643	1640	8	36686	74912	Fibroblast;Skin	NA	NA	NA	NA	NA	1449.bed	264	0.890451	1
NeuHrn.specific.peaks	1591	sheffield_dnase	0.0503902	0.510497	2	826	1462	2643	2643	1640	8	36686	74912	Fibroblast;Skin	NA	NA	NA	NA	NA	1496.bed	267	0.890451	1
NeuHrn.specific.peaks	1706	sheffield_dnase	0.0503902	0.510497	2	826	1462	2643	2643	1640	8	36686	74912	Epithelial;Fibroblast;Muscle;Skin;Brain;Endothelial;Cervix;Mammary;Bone	NA	NA	NA	NA	NA	1625.bed	133	0.890451	1
NeuHrn.specific.peaks	2493	sheffield_dnase	0.0503902	0.510497	2	826	1462	2643	2643	1640	8	36686	74912	Hematopoietic;Cervix;Liver	NA	NA	NA	NA	NA	376.bed	210	0.890451	1
NeuHrn.specific.peaks	2652	sheffield_dnase	0.0503902	0.510497	2	826	1462	2643	2643	1640	8	36686	74912	Hematopoietic;Skin	NA	NA	NA	NA	NA	566.bed	126	0.890451	1
NeuHrn.specific.peaks	1248	sheffield_dnase	0.0501259	0.58341	4	835	1269	2313	2313	1470	14	36684	74906	Skin;Colon;Liver;Epithelial;Fibroblast	NA	NA	NA	NA	NA	1114.bed	139	0.890993	1
NeuHrn.specific.peaks	1667	sheffield_dnase	0.0501259	0.58341	4	835	1269	2313	2313	1470	14	36684	74906	Muscle;Brain;Endothelial;Fibroblast;Epithelial	NA	NA	NA	NA	NA	1580.bed	228	0.890993	1
NeuHrn.specific.peaks	1710	sheffield_dnase	0.0501259	0.58341	4	835	1269	2313	2313	1470	14	36684	74906	Fibroblast;Muscle;Brain	NA	NA	NA	NA	NA	1629.bed	236	0.890993	1
NeuHrn.specific.peaks	1920	sheffield_dnase	0.0501259	0.58341	4	835	1269	2313	2313	1470	14	36684	74906	Epithelial;Brain;Stem;Colon;Cervix;Muscle;Skin;Fibroblast;Liver	NA	NA	NA	NA	NA	1880.bed	150	0.890993	1
NeuHrn.specific.peaks	1947	sheffield_dnase	0.0501259	0.58341	4	835	1269	2313	2313	1470	14	36684	74906	Skin;Epithelial	NA	NA	NA	NA	NA	1915.bed	253	0.890993	1
NeuHrn.specific.peaks	2828	sheffield_dnase	0.0501259	0.58341	4	835	1269	2313	2313	1470	14	36684	74906	Muscle;Skin;Brain;Endothelial;Fibroblast;Epithelial;Primitive	NA	NA	NA	NA	NA	794.bed	182	0.890993	1
NeuHrn.specific.peaks	2101	sheffield_dnase	0.049673	0.776434	27	841	789	1541	1541	1060	71	36661	74849	Epithelial;Fibroblast;Muscle;Brain;Hematopoietic;Skin;Stem;Endothelial;Colon;Cer	NA	NA	NA	NA	NA	2130.bed	224	0.891922	1
NeuHrn.specific.peaks	1319	sheffield_dnase	0.0495649	0.700046	12	842	1004	1833	1833	1230	35	36676	74885	Muscle;Brain;Fibroblast;Skin;Colon;Cervix;Endothelial;Epithelial	NA	NA	NA	NA	NA	1202.bed	139	0.892144	1
NeuHrn.specific.peaks	1648	sheffield_dnase	0.0495649	0.700046	12	842	1004	1833	1833	1230	35	36676	74885	Hematopoietic	NA	NA	NA	NA	NA	1558.bed	251	0.892144	1
NeuHrn.specific.peaks	1687	sheffield_dnase	0.0493055	0.68061	10	844	1061	1904	1904	1270	30	36678	74890	Hematopoietic;Endothelial	NA	NA	NA	NA	NA	1602.bed	313	0.892677	1
NeuHrn.specific.peaks	2111	sheffield_dnase	0.0493055	0.68061	10	844	1061	1904	1904	1270	30	36678	74890	Epithelial;Hematopoietic;Skin;Fibroblast;Colon;Cervix;Endothelial;Muscle	NA	NA	NA	NA	NA	2143.bed	135	0.892677	1
NeuHrn.specific.peaks	2096	sheffield_dnase	0.0491737	0.714615	14	846	974	1771	1771	1200	40	36674	74880	Brain	NA	NA	NA	NA	NA	2123.bed	781	0.892948	1
NeuHrn.specific.peaks	2166	sheffield_dnase	0.0491737	0.714615	14	846	974	1771	1771	1200	40	36674	74880	Fibroblast;Muscle;Hematopoietic;Endothelial;Epithelial;Skin;Brain	NA	NA	NA	NA	NA	2219.bed	273	0.892948	1
NeuHrn.specific.peaks	1192	sheffield_dnase	0.0476838	0.600561	5	848	1219	2198	2198	1420	17	36683	74903	Fibroblast;Muscle;Primitive;Skin;Brain;Epithelial;Endothelial;Bone;Liver	NA	NA	NA	NA	NA	1050.bed	189	0.896017	1
NeuHrn.specific.peaks	1303	sheffield_dnase	0.0476838	0.600561	5	848	1219	2198	2198	1420	17	36683	74903	Fibroblast;Muscle;Brain	NA	NA	NA	NA	NA	1183.bed	306	0.896017	1
NeuHrn.specific.peaks	1827	sheffield_dnase	0.0476838	0.600561	5	848	1219	2198	2198	1420	17	36683	74903	Skin;Endothelial;Primitive	NA	NA	NA	NA	NA	1760.bed	299	0.896017	1
NeuHrn.specific.peaks	2222	sheffield_dnase	0.0476838	0.600561	5	848	1219	2198	2198	1420	17	36683	74903	Fibroblast;Muscle;Skin;Brain;Epithelial;Cervix;Endothelial;Prostate;Mammary	NA	NA	NA	NA	NA	2283.bed	109	0.896017	1
NeuHrn.specific.peaks	2755	sheffield_dnase	0.0476838	0.600561	5	848	1219	2198	2198	1420	17	36683	74903	Epithelial;Fibroblast;Muscle;Primitive;Skin;Brain;Stem;Endothelial;Colon;Cervix;	NA	NA	NA	NA	NA	699.bed	116	0.896017	1
NeuHrn.specific.peaks	1500	sheffield_dnase	0.0473355	0.851474	78	853	658	1203	1203	905	187	36610	74733	Brain	NA	NA	NA	NA	NA	1401.bed	3567	0.896736	1
NeuHrn.specific.peaks	2394	sheffield_dnase	0.0473147	0.735006	18	854	904	1690	1690	1150	50	36670	74870	Fibroblast;Brain;Primitive;Hematopoietic;Stem;Epithelial;Muscle;Colon;Liver;Endo	NA	NA	NA	NA	NA	252.bed	96	0.896779	1
NeuHrn.specific.peaks	1737	sheffield_dnase	0.0454935	0.698503	13	855	1008	1802	1802	1220	38	36675	74882	Epithelial;Brain;Skin;Stem;Colon;Liver;Hematopoietic;Mammary;Muscle	NA	NA	NA	NA	NA	1657.bed	304	0.900547	1
NeuHrn.specific.peaks	1266	sheffield_dnase	0.0448748	0.612565	6	856	1195	2100	2100	1380	20	36682	74900	Fibroblast;Muscle;Skin;Brain;Epithelial;Endothelial;Cervix;Primitive;Bone	NA	NA	NA	NA	NA	1140.bed	163	0.901831	1
NeuHrn.specific.peaks	2397	sheffield_dnase	0.0448748	0.612565	6	856	1195	2100	2100	1380	20	36682	74900	Stem;Epithelial	NA	NA	NA	NA	NA	259.bed	202	0.901831	1
NeuHrn.specific.peaks	2806	sheffield_dnase	0.0435003	0.731916	19	858	908	1669	1669	1140	53	36669	74867	Weak repressed hematopoeitic	NA	NA	NA	NA	NA	762.bed	116	0.90469	1
NeuHrn.specific.peaks	2156	sheffield_dnase	0.0419865	0.621434	7	859	1172	2036	2036	1360	23	36681	74897	Skin	NA	NA	NA	NA	NA	2205.bed	368	0.907849	1
NeuHrn.specific.peaks	1350	sheffield_dnase	0.0416715	0.408404	1	860	1894	2807	2807	1850	5	36687	74915	Fibroblast;Muscle;Skin;Brain;Epithelial;Endothelial	NA	NA	NA	NA	NA	1239.bed	175	0.908507	1
NeuHrn.specific.peaks	1449	sheffield_dnase	0.0416715	0.408404	1	860	1894	2807	2807	1850	5	36687	74915	Fibroblast;Muscle;Skin	NA	NA	NA	NA	NA	1349.bed	261	0.908507	1
NeuHrn.specific.peaks	1656	sheffield_dnase	0.0416715	0.408404	1	860	1894	2807	2807	1850	5	36687	74915	Fibroblast;Brain;Epithelial;Endothelial;Muscle;Bone	NA	NA	NA	NA	NA	1566.bed	143	0.908507	1
NeuHrn.specific.peaks	2578	sheffield_dnase	0.0416715	0.408404	1	860	1894	2807	2807	1850	5	36687	74915	Hematopoietic;Skin	NA	NA	NA	NA	NA	471.bed	408	0.908507	1
NeuHrn.specific.peaks	2072	sheffield_dnase	0.0409496	0.658646	10	864	1103	1904	1904	1290	31	36678	74889	Stem;Brain;Epithelial	NA	NA	NA	NA	NA	2091.bed	204	0.910019	1
NeuHrn.specific.peaks	2914	sheffield_dnase	0.0408658	0.720591	18	865	959	1690	1690	1170	51	36670	74869	Brain	NA	NA	NA	NA	NA	903.bed	878	0.910194	1
NeuHrn.specific.peaks	1945	sheffield_dnase	0.0393727	0.78189	36	866	777	1442	1442	1030	94	36652	74826	Skin	NA	NA	NA	NA	NA	1913.bed	3633	0.913329	1
NeuHrn.specific.peaks	48	cistrome_cistrome	0.0392653	0.945041	842	867	560	592	867	673	1817	35846	73103	cistrome_cistrome MCF-7 ESR1	MCF-7	breast	ESR1	E2(45min)	NA	Human_MCF-7_ESR1_E2-45min_Liu.bed	20474	0.913555	1
NeuHrn.specific.peaks	1182	sheffield_dnase	0.0392228	0.765564	30	868	824	1499	1499	1060	80	36658	74840	Stem	NA	NA	NA	NA	NA	104.bed	1004	0.913644	1
NeuHrn.specific.peaks	2440	sheffield_dnase	0.0391555	0.628255	8	869	1158	1981	1981	1340	26	36680	74894	Hematopoietic;Stem	NA	NA	NA	NA	NA	314.bed	188	0.913786	1
NeuHrn.specific.peaks	2972	sheffield_dnase	0.0388057	0.755089	27	870	846	1541	1541	1090	73	36661	74847	Complex tissue specific	NA	NA	NA	NA	NA	970.bed	174	0.914522	1
NeuHrn.specific.peaks	1181	sheffield_dnase	0.038524	0.510484	3	871	1471	2464	2464	1600	12	36685	74908	Fibroblast;Muscle;Skin;Brain;Epithelial;Endothelial;Primitive	NA	NA	NA	NA	NA	1039.bed	128	0.915116	1
NeuHrn.specific.peaks	1187	sheffield_dnase	0.038524	0.510484	3	871	1471	2464	2464	1600	12	36685	74908	Epithelial;Fibroblast;Muscle;Skin;Brain;Endothelial;Colon;Cervix;Mammary;Bone	NA	NA	NA	NA	NA	1044.bed	129	0.915116	1
NeuHrn.specific.peaks	1354	sheffield_dnase	0.038524	0.510484	3	871	1471	2464	2464	1600	12	36685	74908	Complex tissue specific	NA	NA	NA	NA	NA	1242.bed	151	0.915116	1
NeuHrn.specific.peaks	1373	sheffield_dnase	0.038524	0.510484	3	871	1471	2464	2464	1600	12	36685	74908	Hematopoietic	NA	NA	NA	NA	NA	126.bed	193	0.915116	1
NeuHrn.specific.peaks	1769	sheffield_dnase	0.038524	0.510484	3	871	1471	2464	2464	1600	12	36685	74908	Fibroblast;Muscle;Epithelial	NA	NA	NA	NA	NA	1692.bed	270	0.915116	1
NeuHrn.specific.peaks	1811	sheffield_dnase	0.038524	0.510484	3	871	1471	2464	2464	1600	12	36685	74908	Epithelial;Fibroblast	NA	NA	NA	NA	NA	1740.bed	514	0.915116	1
NeuHrn.specific.peaks	1975	sheffield_dnase	0.038524	0.510484	3	871	1471	2464	2464	1600	12	36685	74908	Fibroblast;Muscle;Skin;Epithelial;Endothelial;Brain	NA	NA	NA	NA	NA	1961.bed	118	0.915116	1
NeuHrn.specific.peaks	2184	sheffield_dnase	0.038524	0.510484	3	871	1471	2464	2464	1600	12	36685	74908	Epithelial;Prostate;Mammary	NA	NA	NA	NA	NA	2237.bed	205	0.915116	1
NeuHrn.specific.peaks	2276	sheffield_dnase	0.038524	0.510484	3	871	1471	2464	2464	1600	12	36685	74908	Fibroblast;Muscle;Skin	NA	NA	NA	NA	NA	2351.bed	216	0.915116	1
NeuHrn.specific.peaks	2297	sheffield_dnase	0.038524	0.510484	3	871	1471	2464	2464	1600	12	36685	74908	Skin;Prostate	NA	NA	NA	NA	NA	2381.bed	276	0.915116	1
NeuHrn.specific.peaks	2310	sheffield_dnase	0.038524	0.510484	3	871	1471	2464	2464	1600	12	36685	74908	Epithelial;Fibroblast;Muscle;Primitive;Skin;Brain;Endothelial;Cervix;Mammary;Bon	NA	NA	NA	NA	NA	2397.bed	119	0.915116	1
NeuHrn.specific.peaks	2658	sheffield_dnase	0.038524	0.510484	3	871	1471	2464	2464	1600	12	36685	74908	Hematopoietic;Epithelial	NA	NA	NA	NA	NA	572.bed	202	0.915116	1
NeuHrn.specific.peaks	2691	sheffield_dnase	0.038524	0.510484	3	871	1471	2464	2464	1600	12	36685	74908	Stem;Hematopoietic	NA	NA	NA	NA	NA	614.bed	400	0.915116	1
NeuHrn.specific.peaks	2951	sheffield_dnase	0.038524	0.510484	3	871	1471	2464	2464	1600	12	36685	74908	Fibroblast;Muscle;Skin;Brain;Epithelial;Endothelial;Cervix;Primitive;Bone	NA	NA	NA	NA	NA	945.bed	143	0.915116	1
NeuHrn.specific.peaks	1358	sheffield_dnase	0.0385215	0.544509	4	885	1363	2313	2313	1520	15	36684	74905	Fibroblast;Muscle;Skin;Brain;Endothelial;Epithelial;Bone	NA	NA	NA	NA	NA	1246.bed	137	0.915121	1
NeuHrn.specific.peaks	1506	sheffield_dnase	0.0385215	0.544509	4	885	1363	2313	2313	1520	15	36684	74905	Hematopoietic	NA	NA	NA	NA	NA	1408.bed	306	0.915121	1
NeuHrn.specific.peaks	1529	sheffield_dnase	0.0385215	0.544509	4	885	1363	2313	2313	1520	15	36684	74905	Fibroblast;Muscle	NA	NA	NA	NA	NA	1430.bed	326	0.915121	1
NeuHrn.specific.peaks	1646	sheffield_dnase	0.0385215	0.544509	4	885	1363	2313	2313	1520	15	36684	74905	Hematopoietic	NA	NA	NA	NA	NA	1555.bed	283	0.915121	1
NeuHrn.specific.peaks	1860	sheffield_dnase	0.0385215	0.544509	4	885	1363	2313	2313	1520	15	36684	74905	Fibroblast;Skin;Muscle	NA	NA	NA	NA	NA	1798.bed	301	0.915121	1
NeuHrn.specific.peaks	1867	sheffield_dnase	0.0385215	0.544509	4	885	1363	2313	2313	1520	15	36684	74905	Skin;Hematopoietic	NA	NA	NA	NA	NA	1810.bed	190	0.915121	1
NeuHrn.specific.peaks	1935	sheffield_dnase	0.0385215	0.544509	4	885	1363	2313	2313	1520	15	36684	74905	Fibroblast;Hematopoietic;Epithelial;Endothelial;Muscle;Brain	NA	NA	NA	NA	NA	19.bed	135	0.915121	1
NeuHrn.specific.peaks	2229	sheffield_dnase	0.0385215	0.544509	4	885	1363	2313	2313	1520	15	36684	74905	Fibroblast;Brain;Endothelial;Epithelial;Muscle	NA	NA	NA	NA	NA	2293.bed	233	0.915121	1
NeuHrn.specific.peaks	2442	sheffield_dnase	0.0385215	0.544509	4	885	1363	2313	2313	1520	15	36684	74905	Hematopoietic;Endothelial;Primitive	NA	NA	NA	NA	NA	316.bed	226	0.915121	1
NeuHrn.specific.peaks	2863	sheffield_dnase	0.0385215	0.544509	4	885	1363	2313	2313	1520	15	36684	74905	Endothelial;Primitive	NA	NA	NA	NA	NA	838.bed	491	0.915121	1
NeuHrn.specific.peaks	2687	sheffield_dnase	0.0384404	0.680584	13	895	1063	1802	1802	1250	39	36675	74881	Endothelial	NA	NA	NA	NA	NA	608.bed	474	0.915292	1
NeuHrn.specific.peaks	1726	sheffield_dnase	0.0378462	0.660575	11	896	1094	1863	1863	1280	34	36677	74886	Fibroblast	NA	NA	NA	NA	NA	1646.bed	1139	0.916545	1
NeuHrn.specific.peaks	18	cistrome_cistrome	0.0374384	0.878008	151	897	627	1049	1049	858	351	36537	74569	cistrome_cistrome ECC-1 ESR1	ECC-1	uterus	ESR1	E2(45min)	NA	Human_ECC-1_ESR1_E2-45min_Liu.bed	5080	0.917406	1
NeuHrn.specific.peaks	2014	sheffield_dnase	0.0373826	0.567189	5	898	1316	2198	2198	1470	18	36683	74902	Epithelial;Hematopoietic;Skin	NA	NA	NA	NA	NA	2015.bed	166	0.917524	1
NeuHrn.specific.peaks	2908	sheffield_dnase	0.0373826	0.567189	5	898	1316	2198	2198	1470	18	36683	74902	Epithelial;Fibroblast;Muscle;Primitive;Skin;Brain;Endothelial;Colon;Cervix;Liver	NA	NA	NA	NA	NA	896.bed	136	0.917524	1
NeuHrn.specific.peaks	2873	sheffield_dnase	0.0364468	0.633663	9	900	1146	1938	1938	1330	29	36679	74891	Epithelial;Brain	NA	NA	NA	NA	NA	855.bed	623	0.919503	1
NeuHrn.specific.peaks	1363	sheffield_dnase	0.0360434	0.45377	2	901	1703	2643	2643	1750	9	36686	74911	Fibroblast;Muscle;Brain;Endothelial;Epithelial;Skin;Bone	NA	NA	NA	NA	NA	1250.bed	145	0.920358	1
NeuHrn.specific.peaks	1494	sheffield_dnase	0.0360434	0.45377	2	901	1703	2643	2643	1750	9	36686	74911	Fibroblast;Muscle;Epithelial;Endothelial;Skin;Brain	NA	NA	NA	NA	NA	1397.bed	98	0.920358	1
NeuHrn.specific.peaks	1664	sheffield_dnase	0.0360434	0.45377	2	901	1703	2643	2643	1750	9	36686	74911	Fibroblast;Muscle;Epithelial;Endothelial;Brain	NA	NA	NA	NA	NA	1578.bed	154	0.920358	1
NeuHrn.specific.peaks	1771	sheffield_dnase	0.0360434	0.45377	2	901	1703	2643	2643	1750	9	36686	74911	Fibroblast;Muscle;Brain	NA	NA	NA	NA	NA	1694.bed	181	0.920358	1
NeuHrn.specific.peaks	1790	sheffield_dnase	0.0360434	0.45377	2	901	1703	2643	2643	1750	9	36686	74911	Fibroblast;Muscle;Epithelial;Skin	NA	NA	NA	NA	NA	1718.bed	156	0.920358	1
NeuHrn.specific.peaks	1818	sheffield_dnase	0.0360434	0.45377	2	901	1703	2643	2643	1750	9	36686	74911	Hematopoietic	NA	NA	NA	NA	NA	175.bed	266	0.920358	1
NeuHrn.specific.peaks	2596	sheffield_dnase	0.0360434	0.45377	2	901	1703	2643	2643	1750	9	36686	74911	Epithelial;Fibroblast;Muscle;Hematopoietic;Primitive;Skin;Brain;Endothelial;Colo	NA	NA	NA	NA	NA	495.bed	81	0.920358	1
NeuHrn.specific.peaks	2672	sheffield_dnase	0.0360434	0.45377	2	901	1703	2643	2643	1750	9	36686	74911	Fibroblast;Muscle;Skin;Brain;Epithelial;Endothelial;Cervix;Primitive;Bone	NA	NA	NA	NA	NA	594.bed	133	0.920358	1
NeuHrn.specific.peaks	1701	sheffield_dnase	0.0357113	0.583387	6	909	1275	2100	2100	1430	21	36682	74899	Muscle;Brain;Fibroblast	NA	NA	NA	NA	NA	1617.bed	226	0.921062	1
NeuHrn.specific.peaks	2109	sheffield_dnase	0.0357113	0.583387	6	909	1275	2100	2100	1430	21	36682	74899	Muscle;Skin;Brain;Endothelial;Fibroblast;Epithelial	NA	NA	NA	NA	NA	2141.bed	219	0.921062	1
NeuHrn.specific.peaks	2835	sheffield_dnase	0.0357113	0.583387	6	909	1275	2100	2100	1430	21	36682	74899	Stem;Brain	NA	NA	NA	NA	NA	804.bed	428	0.921062	1
NeuHrn.specific.peaks	2449	sheffield_dnase	0.0354833	0.695047	16	912	1009	1732	1732	1220	47	36672	74873	Hematopoietic	NA	NA	NA	NA	NA	326.bed	1484	0.921545	1
NeuHrn.specific.peaks	1606	sheffield_dnase	0.0338072	0.595533	7	913	1234	2036	2036	1390	24	36681	74896	Epithelial;Fibroblast;Muscle;Skin;Brain;Endothelial;Colon;Cervix;Liver;Primitive	NA	NA	NA	NA	NA	1514.bed	187	0.925109	1
NeuHrn.specific.peaks	1833	sheffield_dnase	0.0338072	0.595533	7	913	1234	2036	2036	1390	24	36681	74896	Epithelial	NA	NA	NA	NA	NA	1766.bed	311	0.925109	1
NeuHrn.specific.peaks	2569	sheffield_dnase	0.0338072	0.595533	7	913	1234	2036	2036	1390	24	36681	74896	Stem;Epithelial;Skin	NA	NA	NA	NA	NA	458.bed	232	0.925109	1
NeuHrn.specific.peaks	2865	sheffield_dnase	0.0338072	0.595533	7	913	1234	2036	2036	1390	24	36681	74896	Fibroblast;Endothelial;Primitive;Muscle	NA	NA	NA	NA	NA	843.bed	354	0.925109	1
NeuHrn.specific.peaks	703	encode_tfbs	0.0337672	0.929886	558	917	576	718	917	737	1224	36130	73696	ChIP PANC-1 NRSF	PANC-1	NA	NRSF	None	NA	wgEncodeAwgTfbsHaibPanc1NrsfPcr2xUniPk.narrowPeak	5507	0.925194	1
NeuHrn.specific.peaks	440	encode_segmentation	0.0334064	0.89897	252	918	607	928	928	818	572	36436	74348	Weak Enhancer Segments	Hepg2	NA	NA	NA	ENCODE segmentation	Hepg2_WE.bed	11040	0.925963	1
NeuHrn.specific.peaks	114	cistrome_cistrome	0.0321742	0.886086	198	919	621	985	985	842	456	36490	74464	cistrome_cistrome T47D ESR1	T47D	breast	ESR1	E2(45min)	NA	Human_T47D_ESR1_E2-45min_Liu.bed	5437	0.928594	1
NeuHrn.specific.peaks	1858	sheffield_dnase	0.0314944	0.641693	11	920	1128	1863	1863	1300	35	36677	74885	Fibroblast;Muscle	NA	NA	NA	NA	NA	1795.bed	800	0.930049	1
NeuHrn.specific.peaks	2247	sheffield_dnase	0.0314944	0.641693	11	920	1128	1863	1863	1300	35	36677	74885	Hematopoietic;Brain;Endothelial	NA	NA	NA	NA	NA	2316.bed	170	0.930049	1
NeuHrn.specific.peaks	2530	sheffield_dnase	0.0305682	0.821064	72	922	703	1228	1228	951	179	36616	74741	Primitive;Hematopoietic;Liver;Epithelial;Endothelial;Stem;Prostate;Brain	NA	NA	NA	NA	NA	419.bed	383	0.932034	1
NeuHrn.specific.peaks	2515	sheffield_dnase	0.03026	0.680558	16	923	1064	1732	1732	1240	48	36672	74872	Epithelial;Fibroblast;Muscle;Brain;Hematopoietic;Primitive;Skin;Stem;Endothelial	NA	NA	NA	NA	NA	40.bed	75	0.932696	1
NeuHrn.specific.peaks	2918	sheffield_dnase	0.0298591	0.612533	9	924	1197	1938	1938	1350	30	36679	74890	Liver	NA	NA	NA	NA	NA	909.bed	352	0.933557	1
NeuHrn.specific.peaks	1693	sheffield_dnase	0.0294885	0.510471	4	925	1485	2313	2313	1570	16	36684	74904	Epithelial;Fibroblast;Muscle;Primitive;Skin;Brain;Stem;Endothelial;Colon;Cervix;	NA	NA	NA	NA	NA	161.bed	113	0.934354	1
NeuHrn.specific.peaks	1792	sheffield_dnase	0.0294885	0.510471	4	925	1485	2313	2313	1570	16	36684	74904	Hematopoietic;Epithelial;Skin	NA	NA	NA	NA	NA	172.bed	116	0.934354	1
NeuHrn.specific.peaks	1829	sheffield_dnase	0.0294885	0.510471	4	925	1485	2313	2313	1570	16	36684	74904	Skin;Brain	NA	NA	NA	NA	NA	1762.bed	263	0.934354	1
NeuHrn.specific.peaks	1836	sheffield_dnase	0.0294885	0.510471	4	925	1485	2313	2313	1570	16	36684	74904	Muscle;Skin;Brain;Endothelial;Fibroblast;Epithelial;Primitive	NA	NA	NA	NA	NA	1769.bed	186	0.934354	1
NeuHrn.specific.peaks	1857	sheffield_dnase	0.0294885	0.510471	4	925	1485	2313	2313	1570	16	36684	74904	Fibroblast;Muscle	NA	NA	NA	NA	NA	1794.bed	596	0.934354	1
NeuHrn.specific.peaks	1992	sheffield_dnase	0.0294885	0.510471	4	925	1485	2313	2313	1570	16	36684	74904	Epithelial;Brain;Hematopoietic;Stem;Colon;Cervix;Liver	NA	NA	NA	NA	NA	1981.bed	148	0.934354	1
NeuHrn.specific.peaks	2492	sheffield_dnase	0.0294885	0.510471	4	925	1485	2313	2313	1570	16	36684	74904	Fibroblast;Muscle;Hematopoietic;Skin;Brain;Epithelial;Endothelial;Bone	NA	NA	NA	NA	NA	375.bed	118	0.934354	1
NeuHrn.specific.peaks	2535	sheffield_dnase	0.0294885	0.510471	4	925	1485	2313	2313	1570	16	36684	74904	Muscle;Hematopoietic;Fibroblast;Epithelial;Brain	NA	NA	NA	NA	NA	423.bed	129	0.934354	1
NeuHrn.specific.peaks	2768	sheffield_dnase	0.0294885	0.510471	4	925	1485	2313	2313	1570	16	36684	74904	Muscle;Hematopoietic;Epithelial;Fibroblast;Liver	NA	NA	NA	NA	NA	714.bed	262	0.934354	1
NeuHrn.specific.peaks	2922	sheffield_dnase	0.0294885	0.510471	4	925	1485	2313	2313	1570	16	36684	74904	Epithelial;Fibroblast;Muscle;Skin;Stem;Endothelial;Cervix;Liver;Hematopoietic;Ma	NA	NA	NA	NA	NA	913.bed	259	0.934354	1
NeuHrn.specific.peaks	1240	sheffield_dnase	0.0291884	0.53733	5	935	1388	2198	2198	1510	19	36683	74901	Fibroblast;Muscle;Brain;Skin;Epithelial;Endothelial;Bone	NA	NA	NA	NA	NA	1105.bed	85	0.935	1
NeuHrn.specific.peaks	1469	sheffield_dnase	0.0291884	0.53733	5	935	1388	2198	2198	1510	19	36683	74901	Muscle;Epithelial	NA	NA	NA	NA	NA	1370.bed	284	0.935	1
NeuHrn.specific.peaks	2108	sheffield_dnase	0.0290863	0.720545	24	937	960	1580	1580	1160	68	36664	74852	Epithelial;Muscle;Brain;Skin;Fibroblast;Stem;Colon;Cervix;Endothelial;Primitive;	NA	NA	NA	NA	NA	2140.bed	249	0.93522	1
NeuHrn.specific.peaks	1592	sheffield_dnase	0.0286891	0.47121	3	938	1625	2464	2464	1680	13	36685	74907	Fibroblast;Muscle;Skin	NA	NA	NA	NA	NA	1497.bed	220	0.936076	1
NeuHrn.specific.peaks	1675	sheffield_dnase	0.0286891	0.47121	3	938	1625	2464	2464	1680	13	36685	74907	Fibroblast;Brain;Stem;Endothelial;Epithelial;Muscle	NA	NA	NA	NA	NA	159.bed	128	0.936076	1
NeuHrn.specific.peaks	1763	sheffield_dnase	0.0286891	0.47121	3	938	1625	2464	2464	1680	13	36685	74907	Fibroblast;Muscle;Brain;Epithelial;Endothelial;Skin;Bone	NA	NA	NA	NA	NA	1686.bed	132	0.936076	1
NeuHrn.specific.peaks	1793	sheffield_dnase	0.0286891	0.47121	3	938	1625	2464	2464	1680	13	36685	74907	Fibroblast;Skin;Brain	NA	NA	NA	NA	NA	1720.bed	267	0.936076	1
NeuHrn.specific.peaks	2162	sheffield_dnase	0.0286891	0.47121	3	938	1625	2464	2464	1680	13	36685	74907	Hematopoietic	NA	NA	NA	NA	NA	2215.bed	318	0.936076	1
NeuHrn.specific.peaks	2199	sheffield_dnase	0.0286891	0.47121	3	938	1625	2464	2464	1680	13	36685	74907	Skin;Endothelial;Primitive	NA	NA	NA	NA	NA	2256.bed	194	0.936076	1
NeuHrn.specific.peaks	2690	sheffield_dnase	0.0286891	0.47121	3	938	1625	2464	2464	1680	13	36685	74907	Hematopoietic	NA	NA	NA	NA	NA	613.bed	296	0.936076	1
NeuHrn.specific.peaks	2716	sheffield_dnase	0.0286891	0.47121	3	938	1625	2464	2464	1680	13	36685	74907	Epithelial;Fibroblast;Muscle;Primitive;Skin;Brain;Endothelial;Colon;Cervix;Mamma	NA	NA	NA	NA	NA	647.bed	126	0.936076	1
NeuHrn.specific.peaks	2756	sheffield_dnase	0.0286891	0.47121	3	938	1625	2464	2464	1680	13	36685	74907	Hematopoietic	NA	NA	NA	NA	NA	70.bed	245	0.936076	1
NeuHrn.specific.peaks	2947	sheffield_dnase	0.0286891	0.47121	3	938	1625	2464	2464	1680	13	36685	74907	Epithelial;Fibroblast;Muscle;Skin;Brain;Endothelial;Colon;Cervix;Primitive;Liver	NA	NA	NA	NA	NA	941.bed	136	0.936076	1
NeuHrn.specific.peaks	1305	sheffield_dnase	0.028305	0.556862	6	948	1336	2100	2100	1460	22	36682	74898	Brain;Fibroblast	NA	NA	NA	NA	NA	1185.bed	436	0.936904	1
NeuHrn.specific.peaks	1933	sheffield_dnase	0.028305	0.556862	6	948	1336	2100	2100	1460	22	36682	74898	Fibroblast	NA	NA	NA	NA	NA	1896.bed	562	0.936904	1
NeuHrn.specific.peaks	2634	sheffield_dnase	0.028305	0.556862	6	948	1336	2100	2100	1460	22	36682	74898	Complex tissue specific	NA	NA	NA	NA	NA	547.bed	170	0.936904	1
NeuHrn.specific.peaks	2271	sheffield_dnase	0.0279479	0.618712	10	951	1180	1904	1904	1340	33	36678	74887	Epithelial;Fibroblast;Brain;Hematopoietic;Primitive;Stem;Endothelial;Colon;Cervi	NA	NA	NA	NA	NA	2343.bed	97	0.937675	1
NeuHrn.specific.peaks	1496	sheffield_dnase	0.0275266	0.340332	1	952	2256	2807	2807	2000	6	36687	74914	Fibroblast;Muscle;Epithelial;Skin;Brain	NA	NA	NA	NA	NA	1399.bed	152	0.938585	1
NeuHrn.specific.peaks	1673	sheffield_dnase	0.0275266	0.340332	1	952	2256	2807	2807	2000	6	36687	74914	Fibroblast;Muscle;Skin;Brain;Epithelial;Endothelial;Bone	NA	NA	NA	NA	NA	1587.bed	149	0.938585	1
NeuHrn.specific.peaks	1903	sheffield_dnase	0.0275266	0.340332	1	952	2256	2807	2807	2000	6	36687	74914	Fibroblast;Skin	NA	NA	NA	NA	NA	1859.bed	284	0.938585	1
NeuHrn.specific.peaks	1961	sheffield_dnase	0.0275266	0.340332	1	952	2256	2807	2807	2000	6	36687	74914	Muscle;Fibroblast;Cervix;Epithelial;Skin	NA	NA	NA	NA	NA	1935.bed	260	0.938585	1
NeuHrn.specific.peaks	2496	sheffield_dnase	0.0275266	0.340332	1	952	2256	2807	2807	2000	6	36687	74914	Hematopoietic	NA	NA	NA	NA	NA	381.bed	201	0.938585	1
NeuHrn.specific.peaks	2708	sheffield_dnase	0.0275266	0.340332	1	952	2256	2807	2807	2000	6	36687	74914	Epithelial;Fibroblast;Muscle;Hematopoietic;Skin;Brain;Endothelial;Cervix;Primiti	NA	NA	NA	NA	NA	635.bed	91	0.938585	1
NeuHrn.specific.peaks	2967	sheffield_dnase	0.0275266	0.340332	1	952	2256	2807	2807	2000	6	36687	74914	Liver;Hematopoietic	NA	NA	NA	NA	NA	966.bed	167	0.938585	1
NeuHrn.specific.peaks	2997	sheffield_dnase	0.0275266	0.340332	1	952	2256	2807	2807	2000	6	36687	74914	Fibroblast;Muscle;Hematopoietic;Skin;Brain;Epithelial;Endothelial;Colon;Bone;Liv	NA	NA	NA	NA	NA	997.bed	58	0.938585	1
NeuHrn.specific.peaks	1260	sheffield_dnase	0.0271147	0.571705	7	960	1305	2036	2036	1430	25	36681	74895	Muscle;Endothelial;Primitive	NA	NA	NA	NA	NA	1128.bed	339	0.939475	1
NeuHrn.specific.peaks	2203	sheffield_dnase	0.0261195	0.62386	11	961	1169	1863	1863	1330	36	36677	74884	Epithelial	NA	NA	NA	NA	NA	2263.bed	233	0.94163	1
NeuHrn.specific.peaks	1224	sheffield_dnase	0.025746	0.408388	2	962	1898	2643	2643	1830	10	36686	74910	Fibroblast;Muscle;Skin;Brain;Epithelial;Endothelial;Primitive;Bone	NA	NA	NA	NA	NA	1089.bed	141	0.942441	1
NeuHrn.specific.peaks	1395	sheffield_dnase	0.025746	0.408388	2	962	1898	2643	2643	1830	10	36686	74910	Epithelial;Fibroblast;Muscle;Primitive;Skin;Brain;Endothelial;Colon;Cervix;Mamma	NA	NA	NA	NA	NA	1292.bed	127	0.942441	1
NeuHrn.specific.peaks	1400	sheffield_dnase	0.025746	0.408388	2	962	1898	2643	2643	1830	10	36686	74910	Fibroblast;Muscle;Endothelial;Epithelial;Skin;Brain;Bone	NA	NA	NA	NA	NA	1298.bed	165	0.942441	1
NeuHrn.specific.peaks	1516	sheffield_dnase	0.025746	0.408388	2	962	1898	2643	2643	1830	10	36686	74910	Epithelial;Muscle;Skin;Brain	NA	NA	NA	NA	NA	1418.bed	142	0.942441	1
NeuHrn.specific.peaks	1609	sheffield_dnase	0.025746	0.408388	2	962	1898	2643	2643	1830	10	36686	74910	Fibroblast;Muscle;Epithelial;Endothelial;Skin;Brain;Bone	NA	NA	NA	NA	NA	1517.bed	118	0.942441	1
NeuHrn.specific.peaks	1625	sheffield_dnase	0.025746	0.408388	2	962	1898	2643	2643	1830	10	36686	74910	Fibroblast;Muscle;Brain;Epithelial;Endothelial	NA	NA	NA	NA	NA	1531.bed	172	0.942441	1
NeuHrn.specific.peaks	1746	sheffield_dnase	0.025746	0.408388	2	962	1898	2643	2643	1830	10	36686	74910	Complex tissue specific	NA	NA	NA	NA	NA	1665.bed	63	0.942441	1
NeuHrn.specific.peaks	2088	sheffield_dnase	0.025746	0.408388	2	962	1898	2643	2643	1830	10	36686	74910	Hematopoietic	NA	NA	NA	NA	NA	2113.bed	237	0.942441	1
NeuHrn.specific.peaks	2317	sheffield_dnase	0.025746	0.408388	2	962	1898	2643	2643	1830	10	36686	74910	Fibroblast;Muscle;Brain;Endothelial;Skin;Bone;Epithelial	NA	NA	NA	NA	NA	2404.bed	146	0.942441	1
NeuHrn.specific.peaks	2494	sheffield_dnase	0.025746	0.408388	2	962	1898	2643	2643	1830	10	36686	74910	Hematopoietic	NA	NA	NA	NA	NA	379.bed	213	0.942441	1
NeuHrn.specific.peaks	2758	sheffield_dnase	0.025746	0.408388	2	962	1898	2643	2643	1830	10	36686	74910	Epithelial;Fibroblast;Brain	NA	NA	NA	NA	NA	701.bed	149	0.942441	1
NeuHrn.specific.peaks	2854	sheffield_dnase	0.0257318	0.66666	16	973	1084	1732	1732	1260	49	36672	74871	Hematopoietic;Liver;Endothelial;Prostate;Bone	NA	NA	NA	NA	NA	824.bed	264	0.942471	1
NeuHrn.specific.peaks	1778	sheffield_dnase	0.0254486	0.771909	45	974	796	1367	1367	1050	119	36643	74801	Weak Th1	NA	NA	NA	NA	NA	1704.bed	4982	0.943086	1
NeuHrn.specific.peaks	1906	sheffield_dnase	0.0252591	0.649623	14	975	1117	1771	1771	1290	44	36674	74876	Skin	NA	NA	NA	NA	NA	1863.bed	1199	0.943498	1
NeuHrn.specific.peaks	1861	sheffield_dnase	0.0240012	0.680532	19	976	1065	1669	1669	1240	57	36669	74863	Weak HFF	NA	NA	NA	NA	NA	1799.bed	3451	0.946234	1
NeuHrn.specific.peaks	2826	sheffield_dnase	0.0240012	0.680532	19	976	1065	1669	1669	1240	57	36669	74863	Endothelial and Htr8	NA	NA	NA	NA	NA	790.bed	1841	0.946234	1
NeuHrn.specific.peaks	294	codex	0.0237645	0.700827	23	978	1003	1598	1598	1190	67	36665	74853	Kasumi-1 (AML FAB M2) with t(8;21) translocation and mismatch siRNA derived from	Acute Myeloid Leukemia	NA	CEBPA	NA	GSE60131	GSM1501162_CEBPA.bed	612	0.94675	1
NeuHrn.specific.peaks	442	encode_segmentation	0.0234787	0.968336	4166	979	542	180	979	567	8753	32522	66167	Enhancers Segments	Huvec	NA	NA	NA	ENCODE segmentation	Huvec_E.bed	53526	0.947374	1
NeuHrn.specific.peaks	2694	sheffield_dnase	0.0229668	0.600507	10	980	1224	1904	1904	1370	34	36678	74886	Fibroblast;Muscle;Skin;Stem;Brain;Endothelial;Epithelial;Primitive	NA	NA	NA	NA	NA	62.bed	137	0.948491	1
NeuHrn.specific.peaks	2985	sheffield_dnase	0.0229668	0.600507	10	980	1224	1904	1904	1370	34	36678	74886	complex tissue specific	NA	NA	NA	NA	NA	985.bed	558	0.948491	1
NeuHrn.specific.peaks	2135	sheffield_dnase	0.022855	0.765468	45	982	825	1367	1367	1060	120	36643	74800	Hematopoietic	NA	NA	NA	NA	NA	218.bed	1626	0.948735	1
NeuHrn.specific.peaks	1870	sheffield_dnase	0.0226985	0.510457	5	983	1495	2198	2198	1560	20	36683	74900	Fibroblast;Muscle;Skin;Brain;Epithelial;Endothelial	NA	NA	NA	NA	NA	1814.bed	128	0.949077	1
NeuHrn.specific.peaks	2091	sheffield_dnase	0.0226985	0.510457	5	983	1495	2198	2198	1560	20	36683	74900	Hematopoietic	NA	NA	NA	NA	NA	2116.bed	264	0.949077	1
NeuHrn.specific.peaks	2207	sheffield_dnase	0.0226985	0.510457	5	983	1495	2198	2198	1560	20	36683	74900	Hematopoietic	NA	NA	NA	NA	NA	2267.bed	190	0.949077	1
NeuHrn.specific.peaks	2635	sheffield_dnase	0.0226985	0.510457	5	983	1495	2198	2198	1560	20	36683	74900	Epithelial;Fibroblast;Muscle;Primitive;Skin;Brain;Endothelial;Colon;Cervix;Bone;	NA	NA	NA	NA	NA	548.bed	141	0.949077	1
NeuHrn.specific.peaks	1229	sheffield_dnase	0.0224854	0.480437	4	987	1587	2313	2313	1630	17	36684	74903	Fibroblast;Muscle;Skin;Brain;Epithelial;Endothelial;Bone	NA	NA	NA	NA	NA	1093.bed	122	0.949543	1
NeuHrn.specific.peaks	1357	sheffield_dnase	0.0224854	0.480437	4	987	1587	2313	2313	1630	17	36684	74903	Fibroblast;Muscle;Skin;Brain;Epithelial;Cervix;Bone	NA	NA	NA	NA	NA	1245.bed	179	0.949543	1
NeuHrn.specific.peaks	1751	sheffield_dnase	0.0224854	0.480437	4	987	1587	2313	2313	1630	17	36684	74903	Hematopoietic;Endothelial;Epithelial;Fibroblast	NA	NA	NA	NA	NA	167.bed	144	0.949543	1
NeuHrn.specific.peaks	1810	sheffield_dnase	0.0224854	0.480437	4	987	1587	2313	2313	1630	17	36684	74903	Hematopoietic	NA	NA	NA	NA	NA	174.bed	212	0.949543	1
NeuHrn.specific.peaks	1816	sheffield_dnase	0.0224854	0.480437	4	987	1587	2313	2313	1630	17	36684	74903	Fibroblast;Muscle	NA	NA	NA	NA	NA	1745.bed	296	0.949543	1
NeuHrn.specific.peaks	1832	sheffield_dnase	0.0224854	0.480437	4	987	1587	2313	2313	1630	17	36684	74903	Skin;Brain;Epithelial	NA	NA	NA	NA	NA	1765.bed	150	0.949543	1
NeuHrn.specific.peaks	1919	sheffield_dnase	0.0224854	0.480437	4	987	1587	2313	2313	1630	17	36684	74903	Epithelial;Fibroblast;Muscle;Brain;Hematopoietic;Primitive;Skin;Endothelial;Colo	NA	NA	NA	NA	NA	188.bed	107	0.949543	1
NeuHrn.specific.peaks	2122	sheffield_dnase	0.0224854	0.480437	4	987	1587	2313	2313	1630	17	36684	74903	Hematopoietic;Brain	NA	NA	NA	NA	NA	2163.bed	234	0.949543	1
NeuHrn.specific.peaks	2241	sheffield_dnase	0.0224854	0.480437	4	987	1587	2313	2313	1630	17	36684	74903	Skin;Endothelial;Epithelial;Primitive	NA	NA	NA	NA	NA	2307.bed	217	0.949543	1
NeuHrn.specific.peaks	2315	sheffield_dnase	0.0224854	0.480437	4	987	1587	2313	2313	1630	17	36684	74903	Fibroblast;Muscle;Brain;Epithelial;Endothelial;Bone	NA	NA	NA	NA	NA	2402.bed	196	0.949543	1
NeuHrn.specific.peaks	2738	sheffield_dnase	0.0224854	0.480437	4	987	1587	2313	2313	1630	17	36684	74903	Hematopoietic;Skin	NA	NA	NA	NA	NA	676.bed	263	0.949543	1
NeuHrn.specific.peaks	2788	sheffield_dnase	0.0224854	0.480437	4	987	1587	2313	2313	1630	17	36684	74903	Fibroblast;Muscle;Primitive;Skin;Brain;Epithelial;Endothelial;Hematopoietic;Bone	NA	NA	NA	NA	NA	741.bed	184	0.949543	1
NeuHrn.specific.peaks	2790	sheffield_dnase	0.0224854	0.480437	4	987	1587	2313	2313	1630	17	36684	74903	Complex tissue specific	NA	NA	NA	NA	NA	744.bed	144	0.949543	1
NeuHrn.specific.peaks	1526	sheffield_dnase	0.0223452	0.532644	6	1000	1398	2100	2100	1500	23	36682	74897	Epithelial	NA	NA	NA	NA	NA	1428.bed	474	0.94985	1
NeuHrn.specific.peaks	1700	sheffield_dnase	0.0223452	0.532644	6	1000	1398	2100	2100	1500	23	36682	74897	Epithelial;Muscle	NA	NA	NA	NA	NA	1616.bed	300	0.94985	1
NeuHrn.specific.peaks	2023	sheffield_dnase	0.0223452	0.532644	6	1000	1398	2100	2100	1500	23	36682	74897	Epithelial;Liver;Mammary	NA	NA	NA	NA	NA	2028.bed	175	0.94985	1
NeuHrn.specific.peaks	2223	sheffield_dnase	0.0223452	0.532644	6	1000	1398	2100	2100	1500	23	36682	74897	Colon;Epithelial;Mammary;Skin	NA	NA	NA	NA	NA	2285.bed	183	0.94985	1
NeuHrn.specific.peaks	2332	sheffield_dnase	0.0223452	0.532644	6	1000	1398	2100	2100	1500	23	36682	74897	Cervix;Mammary;Muscle	NA	NA	NA	NA	NA	2421.bed	226	0.94985	1
NeuHrn.specific.peaks	2359	sheffield_dnase	0.0223452	0.532644	6	1000	1398	2100	2100	1500	23	36682	74897	Skin;Endothelial;Epithelial;Muscle;Brain;Fibroblast	NA	NA	NA	NA	NA	2458.bed	200	0.94985	1
NeuHrn.specific.peaks	2571	sheffield_dnase	0.0223452	0.532644	6	1000	1398	2100	2100	1500	23	36682	74897	Fibroblast;Muscle;Hematopoietic	NA	NA	NA	NA	NA	463.bed	255	0.94985	1
NeuHrn.specific.peaks	2000	sheffield_dnase	0.0223138	0.823574	92	1007	700	1162	1162	956	228	36596	74692	Epithelial	NA	NA	NA	NA	NA	1990.bed	7043	0.949918	1
NeuHrn.specific.peaks	2106	sheffield_dnase	0.022139	0.668158	18	1008	1083	1690	1690	1260	55	36670	74865	Mammary	NA	NA	NA	NA	NA	2139.bed	704	0.950301	1
NeuHrn.specific.peaks	1783	sheffield_dnase	0.0216624	0.549709	7	1009	1351	2036	2036	1470	26	36681	74894	Skin;Fibroblast;Muscle	NA	NA	NA	NA	NA	1711.bed	320	0.951344	1
NeuHrn.specific.peaks	2559	sheffield_dnase	0.0215886	0.606991	11	1010	1209	1863	1863	1360	37	36677	74883	Epithelial;Fibroblast;Muscle;Brain;Hematopoietic;Primitive;Skin;Stem;Endothelial	NA	NA	NA	NA	NA	447.bed	100	0.951506	1
NeuHrn.specific.peaks	1190	sheffield_dnase	0.0212924	0.437547	3	1011	1770	2464	2464	1750	14	36685	74906	Epithelial;Fibroblast;Muscle;Skin;Brain;Endothelial;Colon;Cervix;Bone	NA	NA	NA	NA	NA	1048.bed	145	0.952155	1
NeuHrn.specific.peaks	1325	sheffield_dnase	0.0212924	0.437547	3	1011	1770	2464	2464	1750	14	36685	74906	Hematopoietic	NA	NA	NA	NA	NA	121.bed	450	0.952155	1
NeuHrn.specific.peaks	1522	sheffield_dnase	0.0212924	0.437547	3	1011	1770	2464	2464	1750	14	36685	74906	Epithelial;Fibroblast;Skin;Brain;Endothelial;Colon;Muscle;Primitive;Bone;Liver	NA	NA	NA	NA	NA	1423.bed	133	0.952155	1
NeuHrn.specific.peaks	1578	sheffield_dnase	0.0212924	0.437547	3	1011	1770	2464	2464	1750	14	36685	74906	Fibroblast;Skin	NA	NA	NA	NA	NA	1483.bed	342	0.952155	1
NeuHrn.specific.peaks	1661	sheffield_dnase	0.0212924	0.437547	3	1011	1770	2464	2464	1750	14	36685	74906	Fibroblast;Muscle	NA	NA	NA	NA	NA	1572.bed	329	0.952155	1
NeuHrn.specific.peaks	1688	sheffield_dnase	0.0212924	0.437547	3	1011	1770	2464	2464	1750	14	36685	74906	Epithelial;Endothelial;Fibroblast;Skin;Brain	NA	NA	NA	NA	NA	1603.bed	188	0.952155	1
NeuHrn.specific.peaks	2221	sheffield_dnase	0.0212924	0.437547	3	1011	1770	2464	2464	1750	14	36685	74906	Fibroblast;Muscle;Brain;Epithelial;Prostate	NA	NA	NA	NA	NA	2282.bed	183	0.952155	1
NeuHrn.specific.peaks	2301	sheffield_dnase	0.0212924	0.437547	3	1011	1770	2464	2464	1750	14	36685	74906	Skin;Mammary	NA	NA	NA	NA	NA	2388.bed	238	0.952155	1
NeuHrn.specific.peaks	2346	sheffield_dnase	0.0212924	0.437547	3	1011	1770	2464	2464	1750	14	36685	74906	Epithelial;Brain;Colon;Cervix;Liver;Prostate;Mammary;Skin	NA	NA	NA	NA	NA	2443.bed	138	0.952155	1
NeuHrn.specific.peaks	2739	sheffield_dnase	0.0212924	0.437547	3	1011	1770	2464	2464	1750	14	36685	74906	Muscle;Hematopoietic;Fibroblast	NA	NA	NA	NA	NA	679.bed	298	0.952155	1
NeuHrn.specific.peaks	2954	sheffield_dnase	0.0212924	0.437547	3	1011	1770	2464	2464	1750	14	36685	74906	Epithelial;Fibroblast;Muscle;Primitive;Skin;Brain;Endothelial;Colon;Cervix;Bone;	NA	NA	NA	NA	NA	948.bed	117	0.952155	1
NeuHrn.specific.peaks	2679	sheffield_dnase	0.0212212	0.635178	14	1022	1144	1771	1771	1310	45	36674	74875	Repressed in Hematopoietic	NA	NA	NA	NA	NA	600.bed	200	0.952311	1
NeuHrn.specific.peaks	333	codex	0.0210175	0.720499	30	1023	962	1499	1499	1160	85	36658	74835	Proerythroblasts were derived from mobilised CD34+ cells isolated from the healt	Erythroblast	NA	SMAD1	NA	GSE29194	GSM722398_SMAD1.bed	1293	0.952758	1
NeuHrn.specific.peaks	2538	sheffield_dnase	0.0202574	0.612501	12	1024	1198	1833	1833	1350	40	36676	74880	Hematopoietic	NA	NA	NA	NA	NA	427.bed	487	0.954427	1
NeuHrn.specific.peaks	1278	sheffield_dnase	0.0201614	0.792462	66	1025	758	1248	1248	1010	170	36622	74750	Brain	NA	NA	NA	NA	NA	1153.bed	3997	0.954638	1
NeuHrn.specific.peaks	1334	sheffield_dnase	0.0198222	0.574235	9	1026	1303	1938	1938	1420	32	36679	74888	Primitive;Hematopoietic;Stem;Liver;Endothelial;Prostate;Brain;Muscle;Bone	NA	NA	NA	NA	NA	1219.bed	194	0.955384	1
NeuHrn.specific.peaks	2367	sheffield_dnase	0.0191145	0.724353	33	1027	943	1469	1469	1150	93	36655	74827	Epithelial;Fibroblast;Muscle;Brain;Skin;Stem;Endothelial;Liver;Hematopoietic;Pro	NA	NA	NA	NA	NA	2466.bed	254	0.956942	1
NeuHrn.specific.peaks	2341	sheffield_dnase	0.0190863	0.669358	20	1028	1082	1646	1646	1250	61	36668	74859	Epithelial;Prostate;Mammary	NA	NA	NA	NA	NA	2437.bed	3205	0.957004	1
NeuHrn.specific.peaks	2983	sheffield_dnase	0.0187223	0.70568	28	1029	996	1523	1523	1180	81	36660	74839	sheffield_dnase	NA	NA	NA	NA	NA	982.bed	2560	0.957806	1
NeuHrn.specific.peaks	1575	sheffield_dnase	0.0183573	0.371257	2	1030	2091	2643	2643	1920	11	36686	74909	Fibroblast;Muscle;Brain;Epithelial;Endothelial	NA	NA	NA	NA	NA	1480.bed	176	0.958612	1
NeuHrn.specific.peaks	1583	sheffield_dnase	0.0183573	0.371257	2	1030	2091	2643	2643	1920	11	36686	74909	Fibroblast;Muscle;Skin;Brain;Epithelial;Endothelial;Primitive;Bone	NA	NA	NA	NA	NA	1488.bed	123	0.958612	1
NeuHrn.specific.peaks	1608	sheffield_dnase	0.0183573	0.371257	2	1030	2091	2643	2643	1920	11	36686	74909	Fibroblast;Muscle;Skin;Brain	NA	NA	NA	NA	NA	1516.bed	175	0.958612	1
NeuHrn.specific.peaks	1622	sheffield_dnase	0.0183573	0.371257	2	1030	2091	2643	2643	1920	11	36686	74909	Brain;Endothelial;Epithelial	NA	NA	NA	NA	NA	1529.bed	358	0.958612	1
NeuHrn.specific.peaks	1694	sheffield_dnase	0.0183573	0.371257	2	1030	2091	2643	2643	1920	11	36686	74909	Fibroblast;Endothelial;Epithelial;Muscle;Bone	NA	NA	NA	NA	NA	1610.bed	228	0.958612	1
NeuHrn.specific.peaks	1959	sheffield_dnase	0.0183573	0.371257	2	1030	2091	2643	2643	1920	11	36686	74909	Epithelial;Brain;Fibroblast;Colon;Skin	NA	NA	NA	NA	NA	1931.bed	165	0.958612	1
NeuHrn.specific.peaks	2197	sheffield_dnase	0.0183573	0.371257	2	1030	2091	2643	2643	1920	11	36686	74909	Fibroblast;Brain;Endothelial;Muscle;Primitive;Bone;Liver;Epithelial	NA	NA	NA	NA	NA	2252.bed	206	0.958612	1
NeuHrn.specific.peaks	2897	sheffield_dnase	0.0183573	0.371257	2	1030	2091	2643	2643	1920	11	36686	74909	Fibroblast;Muscle;Endothelial;Primitive	NA	NA	NA	NA	NA	882.bed	249	0.958612	1
NeuHrn.specific.peaks	2986	sheffield_dnase	0.0183573	0.371257	2	1030	2091	2643	2643	1920	11	36686	74909	Fibroblast;Muscle;Skin;Brain;Epithelial;Endothelial;Cervix;Primitive;Bone	NA	NA	NA	NA	NA	986.bed	117	0.958612	1
NeuHrn.specific.peaks	1227	sheffield_dnase	0.0182835	0.291718	1	1039	2465	2807	2807	2100	7	36687	74913	Muscle;Skin;Brain;Endothelial;Fibroblast;Epithelial;Primitive	NA	NA	NA	NA	NA	1091.bed	144	0.958774	1
NeuHrn.specific.peaks	1440	sheffield_dnase	0.0182835	0.291718	1	1039	2465	2807	2807	2100	7	36687	74913	Fibroblast;Muscle;Brain;Epithelial;Skin;Bone	NA	NA	NA	NA	NA	1340.bed	155	0.958774	1
NeuHrn.specific.peaks	1587	sheffield_dnase	0.0182835	0.291718	1	1039	2465	2807	2807	2100	7	36687	74913	Fibroblast;Muscle;Brain;Epithelial;Endothelial	NA	NA	NA	NA	NA	1492.bed	143	0.958774	1
NeuHrn.specific.peaks	1590	sheffield_dnase	0.0182835	0.291718	1	1039	2465	2807	2807	2100	7	36687	74913	Fibroblast;Muscle;Skin;Brain	NA	NA	NA	NA	NA	1495.bed	189	0.958774	1
NeuHrn.specific.peaks	1633	sheffield_dnase	0.0182835	0.291718	1	1039	2465	2807	2807	2100	7	36687	74913	Fibroblast;Muscle;Epithelial;Brain	NA	NA	NA	NA	NA	1540.bed	161	0.958774	1
NeuHrn.specific.peaks	1678	sheffield_dnase	0.0182835	0.291718	1	1039	2465	2807	2807	2100	7	36687	74913	Fibroblast;Muscle;Brain;Epithelial;Endothelial;Skin;Bone	NA	NA	NA	NA	NA	1592.bed	111	0.958774	1
NeuHrn.specific.peaks	1718	sheffield_dnase	0.0182835	0.291718	1	1039	2465	2807	2807	2100	7	36687	74913	Fibroblast;Muscle;Epithelial;Skin;Brain	NA	NA	NA	NA	NA	1637.bed	174	0.958774	1
NeuHrn.specific.peaks	1765	sheffield_dnase	0.0182835	0.291718	1	1039	2465	2807	2807	2100	7	36687	74913	Fibroblast	NA	NA	NA	NA	NA	1688.bed	332	0.958774	1
NeuHrn.specific.peaks	2090	sheffield_dnase	0.0182835	0.291718	1	1039	2465	2807	2807	2100	7	36687	74913	Hematopoietic;Endothelial;Primitive	NA	NA	NA	NA	NA	2115.bed	110	0.958774	1
NeuHrn.specific.peaks	2318	sheffield_dnase	0.0182835	0.291718	1	1039	2465	2807	2807	2100	7	36687	74913	Endothelial;Epithelial	NA	NA	NA	NA	NA	2405.bed	163	0.958774	1
NeuHrn.specific.peaks	2966	sheffield_dnase	0.0182835	0.291718	1	1039	2465	2807	2807	2100	7	36687	74913	Epithelial;Liver;Mammary	NA	NA	NA	NA	NA	965.bed	235	0.958774	1
NeuHrn.specific.peaks	1800	sheffield_dnase	0.0177746	0.621362	14	1050	1173	1771	1771	1330	46	36674	74874	Hematopoietic	NA	NA	NA	NA	NA	173.bed	553	0.959899	1
NeuHrn.specific.peaks	1276	sheffield_dnase	0.0175813	0.486144	5	1051	1567	2198	2198	1610	21	36683	74899	Brain;Skin;Muscle;Fibroblast;Epithelial	NA	NA	NA	NA	NA	1151.bed	113	0.960326	1
NeuHrn.specific.peaks	1670	sheffield_dnase	0.0175813	0.486144	5	1051	1567	2198	2198	1610	21	36683	74899	Epithelial;Fibroblast;Muscle;Hematopoietic;Skin;Brain;Endothelial;Colon;Cervix;B	NA	NA	NA	NA	NA	1584.bed	156	0.960326	1
NeuHrn.specific.peaks	1714	sheffield_dnase	0.0175813	0.486144	5	1051	1567	2198	2198	1610	21	36683	74899	Fibroblast;Muscle;Skin;Brain;Epithelial;Endothelial;Cervix;Primitive	NA	NA	NA	NA	NA	1633.bed	170	0.960326	1
NeuHrn.specific.peaks	2231	sheffield_dnase	0.0175813	0.486144	5	1051	1567	2198	2198	1610	21	36683	74899	Epithelial;Brain;Colon;Cervix;Hematopoietic;Mammary;Skin;Liver	NA	NA	NA	NA	NA	2296.bed	161	0.960326	1
NeuHrn.specific.peaks	2358	sheffield_dnase	0.0175813	0.486144	5	1051	1567	2198	2198	1610	21	36683	74899	Epithelial;Fibroblast;Muscle;Skin;Brain;Endothelial;Colon;Cervix;Primitive	NA	NA	NA	NA	NA	2457.bed	102	0.960326	1
NeuHrn.specific.peaks	1154	sheffield_dnase	0.0175511	0.657445	19	1056	1105	1669	1669	1280	59	36669	74861	Brain;Stem;Epithelial	NA	NA	NA	NA	NA	101.bed	152	0.960393	1
NeuHrn.specific.peaks	2553	sheffield_dnase	0.0175511	0.657445	19	1056	1105	1669	1669	1280	59	36669	74861	Epithelial;Fibroblast;Muscle;Brain;Skin;Hematopoietic;Stem;Endothelial;Colon;Cer	NA	NA	NA	NA	NA	441.bed	122	0.960393	1
NeuHrn.specific.peaks	2277	sheffield_dnase	0.0172399	0.529342	7	1058	1408	2036	2036	1500	27	36681	74893	Fibroblast;Endothelial;Epithelial;Muscle;Bone	NA	NA	NA	NA	NA	2352.bed	273	0.961081	1
NeuHrn.specific.peaks	2428	sheffield_dnase	0.0172399	0.529342	7	1058	1408	2036	2036	1500	27	36681	74893	Epithelial;Fibroblast;Muscle;Brain;Hematopoietic;Primitive;Skin;Stem;Endothelial	NA	NA	NA	NA	NA	299.bed	129	0.961081	1
NeuHrn.specific.peaks	2783	sheffield_dnase	0.0172399	0.529342	7	1058	1408	2036	2036	1500	27	36681	74893	Epithelial;Hematopoietic;Skin;Brain;Endothelial;Fibroblast;Colon;Cervix;Muscle	NA	NA	NA	NA	NA	731.bed	122	0.961081	1
NeuHrn.specific.peaks	1684	sheffield_dnase	0.017079	0.45374	4	1061	1711	2313	2313	1700	18	36684	74902	Fibroblast	NA	NA	NA	NA	NA	1599.bed	689	0.961437	1
NeuHrn.specific.peaks	1797	sheffield_dnase	0.017079	0.45374	4	1061	1711	2313	2313	1700	18	36684	74902	Colon;Epithelial;Cervix;Skin	NA	NA	NA	NA	NA	1727.bed	281	0.961437	1
NeuHrn.specific.peaks	1802	sheffield_dnase	0.017079	0.45374	4	1061	1711	2313	2313	1700	18	36684	74902	Epithelial;Muscle;Skin;Fibroblast;Brain;Endothelial;Colon;Cervix;Primitive	NA	NA	NA	NA	NA	1732.bed	155	0.961437	1
NeuHrn.specific.peaks	2651	sheffield_dnase	0.017079	0.45374	4	1061	1711	2313	2313	1700	18	36684	74902	K562 and HAEpiC specific	NA	NA	NA	NA	NA	565.bed	283	0.961437	1
NeuHrn.specific.peaks	2824	sheffield_dnase	0.017079	0.45374	4	1061	1711	2313	2313	1700	18	36684	74902	Fibroblast;Muscle;Skin;Brain;Endothelial;Epithelial;Primitive;Bone	NA	NA	NA	NA	NA	789.bed	190	0.961437	1
NeuHrn.specific.peaks	723	encode_tfbs	0.0169273	0.792551	73	1066	757	1225	1225	1020	188	36615	74732	ChIP T-47D ERalpha_a	T-47D	NA	ERalpha_a	BPA_100nM	NA	wgEncodeAwgTfbsHaibT47dEraaV0416102Bpa1hUniPk.narrowPeak	3902	0.961773	1
NeuHrn.specific.peaks	2398	sheffield_dnase	0.0166311	0.624977	15	1067	1166	1751	1751	1330	49	36673	74871	Epithelial;Fibroblast;Muscle;Brain;Skin;Stem;Colon;Cervix;Liver;Mammary	NA	NA	NA	NA	NA	260.bed	197	0.962429	1
NeuHrn.specific.peaks	1862	sheffield_dnase	0.0157898	0.603205	13	1068	1215	1802	1802	1360	44	36675	74876	Hematopoietic;Epithelial	NA	NA	NA	NA	NA	18.bed	618	0.964296	1
NeuHrn.specific.peaks	1611	sheffield_dnase	0.0157485	0.408371	3	1069	1909	2464	2464	1810	15	36685	74905	Muscle;Brain;Epithelial;Endothelial;Fibroblast	NA	NA	NA	NA	NA	1519.bed	169	0.964387	1
NeuHrn.specific.peaks	1671	sheffield_dnase	0.0157485	0.408371	3	1069	1909	2464	2464	1810	15	36685	74905	Fibroblast;Muscle;Primitive;Brain;Epithelial;Endothelial;Bone	NA	NA	NA	NA	NA	1585.bed	123	0.964387	1
NeuHrn.specific.peaks	1849	sheffield_dnase	0.0157485	0.408371	3	1069	1909	2464	2464	1810	15	36685	74905	Fibroblast;Muscle;Skin;Brain;Epithelial;Endothelial;Primitive	NA	NA	NA	NA	NA	1784.bed	232	0.964387	1
NeuHrn.specific.peaks	2244	sheffield_dnase	0.0157485	0.408371	3	1069	1909	2464	2464	1810	15	36685	74905	Fibroblast;Muscle;Skin;Brain;Epithelial	NA	NA	NA	NA	NA	2313.bed	180	0.964387	1
NeuHrn.specific.peaks	2407	sheffield_dnase	0.0157485	0.408371	3	1069	1909	2464	2464	1810	15	36685	74905	Fibroblast;Muscle;Hematopoietic;Skin;Brain;Epithelial;Endothelial;Bone	NA	NA	NA	NA	NA	272.bed	153	0.964387	1
NeuHrn.specific.peaks	2875	sheffield_dnase	0.0157485	0.408371	3	1069	1909	2464	2464	1810	15	36685	74905	Brain;Muscle	NA	NA	NA	NA	NA	858.bed	217	0.964387	1
NeuHrn.specific.peaks	2731	sheffield_dnase	0.014843	0.608134	14	1075	1206	1771	1771	1350	47	36674	74873	Primitive;Hematopoietic;Liver	NA	NA	NA	NA	NA	668.bed	236	0.9664	1
NeuHrn.specific.peaks	1931	sheffield_dnase	0.0146004	0.575848	11	1076	1299	1863	1863	1410	39	36677	74881	Fibroblast;Muscle	NA	NA	NA	NA	NA	1894.bed	830	0.96694	1
NeuHrn.specific.peaks	325	codex	0.0139758	0.961146	3531	1077	546	201	1077	608	7473	33157	67447	CD36+ erythroid progenitor cells were derived from mobilised CD34+ cells isolate	Erythroid Progenitor	NA	CTCF	NA	GSE26501	GSM651543_CTCF.bed	21602	0.968332	1
NeuHrn.specific.peaks	318	codex	0.0139406	0.648091	20	1078	1121	1646	1646	1280	63	36668	74857	T-cell acute lymphoblastic leukaemia (T-ALL) cell line.	Leukaemia cell	NA	TAL1	NA	GSE25000	GSM614003_TAL1.bed	1077	0.96841	1
NeuHrn.specific.peaks	1525	sheffield_dnase	0.0137625	0.49002	6	1079	1560	2100	2100	1580	25	36682	74895	Fibroblast;Muscle;Epithelial;Bone;Brain	NA	NA	NA	NA	NA	1427.bed	206	0.968808	1
NeuHrn.specific.peaks	1311	sheffield_dnase	0.0136682	0.510431	7	1080	1499	2036	2036	1540	28	36681	74892	Complex tissue specific	NA	NA	NA	NA	NA	1195.bed	270	0.969018	1
NeuHrn.specific.peaks	2196	sheffield_dnase	0.0136682	0.510431	7	1080	1499	2036	2036	1540	28	36681	74892	Fibroblast;Muscle;Skin;Brain;Endothelial;Epithelial	NA	NA	NA	NA	NA	2251.bed	298	0.969018	1
NeuHrn.specific.peaks	1155	sheffield_dnase	0.0136065	0.754909	54	1082	847	1310	1310	1080	146	36634	74774	DNase Liver	NA	NA	NA	NA	NA	1010.bed	5929	0.969156	1
NeuHrn.specific.peaks	1886	sheffield_dnase	0.0135643	0.46404	5	1083	1666	2198	2198	1650	22	36683	74898	Epithelial;Colon;Cervix;Skin	NA	NA	NA	NA	NA	1830.bed	204	0.96925	1
NeuHrn.specific.peaks	1943	sheffield_dnase	0.0135643	0.46404	5	1083	1666	2198	2198	1650	22	36683	74898	Skin;Stem	NA	NA	NA	NA	NA	1910.bed	251	0.96925	1
NeuHrn.specific.peaks	2952	sheffield_dnase	0.0135643	0.46404	5	1083	1666	2198	2198	1650	22	36683	74898	Epithelial;Fibroblast;Muscle;Primitive;Skin;Brain;Endothelial;Cervix;Liver;Mamma	NA	NA	NA	NA	NA	946.bed	205	0.96925	1
NeuHrn.specific.peaks	1404	sheffield_dnase	0.0133819	0.526889	8	1086	1416	1981	1981	1490	31	36680	74889	BE2_C, SK-N-SH_RA, and Stem	NA	NA	NA	NA	NA	1302.bed	211	0.969657	1
NeuHrn.specific.peaks	2527	sheffield_dnase	0.0133819	0.526889	8	1086	1416	1981	1981	1490	31	36680	74889	Fibroblast;Muscle;Hematopoietic;Brain;Epithelial;Endothelial	NA	NA	NA	NA	NA	415.bed	216	0.969657	1
NeuHrn.specific.peaks	1332	sheffield_dnase	0.0132828	0.680462	27	1088	1067	1541	1541	1230	81	36661	74839	Epithelial;Fibroblast;Muscle;Brain;Hematopoietic;Primitive;Skin;Stem;Endothelial	NA	NA	NA	NA	NA	1217.bed	123	0.969878	1
NeuHrn.specific.peaks	2638	sheffield_dnase	0.0130767	0.616314	16	1089	1181	1732	1732	1330	53	36672	74867	Epithelial;Brain;Stem;Fibroblast;Colon;Liver;Muscle;Prostate;Mammary	NA	NA	NA	NA	NA	551.bed	123	0.970339	1
NeuHrn.specific.peaks	1238	sheffield_dnase	0.0130621	0.340314	2	1090	2264	2643	2643	2000	12	36686	74908	Brain;Endothelial;Primitive	NA	NA	NA	NA	NA	1103.bed	159	0.970371	1
NeuHrn.specific.peaks	1271	sheffield_dnase	0.0130621	0.340314	2	1090	2264	2643	2643	2000	12	36686	74908	Fibroblast;Muscle;Primitive;Brain;Epithelial;Endothelial;Skin;Bone	NA	NA	NA	NA	NA	1146.bed	126	0.970371	1
NeuHrn.specific.peaks	1310	sheffield_dnase	0.0130621	0.340314	2	1090	2264	2643	2643	2000	12	36686	74908	Epithelial;Fibroblast;Hematopoietic;Primitive;Skin;Brain;Endothelial;Colon;Cervi	NA	NA	NA	NA	NA	1192.bed	90	0.970371	1
NeuHrn.specific.peaks	1398	sheffield_dnase	0.0130621	0.340314	2	1090	2264	2643	2643	2000	12	36686	74908	Fibroblast;Muscle;Skin;Brain;Epithelial;Endothelial;Bone	NA	NA	NA	NA	NA	1296.bed	142	0.970371	1
NeuHrn.specific.peaks	1579	sheffield_dnase	0.0130621	0.340314	2	1090	2264	2643	2643	2000	12	36686	74908	Fibroblast;Muscle;Skin;Brain;Epithelial;Endothelial	NA	NA	NA	NA	NA	1484.bed	138	0.970371	1
NeuHrn.specific.peaks	1586	sheffield_dnase	0.0130621	0.340314	2	1090	2264	2643	2643	2000	12	36686	74908	Epithelial;Fibroblast;Muscle;Skin;Endothelial;Cervix;Brain;Bone	NA	NA	NA	NA	NA	1490.bed	140	0.970371	1
NeuHrn.specific.peaks	1698	sheffield_dnase	0.0130621	0.340314	2	1090	2264	2643	2643	2000	12	36686	74908	Fibroblast;Muscle;Skin;Brain;Epithelial;Endothelial	NA	NA	NA	NA	NA	1614.bed	130	0.970371	1
NeuHrn.specific.peaks	1702	sheffield_dnase	0.0130621	0.340314	2	1090	2264	2643	2643	2000	12	36686	74908	Fibroblast;Muscle;Brain;Epithelial;Skin	NA	NA	NA	NA	NA	1618.bed	198	0.970371	1
NeuHrn.specific.peaks	2033	sheffield_dnase	0.0130621	0.340314	2	1090	2264	2643	2643	2000	12	36686	74908	Brain;Endothelial;Epithelial;Fibroblast	NA	NA	NA	NA	NA	2041.bed	235	0.970371	1
NeuHrn.specific.peaks	2481	sheffield_dnase	0.0130621	0.340314	2	1090	2264	2643	2643	2000	12	36686	74908	Fibroblast;Muscle;Brain;Endothelial;Bone	NA	NA	NA	NA	NA	361.bed	168	0.970371	1
NeuHrn.specific.peaks	2659	sheffield_dnase	0.0130621	0.340314	2	1090	2264	2643	2643	2000	12	36686	74908	Fibroblast;Muscle;Hematopoietic;Skin;Epithelial;Endothelial;Bone;Brain	NA	NA	NA	NA	NA	573.bed	164	0.970371	1
NeuHrn.specific.peaks	2833	sheffield_dnase	0.0130621	0.340314	2	1090	2264	2643	2643	2000	12	36686	74908	Epithelial;Fibroblast;Muscle;Hematopoietic;Primitive;Skin;Brain;Stem;Endothelial	NA	NA	NA	NA	NA	800.bed	95	0.970371	1
NeuHrn.specific.peaks	2637	sheffield_dnase	0.0129711	0.540442	9	1102	1381	1938	1938	1470	34	36679	74886	Repressed in Hematopoietic and Stem	NA	NA	NA	NA	NA	550.bed	183	0.970575	1
NeuHrn.specific.peaks	1553	sheffield_dnase	0.0129228	0.429853	4	1103	1814	2313	2313	1740	19	36684	74901	Hematopoietic	NA	NA	NA	NA	NA	1457.bed	253	0.970682	1
NeuHrn.specific.peaks	1568	sheffield_dnase	0.0129228	0.429853	4	1103	1814	2313	2313	1740	19	36684	74901	Fibroblast;Brain;Epithelial;Endothelial;Muscle;Bone	NA	NA	NA	NA	NA	1473.bed	193	0.970682	1
NeuHrn.specific.peaks	2785	sheffield_dnase	0.0129228	0.429853	4	1103	1814	2313	2313	1740	19	36684	74901	Fibroblast;Muscle;Skin;Brain;Epithelial;Endothelial;Primitive;Bone	NA	NA	NA	NA	NA	733.bed	231	0.970682	1
NeuHrn.specific.peaks	2822	sheffield_dnase	0.0129228	0.429853	4	1103	1814	2313	2313	1740	19	36684	74901	Epithelial;Skin;Brain;Colon;Cervix;Endothelial;Primitive;Mammary;Liver	NA	NA	NA	NA	NA	787.bed	136	0.970682	1
NeuHrn.specific.peaks	2994	sheffield_dnase	0.0129228	0.429853	4	1103	1814	2313	2313	1740	19	36684	74901	Fibroblast;Muscle;Skin;Brain;Epithelial;Endothelial;Primitive;Bone	NA	NA	NA	NA	NA	993.bed	203	0.970682	1
NeuHrn.specific.peaks	1161	sheffield_dnase	0.0121876	0.255267	1	1108	2600	2807	2807	2170	8	36687	74912	Epithelial;Fibroblast;Muscle;Hematopoietic;Primitive;Skin;Brain;Endothelial;Cerv	NA	NA	NA	NA	NA	1017.bed	96	0.972327	1
NeuHrn.specific.peaks	1264	sheffield_dnase	0.0121876	0.255267	1	1108	2600	2807	2807	2170	8	36687	74912	Fibroblast;Muscle;Brain;Epithelial;Endothelial;Skin;Bone	NA	NA	NA	NA	NA	1137.bed	148	0.972327	1
NeuHrn.specific.peaks	1448	sheffield_dnase	0.0121876	0.255267	1	1108	2600	2807	2807	2170	8	36687	74912	Fibroblast;Muscle;Skin;Brain;Epithelial;Endothelial;Bone	NA	NA	NA	NA	NA	1348.bed	111	0.972327	1
NeuHrn.specific.peaks	1668	sheffield_dnase	0.0121876	0.255267	1	1108	2600	2807	2807	2170	8	36687	74912	Fibroblast;Muscle;Brain;Epithelial;Endothelial	NA	NA	NA	NA	NA	1582.bed	179	0.972327	1
NeuHrn.specific.peaks	1722	sheffield_dnase	0.0121876	0.255267	1	1108	2600	2807	2807	2170	8	36687	74912	Fibroblast;Muscle;Epithelial;Brain	NA	NA	NA	NA	NA	1642.bed	168	0.972327	1
NeuHrn.specific.peaks	2182	sheffield_dnase	0.0121876	0.255267	1	1108	2600	2807	2807	2170	8	36687	74912	Epithelial;Stem;Colon;Cervix;Liver;Prostate;Mammary	NA	NA	NA	NA	NA	2234.bed	217	0.972327	1
NeuHrn.specific.peaks	2339	sheffield_dnase	0.0121876	0.255267	1	1108	2600	2807	2807	2170	8	36687	74912	Epithelial;Liver;Prostate;Mammary	NA	NA	NA	NA	NA	2435.bed	217	0.972327	1
NeuHrn.specific.peaks	2362	sheffield_dnase	0.0121876	0.255267	1	1108	2600	2807	2807	2170	8	36687	74912	Epithelial;Hematopoietic;Liver	NA	NA	NA	NA	NA	2461.bed	124	0.972327	1
NeuHrn.specific.peaks	2446	sheffield_dnase	0.0121876	0.255267	1	1108	2600	2807	2807	2170	8	36687	74912	Epithelial;Fibroblast;Muscle;Hematopoietic;Primitive;Skin;Brain;Endothelial;Cerv	NA	NA	NA	NA	NA	323.bed	48	0.972327	1
NeuHrn.specific.peaks	2906	sheffield_dnase	0.0121876	0.255267	1	1108	2600	2807	2807	2170	8	36687	74912	Fibroblast;Muscle;Skin;Brain;Epithelial;Endothelial;Cervix;Primitive	NA	NA	NA	NA	NA	894.bed	116	0.972327	1
NeuHrn.specific.peaks	2988	sheffield_dnase	0.0121876	0.255267	1	1108	2600	2807	2807	2170	8	36687	74912	Fibroblast;Muscle;Skin;Brain;Epithelial;Endothelial;Primitive	NA	NA	NA	NA	NA	988.bed	158	0.972327	1
NeuHrn.specific.peaks	1233	sheffield_dnase	0.0116084	0.382844	3	1119	2032	2464	2464	1870	16	36685	74904	Epithelial;Fibroblast;Muscle;Skin;Brain;Endothelial;Cervix;Bone	NA	NA	NA	NA	NA	1097.bed	177	0.973625	1
NeuHrn.specific.peaks	1263	sheffield_dnase	0.0116084	0.382844	3	1119	2032	2464	2464	1870	16	36685	74904	Fibroblast;Muscle;Skin;Brain;Endothelial;Epithelial	NA	NA	NA	NA	NA	1136.bed	168	0.973625	1
NeuHrn.specific.peaks	1636	sheffield_dnase	0.0116084	0.382844	3	1119	2032	2464	2464	1870	16	36685	74904	Fibroblast;Muscle;Brain;Epithelial;Endothelial	NA	NA	NA	NA	NA	1543.bed	199	0.973625	1
NeuHrn.specific.peaks	2084	sheffield_dnase	0.0116084	0.382844	3	1119	2032	2464	2464	1870	16	36685	74904	Fibroblast;Skin;Brain	NA	NA	NA	NA	NA	2108.bed	238	0.973625	1
NeuHrn.specific.peaks	2320	sheffield_dnase	0.0116084	0.382844	3	1119	2032	2464	2464	1870	16	36685	74904	Fibroblast;Muscle;Epithelial;Brain	NA	NA	NA	NA	NA	2408.bed	193	0.973625	1
NeuHrn.specific.peaks	2617	sheffield_dnase	0.0116084	0.382844	3	1119	2032	2464	2464	1870	16	36685	74904	Hematopoietic;Brain;Fibroblast;Epithelial;Muscle;Skin	NA	NA	NA	NA	NA	523.bed	204	0.973625	1
NeuHrn.specific.peaks	2776	sheffield_dnase	0.0116084	0.382844	3	1119	2032	2464	2464	1870	16	36685	74904	Hematopoietic;Endothelial	NA	NA	NA	NA	NA	723.bed	330	0.973625	1
NeuHrn.specific.peaks	2781	sheffield_dnase	0.0116084	0.382844	3	1119	2032	2464	2464	1870	16	36685	74904	Hematopoietic	NA	NA	NA	NA	NA	73.bed	181	0.973625	1
NeuHrn.specific.peaks	2989	sheffield_dnase	0.0116084	0.382844	3	1119	2032	2464	2464	1870	16	36685	74904	Epithelial;Skin;Brain;Fibroblast;Colon;Cervix;Endothelial;Primitive	NA	NA	NA	NA	NA	989.bed	144	0.973625	1
NeuHrn.specific.peaks	1262	sheffield_dnase	0.0113889	0.569746	12	1128	1311	1833	1833	1420	43	36676	74877	Muscle;Brain;Fibroblast	NA	NA	NA	NA	NA	1135.bed	1641	0.974117	1
NeuHrn.specific.peaks	1619	sheffield_dnase	0.0113889	0.569746	12	1128	1311	1833	1833	1420	43	36676	74877	Fibroblast	NA	NA	NA	NA	NA	1526.bed	789	0.974117	1
NeuHrn.specific.peaks	29	cistrome_cistrome	0.0110624	0.807312	108	1130	739	1124	1130	998	273	36580	74647	cistrome_cistrome Ishikawa ESR1	Ishikawa	uterus	ESR1	EtOH(45min)	NA	Human_Ishikawa_ESR1_EtOH-45min_Liu.bed	6120	0.97485	1
NeuHrn.specific.peaks	1396	sheffield_dnase	0.0107961	0.492823	7	1131	1547	2036	2036	1570	29	36681	74891	Epithelial;Fibroblast;Muscle;Hematopoietic;Primitive;Skin;Brain;Endothelial;Colo	NA	NA	NA	NA	NA	1293.bed	161	0.975447	1
NeuHrn.specific.peaks	1502	sheffield_dnase	0.0107961	0.492823	7	1131	1547	2036	2036	1570	29	36681	74891	Brain	NA	NA	NA	NA	NA	1403.bed	417	0.975447	1
NeuHrn.specific.peaks	1894	sheffield_dnase	0.0107961	0.492823	7	1131	1547	2036	2036	1570	29	36681	74891	Fibroblast;Muscle;Brain;Endothelial;Epithelial	NA	NA	NA	NA	NA	1842.bed	281	0.975447	1
NeuHrn.specific.peaks	2599	sheffield_dnase	0.0107961	0.492823	7	1131	1547	2036	2036	1570	29	36681	74891	Epithelial;Fibroblast;Muscle;Primitive;Skin;Brain;Endothelial;Cervix;Liver;Prost	NA	NA	NA	NA	NA	498.bed	169	0.975447	1
NeuHrn.specific.peaks	1936	sheffield_dnase	0.0107386	0.471167	6	1135	1636	2100	2100	1620	26	36682	74894	Epithelial;Brain;Hematopoietic;Primitive;Stem;Colon;Cervix;Liver;Fibroblast;Endo	NA	NA	NA	NA	NA	190.bed	96	0.975577	1
NeuHrn.specific.peaks	2273	sheffield_dnase	0.0107386	0.471167	6	1135	1636	2100	2100	1620	26	36682	74894	Epithelial;Skin	NA	NA	NA	NA	NA	2348.bed	176	0.975577	1
NeuHrn.specific.peaks	2400	sheffield_dnase	0.0107191	0.672439	28	1137	1077	1523	1523	1250	85	36660	74835	Epithelial;Fibroblast;Muscle;Brain;Hematopoietic;Skin;Stem;Colon;Cervix;Endothel	NA	NA	NA	NA	NA	262.bed	300	0.975621	1
NeuHrn.specific.peaks	2794	sheffield_dnase	0.0104376	0.524994	9	1138	1421	1938	1938	1500	35	36679	74885	Epithelial;Fibroblast;Muscle;Brain;Primitive;Skin;Stem;Endothelial;Colon;Cervix;	NA	NA	NA	NA	NA	749.bed	270	0.976253	1
NeuHrn.specific.peaks	1515	sheffield_dnase	0.0104249	0.443859	5	1139	1746	2198	2198	1690	23	36683	74897	Hematopoietic;Muscle;Brain	NA	NA	NA	NA	NA	1417.bed	213	0.976282	1
NeuHrn.specific.peaks	1631	sheffield_dnase	0.0104249	0.443859	5	1139	1746	2198	2198	1690	23	36683	74897	Muscle;Fibroblast;Epithelial;Endothelial;Skin;Brain	NA	NA	NA	NA	NA	1538.bed	236	0.976282	1
NeuHrn.specific.peaks	1846	sheffield_dnase	0.0104249	0.443859	5	1139	1746	2198	2198	1690	23	36683	74897	Brain;Endothelial;Epithelial;Skin;Fibroblast	NA	NA	NA	NA	NA	1781.bed	196	0.976282	1
NeuHrn.specific.peaks	92	cistrome_cistrome	0.0102065	0.856121	222	1142	656	959	1142	919	529	36466	74391	cistrome_cistrome MCF-7 TRIM24	MCF-7	breast	TRIM24	EtOH(6hr)	NA	Human_MCF-7_TRIM24_EtOH-6hr_Barton.bed	8261	0.976773	1
NeuHrn.specific.peaks	2608	sheffield_dnase	0.0100067	0.714398	42	1143	976	1393	1393	1170	120	36646	74800	Weak lymphoblast specific	NA	NA	NA	NA	NA	509.bed	5677	0.977222	1
NeuHrn.specific.peaks	2110	sheffield_dnase	0.00987677	0.777483	80	1144	787	1195	1195	1040	210	36608	74710	Epithelial	NA	NA	NA	NA	NA	2142.bed	1960	0.977515	1
NeuHrn.specific.peaks	2610	sheffield_dnase	0.00987677	0.777483	80	1144	787	1195	1195	1040	210	36608	74710	Weak lymphoblast specific	NA	NA	NA	NA	NA	511.bed	3960	0.977515	1
NeuHrn.specific.peaks	2292	sheffield_dnase	0.00974478	0.547744	11	1146	1356	1863	1863	1460	41	36677	74879	Stem;Ewing sarcoma	NA	NA	NA	NA	NA	2372.bed	495	0.977812	1
NeuHrn.specific.peaks	1630	sheffield_dnase	0.00974158	0.408355	4	1147	1915	2313	2313	1790	20	36684	74900	Fibroblast;Muscle;Skin;Brain;Epithelial;Endothelial;Bone	NA	NA	NA	NA	NA	1537.bed	182	0.977819	1
NeuHrn.specific.peaks	2206	sheffield_dnase	0.00974158	0.408355	4	1147	1915	2313	2313	1790	20	36684	74900	Hematopoietic	NA	NA	NA	NA	NA	2266.bed	270	0.977819	1
NeuHrn.specific.peaks	2240	sheffield_dnase	0.00974158	0.408355	4	1147	1915	2313	2313	1790	20	36684	74900	Skin;Fibroblast;Brain;Endothelial;Epithelial;Muscle;Bone	NA	NA	NA	NA	NA	2306.bed	223	0.977819	1
NeuHrn.specific.peaks	2351	sheffield_dnase	0.00974158	0.408355	4	1147	1915	2313	2313	1790	20	36684	74900	Epithelial;Brain;Stem;Colon;Cervix;Prostate;Mammary;Skin;Fibroblast;Liver	NA	NA	NA	NA	NA	2449.bed	144	0.977819	1
NeuHrn.specific.peaks	2313	sheffield_dnase	0.00968366	0.643175	23	1151	1127	1598	1598	1290	73	36665	74847	Epithelial;Fibroblast;Muscle;Brain;Hematopoietic;Skin;Stem;Endothelial;Colon;Cer	NA	NA	NA	NA	NA	240.bed	150	0.977949	1
NeuHrn.specific.peaks	2937	sheffield_dnase	0.00962467	0.722227	46	1152	951	1357	1357	1150	130	36642	74790	Epithelial;Fibroblast;Muscle;Brain;Hematopoietic;Primitive;Skin;Stem;Endothelial	NA	NA	NA	NA	NA	93.bed	206	0.978082	1
NeuHrn.specific.peaks	1825	sheffield_dnase	0.00927614	0.664611	28	1153	1088	1523	1523	1250	86	36660	74834	Epithelial;Fibroblast;Muscle;Brain;Skin;Stem;Endothelial;Colon;Cervix;Primitive;	NA	NA	NA	NA	NA	1759.bed	230	0.978867	1
NeuHrn.specific.peaks	1273	sheffield_dnase	0.00927406	0.314132	2	1154	2371	2643	2643	2060	13	36686	74907	Fibroblast;Muscle;Brain;Epithelial;Endothelial;Skin;Bone	NA	NA	NA	NA	NA	1148.bed	195	0.978872	1
NeuHrn.specific.peaks	1594	sheffield_dnase	0.00927406	0.314132	2	1154	2371	2643	2643	2060	13	36686	74907	Fibroblast;Muscle;Brain	NA	NA	NA	NA	NA	1499.bed	212	0.978872	1
NeuHrn.specific.peaks	1616	sheffield_dnase	0.00927406	0.314132	2	1154	2371	2643	2643	2060	13	36686	74907	Fibroblast;Brain;Muscle;Bone	NA	NA	NA	NA	NA	1523.bed	196	0.978872	1
NeuHrn.specific.peaks	1845	sheffield_dnase	0.00927406	0.314132	2	1154	2371	2643	2643	2060	13	36686	74907	Muscle;Hematopoietic;Epithelial;Endothelial;Fibroblast	NA	NA	NA	NA	NA	178.bed	97	0.978872	1
NeuHrn.specific.peaks	1883	sheffield_dnase	0.00927406	0.314132	2	1154	2371	2643	2643	2060	13	36686	74907	Epithelial;Brain;Hematopoietic;Skin;Stem;Colon;Cervix;Liver;Fibroblast;Prostate;	NA	NA	NA	NA	NA	1828.bed	93	0.978872	1
NeuHrn.specific.peaks	2209	sheffield_dnase	0.00927406	0.314132	2	1154	2371	2643	2643	2060	13	36686	74907	Hematopoietic;Epithelial;Skin	NA	NA	NA	NA	NA	2269.bed	97	0.978872	1
NeuHrn.specific.peaks	2388	sheffield_dnase	0.00927406	0.314132	2	1154	2371	2643	2643	2060	13	36686	74907	Fibroblast;Muscle;Skin;Brain;Epithelial;Endothelial;Cervix;Bone	NA	NA	NA	NA	NA	2496.bed	122	0.978872	1
NeuHrn.specific.peaks	2624	sheffield_dnase	0.00927406	0.314132	2	1154	2371	2643	2643	2060	13	36686	74907	Epithelial;Hematopoietic;Skin	NA	NA	NA	NA	NA	535.bed	154	0.978872	1
NeuHrn.specific.peaks	2904	sheffield_dnase	0.00927406	0.314132	2	1154	2371	2643	2643	2060	13	36686	74907	Fibroblast;Muscle;Brain;Endothelial;Epithelial;Primitive	NA	NA	NA	NA	NA	892.bed	142	0.978872	1
NeuHrn.specific.peaks	2944	sheffield_dnase	0.00927406	0.314132	2	1154	2371	2643	2643	2060	13	36686	74907	Fibroblast;Muscle;Skin;Brain;Epithelial;Endothelial;Primitive;Bone	NA	NA	NA	NA	NA	939.bed	181	0.978872	1
NeuHrn.specific.peaks	1787	sheffield_dnase	0.00852812	0.360319	3	1164	2172	2464	2464	1930	17	36685	74903	Fibroblast;Muscle;Skin;Brain;Endothelial;Epithelial	NA	NA	NA	NA	NA	1715.bed	154	0.980555	1
NeuHrn.specific.peaks	1806	sheffield_dnase	0.00852812	0.360319	3	1164	2172	2464	2464	1930	17	36685	74903	Fibroblast;Muscle;Epithelial;Endothelial;Brain	NA	NA	NA	NA	NA	1736.bed	218	0.980555	1
NeuHrn.specific.peaks	1834	sheffield_dnase	0.00852812	0.360319	3	1164	2172	2464	2464	1930	17	36685	74903	Epithelial;Fibroblast	NA	NA	NA	NA	NA	1767.bed	231	0.980555	1
NeuHrn.specific.peaks	1930	sheffield_dnase	0.00852812	0.360319	3	1164	2172	2464	2464	1930	17	36685	74903	Muscle;Epithelial;Fibroblast	NA	NA	NA	NA	NA	1893.bed	203	0.980555	1
NeuHrn.specific.peaks	2053	sheffield_dnase	0.00852812	0.360319	3	1164	2172	2464	2464	1930	17	36685	74903	Skin;Stem;Brain;Endothelial;Muscle;Epithelial;Cervix;Fibroblast;Liver;Hematopoie	NA	NA	NA	NA	NA	207.bed	175	0.980555	1
NeuHrn.specific.peaks	2322	sheffield_dnase	0.00852812	0.360319	3	1164	2172	2464	2464	1930	17	36685	74903	Brain;Epithelial;Fibroblast	NA	NA	NA	NA	NA	2410.bed	178	0.980555	1
NeuHrn.specific.peaks	54	cistrome_cistrome	0.0085263	0.786185	94	1170	766	1151	1170	1030	244	36594	74676	cistrome_cistrome MCF-7 ESR1	MCF-7	breast	ESR1	EtOH(45min)	NA	Human_MCF-7_ESR1_EtOH-45min_Liu.bed	3305	0.980559	1
NeuHrn.specific.peaks	1805	sheffield_dnase	0.00849642	0.476389	7	1171	1608	2036	2036	1600	30	36681	74890	Endothelial;Fibroblast;Epithelial;Muscle	NA	NA	NA	NA	NA	1735.bed	405	0.980626	1
NeuHrn.specific.peaks	2618	sheffield_dnase	0.00849642	0.476389	7	1171	1608	2036	2036	1600	30	36681	74890	Hematopoietic	NA	NA	NA	NA	NA	527.bed	899	0.980626	1
NeuHrn.specific.peaks	1265	sheffield_dnase	0.00848878	0.494944	8	1173	1539	1981	1981	1560	33	36680	74887	Muscle;Fibroblast;Skin;Brain;Endothelial;Cervix	NA	NA	NA	NA	NA	1138.bed	261	0.980644	1
NeuHrn.specific.peaks	2352	sheffield_dnase	0.00848878	0.494944	8	1173	1539	1981	1981	1560	33	36680	74887	Epithelial;Primitive;Brain;Stem;Colon;Cervix;Liver;Endothelial;Muscle;Hematopoie	NA	NA	NA	NA	NA	2450.bed	207	0.980644	1
NeuHrn.specific.peaks	2969	sheffield_dnase	0.00848878	0.494944	8	1173	1539	1981	1981	1560	33	36680	74887	Epithelial;Brain;Hematopoietic;Skin;Stem;Colon;Cervix;Liver;Fibroblast;Endotheli	NA	NA	NA	NA	NA	968.bed	118	0.980644	1
NeuHrn.specific.peaks	2819	sheffield_dnase	0.00837003	0.510404	9	1176	1501	1938	1938	1540	36	36679	74884	Epithelial;Hematopoietic;Skin;Brain;Endothelial;Fibroblast;Colon;Cervix;Liver;Pr	NA	NA	NA	NA	NA	78.bed	327	0.980912	1
NeuHrn.specific.peaks	2381	sheffield_dnase	0.00834796	0.45371	6	1177	1716	2100	2100	1660	27	36682	74893	Epithelial;Hematopoietic;Primitive;Brain;Stem;Colon;Cervix;Liver;Prostate;Mammar	NA	NA	NA	NA	NA	2489.bed	108	0.980962	1
NeuHrn.specific.peaks	2401	sheffield_dnase	0.00834796	0.45371	6	1177	1716	2100	2100	1660	27	36682	74893	Hematopoietic	NA	NA	NA	NA	NA	264.bed	325	0.980962	1
NeuHrn.specific.peaks	191	cistrome_epigenome	0.00816361	0.859379	257	1179	651	919	1179	916	610	36431	74310	cistrome_epigenome MCF-7 H3R17me2	MCF-7	breast	H3R17me2	E2(45min)	NA	Human_MCF-7_H3R17me2_E2-45min_Brown.bed	4840	0.981378	1
NeuHrn.specific.peaks	1184	sheffield_dnase	0.00814307	0.226853	1	1180	2694	2807	2807	2230	9	36687	74911	Fibroblast;Muscle;Skin;Brain;Epithelial;Endothelial;Primitive;Bone	NA	NA	NA	NA	NA	1041.bed	118	0.981425	1
NeuHrn.specific.peaks	1277	sheffield_dnase	0.00814307	0.226853	1	1180	2694	2807	2807	2230	9	36687	74911	Fibroblast;Muscle;Brain;Epithelial	NA	NA	NA	NA	NA	1152.bed	124	0.981425	1
NeuHrn.specific.peaks	1389	sheffield_dnase	0.00814307	0.226853	1	1180	2694	2807	2807	2230	9	36687	74911	Fibroblast;Muscle;Brain;Endothelial;Epithelial;Skin	NA	NA	NA	NA	NA	1286.bed	229	0.981425	1
NeuHrn.specific.peaks	1581	sheffield_dnase	0.00814307	0.226853	1	1180	2694	2807	2807	2230	9	36687	74911	Fibroblast;Muscle;Brain;Epithelial;Skin;Bone	NA	NA	NA	NA	NA	1486.bed	136	0.981425	1
NeuHrn.specific.peaks	1744	sheffield_dnase	0.00814307	0.226853	1	1180	2694	2807	2807	2230	9	36687	74911	Fibroblast;Skin	NA	NA	NA	NA	NA	1663.bed	201	0.981425	1
NeuHrn.specific.peaks	1767	sheffield_dnase	0.00814307	0.226853	1	1180	2694	2807	2807	2230	9	36687	74911	Muscle;Epithelial;Fibroblast;Brain	NA	NA	NA	NA	NA	1690.bed	192	0.981425	1
NeuHrn.specific.peaks	1856	sheffield_dnase	0.00814307	0.226853	1	1180	2694	2807	2807	2230	9	36687	74911	Fibroblast;Muscle;Brain;Epithelial;Endothelial;Primitive	NA	NA	NA	NA	NA	1793.bed	150	0.981425	1
NeuHrn.specific.peaks	2026	sheffield_dnase	0.00814307	0.226853	1	1180	2694	2807	2807	2230	9	36687	74911	Fibroblast;Hematopoietic;Brain;Stem;Epithelial;Endothelial;Muscle;Colon;Cervix;L	NA	NA	NA	NA	NA	2030.bed	136	0.981425	1
NeuHrn.specific.peaks	2347	sheffield_dnase	0.00814307	0.226853	1	1180	2694	2807	2807	2230	9	36687	74911	Epithelial;Fibroblast;Muscle;Skin;Brain;Stem;Endothelial;Colon;Cervix;Liver;Mamm	NA	NA	NA	NA	NA	2444.bed	78	0.981425	1
NeuHrn.specific.peaks	2408	sheffield_dnase	0.00814307	0.226853	1	1180	2694	2807	2807	2230	9	36687	74911	Hematopoietic	NA	NA	NA	NA	NA	274.bed	199	0.981425	1
NeuHrn.specific.peaks	2749	sheffield_dnase	0.00814307	0.226853	1	1180	2694	2807	2807	2230	9	36687	74911	Fibroblast;Brain;Endothelial;Epithelial;Primitive;Muscle;Bone	NA	NA	NA	NA	NA	692.bed	189	0.981425	1
NeuHrn.specific.peaks	2925	sheffield_dnase	0.00814307	0.226853	1	1180	2694	2807	2807	2230	9	36687	74911	Epithelial;Fibroblast;Muscle;Hematopoietic;Primitive;Skin;Brain;Endothelial;Colo	NA	NA	NA	NA	NA	916.bed	66	0.981425	1
NeuHrn.specific.peaks	2463	sheffield_dnase	0.00801313	0.62129	21	1192	1174	1630	1630	1330	69	36667	74851	Epithelial;Fibroblast;Muscle;Brain;Hematopoietic;Primitive;Skin;Stem;Endothelial	NA	NA	NA	NA	NA	34.bed	185	0.981718	1
NeuHrn.specific.peaks	1402	sheffield_dnase	0.00798448	0.692534	38	1193	1014	1425	1425	1210	112	36650	74808	Fibroblast;Muscle;Hematopoietic;Skin;Brain;Epithelial;Endothelial;Colon;Bone	NA	NA	NA	NA	NA	130.bed	569	0.981783	1
NeuHrn.specific.peaks	1788	sheffield_dnase	0.00798221	0.425359	5	1194	1837	2198	2198	1740	24	36683	74896	Epithelial;Skin	NA	NA	NA	NA	NA	1716.bed	184	0.981788	1
NeuHrn.specific.peaks	2189	sheffield_dnase	0.00798221	0.425359	5	1194	1837	2198	2198	1740	24	36683	74896	Brain;Stem;Colon;Epithelial;Skin;Liver	NA	NA	NA	NA	NA	2242.bed	155	0.981788	1
NeuHrn.specific.peaks	1434	sheffield_dnase	0.00753367	0.666085	31	1196	1087	1489	1489	1260	95	36657	74825	Fibroblast;Brain;Epithelial;Endothelial;Muscle	NA	NA	NA	NA	NA	1335.bed	1520	0.982803	1
NeuHrn.specific.peaks	2018	sheffield_dnase	0.00744595	0.692208	39	1197	1015	1418	1418	1210	115	36649	74805	Weak Ubiquitous	NA	NA	NA	NA	NA	2022.bed	470	0.983001	1
NeuHrn.specific.peaks	1387	sheffield_dnase	0.00731682	0.388905	4	1198	2018	2313	2313	1840	21	36684	74899	Fibroblast;Muscle;Brain;Epithelial	NA	NA	NA	NA	NA	1283.bed	330	0.983294	1
NeuHrn.specific.peaks	1669	sheffield_dnase	0.00731682	0.388905	4	1198	2018	2313	2313	1840	21	36684	74899	Fibroblast;Muscle;Epithelial;Endothelial;Brain	NA	NA	NA	NA	NA	1583.bed	167	0.983294	1
NeuHrn.specific.peaks	1768	sheffield_dnase	0.00731682	0.388905	4	1198	2018	2313	2313	1840	21	36684	74899	Muscle;Epithelial;Brain;Fibroblast	NA	NA	NA	NA	NA	1691.bed	314	0.983294	1
NeuHrn.specific.peaks	2285	sheffield_dnase	0.00731682	0.388905	4	1198	2018	2313	2313	1840	21	36684	74899	Fibroblast;Muscle;Skin;Brain;Epithelial;Endothelial;Bone	NA	NA	NA	NA	NA	2365.bed	168	0.983294	1
NeuHrn.specific.peaks	2700	sheffield_dnase	0.00666278	0.461016	7	1202	1684	2036	2036	1640	31	36681	74889	Muscle;Hematopoietic	NA	NA	NA	NA	NA	625.bed	779	0.984775	1
NeuHrn.specific.peaks	1261	sheffield_dnase	0.00659123	0.709908	48	1203	986	1346	1346	1180	138	36640	74782	Weak NHDF	NA	NA	NA	NA	NA	1132.bed	5244	0.984938	1
NeuHrn.specific.peaks	1640	sheffield_dnase	0.00657001	0.291699	2	1204	2476	2643	2643	2110	14	36686	74906	Fibroblast;Skin	NA	NA	NA	NA	NA	1548.bed	736	0.984986	1
NeuHrn.specific.peaks	1709	sheffield_dnase	0.00657001	0.291699	2	1204	2476	2643	2643	2110	14	36686	74906	Fibroblast;Muscle;Skin;Brain;Endothelial;Epithelial	NA	NA	NA	NA	NA	1628.bed	186	0.984986	1
NeuHrn.specific.peaks	1742	sheffield_dnase	0.00657001	0.291699	2	1204	2476	2643	2643	2110	14	36686	74906	Fibroblast;Muscle;Brain;Endothelial;Epithelial;Skin	NA	NA	NA	NA	NA	1661.bed	213	0.984986	1
NeuHrn.specific.peaks	2003	sheffield_dnase	0.00657001	0.291699	2	1204	2476	2643	2643	2110	14	36686	74906	Fibroblast;Muscle;Skin;Brain;Endothelial;Epithelial	NA	NA	NA	NA	NA	1996.bed	151	0.984986	1
NeuHrn.specific.peaks	2248	sheffield_dnase	0.00657001	0.291699	2	1204	2476	2643	2643	2110	14	36686	74906	Hematopoietic;Skin;Muscle	NA	NA	NA	NA	NA	2318.bed	88	0.984986	1
NeuHrn.specific.peaks	2476	sheffield_dnase	0.00657001	0.291699	2	1204	2476	2643	2643	2110	14	36686	74906	Hematopoietic;Stem	NA	NA	NA	NA	NA	352.bed	120	0.984986	1
NeuHrn.specific.peaks	2707	sheffield_dnase	0.00657001	0.291699	2	1204	2476	2643	2643	2110	14	36686	74906	Muscle;Skin;Brain;Endothelial;Epithelial;Fibroblast;Primitive	NA	NA	NA	NA	NA	634.bed	141	0.984986	1
NeuHrn.specific.peaks	2762	sheffield_dnase	0.00657001	0.291699	2	1204	2476	2643	2643	2110	14	36686	74906	Hematopoietic;Brain	NA	NA	NA	NA	NA	706.bed	227	0.984986	1
NeuHrn.specific.peaks	2009	sheffield_dnase	0.006466	0.437501	6	1212	1781	2100	2100	1700	28	36682	74892	Fibroblast	NA	NA	NA	NA	NA	2007.bed	1060	0.985222	1
NeuHrn.specific.peaks	2426	sheffield_dnase	0.006466	0.437501	6	1212	1781	2100	2100	1700	28	36682	74892	Epithelial;Fibroblast;Muscle;Brain;Hematopoietic;Primitive;Skin;Stem;Endothelial	NA	NA	NA	NA	NA	296.bed	103	0.985222	1
NeuHrn.specific.peaks	2675	sheffield_dnase	0.006466	0.437501	6	1212	1781	2100	2100	1700	28	36682	74892	Epithelial;Fibroblast;Muscle;Primitive;Skin;Brain;Endothelial;Cervix;Liver;Mamma	NA	NA	NA	NA	NA	597.bed	226	0.985222	1
NeuHrn.specific.peaks	2784	sheffield_dnase	0.006466	0.437501	6	1212	1781	2100	2100	1700	28	36682	74892	Muscle;Epithelial	NA	NA	NA	NA	NA	732.bed	693	0.985222	1
NeuHrn.specific.peaks	2595	sheffield_dnase	0.00645196	0.596711	19	1216	1232	1669	1669	1370	65	36669	74855	Epithelial;Fibroblast;Muscle;Brain;Hematopoietic;Skin;Stem;Endothelial;Colon;Cer	NA	NA	NA	NA	NA	494.bed	126	0.985254	1
NeuHrn.specific.peaks	2911	sheffield_dnase	0.00642105	0.522253	11	1217	1425	1863	1863	1500	43	36677	74877	Epithelial;Fibroblast;Muscle;Hematopoietic;Primitive;Skin;Brain;Stem;Endothelial	NA	NA	NA	NA	NA	90.bed	129	0.985324	1
NeuHrn.specific.peaks	19	cistrome_cistrome	0.00637263	0.823899	168	1218	699	1029	1218	982	416	36520	74504	cistrome_cistrome ECC-1 ESR1	ECC-1	uterus	ESR1	EtOH(45min)	NA	Human_ECC-1_ESR1_EtOH-45min_Liu.bed	8848	0.985434	1
NeuHrn.specific.peaks	1359	sheffield_dnase	0.0062449	0.340296	3	1219	2276	2464	2464	1990	18	36685	74902	Fibroblast;Muscle;Skin;Brain;Epithelial;Endothelial;Cervix;Bone	NA	NA	NA	NA	NA	1247.bed	138	0.985723	1
NeuHrn.specific.peaks	1695	sheffield_dnase	0.0062449	0.340296	3	1219	2276	2464	2464	1990	18	36685	74902	Fibroblast;Muscle;Endothelial;Epithelial;Brain	NA	NA	NA	NA	NA	1611.bed	218	0.985723	1
NeuHrn.specific.peaks	1770	sheffield_dnase	0.0062449	0.340296	3	1219	2276	2464	2464	1990	18	36685	74902	Fibroblast;Muscle;Epithelial;Brain	NA	NA	NA	NA	NA	1693.bed	205	0.985723	1
NeuHrn.specific.peaks	1782	sheffield_dnase	0.0062449	0.340296	3	1219	2276	2464	2464	1990	18	36685	74902	Skin;Brain;Endothelial;Epithelial;Fibroblast	NA	NA	NA	NA	NA	1710.bed	145	0.985723	1
NeuHrn.specific.peaks	1958	sheffield_dnase	0.0062449	0.340296	3	1219	2276	2464	2464	1990	18	36685	74902	Epithelial;Brain;Colon;Cervix;Skin	NA	NA	NA	NA	NA	1930.bed	218	0.985723	1
NeuHrn.specific.peaks	2062	sheffield_dnase	0.0062449	0.340296	3	1219	2276	2464	2464	1990	18	36685	74902	Fibroblast;Muscle;Stem;Brain;Epithelial	NA	NA	NA	NA	NA	208.bed	124	0.985723	1
NeuHrn.specific.peaks	1258	sheffield_dnase	0.00608968	0.408339	5	1225	1919	2198	2198	1780	25	36683	74895	Hematopoietic;Cervix;Endothelial;Epithelial	NA	NA	NA	NA	NA	1126.bed	314	0.986076	1
NeuHrn.specific.peaks	2167	sheffield_dnase	0.00608968	0.408339	5	1225	1919	2198	2198	1780	25	36683	74895	Muscle;Skin;Hematopoietic;Brain;Endothelial;Fibroblast;Epithelial;Primitive	NA	NA	NA	NA	NA	2220.bed	156	0.986076	1
NeuHrn.specific.peaks	210	cistrome_epigenome	0.00608032	0.887776	479	1227	618	758	1227	868	1100	36209	73820	cistrome_epigenome VCaP H3K27me3	VCaP	prostate	H3K27me3	regular medium	NA	Human_VCaP_H3K27me3_regular-medium_Chinnaiyan.bed	14547	0.986097	1
NeuHrn.specific.peaks	1169	sheffield_dnase	0.00600326	0.541618	13	1228	1375	1802	1802	1470	49	36675	74871	Epithelial;Fibroblast;Muscle;Brain;Liver;Skin;Bone	NA	NA	NA	NA	NA	1024.bed	217	0.986272	1
NeuHrn.specific.peaks	2344	sheffield_dnase	0.00573456	0.603773	21	1229	1212	1630	1630	1360	71	36667	74849	Epithelial;Fibroblast;Muscle;Brain;Hematopoietic;Primitive;Skin;Stem;Endothelial	NA	NA	NA	NA	NA	2441.bed	218	0.986882	1
NeuHrn.specific.peaks	1940	sheffield_dnase	0.00547634	0.371223	4	1230	2100	2313	2313	1880	22	36684	74898	Fibroblast;Muscle;Epithelial;Brain	NA	NA	NA	NA	NA	1908.bed	324	0.987469	1
NeuHrn.specific.peaks	1952	sheffield_dnase	0.00547634	0.371223	4	1230	2100	2313	2313	1880	22	36684	74898	Epithelial;Fibroblast;Brain;Endothelial;Muscle	NA	NA	NA	NA	NA	1923.bed	234	0.987469	1
NeuHrn.specific.peaks	2239	sheffield_dnase	0.00547634	0.371223	4	1230	2100	2313	2313	1880	22	36684	74898	Complex tissue specific	NA	NA	NA	NA	NA	2305.bed	357	0.987469	1
NeuHrn.specific.peaks	2266	sheffield_dnase	0.00547634	0.371223	4	1230	2100	2313	2313	1880	22	36684	74898	Prostate;Mammary	NA	NA	NA	NA	NA	2336.bed	311	0.987469	1
NeuHrn.specific.peaks	2350	sheffield_dnase	0.00547634	0.371223	4	1230	2100	2313	2313	1880	22	36684	74898	Epithelial;Skin;Brain;Fibroblast;Colon;Cervix;Mammary	NA	NA	NA	NA	NA	2448.bed	152	0.987469	1
NeuHrn.specific.peaks	2729	sheffield_dnase	0.00547634	0.371223	4	1230	2100	2313	2313	1880	22	36684	74898	Hematopoietic	NA	NA	NA	NA	NA	663.bed	420	0.987469	1
NeuHrn.specific.peaks	2753	sheffield_dnase	0.00547634	0.371223	4	1230	2100	2313	2313	1880	22	36684	74898	Complex tissue specific, repressed hematopoeitic	NA	NA	NA	NA	NA	696.bed	153	0.987469	1
NeuHrn.specific.peaks	2859	sheffield_dnase	0.00547634	0.371223	4	1230	2100	2313	2313	1880	22	36684	74898	Muscle;Endothelial;Primitive;Fibroblast	NA	NA	NA	NA	NA	831.bed	333	0.987469	1
NeuHrn.specific.peaks	1437	sheffield_dnase	0.00544914	0.204169	1	1238	2750	2807	2807	2260	10	36687	74910	Fibroblast;Muscle;Brain;Epithelial;Endothelial;Skin;Bone	NA	NA	NA	NA	NA	1338.bed	162	0.987531	1
NeuHrn.specific.peaks	1535	sheffield_dnase	0.00544914	0.204169	1	1238	2750	2807	2807	2260	10	36687	74910	Fibroblast;Muscle;Brain;Epithelial;Endothelial;Bone	NA	NA	NA	NA	NA	1436.bed	166	0.987531	1
NeuHrn.specific.peaks	1538	sheffield_dnase	0.00544914	0.204169	1	1238	2750	2807	2807	2260	10	36687	74910	Epithelial;Fibroblast;Muscle;Primitive;Brain;Endothelial;Colon;Cervix;Liver;Hema	NA	NA	NA	NA	NA	1439.bed	66	0.987531	1
NeuHrn.specific.peaks	1798	sheffield_dnase	0.00544914	0.204169	1	1238	2750	2807	2807	2260	10	36687	74910	Epithelial;Fibroblast;Muscle;Endothelial;Cervix;Brain	NA	NA	NA	NA	NA	1728.bed	143	0.987531	1
NeuHrn.specific.peaks	2268	sheffield_dnase	0.00544914	0.204169	1	1238	2750	2807	2807	2260	10	36687	74910	Endothelial;Primitive;Prostate;Mammary	NA	NA	NA	NA	NA	2340.bed	169	0.987531	1
NeuHrn.specific.peaks	2328	sheffield_dnase	0.00544914	0.204169	1	1238	2750	2807	2807	2260	10	36687	74910	Fibroblast;Muscle;Epithelial;Skin;Brain	NA	NA	NA	NA	NA	2417.bed	169	0.987531	1
NeuHrn.specific.peaks	2336	sheffield_dnase	0.00544914	0.204169	1	1238	2750	2807	2807	2260	10	36687	74910	Liver;Prostate;Mammary	NA	NA	NA	NA	NA	2432.bed	233	0.987531	1
NeuHrn.specific.peaks	2987	sheffield_dnase	0.00544914	0.204169	1	1238	2750	2807	2807	2260	10	36687	74910	Epithelial;Fibroblast;Muscle;Skin;Brain;Endothelial;Colon;Cervix;Primitive;Mamma	NA	NA	NA	NA	NA	987.bed	119	0.987531	1
NeuHrn.specific.peaks	2150	sheffield_dnase	0.00520674	0.446603	7	1246	1739	2036	2036	1670	32	36681	74888	Hematopoietic	NA	NA	NA	NA	NA	22.bed	777	0.988083	1
NeuHrn.specific.peaks	2648	sheffield_dnase	0.00508348	0.609731	23	1247	1204	1598	1598	1350	77	36665	74843	Weak HeLa specific	NA	NA	NA	NA	NA	560.bed	600	0.988363	1
NeuHrn.specific.peaks	2102	sheffield_dnase	0.00505839	0.52123	12	1248	1426	1833	1833	1500	47	36676	74873	Epithelial;Fibroblast;Muscle;Brain;Skin;Hematopoietic;Stem;Endothelial;Colon;Cer	NA	NA	NA	NA	NA	2131.bed	137	0.98842	1
NeuHrn.specific.peaks	2839	sheffield_dnase	0.00495946	0.624374	26	1249	1168	1560	1560	1330	85	36662	74835	Hematopoietic;Cervix;Liver;Epithelial	NA	NA	NA	NA	NA	809.bed	365	0.988645	1
NeuHrn.specific.peaks	2893	sheffield_dnase	0.00490377	0.530779	13	1250	1406	1802	1802	1490	50	36675	74870	Muscle	NA	NA	NA	NA	NA	878.bed	971	0.988772	1
NeuHrn.specific.peaks	2507	sheffield_dnase	0.00465056	0.661968	36	1251	1092	1442	1442	1260	111	36652	74809	Epithelial;Fibroblast;Muscle;Brain;Hematopoietic;Skin;Stem;Endothelial;Colon;Cer	NA	NA	NA	NA	NA	392.bed	237	0.989349	1
NeuHrn.specific.peaks	1308	sheffield_dnase	0.00464419	0.272258	2	1252	2550	2643	2643	2150	15	36686	74905	Hematopoietic	NA	NA	NA	NA	NA	119.bed	456	0.989363	1
NeuHrn.specific.peaks	1432	sheffield_dnase	0.00464419	0.272258	2	1252	2550	2643	2643	2150	15	36686	74905	Fibroblast;Muscle;Brain;Epithelial;Endothelial	NA	NA	NA	NA	NA	1333.bed	258	0.989363	1
NeuHrn.specific.peaks	1543	sheffield_dnase	0.00464419	0.272258	2	1252	2550	2643	2643	2150	15	36686	74905	Fibroblast;Muscle;Skin;Brain;Epithelial;Endothelial	NA	NA	NA	NA	NA	1444.bed	148	0.989363	1
NeuHrn.specific.peaks	1680	sheffield_dnase	0.00464419	0.272258	2	1252	2550	2643	2643	2150	15	36686	74905	Fibroblast;Muscle;Brain;Epithelial;Endothelial;Skin;Bone	NA	NA	NA	NA	NA	1594.bed	177	0.989363	1
NeuHrn.specific.peaks	1756	sheffield_dnase	0.00464419	0.272258	2	1252	2550	2643	2643	2150	15	36686	74905	Epithelial;Fibroblast;Muscle;Primitive;Brain;Colon;Cervix;Mammary;Skin;Bone	NA	NA	NA	NA	NA	1679.bed	224	0.989363	1
NeuHrn.specific.peaks	1913	sheffield_dnase	0.00464419	0.272258	2	1252	2550	2643	2643	2150	15	36686	74905	Epithelial;Fibroblast;Muscle;Skin;Endothelial;Cervix;Primitive	NA	NA	NA	NA	NA	1874.bed	204	0.989363	1
NeuHrn.specific.peaks	2265	sheffield_dnase	0.00464419	0.272258	2	1252	2550	2643	2643	2150	15	36686	74905	Epithelial;Prostate;Mammary;Skin	NA	NA	NA	NA	NA	2334.bed	301	0.989363	1
NeuHrn.specific.peaks	2698	sheffield_dnase	0.00464419	0.272258	2	1252	2550	2643	2643	2150	15	36686	74905	Fibroblast;Muscle;Hematopoietic;Skin;Epithelial;Endothelial;Cervix;Brain	NA	NA	NA	NA	NA	623.bed	151	0.989363	1
NeuHrn.specific.peaks	2747	sheffield_dnase	0.00464419	0.272258	2	1252	2550	2643	2643	2150	15	36686	74905	Endothelial;Primitive	NA	NA	NA	NA	NA	690.bed	412	0.989363	1
NeuHrn.specific.peaks	1527	sheffield_dnase	0.00462957	0.392629	5	1261	1998	2198	2198	1820	26	36683	74894	Fibroblast;Muscle;Epithelial	NA	NA	NA	NA	NA	1429.bed	342	0.989397	1
NeuHrn.specific.peaks	2087	sheffield_dnase	0.00462957	0.392629	5	1261	1998	2198	2198	1820	26	36683	74894	Skin;Hematopoietic	NA	NA	NA	NA	NA	2112.bed	279	0.989397	1
NeuHrn.specific.peaks	2537	sheffield_dnase	0.00462957	0.392629	5	1261	1998	2198	2198	1820	26	36683	74894	Hematopoietic	NA	NA	NA	NA	NA	426.bed	340	0.989397	1
NeuHrn.specific.peaks	2751	sheffield_dnase	0.00462957	0.392629	5	1261	1998	2198	2198	1820	26	36683	74894	Epithelial;Fibroblast;Muscle;Hematopoietic;Skin;Brain;Endothelial;Cervix;Primiti	NA	NA	NA	NA	NA	694.bed	172	0.989397	1
NeuHrn.specific.peaks	1230	sheffield_dnase	0.00455869	0.322382	3	1265	2347	2464	2464	2030	19	36685	74901	Complex tissue specific	NA	NA	NA	NA	NA	1094.bed	121	0.989558	1
NeuHrn.specific.peaks	1446	sheffield_dnase	0.00455869	0.322382	3	1265	2347	2464	2464	2030	19	36685	74901	Fibroblast;Muscle;Skin;Brain;Endothelial	NA	NA	NA	NA	NA	1346.bed	153	0.989558	1
NeuHrn.specific.peaks	1614	sheffield_dnase	0.00455869	0.322382	3	1265	2347	2464	2464	2030	19	36685	74901	Epithelial;Muscle;Skin	NA	NA	NA	NA	NA	1521.bed	221	0.989558	1
NeuHrn.specific.peaks	2275	sheffield_dnase	0.00455869	0.322382	3	1265	2347	2464	2464	2030	19	36685	74901	Colon;Epithelial;Prostate;Mammary;Skin	NA	NA	NA	NA	NA	2350.bed	251	0.989558	1
NeuHrn.specific.peaks	2752	sheffield_dnase	0.00455869	0.322382	3	1265	2347	2464	2464	2030	19	36685	74901	Epithelial;Fibroblast;Muscle;Skin;Brain;Endothelial;Colon;Cervix;Primitive;Bone;	NA	NA	NA	NA	NA	695.bed	114	0.989558	1
NeuHrn.specific.peaks	2771	sheffield_dnase	0.00455869	0.322382	3	1265	2347	2464	2464	2030	19	36685	74901	Hematopoietic	NA	NA	NA	NA	NA	718.bed	164	0.989558	1
NeuHrn.specific.peaks	2939	sheffield_dnase	0.00455869	0.322382	3	1265	2347	2464	2464	2030	19	36685	74901	Fibroblast;Muscle;Skin;Brain;Endothelial;Epithelial;Primitive	NA	NA	NA	NA	NA	933.bed	227	0.989558	1
NeuHrn.specific.peaks	2612	sheffield_dnase	0.00449938	0.698936	50	1272	1007	1333	1333	1200	146	36638	74774	sheffield_dnase	NA	NA	NA	NA	NA	517.bed	10685	0.989693	1
NeuHrn.specific.peaks	2732	sheffield_dnase	0.00417889	0.499029	11	1273	1524	1863	1863	1550	45	36677	74875	Hematopoietic	NA	NA	NA	NA	NA	669.bed	2282	0.990424	1
NeuHrn.specific.peaks	2717	sheffield_dnase	0.00408498	0.355078	4	1274	2195	2313	2313	1930	23	36684	74897	Epithelial;Fibroblast;Muscle;Skin;Brain;Endothelial;Colon;Cervix;Primitive;Mamma	NA	NA	NA	NA	NA	648.bed	165	0.990638	1
NeuHrn.specific.peaks	1866	sheffield_dnase	0.0040244	0.709295	57	1275	987	1289	1289	1180	164	36631	74756	Epithelial;Fibroblast;Brain;Hematopoietic;Primitive;Stem;Endothelial;Muscle;Colo	NA	NA	NA	NA	NA	181.bed	252	0.990776	1
NeuHrn.specific.peaks	2841	sheffield_dnase	0.00397393	0.619231	27	1276	1178	1541	1541	1330	89	36661	74831	Epithelial;Fibroblast;Muscle;Brain;Skin;Stem;Colon;Cervix;Mammary	NA	NA	NA	NA	NA	810.bed	290	0.990891	1
NeuHrn.specific.peaks	1926	sheffield_dnase	0.00387232	0.529253	14	1277	1411	1771	1771	1490	54	36674	74866	sheffield_dnase	NA	NA	NA	NA	NA	1889.bed	4709	0.991123	1
NeuHrn.specific.peaks	1732	sheffield_dnase	0.0038456	0.590887	22	1278	1242	1618	1618	1380	76	36666	74844	Brain;Fibroblast	NA	NA	NA	NA	NA	1651.bed	1193	0.991184	1
NeuHrn.specific.peaks	1270	sheffield_dnase	0.00383886	0.408323	6	1279	1921	2100	2100	1770	30	36682	74890	Epithelial;Fibroblast;Muscle;Primitive;Brain;Endothelial;Colon;Cervix;Skin;Bone;	NA	NA	NA	NA	NA	1145.bed	343	0.9912	1
NeuHrn.specific.peaks	1820	sheffield_dnase	0.00383886	0.408323	6	1279	1921	2100	2100	1770	30	36682	74890	Endothelial	NA	NA	NA	NA	NA	1753.bed	1090	0.9912	1
NeuHrn.specific.peaks	2329	sheffield_dnase	0.00383886	0.408323	6	1279	1921	2100	2100	1770	30	36682	74890	Muscle;Skin;Brain;Endothelial;Fibroblast;Epithelial;Cervix	NA	NA	NA	NA	NA	2418.bed	344	0.9912	1
NeuHrn.specific.peaks	2830	sheffield_dnase	0.00383886	0.408323	6	1279	1921	2100	2100	1770	30	36682	74890	Epithelial;Fibroblast;Muscle;Primitive;Skin;Brain;Stem;Endothelial;Colon;Cervix;	NA	NA	NA	NA	NA	797.bed	199	0.9912	1
NeuHrn.specific.peaks	2522	sheffield_dnase	0.00371001	0.7612	97	1283	829	1143	1283	1080	260	36591	74660	Weak stem specific	NA	NA	NA	NA	NA	407.bed	1714	0.991494	1
NeuHrn.specific.peaks	1689	sheffield_dnase	0.00365353	0.781246	121	1284	778	1093	1284	1050	316	36567	74604	Hematopoietic;Liver;Prostate;Brain	NA	NA	NA	NA	NA	1604.bed	751	0.991623	1
NeuHrn.specific.peaks	1173	sheffield_dnase	0.00365016	0.185609	1	1285	2785	2807	2807	2290	11	36687	74909	Epithelial;Endothelial;Skin	NA	NA	NA	NA	NA	1028.bed	183	0.99163	1
NeuHrn.specific.peaks	1509	sheffield_dnase	0.00365016	0.185609	1	1285	2785	2807	2807	2290	11	36687	74909	Epithelial;Fibroblast;Hematopoietic;Primitive;Skin;Stem;Brain;Colon;Cervix;Liver	NA	NA	NA	NA	NA	1410.bed	119	0.99163	1
NeuHrn.specific.peaks	1711	sheffield_dnase	0.00365016	0.185609	1	1285	2785	2807	2807	2290	11	36687	74909	Fibroblast;Muscle;Brain;Skin;Endothelial;Epithelial;Bone	NA	NA	NA	NA	NA	1630.bed	93	0.99163	1
NeuHrn.specific.peaks	1721	sheffield_dnase	0.00365016	0.185609	1	1285	2785	2807	2807	2290	11	36687	74909	Fibroblast;Muscle;Epithelial;Brain	NA	NA	NA	NA	NA	1641.bed	240	0.99163	1
NeuHrn.specific.peaks	1760	sheffield_dnase	0.00365016	0.185609	1	1285	2785	2807	2807	2290	11	36687	74909	Epithelial;Fibroblast;Muscle;Skin;Brain;Endothelial;Cervix;Primitive;Bone	NA	NA	NA	NA	NA	1683.bed	119	0.99163	1
NeuHrn.specific.peaks	1817	sheffield_dnase	0.00365016	0.185609	1	1285	2785	2807	2807	2290	11	36687	74909	Fibroblast;Muscle;Epithelial;Skin	NA	NA	NA	NA	NA	1746.bed	141	0.99163	1
NeuHrn.specific.peaks	2068	sheffield_dnase	0.00365016	0.185609	1	1285	2785	2807	2807	2290	11	36687	74909	Epithelial;Cervix;Mammary;Skin	NA	NA	NA	NA	NA	2086.bed	209	0.99163	1
NeuHrn.specific.peaks	2627	sheffield_dnase	0.00365016	0.185609	1	1285	2785	2807	2807	2290	11	36687	74909	Cervix;Endothelial	NA	NA	NA	NA	NA	538.bed	160	0.99163	1
NeuHrn.specific.peaks	2251	sheffield_dnase	0.00350763	0.378082	5	1293	2058	2198	2198	1850	27	36683	74893	Fibroblast;Muscle;Skin;Brain;Endothelial;Epithelial	NA	NA	NA	NA	NA	2320.bed	198	0.991956	1
NeuHrn.specific.peaks	2554	sheffield_dnase	0.00350763	0.378082	5	1293	2058	2198	2198	1850	27	36683	74893	Epithelial;Brain;Hematopoietic;Skin;Stem;Endothelial;Fibroblast;Muscle;Colon;Cer	NA	NA	NA	NA	NA	442.bed	101	0.991956	1
NeuHrn.specific.peaks	1649	sheffield_dnase	0.00344893	0.550833	17	1295	1347	1710	1710	1450	63	36671	74857	Epithelial;Muscle;Skin;Brain;Fibroblast;Colon;Cervix;Liver;Endothelial;Mammary	NA	NA	NA	NA	NA	1559.bed	256	0.99209	1
NeuHrn.specific.peaks	392	codex	0.00337146	0.474763	10	1296	1614	1904	1904	1600	43	36678	74877	Proerythroblasts were derived from CD34+ adult bone marrow cells isolated from h	Erythroblast	NA	NFE2	NA	GSE36985	GSM908059_NFE2.bed	404	0.992267	1
NeuHrn.specific.peaks	2705	sheffield_dnase	0.00337146	0.474763	10	1296	1614	1904	1904	1600	43	36678	74877	Complex tissue specific	NA	NA	NA	NA	NA	632.bed	135	0.992267	1
NeuHrn.specific.peaks	1487	sheffield_dnase	0.00331785	0.30626	3	1298	2412	2464	2464	2060	20	36685	74900	Epithelial;Fibroblast;Muscle;Skin;Brain;Endothelial;Colon;Cervix;Primitive;Bone	NA	NA	NA	NA	NA	1389.bed	162	0.992389	1
NeuHrn.specific.peaks	1628	sheffield_dnase	0.00331785	0.30626	3	1298	2412	2464	2464	2060	20	36685	74900	Epithelial;Fibroblast;Muscle;Skin;Brain;Endothelial;Bone	NA	NA	NA	NA	NA	1535.bed	146	0.992389	1
NeuHrn.specific.peaks	1752	sheffield_dnase	0.00331785	0.30626	3	1298	2412	2464	2464	2060	20	36685	74900	Fibroblast;Muscle;Epithelial;Brain	NA	NA	NA	NA	NA	1670.bed	406	0.992389	1
NeuHrn.specific.peaks	1789	sheffield_dnase	0.00331785	0.30626	3	1298	2412	2464	2464	2060	20	36685	74900	Brain;Epithelial;Fibroblast	NA	NA	NA	NA	NA	1717.bed	213	0.992389	1
NeuHrn.specific.peaks	2021	sheffield_dnase	0.00331785	0.30626	3	1298	2412	2464	2464	2060	20	36685	74900	Epithelial;Brain;Colon;Cervix	NA	NA	NA	NA	NA	2025.bed	188	0.992389	1
NeuHrn.specific.peaks	2735	sheffield_dnase	0.00331785	0.30626	3	1298	2412	2464	2464	2060	20	36685	74900	Hematopoietic;Epithelial	NA	NA	NA	NA	NA	673.bed	326	0.992389	1
NeuHrn.specific.peaks	1191	sheffield_dnase	0.00327858	0.441413	8	1304	1757	1981	1981	1680	37	36680	74883	Epithelial;Fibroblast;Muscle;Skin;Brain;Stem;Endothelial;Colon;Cervix;Mammary;Bo	NA	NA	NA	NA	NA	105.bed	220	0.992479	1
NeuHrn.specific.peaks	2092	sheffield_dnase	0.00327858	0.441413	8	1304	1757	1981	1981	1680	37	36680	74883	Hematopoietic	NA	NA	NA	NA	NA	2119.bed	557	0.992479	1
NeuHrn.specific.peaks	1393	sheffield_dnase	0.0032759	0.255246	2	1306	2611	2643	2643	2190	16	36686	74904	Fibroblast;Muscle;Skin;Brain;Epithelial;Endothelial;Bone	NA	NA	NA	NA	NA	1290.bed	160	0.992485	1
NeuHrn.specific.peaks	1524	sheffield_dnase	0.0032759	0.255246	2	1306	2611	2643	2643	2190	16	36686	74904	Fibroblast;Muscle;Skin;Epithelial;Endothelial;Cervix;Liver;Brain	NA	NA	NA	NA	NA	1425.bed	149	0.992485	1
NeuHrn.specific.peaks	1750	sheffield_dnase	0.0032759	0.255246	2	1306	2611	2643	2643	2190	16	36686	74904	Brain;Muscle;Fibroblast	NA	NA	NA	NA	NA	1669.bed	288	0.992485	1
NeuHrn.specific.peaks	1887	sheffield_dnase	0.0032759	0.255246	2	1306	2611	2643	2643	2190	16	36686	74904	Hematopoietic;Skin;Brain;Epithelial;Endothelial;Fibroblast;Colon;Muscle	NA	NA	NA	NA	NA	1831.bed	100	0.992485	1
NeuHrn.specific.peaks	1928	sheffield_dnase	0.00323879	0.600343	25	1310	1226	1568	1568	1370	85	36663	74835	HCPEpiC	NA	NA	NA	NA	NA	1890.bed	2757	0.99257	1
NeuHrn.specific.peaks	1949	sheffield_dnase	0.00318621	0.61453	28	1311	1185	1523	1523	1340	93	36660	74827	Epithelial;Fibroblast;Brain;Hematopoietic;Primitive;Skin;Stem;Endothelial;Muscle	NA	NA	NA	NA	NA	192.bed	161	0.99269	1
NeuHrn.specific.peaks	2792	sheffield_dnase	0.00316033	0.519623	14	1312	1433	1771	1771	1510	55	36674	74865	Epithelial;Fibroblast;Muscle;Brain;Hematopoietic;Primitive;Skin;Stem;Endothelial	NA	NA	NA	NA	NA	747.bed	282	0.992749	1
NeuHrn.specific.peaks	2467	sheffield_dnase	0.00306399	0.527935	15	1313	1413	1751	1751	1490	58	36673	74862	Epithelial;Fibroblast;Muscle;Brain;Hematopoietic;Primitive;Skin;Stem;Endothelial	NA	NA	NA	NA	NA	343.bed	122	0.99297	1
NeuHrn.specific.peaks	3012	ucsc_features	0.00306062	0.718963	68	1314	964	1240	1314	1170	193	36620	74727	UCSC Vista enhancers	NA	NA	NA	NA	NA	vistaEnhancers.bed	1339	0.992977	1
NeuHrn.specific.peaks	339	codex	0.00304275	0.809587	179	1315	738	1014	1315	1020	451	36509	74469	Kasumi-1 (AML FAB M2) with t(8;21) translocation and mismatch siRNA derived from	Acute Myeloid Leukemia	NA	RUNX1T1	NA	GSE29225	GSM722706_RUNX1T1.bed	3283	0.993018	1
NeuHrn.specific.peaks	2653	sheffield_dnase	0.00304084	0.752113	94	1316	859	1151	1316	1110	255	36594	74665	sheffield_dnase	NA	NA	NA	NA	NA	568.bed	20902	0.993023	1
NeuHrn.specific.peaks	1226	sheffield_dnase	0.00303727	0.340279	4	1317	2282	2313	2313	1970	24	36684	74896	Fibroblast;Muscle;Skin;Brain;Epithelial;Endothelial;Primitive;Bone	NA	NA	NA	NA	NA	1090.bed	280	0.993031	1
NeuHrn.specific.peaks	1809	sheffield_dnase	0.00303727	0.340279	4	1317	2282	2313	2313	1970	24	36684	74896	Fibroblast;Muscle;Epithelial;Endothelial;Brain	NA	NA	NA	NA	NA	1739.bed	267	0.993031	1
NeuHrn.specific.peaks	2719	sheffield_dnase	0.00303727	0.340279	4	1317	2282	2313	2313	1970	24	36684	74896	Epithelial;Fibroblast;Muscle;Primitive;Skin;Brain;Stem;Endothelial;Colon;Cervix;	NA	NA	NA	NA	NA	650.bed	149	0.993031	1
NeuHrn.specific.peaks	2912	sheffield_dnase	0.00303727	0.340279	4	1317	2282	2313	2313	1970	24	36684	74896	Epithelial;Fibroblast;Muscle;Primitive;Skin;Brain;Endothelial;Cervix;Bone	NA	NA	NA	NA	NA	900.bed	191	0.993031	1
NeuHrn.specific.peaks	2996	sheffield_dnase	0.00294314	0.395147	6	1321	1984	2100	2100	1800	31	36682	74889	Epithelial;Fibroblast;Muscle;Skin;Brain;Endothelial;Cervix;Primitive;Bone	NA	NA	NA	NA	NA	996.bed	209	0.993246	1
NeuHrn.specific.peaks	2415	sheffield_dnase	0.00271097	0.659363	42	1322	1100	1393	1393	1270	130	36646	74790	Epithelial;Fibroblast;Brain;Hematopoietic;Primitive;Stem;Muscle;Colon;Cervix;Liv	NA	NA	NA	NA	NA	282.bed	196	0.993777	1
NeuHrn.specific.peaks	1442	sheffield_dnase	0.00264894	0.364575	5	1323	2149	2198	2198	1890	28	36683	74892	Epithelial;Fibroblast;Muscle;Primitive;Skin;Brain;Endothelial;Cervix;Liver;Mamma	NA	NA	NA	NA	NA	1342.bed	269	0.993919	1
NeuHrn.specific.peaks	1822	sheffield_dnase	0.00259631	0.739623	87	1324	890	1176	1324	1130	240	36601	74680	sheffield_dnase	NA	NA	NA	NA	NA	1755.bed	13056	0.99404	1
NeuHrn.specific.peaks	2555	sheffield_dnase	0.00253766	0.659826	43	1325	1098	1384	1384	1270	133	36645	74787	Epithelial;Fibroblast;Muscle;Brain;Hematopoietic;Skin;Stem;Endothelial;Colon;Cer	NA	NA	NA	NA	NA	443.bed	229	0.994174	1
NeuHrn.specific.peaks	1536	sheffield_dnase	0.00244675	0.170142	1	1326	2818	2807	2818	2320	12	36687	74908	Fibroblast;Muscle;Skin;Brain;Epithelial;Endothelial;Colon;Bone	NA	NA	NA	NA	NA	1437.bed	114	0.994382	1
NeuHrn.specific.peaks	1573	sheffield_dnase	0.00244675	0.170142	1	1326	2818	2807	2818	2320	12	36687	74908	Fibroblast;Muscle;Skin;Brain;Epithelial;Endothelial;Cervix;Primitive	NA	NA	NA	NA	NA	1479.bed	109	0.994382	1
NeuHrn.specific.peaks	1676	sheffield_dnase	0.00244675	0.170142	1	1326	2818	2807	2818	2320	12	36687	74908	Fibroblast;Muscle;Epithelial	NA	NA	NA	NA	NA	1590.bed	300	0.994382	1
NeuHrn.specific.peaks	1835	sheffield_dnase	0.00244675	0.170142	1	1326	2818	2807	2818	2320	12	36687	74908	Stem;Brain;Epithelial	NA	NA	NA	NA	NA	1768.bed	133	0.994382	1
NeuHrn.specific.peaks	1892	sheffield_dnase	0.00244675	0.170142	1	1326	2818	2807	2818	2320	12	36687	74908	Fibroblast	NA	NA	NA	NA	NA	1836.bed	440	0.994382	1
NeuHrn.specific.peaks	2201	sheffield_dnase	0.00244675	0.170142	1	1326	2818	2807	2818	2320	12	36687	74908	Muscle;Epithelial;Endothelial;Fibroblast;Brain	NA	NA	NA	NA	NA	2260.bed	175	0.994382	1
NeuHrn.specific.peaks	2291	sheffield_dnase	0.00244675	0.170142	1	1326	2818	2807	2818	2320	12	36687	74908	Fibroblast;Ewing sarcoma;Skin	NA	NA	NA	NA	NA	2370.bed	205	0.994382	1
NeuHrn.specific.peaks	2490	sheffield_dnase	0.00244675	0.170142	1	1326	2818	2807	2818	2320	12	36687	74908	Hematopoietic;Fibroblast;Brain;Muscle	NA	NA	NA	NA	NA	373.bed	195	0.994382	1
NeuHrn.specific.peaks	2697	sheffield_dnase	0.00244675	0.170142	1	1326	2818	2807	2818	2320	12	36687	74908	Muscle;Hematopoietic;Epithelial;Endothelial;Fibroblast;Skin;Brain	NA	NA	NA	NA	NA	622.bed	105	0.994382	1
NeuHrn.specific.peaks	2429	sheffield_dnase	0.00243597	0.408307	7	1335	1925	2036	2036	1770	35	36681	74885	Stem	NA	NA	NA	NA	NA	3.bed	1198	0.994407	1
NeuHrn.specific.peaks	2686	sheffield_dnase	0.00243597	0.408307	7	1335	1925	2036	2036	1770	35	36681	74885	Fibroblast	NA	NA	NA	NA	NA	607.bed	692	0.994407	1
NeuHrn.specific.peaks	1365	sheffield_dnase	0.00240788	0.291679	3	1337	2484	2464	2484	2100	21	36685	74899	Brain;Skin	NA	NA	NA	NA	NA	1252.bed	244	0.994471	1
NeuHrn.specific.peaks	1390	sheffield_dnase	0.00240788	0.291679	3	1337	2484	2464	2484	2100	21	36685	74899	Brain;Fibroblast	NA	NA	NA	NA	NA	1288.bed	416	0.994471	1
NeuHrn.specific.peaks	1484	sheffield_dnase	0.00240788	0.291679	3	1337	2484	2464	2484	2100	21	36685	74899	Complex tissue specific	NA	NA	NA	NA	NA	1386.bed	134	0.994471	1
NeuHrn.specific.peaks	1517	sheffield_dnase	0.00240788	0.291679	3	1337	2484	2464	2484	2100	21	36685	74899	Fibroblast;Muscle;Brain	NA	NA	NA	NA	NA	1419.bed	224	0.994471	1
NeuHrn.specific.peaks	1564	sheffield_dnase	0.00240788	0.291679	3	1337	2484	2464	2484	2100	21	36685	74899	Skin;Muscle	NA	NA	NA	NA	NA	1469.bed	281	0.994471	1
NeuHrn.specific.peaks	1697	sheffield_dnase	0.00240788	0.291679	3	1337	2484	2464	2484	2100	21	36685	74899	Muscle;Skin;Endothelial;Fibroblast;Brain	NA	NA	NA	NA	NA	1613.bed	208	0.994471	1
NeuHrn.specific.peaks	1915	sheffield_dnase	0.00240788	0.291679	3	1337	2484	2464	2484	2100	21	36685	74899	Colon;Cervix	NA	NA	NA	NA	NA	1876.bed	274	0.994471	1
NeuHrn.specific.peaks	1251	sheffield_dnase	0.00230604	0.240236	2	1344	2661	2643	2661	2220	17	36686	74903	Epithelial;Fibroblast;Muscle;Brain;Hematopoietic;Primitive;Skin;Stem;Endothelial	NA	NA	NA	NA	NA	1118.bed	78	0.994704	1
NeuHrn.specific.peaks	1433	sheffield_dnase	0.00230604	0.240236	2	1344	2661	2643	2661	2220	17	36686	74903	Fibroblast;Brain;Epithelial;Endothelial;Muscle;Skin;Bone	NA	NA	NA	NA	NA	1334.bed	144	0.994704	1
NeuHrn.specific.peaks	1908	sheffield_dnase	0.00230604	0.240236	2	1344	2661	2643	2661	2220	17	36686	74903	Fibroblast;Muscle;Hematopoietic;Primitive;Brain;Cervix;Epithelial;Endothelial;Sk	NA	NA	NA	NA	NA	1865.bed	64	0.994704	1
NeuHrn.specific.peaks	2038	sheffield_dnase	0.00230604	0.240236	2	1344	2661	2643	2661	2220	17	36686	74903	Epithelial;Fibroblast;Muscle;Skin;Brain;Endothelial;Colon;Cervix;Primitive	NA	NA	NA	NA	NA	2050.bed	144	0.994704	1
NeuHrn.specific.peaks	2283	sheffield_dnase	0.00230604	0.240236	2	1344	2661	2643	2661	2220	17	36686	74903	Complex tissue specific	NA	NA	NA	NA	NA	2363.bed	150	0.994704	1
NeuHrn.specific.peaks	2741	sheffield_dnase	0.00230604	0.240236	2	1344	2661	2643	2661	2220	17	36686	74903	Hematopoietic;Epithelial	NA	NA	NA	NA	NA	682.bed	349	0.994704	1
NeuHrn.specific.peaks	2058	sheffield_dnase	0.00225127	0.326663	4	1350	2333	2313	2333	2000	25	36684	74895	Epithelial	NA	NA	NA	NA	NA	2076.bed	379	0.99483	1
NeuHrn.specific.peaks	1871	sheffield_dnase	0.00224924	0.382793	6	1351	2041	2100	2100	1830	32	36682	74888	HRPEpiC and Colo829	NA	NA	NA	NA	NA	1815.bed	227	0.994834	1
NeuHrn.specific.peaks	2112	sheffield_dnase	0.00218702	0.648644	41	1352	1120	1404	1404	1290	129	36647	74791	Epithelial;Skin	NA	NA	NA	NA	NA	2146.bed	2091	0.994977	1
NeuHrn.specific.peaks	1444	sheffield_dnase	0.00214602	0.467821	11	1353	1649	1863	1863	1620	48	36677	74872	Epithelial;Fibroblast;Muscle;Hematopoietic;Skin;Brain;Endothelial;Colon;Cervix;L	NA	NA	NA	NA	NA	1344.bed	314	0.995071	1
NeuHrn.specific.peaks	2820	sheffield_dnase	0.00208834	0.501377	14	1354	1517	1771	1771	1550	57	36674	74863	Epithelial	NA	NA	NA	NA	NA	782.bed	904	0.995203	1
NeuHrn.specific.peaks	962	encode_tfbs	0.0020667	0.626602	35	1355	1164	1450	1450	1320	114	36653	74806	ChIP K562 KAP1	K562	NA	KAP1	None	NA	wgEncodeAwgTfbsSydhK562Kap1UcdUniPk.narrowPeak	5489	0.995253	1
NeuHrn.specific.peaks	30	cistrome_cistrome	0.00193363	0.60837	31	1356	1205	1489	1489	1350	104	36657	74816	cistrome_cistrome LnCaP AR	LnCaP	prostate	AR	10nmR1881(16hr)	NA	Human_LnCaP_AR_10nmR1881-16hr_Chinnaiyan.bed	7635	0.995558	1
NeuHrn.specific.peaks	2392	sheffield_dnase	0.00187922	0.39696	7	1357	1976	2036	2036	1790	36	36681	74884	Epithelial;Fibroblast;Muscle;Hematopoietic;Primitive;Skin;Brain;Stem;Endothelial	NA	NA	NA	NA	NA	250.bed	155	0.995682	1
NeuHrn.specific.peaks	2468	sheffield_dnase	0.00187922	0.39696	7	1357	1976	2036	2036	1790	36	36681	74884	Epithelial;Fibroblast;Muscle;Brain;Hematopoietic;Primitive;Skin;Stem;Endothelial	NA	NA	NA	NA	NA	344.bed	104	0.995682	1
NeuHrn.specific.peaks	1707	sheffield_dnase	0.00174276	0.278424	3	1359	2532	2464	2532	2120	22	36685	74898	Epithelial;Fibroblast;Muscle;Skin;Brain;Endothelial;Cervix	NA	NA	NA	NA	NA	1626.bed	156	0.995995	1
NeuHrn.specific.peaks	1784	sheffield_dnase	0.00174276	0.278424	3	1359	2532	2464	2532	2120	22	36685	74898	Fibroblast;Muscle;Skin;Brain;Epithelial;Endothelial	NA	NA	NA	NA	NA	1712.bed	234	0.995995	1
NeuHrn.specific.peaks	1231	sheffield_dnase	0.00171366	0.371188	6	1361	2108	2100	2108	1860	33	36682	74887	Fibroblast;Muscle;Skin;Brain;Epithelial;Endothelial;Colon;Bone;Liver	NA	NA	NA	NA	NA	1095.bed	242	0.996062	1
NeuHrn.specific.peaks	1890	sheffield_dnase	0.00171366	0.371188	6	1361	2108	2100	2108	1860	33	36682	74887	Endothelial;Fibroblast	NA	NA	NA	NA	NA	1834.bed	489	0.996062	1
NeuHrn.specific.peaks	1950	sheffield_dnase	0.00171366	0.371188	6	1361	2108	2100	2108	1860	33	36682	74887	Epithelial;Muscle	NA	NA	NA	NA	NA	1920.bed	320	0.996062	1
NeuHrn.specific.peaks	2405	sheffield_dnase	0.00171366	0.371188	6	1361	2108	2100	2108	1860	33	36682	74887	Hematopoietic	NA	NA	NA	NA	NA	270.bed	163	0.996062	1
NeuHrn.specific.peaks	2795	sheffield_dnase	0.00171366	0.371188	6	1361	2108	2100	2108	1860	33	36682	74887	Complex tissue specific	NA	NA	NA	NA	NA	750.bed	159	0.996062	1
NeuHrn.specific.peaks	292	codex	0.00169105	0.492726	14	1366	1552	1771	1771	1560	58	36674	74862	Kasumi-1 (AML FAB M2) with t(8;21) translocation and mismatch siRNA derived from	Acute Myeloid Leukemia	NA	EP300	NA	GSE60131	GSM1466006_EP300.bed	581	0.996114	1
NeuHrn.specific.peaks	2514	sheffield_dnase	0.00166876	0.622641	36	1367	1171	1442	1442	1330	118	36652	74802	Ubiquitous	NA	NA	NA	NA	NA	399.bed	197	0.996165	1
NeuHrn.specific.peaks	1428	sheffield_dnase	0.00166375	0.314095	4	1368	2381	2313	2381	2020	26	36684	74894	Brain;Endothelial;Epithelial;Muscle;Fibroblast	NA	NA	NA	NA	NA	1329.bed	426	0.996176	1
NeuHrn.specific.peaks	1360	sheffield_dnase	0.00164084	0.157054	1	1369	2843	2807	2843	2340	13	36687	74907	Fibroblast;Muscle;Skin;Brain;Epithelial;Endothelial	NA	NA	NA	NA	NA	1248.bed	127	0.996229	1
NeuHrn.specific.peaks	1489	sheffield_dnase	0.00164084	0.157054	1	1369	2843	2807	2843	2340	13	36687	74907	Fibroblast;Muscle;Brain;Epithelial;Endothelial;Skin;Bone	NA	NA	NA	NA	NA	1391.bed	227	0.996229	1
NeuHrn.specific.peaks	1804	sheffield_dnase	0.00164084	0.157054	1	1369	2843	2807	2843	2340	13	36687	74907	Epithelial;Fibroblast;Muscle;Brain;Endothelial;Skin	NA	NA	NA	NA	NA	1734.bed	153	0.996229	1
NeuHrn.specific.peaks	2119	sheffield_dnase	0.00164084	0.157054	1	1369	2843	2807	2843	2340	13	36687	74907	Fibroblast;Skin	NA	NA	NA	NA	NA	2156.bed	270	0.996229	1
NeuHrn.specific.peaks	2365	sheffield_dnase	0.00164084	0.157054	1	1369	2843	2807	2843	2340	13	36687	74907	Epithelial;Fibroblast;Brain;Endothelial;Colon;Muscle;Skin	NA	NA	NA	NA	NA	2464.bed	105	0.996229	1
NeuHrn.specific.peaks	2411	sheffield_dnase	0.00164084	0.157054	1	1369	2843	2807	2843	2340	13	36687	74907	Epithelial;Fibroblast;Muscle;Hematopoietic;Cervix;Liver;Brain	NA	NA	NA	NA	NA	279.bed	120	0.996229	1
NeuHrn.specific.peaks	2531	sheffield_dnase	0.00164084	0.157054	1	1369	2843	2807	2843	2340	13	36687	74907	Fibroblast;Muscle;Hematopoietic;Primitive;Skin;Brain;Epithelial;Endothelial;Cerv	NA	NA	NA	NA	NA	42.bed	74	0.996229	1
NeuHrn.specific.peaks	2829	sheffield_dnase	0.00164084	0.157054	1	1369	2843	2807	2843	2340	13	36687	74907	Epithelial;Fibroblast;Muscle;Skin;Brain;Endothelial;Colon;Cervix;Primitive	NA	NA	NA	NA	NA	795.bed	152	0.996229	1
NeuHrn.specific.peaks	2509	sheffield_dnase	0.00164081	0.791915	172	1377	759	1024	1377	1050	443	36516	74477	Epithelial;Fibroblast;Muscle;Brain;Hematopoietic;Primitive;Skin;Stem;Endothelial	NA	NA	NA	NA	NA	394.bed	1010	0.996229	1
NeuHrn.specific.peaks	1476	sheffield_dnase	0.00162017	0.226832	2	1378	2706	2643	2706	2240	18	36686	74902	Epithelial;Endothelial;Fibroblast;Brain	NA	NA	NA	NA	NA	1379.bed	248	0.996276	1
NeuHrn.specific.peaks	1545	sheffield_dnase	0.00162017	0.226832	2	1378	2706	2643	2706	2240	18	36686	74902	Epithelial;Fibroblast;Muscle;Skin;Brain;Endothelial;Cervix;Bone	NA	NA	NA	NA	NA	1446.bed	113	0.996276	1
NeuHrn.specific.peaks	1815	sheffield_dnase	0.00162017	0.226832	2	1378	2706	2643	2706	2240	18	36686	74902	Fibroblast;Muscle;Epithelial;Skin;Brain	NA	NA	NA	NA	NA	1744.bed	235	0.996276	1
NeuHrn.specific.peaks	1955	sheffield_dnase	0.00162017	0.226832	2	1378	2706	2643	2706	2240	18	36686	74902	Epithelial;Fibroblast;Muscle;Skin;Brain;Endothelial;Colon;Cervix;Primitive;Prost	NA	NA	NA	NA	NA	1928.bed	131	0.996276	1
NeuHrn.specific.peaks	2289	sheffield_dnase	0.00162017	0.226832	2	1378	2706	2643	2706	2240	18	36686	74902	Skin;Endothelial;Primitive;Ewing sarcoma	NA	NA	NA	NA	NA	2369.bed	198	0.996276	1
NeuHrn.specific.peaks	2572	sheffield_dnase	0.00162017	0.226832	2	1378	2706	2643	2706	2240	18	36686	74902	Muscle;Skin;Epithelial;Endothelial;Fibroblast;Primitive;Hematopoietic	NA	NA	NA	NA	NA	464.bed	166	0.996276	1
NeuHrn.specific.peaks	2782	sheffield_dnase	0.00162017	0.226832	2	1378	2706	2643	2706	2240	18	36686	74902	Hematopoietic;Epithelial	NA	NA	NA	NA	NA	730.bed	534	0.996276	1
NeuHrn.specific.peaks	2444	sheffield_dnase	0.00155388	0.408291	8	1385	1927	1981	1981	1760	40	36680	74880	Hematopoietic	NA	NA	NA	NA	NA	320.bed	1312	0.996428	1
NeuHrn.specific.peaks	2584	sheffield_dnase	0.00155388	0.408291	8	1385	1927	1981	1981	1760	40	36680	74880	Hematopoietic	NA	NA	NA	NA	NA	477.bed	929	0.996428	1
NeuHrn.specific.peaks	2017	sheffield_dnase	0.00153089	0.724486	87	1387	942	1176	1387	1170	245	36601	74675	Weak Th2	NA	NA	NA	NA	NA	2020.bed	11466	0.996481	1
NeuHrn.specific.peaks	1803	sheffield_dnase	0.00149679	0.340261	5	1388	2286	2198	2286	1960	30	36683	74890	Fibroblast;Brain;Epithelial;Endothelial;Muscle	NA	NA	NA	NA	NA	1733.bed	243	0.996559	1
NeuHrn.specific.peaks	2677	sheffield_dnase	0.00149679	0.340261	5	1388	2286	2198	2286	1960	30	36683	74890	Epithelial;Fibroblast;Muscle;Primitive;Skin;Brain;Endothelial;Colon;Cervix;Mamma	NA	NA	NA	NA	NA	599.bed	159	0.996559	1
NeuHrn.specific.peaks	2661	sheffield_dnase	0.00148251	0.594453	30	1390	1239	1499	1499	1380	103	36658	74817	Hematopoietic	NA	NA	NA	NA	NA	577.bed	3032	0.996592	1
NeuHrn.specific.peaks	2005	sheffield_dnase	0.00140084	0.583137	28	1391	1278	1523	1523	1400	98	36660	74822	Repressed in Hematopoietic	NA	NA	NA	NA	NA	200.bed	178	0.99678	1
NeuHrn.specific.peaks	2486	sheffield_dnase	0.00137467	0.473872	13	1392	1619	1802	1802	1600	56	36675	74864	Stem plus others	NA	NA	NA	NA	NA	37.bed	185	0.99684	1
NeuHrn.specific.peaks	1361	sheffield_dnase	0.00125813	0.266321	3	1393	2576	2464	2576	2140	23	36685	74897	Fibroblast;Muscle;Skin;Brain;Epithelial;Endothelial;Cervix;Primitive;Bone	NA	NA	NA	NA	NA	1249.bed	144	0.997107	1
NeuHrn.specific.peaks	1851	sheffield_dnase	0.00125813	0.266321	3	1393	2576	2464	2576	2140	23	36685	74897	Epithelial;Muscle;Skin;Fibroblast	NA	NA	NA	NA	NA	1786.bed	265	0.997107	1
NeuHrn.specific.peaks	1874	sheffield_dnase	0.00125813	0.266321	3	1393	2576	2464	2576	2140	23	36685	74897	Fibroblast;Muscle;Epithelial	NA	NA	NA	NA	NA	1818.bed	252	0.997107	1
NeuHrn.specific.peaks	1922	sheffield_dnase	0.00125813	0.266321	3	1393	2576	2464	2576	2140	23	36685	74897	Fibroblast;Epithelial;Endothelial;Primitive;Skin	NA	NA	NA	NA	NA	1882.bed	198	0.997107	1
NeuHrn.specific.peaks	2116	sheffield_dnase	0.00125813	0.266321	3	1393	2576	2464	2576	2140	23	36685	74897	Fibroblast;Muscle;Brain;Endothelial;Epithelial;Skin	NA	NA	NA	NA	NA	2152.bed	241	0.997107	1
NeuHrn.specific.peaks	2259	sheffield_dnase	0.00125813	0.266321	3	1393	2576	2464	2576	2140	23	36685	74897	Epithelial;Prostate	NA	NA	NA	NA	NA	2329.bed	652	0.997107	1
NeuHrn.specific.peaks	2573	sheffield_dnase	0.00123119	0.676407	60	1399	1073	1267	1399	1250	181	36628	74739	Hematopoietic;Brain;Stem;Colon;Cervix;Liver;Epithelial;Endothelial;Prostate	NA	NA	NA	NA	NA	465.bed	301	0.997169	1
NeuHrn.specific.peaks	1960	sheffield_dnase	0.00122609	0.302461	4	1400	2430	2313	2430	2050	27	36684	74893	Colo829 and NHEK	NA	NA	NA	NA	NA	1932.bed	194	0.997181	1
NeuHrn.specific.peaks	2936	sheffield_dnase	0.00122609	0.302461	4	1400	2430	2313	2430	2050	27	36684	74893	Epithelial;Mammary	NA	NA	NA	NA	NA	928.bed	261	0.997181	1
NeuHrn.specific.peaks	1234	sheffield_dnase	0.00113621	0.214893	2	1402	2727	2643	2727	2260	19	36686	74901	Fibroblast;Muscle;Skin;Brain;Epithelial;Endothelial;Cervix;Bone	NA	NA	NA	NA	NA	1099.bed	199	0.997387	1
NeuHrn.specific.peaks	1315	sheffield_dnase	0.00113621	0.214893	2	1402	2727	2643	2727	2260	19	36686	74901	Fibroblast;Muscle;Brain;Epithelial;Endothelial;Skin;Bone	NA	NA	NA	NA	NA	1199.bed	206	0.997387	1
NeuHrn.specific.peaks	1352	sheffield_dnase	0.00113621	0.214893	2	1402	2727	2643	2727	2260	19	36686	74901	Epithelial;Fibroblast;Muscle;Skin;Brain;Endothelial;Cervix;Primitive;Bone	NA	NA	NA	NA	NA	1240.bed	133	0.997387	1
NeuHrn.specific.peaks	1539	sheffield_dnase	0.00113621	0.214893	2	1402	2727	2643	2727	2260	19	36686	74901	Fibroblast;Muscle;Brain;Epithelial;Endothelial;Skin;Bone	NA	NA	NA	NA	NA	1440.bed	164	0.997387	1
NeuHrn.specific.peaks	2040	sheffield_dnase	0.00113621	0.214893	2	1402	2727	2643	2727	2260	19	36686	74901	Fibroblast;Brain;Endothelial;Epithelial;Muscle;Bone	NA	NA	NA	NA	NA	2054.bed	253	0.997387	1
NeuHrn.specific.peaks	1547	sheffield_dnase	0.0011007	0.145835	1	1407	2864	2807	2864	2360	14	36687	74906	Fibroblast;Brain;Endothelial;Epithelial;Muscle;Bone	NA	NA	NA	NA	NA	1448.bed	191	0.997469	1
NeuHrn.specific.peaks	1603	sheffield_dnase	0.0011007	0.145835	1	1407	2864	2807	2864	2360	14	36687	74906	Fibroblast;Muscle;Skin;Brain;Epithelial;Endothelial;Cervix;Primitive;Bone	NA	NA	NA	NA	NA	1510.bed	160	0.997469	1
NeuHrn.specific.peaks	2061	sheffield_dnase	0.0011007	0.145835	1	1407	2864	2807	2864	2360	14	36687	74906	Epithelial;Colon;Cervix;Mammary;Skin	NA	NA	NA	NA	NA	2079.bed	151	0.997469	1
NeuHrn.specific.peaks	2149	sheffield_dnase	0.0011007	0.145835	1	1407	2864	2807	2864	2360	14	36687	74906	Epithelial;Fibroblast;Muscle;Skin;Brain;Endothelial;Colon;Cervix;Liver;Mammary	NA	NA	NA	NA	NA	2198.bed	120	0.997469	1
NeuHrn.specific.peaks	2319	sheffield_dnase	0.0011007	0.145835	1	1407	2864	2807	2864	2360	14	36687	74906	Fibroblast;Muscle;Brain;Epithelial;Endothelial;Cervix;Liver;Skin;Bone	NA	NA	NA	NA	NA	2406.bed	129	0.997469	1
NeuHrn.specific.peaks	411	codex	0.00108543	0.775774	159	1412	791	1037	1412	1080	418	36529	74502	codex Embryonic Stem Cell TP53	Embryonic Stem Cell	NA	TP53	NA	GSE39912	GSM981236_TP53.bed	4067	0.997504	1
NeuHrn.specific.peaks	2628	sheffield_dnase	0.0010758	0.494833	16	1413	1542	1732	1732	1560	66	36672	74854	Stem	NA	NA	NA	NA	NA	54.bed	1334	0.997526	1
NeuHrn.specific.peaks	356	codex	0.00100805	0.585807	31	1414	1249	1489	1489	1380	108	36657	74812	K562 erythrocytic leukaemia cells (ATCC CCL-243) were grown according to standar	Erythrocytic leukaemia cells	NA	NCOR1	NA	GSE32509	GSM831004_NCOR1.bed	624	0.997682	1
NeuHrn.specific.peaks	2702	sheffield_dnase	0.000986059	0.349968	6	1415	2216	2100	2216	1910	35	36682	74885	CD14 specific	NA	NA	NA	NA	NA	627.bed	416	0.997732	1
NeuHrn.specific.peaks	1584	sheffield_dnase	0.000906062	0.255226	3	1416	2615	2464	2615	2160	24	36685	74896	Fibroblast;Muscle;Hematopoietic;Primitive;Skin;Brain;Epithelial;Endothelial;Live	NA	NA	NA	NA	NA	1489.bed	177	0.997916	1
NeuHrn.specific.peaks	1956	sheffield_dnase	0.000901127	0.29166	4	1417	2491	2313	2491	2070	28	36684	74892	Epithelial;Fibroblast;Muscle;Skin;Brain;Endothelial;Colon;Cervix	NA	NA	NA	NA	NA	1929.bed	177	0.997927	1
NeuHrn.specific.peaks	2019	sheffield_dnase	0.000901127	0.29166	4	1417	2491	2313	2491	2070	28	36684	74892	Muscle;Skin;Fibroblast;Brain;Endothelial;Epithelial;Primitive	NA	NA	NA	NA	NA	2023.bed	202	0.997927	1
NeuHrn.specific.peaks	1225	sheffield_dnase	0.000884632	0.468475	14	1419	1645	1771	1771	1610	61	36674	74859	Skin;Stem	NA	NA	NA	NA	NA	109.bed	919	0.997965	1
NeuHrn.specific.peaks	2740	sheffield_dnase	0.000884632	0.468475	14	1419	1645	1771	1771	1610	61	36674	74859	Hematopoietic	NA	NA	NA	NA	NA	68.bed	1292	0.997965	1
NeuHrn.specific.peaks	1821	sheffield_dnase	0.000882209	0.709955	87	1421	985	1176	1421	1190	250	36601	74670	sheffield_dnase	NA	NA	NA	NA	NA	1754.bed	18635	0.997971	1
NeuHrn.specific.peaks	2382	sheffield_dnase	0.000859099	0.495704	17	1422	1535	1710	1710	1560	70	36671	74850	Epithelial;Fibroblast;Muscle;Brain;Hematopoietic;Primitive;Skin;Stem;Endothelial	NA	NA	NA	NA	NA	249.bed	124	0.998024	1
NeuHrn.specific.peaks	2516	sheffield_dnase	0.000849208	0.431812	11	1423	1807	1863	1863	1700	52	36677	74868	Non-hematopoietic somatic cells	NA	NA	NA	NA	NA	400.bed	199	0.998047	1
NeuHrn.specific.peaks	2977	sheffield_dnase	0.000849208	0.431812	11	1423	1807	1863	1863	1700	52	36677	74868	Complex tissue specific	NA	NA	NA	NA	NA	975.bed	238	0.998047	1
NeuHrn.specific.peaks	2001	sheffield_dnase	0.000847883	0.36641	7	1425	2141	2036	2141	1870	39	36681	74881	Brain;Fibroblast;Epithelial	NA	NA	NA	NA	NA	1992.bed	522	0.99805	1
NeuHrn.specific.peaks	1985	sheffield_dnase	0.000836076	0.318986	5	1426	2360	2198	2360	1990	32	36683	74888	Epithelial;Brain;Colon;Cervix;Endothelial;Primitive	NA	NA	NA	NA	NA	1975.bed	244	0.998077	1
NeuHrn.specific.peaks	53	cistrome_cistrome	0.000808871	0.583092	32	1427	1279	1478	1478	1390	112	36656	74808	cistrome_cistrome MCF-7 ESR1	MCF-7	breast	ESR1	E2(6hr)	NA	Human_MCF-7_ESR1_E2-6hr_Jin.bed	1750	0.998139	1
NeuHrn.specific.peaks	1739	sheffield_dnase	0.000798202	0.605838	38	1428	1210	1425	1428	1350	128	36650	74792	Colon;Epithelial;Skin	NA	NA	NA	NA	NA	1659.bed	1718	0.998164	1
NeuHrn.specific.peaks	2611	sheffield_dnase	0.000795436	0.204148	2	1429	2758	2643	2758	2280	20	36686	74900	Hematopoietic	NA	NA	NA	NA	NA	514.bed	401	0.99817	1
NeuHrn.specific.peaks	1483	sheffield_dnase	0.000738523	0.136112	1	1430	2874	2807	2874	2370	15	36687	74905	Fibroblast;Muscle;Skin;Brain;Epithelial;Endothelial;Bone	NA	NA	NA	NA	NA	1385.bed	173	0.998301	1
NeuHrn.specific.peaks	1655	sheffield_dnase	0.000738523	0.136112	1	1430	2874	2807	2874	2370	15	36687	74905	Fibroblast;Muscle;Brain;Epithelial;Endothelial;Skin;Bone	NA	NA	NA	NA	NA	1565.bed	169	0.998301	1
NeuHrn.specific.peaks	2079	sheffield_dnase	0.000738523	0.136112	1	1430	2874	2807	2874	2370	15	36687	74905	Fibroblast;Muscle;Epithelial;Skin;Brain;Bone	NA	NA	NA	NA	NA	2101.bed	220	0.998301	1
NeuHrn.specific.peaks	2123	sheffield_dnase	0.000738523	0.136112	1	1430	2874	2807	2874	2370	15	36687	74905	Hematopoietic	NA	NA	NA	NA	NA	2164.bed	471	0.998301	1
NeuHrn.specific.peaks	2324	sheffield_dnase	0.000738523	0.136112	1	1430	2874	2807	2874	2370	15	36687	74905	Skin;Brain;Epithelial;Muscle;Fibroblast	NA	NA	NA	NA	NA	2412.bed	149	0.998301	1
NeuHrn.specific.peaks	2045	sheffield_dnase	0.000733944	0.669649	64	1435	1081	1251	1435	1260	195	36624	74725	Hematopoietic	NA	NA	NA	NA	NA	2060.bed	6219	0.998311	1
NeuHrn.specific.peaks	175	cistrome_epigenome	0.000723171	0.948414	5219	1436	557	70	1436	688	11151	31469	63769	cistrome_epigenome MCF-7 H3K14ac	MCF-7	breast	H3K14ac	E2(3hr)	NA	Human_MCF-7_H3K14ac_E2-3hr_Liu.bed	53396	0.998336	1
NeuHrn.specific.peaks	1457	sheffield_dnase	0.000684176	0.577924	32	1437	1296	1478	1478	1400	113	36656	74807	Hematopoietic	NA	NA	NA	NA	NA	1358.bed	2178	0.998426	1
NeuHrn.specific.peaks	2047	sheffield_dnase	0.000679318	0.65339	57	1438	1112	1289	1438	1280	178	36631	74742	Hematopoietic	NA	NA	NA	NA	NA	2062.bed	1977	0.998437	1
NeuHrn.specific.peaks	2724	sheffield_dnase	0.000673256	0.648693	55	1439	1119	1301	1439	1290	173	36633	74747	Primitive;Hematopoietic;Stem;Colon;Liver;Epithelial;Endothelial;Prostate;Brain	NA	NA	NA	NA	NA	656.bed	278	0.998451	1
NeuHrn.specific.peaks	1312	sheffield_dnase	0.000660601	0.281604	4	1440	2524	2313	2524	2090	29	36684	74891	Epithelial;Fibroblast;Muscle;Skin;Brain;Stem;Endothelial;Colon;Cervix;Mammary;Li	NA	NA	NA	NA	NA	1196.bed	192	0.99848	1
NeuHrn.specific.peaks	1577	sheffield_dnase	0.000651019	0.245019	3	1441	2651	2464	2651	2190	25	36685	74895	Fibroblast;Muscle;Skin;Brain;Epithelial;Endothelial;Cervix	NA	NA	NA	NA	NA	1482.bed	192	0.998502	1
NeuHrn.specific.peaks	1662	sheffield_dnase	0.000651019	0.245019	3	1441	2651	2464	2651	2190	25	36685	74895	Fibroblast;Muscle;Skin;Brain;Endothelial;Epithelial	NA	NA	NA	NA	NA	1574.bed	276	0.998502	1
NeuHrn.specific.peaks	1986	sheffield_dnase	0.000651019	0.245019	3	1441	2651	2464	2651	2190	25	36685	74895	Epithelial	NA	NA	NA	NA	NA	1976.bed	353	0.998502	1
NeuHrn.specific.peaks	2636	sheffield_dnase	0.000646761	0.357245	7	1444	2190	2036	2190	1890	40	36681	74880	Epithelial;Fibroblast;Muscle;Primitive;Skin;Brain;Endothelial;Colon;Cervix;Liver	NA	NA	NA	NA	NA	549.bed	308	0.998512	1
NeuHrn.specific.peaks	2104	sheffield_dnase	0.000639928	0.408259	10	1445	1929	1904	1929	1760	50	36678	74870	Epithelial;Fibroblast;Muscle;Brain;Primitive;Stem;Endothelial;Colon;Cervix;Prost	NA	NA	NA	NA	NA	2133.bed	471	0.998528	1
NeuHrn.specific.peaks	2258	sheffield_dnase	0.000622361	0.309315	5	1446	2401	2198	2401	2020	33	36683	74887	Epithelial;Stem;Colon;Cervix;Liver;Endothelial;Prostate;Mammary;Skin	NA	NA	NA	NA	NA	2328.bed	180	0.998568	1
NeuHrn.specific.peaks	2955	sheffield_dnase	0.000622361	0.309315	5	1446	2401	2198	2401	2020	33	36683	74887	Epithelial;Fibroblast;Muscle;Primitive;Skin;Brain;Endothelial;Bone	NA	NA	NA	NA	NA	949.bed	248	0.998568	1
NeuHrn.specific.peaks	1729	sheffield_dnase	0.000567566	0.453591	14	1448	1719	1771	1771	1650	63	36674	74857	Skin;Fibroblast	NA	NA	NA	NA	NA	1649.bed	2664	0.998694	1
NeuHrn.specific.peaks	1306	sheffield_dnase	0.000555968	0.194426	2	1449	2774	2643	2774	2290	21	36686	74899	Fibroblast;Muscle;Skin;Brain;Epithelial;Endothelial;Cervix;Primitive	NA	NA	NA	NA	NA	1188.bed	198	0.998721	1
NeuHrn.specific.peaks	1865	sheffield_dnase	0.000555968	0.194426	2	1449	2774	2643	2774	2290	21	36686	74899	Muscle;Brain;Epithelial;Endothelial;Fibroblast	NA	NA	NA	NA	NA	1809.bed	260	0.998721	1
NeuHrn.specific.peaks	2168	sheffield_dnase	0.000555968	0.194426	2	1449	2774	2643	2774	2290	21	36686	74899	Hematopoietic;Muscle	NA	NA	NA	NA	NA	2221.bed	345	0.998721	1
NeuHrn.specific.peaks	1761	sheffield_dnase	0.000495581	0.127604	1	1452	2882	2807	2882	2380	16	36687	74904	Epithelial;Fibroblast;Muscle;Skin;Brain;Endothelial;Colon;Cervix	NA	NA	NA	NA	NA	1684.bed	143	0.99886	1
NeuHrn.specific.peaks	2671	sheffield_dnase	0.000495581	0.127604	1	1452	2882	2807	2882	2380	16	36687	74904	Epithelial;Fibroblast;Muscle;Skin;Brain;Endothelial;Colon;Cervix;Prostate;Bone	NA	NA	NA	NA	NA	593.bed	112	0.99886	1
NeuHrn.specific.peaks	2934	sheffield_dnase	0.000495581	0.127604	1	1452	2882	2807	2882	2380	16	36687	74904	Fibroblast;Muscle;Brain;Epithelial;Endothelial	NA	NA	NA	NA	NA	926.bed	204	0.99886	1
NeuHrn.specific.peaks	2999	sheffield_dnase	0.000495581	0.127604	1	1452	2882	2807	2882	2380	16	36687	74904	Fibroblast;Muscle;Skin;Brain;Epithelial;Endothelial;Bone	NA	NA	NA	NA	NA	999.bed	235	0.99886	1
NeuHrn.specific.peaks	1876	sheffield_dnase	0.000469454	0.583046	36	1456	1280	1442	1456	1390	126	36652	74794	Epithelial;Brain;Hematopoietic;Primitive;Stem;Fibroblast;Muscle;Colon;Cervix;Liv	NA	NA	NA	NA	NA	182.bed	252	0.99892	1
NeuHrn.specific.peaks	1530	sheffield_dnase	0.000466754	0.235535	3	1457	2680	2464	2680	2200	26	36685	74894	Fibroblast	NA	NA	NA	NA	NA	1431.bed	526	0.998926	1
NeuHrn.specific.peaks	1864	sheffield_dnase	0.000466754	0.235535	3	1457	2680	2464	2680	2200	26	36685	74894	Fibroblast;Muscle	NA	NA	NA	NA	NA	1808.bed	365	0.998926	1
NeuHrn.specific.peaks	2075	sheffield_dnase	0.000466754	0.235535	3	1457	2680	2464	2680	2200	26	36685	74894	Fibroblast;Brain;Epithelial;Muscle;Skin	NA	NA	NA	NA	NA	2094.bed	277	0.998926	1
NeuHrn.specific.peaks	2330	sheffield_dnase	0.000462107	0.300218	5	1460	2437	2198	2437	2030	34	36683	74886	Stem;Muscle	NA	NA	NA	NA	NA	2419.bed	191	0.998937	1
NeuHrn.specific.peaks	2512	sheffield_dnase	0.000462107	0.300218	5	1460	2437	2198	2437	2030	34	36683	74886	Epithelial;Fibroblast;Muscle;Hematopoietic;Primitive;Skin;Brain;Endothelial;Colo	NA	NA	NA	NA	NA	397.bed	140	0.998937	1
NeuHrn.specific.peaks	2856	sheffield_dnase	0.000450113	0.556572	30	1462	1339	1499	1499	1430	110	36658	74810	Cervix	NA	NA	NA	NA	NA	827.bed	967	0.998964	1
NeuHrn.specific.peaks	2421	sheffield_dnase	0.000447383	0.490874	19	1463	1558	1669	1669	1560	79	36669	74841	Epithelial;Fibroblast;Muscle;Brain;Hematopoietic;Skin;Stem;Endothelial;Colon;Cer	NA	NA	NA	NA	NA	289.bed	201	0.99897	1
NeuHrn.specific.peaks	1207	sheffield_dnase	0.000423342	0.362901	8	1464	2160	1981	2160	1870	45	36680	74875	Epithelial;Fibroblast;Muscle;Brain;Hematopoietic;Primitive;Skin;Endothelial;Colo	NA	NA	NA	NA	NA	1069.bed	120	0.999026	1
NeuHrn.specific.peaks	1715	sheffield_dnase	0.000423342	0.362901	8	1464	2160	1981	2160	1870	45	36680	74875	Epithelial;Fibroblast;Muscle;Hematopoietic;Skin;Brain;Endothelial;Colon;Cervix;P	NA	NA	NA	NA	NA	1634.bed	362	0.999026	1
NeuHrn.specific.peaks	1901	sheffield_dnase	0.000423342	0.362901	8	1464	2160	1981	2160	1870	45	36680	74875	Epithelial	NA	NA	NA	NA	NA	1857.bed	425	0.999026	1
NeuHrn.specific.peaks	1965	sheffield_dnase	0.000421761	0.322326	6	1467	2354	2100	2354	1970	38	36682	74882	Muscle	NA	NA	NA	NA	NA	1944.bed	753	0.999029	1
NeuHrn.specific.peaks	2151	sheffield_dnase	0.000421761	0.322326	6	1467	2354	2100	2354	1970	38	36682	74882	Hematopoietic	NA	NA	NA	NA	NA	220.bed	1057	0.999029	1
NeuHrn.specific.peaks	2623	sheffield_dnase	0.000419136	0.51023	22	1469	1503	1618	1618	1530	88	36666	74832	Epithelial;Fibroblast;Brain;Primitive;Endothelial;Muscle;Colon;Cervix;Liver;Mamm	NA	NA	NA	NA	NA	534.bed	197	0.999035	1
NeuHrn.specific.peaks	2425	sheffield_dnase	0.000415337	0.621	49	1470	1175	1338	1470	1330	161	36639	74759	Epithelial;Fibroblast;Muscle;Brain;Hematopoietic;Skin;Stem;Endothelial;Colon;Cer	NA	NA	NA	NA	NA	295.bed	270	0.999044	1
NeuHrn.specific.peaks	1188	sheffield_dnase	0.000388004	0.185587	2	1471	2793	2643	2793	2300	22	36686	74898	Epithelial;Fibroblast;Muscle;Skin;Brain;Endothelial;Cervix;Bone	NA	NA	NA	NA	NA	1045.bed	138	0.999107	1
NeuHrn.specific.peaks	1399	sheffield_dnase	0.000388004	0.185587	2	1471	2793	2643	2793	2300	22	36686	74898	Fibroblast;Muscle;Brain;Epithelial;Endothelial;Skin;Bone	NA	NA	NA	NA	NA	1297.bed	167	0.999107	1
NeuHrn.specific.peaks	1998	sheffield_dnase	0.000388004	0.185587	2	1471	2793	2643	2793	2300	22	36686	74898	Fibroblast;Muscle;Epithelial;Cervix;Brain	NA	NA	NA	NA	NA	1987.bed	263	0.999107	1
NeuHrn.specific.peaks	2412	sheffield_dnase	0.000388004	0.185587	2	1471	2793	2643	2793	2300	22	36686	74898	Epithelial;Fibroblast;Muscle;Hematopoietic;Primitive;Skin;Brain;Stem;Endothelial	NA	NA	NA	NA	NA	28.bed	87	0.999107	1
NeuHrn.specific.peaks	2949	sheffield_dnase	0.000388004	0.185587	2	1471	2793	2643	2793	2300	22	36686	74898	Epithelial;Fibroblast;Muscle;Skin;Brain;Endothelial;Colon;Cervix;Primitive;Liver	NA	NA	NA	NA	NA	943.bed	123	0.999107	1
NeuHrn.specific.peaks	907	encode_tfbs	0.000379953	0.615978	48	1476	1182	1346	1476	1330	159	36640	74761	ChIP HepG2 TCF7L2	HepG2	NA	TCF7L2	None	NA	wgEncodeAwgTfbsSydhHepg2Tcf7l2UcdUniPk.narrowPeak	2742	0.999126	1
NeuHrn.specific.peaks	1658	sheffield_dnase	0.000342288	0.291641	5	1477	2493	2198	2493	2060	35	36683	74885	Fibroblast;Muscle	NA	NA	NA	NA	NA	1568.bed	1155	0.999212	1
NeuHrn.specific.peaks	2153	sheffield_dnase	0.000333958	0.226811	3	1478	2713	2464	2713	2220	27	36685	74893	Muscle;Skin;Fibroblast;Epithelial;Brain	NA	NA	NA	NA	NA	2202.bed	209	0.999231	1
NeuHrn.specific.peaks	1441	sheffield_dnase	0.000332585	0.120097	1	1479	2889	2807	2889	2390	17	36687	74903	Epithelial;Fibroblast;Muscle;Skin;Brain;Endothelial;Colon;Cervix;Mammary	NA	NA	NA	NA	NA	1341.bed	125	0.999234	1
NeuHrn.specific.peaks	1557	sheffield_dnase	0.000332585	0.120097	1	1479	2889	2807	2889	2390	17	36687	74903	Fibroblast;Muscle;Hematopoietic;Skin;Brain;Endothelial;Epithelial;Cervix;Primiti	NA	NA	NA	NA	NA	1461.bed	120	0.999234	1
NeuHrn.specific.peaks	1627	sheffield_dnase	0.000332585	0.120097	1	1479	2889	2807	2889	2390	17	36687	74903	Fibroblast;Muscle;Brain;Epithelial;Endothelial;Skin;Bone	NA	NA	NA	NA	NA	1534.bed	187	0.999234	1
NeuHrn.specific.peaks	1703	sheffield_dnase	0.000332585	0.120097	1	1479	2889	2807	2889	2390	17	36687	74903	Muscle;Skin	NA	NA	NA	NA	NA	1619.bed	338	0.999234	1
NeuHrn.specific.peaks	1712	sheffield_dnase	0.000332585	0.120097	1	1479	2889	2807	2889	2390	17	36687	74903	Fibroblast;Muscle;Skin;Brain;Epithelial;Endothelial;Bone	NA	NA	NA	NA	NA	1631.bed	185	0.999234	1
NeuHrn.specific.peaks	1740	sheffield_dnase	0.000332585	0.120097	1	1479	2889	2807	2889	2390	17	36687	74903	Epithelial;Fibroblast;Hematopoietic;Skin;Brain;Endothelial;Colon;Cervix;Muscle;B	NA	NA	NA	NA	NA	166.bed	91	0.999234	1
NeuHrn.specific.peaks	1966	sheffield_dnase	0.000332585	0.120097	1	1479	2889	2807	2889	2390	17	36687	74903	Hematopoietic;Epithelial;Skin	NA	NA	NA	NA	NA	1949.bed	132	0.999234	1
NeuHrn.specific.peaks	2448	sheffield_dnase	0.000332585	0.120097	1	1479	2889	2807	2889	2390	17	36687	74903	Hematopoietic	NA	NA	NA	NA	NA	325.bed	350	0.999234	1
NeuHrn.specific.peaks	2778	sheffield_dnase	0.000332585	0.120097	1	1479	2889	2807	2889	2390	17	36687	74903	Hematopoietic;Skin;Endothelial;Primitive	NA	NA	NA	NA	NA	725.bed	200	0.999234	1
NeuHrn.specific.peaks	2963	sheffield_dnase	0.000332585	0.120097	1	1479	2889	2807	2889	2390	17	36687	74903	Liver;Mammary	NA	NA	NA	NA	NA	959.bed	696	0.999234	1
NeuHrn.specific.peaks	2436	sheffield_dnase	0.000298843	0.566835	35	1489	1319	1450	1489	1420	126	36653	74794	sheffield_dnase	NA	NA	NA	NA	NA	309.bed	668	0.999312	1
NeuHrn.specific.peaks	2215	sheffield_dnase	0.000292765	0.443707	15	1490	1749	1751	1751	1660	69	36673	74851	Ewing sarcoma	NA	NA	NA	NA	NA	2274.bed	457	0.999326	1
NeuHrn.specific.peaks	2185	sheffield_dnase	0.000286822	0.432956	14	1491	1800	1771	1800	1690	66	36674	74854	Mammary	NA	NA	NA	NA	NA	2239.bed	3646	0.99934	1
NeuHrn.specific.peaks	115	cistrome_cistrome	0.000282311	0.637561	60	1492	1142	1267	1492	1300	192	36628	74728	cistrome_cistrome T47D ESR1	T47D	breast	ESR1	EtOH(45min)	NA	Human_T47D_ESR1_EtOH-45min_Liu.bed	3060	0.99935	1
NeuHrn.specific.peaks	1785	sheffield_dnase	0.000270398	0.177517	2	1493	2808	2643	2808	2310	23	36686	74897	Fibroblast;Muscle;Skin;Brain;Epithelial;Endothelial	NA	NA	NA	NA	NA	1713.bed	168	0.999378	1
NeuHrn.specific.peaks	1997	sheffield_dnase	0.000270398	0.177517	2	1493	2808	2643	2808	2310	23	36686	74897	Fibroblast;Brain;Epithelial;Endothelial;Cervix	NA	NA	NA	NA	NA	1986.bed	177	0.999378	1
NeuHrn.specific.peaks	1570	sheffield_dnase	0.000266698	0.408226	12	1495	1930	1833	1930	1750	60	36676	74860	Epithelial;Endothelial;Primitive;Skin	NA	NA	NA	NA	NA	1475.bed	823	0.999386	1
NeuHrn.specific.peaks	2592	sheffield_dnase	0.00025941	0.585032	41	1496	1253	1404	1496	1380	143	36647	74777	Epithelial;Fibroblast;Muscle;Brain;Hematopoietic;Skin;Stem;Endothelial;Colon;Cer	NA	NA	NA	NA	NA	491.bed	294	0.999403	1
NeuHrn.specific.peaks	1537	sheffield_dnase	0.000256596	0.255206	4	1497	2616	2313	2616	2140	32	36684	74888	Epithelial;Fibroblast;Muscle;Skin;Brain;Endothelial;Colon;Cervix;Primitive;Bone	NA	NA	NA	NA	NA	1438.bed	151	0.999409	1
NeuHrn.specific.peaks	1755	sheffield_dnase	0.000256596	0.255206	4	1497	2616	2313	2616	2140	32	36684	74888	Skin;Cervix	NA	NA	NA	NA	NA	1677.bed	327	0.999409	1
NeuHrn.specific.peaks	1780	sheffield_dnase	0.000256596	0.255206	4	1497	2616	2313	2616	2140	32	36684	74888	Skin;Fibroblast;Epithelial;Cervix;Endothelial;Primitive	NA	NA	NA	NA	NA	1708.bed	234	0.999409	1
NeuHrn.specific.peaks	1921	sheffield_dnase	0.000256596	0.255206	4	1497	2616	2313	2616	2140	32	36684	74888	Colon;Epithelial;Skin	NA	NA	NA	NA	NA	1881.bed	250	0.999409	1
NeuHrn.specific.peaks	1996	sheffield_dnase	0.000256596	0.255206	4	1497	2616	2313	2616	2140	32	36684	74888	Fibroblast;Cervix	NA	NA	NA	NA	NA	1985.bed	362	0.999409	1
NeuHrn.specific.peaks	2357	sheffield_dnase	0.000256596	0.255206	4	1497	2616	2313	2616	2140	32	36684	74888	Brain;Epithelial;Endothelial;Fibroblast;Colon;Muscle;Skin	NA	NA	NA	NA	NA	2456.bed	192	0.999409	1
NeuHrn.specific.peaks	31	cistrome_cistrome	0.000252044	0.393908	11	1503	1994	1863	1994	1790	57	36677	74863	cistrome_cistrome LnCaP AR	LnCaP	prostate	AR	1nmR1881(16hr)	NA	Human_LnCaP_AR_1nmR1881-16hr_Chinnaiyan.bed	4936	0.99942	1
NeuHrn.specific.peaks	1178	sheffield_dnase	0.000247275	0.34745	8	1504	2229	1981	2229	1900	47	36680	74873	Endothelial;Epithelial;Brain;Fibroblast	NA	NA	NA	NA	NA	1036.bed	460	0.999431	1
NeuHrn.specific.peaks	1976	sheffield_dnase	0.000240978	0.682486	89	1505	1025	1171	1505	1230	266	36599	74654	Skin;Hematopoietic	NA	NA	NA	NA	NA	1963.bed	9751	0.999445	1
NeuHrn.specific.peaks	1222	sheffield_dnase	0.000239413	0.456533	17	1506	1693	1710	1710	1640	76	36671	74844	Muscle;Fibroblast;Brain;Endothelial;Epithelial	NA	NA	NA	NA	NA	1087.bed	862	0.999449	1
NeuHrn.specific.peaks	2577	sheffield_dnase	0.000239223	0.472896	19	1507	1620	1669	1669	1600	82	36669	74838	Hematopoietic	NA	NA	NA	NA	NA	470.bed	3515	0.999449	1
NeuHrn.specific.peaks	2279	sheffield_dnase	0.000223211	0.113423	1	1508	2900	2807	2900	2400	18	36687	74902	Fibroblast	NA	NA	NA	NA	NA	2355.bed	282	0.999486	1
NeuHrn.specific.peaks	2361	sheffield_dnase	0.000223211	0.113423	1	1508	2900	2807	2900	2400	18	36687	74902	Epithelial	NA	NA	NA	NA	NA	2460.bed	337	0.999486	1
NeuHrn.specific.peaks	2389	sheffield_dnase	0.000223211	0.113423	1	1508	2900	2807	2900	2400	18	36687	74902	Epithelial;Fibroblast;Muscle;Skin;Brain;Endothelial;Cervix;Primitive;Bone	NA	NA	NA	NA	NA	2497.bed	128	0.999486	1
NeuHrn.specific.peaks	2128	sheffield_dnase	0.000213584	0.324751	7	1511	2340	2036	2340	1960	44	36681	74876	Hematopoietic	NA	NA	NA	NA	NA	2170.bed	730	0.999508	1
NeuHrn.specific.peaks	1223	sheffield_dnase	0.000212827	0.360214	9	1512	2178	1938	2178	1880	51	36679	74869	Complex tissue specific	NA	NA	NA	NA	NA	1088.bed	313	0.99951	1
NeuHrn.specific.peaks	1807	sheffield_dnase	0.000211109	0.54068	31	1513	1380	1489	1513	1460	117	36657	74803	Fibroblast	NA	NA	NA	NA	NA	1737.bed	4075	0.999514	1
NeuHrn.specific.peaks	2889	sheffield_dnase	0.000209125	0.582978	42	1514	1281	1393	1514	1400	147	36646	74773	Brain;Hematopoietic;Primitive;Stem;Colon;Cervix;Liver;Epithelial;Endothelial;Mus	NA	NA	NA	NA	NA	872.bed	286	0.999519	1
NeuHrn.specific.peaks	2780	sheffield_dnase	0.000200561	0.652788	72	1515	1113	1228	1515	1290	225	36616	74695	sheffield_dnase	NA	NA	NA	NA	NA	729.bed	12888	0.999538	1
NeuHrn.specific.peaks	1713	sheffield_dnase	0.000188189	0.170119	2	1516	2827	2643	2827	2330	24	36686	74896	Fibroblast;Muscle;Brain;Endothelial;Epithelial	NA	NA	NA	NA	NA	1632.bed	225	0.999567	1
NeuHrn.specific.peaks	1831	sheffield_dnase	0.000188189	0.170119	2	1516	2827	2643	2827	2330	24	36686	74896	Skin;Epithelial	NA	NA	NA	NA	NA	1764.bed	204	0.999567	1
NeuHrn.specific.peaks	1918	sheffield_dnase	0.000188189	0.170119	2	1516	2827	2643	2827	2330	24	36686	74896	Epithelial;Brain;Colon;Cervix;Fibroblast	NA	NA	NA	NA	NA	1879.bed	181	0.999567	1
NeuHrn.specific.peaks	2202	sheffield_dnase	0.000188189	0.170119	2	1516	2827	2643	2827	2330	24	36686	74896	Skin;Brain;Epithelial;Endothelial;Fibroblast;Muscle	NA	NA	NA	NA	NA	2262.bed	130	0.999567	1
NeuHrn.specific.peaks	1186	sheffield_dnase	0.000186409	0.247473	4	1520	2642	2313	2642	2160	33	36684	74887	Epithelial;Fibroblast;Muscle;Skin;Brain;Endothelial;Colon;Cervix;Primitive;Bone;	NA	NA	NA	NA	NA	1043.bed	168	0.999571	1
NeuHrn.specific.peaks	1346	sheffield_dnase	0.000181033	0.37112	10	1521	2114	1904	2114	1850	55	36678	74865	Brain;Fibroblast	NA	NA	NA	NA	NA	1235.bed	1319	0.999583	1
NeuHrn.specific.peaks	1654	sheffield_dnase	0.000181033	0.37112	10	1521	2114	1904	2114	1850	55	36678	74865	Epithelial;Fibroblast;Muscle;Brain;Hematopoietic;Skin;Stem;Endothelial;Colon;Cer	NA	NA	NA	NA	NA	1564.bed	127	0.999583	1
NeuHrn.specific.peaks	1062	encode_tfbs	0.000180282	0.622779	58	1523	1170	1283	1523	1330	190	36630	74730	ChIP H1-hESC c-Myc	H1-hESC	NA	c-Myc	None	NA	wgEncodeAwgTfbsUtaH1hescCmycUniPk.narrowPeak	1217	0.999585	1
NeuHrn.specific.peaks	2540	sheffield_dnase	0.00017237	0.510177	26	1524	1505	1560	1560	1530	104	36662	74816	Epithelial;Fibroblast;Muscle;Brain;Hematopoietic;Primitive;Skin;Stem;Endothelial	NA	NA	NA	NA	NA	43.bed	149	0.999603	1
NeuHrn.specific.peaks	1435	sheffield_dnase	0.000169989	0.211166	3	1525	2737	2464	2737	2240	29	36685	74891	Brain;Endothelial;Epithelial;Skin;Fibroblast	NA	NA	NA	NA	NA	1336.bed	167	0.999609	1
NeuHrn.specific.peaks	2133	sheffield_dnase	0.000169989	0.211166	3	1525	2737	2464	2737	2240	29	36685	74891	Epithelial;Colon;Cervix	NA	NA	NA	NA	NA	2178.bed	285	0.999609	1
NeuHrn.specific.peaks	2356	sheffield_dnase	0.000169989	0.211166	3	1525	2737	2464	2737	2240	29	36685	74891	Brain;Epithelial;Skin;Fibroblast	NA	NA	NA	NA	NA	2455.bed	237	0.999609	1
NeuHrn.specific.peaks	2818	sheffield_dnase	0.000169989	0.211166	3	1525	2737	2464	2737	2240	29	36685	74891	Endothelial;Fibroblast;Epithelial;Muscle	NA	NA	NA	NA	NA	779.bed	316	0.999609	1
NeuHrn.specific.peaks	219	cistrome_epigenome	0.00016524	0.679886	93	1529	1069	1158	1529	1250	279	36595	74641	cistrome_epigenome VCaP H3K9me3	VCaP	prostate	H3K9me3	regular medium	NA	Human_VCaP_H3K9me3_regular-medium_Chinnaiyan.bed	5404	0.99962	1
NeuHrn.specific.peaks	2471	sheffield_dnase	0.000163641	0.395048	12	1530	1985	1833	1985	1780	62	36676	74858	Epithelial;Fibroblast;Muscle;Brain;Primitive;Hematopoietic;Skin;Stem;Endothelial	NA	NA	NA	NA	NA	347.bed	129	0.999623	1
NeuHrn.specific.peaks	2872	sheffield_dnase	0.000160975	0.31753	7	1531	2365	2036	2365	1980	45	36681	74875	Epithelial;Brain	NA	NA	NA	NA	NA	852.bed	802	0.999629	1
NeuHrn.specific.peaks	1859	sheffield_dnase	0.000155881	0.469158	20	1532	1643	1646	1646	1610	87	36668	74833	Fibroblast	NA	NA	NA	NA	NA	1796.bed	3167	0.999641	1
NeuHrn.specific.peaks	2588	sheffield_dnase	0.000152621	0.380545	11	1533	2049	1863	2049	1820	59	36677	74861	Epithelial;Fibroblast;Muscle;Hematopoietic;Skin;Brain;Endothelial;Colon;Cervix;P	NA	NA	NA	NA	NA	485.bed	151	0.999649	1
NeuHrn.specific.peaks	263	codex	0.000151711	0.584804	45	1534	1254	1367	1534	1380	157	36643	74763	codex Embryonic Stem Cell SOX2	Embryonic Stem Cell	NA	SOX2	NA	GSE46130	GSM1124068_SOX2.bed	2311	0.999651	1
NeuHrn.specific.peaks	1749	sheffield_dnase	0.000149812	0.107453	1	1535	2904	2807	2904	2420	19	36687	74901	Fibroblast;Brain;Epithelial;Endothelial;Muscle;Bone	NA	NA	NA	NA	NA	1668.bed	128	0.999655	1
NeuHrn.specific.peaks	1889	sheffield_dnase	0.000149812	0.107453	1	1535	2904	2807	2904	2420	19	36687	74901	Fibroblast;Brain;Endothelial;Epithelial;Muscle;Skin;Bone	NA	NA	NA	NA	NA	1833.bed	184	0.999655	1
NeuHrn.specific.peaks	2991	sheffield_dnase	0.000149812	0.107453	1	1535	2904	2807	2904	2420	19	36687	74901	Fibroblast;Muscle;Brain;Epithelial;Endothelial;Primitive;Bone	NA	NA	NA	NA	NA	990.bed	138	0.999655	1
NeuHrn.specific.peaks	2081	sheffield_dnase	0.000147125	0.657733	79	1538	1104	1198	1538	1280	245	36609	74675	Fibroblast	NA	NA	NA	NA	NA	2104.bed	4622	0.999661	1
NeuHrn.specific.peaks	2678	sheffield_dnase	0.000139695	0.364488	10	1539	2150	1904	2150	1860	56	36678	74864	Stem	NA	NA	NA	NA	NA	60.bed	475	0.999678	1
NeuHrn.specific.peaks	2093	sheffield_dnase	0.00013572	0.40202	13	1540	1952	1802	1952	1760	66	36675	74854	Epithelial;Fibroblast;Muscle;Brain;Skin;Stem;Endothelial;Colon;Cervix;Liver;Hema	NA	NA	NA	NA	NA	212.bed	232	0.999688	1
NeuHrn.specific.peaks	2049	sheffield_dnase	0.000135149	0.240194	4	1541	2667	2313	2667	2170	34	36684	74886	Hematopoietic	NA	NA	NA	NA	NA	2064.bed	371	0.999689	1
NeuHrn.specific.peaks	2342	sheffield_dnase	0.000135149	0.240194	4	1541	2667	2313	2667	2170	34	36684	74886	Epithelial;Mammary	NA	NA	NA	NA	NA	2438.bed	1087	0.999689	1
NeuHrn.specific.peaks	2349	sheffield_dnase	0.000131423	0.291621	6	1543	2494	2100	2494	2050	42	36682	74878	Epithelial;Fibroblast;Muscle;Skin;Brain;Endothelial;Colon;Cervix;Liver;Prostate;	NA	NA	NA	NA	NA	2446.bed	210	0.999697	1
NeuHrn.specific.peaks	1973	sheffield_dnase	0.00013081	0.163313	2	1544	2837	2643	2837	2340	25	36686	74895	Cervix;Endothelial;Primitive	NA	NA	NA	NA	NA	1958.bed	388	0.999699	1
NeuHrn.specific.peaks	2174	sheffield_dnase	0.00013081	0.163313	2	1544	2837	2643	2837	2340	25	36686	74895	Epithelial;Muscle;Fibroblast;Brain;Endothelial	NA	NA	NA	NA	NA	2227.bed	263	0.999699	1
NeuHrn.specific.peaks	2325	sheffield_dnase	0.00013081	0.163313	2	1544	2837	2643	2837	2340	25	36686	74895	Epithelial;Muscle;Skin;Brain;Endothelial;Fibroblast;Colon;Cervix;Primitive;Mamma	NA	NA	NA	NA	NA	2413.bed	181	0.999699	1
NeuHrn.specific.peaks	2868	sheffield_dnase	0.00013081	0.163313	2	1544	2837	2643	2837	2340	25	36686	74895	Epithelial;Fibroblast;Muscle;Primitive;Skin;Brain;Stem;Endothelial;Colon;Cervix;	NA	NA	NA	NA	NA	847.bed	112	0.999699	1
NeuHrn.specific.peaks	235	codex	0.000130388	0.610942	56	1548	1201	1297	1548	1350	187	36632	74733	Mobilised CD34+ cells isolated from the healthly peripheral blood.	Hematopoietic Stem and Progenitor Cells	NA	LYL1	NA	GSE45144	GSM1097882_LYL1.bed	1972	0.9997	1
NeuHrn.specific.peaks	172	cistrome_epigenome	0.000129077	0.655051	79	1549	1109	1198	1549	1290	246	36609	74674	cistrome_epigenome LnCaP H3K9me3	LnCaP	prostate	H3K9me3	R1881(16hr)	NA	Human_LnCaP_H3K9me3_R1881-16hr_Chinnaiyan.bed	4675	0.999703	1
NeuHrn.specific.peaks	2046	sheffield_dnase	0.000124938	0.346612	9	1550	2236	1938	2236	1910	53	36679	74867	Fibroblast;Muscle;Epithelial;Skin	NA	NA	NA	NA	NA	2061.bed	764	0.999712	1
NeuHrn.specific.peaks	1900	sheffield_dnase	0.000123777	0.720878	140	1551	952	1060	1551	1190	396	36548	74524	Colon;Mammary	NA	NA	NA	NA	NA	1855.bed	6619	0.999715	1
NeuHrn.specific.peaks	2469	sheffield_dnase	0.000121876	0.527142	31	1552	1415	1489	1552	1490	120	36657	74800	Epithelial;Fibroblast;Muscle;Brain;Hematopoietic;Skin;Stem;Endothelial;Colon;Cer	NA	NA	NA	NA	NA	345.bed	202	0.999719	1
NeuHrn.specific.peaks	1427	sheffield_dnase	0.000120958	0.204126	3	1553	2759	2464	2759	2260	30	36685	74890	Epithelial	NA	NA	NA	NA	NA	1328.bed	490	0.999722	1
NeuHrn.specific.peaks	1576	sheffield_dnase	0.000120958	0.204126	3	1553	2759	2464	2759	2260	30	36685	74890	Fibroblast;Muscle;Epithelial;Endothelial;Brain	NA	NA	NA	NA	NA	1481.bed	257	0.999722	1
NeuHrn.specific.peaks	2252	sheffield_dnase	0.000120958	0.204126	3	1553	2759	2464	2759	2260	30	36685	74890	Skin;Muscle;Brain	NA	NA	NA	NA	NA	2321.bed	208	0.999722	1
NeuHrn.specific.peaks	2825	sheffield_dnase	0.000120958	0.204126	3	1553	2759	2464	2759	2260	30	36685	74890	Epithelial;Fibroblast;Muscle;Brain;Hematopoietic;Primitive;Skin;Stem;Endothelial	NA	NA	NA	NA	NA	79.bed	138	0.999722	1
NeuHrn.specific.peaks	2070	sheffield_dnase	0.000115276	0.747625	183	1557	867	1006	1557	1140	499	36505	74421	sheffield_dnase	NA	NA	NA	NA	NA	2089.bed	28533	0.999735	1
NeuHrn.specific.peaks	1964	sheffield_dnase	0.000109676	0.577433	45	1558	1297	1367	1558	1410	159	36643	74761	sheffield_dnase	NA	NA	NA	NA	NA	1943.bed	8785	0.999747	1
NeuHrn.specific.peaks	2992	sheffield_dnase	0.000108543	0.32659	8	1559	2334	1981	2334	1960	50	36680	74870	Endothelial plus others	NA	NA	NA	NA	NA	991.bed	821	0.99975	1
NeuHrn.specific.peaks	2511	sheffield_dnase	0.000107759	0.51458	29	1560	1448	1512	1560	1510	115	36659	74805	Epithelial;Fibroblast;Muscle;Brain;Hematopoietic;Primitive;Skin;Stem;Endothelial	NA	NA	NA	NA	NA	396.bed	175	0.999752	1
NeuHrn.specific.peaks	1604	sheffield_dnase	0.000100776	0.261729	5	1561	2590	2198	2590	2120	39	36683	74881	Brain;Endothelial;Fibroblast;Muscle;Epithelial	NA	NA	NA	NA	NA	1511.bed	320	0.999768	1
NeuHrn.specific.peaks	1954	sheffield_dnase	0.000100551	0.102079	1	1562	2910	2807	2910	2430	20	36687	74900	Epithelial;Fibroblast;Brain;Endothelial;Colon;Cervix;Liver;Mammary;Muscle;Skin	NA	NA	NA	NA	NA	1927.bed	230	0.999768	1
NeuHrn.specific.peaks	2233	sheffield_dnase	0.000100551	0.102079	1	1562	2910	2807	2910	2430	20	36687	74900	Fibroblast;Muscle;Skin;Epithelial;Endothelial;Brain	NA	NA	NA	NA	NA	2299.bed	146	0.999768	1
NeuHrn.specific.peaks	1406	sheffield_dnase	9.85e-05	0.630507	68	1564	1150	1240	1564	1320	220	36620	74700	Primitive;Hematopoietic;Stem;Colon;Liver;Epithelial;Endothelial;Prostate;Brain	NA	NA	NA	NA	NA	1305.bed	318	0.999773	1
NeuHrn.specific.peaks	354	codex	9.82e-05	0.433684	17	1565	1798	1710	1798	1690	80	36671	74840	K562 erythrocytic leukaemia cells (ATCC CCL-243) were grown according to standar	Erythrocytic leukaemia cells	NA	CREBBP	NA	GSE32509	GSM831001_CREBBP.bed	2277	0.999774	1
NeuHrn.specific.peaks	1307	sheffield_dnase	9.78e-05	0.233271	4	1566	2685	2313	2685	2190	35	36684	74885	Epithelial;Fibroblast;Muscle;Skin;Brain;Endothelial;Colon;Cervix	NA	NA	NA	NA	NA	1189.bed	231	0.999775	1
NeuHrn.specific.peaks	1745	sheffield_dnase	9.78e-05	0.233271	4	1566	2685	2313	2685	2190	35	36684	74885	Fibroblast;Muscle;Skin;Brain;Epithelial;Endothelial;Colon	NA	NA	NA	NA	NA	1664.bed	157	0.999775	1
NeuHrn.specific.peaks	449	encode_segmentation	9.71e-05	0.911426	2174	1568	592	289	1568	816	4843	34514	70077	Enhancers Segments	K562	NA	NA	NA	ENCODE segmentation	K562_E.bed	44380	0.999776	1
NeuHrn.specific.peaks	2642	sheffield_dnase	9.23e-05	0.549886	38	1569	1350	1425	1569	1450	141	36650	74779	Epithelial;Muscle;Brain;Hematopoietic;Skin;Fibroblast;Stem;Colon;Cervix;Endothel	NA	NA	NA	NA	NA	555.bed	387	0.999787	1
NeuHrn.specific.peaks	2945	sheffield_dnase	9.1e-05	0.686135	108	1570	1020	1124	1570	1240	321	36580	74599	Epithelial;Fibroblast;Muscle;Brain;Hematopoietic;Primitive;Skin;Stem;Endothelial	NA	NA	NA	NA	NA	94.bed	454	0.99979	1
NeuHrn.specific.peaks	1353	sheffield_dnase	9.08e-05	0.157031	2	1571	2851	2643	2851	2360	26	36686	74894	Epithelial;Fibroblast;Muscle;Hematopoietic;Primitive;Skin;Brain;Endothelial;Colo	NA	NA	NA	NA	NA	1241.bed	111	0.999791	1
NeuHrn.specific.peaks	1345	sheffield_dnase	8.59e-05	0.19754	3	1572	2771	2464	2771	2270	31	36685	74889	Fibroblast;Muscle;Epithelial;Brain	NA	NA	NA	NA	NA	1233.bed	423	0.999802	1
NeuHrn.specific.peaks	2666	sheffield_dnase	8.59e-05	0.19754	3	1572	2771	2464	2771	2270	31	36685	74889	Epithelial;Fibroblast;Muscle;Skin;Brain;Stem;Endothelial;Colon;Cervix;Primitive;	NA	NA	NA	NA	NA	586.bed	191	0.999802	1
NeuHrn.specific.peaks	2010	sheffield_dnase	8.22e-05	0.46081	21	1574	1685	1630	1685	1630	93	36667	74827	Skin	NA	NA	NA	NA	NA	2008.bed	4871	0.999811	1
NeuHrn.specific.peaks	1468	sheffield_dnase	8.19e-05	0.453502	20	1575	1722	1646	1722	1650	90	36668	74830	Epithelial;Fibroblast;Muscle;Brain;Hematopoietic;Primitive;Skin;Stem;Endothelial	NA	NA	NA	NA	NA	137.bed	226	0.999811	1
NeuHrn.specific.peaks	55	cistrome_cistrome	8.08e-05	0.881645	1155	1576	623	489	1576	896	2664	35533	72256	cistrome_cistrome MCF-7 ESR1	MCF-7	breast	ESR1	EtOH(6hr)	NA	Human_MCF-7_ESR1_EtOH-6hr_Barton.bed	45356	0.999814	1
NeuHrn.specific.peaks	199	cistrome_epigenome	7.78e-05	0.931799	4168	1577	574	179	1577	777	9059	32520	65861	cistrome_epigenome NB4 cells H3K9me3	NB4 cells	hematopoietic stem cell	H3K9me3	ATRA(24hr)	NA	Human_NB4-cells_H3K9me3_ATRA-24hr_Stunnenberg.bed	141588	0.999821	1
NeuHrn.specific.peaks	2050	sheffield_dnase	7.75e-05	0.3768	12	1578	2065	1833	2065	1830	65	36676	74855	Hematopoietic;Colon;Epithelial;Prostate;Mammary;Skin	NA	NA	NA	NA	NA	2065.bed	283	0.999822	1
NeuHrn.specific.peaks	1899	sheffield_dnase	7.4e-05	0.603666	58	1579	1213	1283	1579	1360	196	36630	74724	Epithelial;Fibroblast;Brain;Hematopoietic;Primitive;Stem;Endothelial;Muscle;Colo	NA	NA	NA	NA	NA	185.bed	262	0.99983	1
NeuHrn.specific.peaks	1275	sheffield_dnase	7.39e-05	0.255185	5	1580	2622	2198	2622	2130	40	36683	74880	Fibroblast;Muscle;Brain;Primitive;Hematopoietic;Skin;Stem;Epithelial;Endothelial	NA	NA	NA	NA	NA	1150.bed	230	0.99983	1
NeuHrn.specific.peaks	1686	sheffield_dnase	7.39e-05	0.255185	5	1580	2622	2198	2622	2130	40	36683	74880	Fibroblast;Muscle	NA	NA	NA	NA	NA	1601.bed	343	0.99983	1
NeuHrn.specific.peaks	2984	sheffield_dnase	7.39e-05	0.255185	5	1580	2622	2198	2622	2130	40	36683	74880	Fibroblast	NA	NA	NA	NA	NA	984.bed	777	0.99983	1
NeuHrn.specific.peaks	322	codex	7.27e-05	0.333999	9	1583	2309	1938	2309	1940	55	36679	74865	CD133+ Umbilical Cord Blood (UCB) cells were expanded in vitro for 10-11 days; f	Umbilical Cord Blood Stem and Progenitor Cells	NA	MEIS1	NA	GSE26014	GSM638314_15_16_MEIS1.bed	420	0.999833	1
NeuHrn.specific.peaks	2105	sheffield_dnase	7.01e-05	0.564586	44	1584	1322	1377	1584	1430	159	36644	74761	Cervix;Mammary	NA	NA	NA	NA	NA	2136.bed	5802	0.999839	1
NeuHrn.specific.peaks	2278	sheffield_dnase	6.75e-05	0.097217	1	1585	2915	2807	2915	2440	21	36687	74899	Fibroblast	NA	NA	NA	NA	NA	2354.bed	314	0.999845	1
NeuHrn.specific.peaks	2632	sheffield_dnase	6.75e-05	0.097217	1	1585	2915	2807	2915	2440	21	36687	74899	Epithelial;Fibroblast;Muscle;Primitive;Skin;Brain;Endothelial;Colon;Cervix;Liver	NA	NA	NA	NA	NA	545.bed	128	0.999845	1
NeuHrn.specific.peaks	2171	sheffield_dnase	6.64e-05	0.462834	22	1587	1675	1618	1675	1630	97	36666	74823	Epithelial;Brain;Hematopoietic;Skin;Stem;Fibroblast;Colon;Cervix;Liver;Prostate;	NA	NA	NA	NA	NA	2224.bed	213	0.999847	1
NeuHrn.specific.peaks	1309	sheffield_dnase	6.3e-05	0.151213	2	1588	2859	2643	2859	2360	27	36686	74893	Epithelial;Fibroblast;Muscle;Skin;Brain;Endothelial;Colon;Cervix;Primitive;Mamma	NA	NA	NA	NA	NA	1191.bed	148	0.999855	1
NeuHrn.specific.peaks	2274	sheffield_dnase	6.3e-05	0.151213	2	1588	2859	2643	2859	2360	27	36686	74893	Colon;Epithelial;Cervix;Prostate;Mammary;Skin	NA	NA	NA	NA	NA	2349.bed	186	0.999855	1
NeuHrn.specific.peaks	1879	sheffield_dnase	6.2e-05	0.31402	8	1590	2382	1981	2382	1980	52	36680	74868	Epithelial;Cervix;Skin	NA	NA	NA	NA	NA	1822.bed	567	0.999857	1
NeuHrn.specific.peaks	1948	sheffield_dnase	6.2e-05	0.31402	8	1590	2382	1981	2382	1980	52	36680	74868	Skin;Epithelial	NA	NA	NA	NA	NA	1916.bed	517	0.999857	1
NeuHrn.specific.peaks	2147	sheffield_dnase	6.09e-05	0.191365	3	1592	2778	2464	2778	2280	32	36685	74888	Epithelial;Skin	NA	NA	NA	NA	NA	2196.bed	325	0.99986	1
NeuHrn.specific.peaks	1659	sheffield_dnase	6.03e-05	0.746618	200	1593	870	982	1593	1150	546	36488	74374	HSMM	NA	NA	NA	NA	NA	1569.bed	14088	0.999861	1
NeuHrn.specific.peaks	2867	sheffield_dnase	5.53e-05	0.32803	9	1594	2327	1938	2327	1950	56	36679	74864	Epithelial;Fibroblast;Muscle;Hematopoietic;Primitive;Skin;Brain;Stem;Endothelial	NA	NA	NA	NA	NA	846.bed	333	0.999873	1
NeuHrn.specific.peaks	1507	sheffield_dnase	5.43e-05	0.391404	14	1595	2006	1771	2006	1790	73	36674	74847	Hematopoietic;Skin;Endothelial;Primitive;Fibroblast	NA	NA	NA	NA	NA	1409.bed	188	0.999875	1
NeuHrn.specific.peaks	2404	sheffield_dnase	5.4e-05	0.248961	5	1596	2639	2198	2639	2140	41	36683	74879	Epithelial;Fibroblast;Muscle;Brain;Hematopoietic;Primitive;Skin;Stem;Endothelial	NA	NA	NA	NA	NA	27.bed	99	0.999876	1
NeuHrn.specific.peaks	2473	sheffield_dnase	5.36e-05	0.272178	6	1597	2560	2100	2560	2090	45	36682	74875	Epithelial;Fibroblast;Muscle;Brain;Hematopoietic;Primitive;Skin;Stem;Endothelial	NA	NA	NA	NA	NA	349.bed	79	0.999877	1
NeuHrn.specific.peaks	2869	sheffield_dnase	5.09e-05	0.220659	4	1598	2723	2313	2723	2210	37	36684	74883	Epithelial;Fibroblast;Muscle;Skin;Brain;Endothelial;Colon;Cervix;Primitive;Mamma	NA	NA	NA	NA	NA	848.bed	215	0.999883	1
NeuHrn.specific.peaks	2676	sheffield_dnase	5.09e-05	0.291602	7	1599	2495	2036	2495	2040	49	36681	74871	Epithelial;Fibroblast;Muscle;Hematopoietic;Primitive;Skin;Brain;Endothelial;Colo	NA	NA	NA	NA	NA	598.bed	168	0.999883	1
NeuHrn.specific.peaks	1024	encode_tfbs	5.03e-05	0.658771	94	1600	1102	1151	1600	1280	291	36594	74629	ChIP MCF-7 GATA3_(SC-268)	MCF-7	NA	GATA3_(SC-268)	None	NA	wgEncodeAwgTfbsSydhMcf7Gata3UcdUniPk.narrowPeak	6081	0.999884	1
NeuHrn.specific.peaks	2069	sheffield_dnase	4.95e-05	0.578007	51	1601	1295	1326	1601	1410	180	36637	74740	sheffield_dnase	NA	NA	NA	NA	NA	2088.bed	5683	0.999886	1
NeuHrn.specific.peaks	2550	sheffield_dnase	4.94e-05	0.417992	17	1602	1857	1710	1857	1720	83	36671	74837	Epithelial;Fibroblast;Muscle;Brain;Hematopoietic;Skin;Stem;Endothelial;Colon;Cer	NA	NA	NA	NA	NA	439.bed	153	0.999886	1
NeuHrn.specific.peaks	2042	sheffield_dnase	4.88e-05	0.569323	48	1603	1313	1346	1603	1420	172	36640	74748	Melano specific	NA	NA	NA	NA	NA	2057.bed	5212	0.999888	1
NeuHrn.specific.peaks	2334	sheffield_dnase	4.68e-05	0.308091	8	1604	2406	1981	2406	2000	53	36680	74867	Prostate;Mammary;Epithelial	NA	NA	NA	NA	NA	2429.bed	352	0.999892	1
NeuHrn.specific.peaks	1873	sheffield_dnase	4.53e-05	0.092797	1	1605	2919	2807	2919	2440	22	36687	74898	Cervix;Epithelial	NA	NA	NA	NA	NA	1817.bed	285	0.999896	1
NeuHrn.specific.peaks	2431	sheffield_dnase	4.53e-05	0.092797	1	1605	2919	2807	2919	2440	22	36687	74898	Epithelial;Fibroblast;Muscle;Hematopoietic;Primitive;Skin;Brain;Endothelial;Colo	NA	NA	NA	NA	NA	300.bed	95	0.999896	1
NeuHrn.specific.peaks	2948	sheffield_dnase	4.53e-05	0.092797	1	1605	2919	2807	2919	2440	22	36687	74898	Fibroblast;Muscle;Skin;Brain;Endothelial;Epithelial;Cervix;Primitive;Bone	NA	NA	NA	NA	NA	942.bed	183	0.999896	1
NeuHrn.specific.peaks	2654	sheffield_dnase	4.48e-05	0.513984	33	1608	1449	1469	1608	1510	131	36655	74789	Weak tissue specific	NA	NA	NA	NA	NA	569.bed	9676	0.999897	1
NeuHrn.specific.peaks	2607	sheffield_dnase	4.34e-05	0.466416	24	1609	1655	1580	1655	1610	105	36664	74815	Weak stem and HCT-116	NA	NA	NA	NA	NA	507.bed	1956	0.9999	1
NeuHrn.specific.peaks	2619	sheffield_dnase	4.31e-05	0.630715	77	1610	1147	1210	1610	1320	249	36611	74671	Weak lymphoblast specific	NA	NA	NA	NA	NA	528.bed	18868	0.999901	1
NeuHrn.specific.peaks	2551	sheffield_dnase	4.15e-05	0.488316	28	1611	1563	1523	1611	1570	117	36660	74803	Epithelial;Fibroblast;Muscle;Brain;Hematopoietic;Primitive;Skin;Stem;Endothelial	NA	NA	NA	NA	NA	44.bed	173	0.999904	1
NeuHrn.specific.peaks	2193	sheffield_dnase	3.94e-05	0.243033	5	1612	2657	2198	2657	2160	42	36683	74878	Epithelial;Skin	NA	NA	NA	NA	NA	2249.bed	347	0.999909	1
NeuHrn.specific.peaks	44	cistrome_cistrome	3.94e-05	0.774603	284	1613	792	894	1613	1100	747	36404	74173	cistrome_cistrome MCF-7 ESR1	MCF-7	breast	ESR1	E2(45min)	NA	Human_MCF-7_ESR1_E2-45min_Brown.bed	7218	0.999909	1
NeuHrn.specific.peaks	2850	sheffield_dnase	3.91e-05	0.502	31	1614	1515	1489	1614	1540	126	36657	74794	Epithelial;Fibroblast;Muscle;Brain;Hematopoietic;Primitive;Stem;Endothelial;Colo	NA	NA	NA	NA	NA	82.bed	174	0.99991	1
NeuHrn.specific.peaks	2787	sheffield_dnase	3.52e-05	0.302384	8	1615	2432	1981	2432	2010	54	36680	74866	Endothelial;Primitive	NA	NA	NA	NA	NA	739.bed	1514	0.999919	1
NeuHrn.specific.peaks	1962	sheffield_dnase	3.51e-05	0.536889	40	1616	1391	1409	1616	1470	152	36648	74768	Epithelial;Fibroblast;Muscle;Brain;Hematopoietic;Primitive;Skin;Stem;Endothelial	NA	NA	NA	NA	NA	194.bed	239	0.999919	1
NeuHrn.specific.peaks	3010	ucsc_features	3.44e-05	0.92918	4341	1617	577	170	1617	788	9455	32347	65465	UCSC Simple repeats	NA	NA	NA	NA	NA	simpleRepeat.bed	962714	0.999921	1
NeuHrn.specific.peaks	1937	sheffield_dnase	3.42e-05	0.581316	55	1618	1286	1301	1618	1400	193	36633	74727	sheffield_dnase	NA	NA	NA	NA	NA	1900.bed	11199	0.999921	1
NeuHrn.specific.peaks	1344	sheffield_dnase	3.39e-05	0.434181	20	1619	1795	1646	1795	1690	94	36668	74826	Brain;Fibroblast	NA	NA	NA	NA	NA	1232.bed	1723	0.999922	1
NeuHrn.specific.peaks	2211	sheffield_dnase	3.23e-05	0.34539	11	1620	2240	1863	2240	1910	65	36677	74855	Ewing sarcoma;Skin;Endothelial;Primitive	NA	NA	NA	NA	NA	2270.bed	340	0.999926	1
NeuHrn.specific.peaks	1355	sheffield_dnase	3.05e-05	0.180106	3	1621	2803	2464	2803	2300	34	36685	74886	Complex tissue specific	NA	NA	NA	NA	NA	1243.bed	380	0.99993	1
NeuHrn.specific.peaks	1828	sheffield_dnase	3.05e-05	0.180106	3	1621	2803	2464	2803	2300	34	36685	74886	Muscle;Skin;Brain;Endothelial;Fibroblast;Epithelial;Primitive	NA	NA	NA	NA	NA	1761.bed	204	0.99993	1
NeuHrn.specific.peaks	1855	sheffield_dnase	3.05e-05	0.180106	3	1621	2803	2464	2803	2300	34	36685	74886	Fibroblast;Muscle;Epithelial	NA	NA	NA	NA	NA	1792.bed	456	0.99993	1
NeuHrn.specific.peaks	1757	sheffield_dnase	3.04e-05	0.0887613	1	1624	2927	2807	2927	2450	23	36687	74897	Fibroblast;Muscle;Skin;Brain;Epithelial;Endothelial	NA	NA	NA	NA	NA	1680.bed	161	0.99993	1
NeuHrn.specific.peaks	1759	sheffield_dnase	3.04e-05	0.0887613	1	1624	2927	2807	2927	2450	23	36687	74897	Fibroblast;Muscle;Epithelial;Brain	NA	NA	NA	NA	NA	1682.bed	309	0.99993	1
NeuHrn.specific.peaks	2144	sheffield_dnase	3.04e-05	0.0887613	1	1624	2927	2807	2927	2450	23	36687	74897	Epithelial;Skin	NA	NA	NA	NA	NA	2193.bed	266	0.99993	1
NeuHrn.specific.peaks	2870	sheffield_dnase	3.02e-05	0.140782	2	1627	2871	2643	2871	2380	29	36686	74891	Fibroblast;Muscle;Skin;Brain;Epithelial;Endothelial;Cervix;Bone	NA	NA	NA	NA	NA	849.bed	224	0.99993	1
NeuHrn.specific.peaks	1981	sheffield_dnase	2.99e-05	0.649803	94	1628	1116	1151	1628	1300	295	36594	74625	Ubiquitous	NA	NA	NA	NA	NA	197.bed	446	0.999931	1
NeuHrn.specific.peaks	2253	sheffield_dnase	2.92e-05	0.578312	55	1629	1294	1301	1629	1410	194	36633	74726	Brain;Muscle	NA	NA	NA	NA	NA	2322.bed	4315	0.999933	1
NeuHrn.specific.peaks	2236	sheffield_dnase	2.88e-05	0.23732	5	1630	2678	2198	2678	2170	43	36683	74877	Epithelial;Mammary;Skin	NA	NA	NA	NA	NA	2300.bed	724	0.999934	1
NeuHrn.specific.peaks	1932	sheffield_dnase	2.81e-05	0.474929	27	1631	1613	1541	1631	1600	116	36661	74804	AoAF and Muscle	NA	NA	NA	NA	NA	1895.bed	2892	0.999935	1
NeuHrn.specific.peaks	212	cistrome_epigenome	2.76e-05	0.920289	3371	1632	587	214	1632	811	7421	33317	67499	cistrome_epigenome VCaP H3K4me1	VCaP	prostate	H3K4me1	regular medium	NA	Human_VCaP_H3K4me1_regular-medium_Chinnaiyan.bed	63143	0.999936	1
NeuHrn.specific.peaks	2154	sheffield_dnase	2.64e-05	0.421438	19	1633	1850	1669	1850	1720	92	36669	74828	Hematopoietic	NA	NA	NA	NA	NA	2203.bed	777	0.999939	1
NeuHrn.specific.peaks	1910	sheffield_dnase	2.64e-05	0.209339	4	1634	2741	2313	2741	2230	39	36684	74881	Epithelial	NA	NA	NA	NA	NA	1869.bed	397	0.999939	1
NeuHrn.specific.peaks	2214	sheffield_dnase	2.44e-05	0.403394	17	1635	1949	1710	1949	1760	86	36671	74834	Ewing sarcoma	NA	NA	NA	NA	NA	2273.bed	1048	0.999944	1
NeuHrn.specific.peaks	2157	sheffield_dnase	2.4e-05	0.510057	35	1636	1506	1450	1636	1530	140	36653	74780	Skin;Endothelial	NA	NA	NA	NA	NA	2206.bed	4948	0.999945	1
NeuHrn.specific.peaks	2891	sheffield_dnase	2.38e-05	0.363437	13	1637	2158	1802	2158	1870	73	36675	74847	Hematopoietic	NA	NA	NA	NA	NA	874.bed	391	0.999945	1
NeuHrn.specific.peaks	2919	sheffield_dnase	2.22e-05	0.570731	54	1638	1308	1310	1638	1420	193	36634	74727	Epithelial;Fibroblast;Muscle;Brain;Hematopoietic;Primitive;Skin;Stem;Endothelial	NA	NA	NA	NA	NA	91.bed	272	0.999949	1
NeuHrn.specific.peaks	1430	sheffield_dnase	2.19e-05	0.520306	38	1639	1429	1425	1639	1500	149	36650	74771	Fibroblast	NA	NA	NA	NA	NA	1330.bed	3109	0.99995	1
NeuHrn.specific.peaks	1431	sheffield_dnase	2.18e-05	0.382642	15	1640	2042	1751	2042	1810	80	36673	74840	Fibroblast	NA	NA	NA	NA	NA	1331.bed	2011	0.99995	1
NeuHrn.specific.peaks	2674	sheffield_dnase	2.16e-05	0.174958	3	1641	2814	2464	2814	2310	35	36685	74885	Epithelial;Fibroblast;Muscle;Skin;Brain;Endothelial;Cervix;Primitive;Bone;Liver	NA	NA	NA	NA	NA	596.bed	189	0.99995	1
NeuHrn.specific.peaks	46	cistrome_cistrome	2.12e-05	0.782736	337	1642	775	852	1642	1090	877	36351	74043	cistrome_cistrome MCF-7 ESR1	MCF-7	breast	ESR1	E2(45min)	NA	Human_MCF-7_ESR1_E2-45min_Chinnaiyan.bed	12615	0.999951	1
NeuHrn.specific.peaks	192	cistrome_epigenome	2.08e-05	0.672037	118	1643	1078	1097	1643	1270	358	36570	74562	cistrome_epigenome MCF-7 H3R17me2	MCF-7	breast	H3R17me2	No treatment	NA	Human_MCF-7_H3R17me2_No-treatment_Brown.bed	4242	0.999952	1
NeuHrn.specific.peaks	2192	sheffield_dnase	2.04e-05	0.0850619	1	1644	2931	2807	2931	2460	24	36687	74896	Brain;Colon;Epithelial;Skin	NA	NA	NA	NA	NA	2246.bed	181	0.999953	1
NeuHrn.specific.peaks	2284	sheffield_dnase	2.04e-05	0.0850619	1	1644	2931	2807	2931	2460	24	36687	74896	Epithelial;Fibroblast;Muscle;Skin;Brain;Endothelial;Colon;Cervix;Mammary	NA	NA	NA	NA	NA	2364.bed	116	0.999953	1
NeuHrn.specific.peaks	2681	sheffield_dnase	2.04e-05	0.0850619	1	1644	2931	2807	2931	2460	24	36687	74896	Epithelial;Fibroblast;Brain;Hematopoietic;Primitive;Stem;Colon;Cervix;Liver;Endo	NA	NA	NA	NA	NA	602.bed	85	0.999953	1
NeuHrn.specific.peaks	2689	sheffield_dnase	2.04e-05	0.0850619	1	1644	2931	2807	2931	2460	24	36687	74896	Epithelial;Hematopoietic;Colon;Cervix;Mammary	NA	NA	NA	NA	NA	611.bed	142	0.999953	1
NeuHrn.specific.peaks	2609	sheffield_dnase	2.02e-05	0.581373	59	1648	1285	1277	1648	1400	207	36629	74713	sheffield_dnase	NA	NA	NA	NA	NA	510.bed	12575	0.999954	1
NeuHrn.specific.peaks	223	cistrome_epigenome	2e-05	0.720524	181	1649	961	1010	1649	1210	512	36507	74408	cistrome_epigenome metastatic prostate cancer tissue H3K9me3	metastatic prostate cancer tissue	prostate	H3K9me3	No treatment	NA	Human_metastatic-prostate-cancer-tissue_H3K9me3_No-treatment_Chinnaiyan.bed	11237	0.999954	1
NeuHrn.specific.peaks	1830	sheffield_dnase	1.93e-05	0.398753	17	1650	1965	1710	1965	1780	87	36671	74833	Skin	NA	NA	NA	NA	NA	1763.bed	1795	0.999956	1
NeuHrn.specific.peaks	2114	sheffield_dnase	1.89e-05	0.204104	4	1651	2763	2313	2763	2240	40	36684	74880	Hematopoietic;Colon;Epithelial;Cervix;Prostate;Mammary;Skin	NA	NA	NA	NA	NA	215.bed	424	0.999956	1
NeuHrn.specific.peaks	2295	sheffield_dnase	1.89e-05	0.204104	4	1651	2763	2313	2763	2240	40	36684	74880	Epithelial;Fibroblast;Muscle;Brain;Hematopoietic;Primitive;Skin;Stem;Endothelial	NA	NA	NA	NA	NA	238.bed	102	0.999956	1
NeuHrn.specific.peaks	2736	sheffield_dnase	1.86e-05	0.466867	27	1653	1654	1541	1654	1620	118	36661	74802	Muscle;Endothelial;Primitive	NA	NA	NA	NA	NA	674.bed	1377	0.999957	1
NeuHrn.specific.peaks	2941	sheffield_dnase	1.7e-05	0.552234	49	1654	1346	1338	1654	1450	181	36639	74739	Endothelial	NA	NA	NA	NA	NA	935.bed	4575	0.999961	1
NeuHrn.specific.peaks	2	cistrome_cistrome	1.62e-05	0.821258	556	1655	702	719	1655	1030	1378	36132	73542	cistrome_cistrome A594 cells NR3C1	A594 cells	lung	NR3C1	DEX(1hr)	NA	Human_A594--cells_NR3C1_DEX-1hr_Myers.bed	11083	0.999963	1
NeuHrn.specific.peaks	1520	sheffield_dnase	1.56e-05	0.26959	7	1656	2567	2036	2567	2090	53	36681	74867	Muscle;Fibroblast	NA	NA	NA	NA	NA	1421.bed	1043	0.999964	1
NeuHrn.specific.peaks	1905	sheffield_dnase	1.52e-05	0.170097	3	1657	2831	2464	2831	2320	36	36685	74884	Skin;Epithelial	NA	NA	NA	NA	NA	1862.bed	353	0.999965	1
NeuHrn.specific.peaks	2613	sheffield_dnase	1.52e-05	0.394216	17	1658	1992	1710	1992	1790	88	36671	74832	Weak lymphoblast specific	NA	NA	NA	NA	NA	518.bed	3402	0.999965	1
NeuHrn.specific.peaks	2452	sheffield_dnase	1.5e-05	0.468272	28	1659	1647	1523	1659	1610	122	36660	74798	Complex tissue specific	NA	NA	NA	NA	NA	33.bed	169	0.999965	1
NeuHrn.specific.peaks	2022	sheffield_dnase	1.48e-05	0.286466	8	1660	2509	1981	2509	2050	57	36680	74863	Epithelial;Fibroblast;Muscle;Hematopoietic;Skin;Brain;Endothelial;Colon;Cervix;L	NA	NA	NA	NA	NA	2026.bed	217	0.999966	1
NeuHrn.specific.peaks	2035	sheffield_dnase	1.43e-05	0.487218	32	1661	1565	1478	1661	1570	134	36656	74786	Skin	NA	NA	NA	NA	NA	2043.bed	3115	0.999967	1
NeuHrn.specific.peaks	2932	sheffield_dnase	1.42e-05	0.353735	13	1662	2204	1802	2204	1890	75	36675	74845	Brain;Liver	NA	NA	NA	NA	NA	924.bed	452	0.999967	1
NeuHrn.specific.peaks	2232	sheffield_dnase	1.37e-05	0.416437	20	1663	1861	1646	1861	1720	98	36668	74822	Epithelial;Skin	NA	NA	NA	NA	NA	2298.bed	1684	0.999968	1
NeuHrn.specific.peaks	1754	sheffield_dnase	1.37e-05	0.0816584	1	1664	2935	2807	2935	2470	25	36687	74895	Complex tissue specific	NA	NA	NA	NA	NA	1676.bed	303	0.999968	1
NeuHrn.specific.peaks	605	encode_tfbs	1.35e-05	0.662333	115	1665	1091	1106	1665	1290	354	36573	74566	ChIP H1-hESC RXRA	H1-hESC	NA	RXRA	None	NA	wgEncodeAwgTfbsHaibH1hescRxraV0416102UniPk.narrowPeak	1306	0.999969	1
NeuHrn.specific.peaks	47	cistrome_cistrome	1.15e-05	0.827792	633	1666	694	676	1666	1010	1556	36055	73364	cistrome_cistrome MCF-7 ESR1	MCF-7	breast	ESR1	E2(45min)	NA	Human_MCF-7_ESR1_E2-45min_Hurtado.bed	24646	0.999974	1
NeuHrn.specific.peaks	1598	sheffield_dnase	1.11e-05	0.32535	11	1667	2337	1863	2337	1960	69	36677	74851	Brain;Skin	NA	NA	NA	NA	NA	1501.bed	895	0.999975	1
NeuHrn.specific.peaks	1762	sheffield_dnase	1.11e-05	0.32535	11	1667	2337	1863	2337	1960	69	36677	74851	Complex tissue specific	NA	NA	NA	NA	NA	1685.bed	695	0.999975	1
NeuHrn.specific.peaks	2547	sheffield_dnase	1.11e-05	0.32535	11	1667	2337	1863	2337	1960	69	36677	74851	Epithelial;Fibroblast;Muscle;Brain;Hematopoietic;Skin;Endothelial;Colon;Cervix;L	NA	NA	NA	NA	NA	436.bed	138	0.999975	1
NeuHrn.specific.peaks	831	encode_tfbs	1.1e-05	0.221837	5	1670	2721	2198	2721	2200	46	36683	74874	ChIP HeLa-S3 BRF2	HeLa-S3	NA	BRF2	None	NA	wgEncodeAwgTfbsSydhHelas3Brf2UniPk.narrowPeak	303	0.999975	1
NeuHrn.specific.peaks	885	encode_tfbs	1.04e-05	0.601247	74	1671	1218	1223	1671	1370	251	36614	74669	ChIP HepG2 ERRA	HepG2	NA	ERRA	forskolin	NA	wgEncodeAwgTfbsSydhHepg2ErraForsklnUniPk.narrowPeak	1177	0.999976	1
NeuHrn.specific.peaks	171	cistrome_epigenome	1.04e-05	0.562669	56	1672	1326	1297	1672	1430	203	36632	74717	cistrome_epigenome LnCaP H3K9me3	LnCaP	prostate	H3K9me3	EtOH(16hr)	NA	Human_LnCaP_H3K9me3_EtOH-16hr_Chinnaiyan.bed	2696	0.999976	1
NeuHrn.specific.peaks	1968	sheffield_dnase	1.03e-05	0.296267	9	1673	2453	1938	2453	2020	62	36679	74858	Fibroblast	NA	NA	NA	NA	NA	1951.bed	1832	0.999976	1
NeuHrn.specific.peaks	1599	sheffield_dnase	1.03e-05	0.368797	15	1674	2122	1751	2122	1850	83	36673	74837	Hematopoietic	NA	NA	NA	NA	NA	1504.bed	364	0.999976	1
NeuHrn.specific.peaks	1970	sheffield_dnase	9.92e-06	0.564369	57	1675	1323	1289	1675	1430	206	36631	74714	Fibroblast	NA	NA	NA	NA	NA	1953.bed	10699	0.999977	1
NeuHrn.specific.peaks	1439	sheffield_dnase	9.9e-06	0.460707	28	1676	1686	1523	1686	1630	124	36660	74796	Epithelial;Fibroblast;Brain;Hematopoietic;Primitive;Stem;Endothelial;Muscle;Colo	NA	NA	NA	NA	NA	134.bed	176	0.999977	1
NeuHrn.specific.peaks	1600	sheffield_dnase	9.36e-06	0.385446	17	1677	2026	1710	2026	1800	90	36671	74830	Hematopoietic;Skin	NA	NA	NA	NA	NA	1505.bed	407	0.999978	1
NeuHrn.specific.peaks	2173	sheffield_dnase	9.2e-06	0.535598	47	1678	1393	1351	1678	1470	179	36641	74741	Weak A549	NA	NA	NA	NA	NA	2226.bed	11915	0.999979	1
NeuHrn.specific.peaks	1436	sheffield_dnase	9.19e-06	0.0785168	1	1679	2937	2807	2937	2470	26	36687	74894	Fibroblast;Muscle;Skin;Brain;Epithelial;Endothelial	NA	NA	NA	NA	NA	1337.bed	151	0.999979	1
NeuHrn.specific.peaks	1801	sheffield_dnase	9.19e-06	0.0785168	1	1679	2937	2807	2937	2470	26	36687	74894	Epithelial;Fibroblast;Muscle;Primitive;Skin;Brain;Endothelial;Colon;Cervix;Hemat	NA	NA	NA	NA	NA	1730.bed	149	0.999979	1
NeuHrn.specific.peaks	2485	sheffield_dnase	8.96e-06	0.416016	21	1681	1863	1630	1863	1720	103	36667	74817	Hematopoietic	NA	NA	NA	NA	NA	369.bed	3517	0.999979	1
NeuHrn.specific.peaks	95	cistrome_cistrome	8.26e-06	0.583942	67	1682	1255	1245	1682	1390	234	36621	74686	cistrome_cistrome MCF-7 c-Jun	MCF-7	breast	c-Jun	DMSO(45min-3hr)	NA	Human_MCF-7_c-Jun_DMSO-45min-3hr_Liu.bed	1204	0.999981	1
NeuHrn.specific.peaks	2118	sheffield_dnase	7.76e-06	0.291563	9	1683	2496	1938	2496	2040	63	36679	74857	Hematopoietic	NA	NA	NA	NA	NA	2155.bed	388	0.999982	1
NeuHrn.specific.peaks	2056	sheffield_dnase	7.33e-06	0.381205	17	1684	2047	1710	2047	1810	91	36671	74829	Epithelial;Fibroblast;Muscle;Primitive;Skin;Brain;Endothelial;Colon;Cervix;Liver	NA	NA	NA	NA	NA	2074.bed	193	0.999983	1
NeuHrn.specific.peaks	293	codex	7.12e-06	0.41201	21	1685	1878	1630	1878	1730	104	36667	74816	Kasumi-1 (AML FAB M2) with t(8;21) translocation and RUNX1/ETO siRNA derived fro	Acute Myeloid Leukemia	NA	EP300	NA	GSE60131	GSM1466007_EP300.bed	839	0.999984	1
NeuHrn.specific.peaks	1179	sheffield_dnase	6.93e-06	0.189859	4	1686	2781	2313	2781	2260	43	36684	74877	Weak complex tissue specific	NA	NA	NA	NA	NA	1037.bed	307	0.999984	1
NeuHrn.specific.peaks	99	cistrome_cistrome	6.5e-06	0.757391	296	1687	840	886	1687	1140	796	36392	74124	cistrome_cistrome MDA-MB-231 Cells ESR1	MDA-MB-231 Cells	breast	ESR1	E2(45min)	NA	Human_MDA-MB-231-Cells_ESR1_E2-45min_Katzenellenbogen.bed	11906	0.999985	1
NeuHrn.specific.peaks	2586	sheffield_dnase	5.82e-06	0.496913	38	1688	1528	1425	1688	1550	156	36650	74764	Brain;Hematopoietic;Stem;Colon;Cervix;Liver;Epithelial	NA	NA	NA	NA	NA	483.bed	241	0.999987	1
NeuHrn.specific.peaks	2594	sheffield_dnase	5.82e-06	0.496913	38	1688	1528	1425	1688	1550	156	36650	74764	Epithelial;Fibroblast;Muscle;Brain;Hematopoietic;Skin;Stem;Endothelial;Colon;Cer	NA	NA	NA	NA	NA	493.bed	260	0.999987	1
NeuHrn.specific.peaks	2177	sheffield_dnase	5.69e-06	0.326516	12	1690	2335	1833	2335	1950	75	36676	74845	Epithelial;Brain;Hematopoietic;Stem;Endothelial;Muscle;Fibroblast;Colon;Cervix;L	NA	NA	NA	NA	NA	223.bed	158	0.999987	1
NeuHrn.specific.peaks	1596	sheffield_dnase	5.63e-06	0.348403	14	1691	2224	1771	2224	1900	82	36674	74838	Epithelial;Fibroblast;Muscle;Brain;Hematopoietic;Primitive;Skin;Stem;Endothelial	NA	NA	NA	NA	NA	150.bed	196	0.999987	1
NeuHrn.specific.peaks	2602	sheffield_dnase	5.3e-06	0.157008	3	1692	2852	2464	2852	2340	39	36685	74881	Epithelial;Fibroblast;Muscle;Primitive;Skin;Brain;Endothelial;Colon;Cervix;Liver	NA	NA	NA	NA	NA	500.bed	203	0.999988	1
NeuHrn.specific.peaks	2874	sheffield_dnase	4.85e-06	0.754882	298	1693	848	883	1693	1140	804	36390	74116	Medullo specific	NA	NA	NA	NA	NA	856.bed	43589	0.999989	1
NeuHrn.specific.peaks	1983	sheffield_dnase	4.18e-06	0.208249	5	1694	2743	2198	2743	2210	49	36683	74871	Complex tissue specific	NA	NA	NA	NA	NA	1973.bed	388	0.99999	1
NeuHrn.specific.peaks	1875	sheffield_dnase	4.14e-06	0.0729066	1	1695	2939	2807	2939	2480	28	36687	74892	Brain;Epithelial	NA	NA	NA	NA	NA	1819.bed	388	0.99999	1
NeuHrn.specific.peaks	2711	sheffield_dnase	3.83e-06	0.331605	13	1696	2315	1802	2315	1940	80	36675	74840	Hematopoietic	NA	NA	NA	NA	NA	64.bed	801	0.999991	1
NeuHrn.specific.peaks	1479	sheffield_dnase	3.72e-06	0.153081	3	1697	2856	2464	2856	2340	40	36685	74880	Muscle;Endothelial;Fibroblast;Epithelial;Brain	NA	NA	NA	NA	NA	1381.bed	412	0.999991	1
NeuHrn.specific.peaks	1189	sheffield_dnase	3.43e-06	0.246344	7	1698	2646	2036	2646	2130	58	36681	74862	Complex tissue specific	NA	NA	NA	NA	NA	1046.bed	285	0.999992	1
NeuHrn.specific.peaks	2435	sheffield_dnase	3.26e-06	0.561045	63	1699	1329	1258	1699	1430	229	36625	74691	Stem	NA	NA	NA	NA	NA	304.bed	6086	0.999992	1
NeuHrn.specific.peaks	2067	sheffield_dnase	3.17e-06	0.383839	19	1700	2028	1669	2028	1800	101	36669	74819	Epithelial;Fibroblast;Muscle;Brain;Skin;Stem;Endothelial;Colon;Cervix;Liver;Pros	NA	NA	NA	NA	NA	2084.bed	201	0.999993	1
NeuHrn.specific.peaks	2718	sheffield_dnase	3.01e-06	0.204083	5	1701	2765	2198	2765	2220	50	36683	74870	Epithelial;Fibroblast;Muscle;Primitive;Skin;Brain;Endothelial;Colon;Cervix;Mamma	NA	NA	NA	NA	NA	649.bed	240	0.999993	1
NeuHrn.specific.peaks	2402	sheffield_dnase	2.95e-06	0.374773	18	1702	2075	1690	2075	1820	98	36670	74822	Hematopoietic	NA	NA	NA	NA	NA	265.bed	2424	0.999993	1
NeuHrn.specific.peaks	103	cistrome_cistrome	2.45e-06	0.554554	62	1703	1343	1260	1703	1440	228	36626	74692	cistrome_cistrome NB4 cells PML	NB4 cells	hematopoietic stem cell	PML	No treatment	NA	Human_NB4-cells_PML_No-treatment_Stunnenberg.bed	3912	0.999994	1
NeuHrn.specific.peaks	2037	sheffield_dnase	2.43e-06	0.520519	49	1704	1428	1338	1704	1490	192	36639	74728	Stem	NA	NA	NA	NA	NA	205.bed	5301	0.999994	1
NeuHrn.specific.peaks	1644	sheffield_dnase	2.29e-06	0.287436	10	1705	2506	1904	2506	2040	71	36678	74849	Brain	NA	NA	NA	NA	NA	1553.bed	644	0.999995	1
NeuHrn.specific.peaks	2296	sheffield_dnase	2.22e-06	0.50991	46	1706	1507	1357	1706	1520	184	36642	74736	Liver;Prostate	NA	NA	NA	NA	NA	2380.bed	10182	0.999995	1
NeuHrn.specific.peaks	2745	sheffield_dnase	2.19e-06	0.673484	154	1707	1076	1045	1707	1280	466	36534	74454	Weak endothelial	NA	NA	NA	NA	NA	687.bed	19554	0.999995	1
NeuHrn.specific.peaks	2546	sheffield_dnase	2.12e-06	0.361326	17	1708	2167	1710	2167	1860	96	36671	74824	Weak Ubiquitous	NA	NA	NA	NA	NA	435.bed	145	0.999995	1
NeuHrn.specific.peaks	2779	sheffield_dnase	1.95e-06	0.376376	19	1709	2069	1669	2069	1820	103	36669	74817	CD14 specific	NA	NA	NA	NA	NA	726.bed	3152	0.999996	1
NeuHrn.specific.peaks	2880	sheffield_dnase	1.92e-06	0.351046	16	1710	2213	1732	2213	1880	93	36672	74827	Epithelial;Brain;Hematopoietic;Stem;Colon;Cervix;Liver;Endothelial;Mammary	NA	NA	NA	NA	NA	864.bed	156	0.999996	1
NeuHrn.specific.peaks	1696	sheffield_dnase	1.92e-06	0.309967	12	1711	2398	1833	2398	1980	79	36676	74841	Epithelial;Fibroblast;Muscle;Brain;Skin;Hematopoietic;Stem;Endothelial;Colon;Cer	NA	NA	NA	NA	NA	1612.bed	157	0.999996	1
NeuHrn.specific.peaks	1038	encode_tfbs	1.89e-06	0.569989	71	1712	1310	1231	1712	1420	254	36617	74666	ChIP PBDEFetal GATA-1	PBDEFetal	NA	GATA-1	None	NA	wgEncodeAwgTfbsSydhPbdefetalGata1UcdUniPk.narrowPeak	2157	0.999996	1
NeuHrn.specific.peaks	2333	sheffield_dnase	1.83e-06	0.145788	3	1713	2869	2464	2869	2350	42	36685	74878	Muscle;Brain	NA	NA	NA	NA	NA	2423.bed	235	0.999996	1
NeuHrn.specific.peaks	2370	sheffield_dnase	1.77e-06	0.482127	39	1714	1582	1418	1714	1570	165	36649	74755	Epithelial;Fibroblast;Muscle;Brain;Hematopoietic;Primitive;Skin;Stem;Endothelial	NA	NA	NA	NA	NA	247.bed	268	0.999996	1
NeuHrn.specific.peaks	928	encode_tfbs	1.72e-06	0.340081	15	1715	2288	1751	2288	1920	90	36673	74830	ChIP K562 BRF2	K562	NA	BRF2	None	NA	wgEncodeAwgTfbsSydhK562Brf2UniPk.narrowPeak	1087	0.999996	1
NeuHrn.specific.peaks	2039	sheffield_dnase	1.41e-06	0.685606	178	1716	1022	1015	1716	1250	529	36510	74391	Fibrobl specific	NA	NA	NA	NA	NA	2052.bed	25640	0.999997	1
NeuHrn.specific.peaks	2696	sheffield_dnase	1.32e-06	0.336339	15	1717	2300	1751	2300	1920	91	36673	74829	Weak Ubiquitous	NA	NA	NA	NA	NA	621.bed	186	0.999997	1
NeuHrn.specific.peaks	2343	sheffield_dnase	1.29e-06	0.279557	10	1718	2529	1904	2529	2050	73	36678	74847	Epithelial;Fibroblast;Muscle;Brain;Hematopoietic;Primitive;Skin;Stem;Endothelial	NA	NA	NA	NA	NA	244.bed	147	0.999997	1
NeuHrn.specific.peaks	1743	sheffield_dnase	1.28e-06	0.214807	6	1719	2732	2100	2732	2180	57	36682	74863	Skin;Brain;Endothelial	NA	NA	NA	NA	NA	1662.bed	317	0.999997	1
NeuHrn.specific.peaks	2007	sheffield_dnase	1.22e-06	0.730991	271	1720	912	909	1720	1180	755	36417	74165	sheffield_dnase	NA	NA	NA	NA	NA	2001.bed	54604	0.999997	1
NeuHrn.specific.peaks	2281	sheffield_dnase	1.2e-06	0.291524	11	1721	2497	1863	2497	2030	77	36677	74843	Epithelial;Skin	NA	NA	NA	NA	NA	2357.bed	664	0.999997	1
NeuHrn.specific.peaks	1571	sheffield_dnase	1.06e-06	0.517311	52	1722	1439	1320	1722	1490	205	36636	74715	Epithelial;Fibroblast;Muscle;Brain;Skin;Endothelial;Colon;Cervix;Primitive;Hemat	NA	NA	NA	NA	NA	1476.bed	451	0.999998	1
NeuHrn.specific.peaks	1009	encode_tfbs	1.04e-06	0.499034	46	1723	1523	1357	1723	1530	188	36642	74732	ChIP K562 ZNF274_(M01)	K562	NA	ZNF274_(M01)	None	NA	wgEncodeAwgTfbsSydhK562Znf274m01UcdUniPk.narrowPeak	1997	0.999998	1
NeuHrn.specific.peaks	876	encode_tfbs	1.01e-06	0.262396	9	1724	2587	1938	2587	2080	70	36679	74850	ChIP HeLa-S3 ZZZ3	HeLa-S3	NA	ZZZ3	None	NA	wgEncodeAwgTfbsSydhHelas3Zzz3UniPk.narrowPeak	251	0.999998	1
NeuHrn.specific.peaks	1300	sheffield_dnase	9.86e-07	0.465866	37	1725	1659	1434	1725	1610	162	36651	74758	Epithelial;Fibroblast;Muscle;Brain;Hematopoietic;Skin;Stem;Colon;Cervix;Endothel	NA	NA	NA	NA	NA	1177.bed	363	0.999998	1
NeuHrn.specific.peaks	2693	sheffield_dnase	9.67e-07	0.275777	10	1726	2539	1904	2539	2060	74	36678	74846	K562 specific	NA	NA	NA	NA	NA	617.bed	908	0.999998	1
NeuHrn.specific.peaks	669	encode_tfbs	9.63e-07	0.871373	1630	1727	646	371	1727	915	3795	35058	71125	ChIP K562 CTCFL_(SC-98982)	K562	NA	CTCFL_(SC-98982)	None	NA	wgEncodeAwgTfbsHaibK562Ctcflsc98982V0416101UniPk.narrowPeak	11533	0.999998	1
NeuHrn.specific.peaks	1498	sheffield_dnase	9.02e-07	0.386928	22	1728	2024	1618	2024	1790	116	36666	74804	Epithelial;Fibroblast;Muscle;Brain;Hematopoietic;Primitive;Skin;Stem;Endothelial	NA	NA	NA	NA	NA	140.bed	150	0.999998	1
NeuHrn.specific.peaks	1620	sheffield_dnase	7.87e-07	0.370948	20	1729	2120	1646	2120	1830	110	36668	74810	Endothelial;Fibroblast;Muscle;Brain	NA	NA	NA	NA	NA	1527.bed	1915	0.999998	1
NeuHrn.specific.peaks	2131	sheffield_dnase	6.77e-07	0.3174	14	1730	2366	1771	2366	1960	90	36674	74830	Endothelial	NA	NA	NA	NA	NA	2174.bed	1743	0.999998	1
NeuHrn.specific.peaks	2041	sheffield_dnase	6.39e-07	0.742004	320	1731	888	867	1731	1160	878	36368	74042	DNase Weak CD14	NA	NA	NA	NA	NA	2055.bed	54749	0.999999	1
NeuHrn.specific.peaks	2931	sheffield_dnase	5.54e-07	0.240111	8	1732	2671	1981	2671	2130	68	36680	74852	Epithelial;Fibroblast;Muscle;Brain;Hematopoietic;Primitive;Skin;Endothelial;Colo	NA	NA	NA	NA	NA	922.bed	184	0.999999	1
NeuHrn.specific.peaks	591	encode_tfbs	5.23e-07	0.521227	57	1733	1427	1289	1733	1480	223	36631	74697	ChIP H1-hESC BCL11A	H1-hESC	NA	BCL11A	None	NA	wgEncodeAwgTfbsHaibH1hescBcl11aPcr1xUniPk.narrowPeak	2518	0.999999	1
NeuHrn.specific.peaks	13	cistrome_cistrome	5.15e-07	0.475889	42	1734	1611	1393	1734	1580	180	36646	74740	cistrome_cistrome Caco-2(differentiated) GATA6	Caco-2(differentiated)	intestine	GATA6	No treatment	NA	Human_Caco-2-differentiated_GATA6_No-treatment_Shivdasani.bed	3334	0.999999	1
NeuHrn.specific.peaks	2427	sheffield_dnase	5.12e-07	0.349756	18	1735	2217	1690	2217	1880	105	36670	74815	Epithelial;Fibroblast;Muscle;Brain;Hematopoietic;Primitive;Skin;Stem;Endothelial	NA	NA	NA	NA	NA	298.bed	162	0.999999	1
NeuHrn.specific.peaks	2523	sheffield_dnase	5.03e-07	0.694334	211	1736	1011	972	1736	1240	619	36477	74301	sheffield_dnase	NA	NA	NA	NA	NA	409.bed	38602	0.999999	1
NeuHrn.specific.peaks	2170	sheffield_dnase	4.8e-07	0.364315	20	1737	2154	1646	2154	1850	112	36668	74808	Fibroblast;Muscle	NA	NA	NA	NA	NA	2223.bed	1483	0.999999	1
NeuHrn.specific.peaks	1690	sheffield_dnase	4.64e-07	0.854281	1303	1738	657	447	1738	947	3096	35385	71824	MCF-7 and Epithelial	NA	NA	NA	NA	NA	1605.bed	189760	0.999999	1
NeuHrn.specific.peaks	2688	sheffield_dnase	3.52e-07	0.51872	58	1739	1436	1283	1739	1490	228	36630	74692	Hematopoietic;Liver;Epithelial;Endothelial;Muscle;Bone;Fibroblast;Brain	NA	NA	NA	NA	NA	610.bed	391	0.999999	1
NeuHrn.specific.peaks	2100	sheffield_dnase	3.09e-07	0.385507	24	1740	2025	1580	2025	1780	127	36664	74793	Muscle;Brain;Fibroblast	NA	NA	NA	NA	NA	213.bed	2352	0.999999	1
NeuHrn.specific.peaks	2816	sheffield_dnase	3.05e-07	0.248206	9	1741	2640	1938	2640	2110	74	36679	74846	Hematopoietic;Endothelial;Primitive	NA	NA	NA	NA	NA	775.bed	263	0.999999	1
NeuHrn.specific.peaks	2148	sheffield_dnase	2.85e-07	0.402018	27	1742	1953	1541	1953	1750	137	36661	74783	Epithelial;Skin	NA	NA	NA	NA	NA	2197.bed	2807	0.999999	1
NeuHrn.specific.peaks	93	cistrome_cistrome	2.8e-07	0.44066	35	1743	1760	1450	1760	1650	162	36653	74758	cistrome_cistrome MCF-7 c-Fos	MCF-7	breast	c-Fos	DMSO(45min-3hr)	NA	Human_MCF-7_c-Fos_DMSO-45min-3hr_Liu.bed	1021	0.999999	1
NeuHrn.specific.peaks	23	cistrome_cistrome	2.53e-07	0.9061	3902	1744	600	191	1744	845	8698	32786	66222	cistrome_cistrome HepG2 liver cells GABP	HepG2 liver cells	liver	GABP	No treatment	NA	Human_HepG2-liver-cells_GABP_No-treatment_Wadelius.bed	24799	0.999999	1
NeuHrn.specific.peaks	1791	sheffield_dnase	2.5e-07	0.294727	13	1745	2457	1802	2457	2000	90	36675	74830	HRPEpiC	NA	NA	NA	NA	NA	1719.bed	1249	0.999999	1
NeuHrn.specific.peaks	1486	sheffield_dnase	2.13e-07	0.127556	3	1746	2886	2464	2886	2370	48	36685	74872	Fibroblast;Muscle;Skin;Brain;Epithelial;Endothelial;Bone	NA	NA	NA	NA	NA	1388.bed	278	1	1
NeuHrn.specific.peaks	319	codex	1.88e-07	0.596796	106	1747	1231	1129	1747	1370	362	36582	74558	Proerythroblasts were derived from mobilised CD34+ cells isolated from the healt	Erythroblast	NA	TAL1	NA	GSE25000	GSM614004_TAL1.bed	4799	1	1
NeuHrn.specific.peaks	2649	sheffield_dnase	1.87e-07	0.462997	42	1748	1673	1393	1748	1600	185	36646	74735	Epithelial;Fibroblast;Muscle;Brain;Hematopoietic;Skin;Stem;Endothelial;Colon;Cer	NA	NA	NA	NA	NA	563.bed	365	1	1
NeuHrn.specific.peaks	986	encode_tfbs	1.78e-07	0.372371	23	1749	2083	1598	2083	1810	126	36665	74794	ChIP K562 SETDB1	K562	NA	SETDB1	MNaseD	NA	wgEncodeAwgTfbsSydhK562Setdb1MnasedUcdUniPk.narrowPeak	2967	1	1
NeuHrn.specific.peaks	2799	sheffield_dnase	1.56e-07	0.680004	206	1750	1068	977	1750	1260	617	36482	74303	Brain	NA	NA	NA	NA	NA	756.bed	17285	1	1
NeuHrn.specific.peaks	2483	sheffield_dnase	1.42e-07	0.54117	73	1751	1378	1225	1751	1450	275	36615	74645	Hematopoietic	NA	NA	NA	NA	NA	367.bed	9200	1	1
NeuHrn.specific.peaks	1984	sheffield_dnase	1.37e-07	0.348722	20	1752	2221	1646	2221	1870	117	36668	74803	Epithelial	NA	NA	NA	NA	NA	1974.bed	3912	1	1
NeuHrn.specific.peaks	1854	sheffield_dnase	1.33e-07	0.511862	60	1753	1455	1267	1753	1490	239	36628	74681	Epithelial	NA	NA	NA	NA	NA	1791.bed	5841	1	1
NeuHrn.specific.peaks	358	codex	1.25e-07	0.564771	87	1754	1321	1176	1754	1420	314	36601	74606	K562 erythrocytic leukaemia cells (ATCC CCL-243) were grown according to standar	Erythrocytic leukaemia cells	NA	EP300	NA	GSE32509	GSM831006_EP300.bed	2174	1	1
NeuHrn.specific.peaks	2418	sheffield_dnase	1.21e-07	0.438723	37	1755	1764	1434	1764	1650	172	36651	74748	Epithelial;Fibroblast;Brain;Hematopoietic;Primitive;Stem;Endothelial;Muscle;Colo	NA	NA	NA	NA	NA	285.bed	217	1	1
NeuHrn.specific.peaks	2224	sheffield_dnase	1.17e-07	0.530833	69	1756	1405	1238	1756	1470	265	36619	74655	sheffield_dnase	NA	NA	NA	NA	NA	2287.bed	16192	1	1
NeuHrn.specific.peaks	2286	sheffield_dnase	1.15e-07	0.425427	34	1757	1835	1459	1835	1680	163	36654	74757	Epithelial;Fibroblast;Muscle;Brain;Hematopoietic;Skin;Stem;Endothelial;Colon;Cer	NA	NA	NA	NA	NA	2366.bed	310	1	1
NeuHrn.specific.peaks	1149	sheffield_dnase	1.15e-07	0.74691	388	1758	869	821	1758	1150	1057	36300	73863	Brain	NA	NA	NA	NA	NA	1003.bed	33665	1	1
NeuHrn.specific.peaks	1177	sheffield_dnase	8.1e-08	0.282176	13	1759	2522	1802	2522	2030	94	36675	74826	Epithelial;Muscle;Skin;Brain;Endothelial;Fibroblast;Colon;Cervix;Primitive	NA	NA	NA	NA	NA	1035.bed	422	1	1
NeuHrn.specific.peaks	2953	sheffield_dnase	7.68e-08	0.0537138	1	1760	2943	2807	2943	2500	38	36687	74882	Epithelial;Fibroblast;Muscle;Skin;Brain;Endothelial;Colon;Cervix;Bone;Liver	NA	NA	NA	NA	NA	947.bed	173	1	1
NeuHrn.specific.peaks	2593	sheffield_dnase	7.39e-08	0.391171	28	1761	2009	1523	2009	1760	146	36660	74774	Epithelial;Fibroblast;Muscle;Brain;Hematopoietic;Skin;Stem;Endothelial;Colon;Cer	NA	NA	NA	NA	NA	492.bed	255	1	1
NeuHrn.specific.peaks	2082	sheffield_dnase	7.31e-08	0.334138	19	1762	2308	1669	2308	1910	116	36669	74804	Muscle;Endothelial;Fibroblast;Epithelial;Primitive;Brain	NA	NA	NA	NA	NA	2105.bed	1965	1	1
NeuHrn.specific.peaks	2078	sheffield_dnase	6.87e-08	0.300027	15	1763	2440	1751	2440	1980	102	36673	74818	Epithelial	NA	NA	NA	NA	NA	2100.bed	2275	1	1
NeuHrn.specific.peaks	1863	sheffield_dnase	6.44e-08	0.269067	12	1764	2570	1833	2570	2060	91	36676	74829	Epithelial;Fibroblast;Muscle;Brain;Hematopoietic;Skin;Stem;Endothelial;Colon;Cer	NA	NA	NA	NA	NA	180.bed	149	1	1
NeuHrn.specific.peaks	2456	sheffield_dnase	6.35e-08	0.339991	20	1765	2289	1646	2289	1900	120	36668	74800	Epithelial;Fibroblast;Brain;Hematopoietic;Primitive;Stem;Muscle;Colon;Cervix;Liv	NA	NA	NA	NA	NA	333.bed	158	1	1
NeuHrn.specific.peaks	209	cistrome_epigenome	6.3e-08	0.605386	123	1766	1211	1090	1766	1360	414	36565	74506	cistrome_epigenome VCaP H3K27me3	VCaP	prostate	H3K27me3	R1881(16hr)	NA	Human_VCaP_H3K27me3_R1881-16hr_Chinnaiyan.bed	4510	1	1
NeuHrn.specific.peaks	2981	sheffield_dnase	6.15e-08	0.589903	110	1767	1243	1114	1767	1370	380	36578	74540	Weak complex tissue specific	NA	NA	NA	NA	NA	979.bed	6934	1	1
NeuHrn.specific.peaks	2470	sheffield_dnase	5.76e-08	0.412903	33	1768	1872	1469	1872	1700	163	36655	74757	Epithelial;Fibroblast;Muscle;Brain;Hematopoietic;Primitive;Skin;Stem;Endothelial	NA	NA	NA	NA	NA	346.bed	277	1	1
NeuHrn.specific.peaks	1878	sheffield_dnase	4.97e-08	0.255063	11	1769	2627	1863	2627	2090	88	36677	74832	Endothelial;Epithelial;Fibroblast	NA	NA	NA	NA	NA	1821.bed	785	1	1
NeuHrn.specific.peaks	1328	sheffield_dnase	4.25e-08	0.501461	61	1770	1516	1264	1770	1520	248	36627	74672	Hematopoietic;Primitive;Brain;Colon;Cervix;Liver;Epithelial;Endothelial;Stem;Pro	NA	NA	NA	NA	NA	1213.bed	336	1	1
NeuHrn.specific.peaks	2416	sheffield_dnase	4e-08	0.485442	55	1771	1574	1301	1771	1550	231	36633	74689	Fibroblast;Brain;Hematopoietic;Primitive;Stem;Epithelial;Muscle;Colon;Cervix;Liv	NA	NA	NA	NA	NA	283.bed	309	1	1
NeuHrn.specific.peaks	2557	sheffield_dnase	3.53e-08	0.180038	6	1772	2806	2100	2806	2230	68	36682	74852	Epithelial;Fibroblast;Muscle;Brain;Hematopoietic;Primitive;Skin;Stem;Endothelial	NA	NA	NA	NA	NA	445.bed	133	1	1
NeuHrn.specific.peaks	308	codex	3.15e-08	0.35274	23	1773	2208	1598	2208	1860	133	36665	74787	CD34+ Umbilical Cord Blood (UCB) were differentiated into megakaryocytes for 10	Megakaryocyte	NA	GATA2	NA	GSE24674	GSM607950_GATA2.bed	409	1	1
NeuHrn.specific.peaks	2576	sheffield_dnase	2.92e-08	0.331685	20	1774	2314	1646	2314	1910	123	36668	74797	Epithelial;Fibroblast;Muscle;Brain;Hematopoietic;Primitive;Skin;Stem;Endothelial	NA	NA	NA	NA	NA	47.bed	162	1	1
NeuHrn.specific.peaks	1979	sheffield_dnase	2.92e-08	0.405425	33	1775	1944	1469	1944	1730	166	36655	74754	Epithelial	NA	NA	NA	NA	NA	1967.bed	3468	1	1
NeuHrn.specific.peaks	2129	sheffield_dnase	2.9e-08	0.445087	43	1776	1743	1384	1776	1630	197	36645	74723	Hematopoietic	NA	NA	NA	NA	NA	2171.bed	2964	1	1
NeuHrn.specific.peaks	2178	sheffield_dnase	2.64e-08	0.528714	76	1777	1412	1215	1777	1470	293	36612	74627	Prostate Cancer and Muscle	NA	NA	NA	NA	NA	2230.bed	15238	1	1
NeuHrn.specific.peaks	1555	sheffield_dnase	2.5e-08	0.546039	86	1778	1361	1181	1778	1440	321	36602	74599	Complex tissue specific	NA	NA	NA	NA	NA	146.bed	431	1	1
NeuHrn.specific.peaks	2242	sheffield_dnase	2.21e-08	0.313833	18	1779	2386	1690	2386	1950	117	36670	74803	Brain;Epithelial;Fibroblast	NA	NA	NA	NA	NA	2310.bed	1556	1	1
NeuHrn.specific.peaks	2132	sheffield_dnase	2.12e-08	0.486602	58	1780	1566	1283	1780	1540	243	36630	74677	Epithelial	NA	NA	NA	NA	NA	2175.bed	6766	1	1
NeuHrn.specific.peaks	1999	sheffield_dnase	2.1e-08	0.354726	24	1781	2198	1580	2198	1850	138	36664	74782	Epithelial;Fibroblast;Muscle;Brain;Hematopoietic;Primitive;Skin;Stem;Endothelial	NA	NA	NA	NA	NA	199.bed	220	1	1
NeuHrn.specific.peaks	2801	sheffield_dnase	1.97e-08	0.334652	21	1782	2307	1630	2307	1910	128	36667	74792	Weak	NA	NA	NA	NA	NA	758.bed	1745	1	1
NeuHrn.specific.peaks	2541	sheffield_dnase	1.79e-08	0.585032	116	1783	1252	1104	1783	1380	404	36572	74516	Hematopoietic	NA	NA	NA	NA	NA	430.bed	19370	1	1
NeuHrn.specific.peaks	2902	sheffield_dnase	1.68e-08	0.111312	3	1784	2903	2464	2903	2380	55	36685	74865	Endothelial;Primitive	NA	NA	NA	NA	NA	890.bed	1550	1	1
NeuHrn.specific.peaks	1007	encode_tfbs	1.51e-08	0.69284	273	1785	1013	904	1785	1230	802	36415	74118	ChIP K562 ZNF263	K562	NA	ZNF263	None	NA	wgEncodeAwgTfbsSydhK562Znf263UcdUniPk.narrowPeak	3081	1	1
NeuHrn.specific.peaks	2458	sheffield_dnase	1.51e-08	0.317679	19	1786	2364	1669	2364	1940	122	36669	74798	Epithelial;Fibroblast;Brain;Hematopoietic;Skin;Stem;Muscle;Colon;Cervix;Liver;En	NA	NA	NA	NA	NA	335.bed	158	1	1
NeuHrn.specific.peaks	2172	sheffield_dnase	1.49e-08	0.379131	29	1787	2055	1512	2055	1780	156	36659	74764	Liver;Epithelial	NA	NA	NA	NA	NA	2225.bed	708	1	1
NeuHrn.specific.peaks	2316	sheffield_dnase	1.49e-08	0.255043	12	1788	2628	1833	2628	2080	96	36676	74824	Epithelial;Muscle;Hematopoietic;Skin;Brain;Fibroblast;Colon;Cervix;Endothelial;P	NA	NA	NA	NA	NA	2403.bed	228	1	1
NeuHrn.specific.peaks	725	encode_tfbs	1.32e-08	0.640854	180	1789	1131	1013	1789	1310	572	36508	74348	ChIP T-47D ERalpha_a	T-47D	NA	ERalpha_a	Estradiol_10nM	NA	wgEncodeAwgTfbsHaibT47dEralphaaV0416102Est10nm1hUniPk.narrowPeak	10505	1	1
NeuHrn.specific.peaks	1511	sheffield_dnase	1.29e-08	0.30855	18	1790	2404	1690	2404	1960	119	36670	74801	Epithelial;Fibroblast;Muscle;Brain;Primitive;Hematopoietic;Skin;Stem;Endothelial	NA	NA	NA	NA	NA	1412.bed	153	1	1
NeuHrn.specific.peaks	724	encode_tfbs	1.24e-08	0.641044	181	1791	1130	1010	1791	1310	575	36507	74345	ChIP T-47D ERalpha_a	T-47D	NA	ERalpha_a	Genistein_100nM	NA	wgEncodeAwgTfbsHaibT47dEralphaaPcr2xGen1hUniPk.narrowPeak	10547	1	1
NeuHrn.specific.peaks	2126	sheffield_dnase	1.18e-08	0.42481	40	1792	1841	1409	1841	1680	192	36648	74728	Hematopoietic	NA	NA	NA	NA	NA	2168.bed	4048	1	1
NeuHrn.specific.peaks	2071	sheffield_dnase	1.02e-08	0.364677	27	1793	2148	1541	2148	1830	151	36661	74769	Mammary;Epithelial	NA	NA	NA	NA	NA	2090.bed	437	1	1
NeuHrn.specific.peaks	1170	sheffield_dnase	1.01e-08	0.43763	44	1794	1769	1377	1794	1650	205	36644	74715	Hematopoietic;Liver	NA	NA	NA	NA	NA	1025.bed	1289	1	1
NeuHrn.specific.peaks	2533	sheffield_dnase	9.86e-09	0.305975	18	1795	2418	1690	2418	1970	120	36670	74800	Hematopoietic;Colon;Cervix;Liver;Mammary;Skin;Epithelial;Fibroblast	NA	NA	NA	NA	NA	421.bed	251	1	1
NeuHrn.specific.peaks	229	codex	8.23e-09	0.675767	246	1796	1074	936	1796	1270	741	36442	74179	Juvenile acute myeloid leukaemia cell line carrying t(8;21) translocation RUNX1-	Leukaemia cell	NA	LMO2	NA	GSE43834	GSM1082311_LMO2.bed	7923	1	1
NeuHrn.specific.peaks	1839	sheffield_dnase	6.83e-09	0.28631	16	1797	2510	1732	2510	2010	114	36672	74806	Skeletal Muscle	NA	NA	NA	NA	NA	1772.bed	2814	1	1
NeuHrn.specific.peaks	217	cistrome_epigenome	6.7e-09	0.678462	255	1798	1071	923	1798	1260	765	36433	74155	cistrome_epigenome VCaP H3K9me3	VCaP	prostate	H3K9me3	EtOH(16hr)	NA	Human_VCaP_H3K9me3_EtOH-16hr_Chinnaiyan.bed	4293	1	1
NeuHrn.specific.peaks	2419	sheffield_dnase	6.29e-09	0.29388	17	1799	2461	1710	2461	1990	118	36671	74802	Epithelial;Fibroblast;Muscle;Brain;Hematopoietic;Primitive;Skin;Stem;Endothelial	NA	NA	NA	NA	NA	286.bed	159	1	1
NeuHrn.specific.peaks	1808	sheffield_dnase	5.52e-09	0.275679	15	1800	2540	1751	2540	2030	111	36673	74809	Muscle;Fibroblast	NA	NA	NA	NA	NA	1738.bed	5138	1	1
NeuHrn.specific.peaks	1084	encode_tfbs	5.52e-09	0.902536	4895	1801	603	106	1801	837	10918	31793	64002	ChIP MCF-7 CTCF	MCF-7	NA	CTCF	None	NA	wgEncodeAwgTfbsUtaMcf7CtcfUniPk.narrowPeak	57936	1	1
NeuHrn.specific.peaks	2117	sheffield_dnase	5.16e-09	0.283817	16	1802	2516	1732	2516	2020	115	36672	74805	Epithelial;Fibroblast	NA	NA	NA	NA	NA	2153.bed	1376	1	1
NeuHrn.specific.peaks	2155	sheffield_dnase	5.09e-09	0.3965	35	1803	1980	1450	1980	1740	180	36653	74740	Skin;Epithelial	NA	NA	NA	NA	NA	2204.bed	1971	1	1
NeuHrn.specific.peaks	160	cistrome_epigenome	5.02e-09	0.816757	1068	1804	725	514	1804	1010	2653	35620	72267	cistrome_epigenome LnCaP H3K36me3	LnCaP	prostate	H3K36me3	regular medium	NA	Human_LnCaP_H3K36me3_regular-medium_Chinnaiyan.bed	46112	1	1
NeuHrn.specific.peaks	2935	sheffield_dnase	4.68e-09	0.659904	224	1805	1097	956	1805	1290	691	36464	74229	DNase Hepatocyte specific	NA	NA	NA	NA	NA	927.bed	33964	1	1
NeuHrn.specific.peaks	58	cistrome_cistrome	4.47e-09	0.674892	254	1806	1075	926	1806	1270	766	36434	74154	cistrome_cistrome MCF-7 ESR1	MCF-7	breast	ESR1	Tam(45min)	NA	Human_MCF-7_ESR1_Tam-45min_Hurtado.bed	19161	1	1
NeuHrn.specific.peaks	1459	sheffield_dnase	4.35e-09	0.298504	18	1807	2443	1690	2443	1980	123	36670	74797	Epithelial;Fibroblast;Muscle;Brain;Hematopoietic;Primitive;Skin;Stem;Endothelial	NA	NA	NA	NA	NA	136.bed	152	1	1
NeuHrn.specific.peaks	447	encode_segmentation	3.93e-09	0.704467	330	1808	998	859	1808	1220	953	36358	73967	Weak Enhancer Segments	Huvec	NA	NA	NA	ENCODE segmentation	Huvec_WE.bed	12143	1	1
NeuHrn.specific.peaks	1779	sheffield_dnase	3.02e-09	0.541851	96	1809	1374	1146	1809	1440	361	36592	74559	Colon	NA	NA	NA	NA	NA	1705.bed	7442	1	1
NeuHrn.specific.peaks	2625	sheffield_dnase	2.72e-09	0.421487	43	1810	1849	1384	1849	1680	208	36645	74712	Epithelial;Fibroblast;Muscle;Brain;Hematopoietic;Skin;Stem;Endothelial;Colon;Cer	NA	NA	NA	NA	NA	536.bed	357	1	1
NeuHrn.specific.peaks	122	cistrome_cistrome	2.61e-09	0.192006	8	1811	2777	1981	2777	2190	85	36680	74835	cistrome_cistrome UPR9 cells PML	UPR9 cells	hematopoietic stem cell	PML	No treatment	NA	Human_UPR9-cells_PML_No-treatment_Stunnenberg.bed	395	1	1
NeuHrn.specific.peaks	1645	sheffield_dnase	2.12e-09	0.043423	1	1812	2946	2807	2946	2520	47	36687	74873	Brain;Hematopoietic;Fibroblast	NA	NA	NA	NA	NA	1554.bed	234	1	1
NeuHrn.specific.peaks	830	encode_tfbs	1.85e-09	0.237696	12	1813	2677	1833	2677	2110	103	36676	74817	ChIP HeLa-S3 BRF1	HeLa-S3	NA	BRF1	None	NA	wgEncodeAwgTfbsSydhHelas3Brf1UniPk.narrowPeak	193	1	1
NeuHrn.specific.peaks	2701	sheffield_dnase	1.64e-09	0.634171	195	1814	1145	988	1814	1320	626	36493	74294	Weak CD14 specific	NA	NA	NA	NA	NA	626.bed	41471	1	1
NeuHrn.specific.peaks	2331	sheffield_dnase	1.64e-09	0.453899	55	1815	1702	1301	1815	1610	247	36633	74673	Epithelial;Fibroblast;Muscle;Brain;Hematopoietic;Primitive;Skin;Stem;Endothelial	NA	NA	NA	NA	NA	242.bed	325	1	1
NeuHrn.specific.peaks	110	cistrome_cistrome	1.48e-09	0.512567	82	1816	1451	1191	1816	1490	326	36606	74594	cistrome_cistrome NB4 cells RXR	NB4 cells	hematopoietic stem cell	RXR	No treatment(Antibody RXR _sc774)	NA	Human_NB4-cells_RXR_No-treatment-Antibody-RXR-_sc774_Stunnenberg.bed	5248	1	1
NeuHrn.specific.peaks	241	codex	1.41e-09	0.856515	2079	1817	652	307	1817	925	4910	34609	70010	Acute myelomonocytic leukaemia cell line carrying inv(16) translocation (CBFbeta	Leukaemia cell	NA	MYH11	NA	GSE46044	GSM1122304_MYH11.bed	9071	1	1
NeuHrn.specific.peaks	1174	sheffield_dnase	1.31e-09	0.356244	29	1818	2192	1512	2192	1840	166	36659	74754	Weak	NA	NA	NA	NA	NA	1029.bed	737	1	1
NeuHrn.specific.peaks	111	cistrome_cistrome	1.24e-09	0.579427	132	1819	1290	1072	1819	1390	464	36556	74456	cistrome_cistrome PR9 cells RARA	PR9 cells	hematopoietic stem cell	RARA	ZnSO4(4hr)	NA	Human_PR9-cells_RARA_ZnSO4-4hr_Zhang.bed	1393	1	1
NeuHrn.specific.peaks	2482	sheffield_dnase	1.07e-09	0.463235	60	1820	1672	1267	1820	1590	264	36628	74656	Hematopoietic	NA	NA	NA	NA	NA	365.bed	540	1	1
NeuHrn.specific.peaks	324	codex	1.05e-09	0.887032	3787	1821	619	196	1821	879	8605	32901	66315	CD36+ erythroid progenitor cells were derived from mobilised CD34+ cells isolate	Erythroid Progenitor	NA	CTCF	NA	GSE26501	GSM651542_CTCF.bed	25290	1	1
NeuHrn.specific.peaks	2089	sheffield_dnase	9.84e-10	0.556894	114	1822	1335	1108	1822	1420	417	36574	74503	Stem and Jurkat	NA	NA	NA	NA	NA	2114.bed	11474	1	1
NeuHrn.specific.peaks	2115	sheffield_dnase	9.32e-10	0.376767	34	1823	2066	1459	2066	1780	184	36654	74736	Epithelial	NA	NA	NA	NA	NA	2150.bed	4650	1	1
NeuHrn.specific.peaks	91	cistrome_cistrome	7.84e-10	0.829495	1424	1824	692	416	1824	977	3478	35264	71442	cistrome_cistrome MCF-7 TRIM24	MCF-7	breast	TRIM24	E2(6hr)	NA	Human_MCF-7_TRIM24_E2-6hr_Barton.bed	54432	1	1
NeuHrn.specific.peaks	2587	sheffield_dnase	5.39e-10	0.0703664	2	1825	2941	2643	2941	2470	58	36686	74862	Epithelial;Fibroblast;Muscle;Brain;Hematopoietic;Skin;Endothelial;Colon;Cervix;L	NA	NA	NA	NA	NA	484.bed	118	1	1
NeuHrn.specific.peaks	2737	sheffield_dnase	5.04e-10	0.416765	46	1826	1859	1357	1859	1680	225	36642	74695	Weak CD14 specific	NA	NA	NA	NA	NA	675.bed	7868	1	1
NeuHrn.specific.peaks	2614	sheffield_dnase	4.07e-10	0.226621	12	1827	2714	1833	2714	2120	108	36676	74812	Epithelial;Fibroblast;Muscle;Skin;Brain;Endothelial;Colon;Cervix;Primitive;Liver	NA	NA	NA	NA	NA	520.bed	184	1	1
NeuHrn.specific.peaks	655	encode_tfbs	3.92e-10	0.411361	45	1828	1880	1367	1880	1690	223	36643	74697	ChIP HepG2 TCF12	HepG2	NA	TCF12	None	NA	wgEncodeAwgTfbsHaibHepg2Tcf12Pcr1xUniPk.narrowPeak	2061	1	1
NeuHrn.specific.peaks	130	cistrome_cistrome	3.82e-10	0.630513	206	1829	1149	977	1829	1320	665	36482	74255	cistrome_cistrome VCaP AR	VCaP	prostate	AR	R1881(16hr)	NA	Human_VCaP_AR_R1881-16hr_Chinnaiyan.bed	10810	1	1
NeuHrn.specific.peaks	957	encode_tfbs	3.69e-10	0.432621	52	1830	1803	1320	1830	1650	245	36636	74675	ChIP K562 IRF1	K562	NA	IRF1	IFNa30	NA	wgEncodeAwgTfbsSydhK562Irf1Ifna30UniPk.narrowPeak	1299	1	1
NeuHrn.specific.peaks	1896	sheffield_dnase	3.13e-10	0.462517	64	1831	1676	1251	1831	1590	282	36624	74638	HPdLF	NA	NA	NA	NA	NA	1845.bed	7664	1	1
NeuHrn.specific.peaks	2443	sheffield_dnase	3.05e-10	0.387847	39	1832	2022	1418	2022	1760	205	36649	74715	Epithelial;Fibroblast;Muscle;Brain;Hematopoietic;Primitive;Skin;Stem;Endothelial	NA	NA	NA	NA	NA	32.bed	257	1	1
NeuHrn.specific.peaks	52	cistrome_cistrome	3.04e-10	0.80062	1030	1833	747	526	1833	1040	2609	35658	72311	cistrome_cistrome MCF-7 ESR1	MCF-7	breast	ESR1	E2(6hr)	NA	Human_MCF-7_ESR1_E2-6hr_Barton.bed	32791	1	1
NeuHrn.specific.peaks	2417	sheffield_dnase	2.94e-10	0.343789	29	1834	2244	1512	2244	1860	172	36659	74748	Epithelial;Fibroblast;Muscle;Brain;Hematopoietic;Primitive;Stem;Endothelial;Colo	NA	NA	NA	NA	NA	284.bed	214	1	1
NeuHrn.specific.peaks	2371	sheffield_dnase	2.76e-10	0.500331	83	1835	1519	1189	1835	1510	338	36605	74582	Weak Ewing sarcoma	NA	NA	NA	NA	NA	2473.bed	15496	1	1
NeuHrn.specific.peaks	264	codex	2.63e-10	0.54121	110	1836	1377	1114	1836	1440	414	36578	74506	codex Embryonic Stem Cell SOX2	Embryonic Stem Cell	NA	SOX2	NA	GSE46130	GSM1124069_SOX2.bed	5206	1	1
NeuHrn.specific.peaks	981	encode_tfbs	1.86e-10	0.421132	50	1837	1851	1333	1851	1670	242	36638	74678	ChIP K562 Pol2(phosphoS2)	K562	NA	Pol2(phosphoS2)	None	NA	wgEncodeAwgTfbsSydhK562Pol2s2UniPk.narrowPeak	2220	1	1
NeuHrn.specific.peaks	211	cistrome_epigenome	1.82e-10	0.768977	738	1838	800	635	1838	1090	1948	35950	72972	cistrome_epigenome VCaP H3K36me3	VCaP	prostate	H3K36me3	regular medium	NA	Human_VCaP_H3K36me3_regular-medium_Chinnaiyan.bed	50257	1	1
NeuHrn.specific.peaks	1410	sheffield_dnase	1.77e-10	0.339829	29	1839	2290	1512	2290	1880	174	36659	74746	Epithelial;Brain;Hematopoietic;Stem;Colon;Cervix;Liver;Fibroblast;Endothelial;Pr	NA	NA	NA	NA	NA	1309.bed	237	1	1
NeuHrn.specific.peaks	2805	sheffield_dnase	1.77e-10	0.394552	42	1840	1988	1393	1988	1740	217	36646	74703	Fibroblast;Brain;Hematopoietic;Primitive;Stem;Muscle;Colon;Liver;Epithelial;Endo	NA	NA	NA	NA	NA	761.bed	287	1	1
NeuHrn.specific.peaks	483	encode_tfbs	1.58e-10	0.537295	110	1841	1390	1114	1841	1450	417	36578	74503	ChIP K562 HDAC6_(A301-341A)	K562	NA	HDAC6_(A301-341A)	None	NA	wgEncodeAwgTfbsBroadK562Hdac6a301341aUniPk.narrowPeak	1114	1	1
NeuHrn.specific.peaks	2146	sheffield_dnase	1.53e-10	0.271939	18	1842	2562	1690	2562	2030	135	36670	74785	Brain;Epithelial;Skin	NA	NA	NA	NA	NA	2195.bed	1967	1	1
NeuHrn.specific.peaks	2860	sheffield_dnase	1.38e-10	0.173604	8	1843	2815	1981	2815	2210	94	36680	74826	Endothelial;Primitive	NA	NA	NA	NA	NA	833.bed	2436	1	1
NeuHrn.specific.peaks	864	encode_tfbs	1.32e-10	0.4328	55	1844	1801	1301	1844	1650	259	36633	74661	ChIP HeLa-S3 SPT20	HeLa-S3	NA	SPT20	None	NA	wgEncodeAwgTfbsSydhHelas3Spt20UniPk.narrowPeak	4088	1	1
NeuHrn.specific.peaks	614	encode_tfbs	1.21e-10	0.756487	661	1845	842	662	1845	1120	1774	36027	73146	ChIP H1-hESC TCF12	H1-hESC	NA	TCF12	None	NA	wgEncodeAwgTfbsHaibH1hescTcf12Pcr1xUniPk.narrowPeak	7833	1	1
NeuHrn.specific.peaks	410	codex	1.19e-10	0.519754	99	1846	1431	1134	1846	1470	388	36589	74532	Proerythroblasts were derived from CD34+ adult bone marrow cells isolated from h	Erythroblast	NA	IRF2	NA	GSE36985	GSM970261_IRF2.bed	1789	1	1
NeuHrn.specific.peaks	2938	sheffield_dnase	1.1e-10	0.407661	47	1847	1933	1351	1933	1710	235	36641	74685	sheffield_dnase	NA	NA	NA	NA	NA	931.bed	10650	1	1
NeuHrn.specific.peaks	1691	sheffield_dnase	9.91e-11	0.171775	8	1848	2817	1981	2817	2220	95	36680	74825	Hematopoietic;Epithelial	NA	NA	NA	NA	NA	1608.bed	271	1	1
NeuHrn.specific.peaks	1951	sheffield_dnase	9.28e-11	0.567859	140	1849	1315	1060	1849	1410	502	36548	74418	sheffield_dnase	NA	NA	NA	NA	NA	1921.bed	24857	1	1
NeuHrn.specific.peaks	1819	sheffield_dnase	8.47e-11	0.426572	54	1850	1830	1310	1850	1660	258	36634	74662	sheffield_dnase	NA	NA	NA	NA	NA	1750.bed	14611	1	1
NeuHrn.specific.peaks	1103	encode_tfbs	8.47e-11	0.722976	485	1851	947	756	1851	1180	1363	36203	73557	ChIP GM12801 CTCF	GM12801	NA	CTCF	None	NA	wgEncodeAwgTfbsUwGm12801CtcfUniPk.narrowPeak	2883	1	1
NeuHrn.specific.peaks	2430	sheffield_dnase	7.12e-11	0.169983	8	1852	2832	1981	2832	2220	96	36680	74824	Complex tissue specific distal sites	NA	NA	NA	NA	NA	30.bed	664	1	1
NeuHrn.specific.peaks	305	codex	6.2e-11	0.586256	163	1853	1247	1035	1853	1380	566	36525	74354	Human K562 erythroleukemia cells (ATCC # CCL-243) were cultured in RPMI medium 1	Myeloid Leukemia	NA	GATA1	NA	GSE18868	GSM467647_GATA1.bed	4065	1	1
NeuHrn.specific.peaks	2529	sheffield_dnase	5.22e-11	0.240912	15	1854	2659	1751	2659	2090	127	36673	74793	Hematopoietic	NA	NA	NA	NA	NA	418.bed	2265	1	1
NeuHrn.specific.peaks	2556	sheffield_dnase	5.22e-11	0.240912	15	1854	2659	1751	2659	2090	127	36673	74793	Epithelial;Fibroblast;Muscle;Brain;Hematopoietic;Skin;Stem;Endothelial;Colon;Cer	NA	NA	NA	NA	NA	444.bed	188	1	1
NeuHrn.specific.peaks	2457	sheffield_dnase	4.89e-11	0.391639	44	1856	2005	1377	2005	1750	229	36644	74691	Fibroblast;Brain;Hematopoietic;Primitive;Stem;Colon;Cervix;Liver;Epithelial;Endo	NA	NA	NA	NA	NA	334.bed	283	1	1
NeuHrn.specific.peaks	2980	sheffield_dnase	4.37e-11	0.277457	20	1857	2536	1646	2536	2010	147	36668	74773	Epithelial;Brain;Cervix;Liver;Endothelial;Primitive;Hematopoietic	NA	NA	NA	NA	NA	978.bed	401	1	1
NeuHrn.specific.peaks	234	codex	4.08e-11	0.302079	24	1858	2433	1580	2433	1960	162	36664	74758	Mobilised CD34+ cells isolated from the healthly peripheral blood.	Hematopoietic Stem and Progenitor Cells	NA	TAL1	NA	GSE45144	GSM1097881_SCL.bed	528	1	1
NeuHrn.specific.peaks	2665	sheffield_dnase	4.06e-11	0.283602	21	1859	2518	1630	2518	2000	151	36667	74769	Epithelial;Fibroblast;Muscle;Brain;Hematopoietic;Skin;Stem;Endothelial;Colon;Cer	NA	NA	NA	NA	NA	584.bed	264	1	1
NeuHrn.specific.peaks	2327	sheffield_dnase	3.8e-11	0.318208	27	1860	2362	1541	2362	1920	173	36661	74747	Epithelial;Fibroblast;Muscle;Brain;Hematopoietic;Skin;Stem;Endothelial;Colon;Cer	NA	NA	NA	NA	NA	2416.bed	255	1	1
NeuHrn.specific.peaks	2235	sheffield_dnase	3.49e-11	0.269083	19	1861	2569	1669	2569	2030	144	36669	74776	Epithelial;Fibroblast;Muscle;Brain;Hematopoietic;Primitive;Skin;Stem;Endothelial	NA	NA	NA	NA	NA	230.bed	175	1	1
NeuHrn.specific.peaks	2160	sheffield_dnase	3.05e-11	0.42705	57	1862	1825	1289	1862	1660	272	36631	74648	Hematopoietic	NA	NA	NA	NA	NA	2211.bed	6852	1	1
NeuHrn.specific.peaks	129	cistrome_cistrome	2.75e-11	0.260352	18	1863	2592	1690	2592	2050	141	36670	74779	cistrome_cistrome VCaP AR	VCaP	prostate	AR	No treatment	NA	Human_VCaP_AR_No-treatment_Chinnaiyan.bed	2976	1	1
NeuHrn.specific.peaks	1	cistrome_cistrome	2.58e-11	0.320711	28	1864	2357	1523	2357	1910	178	36660	74742	cistrome_cistrome 22RV1 AR	22RV1	prostate	AR	No treatment	NA	Human_22RV1_AR_No-treatment_Chinnaiyan.bed	3802	1	1
NeuHrn.specific.peaks	307	codex	2.58e-11	0.433563	60	1865	1799	1267	1865	1640	282	36628	74638	CD34+ Umbilical Cord Blood (UCB) were differentiated into megakaryocytes for 10	Megakaryocyte	NA	GATA1	NA	GSE24674	GSM607949_GATA1.bed	1867	1	1
NeuHrn.specific.peaks	2726	sheffield_dnase	2.46e-11	0.360876	37	1866	2169	1434	2169	1820	209	36651	74711	Hematopoietic	NA	NA	NA	NA	NA	66.bed	6286	1	1
NeuHrn.specific.peaks	1082	encode_tfbs	2.27e-11	0.891162	5262	1867	614	68	1867	850	11850	31426	63070	ChIP MCF-7 CTCF	MCF-7	NA	CTCF	serum_stimulated_media	NA	wgEncodeAwgTfbsUtaMcf7CtcfSerumstimUniPk.narrowPeak	58608	1	1
NeuHrn.specific.peaks	62	cistrome_cistrome	2.26e-11	0.736169	587	1868	899	698	1868	1160	1619	36101	73301	cistrome_cistrome MCF-7 FoxA1	MCF-7	breast	FoxA1	E2(45min-3hr)	NA	Human_MCF-7_FoxA1_E2-45min-3hr_Liu.bed	16924	1	1
NeuHrn.specific.peaks	2020	sheffield_dnase	2.15e-11	0.303411	25	1869	2426	1568	2426	1950	168	36663	74752	Epithelial;Hematopoietic;Colon;Cervix;Liver;Mammary	NA	NA	NA	NA	NA	2024.bed	307	1	1
NeuHrn.specific.peaks	2121	sheffield_dnase	1.71e-11	0.470127	78	1870	1641	1203	1870	1570	338	36610	74582	sheffield_dnase	NA	NA	NA	NA	NA	2159.bed	11942	1	1
NeuHrn.specific.peaks	124	cistrome_cistrome	1.53e-11	0.317139	28	1871	2367	1523	2367	1920	180	36660	74740	cistrome_cistrome UPR9 cells RARA	UPR9 cells	hematopoietic stem cell	RARA	No treatment	NA	Human_UPR9-cells_RARA_No-treatment_Stunnenberg.bed	1818	1	1
NeuHrn.specific.peaks	1083	encode_tfbs	1.32e-11	0.886615	4873	1872	620	111	1872	868	11036	31815	63884	ChIP MCF-7 CTCF	MCF-7	NA	CTCF	serum_starved_media	NA	wgEncodeAwgTfbsUtaMcf7CtcfSerumstvdUniPk.narrowPeak	54343	1	1
NeuHrn.specific.peaks	529	encode_tfbs	1.1e-11	0.729351	569	1873	919	711	1873	1170	1584	36119	73336	ChIP ECC-1 ERalpha_a	ECC-1	NA	ERalpha_a	Estradiol_10nM	NA	wgEncodeAwgTfbsHaibEcc1EralphaaV0416102Est10nm1hUniPk.narrowPeak	16091	1	1
NeuHrn.specific.peaks	2036	sheffield_dnase	1.07e-11	0.402841	51	1874	1950	1326	1950	1720	258	36637	74662	Fibroblast;Epithelial;Muscle;Skin	NA	NA	NA	NA	NA	2049.bed	3340	1	1
NeuHrn.specific.peaks	102	cistrome_cistrome	7.62e-12	0.344658	35	1875	2242	1450	2242	1860	207	36653	74713	cistrome_cistrome NB4 cells PML	NB4 cells	hematopoietic stem cell	PML	ATRA(24hr)	NA	Human_NB4-cells_PML_ATRA-24hr_Stunnenberg.bed	4179	1	1
NeuHrn.specific.peaks	832	encode_tfbs	4.32e-12	0.515901	113	1876	1443	1109	1876	1480	446	36575	74474	ChIP HeLa-S3 Brg1	HeLa-S3	NA	Brg1	None	NA	wgEncodeAwgTfbsSydhHelas3Brg1IggmusUniPk.narrowPeak	1357	1	1
NeuHrn.specific.peaks	1842	sheffield_dnase	4e-12	0.430341	64	1877	1811	1251	1877	1650	303	36624	74617	Cervix	NA	NA	NA	NA	NA	1777.bed	6756	1	1
NeuHrn.specific.peaks	304	codex	3.95e-12	0.716571	529	1878	968	732	1878	1190	1499	36159	73421	codex T-Cell TAL1	T-Cell	NA	TAL1	NA	GSE59657	GSM1519646_TAL1.bed	18234	1	1
NeuHrn.specific.peaks	2136	sheffield_dnase	3.64e-12	0.312795	29	1879	2389	1512	2389	1930	189	36659	74731	Epithelial;Fibroblast;Muscle;Brain;Hematopoietic;Skin;Stem;Endothelial;Colon;Cer	NA	NA	NA	NA	NA	2180.bed	307	1	1
NeuHrn.specific.peaks	1057	encode_tfbs	2.94e-12	0.879356	4492	1880	626	153	1880	886	10259	32196	64661	ChIP GM12891 CTCF	GM12891	NA	CTCF	None	NA	wgEncodeAwgTfbsUtaGm12891CtcfUniPk.narrowPeak	42632	1	1
NeuHrn.specific.peaks	1565	sheffield_dnase	2.16e-12	0.27748	23	1881	2535	1598	2535	2000	169	36665	74751	Epithelial;Fibroblast;Muscle;Brain;Hematopoietic;Primitive;Skin;Stem;Endothelial	NA	NA	NA	NA	NA	147.bed	216	1	1
NeuHrn.specific.peaks	2695	sheffield_dnase	2.03e-12	0.299144	27	1882	2441	1541	2441	1950	184	36661	74736	Muscle;Fibroblast	NA	NA	NA	NA	NA	620.bed	493	1	1
NeuHrn.specific.peaks	393	codex	1.48e-12	0.235777	17	1883	2679	1710	2679	2090	147	36671	74773	Proerythroblasts were derived from CD34+ adult bone marrow cells isolated from h	Erythroblast	NA	POLR2A	NA	GSE36985	GSM908069_PolII.bed	235	1	1
NeuHrn.specific.peaks	2140	sheffield_dnase	1.31e-12	0.587265	196	1884	1246	987	1884	1370	679	36492	74241	sheffield_dnase	NA	NA	NA	NA	NA	2186.bed	45797	1	1
NeuHrn.specific.peaks	2510	sheffield_dnase	1.31e-12	0.268598	22	1885	2572	1618	2572	2020	167	36666	74753	Epithelial;Fibroblast;Muscle;Brain;Hematopoietic;Primitive;Skin;Stem;Endothelial	NA	NA	NA	NA	NA	395.bed	258	1	1
NeuHrn.specific.peaks	161	cistrome_epigenome	1.01e-12	0.863647	3467	1886	650	207	1886	914	8077	33221	66843	cistrome_epigenome LnCaP H3K4me1	LnCaP	prostate	H3K4me1	regular medium	NA	Human_LnCaP_H3K4me1_regular-medium_Chinnaiyan.bed	69585	1	1
NeuHrn.specific.peaks	2158	sheffield_dnase	8.44e-13	0.415493	62	1887	1865	1260	1887	1670	304	36626	74616	Skin;Epithelial	NA	NA	NA	NA	NA	2207.bed	7596	1	1
NeuHrn.specific.peaks	2488	sheffield_dnase	7.91e-13	0.224971	16	1888	2717	1732	2717	2110	145	36672	74775	Hematopoietic specific	NA	NA	NA	NA	NA	371.bed	213	1	1
NeuHrn.specific.peaks	1379	sheffield_dnase	5.73e-13	0.400447	57	1889	1959	1289	1959	1710	290	36631	74630	Brain;Hematopoietic;Primitive;Stem;Fibroblast;Colon;Liver;Epithelial;Endothelial	NA	NA	NA	NA	NA	1265.bed	384	1	1
NeuHrn.specific.peaks	2270	sheffield_dnase	5.14e-13	0.107355	5	1890	2907	2198	2907	2330	95	36683	74825	Epithelial;Brain;Hematopoietic;Skin;Colon;Cervix;Liver;Endothelial;Fibroblast;Pr	NA	NA	NA	NA	NA	2342.bed	134	1	1
NeuHrn.specific.peaks	132	cistrome_cistrome	4.89e-13	0.34688	40	1891	2233	1409	2233	1840	235	36648	74685	cistrome_cistrome VCaP ERG+AR	VCaP	prostate	ERG+AR	regular medium	NA	Human_VCaP_ERG+AR_regular-medium_Chinnaiyan.bed	2430	1	1
NeuHrn.specific.peaks	982	encode_tfbs	4.88e-13	0.179446	11	1892	2807	1863	2807	2190	125	36677	74795	ChIP K562 Pol3	K562	NA	Pol3	None	NA	wgEncodeAwgTfbsSydhK562Pol3UniPk.narrowPeak	207	1	1
NeuHrn.specific.peaks	927	encode_tfbs	4.14e-13	0.188221	12	1893	2784	1833	2784	2170	130	36676	74790	ChIP K562 BRF1	K562	NA	BRF1	None	NA	wgEncodeAwgTfbsSydhK562Brf1UniPk.narrowPeak	221	1	1
NeuHrn.specific.peaks	420	encode_segmentation	3.34e-13	0.880702	5149	1894	625	76	1894	865	11716	31539	63204	CTCF Segments	H1hesc	NA	NA	NA	ENCODE segmentation	H1hesc_CTCF.bed	96433	1	1
NeuHrn.specific.peaks	2815	sheffield_dnase	2.65e-13	0.39043	55	1895	2010	1301	2010	1740	287	36633	74633	PANC-1 specific	NA	NA	NA	NA	NA	773.bed	2004	1	1
NeuHrn.specific.peaks	1518	sheffield_dnase	2.55e-13	0.176616	11	1896	2811	1863	2811	2190	127	36677	74793	Ubiquitous	NA	NA	NA	NA	NA	142.bed	191	1	1
NeuHrn.specific.peaks	1925	sheffield_dnase	2.42e-13	0.442502	78	1897	1753	1203	1897	1620	359	36610	74561	Weak	NA	NA	NA	NA	NA	1888.bed	14037	1	1
NeuHrn.specific.peaks	128	cistrome_cistrome	2.34e-13	0.43435	74	1898	1794	1223	1898	1640	347	36614	74573	cistrome_cistrome VCaP AR	VCaP	prostate	AR	EtOH(16hr)	NA	Human_VCaP_AR_EtOH-16hr_Chinnaiyan.bed	3613	1	1
NeuHrn.specific.peaks	2970	sheffield_dnase	2.26e-13	0.264916	23	1899	2583	1598	2583	2030	177	36665	74743	Epithelial;Brain;Hematopoietic;Primitive;Stem;Fibroblast;Colon;Cervix;Liver;Endo	NA	NA	NA	NA	NA	969.bed	219	1	1
NeuHrn.specific.peaks	925	encode_tfbs	2.14e-13	0.270315	24	1900	2565	1580	2565	2020	181	36664	74739	ChIP K562 BDP1	K562	NA	BDP1	None	NA	wgEncodeAwgTfbsSydhK562Bdp1UniPk.narrowPeak	570	1	1
NeuHrn.specific.peaks	2169	sheffield_dnase	1.62e-13	0.268827	24	1901	2571	1580	2571	2020	182	36664	74738	Epithelial;Fibroblast;Muscle;Brain;Hematopoietic;Skin;Stem;Endothelial;Colon;Cer	NA	NA	NA	NA	NA	2222.bed	278	1	1
NeuHrn.specific.peaks	414	encode_segmentation	1.61e-13	0.836347	2390	1902	685	272	1902	953	5762	34298	69158	Enhancers Segments	GM12878	NA	NA	NA	ENCODE segmentation	Gm12878_E.bed	51760	1	1
NeuHrn.specific.peaks	1941	sheffield_dnase	1.48e-13	0.514824	129	1903	1446	1079	1903	1480	510	36559	74410	sheffield_dnase	NA	NA	NA	NA	NA	1909.bed	29989	1	1
NeuHrn.specific.peaks	131	cistrome_cistrome	1.45e-13	0.316405	34	1904	2368	1459	2368	1910	219	36654	74701	cistrome_cistrome VCaP AR	VCaP	prostate	AR	siERG	NA	Human_VCaP_AR_siERG_Chinnaiyan.bed	5586	1	1
NeuHrn.specific.peaks	352	codex	1.32e-13	0.753821	875	1905	851	581	1905	1110	2352	35813	72568	K562 erythrocytic leukaemia cells (ATCC CCL-243) were grown according to standar	Erythrocytic leukaemia cells	NA	HDAC2	NA	GSE32509	GSM830995_HDAC2.bed	5605	1	1
NeuHrn.specific.peaks	995	encode_tfbs	1.08e-13	0.448965	84	1906	1732	1186	1906	1610	381	36604	74539	ChIP K562 STAT2	K562	NA	STAT2	IFNa6h	NA	wgEncodeAwgTfbsSydhK562Stat2Ifna6hUniPk.narrowPeak	1923	1	1
NeuHrn.specific.peaks	510	encode_tfbs	1.01e-13	0.296823	30	1907	2450	1499	2450	1950	206	36658	74714	ChIP A549 GR	A549	NA	GR	DEX_500pM	NA	wgEncodeAwgTfbsHaibA549GrPcr1xDex500pmUniPk.narrowPeak	1009	1	1
NeuHrn.specific.peaks	374	codex	4.82e-14	0.516351	136	1908	1442	1065	1908	1470	536	36552	74384	K562 erythrocytic leukaemia cells (ATCC CCL-243) were grown according to standar	Embryonic Stem Cell	NA	EP300	NA	GSE32509	GSM831036_EP300.bed	2276	1	1
NeuHrn.specific.peaks	1508	sheffield_dnase	4.34e-14	0.305691	33	1909	2420	1469	2420	1930	220	36655	74700	Epithelial;Fibroblast;Muscle;Brain;Hematopoietic;Primitive;Skin;Stem;Endothelial	NA	NA	NA	NA	NA	141.bed	271	1	1
NeuHrn.specific.peaks	1176	sheffield_dnase	3.74e-14	0.466157	98	1910	1657	1139	1910	1570	428	36590	74492	Weak HA-sp specific	NA	NA	NA	NA	NA	1033.bed	14407	1	1
NeuHrn.specific.peaks	2956	sheffield_dnase	3.3e-14	0.276551	27	1911	2537	1541	2537	2000	199	36661	74721	Stem plus others	NA	NA	NA	NA	NA	95.bed	243	1	1
NeuHrn.specific.peaks	338	codex	3.18e-14	0.624469	299	1912	1167	881	1912	1320	973	36389	73947	Kasumi-1 (AML FAB M2) without t(8;21) translocation derived from the DSMZ.	Acute Myeloid Leukemia	NA	RUNX1T1	NA	GSE29225	GSM722705_RUNX1T1.bed	5124	1	1
NeuHrn.specific.peaks	56	cistrome_cistrome	3.16e-14	0.61482	278	1913	1184	900	1913	1330	919	36410	74001	cistrome_cistrome MCF-7 ESR1	MCF-7	breast	ESR1	Fulv	NA	Human_MCF-7_ESR1_Fulv_Stunnenberg.bed	7031	1	1
NeuHrn.specific.peaks	2083	sheffield_dnase	3.1e-14	0.463566	97	1914	1669	1143	1914	1580	426	36591	74494	Muscle	NA	NA	NA	NA	NA	2107.bed	2151	1	1
NeuHrn.specific.peaks	9	cistrome_cistrome	2.75e-14	0.380246	56	1915	2052	1297	2052	1750	300	36632	74620	cistrome_cistrome APL164 cells RXR	APL164 cells	hematopoietic stem cell	RXR	No treatment	NA	Human_APL164-cells_RXR_No-treatment_Stunnenberg.bed	6490	1	1
NeuHrn.specific.peaks	532	encode_tfbs	2.57e-14	0.646315	357	1916	1122	841	1916	1290	1122	36331	73798	ChIP ECC-1 GR	ECC-1	NA	GR	DEX_100nM	NA	wgEncodeAwgTfbsHaibEcc1GrV0416102Dex100nmUniPk.narrowPeak	9255	1	1
NeuHrn.specific.peaks	1025	encode_tfbs	2.56e-14	0.603246	257	1917	1214	919	1917	1350	866	36431	74054	ChIP MCF-7 GATA3_(SC-269)	MCF-7	NA	GATA3_(SC-269)	None	NA	wgEncodeAwgTfbsSydhMcf7Gata3sc269UcdUniPk.narrowPeak	12077	1	1
NeuHrn.specific.peaks	985	encode_tfbs	2.43e-14	0.374159	54	1918	2077	1310	2077	1770	294	36634	74626	ChIP K562 RPC155	K562	NA	RPC155	None	NA	wgEncodeAwgTfbsSydhK562Rpc155UniPk.narrowPeak	1310	1	1
NeuHrn.specific.peaks	108	cistrome_cistrome	2.25e-14	0.767182	1078	1919	802	512	1919	1080	2844	35610	72076	cistrome_cistrome NB4 cells RARA	NB4 cells	hematopoietic stem cell	RARA	No treatment(Antibody RAR _A704)	NA	Human_NB4-cells_RARA_No-treatment-Antibody-RAR-_A704_Stunnenberg.bed	13879	1	1
NeuHrn.specific.peaks	929	encode_tfbs	2.23e-14	0.477912	108	1920	1604	1124	1920	1550	460	36580	74460	ChIP K562 Brg1	K562	NA	Brg1	None	NA	wgEncodeAwgTfbsSydhK562Brg1IggmusUniPk.narrowPeak	2463	1	1
NeuHrn.specific.peaks	764	encode_tfbs	1.94e-14	0.184053	13	1921	2799	1802	2799	2170	144	36675	74776	ChIP GM12878 Pol3	GM12878	NA	Pol3	None	NA	wgEncodeAwgTfbsSydhGm12878Pol3UniPk.narrowPeak	211	1	1
NeuHrn.specific.peaks	3	cistrome_cistrome	1.79e-14	0.818929	2030	1922	705	312	1922	980	5001	34658	69919	cistrome_cistrome A594 cells NR3C1	A594 cells	lung	NR3C1	EtOH(1hr)	NA	Human_A594--cells_NR3C1_EtOH-1hr_Myers.bed	9793	1	1
NeuHrn.specific.peaks	779	encode_tfbs	1.76e-14	0.278384	28	1923	2534	1523	2534	1990	205	36660	74715	ChIP GM12878 ZZZ3	GM12878	NA	ZZZ3	None	NA	wgEncodeAwgTfbsSydhGm12878Zzz3UniPk.narrowPeak	713	1	1
NeuHrn.specific.peaks	1256	sheffield_dnase	1.46e-14	0.206429	16	1924	2749	1732	2749	2140	158	36672	74762	Epithelial;Brain;Hematopoietic;Colon;Cervix;Liver;Endothelial;Primitive;Prostate	NA	NA	NA	NA	NA	1124.bed	263	1	1
NeuHrn.specific.peaks	450	encode_segmentation	1.27e-14	0.589319	238	1925	1244	940	1925	1370	821	36450	74099	Promoter Flank Segments	K562	NA	NA	NA	ENCODE segmentation	K562_PF.bed	8224	1	1
NeuHrn.specific.peaks	2054	sheffield_dnase	1.13e-14	0.459676	98	1926	1687	1139	1926	1580	434	36590	74486	Hematopoietic	NA	NA	NA	NA	NA	2072.bed	10488	1	1
NeuHrn.specific.peaks	412	codex	1.08e-14	0.613907	287	1927	1188	892	1927	1340	950	36401	73970	codex Embryonic Stem Cell TP53	Embryonic Stem Cell	NA	TP53	NA	GSE39912	GSM981237_TP53.bed	3420	1	1
NeuHrn.specific.peaks	119	cistrome_cistrome	9.16e-15	0.595603	252	1928	1233	928	1928	1360	860	36436	74060	cistrome_cistrome T47D PGR	T47D	breast	PGR	E2(45min)	NA	Human_T47D_PGR_E2-45min_Brown.bed	5404	1	1
NeuHrn.specific.peaks	98	cistrome_cistrome	8.68e-15	0.284369	30	1929	2515	1499	2515	1980	215	36658	74705	cistrome_cistrome MDA-MB-231 Cells ESR1, DBDmut	MDA-MB-231 Cells	breast	ESR1, DBDmut	E2(45min)	NA	Human_MDA-MB-231-Cells_ESR1,-DBDmut_E2-45min_Katzenellenbogen.bed	2332	1	1
NeuHrn.specific.peaks	184	cistrome_epigenome	8e-15	0.882982	6450	1930	622	32	1930	861	14577	30238	60343	cistrome_epigenome MCF-7 H3K4me3	MCF-7	breast	H3K4me3	E2(3hr)	NA	Human_MCF-7_H3K4me3_E2-3hr_Liu.bed	46616	1	1
NeuHrn.specific.peaks	2532	sheffield_dnase	8e-15	0.288472	31	1930	2502	1489	2502	1970	219	36657	74701	Hematopoietic;Colon;Liver;Epithelial;Endothelial;Prostate;Mammary;Skin;Brain;Fib	NA	NA	NA	NA	NA	420.bed	285	1	1
NeuHrn.specific.peaks	1394	sheffield_dnase	7.96e-15	0.370963	55	1932	2119	1301	2119	1780	302	36633	74618	Epithelial;Fibroblast;Muscle;Skin;Brain;Endothelial;Colon;Cervix;Primitive;Bone	NA	NA	NA	NA	NA	1291.bed	671	1	1
NeuHrn.specific.peaks	734	encode_tfbs	7.47e-15	0.482789	116	1933	1580	1104	1933	1540	489	36572	74431	ChIP A549 Pol2(phosphoS2)	A549	NA	Pol2(phosphoS2)	None	NA	wgEncodeAwgTfbsSydhA549Pol2s2IggrabUniPk.narrowPeak	3454	1	1
NeuHrn.specific.peaks	2142	sheffield_dnase	6.08e-15	0.343267	46	1934	2246	1357	2246	1850	273	36642	74647	Hematopoietic;Liver;Epithelial;Mammary;Brain	NA	NA	NA	NA	NA	2191.bed	418	1	1
NeuHrn.specific.peaks	139	cistrome_cistrome	5.59e-15	0.504963	136	1935	1513	1065	1935	1500	548	36552	74372	cistrome_cistrome abl AR	abl	prostate	AR	DHT(4hr)	NA	Human_abl_AR_DHT-4hr_Brown.bed	5312	1	1
NeuHrn.specific.peaks	49	cistrome_cistrome	5.3e-15	0.812994	1961	1936	733	327	1936	999	4866	34727	70054	cistrome_cistrome MCF-7 ESR1	MCF-7	breast	ESR1	E2(45min)	NA	Human_MCF-7_ESR1_E2-45min_Odom.bed	75236	1	1
NeuHrn.specific.peaks	1988	sheffield_dnase	4.24e-15	0.107331	6	1937	2908	2100	2908	2320	114	36682	74806	Epithelial;Fibroblast;Muscle;Brain;Hematopoietic;Primitive;Skin;Stem;Endothelial	NA	NA	NA	NA	NA	1978.bed	150	1	1
NeuHrn.specific.peaks	334	codex	4e-15	0.519688	152	1938	1432	1047	1938	1470	595	36536	74325	Mobilised CD34+ cells isolated from the healthly peripheral blood were expanded	Hematopoietic Stem and Progenitor Cells	NA	TCF7L2	NA	GSE29194	GSM722400_TCF7L2.bed	9717	1	1
NeuHrn.specific.peaks	828	encode_tfbs	4e-15	0.239821	22	1938	2673	1618	2673	2080	187	36666	74733	ChIP HeLa-S3 BDP1	HeLa-S3	NA	BDP1	None	NA	wgEncodeAwgTfbsSydhHelas3Bdp1UniPk.narrowPeak	508	1	1
NeuHrn.specific.peaks	1795	sheffield_dnase	3.38e-15	0.453371	98	1940	1723	1139	1940	1600	440	36590	74480	HeLa	NA	NA	NA	NA	NA	1724.bed	14267	1	1
NeuHrn.specific.peaks	1420	sheffield_dnase	2.99e-15	0.238543	22	1941	2675	1618	2675	2080	188	36666	74732	Epithelial;Fibroblast;Muscle;Brain;Hematopoietic;Primitive;Skin;Stem;Endothelial	NA	NA	NA	NA	NA	132.bed	219	1	1
NeuHrn.specific.peaks	2728	sheffield_dnase	2.89e-15	0.279163	30	1942	2530	1499	2530	1990	219	36658	74701	Epithelial;Hematopoietic;Brain;Colon;Cervix;Primitive	NA	NA	NA	NA	NA	661.bed	326	1	1
NeuHrn.specific.peaks	368	codex	2.65e-15	0.435885	88	1943	1789	1173	1943	1640	411	36600	74509	K562 erythrocytic leukaemia cells (ATCC CCL-243) were grown according to standar	Erythrocytic leukaemia cells	NA	SIRT6	NA	GSE32509	GSM831020_SIRT6.bed	1838	1	1
NeuHrn.specific.peaks	109	cistrome_cistrome	2.27e-15	0.0926981	5	1944	2922	2198	2922	2350	110	36683	74810	cistrome_cistrome NB4 cells RXR	NB4 cells	hematopoietic stem cell	RXR	ATRA(24hr)	NA	Human_NB4-cells_RXR_ATRA-24hr_Stunnenberg.bed	4498	1	1
NeuHrn.specific.peaks	1934	sheffield_dnase	2.12e-15	0.377148	60	1945	2063	1267	2063	1760	324	36628	74596	Epithelial	NA	NA	NA	NA	NA	1897.bed	6449	1	1
NeuHrn.specific.peaks	1891	sheffield_dnase	1.21e-15	0.440244	93	1946	1762	1158	1946	1620	430	36595	74490	WI-38 and Colo829	NA	NA	NA	NA	NA	1835.bed	8561	1	1
NeuHrn.specific.peaks	956	encode_tfbs	9.64e-16	0.43585	91	1947	1790	1165	1947	1630	425	36597	74495	ChIP K562 Ini1	K562	NA	Ini1	None	NA	wgEncodeAwgTfbsSydhK562Ini1IggmusUniPk.narrowPeak	1942	1	1
NeuHrn.specific.peaks	1969	sheffield_dnase	8.68e-16	0.487847	129	1948	1564	1079	1948	1530	538	36559	74382	Epithelial;Skin;Colon;Cervix;Hematopoietic;Muscle	NA	NA	NA	NA	NA	1952.bed	1719	1	1
NeuHrn.specific.peaks	1963	sheffield_dnase	8.68e-16	0.40612	75	1948	1940	1221	1948	1700	376	36613	74544	Weak Muscle	NA	NA	NA	NA	NA	1942.bed	9084	1	1
NeuHrn.specific.peaks	2143	sheffield_dnase	3.86e-16	0.270495	30	1950	2564	1499	2564	2000	226	36658	74694	Primitive;Hematopoietic;Stem;Colon;Liver;Epithelial;Endothelial;Prostate;Mammary	NA	NA	NA	NA	NA	2192.bed	276	1	1
NeuHrn.specific.peaks	2034	sheffield_dnase	2.89e-16	0.376643	64	1951	2067	1251	2067	1760	346	36624	74574	sheffield_dnase	NA	NA	NA	NA	NA	2042.bed	5638	1	1
NeuHrn.specific.peaks	441	encode_segmentation	1.93e-16	0.856137	4269	1952	655	174	1952	927	9987	32419	64933	CTCF Segments	Huvec	NA	NA	NA	ENCODE segmentation	Huvec_CTCF.bed	56516	1	1
NeuHrn.specific.peaks	1144	sheffield_dnase	1.93e-16	0.704184	685	1952	999	654	1952	1200	1971	36003	72949	Stem cell specific (weak)	NA	NA	NA	NA	NA	10.bed	63200	1	1
NeuHrn.specific.peaks	364	codex	1.45e-16	0.571501	243	1954	1306	939	1954	1400	864	36445	74056	K562 erythrocytic leukaemia cells (ATCC CCL-243) were grown according to standar	Erythrocytic leukaemia cells	NA	REST	NA	GSE32509	GSM831015_REST.bed	5610	1	1
NeuHrn.specific.peaks	1971	sheffield_dnase	9.64e-17	0.500111	150	1955	1521	1050	1955	1510	610	36538	74310	Weak HCF	NA	NA	NA	NA	NA	1955.bed	12534	1	1
NeuHrn.specific.peaks	594	encode_tfbs	9.64e-17	0.483292	134	1955	1578	1069	1955	1530	564	36554	74356	ChIP H1-hESC FOSL1_(SC-183)	H1-hESC	NA	FOSL1_(SC-183)	None	NA	wgEncodeAwgTfbsHaibH1hescFosl1sc183V0416102UniPk.narrowPeak	1113	1	1
NeuHrn.specific.peaks	2441	sheffield_dnase	9.64e-17	0.311096	42	1955	2394	1393	2394	1910	275	36646	74645	Brain;Hematopoietic;Stem;Colon;Cervix;Liver;Epithelial;Endothelial;Primitive;Pro	NA	NA	NA	NA	NA	315.bed	328	1	1
NeuHrn.specific.peaks	195	cistrome_epigenome	4.82e-17	0.753966	1162	1958	850	482	1958	1100	3115	35526	71805	cistrome_epigenome NB4 cells H3K27me3	NB4 cells	hematopoietic stem cell	H3K27me3	ATRA(24hr)	NA	Human_NB4-cells_H3K27me3_ATRA-24hr_Stunnenberg.bed	43206	1	1
NeuHrn.specific.peaks	273	codex	4.82e-17	0.62923	386	1958	1151	823	1958	1310	1245	36302	73675	T cell Lymphoblastic Lymphoma cell line carrying t(7;9) translocation (TCRB-NOTC	Lymphoma cell	NA	GABPA	NA	GSE51800	GSM1252930_GABPA.bed	14021	1	1
NeuHrn.specific.peaks	1595	sheffield_dnase	4.82e-17	0.515125	170	1958	1445	1025	1958	1480	671	36518	74249	Hematopoietic	NA	NA	NA	NA	NA	15.bed	29117	1	1
NeuHrn.specific.peaks	2086	sheffield_dnase	4.82e-17	0.482935	137	1958	1579	1064	1958	1530	577	36551	74343	Jurkat	NA	NA	NA	NA	NA	2110.bed	28735	1	1
NeuHrn.specific.peaks	2403	sheffield_dnase	4.82e-17	0.301774	40	1958	2435	1409	2435	1930	270	36648	74650	SK-N-SH_RA specific	NA	NA	NA	NA	NA	266.bed	372	1	1
NeuHrn.specific.peaks	213	cistrome_epigenome	0	0.840742	6742	1963	680	28	1963	890	15825	29946	59095	cistrome_epigenome VCaP H3K4me2	VCaP	prostate	H3K4me2	regular medium	NA	Human_VCaP_H3K4me2_regular-medium_Chinnaiyan.bed	50201	1	1
NeuHrn.specific.peaks	222	cistrome_epigenome	0	0.835109	5768	1963	688	42	1963	898	13680	30920	61240	cistrome_epigenome metastatic prostate cancer tissue H3K4me3	metastatic prostate cancer tissue	prostate	H3K4me3	No treatment	NA	Human_metastatic-prostate-cancer-tissue_H3K4me3_No-treatment_Chinnaiyan.bed	29141	1	1
NeuHrn.specific.peaks	187	cistrome_epigenome	0	0.830925	5764	1963	691	43	1963	899	13727	30924	61193	cistrome_epigenome MCF-7 H3K9ac	MCF-7	breast	H3K9ac	E2(3hr)	NA	Human_MCF-7_H3K9ac_E2-3hr_Liu.bed	42367	1	1
NeuHrn.specific.peaks	1051	encode_tfbs	0	0.847299	5153	1963	668	75	1963	902	12113	31535	62807	ChIP Fibrobl CTCF	Fibrobl	NA	CTCF	None	NA	wgEncodeAwgTfbsUtaFibroblCtcfUniPk.narrowPeak	45978	1	1
NeuHrn.specific.peaks	1049	encode_tfbs	0	0.837526	5360	1963	684	63	1963	903	12709	31328	62211	ChIP A549 CTCF	A549	NA	CTCF	None	NA	wgEncodeAwgTfbsUtaA549CtcfUniPk.narrowPeak	55351	1	1
NeuHrn.specific.peaks	5	cistrome_cistrome	0	0.82131	5463	1963	701	55	1963	906	13157	31225	61763	cistrome_cistrome A594 cells PolII	A594 cells	lung	PolII	EtOH(1hr)	NA	Human_A594--cells_PolII_EtOH-1hr_Myers.bed	30955	1	1
NeuHrn.specific.peaks	423	encode_segmentation	0	0.792812	23286	1963	756	7	1963	909	51446	13402	23474	Repressed Segments	H1hesc	NA	NA	NA	ENCODE segmentation	H1hesc_R.bed	543759	1	1
NeuHrn.specific.peaks	21	cistrome_cistrome	0	0.811483	6304	1963	734	33	1963	910	15255	30384	59665	cistrome_cistrome HepG2 liver cells CTCF	HepG2 liver cells	liver	CTCF	No treatment	NA	Human_HepG2-liver-cells_CTCF_No-treatment_Odom.bed	73607	1	1
NeuHrn.specific.peaks	604	encode_tfbs	0	0.801905	5890	1963	745	39	1963	916	14427	30798	60493	ChIP H1-hESC Rad21	H1-hESC	NA	Rad21	None	NA	wgEncodeAwgTfbsHaibH1hescRad21V0416102UniPk.narrowPeak	75680	1	1
NeuHrn.specific.peaks	193	cistrome_epigenome	0	0.803362	5680	1963	744	46	1963	918	13911	31008	61009	cistrome_epigenome MR4 cells H3K9K14ac	MR4 cells	hematopoietic stem cell	H3K9K14ac	ATRA(24hr)	NA	Human_MR4-cells_H3K9K14ac_ATRA-24hr_Stunnenberg.bed	65073	1	1
NeuHrn.specific.peaks	186	cistrome_epigenome	0	0.81312	5340	1963	732	65	1963	920	12977	31348	61943	cistrome_epigenome MCF-7 H3K9ac	MCF-7	breast	H3K9ac	DMSO(3hr)	NA	Human_MCF-7_H3K9ac_DMSO-3hr_Liu.bed	37717	1	1
NeuHrn.specific.peaks	1089	encode_tfbs	0	0.815683	5230	1963	729	69	1963	920	12685	31458	62235	ChIP NHEK CTCF	NHEK	NA	CTCF	None	NA	wgEncodeAwgTfbsUtaNhekCtcfUniPk.narrowPeak	53797	1	1
NeuHrn.specific.peaks	1059	encode_tfbs	0	0.821023	4978	1963	704	96	1963	921	12026	31710	62894	ChIP GM19238 CTCF	GM19238	NA	CTCF	None	NA	wgEncodeAwgTfbsUtaGm19238CtcfUniPk.narrowPeak	49938	1	1
NeuHrn.specific.peaks	592	encode_tfbs	0	0.814456	5106	1963	730	79	1963	924	12409	31582	62511	ChIP H1-hESC CTCF_(SC-5916)	H1-hESC	NA	CTCF_(SC-5916)	None	NA	wgEncodeAwgTfbsHaibH1hescCtcfsc5916V0416102UniPk.narrowPeak	54111	1	1
NeuHrn.specific.peaks	39	cistrome_cistrome	0	0.778517	5953	1963	781	37	1963	927	14926	30735	59994	cistrome_cistrome MCF-7 CTCF	MCF-7	breast	CTCF	E2(45min)	NA	Human_MCF-7_CTCF_E2-45min_Hurtado.bed	64017	1	1
NeuHrn.specific.peaks	427	encode_segmentation	0	0.839427	4648	1963	681	138	1963	927	11040	32040	63880	CTCF Segments	HeLa-S3	NA	NA	NA	ENCODE segmentation	Helas3_CTCF.bed	78385	1	1
NeuHrn.specific.peaks	448	encode_segmentation	0	0.848896	4493	1963	666	151	1963	927	10578	32195	64342	CTCF Segments	K562	NA	NA	NA	ENCODE segmentation	K562_CTCF.bed	70842	1	1
NeuHrn.specific.peaks	460	encode_tfbs	0	0.787251	5449	1963	765	57	1963	928	13589	31239	61331	ChIP H1-hESC CTCF	H1-hESC	NA	CTCF	None	NA	wgEncodeAwgTfbsBroadH1hescCtcfUniPk.narrowPeak	66551	1	1
NeuHrn.specific.peaks	41	cistrome_cistrome	0	0.784642	5459	1963	772	56	1963	930	13650	31229	61270	cistrome_cistrome MCF-7 CTCF	MCF-7	breast	CTCF	No treatment	NA	Human_MCF-7_CTCF_No-treatment_Hurtado.bed	56378	1	1
NeuHrn.specific.peaks	194	cistrome_epigenome	0	0.78016	5559	1963	779	48	1963	930	13955	31129	60965	cistrome_epigenome MR4 cells H3K9me3	MR4 cells	hematopoietic stem cell	H3K9me3	No treatment	NA	Human_MR4-cells_H3K9me3_No-treatment_Stunnenberg.bed	65649	1	1
NeuHrn.specific.peaks	434	encode_segmentation	0	0.845759	4449	1963	670	162	1963	932	10510	32239	64410	CTCF Segments	Hepg2	NA	NA	NA	ENCODE segmentation	Hepg2_CTCF.bed	72023	1	1
NeuHrn.specific.peaks	438	encode_segmentation	0	0.817264	4761	1963	706	127	1963	932	11561	31927	63359	Transcribed Segments	Hepg2	NA	NA	NA	ENCODE segmentation	Hepg2_T.bed	222291	1	1
NeuHrn.specific.peaks	214	cistrome_epigenome	0	0.795273	5084	1963	754	81	1963	933	12605	31604	62315	cistrome_epigenome VCaP H3K4me3	VCaP	prostate	H3K4me3	EtOH(16hr)	NA	Human_VCaP_H3K4me3_EtOH-16hr_Chinnaiyan.bed	22317	1	1
NeuHrn.specific.peaks	218	cistrome_epigenome	0	0.795273	5084	1963	754	81	1963	933	12605	31604	62315	cistrome_epigenome VCaP H3K9me3	VCaP	prostate	H3K9me3	R1881(16hr)	NA	Human_VCaP_H3K9me3_R1881-16hr_Chinnaiyan.bed	22317	1	1
NeuHrn.specific.peaks	42	cistrome_cistrome	0	0.765999	6141	1963	803	35	1963	934	15575	30547	59345	cistrome_cistrome MCF-7 CTCF	MCF-7	breast	CTCF	Tam(45min)	NA	Human_MCF-7_CTCF_Tam-45min_Hurtado.bed	65523	1	1
NeuHrn.specific.peaks	1090	encode_tfbs	0	0.805093	4925	1963	740	103	1963	935	12099	31763	62821	ChIP ProgFib CTCF	ProgFib	NA	CTCF	None	NA	wgEncodeAwgTfbsUtaProgfibCtcfUniPk.narrowPeak	43918	1	1
NeuHrn.specific.peaks	373	codex	0	0.829167	4457	1963	693	159	1963	938	10709	32231	64211	K562 erythrocytic leukaemia cells (ATCC CCL-243) were grown according to standar	Embryonic Stem Cell	NA	KDM4A	NA	GSE32509	GSM831035_KDM4A.bed	20642	1	1
NeuHrn.specific.peaks	413	encode_segmentation	0	0.824061	4483	1963	697	154	1963	938	10827	32205	64093	CTCF Segments	GM12878	NA	NA	NA	ENCODE segmentation	Gm12878_CTCF.bed	59190	1	1
NeuHrn.specific.peaks	445	encode_segmentation	0	0.758353	10712	1963	839	11	1963	938	26390	25976	48530	Transcribed Segments	Huvec	NA	NA	NA	ENCODE segmentation	Huvec_T.bed	1498149	1	1
NeuHrn.specific.peaks	1061	encode_tfbs	0	0.813745	4774	1963	731	123	1963	939	11634	31914	63286	ChIP GM19240 CTCF	GM19240	NA	CTCF	None	NA	wgEncodeAwgTfbsUtaGm19240CtcfUniPk.narrowPeak	46036	1	1
NeuHrn.specific.peaks	452	encode_segmentation	0	0.837976	4249	1963	682	175	1963	940	10128	32439	64792	Transcribed Segments	K562	NA	NA	NA	ENCODE segmentation	K562_T.bed	336262	1	1
NeuHrn.specific.peaks	1058	encode_tfbs	0	0.810565	4778	1963	736	122	1963	940	11682	31910	63238	ChIP GM12892 CTCF	GM12892	NA	CTCF	None	NA	wgEncodeAwgTfbsUtaGm12892CtcfUniPk.narrowPeak	48306	1	1
NeuHrn.specific.peaks	810	encode_tfbs	0	0.783898	5032	1963	774	86	1963	941	12631	31656	62289	ChIP H1-hESC Rad21	H1-hESC	NA	Rad21	None	NA	wgEncodeAwgTfbsSydhH1hescRad21IggrabUniPk.narrowPeak	55674	1	1
NeuHrn.specific.peaks	629	encode_tfbs	0	0.776333	5145	1963	790	77	1963	943	13008	31543	61912	ChIP HepG2 CTCF_(SC-5916)	HepG2	NA	CTCF_(SC-5916)	None	NA	wgEncodeAwgTfbsHaibHepg2Ctcfsc5916V0416101UniPk.narrowPeak	55778	1	1
NeuHrn.specific.peaks	1142	encode_tfbs	0	0.790537	4905	1963	760	105	1963	943	12237	31783	62683	ChIP WERI-Rb-1 CTCF	WERI-Rb-1	NA	CTCF	None	NA	wgEncodeAwgTfbsUwWerirb1CtcfUniPk.narrowPeak	50308	1	1
NeuHrn.specific.peaks	40	cistrome_cistrome	0	0.753714	6823	1963	852	26	1963	947	17427	29865	57493	cistrome_cistrome MCF-7 CTCF	MCF-7	breast	CTCF	E2(45min)	NA	Human_MCF-7_CTCF_E2-45min_Odom.bed	76387	1	1
NeuHrn.specific.peaks	216	cistrome_epigenome	0	0.76025	5539	1963	832	50	1963	948	14202	31149	60718	cistrome_epigenome VCaP H3K4me3	VCaP	prostate	H3K4me3	regular medium	NA	Human_VCaP_H3K4me3_regular-medium_Chinnaiyan.bed	31540	1	1
[truncated: 1,013 more rows]
