# Supplementary material for: Chromatin accessibility mapping of the striatum identifies tyrosine kinase FYN as a therapeutic target for heroin use disorder
Source: Nat Commun. 2020 Sep 14;11:4634. doi: 10.1038/s41467-020-18114-3 (PMC7490718; doi:10.1038/s41467-020-18114-3)
Supplement: Supplementary file 13 — Supplementary Data 10 [file 41467_2020_18114_MOESM13_ESM.xlsx]

## Sheet: Supplementary Table 9.txt
userSet	dbSet	collection	pValueLog	oddsRatio	support	rnkPV	rnkLO	rnkSup	maxRnk	meanRnk	b	c	d	description	cellType	tissue	antibody	treatment	dataSource	filename	size	pValue	adj.pValue
NeuCtrl.specific.peaks	423	encode_segmentation	Inf	3.28972	8585	1	11	1	11	4.33	50206	1322	25434	Repressed Segments	H1hesc	NA	NA	NA	ENCODE segmentation	H1hesc_R.bed	543759	0	0
NeuCtrl.specific.peaks	451	encode_segmentation	Inf	2.9202	8444	1	22	2	22	8.33	50227	1463	25413	Repressed Segments	K562	NA	NA	NA	ENCODE segmentation	K562_R.bed	459545	0	0
NeuCtrl.specific.peaks	437	encode_segmentation	Inf	2.82505	8316	1	23	4	23	9.33	49101	1591	26539	Repressed Segments	Hepg2	NA	NA	NA	ENCODE segmentation	Hepg2_R.bed	346815	0	0
NeuCtrl.specific.peaks	416	encode_segmentation	Inf	2.79813	8227	1	24	5	24	10	48135	1680	27505	Repressed Segments	GM12878	NA	NA	NA	ENCODE segmentation	Gm12878_R.bed	719258	0	0
NeuCtrl.specific.peaks	444	encode_segmentation	Inf	2.74705	7979	1	27	7	27	11.7	45462	1928	30178	Repressed Segments	Huvec	NA	NA	NA	ENCODE segmentation	Huvec_R.bed	1593561	0	0
NeuCtrl.specific.peaks	430	encode_segmentation	Inf	2.66348	8211	1	29	6	29	12	48795	1696	26845	Repressed Segments	HeLa-S3	NA	NA	NA	ENCODE segmentation	Helas3_R.bed	1594290	0	0
NeuCtrl.specific.peaks	3005	ucsc_features	84.9431	1.53206	4432	7	86	10	86	34.3	26150	5475	49490	UCSC LaminB1 Lads	NA	NA	NA	NA	NA	laminB1Lads.bed	1302	1.14e-85	4.9e-83
NeuCtrl.specific.peaks	3007	ucsc_features	57.3792	1.50347	2551	8	111	13	111	44	14177	7356	61463	UCSC Nested repeats	NA	NA	NA	NA	NA	nestedRepeats.bed	575600	4.18e-58	1.57e-55
NeuCtrl.specific.peaks	3003	ucsc_features	10.0713	1.48319	355	9	114	96	114	73	1849	9552	73791	UCSC Genomic superdups	NA	NA	NA	NA	NA	genomicSuperDups.bed	51599	8.49e-11	2.84e-08
NeuCtrl.specific.peaks	203	cistrome_epigenome	9.93001	1.93581	135	10	51	286	286	116	536	9772	75104	cistrome_epigenome UPR9 cells H3K27me3	UPR9 cells	hematopoietic stem cell	H3K27me3	No treatment	NA	Human_UPR9-cells_H3K27me3_No-treatment_Stunnenberg.bed	15117	1.17e-10	3.54e-08
NeuCtrl.specific.peaks	172	cistrome_epigenome	8.04307	2.27496	73	11	43	434	434	163	246	9834	75394	cistrome_epigenome LnCaP H3K9me3	LnCaP	prostate	H3K9me3	R1881(16hr)	NA	Human_LnCaP_H3K9me3_R1881-16hr_Chinnaiyan.bed	4675	9.06e-09	2.48e-06
NeuCtrl.specific.peaks	445	encode_segmentation	7.50325	1.12873	3614	12	201	11	201	74.7	25507	6293	50133	Transcribed Segments	Huvec	NA	NA	NA	ENCODE segmentation	Huvec_T.bed	1498149	3.14e-08	7.88e-06
NeuCtrl.specific.peaks	223	cistrome_epigenome	5.5784	1.67997	108	13	78	343	343	145	493	9799	75147	cistrome_epigenome metastatic prostate cancer tissue H3K9me3	metastatic prostate cancer tissue	prostate	H3K9me3	No treatment	NA	Human_metastatic-prostate-cancer-tissue_H3K9me3_No-treatment_Chinnaiyan.bed	11237	2.64e-06	0.000611661
NeuCtrl.specific.peaks	3000	ucsc_features	4.26027	1.12129	8419	14	204	3	204	73.7	63129	1488	12511	UCSC coriellDelDup table	NA	NA	NA	NA	NA	coriellDelDup.bed	957	5.49e-05	0.0118156
NeuCtrl.specific.peaks	1259	sheffield_dnase	4.03491	3.05806	20	15	14	846	846	292	50	9887	75590	Hematopoietic;Endothelial	NA	NA	NA	NA	NA	1127.bed	684	9.23e-05	0.0185292
NeuCtrl.specific.peaks	190	cistrome_epigenome	2.84382	1.30406	163	16	138	242	242	132	958	9744	74682	cistrome_epigenome MCF-7 H3K9me3	MCF-7	breast	H3K9me3	E2(3hr)	NA	Human_MCF-7_H3K9me3_E2-3hr_Liu.bed	47408	0.0014328	0.269724
NeuCtrl.specific.peaks	219	cistrome_epigenome	2.79222	1.59277	56	17	83	514	514	205	269	9851	75371	cistrome_epigenome VCaP H3K9me3	VCaP	prostate	H3K9me3	regular medium	NA	Human_VCaP_H3K9me3_regular-medium_Chinnaiyan.bed	5404	0.00161355	0.275406
NeuCtrl.specific.peaks	189	cistrome_epigenome	2.78361	1.33938	132	18	134	290	290	147	755	9775	74885	cistrome_epigenome MCF-7 H3K9me3	MCF-7	breast	H3K9me3	DMSO(3hr)	NA	Human_MCF-7_H3K9me3_DMSO-3hr_Liu.bed	31814	0.00164585	0.275406
NeuCtrl.specific.peaks	2030	sheffield_dnase	2.70883	1.96406	28	19	50	732	732	267	109	9879	75531	sheffield_dnase	NA	NA	NA	NA	NA	2034.bed	1964	0.0019551	0.309934
NeuCtrl.specific.peaks	171	cistrome_epigenome	2.26992	1.6078	41	20	82	617	617	240	195	9866	75445	cistrome_epigenome LnCaP H3K9me3	LnCaP	prostate	H3K9me3	EtOH(16hr)	NA	Human_LnCaP_H3K9me3_EtOH-16hr_Chinnaiyan.bed	2696	0.00537132	0.767165
NeuCtrl.specific.peaks	2636	sheffield_dnase	2.26801	2.54707	13	21	30	957	957	336	39	9894	75601	Epithelial;Fibroblast;Muscle;Primitive;Skin;Brain;Endothelial;Colon;Cervix;Liver	NA	NA	NA	NA	NA	549.bed	308	0.00539493	0.767165
NeuCtrl.specific.peaks	8	cistrome_cistrome	2.25154	1.51226	52	22	110	537	537	223	263	9855	75377	cistrome_cistrome APL164 cells PML	APL164 cells	hematopoietic stem cell	PML	No treatment	NA	Human_APL164-cells_PML_No-treatment_Stunnenberg.bed	4000	0.00560346	0.767165
NeuCtrl.specific.peaks	1258	sheffield_dnase	2.19577	2.93845	10	23	20	1030	1030	358	26	9897	75614	Hematopoietic;Cervix;Endothelial;Epithelial	NA	NA	NA	NA	NA	1126.bed	314	0.00637136	0.834371
NeuCtrl.specific.peaks	109	cistrome_cistrome	1.66725	1.67398	23	24	79	800	800	301	105	9884	75535	cistrome_cistrome NB4 cells RXR	NB4 cells	hematopoietic stem cell	RXR	ATRA(24hr)	NA	Human_NB4-cells_RXR_ATRA-24hr_Stunnenberg.bed	4498	0.0215157	1
NeuCtrl.specific.peaks	1639	sheffield_dnase	1.62543	7.6366	3	25	1	1381	1381	469	3	9904	75637	Epithelial;Fibroblast;Muscle;Brain;Cervix;Skin	NA	NA	NA	NA	NA	1547.bed	138	0.0236901	1
NeuCtrl.specific.peaks	1	cistrome_cistrome	1.5483	1.48369	33	26	113	686	686	275	170	9874	75470	cistrome_cistrome 22RV1 AR	22RV1	prostate	AR	No treatment	NA	Human_22RV1_AR_No-treatment_Chinnaiyan.bed	3802	0.0282946	1
NeuCtrl.specific.peaks	1362	sheffield_dnase	1.42105	5.72749	3	27	5	1381	1381	471	4	9904	75636	Hematopoietic	NA	NA	NA	NA	NA	125.bed	191	0.0379275	1
NeuCtrl.specific.peaks	2875	sheffield_dnase	1.30968	2.93747	5	28	21	1228	1228	426	13	9902	75627	Brain;Muscle	NA	NA	NA	NA	NA	858.bed	217	0.0490144	1
NeuCtrl.specific.peaks	1662	sheffield_dnase	1.21997	2.22772	7	29	44	1137	1137	403	24	9900	75616	Fibroblast;Muscle;Skin;Brain;Endothelial;Epithelial	NA	NA	NA	NA	NA	1574.bed	276	0.0602597	1
NeuCtrl.specific.peaks	2699	sheffield_dnase	1.21997	2.22772	7	29	44	1137	1137	403	24	9900	75616	Hematopoietic	NA	NA	NA	NA	NA	624.bed	1252	0.0602597	1
NeuCtrl.specific.peaks	1756	sheffield_dnase	1.21904	2.72761	5	31	28	1228	1228	429	14	9902	75626	Epithelial;Fibroblast;Muscle;Primitive;Brain;Colon;Cervix;Mammary;Skin;Bone	NA	NA	NA	NA	NA	1679.bed	224	0.0603899	1
NeuCtrl.specific.peaks	1970	sheffield_dnase	1.18389	1.35085	35	32	129	667	667	276	198	9872	75442	Fibroblast	NA	NA	NA	NA	NA	1953.bed	10699	0.0654801	1
NeuCtrl.specific.peaks	31	cistrome_cistrome	1.17347	1.78777	11	33	70	998	998	367	47	9896	75593	cistrome_cistrome LnCaP AR	LnCaP	prostate	AR	1nmR1881(16hr)	NA	Human_LnCaP_AR_1nmR1881-16hr_Chinnaiyan.bed	4936	0.0670699	1
NeuCtrl.specific.peaks	778	encode_tfbs	1.16381	7.63593	2	34	2	1529	1529	522	2	9905	75638	ChIP GM12878 ZNF274	GM12878	NA	ZNF274	None	NA	wgEncodeAwgTfbsSydhGm12878Znf274UniPk.narrowPeak	233	0.0685788	1
NeuCtrl.specific.peaks	204	cistrome_epigenome	1.12799	1.18736	91	35	178	372	372	195	586	9816	75054	cistrome_epigenome UPR9 cells H3K27me3	UPR9 cells	hematopoietic stem cell	H3K27me3	Zinc(5hr)	NA	Human_UPR9-cells_H3K27me3_Zinc-5hr_Stunnenberg.bed	6509	0.0744757	1
NeuCtrl.specific.peaks	1351	sheffield_dnase	1.1173	3.81826	3	36	6	1381	1381	474	6	9904	75634	Hematopoietic	NA	NA	NA	NA	NA	124.bed	244	0.0763306	1
NeuCtrl.specific.peaks	1629	sheffield_dnase	1.1173	3.81826	3	36	6	1381	1381	474	6	9904	75634	Fibroblast;Muscle;Brain;Epithelial;Endothelial;Skin;Bone	NA	NA	NA	NA	NA	1536.bed	134	0.0763306	1
NeuCtrl.specific.peaks	2191	sheffield_dnase	1.1173	3.81826	3	36	6	1381	1381	474	6	9904	75634	Epithelial;Fibroblast;Muscle;Skin;Endothelial;Cervix;Mammary;Brain	NA	NA	NA	NA	NA	2244.bed	130	0.0763306	1
NeuCtrl.specific.peaks	2033	sheffield_dnase	1.06344	2.77704	4	39	25	1292	1292	452	11	9903	75629	Brain;Endothelial;Epithelial;Fibroblast	NA	NA	NA	NA	NA	2041.bed	235	0.0864093	1
NeuCtrl.specific.peaks	2199	sheffield_dnase	1.06344	2.77704	4	39	25	1292	1292	452	11	9903	75629	Skin;Endothelial;Primitive	NA	NA	NA	NA	NA	2256.bed	194	0.0864093	1
NeuCtrl.specific.peaks	1684	sheffield_dnase	1.05942	2.38659	5	41	41	1228	1228	437	16	9902	75624	Fibroblast	NA	NA	NA	NA	NA	1599.bed	689	0.0872127	1
NeuCtrl.specific.peaks	122	cistrome_cistrome	1.04494	1.49273	17	42	112	884	884	346	87	9890	75553	cistrome_cistrome UPR9 cells PML	UPR9 cells	hematopoietic stem cell	PML	No treatment	NA	Human_UPR9-cells_PML_No-treatment_Stunnenberg.bed	395	0.0901699	1
NeuCtrl.specific.peaks	210	cistrome_epigenome	1.02722	1.12559	156	43	202	254	254	166	1060	9751	74580	cistrome_epigenome VCaP H3K27me3	VCaP	prostate	H3K27me3	regular medium	NA	Human_VCaP_H3K27me3_regular-medium_Chinnaiyan.bed	14547	0.0939251	1
NeuCtrl.specific.peaks	1463	sheffield_dnase	1.00021	3.27259	3	44	12	1381	1381	479	7	9904	75633	Epithelial;Fibroblast;Brain;Hematopoietic;Primitive;Skin;Stem;Endothelial;Muscle	NA	NA	NA	NA	NA	1363.bed	150	0.0999527	1
NeuCtrl.specific.peaks	1993	sheffield_dnase	1.00021	3.27259	3	44	12	1381	1381	479	7	9904	75633	Epithelial;Skin	NA	NA	NA	NA	NA	1982.bed	235	0.0999527	1
NeuCtrl.specific.peaks	196	cistrome_epigenome	0.908891	1.20912	50	46	172	551	551	256	316	9857	75324	cistrome_epigenome NB4 cells H3K27me3	NB4 cells	hematopoietic stem cell	H3K27me3	No treatment	NA	Human_NB4-cells_H3K27me3_No-treatment_Stunnenberg.bed	2918	0.123342	1
NeuCtrl.specific.peaks	1705	sheffield_dnase	0.901605	2.3498	4	47	42	1292	1292	460	13	9903	75627	Fibroblast;Muscle	NA	NA	NA	NA	NA	1620.bed	297	0.125428	1
NeuCtrl.specific.peaks	1449	sheffield_dnase	0.833729	3.81797	2	48	9	1529	1529	529	4	9905	75636	Fibroblast;Muscle;Skin	NA	NA	NA	NA	NA	1349.bed	261	0.146646	1
NeuCtrl.specific.peaks	1622	sheffield_dnase	0.811698	2.54552	3	49	31	1381	1381	487	9	9904	75631	Brain;Endothelial;Epithelial	NA	NA	NA	NA	NA	1529.bed	358	0.154277	1
NeuCtrl.specific.peaks	1998	sheffield_dnase	0.807184	1.90908	5	50	52	1228	1228	443	20	9902	75620	Fibroblast;Muscle;Epithelial;Cervix;Brain	NA	NA	NA	NA	NA	1987.bed	263	0.155889	1
NeuCtrl.specific.peaks	2233	sheffield_dnase	0.807184	1.90908	5	50	52	1228	1228	443	20	9902	75620	Fibroblast;Muscle;Skin;Epithelial;Endothelial;Brain	NA	NA	NA	NA	NA	2299.bed	146	0.155889	1
NeuCtrl.specific.peaks	93	cistrome_cistrome	0.779624	1.25706	26	52	169	758	758	326	158	9881	75482	cistrome_cistrome MCF-7 c-Fos	MCF-7	breast	c-Fos	DMSO(45min-3hr)	NA	Human_MCF-7_c-Fos_DMSO-45min-3hr_Liu.bed	1021	0.166103	1
NeuCtrl.specific.peaks	1683	sheffield_dnase	0.768463	2.03643	4	53	49	1292	1292	465	15	9903	75625	Fibroblast	NA	NA	NA	NA	NA	1598.bed	546	0.170426	1
NeuCtrl.specific.peaks	2296	sheffield_dnase	0.741283	1.22927	28	54	171	732	732	319	174	9879	75466	Liver;Prostate	NA	NA	NA	NA	NA	2380.bed	10182	0.181433	1
NeuCtrl.specific.peaks	1350	sheffield_dnase	0.72094	3.05439	2	55	15	1529	1529	533	5	9905	75635	Fibroblast;Muscle;Skin;Brain;Epithelial;Endothelial	NA	NA	NA	NA	NA	1239.bed	175	0.190134	1
NeuCtrl.specific.peaks	1496	sheffield_dnase	0.72094	3.05439	2	55	15	1529	1529	533	5	9905	75635	Fibroblast;Muscle;Epithelial;Skin;Brain	NA	NA	NA	NA	NA	1399.bed	152	0.190134	1
NeuCtrl.specific.peaks	2059	sheffield_dnase	0.72094	3.05439	2	55	15	1529	1529	533	5	9905	75635	Epithelial;Prostate;Mammary	NA	NA	NA	NA	NA	2077.bed	338	0.190134	1
NeuCtrl.specific.peaks	2742	sheffield_dnase	0.72094	3.05439	2	55	15	1529	1529	533	5	9905	75635	Fibroblast;Muscle;Hematopoietic;Brain	NA	NA	NA	NA	NA	683.bed	129	0.190134	1
NeuCtrl.specific.peaks	2842	sheffield_dnase	0.72094	3.05439	2	55	15	1529	1529	533	5	9905	75635	Epithelial;Liver;Fibroblast	NA	NA	NA	NA	NA	811.bed	197	0.190134	1
NeuCtrl.specific.peaks	354	codex	0.684058	1.32008	14	60	136	933	933	376	81	9893	75559	K562 erythrocytic leukaemia cells (ATCC CCL-243) were grown according to standar	Erythrocytic leukaemia cells	NA	CREBBP	NA	GSE32509	GSM831001_CREBBP.bed	2277	0.206987	1
NeuCtrl.specific.peaks	2909	sheffield_dnase	0.666551	2.08259	3	61	48	1381	1381	497	11	9904	75629	Epithelial;Fibroblast;Muscle;Primitive;Skin;Brain;Endothelial;Colon;Cervix;Liver	NA	NA	NA	NA	NA	897.bed	142	0.215501	1
NeuCtrl.specific.peaks	1390	sheffield_dnase	0.661374	1.6601	5	62	80	1228	1228	457	23	9902	75617	Brain;Fibroblast	NA	NA	NA	NA	NA	1288.bed	416	0.218085	1
NeuCtrl.specific.peaks	2337	sheffield_dnase	0.661135	7.63526	1	63	3	1778	1778	615	1	9906	75639	Fibroblast;Muscle;Prostate;Mammary;Skin	NA	NA	NA	NA	NA	2433.bed	122	0.218205	1
NeuCtrl.specific.peaks	3008	ucsc_features	0.661135	7.63526	1	63	3	1778	1778	615	1	9906	75639	UCSC Numts assembled	NA	NA	NA	NA	NA	numtSAssembled.bed	78	0.218205	1
NeuCtrl.specific.peaks	2293	sheffield_dnase	0.657472	1.79678	4	65	69	1292	1292	475	17	9903	75623	Brain;Ewing sarcoma	NA	NA	NA	NA	NA	2373.bed	230	0.220053	1
NeuCtrl.specific.peaks	1635	sheffield_dnase	0.628942	2.54536	2	66	32	1529	1529	542	6	9905	75634	Fibroblast;Muscle;Brain;Skin	NA	NA	NA	NA	NA	1542.bed	174	0.234995	1
NeuCtrl.specific.peaks	1719	sheffield_dnase	0.628942	2.54536	2	66	32	1529	1529	542	6	9905	75634	Fibroblast;Muscle;Epithelial;Skin;Brain;Bone	NA	NA	NA	NA	NA	1638.bed	147	0.234995	1
NeuCtrl.specific.peaks	2183	sheffield_dnase	0.628942	2.54536	2	66	32	1529	1529	542	6	9905	75634	Fibroblast;Epithelial;Prostate;Mammary	NA	NA	NA	NA	NA	2235.bed	188	0.234995	1
NeuCtrl.specific.peaks	2366	sheffield_dnase	0.628942	2.54536	2	66	32	1529	1529	542	6	9905	75634	Fibroblast;Muscle;Skin;Brain;Epithelial;Endothelial	NA	NA	NA	NA	NA	2465.bed	158	0.234995	1
NeuCtrl.specific.peaks	2359	sheffield_dnase	0.619206	1.5909	5	70	84	1228	1228	461	24	9902	75616	Skin;Endothelial;Epithelial;Muscle;Brain;Fibroblast	NA	NA	NA	NA	NA	2458.bed	200	0.240322	1
NeuCtrl.specific.peaks	2681	sheffield_dnase	0.619206	1.5909	5	70	84	1228	1228	461	24	9902	75616	Epithelial;Fibroblast;Brain;Hematopoietic;Primitive;Stem;Colon;Cervix;Liver;Endo	NA	NA	NA	NA	NA	602.bed	85	0.240322	1
NeuCtrl.specific.peaks	129	cistrome_cistrome	0.610432	1.20596	21	72	173	825	825	357	133	9886	75507	cistrome_cistrome VCaP AR	VCaP	prostate	AR	No treatment	NA	Human_VCaP_AR_No-treatment_Chinnaiyan.bed	2976	0.245227	1
NeuCtrl.specific.peaks	1868	sheffield_dnase	0.608791	1.69693	4	73	75	1292	1292	480	18	9903	75622	Skin;Liver	NA	NA	NA	NA	NA	1812.bed	970	0.246155	1
NeuCtrl.specific.peaks	1354	sheffield_dnase	0.605945	1.9089	3	74	54	1381	1381	503	12	9904	75628	Complex tissue specific	NA	NA	NA	NA	NA	1242.bed	151	0.247773	1
NeuCtrl.specific.peaks	1867	sheffield_dnase	0.605945	1.9089	3	74	54	1381	1381	503	12	9904	75628	Skin;Hematopoietic	NA	NA	NA	NA	NA	1810.bed	190	0.247773	1
NeuCtrl.specific.peaks	2659	sheffield_dnase	0.605945	1.9089	3	74	54	1381	1381	503	12	9904	75628	Fibroblast;Muscle;Hematopoietic;Skin;Epithelial;Endothelial;Bone;Brain	NA	NA	NA	NA	NA	573.bed	164	0.247773	1
NeuCtrl.specific.peaks	2951	sheffield_dnase	0.605945	1.9089	3	74	54	1381	1381	503	12	9904	75628	Fibroblast;Muscle;Skin;Brain;Epithelial;Endothelial;Cervix;Primitive;Bone	NA	NA	NA	NA	NA	945.bed	143	0.247773	1
NeuCtrl.specific.peaks	144	cistrome_cistrome	0.592956	1.13061	41	78	200	617	617	298	277	9866	75363	cistrome_cistrome metastatic prostate cancer tissue AR	metastatic prostate cancer tissue	prostate	AR	No treatment	NA	Human_metastatic-prostate-cancer-tissue_AR_No-treatment_Chinnaiyan.bed	7723	0.255296	1
NeuCtrl.specific.peaks	1682	sheffield_dnase	0.57983	1.52725	5	79	87	1228	1228	465	25	9902	75615	Fibroblast;Muscle;Skin;Brain;Endothelial;Epithelial;Cervix	NA	NA	NA	NA	NA	1596.bed	209	0.26313	1
NeuCtrl.specific.peaks	1495	sheffield_dnase	0.552335	2.18164	2	80	46	1529	1529	552	7	9905	75633	Fibroblast;Muscle;Epithelial;Skin;Bone;Brain	NA	NA	NA	NA	NA	1398.bed	140	0.280327	1
NeuCtrl.specific.peaks	1727	sheffield_dnase	0.552335	2.18164	2	80	46	1529	1529	552	7	9905	75633	Fibroblast;Skin	NA	NA	NA	NA	NA	1647.bed	192	0.280327	1
NeuCtrl.specific.peaks	1470	sheffield_dnase	0.551758	1.76214	3	82	71	1381	1381	511	13	9904	75627	Endothelial;Muscle;Brain	NA	NA	NA	NA	NA	1371.bed	276	0.280699	1
NeuCtrl.specific.peaks	1509	sheffield_dnase	0.551758	1.76214	3	82	71	1381	1381	511	13	9904	75627	Epithelial;Fibroblast;Hematopoietic;Primitive;Skin;Stem;Brain;Colon;Cervix;Liver	NA	NA	NA	NA	NA	1410.bed	119	0.280699	1
NeuCtrl.specific.peaks	1561	sheffield_dnase	0.551758	1.76214	3	82	71	1381	1381	511	13	9904	75627	Fibroblast;Muscle;Brain;Epithelial;Endothelial;Bone	NA	NA	NA	NA	NA	1466.bed	152	0.280699	1
NeuCtrl.specific.peaks	2673	sheffield_dnase	0.551758	1.76214	3	82	71	1381	1381	511	13	9904	75627	Fibroblast;Muscle;Skin;Brain;Epithelial;Endothelial;Cervix;Primitive;Bone	NA	NA	NA	NA	NA	595.bed	187	0.280699	1
NeuCtrl.specific.peaks	2795	sheffield_dnase	0.531097	1.38841	6	86	122	1181	1181	463	33	9901	75607	Complex tissue specific	NA	NA	NA	NA	NA	750.bed	159	0.294376	1
NeuCtrl.specific.peaks	1628	sheffield_dnase	0.522802	1.5272	4	87	88	1292	1292	489	20	9903	75620	Epithelial;Fibroblast;Muscle;Skin;Brain;Endothelial;Bone	NA	NA	NA	NA	NA	1535.bed	146	0.300053	1
NeuCtrl.specific.peaks	1729	sheffield_dnase	0.517184	1.27274	9	88	139	1061	1061	429	54	9898	75586	Skin;Fibroblast	NA	NA	NA	NA	NA	1649.bed	2664	0.30396	1
NeuCtrl.specific.peaks	2113	sheffield_dnase	0.5104	3.81769	1	89	10	1778	1778	626	2	9906	75638	Epithelial;Liver;Prostate;Mammary;Skin	NA	NA	NA	NA	NA	2147.bed	136	0.308745	1
NeuCtrl.specific.peaks	1427	sheffield_dnase	0.508606	1.41409	5	90	121	1228	1228	480	27	9902	75613	Epithelial	NA	NA	NA	NA	NA	1328.bed	490	0.310023	1
NeuCtrl.specific.peaks	1557	sheffield_dnase	0.503109	1.63624	3	91	81	1381	1381	518	14	9904	75626	Fibroblast;Muscle;Hematopoietic;Skin;Brain;Endothelial;Epithelial;Cervix;Primiti	NA	NA	NA	NA	NA	1461.bed	120	0.313972	1
NeuCtrl.specific.peaks	1146	sheffield_dnase	0.487555	1.90881	2	92	58	1529	1529	560	8	9905	75632	Epithelial;Fibroblast;Muscle;Brain;Primitive;Skin;Endothelial;Colon;Cervix;Liver	NA	NA	NA	NA	NA	1000.bed	126	0.325421	1
NeuCtrl.specific.peaks	1590	sheffield_dnase	0.487555	1.90881	2	92	58	1529	1529	560	8	9905	75632	Fibroblast;Muscle;Skin;Brain	NA	NA	NA	NA	NA	1495.bed	189	0.325421	1
NeuCtrl.specific.peaks	1679	sheffield_dnase	0.487555	1.90881	2	92	58	1529	1529	560	8	9905	75632	Fibroblast;Muscle	NA	NA	NA	NA	NA	1593.bed	299	0.325421	1
NeuCtrl.specific.peaks	1606	sheffield_dnase	0.484772	1.45446	4	95	115	1292	1292	501	21	9903	75619	Epithelial;Fibroblast;Muscle;Skin;Brain;Endothelial;Colon;Cervix;Liver;Primitive	NA	NA	NA	NA	NA	1514.bed	187	0.327512	1
NeuCtrl.specific.peaks	2348	sheffield_dnase	0.484772	1.45446	4	95	115	1292	1292	501	21	9903	75619	Complex tissue specific	NA	NA	NA	NA	NA	2445.bed	285	0.327512	1
NeuCtrl.specific.peaks	30	cistrome_cistrome	0.47957	1.18184	13	97	179	957	957	411	84	9894	75556	cistrome_cistrome LnCaP AR	LnCaP	prostate	AR	10nmR1881(16hr)	NA	Human_LnCaP_AR_10nmR1881-16hr_Chinnaiyan.bed	7635	0.331459	1
NeuCtrl.specific.peaks	1985	sheffield_dnase	0.476391	1.36357	5	98	128	1228	1228	485	28	9902	75612	Epithelial;Brain;Colon;Cervix;Endothelial;Primitive	NA	NA	NA	NA	NA	1975.bed	244	0.333895	1
NeuCtrl.specific.peaks	1485	sheffield_dnase	0.459278	1.52714	3	99	89	1381	1381	523	15	9904	75625	Fibroblast;Muscle;Skin;Brain;Epithelial;Endothelial	NA	NA	NA	NA	NA	1387.bed	150	0.347314	1
NeuCtrl.specific.peaks	1657	sheffield_dnase	0.459278	1.52714	3	99	89	1381	1381	523	15	9904	75625	Fibroblast;Brain;Epithelial;Muscle	NA	NA	NA	NA	NA	1567.bed	192	0.347314	1
NeuCtrl.specific.peaks	2324	sheffield_dnase	0.459278	1.52714	3	99	89	1381	1381	523	15	9904	75625	Skin;Brain;Epithelial;Muscle;Fibroblast	NA	NA	NA	NA	NA	2412.bed	149	0.347314	1
NeuCtrl.specific.peaks	1334	sheffield_dnase	0.446222	1.31653	5	102	137	1228	1228	489	29	9902	75611	Primitive;Hematopoietic;Stem;Liver;Endothelial;Prostate;Brain;Muscle;Bone	NA	NA	NA	NA	NA	1219.bed	194	0.357914	1
NeuCtrl.specific.peaks	1494	sheffield_dnase	0.432124	1.69679	2	103	76	1529	1529	569	9	9905	75631	Fibroblast;Muscle;Epithelial;Endothelial;Skin;Brain	NA	NA	NA	NA	NA	1397.bed	98	0.369723	1
NeuCtrl.specific.peaks	2706	sheffield_dnase	0.432124	1.69679	2	103	76	1529	1529	569	9	9905	75631	Hematopoietic;Endothelial	NA	NA	NA	NA	NA	633.bed	230	0.369723	1
NeuCtrl.specific.peaks	2092	sheffield_dnase	0.420184	1.23825	6	105	170	1181	1181	485	37	9901	75603	Hematopoietic	NA	NA	NA	NA	NA	2119.bed	557	0.380028	1
NeuCtrl.specific.peaks	1758	sheffield_dnase	0.419668	1.43168	3	106	117	1381	1381	535	16	9904	75624	Fibroblast;Muscle;Skin;Brain;Epithelial;Endothelial;Bone	NA	NA	NA	NA	NA	1681.bed	125	0.38048	1
NeuCtrl.specific.peaks	1770	sheffield_dnase	0.419668	1.43168	3	106	117	1381	1381	535	16	9904	75624	Fibroblast;Muscle;Epithelial;Brain	NA	NA	NA	NA	NA	1693.bed	205	0.38048	1
NeuCtrl.specific.peaks	1857	sheffield_dnase	0.419668	1.43168	3	106	117	1381	1381	535	16	9904	75624	Fibroblast;Muscle	NA	NA	NA	NA	NA	1794.bed	596	0.38048	1
NeuCtrl.specific.peaks	2989	sheffield_dnase	0.419668	1.43168	3	106	117	1381	1381	535	16	9904	75624	Epithelial;Skin;Brain;Fibroblast;Colon;Cervix;Endothelial;Primitive	NA	NA	NA	NA	NA	989.bed	144	0.38048	1
NeuCtrl.specific.peaks	1874	sheffield_dnase	0.417163	1.32795	4	110	135	1292	1292	512	23	9903	75617	Fibroblast;Muscle;Epithelial	NA	NA	NA	NA	NA	1818.bed	252	0.382681	1
NeuCtrl.specific.peaks	1008	encode_tfbs	0.410273	2.54521	1	111	36	1778	1778	642	3	9906	75637	ChIP K562 ZNF274	K562	NA	ZNF274	None	NA	wgEncodeAwgTfbsSydhK562Znf274UcdUniPk.narrowPeak	305	0.388801	1
NeuCtrl.specific.peaks	1202	sheffield_dnase	0.410273	2.54521	1	111	36	1778	1778	642	3	9906	75637	Epithelial;Liver	NA	NA	NA	NA	NA	1064.bed	145	0.388801	1
NeuCtrl.specific.peaks	1320	sheffield_dnase	0.410273	2.54521	1	111	36	1778	1778	642	3	9906	75637	Fibroblast;Brain;Skin	NA	NA	NA	NA	NA	1203.bed	167	0.388801	1
NeuCtrl.specific.peaks	2176	sheffield_dnase	0.410273	2.54521	1	111	36	1778	1778	642	3	9906	75637	Endothelial;Primitive;Prostate;Mammary	NA	NA	NA	NA	NA	2229.bed	169	0.388801	1
NeuCtrl.specific.peaks	2345	sheffield_dnase	0.410273	2.54521	1	111	36	1778	1778	642	3	9906	75637	Epithelial;Muscle;Skin;Brain;Endothelial;Fibroblast;Colon;Cervix;Liver;Primitive	NA	NA	NA	NA	NA	2442.bed	114	0.388801	1
NeuCtrl.specific.peaks	1620	sheffield_dnase	0.398023	1.10067	16	116	206	900	900	407	111	9891	75529	Endothelial;Fibroblast;Muscle;Brain	NA	NA	NA	NA	NA	1527.bed	1915	0.399924	1
NeuCtrl.specific.peaks	110	cistrome_cistrome	0.384795	1.04816	42	117	242	609	609	323	306	9865	75334	cistrome_cistrome NB4 cells RXR	NB4 cells	hematopoietic stem cell	RXR	No treatment(Antibody RXR _sc774)	NA	Human_NB4-cells_RXR_No-treatment-Antibody-RXR-_sc774_Stunnenberg.bed	5248	0.412292	1
NeuCtrl.specific.peaks	1817	sheffield_dnase	0.384248	1.52709	2	118	92	1529	1529	580	10	9905	75630	Fibroblast;Muscle;Epithelial;Skin	NA	NA	NA	NA	NA	1746.bed	141	0.412812	1
NeuCtrl.specific.peaks	2481	sheffield_dnase	0.384248	1.52709	2	118	92	1529	1529	580	10	9905	75630	Fibroblast;Muscle;Brain;Endothelial;Bone	NA	NA	NA	NA	NA	361.bed	168	0.412812	1
NeuCtrl.specific.peaks	1352	sheffield_dnase	0.38378	1.34745	3	120	130	1381	1381	544	17	9904	75623	Epithelial;Fibroblast;Muscle;Skin;Brain;Endothelial;Cervix;Primitive;Bone	NA	NA	NA	NA	NA	1240.bed	133	0.413256	1
NeuCtrl.specific.peaks	1490	sheffield_dnase	0.38378	1.34745	3	120	130	1381	1381	544	17	9904	75623	Fibroblast;Muscle;Skin;Epithelial;Endothelial;Brain;Bone	NA	NA	NA	NA	NA	1392.bed	154	0.413256	1
NeuCtrl.specific.peaks	2122	sheffield_dnase	0.38378	1.34745	3	120	130	1381	1381	544	17	9904	75623	Hematopoietic;Brain	NA	NA	NA	NA	NA	2163.bed	234	0.413256	1
NeuCtrl.specific.peaks	2999	sheffield_dnase	0.38378	1.34745	3	120	130	1381	1381	544	17	9904	75623	Fibroblast;Muscle;Skin;Brain;Epithelial;Endothelial;Bone	NA	NA	NA	NA	NA	999.bed	235	0.413256	1
NeuCtrl.specific.peaks	124	cistrome_cistrome	0.37869	1.06553	24	124	239	791	791	385	172	9883	75468	cistrome_cistrome UPR9 cells RARA	UPR9 cells	hematopoietic stem cell	RARA	No treatment	NA	Human_UPR9-cells_RARA_No-treatment_Stunnenberg.bed	1818	0.418129	1
NeuCtrl.specific.peaks	208	cistrome_epigenome	0.371679	1.03117	69	125	248	448	448	274	511	9838	75129	cistrome_epigenome VCaP H3K27me3	VCaP	prostate	H3K27me3	EtOH(16hr)	NA	Human_VCaP_H3K27me3_EtOH-16hr_Chinnaiyan.bed	5702	0.424933	1
NeuCtrl.specific.peaks	2985	sheffield_dnase	0.366619	1.19306	5	126	177	1228	1228	510	32	9902	75608	complex tissue specific	NA	NA	NA	NA	NA	985.bed	558	0.429913	1
NeuCtrl.specific.peaks	1230	sheffield_dnase	0.351194	1.27258	3	127	140	1381	1381	549	18	9904	75622	Complex tissue specific	NA	NA	NA	NA	NA	1094.bed	121	0.445457	1
NeuCtrl.specific.peaks	1234	sheffield_dnase	0.351194	1.27258	3	127	140	1381	1381	549	18	9904	75622	Fibroblast;Muscle;Skin;Brain;Epithelial;Endothelial;Cervix;Bone	NA	NA	NA	NA	NA	1099.bed	199	0.445457	1
NeuCtrl.specific.peaks	2014	sheffield_dnase	0.351194	1.27258	3	127	140	1381	1381	549	18	9904	75622	Epithelial;Hematopoietic;Skin	NA	NA	NA	NA	NA	2015.bed	166	0.445457	1
NeuCtrl.specific.peaks	19	cistrome_cistrome	0.343687	1.02603	52	130	250	537	537	306	387	9855	75253	cistrome_cistrome ECC-1 ESR1	ECC-1	uterus	ESR1	EtOH(45min)	NA	Human_ECC-1_ESR1_EtOH-45min_Liu.bed	8848	0.453224	1
NeuCtrl.specific.peaks	2955	sheffield_dnase	0.343318	1.15689	5	131	195	1228	1228	518	33	9902	75607	Epithelial;Fibroblast;Muscle;Primitive;Skin;Brain;Endothelial;Bone	NA	NA	NA	NA	NA	949.bed	248	0.453609	1
NeuCtrl.specific.peaks	1665	sheffield_dnase	0.342586	1.38825	2	132	123	1529	1529	595	11	9905	75629	Fibroblast;Muscle;Skin;Endothelial;Epithelial;Brain;Bone	NA	NA	NA	NA	NA	1579.bed	184	0.454375	1
NeuCtrl.specific.peaks	1835	sheffield_dnase	0.342586	1.38825	2	132	123	1529	1529	595	11	9905	75629	Stem;Brain;Epithelial	NA	NA	NA	NA	NA	1768.bed	133	0.454375	1
NeuCtrl.specific.peaks	2031	sheffield_dnase	0.342586	1.38825	2	132	123	1529	1529	595	11	9905	75629	Epithelial;Fibroblast;Muscle;Brain;Endothelial;Cervix;Skin	NA	NA	NA	NA	NA	2036.bed	208	0.454375	1
NeuCtrl.specific.peaks	2583	sheffield_dnase	0.342586	1.38825	2	132	123	1529	1529	595	11	9905	75629	Hematopoietic	NA	NA	NA	NA	NA	476.bed	241	0.454375	1
NeuCtrl.specific.peaks	2633	sheffield_dnase	0.342586	1.38825	2	132	123	1529	1529	595	11	9905	75629	Fibroblast;Muscle;Brain;Primitive;Skin;Epithelial;Endothelial;Cervix;Liver;Stem;	NA	NA	NA	NA	NA	546.bed	148	0.454375	1
NeuCtrl.specific.peaks	103	cistrome_cistrome	0.340987	1.03654	30	137	247	707	707	364	221	9877	75419	cistrome_cistrome NB4 cells PML	NB4 cells	hematopoietic stem cell	PML	No treatment	NA	Human_NB4-cells_PML_No-treatment_Stunnenberg.bed	3912	0.456051	1
NeuCtrl.specific.peaks	1201	sheffield_dnase	0.337634	1.90872	1	138	61	1778	1778	659	4	9906	75636	Muscle;Epithelial;Fibroblast;Liver;Brain	NA	NA	NA	NA	NA	1061.bed	191	0.459585	1
NeuCtrl.specific.peaks	1852	sheffield_dnase	0.337634	1.90872	1	138	61	1778	1778	659	4	9906	75636	Fibroblast;Muscle	NA	NA	NA	NA	NA	1788.bed	215	0.459585	1
NeuCtrl.specific.peaks	1903	sheffield_dnase	0.337634	1.90872	1	138	61	1778	1778	659	4	9906	75636	Fibroblast;Skin	NA	NA	NA	NA	NA	1859.bed	284	0.459585	1
NeuCtrl.specific.peaks	1924	sheffield_dnase	0.337634	1.90872	1	138	61	1778	1778	659	4	9906	75636	Fibroblast;Muscle;Skin;Brain;Endothelial;Epithelial;Primitive	NA	NA	NA	NA	NA	1885.bed	162	0.459585	1
NeuCtrl.specific.peaks	1946	sheffield_dnase	0.337634	1.90872	1	138	61	1778	1778	659	4	9906	75636	Fibroblast;Muscle;Skin;Brain;Endothelial;Epithelial	NA	NA	NA	NA	NA	1914.bed	128	0.459585	1
NeuCtrl.specific.peaks	2175	sheffield_dnase	0.337634	1.90872	1	138	61	1778	1778	659	4	9906	75636	Endothelial;Primitive;Prostate	NA	NA	NA	NA	NA	2228.bed	320	0.459585	1
NeuCtrl.specific.peaks	2496	sheffield_dnase	0.337634	1.90872	1	138	61	1778	1778	659	4	9906	75636	Hematopoietic	NA	NA	NA	NA	NA	381.bed	201	0.459585	1
NeuCtrl.specific.peaks	2920	sheffield_dnase	0.337634	1.90872	1	138	61	1778	1778	659	4	9906	75636	Liver;Prostate	NA	NA	NA	NA	NA	910.bed	420	0.459585	1
NeuCtrl.specific.peaks	1309	sheffield_dnase	0.333413	1.17468	4	146	180	1292	1292	539	26	9903	75614	Epithelial;Fibroblast;Muscle;Skin;Brain;Endothelial;Colon;Cervix;Primitive;Mamma	NA	NA	NA	NA	NA	1191.bed	148	0.464073	1
NeuCtrl.specific.peaks	1864	sheffield_dnase	0.333413	1.17468	4	146	180	1292	1292	539	26	9903	75614	Fibroblast;Muscle	NA	NA	NA	NA	NA	1808.bed	365	0.464073	1
NeuCtrl.specific.peaks	2784	sheffield_dnase	0.333413	1.17468	4	146	180	1292	1292	539	26	9903	75614	Muscle;Epithelial	NA	NA	NA	NA	NA	732.bed	693	0.464073	1
NeuCtrl.specific.peaks	2936	sheffield_dnase	0.333413	1.17468	4	146	180	1292	1292	539	26	9903	75614	Epithelial;Mammary	NA	NA	NA	NA	NA	928.bed	261	0.464073	1
NeuCtrl.specific.peaks	1262	sheffield_dnase	0.331678	1.11736	6	150	205	1181	1181	512	41	9901	75599	Muscle;Brain;Fibroblast	NA	NA	NA	NA	NA	1135.bed	1641	0.465931	1
NeuCtrl.specific.peaks	1487	sheffield_dnase	0.321549	1.20559	3	151	174	1381	1381	569	19	9904	75621	Epithelial;Fibroblast;Muscle;Skin;Brain;Endothelial;Colon;Cervix;Primitive;Bone	NA	NA	NA	NA	NA	1389.bed	162	0.476926	1
NeuCtrl.specific.peaks	1987	sheffield_dnase	0.321549	1.20559	3	151	174	1381	1381	569	19	9904	75621	Epithelial;Fibroblast;Muscle;Skin;Brain;Endothelial;Colon;Cervix;Primitive	NA	NA	NA	NA	NA	1977.bed	163	0.476926	1
NeuCtrl.specific.peaks	2066	sheffield_dnase	0.321549	1.20559	3	151	174	1381	1381	569	19	9904	75621	Epithelial;Hematopoietic;Stem;Colon;Liver;Prostate;Mammary;Skin	NA	NA	NA	NA	NA	2083.bed	152	0.476926	1
NeuCtrl.specific.peaks	2674	sheffield_dnase	0.321458	1.12283	5	154	203	1228	1228	528	34	9902	75606	Epithelial;Fibroblast;Muscle;Skin;Brain;Endothelial;Cervix;Primitive;Bone;Liver	NA	NA	NA	NA	NA	596.bed	189	0.477026	1
NeuCtrl.specific.peaks	1894	sheffield_dnase	0.309454	1.13114	4	155	199	1292	1292	549	27	9903	75613	Fibroblast;Muscle;Brain;Endothelial;Epithelial	NA	NA	NA	NA	NA	1842.bed	281	0.490395	1
NeuCtrl.specific.peaks	1153	sheffield_dnase	0.306108	1.27255	2	156	143	1529	1529	609	12	9905	75628	Liver;Epithelial	NA	NA	NA	NA	NA	1009.bed	699	0.494187	1
NeuCtrl.specific.peaks	1246	sheffield_dnase	0.306108	1.27255	2	156	143	1529	1529	609	12	9905	75628	Epithelial;Colon;Liver	NA	NA	NA	NA	NA	1111.bed	132	0.494187	1
NeuCtrl.specific.peaks	1489	sheffield_dnase	0.306108	1.27255	2	156	143	1529	1529	609	12	9905	75628	Fibroblast;Muscle;Brain;Epithelial;Endothelial;Skin;Bone	NA	NA	NA	NA	NA	1391.bed	227	0.494187	1
NeuCtrl.specific.peaks	1626	sheffield_dnase	0.306108	1.27255	2	156	143	1529	1529	609	12	9905	75628	Fibroblast;Muscle;Epithelial;Brain	NA	NA	NA	NA	NA	1532.bed	240	0.494187	1
NeuCtrl.specific.peaks	1742	sheffield_dnase	0.306108	1.27255	2	156	143	1529	1529	609	12	9905	75628	Fibroblast;Muscle;Brain;Endothelial;Epithelial;Skin	NA	NA	NA	NA	NA	1661.bed	213	0.494187	1
NeuCtrl.specific.peaks	1869	sheffield_dnase	0.306108	1.27255	2	156	143	1529	1529	609	12	9905	75628	Fibroblast;Muscle;Skin;Brain;Epithelial	NA	NA	NA	NA	NA	1813.bed	129	0.494187	1
NeuCtrl.specific.peaks	1916	sheffield_dnase	0.306108	1.27255	2	156	143	1529	1529	609	12	9905	75628	Epithelial;Brain;Hematopoietic;Skin;Stem;Colon;Cervix;Fibroblast;Endothelial;Liv	NA	NA	NA	NA	NA	1877.bed	139	0.494187	1
NeuCtrl.specific.peaks	2657	sheffield_dnase	0.306108	1.27255	2	156	143	1529	1529	609	12	9905	75628	Fibroblast;Muscle;Hematopoietic;Skin	NA	NA	NA	NA	NA	571.bed	195	0.494187	1
NeuCtrl.specific.peaks	2821	sheffield_dnase	0.306108	1.27255	2	156	143	1529	1529	609	12	9905	75628	Fibroblast;Muscle;Endothelial;Primitive	NA	NA	NA	NA	NA	783.bed	306	0.494187	1
NeuCtrl.specific.peaks	2851	sheffield_dnase	0.306108	1.27255	2	156	143	1529	1529	609	12	9905	75628	Epithelial;Hematopoietic;Stem;Colon;Skin	NA	NA	NA	NA	NA	820.bed	302	0.494187	1
NeuCtrl.specific.peaks	2921	sheffield_dnase	0.306108	1.27255	2	156	143	1529	1529	609	12	9905	75628	Epithelial;Brain;Hematopoietic;Stem;Colon;Cervix;Liver;Endothelial;Mammary	NA	NA	NA	NA	NA	912.bed	233	0.494187	1
NeuCtrl.specific.peaks	1346	sheffield_dnase	0.305296	1.06897	7	167	238	1137	1137	514	50	9900	75590	Brain;Fibroblast	NA	NA	NA	NA	NA	1235.bed	1319	0.495113	1
NeuCtrl.specific.peaks	2227	sheffield_dnase	0.299286	1.05316	8	168	240	1093	1093	500	58	9899	75582	Mammary	NA	NA	NA	NA	NA	2290.bed	2519	0.502011	1
NeuCtrl.specific.peaks	1669	sheffield_dnase	0.294536	1.14528	3	169	196	1381	1381	582	20	9904	75620	Fibroblast;Muscle;Epithelial;Endothelial;Brain	NA	NA	NA	NA	NA	1583.bed	167	0.507533	1
NeuCtrl.specific.peaks	1714	sheffield_dnase	0.294536	1.14528	3	169	196	1381	1381	582	20	9904	75620	Fibroblast;Muscle;Skin;Brain;Epithelial;Endothelial;Cervix;Primitive	NA	NA	NA	NA	NA	1633.bed	170	0.507533	1
NeuCtrl.specific.peaks	2239	sheffield_dnase	0.294536	1.14528	3	169	196	1381	1381	582	20	9904	75620	Complex tissue specific	NA	NA	NA	NA	NA	2305.bed	357	0.507533	1
NeuCtrl.specific.peaks	1527	sheffield_dnase	0.287213	1.09078	4	172	207	1292	1292	557	28	9903	75612	Fibroblast;Muscle;Epithelial	NA	NA	NA	NA	NA	1429.bed	342	0.516163	1
NeuCtrl.specific.peaks	2686	sheffield_dnase	0.287213	1.09078	4	172	207	1292	1292	557	28	9903	75612	Fibroblast	NA	NA	NA	NA	NA	607.bed	692	0.516163	1
NeuCtrl.specific.peaks	1160	sheffield_dnase	0.282185	1.52704	1	174	94	1778	1778	682	5	9906	75635	Epithelial;Fibroblast;Muscle;Brain;Endothelial;Liver	NA	NA	NA	NA	NA	1016.bed	135	0.522173	1
NeuCtrl.specific.peaks	1492	sheffield_dnase	0.282185	1.52704	1	174	94	1778	1778	682	5	9906	75635	Fibroblast;Muscle;Brain;Skin;Bone	NA	NA	NA	NA	NA	1395.bed	134	0.522173	1
NeuCtrl.specific.peaks	1587	sheffield_dnase	0.282185	1.52704	1	174	94	1778	1778	682	5	9906	75635	Fibroblast;Muscle;Brain;Epithelial;Endothelial	NA	NA	NA	NA	NA	1492.bed	143	0.522173	1
NeuCtrl.specific.peaks	1632	sheffield_dnase	0.282185	1.52704	1	174	94	1778	1778	682	5	9906	75635	Fibroblast;Muscle;Epithelial;Endothelial;Brain;Bone	NA	NA	NA	NA	NA	1539.bed	189	0.522173	1
NeuCtrl.specific.peaks	1663	sheffield_dnase	0.282185	1.52704	1	174	94	1778	1778	682	5	9906	75635	Epithelial;Muscle;Endothelial;Cervix;Fibroblast;Hematopoietic	NA	NA	NA	NA	NA	1576.bed	146	0.522173	1
NeuCtrl.specific.peaks	1717	sheffield_dnase	0.282185	1.52704	1	174	94	1778	1778	682	5	9906	75635	Fibroblast;Muscle;Brain;Epithelial;Endothelial;Bone	NA	NA	NA	NA	NA	1636.bed	165	0.522173	1
NeuCtrl.specific.peaks	1796	sheffield_dnase	0.282185	1.52704	1	174	94	1778	1778	682	5	9906	75635	Epithelial;Cervix;Fibroblast	NA	NA	NA	NA	NA	1725.bed	218	0.522173	1
NeuCtrl.specific.peaks	2080	sheffield_dnase	0.282185	1.52704	1	174	94	1778	1778	682	5	9906	75635	Fibroblast;Muscle;Cervix	NA	NA	NA	NA	NA	2102.bed	226	0.522173	1
NeuCtrl.specific.peaks	2300	sheffield_dnase	0.282185	1.52704	1	174	94	1778	1778	682	5	9906	75635	Fibroblast;Prostate	NA	NA	NA	NA	NA	2384.bed	232	0.522173	1
NeuCtrl.specific.peaks	2302	sheffield_dnase	0.282185	1.52704	1	174	94	1778	1778	682	5	9906	75635	Primitive;Mammary	NA	NA	NA	NA	NA	2389.bed	267	0.522173	1
NeuCtrl.specific.peaks	2309	sheffield_dnase	0.282185	1.52704	1	174	94	1778	1778	682	5	9906	75635	Epithelial;Fibroblast;Muscle;Brain;Skin;Stem;Endothelial;Colon;Cervix;Liver;Pros	NA	NA	NA	NA	NA	2395.bed	58	0.522173	1
NeuCtrl.specific.peaks	2578	sheffield_dnase	0.282185	1.52704	1	174	94	1778	1778	682	5	9906	75635	Hematopoietic;Skin	NA	NA	NA	NA	NA	471.bed	408	0.522173	1
NeuCtrl.specific.peaks	2597	sheffield_dnase	0.282185	1.52704	1	174	94	1778	1778	682	5	9906	75635	Epithelial;Fibroblast;Muscle;Brain;Skin;Endothelial;Colon;Cervix;Primitive;Prost	NA	NA	NA	NA	NA	496.bed	78	0.522173	1
NeuCtrl.specific.peaks	2767	sheffield_dnase	0.282185	1.52704	1	174	94	1778	1778	682	5	9906	75635	Hematopoietic;Endothelial;Primitive	NA	NA	NA	NA	NA	713.bed	237	0.522173	1
NeuCtrl.specific.peaks	2967	sheffield_dnase	0.282185	1.52704	1	174	94	1778	1778	682	5	9906	75635	Liver;Hematopoietic	NA	NA	NA	NA	NA	966.bed	167	0.522173	1
NeuCtrl.specific.peaks	2974	sheffield_dnase	0.282185	1.52704	1	174	94	1778	1778	682	5	9906	75635	Hematopoietic;Liver	NA	NA	NA	NA	NA	972.bed	199	0.522173	1
NeuCtrl.specific.peaks	115	cistrome_cistrome	0.275815	1.00132	24	190	260	791	791	414	183	9883	75457	cistrome_cistrome T47D ESR1	T47D	breast	ESR1	EtOH(45min)	NA	Human_T47D_ESR1_EtOH-45min_Liu.bed	3060	0.529889	1
NeuCtrl.specific.peaks	1432	sheffield_dnase	0.274009	1.17465	2	191	184	1529	1529	635	13	9905	75627	Fibroblast;Muscle;Brain;Epithelial;Endothelial	NA	NA	NA	NA	NA	1333.bed	258	0.532097	1
NeuCtrl.specific.peaks	1506	sheffield_dnase	0.274009	1.17465	2	191	184	1529	1529	635	13	9905	75627	Hematopoietic	NA	NA	NA	NA	NA	1408.bed	306	0.532097	1
NeuCtrl.specific.peaks	1709	sheffield_dnase	0.274009	1.17465	2	191	184	1529	1529	635	13	9905	75627	Fibroblast;Muscle;Skin;Brain;Endothelial;Epithelial	NA	NA	NA	NA	NA	1628.bed	186	0.532097	1
NeuCtrl.specific.peaks	1793	sheffield_dnase	0.274009	1.17465	2	191	184	1529	1529	635	13	9905	75627	Fibroblast;Skin;Brain	NA	NA	NA	NA	NA	1720.bed	267	0.532097	1
NeuCtrl.specific.peaks	1804	sheffield_dnase	0.274009	1.17465	2	191	184	1529	1529	635	13	9905	75627	Epithelial;Fibroblast;Muscle;Brain;Endothelial;Skin	NA	NA	NA	NA	NA	1734.bed	153	0.532097	1
NeuCtrl.specific.peaks	1811	sheffield_dnase	0.274009	1.17465	2	191	184	1529	1529	635	13	9905	75627	Epithelial;Fibroblast	NA	NA	NA	NA	NA	1740.bed	514	0.532097	1
NeuCtrl.specific.peaks	1812	sheffield_dnase	0.274009	1.17465	2	191	184	1529	1529	635	13	9905	75627	Muscle;Epithelial;Fibroblast	NA	NA	NA	NA	NA	1741.bed	339	0.532097	1
NeuCtrl.specific.peaks	1836	sheffield_dnase	0.274009	1.17465	2	191	184	1529	1529	635	13	9905	75627	Muscle;Skin;Brain;Endothelial;Fibroblast;Epithelial;Primitive	NA	NA	NA	NA	NA	1769.bed	186	0.532097	1
NeuCtrl.specific.peaks	2195	sheffield_dnase	0.274009	1.17465	2	191	184	1529	1529	635	13	9905	75627	Epithelial;Prostate;Mammary	NA	NA	NA	NA	NA	2250.bed	305	0.532097	1
NeuCtrl.specific.peaks	2535	sheffield_dnase	0.274009	1.17465	2	191	184	1529	1529	635	13	9905	75627	Muscle;Hematopoietic;Fibroblast;Epithelial;Brain	NA	NA	NA	NA	NA	423.bed	129	0.532097	1
NeuCtrl.specific.peaks	2773	sheffield_dnase	0.274009	1.17465	2	191	184	1529	1529	635	13	9905	75627	Hematopoietic	NA	NA	NA	NA	NA	72.bed	326	0.532097	1
NeuCtrl.specific.peaks	1926	sheffield_dnase	0.273309	1.02781	7	202	249	1137	1137	529	52	9900	75588	sheffield_dnase	NA	NA	NA	NA	NA	1889.bed	4709	0.532956	1
NeuCtrl.specific.peaks	1697	sheffield_dnase	0.269886	1.09078	3	203	209	1381	1381	598	21	9904	75619	Muscle;Skin;Endothelial;Fibroblast;Brain	NA	NA	NA	NA	NA	1613.bed	208	0.537173	1
NeuCtrl.specific.peaks	1865	sheffield_dnase	0.269886	1.09078	3	203	209	1381	1381	598	21	9904	75619	Muscle;Brain;Epithelial;Endothelial;Fibroblast	NA	NA	NA	NA	NA	1809.bed	260	0.537173	1
NeuCtrl.specific.peaks	1888	sheffield_dnase	0.269886	1.09078	3	203	209	1381	1381	598	21	9904	75619	Muscle;Skin;Brain;Epithelial;Endothelial;Fibroblast;Cervix	NA	NA	NA	NA	NA	1832.bed	145	0.537173	1
NeuCtrl.specific.peaks	2076	sheffield_dnase	0.269886	1.09078	3	203	209	1381	1381	598	21	9904	75619	Epithelial;Skin	NA	NA	NA	NA	NA	2095.bed	453	0.537173	1
NeuCtrl.specific.peaks	2325	sheffield_dnase	0.269886	1.09078	3	203	209	1381	1381	598	21	9904	75619	Epithelial;Muscle;Skin;Brain;Endothelial;Fibroblast;Colon;Cervix;Primitive;Mamma	NA	NA	NA	NA	NA	2413.bed	181	0.537173	1
NeuCtrl.specific.peaks	2870	sheffield_dnase	0.266559	1.05314	4	208	241	1292	1292	580	29	9903	75611	Fibroblast;Muscle;Skin;Brain;Epithelial;Endothelial;Cervix;Bone	NA	NA	NA	NA	NA	849.bed	224	0.541303	1
NeuCtrl.specific.peaks	102	cistrome_cistrome	0.263392	0.992531	26	209	264	758	758	410	200	9881	75440	cistrome_cistrome NB4 cells PML	NB4 cells	hematopoietic stem cell	PML	ATRA(24hr)	NA	Human_NB4-cells_PML_ATRA-24hr_Stunnenberg.bed	4179	0.545266	1
NeuCtrl.specific.peaks	1755	sheffield_dnase	0.247371	1.01801	4	210	251	1292	1292	584	30	9903	75610	Skin;Cervix	NA	NA	NA	NA	NA	1677.bed	327	0.565755	1
NeuCtrl.specific.peaks	1890	sheffield_dnase	0.247371	1.01801	4	210	251	1292	1292	584	30	9903	75610	Endothelial;Fibroblast	NA	NA	NA	NA	NA	1834.bed	489	0.565755	1
NeuCtrl.specific.peaks	1188	sheffield_dnase	0.247366	1.04116	3	212	243	1381	1381	612	22	9904	75618	Epithelial;Fibroblast;Muscle;Skin;Brain;Endothelial;Cervix;Bone	NA	NA	NA	NA	NA	1045.bed	138	0.565763	1
NeuCtrl.specific.peaks	1399	sheffield_dnase	0.247366	1.04116	3	212	243	1381	1381	612	22	9904	75618	Fibroblast;Muscle;Brain;Epithelial;Endothelial;Skin;Bone	NA	NA	NA	NA	NA	1297.bed	167	0.565763	1
NeuCtrl.specific.peaks	1997	sheffield_dnase	0.247366	1.04116	3	212	243	1381	1381	612	22	9904	75618	Fibroblast;Brain;Epithelial;Endothelial;Cervix	NA	NA	NA	NA	NA	1986.bed	177	0.565763	1
NeuCtrl.specific.peaks	2918	sheffield_dnase	0.247366	1.04116	3	212	243	1381	1381	612	22	9904	75618	Liver	NA	NA	NA	NA	NA	909.bed	352	0.565763	1
NeuCtrl.specific.peaks	1737	sheffield_dnase	0.246667	1.00461	5	216	259	1228	1228	568	38	9902	75602	Epithelial;Brain;Skin;Stem;Colon;Liver;Hematopoietic;Mammary;Muscle	NA	NA	NA	NA	NA	1657.bed	304	0.566674	1
NeuCtrl.specific.peaks	1190	sheffield_dnase	0.245643	1.09077	2	217	214	1529	1529	653	14	9905	75626	Epithelial;Fibroblast;Muscle;Skin;Brain;Endothelial;Colon;Cervix;Bone	NA	NA	NA	NA	NA	1048.bed	145	0.568011	1
NeuCtrl.specific.peaks	1543	sheffield_dnase	0.245643	1.09077	2	217	214	1529	1529	653	14	9905	75626	Fibroblast;Muscle;Skin;Brain;Epithelial;Endothelial	NA	NA	NA	NA	NA	1444.bed	148	0.568011	1
NeuCtrl.specific.peaks	1688	sheffield_dnase	0.245643	1.09077	2	217	214	1529	1529	653	14	9905	75626	Epithelial;Endothelial;Fibroblast;Skin;Brain	NA	NA	NA	NA	NA	1603.bed	188	0.568011	1
NeuCtrl.specific.peaks	1710	sheffield_dnase	0.245643	1.09077	2	217	214	1529	1529	653	14	9905	75626	Fibroblast;Muscle;Brain	NA	NA	NA	NA	NA	1629.bed	236	0.568011	1
NeuCtrl.specific.peaks	1849	sheffield_dnase	0.245643	1.09077	2	217	214	1529	1529	653	14	9905	75626	Fibroblast;Muscle;Skin;Brain;Epithelial;Endothelial;Primitive	NA	NA	NA	NA	NA	1784.bed	232	0.568011	1
NeuCtrl.specific.peaks	2123	sheffield_dnase	0.245643	1.09077	2	217	214	1529	1529	653	14	9905	75626	Hematopoietic	NA	NA	NA	NA	NA	2164.bed	471	0.568011	1
NeuCtrl.specific.peaks	2739	sheffield_dnase	0.245643	1.09077	2	217	214	1529	1529	653	14	9905	75626	Muscle;Hematopoietic;Fibroblast	NA	NA	NA	NA	NA	679.bed	298	0.568011	1
NeuCtrl.specific.peaks	2884	sheffield_dnase	0.245643	1.09077	2	217	214	1529	1529	653	14	9905	75626	Hematopoietic	NA	NA	NA	NA	NA	868.bed	159	0.568011	1
NeuCtrl.specific.peaks	1314	sheffield_dnase	0.238438	1.27252	1	225	154	1778	1778	719	6	9906	75634	Fibroblast;Muscle;Primitive;Brain;Epithelial;Endothelial;Skin;Bone	NA	NA	NA	NA	NA	1198.bed	142	0.577513	1
NeuCtrl.specific.peaks	1440	sheffield_dnase	0.238438	1.27252	1	225	154	1778	1778	719	6	9906	75634	Fibroblast;Muscle;Brain;Epithelial;Skin;Bone	NA	NA	NA	NA	NA	1340.bed	155	0.577513	1
NeuCtrl.specific.peaks	1541	sheffield_dnase	0.238438	1.27252	1	225	154	1778	1778	719	6	9906	75634	Fibroblast;Muscle;Brain;Epithelial;Endothelial;Skin	NA	NA	NA	NA	NA	1442.bed	189	0.577513	1
NeuCtrl.specific.peaks	1589	sheffield_dnase	0.238438	1.27252	1	225	154	1778	1778	719	6	9906	75634	Fibroblast;Muscle;Hematopoietic;Primitive;Skin;Brain;Epithelial;Endothelial;Cerv	NA	NA	NA	NA	NA	1494.bed	133	0.577513	1
NeuCtrl.specific.peaks	1633	sheffield_dnase	0.238438	1.27252	1	225	154	1778	1778	719	6	9906	75634	Fibroblast;Muscle;Epithelial;Brain	NA	NA	NA	NA	NA	1540.bed	161	0.577513	1
NeuCtrl.specific.peaks	1699	sheffield_dnase	0.238438	1.27252	1	225	154	1778	1778	719	6	9906	75634	Fibroblast;Muscle;Brain;Epithelial;Endothelial	NA	NA	NA	NA	NA	1615.bed	174	0.577513	1
NeuCtrl.specific.peaks	1741	sheffield_dnase	0.238438	1.27252	1	225	154	1778	1778	719	6	9906	75634	Fibroblast;Muscle;Skin;Bone	NA	NA	NA	NA	NA	1660.bed	180	0.577513	1
NeuCtrl.specific.peaks	2120	sheffield_dnase	0.238438	1.27252	1	225	154	1778	1778	719	6	9906	75634	Fibroblast;Skin	NA	NA	NA	NA	NA	2157.bed	361	0.577513	1
NeuCtrl.specific.peaks	2137	sheffield_dnase	0.238438	1.27252	1	225	154	1778	1778	719	6	9906	75634	Liver;Prostate	NA	NA	NA	NA	NA	2181.bed	359	0.577513	1
NeuCtrl.specific.peaks	2268	sheffield_dnase	0.238438	1.27252	1	225	154	1778	1778	719	6	9906	75634	Endothelial;Primitive;Prostate;Mammary	NA	NA	NA	NA	NA	2340.bed	169	0.577513	1
NeuCtrl.specific.peaks	2391	sheffield_dnase	0.238438	1.27252	1	225	154	1778	1778	719	6	9906	75634	Hematopoietic	NA	NA	NA	NA	NA	25.bed	270	0.577513	1
NeuCtrl.specific.peaks	2495	sheffield_dnase	0.238438	1.27252	1	225	154	1778	1778	719	6	9906	75634	Hematopoietic;Liver	NA	NA	NA	NA	NA	380.bed	224	0.577513	1
NeuCtrl.specific.peaks	2631	sheffield_dnase	0.238438	1.27252	1	225	154	1778	1778	719	6	9906	75634	Fibroblast;Muscle;Skin;Brain;Epithelial;Endothelial;Cervix;Primitive;Bone	NA	NA	NA	NA	NA	543.bed	181	0.577513	1
NeuCtrl.specific.peaks	2709	sheffield_dnase	0.238438	1.27252	1	225	154	1778	1778	719	6	9906	75634	Fibroblast;Muscle;Endothelial;Primitive	NA	NA	NA	NA	NA	636.bed	147	0.577513	1
NeuCtrl.specific.peaks	2769	sheffield_dnase	0.238438	1.27252	1	225	154	1778	1778	719	6	9906	75634	Hematopoietic	NA	NA	NA	NA	NA	715.bed	164	0.577513	1
NeuCtrl.specific.peaks	1996	sheffield_dnase	0.22954	0.985156	4	240	265	1292	1292	599	31	9903	75609	Fibroblast;Cervix	NA	NA	NA	NA	NA	1985.bed	362	0.589468	1
NeuCtrl.specific.peaks	2527	sheffield_dnase	0.22954	0.985156	4	240	265	1292	1292	599	31	9903	75609	Fibroblast;Muscle;Hematopoietic;Brain;Epithelial;Endothelial	NA	NA	NA	NA	NA	415.bed	216	0.589468	1
NeuCtrl.specific.peaks	1785	sheffield_dnase	0.22677	0.995869	3	242	261	1381	1381	628	23	9904	75617	Fibroblast;Muscle;Skin;Brain;Epithelial;Endothelial	NA	NA	NA	NA	NA	1713.bed	168	0.59324	1
NeuCtrl.specific.peaks	2009	sheffield_dnase	0.22677	0.995869	3	242	261	1381	1381	628	23	9904	75617	Fibroblast	NA	NA	NA	NA	NA	2007.bed	1060	0.59324	1
NeuCtrl.specific.peaks	2772	sheffield_dnase	0.22677	0.995869	3	242	261	1381	1381	628	23	9904	75617	Hematopoietic	NA	NA	NA	NA	NA	719.bed	1863	0.59324	1
NeuCtrl.specific.peaks	1979	sheffield_dnase	0.226495	0.9658	21	245	268	825	825	446	166	9886	75474	Epithelial	NA	NA	NA	NA	NA	1967.bed	3468	0.593615	1
NeuCtrl.specific.peaks	1469	sheffield_dnase	0.220488	1.01801	2	246	253	1529	1529	676	15	9905	75625	Muscle;Epithelial	NA	NA	NA	NA	NA	1370.bed	284	0.601883	1
NeuCtrl.specific.peaks	1539	sheffield_dnase	0.220488	1.01801	2	246	253	1529	1529	676	15	9905	75625	Fibroblast;Muscle;Brain;Epithelial;Endothelial;Skin;Bone	NA	NA	NA	NA	NA	1440.bed	164	0.601883	1
NeuCtrl.specific.peaks	1895	sheffield_dnase	0.220488	1.01801	2	246	253	1529	1529	676	15	9905	75625	Fibroblast;Muscle;Skin	NA	NA	NA	NA	NA	1844.bed	321	0.601883	1
NeuCtrl.specific.peaks	1959	sheffield_dnase	0.220488	1.01801	2	246	253	1529	1529	676	15	9905	75625	Epithelial;Brain;Fibroblast;Colon;Skin	NA	NA	NA	NA	NA	1931.bed	165	0.601883	1
NeuCtrl.specific.peaks	2254	sheffield_dnase	0.220488	1.01801	2	246	253	1529	1529	676	15	9905	75625	Hematopoietic;Muscle	NA	NA	NA	NA	NA	2323.bed	205	0.601883	1
NeuCtrl.specific.peaks	2963	sheffield_dnase	0.220488	1.01801	2	246	253	1529	1529	676	15	9905	75625	Liver;Mammary	NA	NA	NA	NA	NA	959.bed	696	0.601883	1
NeuCtrl.specific.peaks	294	codex	0.218749	0.954336	8	252	300	1093	1093	548	64	9899	75576	Kasumi-1 (AML FAB M2) with t(8;21) translocation and mismatch siRNA derived from	Acute Myeloid Leukemia	NA	CEBPA	NA	GSE60131	GSM1501162_CEBPA.bed	612	0.604297	1
NeuCtrl.specific.peaks	1431	sheffield_dnase	0.218719	0.954327	10	253	301	1030	1030	528	80	9897	75560	Fibroblast	NA	NA	NA	NA	NA	1331.bed	2011	0.604339	1
NeuCtrl.specific.peaks	2008	sheffield_dnase	0.214645	0.973504	88	254	267	382	382	301	690	9819	74950	sheffield_dnase	NA	NA	NA	NA	NA	2006.bed	44090	0.610036	1
NeuCtrl.specific.peaks	2192	sheffield_dnase	0.207917	0.954359	3	255	298	1381	1381	645	24	9904	75616	Brain;Colon;Epithelial;Skin	NA	NA	NA	NA	NA	2246.bed	181	0.61956	1
NeuCtrl.specific.peaks	2717	sheffield_dnase	0.207917	0.954359	3	255	298	1381	1381	645	24	9904	75616	Epithelial;Fibroblast;Muscle;Skin;Brain;Endothelial;Colon;Cervix;Primitive;Mamma	NA	NA	NA	NA	NA	648.bed	165	0.61956	1
NeuCtrl.specific.peaks	2718	sheffield_dnase	0.204488	0.934854	6	257	302	1181	1181	580	49	9901	75591	Epithelial;Fibroblast;Muscle;Primitive;Skin;Brain;Endothelial;Colon;Cervix;Mamma	NA	NA	NA	NA	NA	649.bed	240	0.624471	1
NeuCtrl.specific.peaks	1389	sheffield_dnase	0.203117	1.09076	1	258	222	1778	1778	753	7	9906	75633	Fibroblast;Muscle;Brain;Endothelial;Epithelial;Skin	NA	NA	NA	NA	NA	1286.bed	229	0.626444	1
NeuCtrl.specific.peaks	1438	sheffield_dnase	0.203117	1.09076	1	258	222	1778	1778	753	7	9906	75633	Fibroblast;Muscle;Brain;Epithelial;Endothelial;Skin;Bone	NA	NA	NA	NA	NA	1339.bed	178	0.626444	1
NeuCtrl.specific.peaks	1532	sheffield_dnase	0.203117	1.09076	1	258	222	1778	1778	753	7	9906	75633	Fibroblast;Muscle;Skin;Brain	NA	NA	NA	NA	NA	1433.bed	152	0.626444	1
NeuCtrl.specific.peaks	1652	sheffield_dnase	0.203117	1.09076	1	258	222	1778	1778	753	7	9906	75633	Fibroblast;Muscle	NA	NA	NA	NA	NA	1562.bed	268	0.626444	1
NeuCtrl.specific.peaks	1672	sheffield_dnase	0.203117	1.09076	1	258	222	1778	1778	753	7	9906	75633	Fibroblast;Muscle;Skin;Brain;Endothelial;Epithelial	NA	NA	NA	NA	NA	1586.bed	160	0.626444	1
NeuCtrl.specific.peaks	1744	sheffield_dnase	0.203117	1.09076	1	258	222	1778	1778	753	7	9906	75633	Fibroblast;Skin	NA	NA	NA	NA	NA	1663.bed	201	0.626444	1
NeuCtrl.specific.peaks	1765	sheffield_dnase	0.203117	1.09076	1	258	222	1778	1778	753	7	9906	75633	Fibroblast	NA	NA	NA	NA	NA	1688.bed	332	0.626444	1
NeuCtrl.specific.peaks	1766	sheffield_dnase	0.203117	1.09076	1	258	222	1778	1778	753	7	9906	75633	Fibroblast;Muscle;Epithelial;Brain	NA	NA	NA	NA	NA	1689.bed	213	0.626444	1
NeuCtrl.specific.peaks	1880	sheffield_dnase	0.203117	1.09076	1	258	222	1778	1778	753	7	9906	75633	Muscle;Skin;Cervix;Endothelial;Epithelial;Primitive	NA	NA	NA	NA	NA	1824.bed	154	0.626444	1
NeuCtrl.specific.peaks	1893	sheffield_dnase	0.203117	1.09076	1	258	222	1778	1778	753	7	9906	75633	Fibroblast	NA	NA	NA	NA	NA	1838.bed	415	0.626444	1
NeuCtrl.specific.peaks	1977	sheffield_dnase	0.203117	1.09076	1	258	222	1778	1778	753	7	9906	75633	Muscle;Fibroblast;Skin	NA	NA	NA	NA	NA	1964.bed	257	0.626444	1
NeuCtrl.specific.peaks	2006	sheffield_dnase	0.203117	1.09076	1	258	222	1778	1778	753	7	9906	75633	Epithelial;Cervix;Liver;Skin	NA	NA	NA	NA	NA	2000.bed	131	0.626444	1
NeuCtrl.specific.peaks	2182	sheffield_dnase	0.203117	1.09076	1	258	222	1778	1778	753	7	9906	75633	Epithelial;Stem;Colon;Cervix;Liver;Prostate;Mammary	NA	NA	NA	NA	NA	2234.bed	217	0.626444	1
NeuCtrl.specific.peaks	2542	sheffield_dnase	0.203117	1.09076	1	258	222	1778	1778	753	7	9906	75633	Fibroblast;Muscle;Hematopoietic;Brain;Epithelial;Endothelial;Bone	NA	NA	NA	NA	NA	431.bed	133	0.626444	1
NeuCtrl.specific.peaks	2604	sheffield_dnase	0.203117	1.09076	1	258	222	1778	1778	753	7	9906	75633	Epithelial;Brain;Hematopoietic;Stem;Colon;Cervix;Endothelial;Liver;Mammary	NA	NA	NA	NA	NA	503.bed	150	0.626444	1
NeuCtrl.specific.peaks	2895	sheffield_dnase	0.203117	1.09076	1	258	222	1778	1778	753	7	9906	75633	Endothelial;Mammary	NA	NA	NA	NA	NA	880.bed	150	0.626444	1
NeuCtrl.specific.peaks	1178	sheffield_dnase	0.201778	0.931058	5	274	306	1228	1228	603	41	9902	75599	Endothelial;Epithelial;Brain;Fibroblast	NA	NA	NA	NA	NA	1036.bed	460	0.62838	1
NeuCtrl.specific.peaks	2010	sheffield_dnase	0.199355	0.933087	11	275	304	998	998	526	90	9896	75550	Skin	NA	NA	NA	NA	NA	2008.bed	4871	0.631895	1
NeuCtrl.specific.peaks	1816	sheffield_dnase	0.198114	0.954364	2	276	288	1529	1529	698	16	9905	75624	Fibroblast;Muscle	NA	NA	NA	NA	NA	1745.bed	296	0.633704	1
NeuCtrl.specific.peaks	1853	sheffield_dnase	0.198114	0.954364	2	276	288	1529	1529	698	16	9905	75624	Muscle;Epithelial;Fibroblast	NA	NA	NA	NA	NA	1790.bed	335	0.633704	1
NeuCtrl.specific.peaks	1898	sheffield_dnase	0.198114	0.954364	2	276	288	1529	1529	698	16	9905	75624	Fibroblast;Muscle;Epithelial;Skin	NA	NA	NA	NA	NA	1849.bed	256	0.633704	1
NeuCtrl.specific.peaks	1980	sheffield_dnase	0.198114	0.954364	2	276	288	1529	1529	698	16	9905	75624	Stem;Epithelial	NA	NA	NA	NA	NA	1968.bed	306	0.633704	1
NeuCtrl.specific.peaks	2163	sheffield_dnase	0.198114	0.954364	2	276	288	1529	1529	698	16	9905	75624	Hematopoietic	NA	NA	NA	NA	NA	2216.bed	227	0.633704	1
NeuCtrl.specific.peaks	2222	sheffield_dnase	0.198114	0.954364	2	276	288	1529	1529	698	16	9905	75624	Fibroblast;Muscle;Skin;Brain;Epithelial;Cervix;Endothelial;Prostate;Mammary	NA	NA	NA	NA	NA	2283.bed	109	0.633704	1
NeuCtrl.specific.peaks	2241	sheffield_dnase	0.198114	0.954364	2	276	288	1529	1529	698	16	9905	75624	Skin;Endothelial;Epithelial;Primitive	NA	NA	NA	NA	NA	2307.bed	217	0.633704	1
NeuCtrl.specific.peaks	2788	sheffield_dnase	0.198114	0.954364	2	276	288	1529	1529	698	16	9905	75624	Fibroblast;Muscle;Primitive;Skin;Brain;Epithelial;Endothelial;Hematopoietic;Bone	NA	NA	NA	NA	NA	741.bed	184	0.633704	1
NeuCtrl.specific.peaks	2863	sheffield_dnase	0.198114	0.954364	2	276	288	1529	1529	698	16	9905	75624	Endothelial;Primitive	NA	NA	NA	NA	NA	838.bed	491	0.633704	1
NeuCtrl.specific.peaks	2934	sheffield_dnase	0.198114	0.954364	2	276	288	1529	1529	698	16	9905	75624	Fibroblast;Muscle;Brain;Epithelial;Endothelial	NA	NA	NA	NA	NA	926.bed	204	0.633704	1
NeuCtrl.specific.peaks	1861	sheffield_dnase	0.192257	0.916141	6	286	309	1181	1181	592	50	9901	75590	Weak HFF	NA	NA	NA	NA	NA	1799.bed	3451	0.642308	1
NeuCtrl.specific.peaks	2384	sheffield_dnase	0.192257	0.916141	6	286	309	1181	1181	592	50	9901	75590	Epithelial;Fibroblast;Muscle;Brain;Hematopoietic;Skin;Stem;Endothelial;Colon;Cer	NA	NA	NA	NA	NA	2491.bed	184	0.642308	1
NeuCtrl.specific.peaks	1239	sheffield_dnase	0.190647	0.916167	3	288	307	1381	1381	659	25	9904	75615	Brain	NA	NA	NA	NA	NA	1104.bed	439	0.644693	1
NeuCtrl.specific.peaks	2817	sheffield_dnase	0.190647	0.916167	3	288	307	1381	1381	659	25	9904	75615	Liver	NA	NA	NA	NA	NA	776.bed	491	0.644693	1
NeuCtrl.specific.peaks	1862	sheffield_dnase	0.188613	0.908873	5	290	312	1228	1228	610	42	9902	75598	Hematopoietic;Epithelial	NA	NA	NA	NA	NA	18.bed	618	0.647719	1
NeuCtrl.specific.peaks	2449	sheffield_dnase	0.188613	0.908873	5	290	312	1228	1228	610	42	9902	75598	Hematopoietic	NA	NA	NA	NA	NA	326.bed	1484	0.647719	1
NeuCtrl.specific.peaks	1568	sheffield_dnase	0.178162	0.898203	2	292	318	1529	1529	713	17	9905	75623	Fibroblast;Brain;Epithelial;Endothelial;Muscle;Bone	NA	NA	NA	NA	NA	1473.bed	193	0.663495	1
NeuCtrl.specific.peaks	1787	sheffield_dnase	0.178162	0.898203	2	292	318	1529	1529	713	17	9905	75623	Fibroblast;Muscle;Skin;Brain;Endothelial;Epithelial	NA	NA	NA	NA	NA	1715.bed	154	0.663495	1
NeuCtrl.specific.peaks	2212	sheffield_dnase	0.178162	0.898203	2	292	318	1529	1529	713	17	9905	75623	Fibroblast;Skin;Ewing sarcoma	NA	NA	NA	NA	NA	2271.bed	305	0.663495	1
NeuCtrl.specific.peaks	2407	sheffield_dnase	0.178162	0.898203	2	292	318	1529	1529	713	17	9905	75623	Fibroblast;Muscle;Hematopoietic;Skin;Brain;Epithelial;Endothelial;Bone	NA	NA	NA	NA	NA	272.bed	153	0.663495	1
NeuCtrl.specific.peaks	2617	sheffield_dnase	0.178162	0.898203	2	292	318	1529	1529	713	17	9905	75623	Hematopoietic;Brain;Fibroblast;Epithelial;Muscle;Skin	NA	NA	NA	NA	NA	523.bed	204	0.663495	1
NeuCtrl.specific.peaks	2153	sheffield_dnase	0.174817	0.880909	3	297	328	1381	1381	669	26	9904	75614	Muscle;Skin;Fibroblast;Epithelial;Brain	NA	NA	NA	NA	NA	2202.bed	209	0.668625	1
NeuCtrl.specific.peaks	1227	sheffield_dnase	0.174114	0.954369	1	298	269	1778	1778	782	8	9906	75632	Muscle;Skin;Brain;Endothelial;Fibroblast;Epithelial;Primitive	NA	NA	NA	NA	NA	1091.bed	144	0.669709	1
NeuCtrl.specific.peaks	1264	sheffield_dnase	0.174114	0.954369	1	298	269	1778	1778	782	8	9906	75632	Fibroblast;Muscle;Brain;Epithelial;Endothelial;Skin;Bone	NA	NA	NA	NA	NA	1137.bed	148	0.669709	1
NeuCtrl.specific.peaks	1392	sheffield_dnase	0.174114	0.954369	1	298	269	1778	1778	782	8	9906	75632	Fibroblast;Muscle;Hematopoietic;Skin;Brain;Epithelial;Endothelial;Primitive;Bone	NA	NA	NA	NA	NA	129.bed	69	0.669709	1
NeuCtrl.specific.peaks	1462	sheffield_dnase	0.174114	0.954369	1	298	269	1778	1778	782	8	9906	75632	Epithelial;Primitive;Brain;Stem;Colon;Cervix;Liver;Fibroblast;Endothelial;Hemato	NA	NA	NA	NA	NA	1362.bed	87	0.669709	1
NeuCtrl.specific.peaks	1514	sheffield_dnase	0.174114	0.954369	1	298	269	1778	1778	782	8	9906	75632	Fibroblast;Muscle;Epithelial;Skin;Bone;Brain	NA	NA	NA	NA	NA	1416.bed	117	0.669709	1
NeuCtrl.specific.peaks	1678	sheffield_dnase	0.174114	0.954369	1	298	269	1778	1778	782	8	9906	75632	Fibroblast;Muscle;Brain;Epithelial;Endothelial;Skin;Bone	NA	NA	NA	NA	NA	1592.bed	111	0.669709	1
NeuCtrl.specific.peaks	1728	sheffield_dnase	0.174114	0.954369	1	298	269	1778	1778	782	8	9906	75632	Fibroblast;Skin	NA	NA	NA	NA	NA	1648.bed	275	0.669709	1
NeuCtrl.specific.peaks	1730	sheffield_dnase	0.174114	0.954369	1	298	269	1778	1778	782	8	9906	75632	Endothelial and Lymphoblast specific	NA	NA	NA	NA	NA	165.bed	128	0.669709	1
NeuCtrl.specific.peaks	1818	sheffield_dnase	0.174114	0.954369	1	298	269	1778	1778	782	8	9906	75632	Hematopoietic	NA	NA	NA	NA	NA	175.bed	266	0.669709	1
NeuCtrl.specific.peaks	2088	sheffield_dnase	0.174114	0.954369	1	298	269	1778	1778	782	8	9906	75632	Hematopoietic	NA	NA	NA	NA	NA	2113.bed	237	0.669709	1
NeuCtrl.specific.peaks	2208	sheffield_dnase	0.174114	0.954369	1	298	269	1778	1778	782	8	9906	75632	Hematopoietic;Endothelial;Primitive	NA	NA	NA	NA	NA	2268.bed	172	0.669709	1
NeuCtrl.specific.peaks	2314	sheffield_dnase	0.174114	0.954369	1	298	269	1778	1778	782	8	9906	75632	Fibroblast;Muscle;Brain;Epithelial;Endothelial;Bone	NA	NA	NA	NA	NA	2401.bed	162	0.669709	1
NeuCtrl.specific.peaks	2338	sheffield_dnase	0.174114	0.954369	1	298	269	1778	1778	782	8	9906	75632	Epithelial;Prostate;Mammary;Skin	NA	NA	NA	NA	NA	2434.bed	159	0.669709	1
NeuCtrl.specific.peaks	2390	sheffield_dnase	0.174114	0.954369	1	298	269	1778	1778	782	8	9906	75632	Epithelial;Fibroblast;Muscle;Skin;Brain;Endothelial;Colon;Cervix;Mammary;Bone;Li	NA	NA	NA	NA	NA	2498.bed	117	0.669709	1
NeuCtrl.specific.peaks	2536	sheffield_dnase	0.174114	0.954369	1	298	269	1778	1778	782	8	9906	75632	Hematopoietic;Epithelial;Cervix;Mammary;Skin	NA	NA	NA	NA	NA	424.bed	144	0.669709	1
NeuCtrl.specific.peaks	2770	sheffield_dnase	0.174114	0.954369	1	298	269	1778	1778	782	8	9906	75632	Hematopoietic	NA	NA	NA	NA	NA	717.bed	173	0.669709	1
NeuCtrl.specific.peaks	2905	sheffield_dnase	0.174114	0.954369	1	298	269	1778	1778	782	8	9906	75632	Fibroblast;Muscle;Skin;Brain;Endothelial;Epithelial;Primitive;Bone	NA	NA	NA	NA	NA	893.bed	122	0.669709	1
NeuCtrl.specific.peaks	2906	sheffield_dnase	0.174114	0.954369	1	298	269	1778	1778	782	8	9906	75632	Fibroblast;Muscle;Skin;Brain;Epithelial;Endothelial;Cervix;Primitive	NA	NA	NA	NA	NA	894.bed	116	0.669709	1
NeuCtrl.specific.peaks	2993	sheffield_dnase	0.174114	0.954369	1	298	269	1778	1778	782	8	9906	75632	Epithelial;Fibroblast;Muscle;Skin;Brain;Endothelial;Colon;Primitive;Bone;Liver	NA	NA	NA	NA	NA	992.bed	119	0.669709	1
NeuCtrl.specific.peaks	1434	sheffield_dnase	0.173462	0.902946	11	317	317	998	998	544	93	9896	75547	Fibroblast;Brain;Epithelial;Endothelial;Muscle	NA	NA	NA	NA	NA	1335.bed	1520	0.670715	1
NeuCtrl.specific.peaks	2779	sheffield_dnase	0.171801	0.898121	10	318	323	1030	1030	557	85	9897	75555	CD14 specific	NA	NA	NA	NA	NA	726.bed	3152	0.673285	1
NeuCtrl.specific.peaks	2860	sheffield_dnase	0.171801	0.898121	10	318	323	1030	1030	557	85	9897	75555	Endothelial;Primitive	NA	NA	NA	NA	NA	833.bed	2436	0.673285	1
NeuCtrl.specific.peaks	9	cistrome_cistrome	0.171643	0.934115	35	320	303	667	667	430	286	9872	75354	cistrome_cistrome APL164 cells RXR	APL164 cells	hematopoietic stem cell	RXR	No treatment	NA	Human_APL164-cells_RXR_No-treatment_Stunnenberg.bed	6490	0.67353	1
NeuCtrl.specific.peaks	1340	sheffield_dnase	0.163789	0.876043	7	321	330	1137	1137	596	61	9900	75579	Primitive;Hematopoietic;Endothelial	NA	NA	NA	NA	NA	1225.bed	1768	0.685822	1
NeuCtrl.specific.peaks	333	codex	0.161166	0.880837	9	322	329	1061	1061	571	78	9898	75562	Proerythroblasts were derived from mobilised CD34+ cells isolated from the healt	Erythroblast	NA	SMAD1	NA	GSE29194	GSM722398_SMAD1.bed	1293	0.689976	1
NeuCtrl.specific.peaks	1446	sheffield_dnase	0.160334	0.848278	2	323	355	1529	1529	736	18	9905	75622	Fibroblast;Muscle;Skin;Brain;Endothelial	NA	NA	NA	NA	NA	1346.bed	153	0.691299	1
NeuCtrl.specific.peaks	2038	sheffield_dnase	0.160334	0.848278	2	323	355	1529	1529	736	18	9905	75622	Epithelial;Fibroblast;Muscle;Skin;Brain;Endothelial;Colon;Cervix;Primitive	NA	NA	NA	NA	NA	2050.bed	144	0.691299	1
NeuCtrl.specific.peaks	2581	sheffield_dnase	0.160334	0.848278	2	323	355	1529	1529	736	18	9905	75622	Epithelial;Fibroblast;Muscle;Hematopoietic;Primitive;Brain;Endothelial;Cervix;Li	NA	NA	NA	NA	NA	474.bed	401	0.691299	1
NeuCtrl.specific.peaks	2660	sheffield_dnase	0.160334	0.848278	2	323	355	1529	1529	736	18	9905	75622	Skin;Hematopoietic	NA	NA	NA	NA	NA	575.bed	221	0.691299	1
NeuCtrl.specific.peaks	2908	sheffield_dnase	0.160334	0.848278	2	323	355	1529	1529	736	18	9905	75622	Epithelial;Fibroblast;Muscle;Primitive;Skin;Brain;Endothelial;Colon;Cervix;Liver	NA	NA	NA	NA	NA	896.bed	136	0.691299	1
NeuCtrl.specific.peaks	2196	sheffield_dnase	0.1603	0.848262	3	328	360	1381	1381	690	27	9904	75613	Fibroblast;Muscle;Skin;Brain;Endothelial;Epithelial	NA	NA	NA	NA	NA	2251.bed	298	0.691354	1
NeuCtrl.specific.peaks	2392	sheffield_dnase	0.157512	0.848247	4	329	361	1292	1292	661	36	9903	75604	Epithelial;Fibroblast;Muscle;Hematopoietic;Primitive;Skin;Brain;Stem;Endothelial	NA	NA	NA	NA	NA	250.bed	155	0.695805	1
NeuCtrl.specific.peaks	1180	sheffield_dnase	0.149989	0.848293	1	330	338	1778	1778	815	9	9906	75631	Fibroblast;Muscle;Skin;Brain;Epithelial;Endothelial;Cervix;Primitive;Bone	NA	NA	NA	NA	NA	1038.bed	142	0.707963	1
NeuCtrl.specific.peaks	1187	sheffield_dnase	0.149989	0.848293	1	330	338	1778	1778	815	9	9906	75631	Epithelial;Fibroblast;Muscle;Skin;Brain;Endothelial;Colon;Cervix;Mammary;Bone	NA	NA	NA	NA	NA	1044.bed	129	0.707963	1
NeuCtrl.specific.peaks	1519	sheffield_dnase	0.149989	0.848293	1	330	338	1778	1778	815	9	9906	75631	Fibroblast;Endothelial;Epithelial;Muscle;Brain;Bone	NA	NA	NA	NA	NA	1420.bed	179	0.707963	1
NeuCtrl.specific.peaks	1580	sheffield_dnase	0.149989	0.848293	1	330	338	1778	1778	815	9	9906	75631	Fibroblast;Muscle;Brain;Epithelial;Skin;Bone	NA	NA	NA	NA	NA	1485.bed	146	0.707963	1
NeuCtrl.specific.peaks	1597	sheffield_dnase	0.149989	0.848293	1	330	338	1778	1778	815	9	9906	75631	Fibroblast;Muscle;Brain	NA	NA	NA	NA	NA	1500.bed	223	0.707963	1
NeuCtrl.specific.peaks	1643	sheffield_dnase	0.149989	0.848293	1	330	338	1778	1778	815	9	9906	75631	Fibroblast;Muscle;Skin	NA	NA	NA	NA	NA	1550.bed	215	0.707963	1
NeuCtrl.specific.peaks	1722	sheffield_dnase	0.149989	0.848293	1	330	338	1778	1778	815	9	9906	75631	Fibroblast;Muscle;Epithelial;Brain	NA	NA	NA	NA	NA	1642.bed	168	0.707963	1
NeuCtrl.specific.peaks	1767	sheffield_dnase	0.149989	0.848293	1	330	338	1778	1778	815	9	9906	75631	Muscle;Epithelial;Fibroblast;Brain	NA	NA	NA	NA	NA	1690.bed	192	0.707963	1
NeuCtrl.specific.peaks	1813	sheffield_dnase	0.149989	0.848293	1	330	338	1778	1778	815	9	9906	75631	Muscle;Fibroblast;Epithelial;Brain	NA	NA	NA	NA	NA	1742.bed	294	0.707963	1
NeuCtrl.specific.peaks	2004	sheffield_dnase	0.149989	0.848293	1	330	338	1778	1778	815	9	9906	75631	Hematopoietic	NA	NA	NA	NA	NA	20.bed	313	0.707963	1
NeuCtrl.specific.peaks	2068	sheffield_dnase	0.149989	0.848293	1	330	338	1778	1778	815	9	9906	75631	Epithelial;Cervix;Mammary;Skin	NA	NA	NA	NA	NA	2086.bed	209	0.707963	1
NeuCtrl.specific.peaks	2246	sheffield_dnase	0.149989	0.848293	1	330	338	1778	1778	815	9	9906	75631	Fibroblast;Muscle;Hematopoietic;Skin;Brain;Epithelial;Endothelial;Bone	NA	NA	NA	NA	NA	2315.bed	98	0.707963	1
NeuCtrl.specific.peaks	2272	sheffield_dnase	0.149989	0.848293	1	330	338	1778	1778	815	9	9906	75631	Fibroblast;Muscle;Skin;Brain;Epithelial;Endothelial;Cervix;Primitive	NA	NA	NA	NA	NA	2344.bed	129	0.707963	1
NeuCtrl.specific.peaks	2652	sheffield_dnase	0.149989	0.848293	1	330	338	1778	1778	815	9	9906	75631	Hematopoietic;Skin	NA	NA	NA	NA	NA	566.bed	126	0.707963	1
NeuCtrl.specific.peaks	2758	sheffield_dnase	0.149989	0.848293	1	330	338	1778	1778	815	9	9906	75631	Epithelial;Fibroblast;Brain	NA	NA	NA	NA	NA	701.bed	149	0.707963	1
NeuCtrl.specific.peaks	2848	sheffield_dnase	0.149989	0.848293	1	330	338	1778	1778	815	9	9906	75631	Fibroblast;Muscle;Brain;Hematopoietic;Primitive;Epithelial;Endothelial;Liver;Ste	NA	NA	NA	NA	NA	818.bed	74	0.707963	1
NeuCtrl.specific.peaks	2988	sheffield_dnase	0.149989	0.848293	1	330	338	1778	1778	815	9	9906	75631	Fibroblast;Muscle;Skin;Brain;Epithelial;Endothelial;Primitive	NA	NA	NA	NA	NA	988.bed	158	0.707963	1
NeuCtrl.specific.peaks	1576	sheffield_dnase	0.146981	0.818007	3	347	370	1381	1381	699	28	9904	75612	Fibroblast;Muscle;Epithelial;Endothelial;Brain	NA	NA	NA	NA	NA	1481.bed	257	0.712885	1
NeuCtrl.specific.peaks	2150	sheffield_dnase	0.146981	0.818007	3	347	370	1381	1381	699	28	9904	75612	Hematopoietic	NA	NA	NA	NA	NA	22.bed	777	0.712885	1
NeuCtrl.specific.peaks	1612	sheffield_dnase	0.144373	0.803666	2	349	375	1529	1529	751	19	9905	75621	Epithelial;Brain;Hematopoietic;Stem;Colon;Cervix;Liver;Endothelial;Mammary;Muscl	NA	NA	NA	NA	NA	152.bed	334	0.717178	1
NeuCtrl.specific.peaks	1670	sheffield_dnase	0.144373	0.803666	2	349	375	1529	1529	751	19	9905	75621	Epithelial;Fibroblast;Muscle;Hematopoietic;Skin;Brain;Endothelial;Colon;Cervix;B	NA	NA	NA	NA	NA	1584.bed	156	0.717178	1
NeuCtrl.specific.peaks	1966	sheffield_dnase	0.144373	0.803666	2	349	375	1529	1529	751	19	9905	75621	Hematopoietic;Epithelial;Skin	NA	NA	NA	NA	NA	1949.bed	132	0.717178	1
NeuCtrl.specific.peaks	2735	sheffield_dnase	0.144373	0.803666	2	349	375	1529	1529	751	19	9905	75621	Hematopoietic;Epithelial	NA	NA	NA	NA	NA	673.bed	326	0.717178	1
NeuCtrl.specific.peaks	2859	sheffield_dnase	0.144373	0.803666	2	349	375	1529	1529	751	19	9905	75621	Muscle;Endothelial;Primitive;Fibroblast	NA	NA	NA	NA	NA	831.bed	333	0.717178	1
NeuCtrl.specific.peaks	2894	sheffield_dnase	0.141648	0.848185	8	354	362	1093	1093	603	72	9899	75568	Endothelial	NA	NA	NA	NA	NA	879.bed	2537	0.721692	1
NeuCtrl.specific.peaks	1302	sheffield_dnase	0.139185	0.864154	12	355	333	979	979	556	106	9895	75534	sheffield_dnase	NA	NA	NA	NA	NA	1180.bed	9569	0.725796	1
NeuCtrl.specific.peaks	98	cistrome_cistrome	0.138217	0.895851	25	356	325	773	773	485	213	9882	75427	cistrome_cistrome MDA-MB-231 Cells ESR1, DBDmut	MDA-MB-231 Cells	breast	ESR1, DBDmut	E2(45min)	NA	Human_MDA-MB-231-Cells_ESR1,-DBDmut_E2-45min_Katzenellenbogen.bed	2332	0.727416	1
NeuCtrl.specific.peaks	1896	sheffield_dnase	0.137183	0.905989	33	357	315	686	686	453	278	9874	75362	HPdLF	NA	NA	NA	NA	NA	1845.bed	7664	0.72915	1
NeuCtrl.specific.peaks	1686	sheffield_dnase	0.135276	0.803627	4	358	380	1292	1292	677	38	9903	75602	Fibroblast;Muscle	NA	NA	NA	NA	NA	1601.bed	343	0.732359	1
NeuCtrl.specific.peaks	2869	sheffield_dnase	0.135276	0.803627	4	358	380	1292	1292	677	38	9903	75602	Epithelial;Fibroblast;Muscle;Skin;Brain;Endothelial;Colon;Cervix;Primitive;Mamma	NA	NA	NA	NA	NA	848.bed	215	0.732359	1
NeuCtrl.specific.peaks	2252	sheffield_dnase	0.134757	0.789781	3	360	388	1381	1381	710	29	9904	75611	Skin;Muscle;Brain	NA	NA	NA	NA	NA	2321.bed	208	0.733235	1
NeuCtrl.specific.peaks	1859	sheffield_dnase	0.130621	0.837873	9	361	367	1061	1061	596	82	9898	75558	Fibroblast	NA	NA	NA	NA	NA	1796.bed	3167	0.740251	1
NeuCtrl.specific.peaks	2485	sheffield_dnase	0.130309	0.848139	11	362	363	998	998	574	99	9896	75541	Hematopoietic	NA	NA	NA	NA	NA	369.bed	3517	0.740783	1
NeuCtrl.specific.peaks	1306	sheffield_dnase	0.130063	0.763461	2	363	414	1529	1529	769	20	9905	75620	Fibroblast;Muscle;Skin;Brain;Epithelial;Endothelial;Cervix;Primitive	NA	NA	NA	NA	NA	1188.bed	198	0.741203	1
NeuCtrl.specific.peaks	1505	sheffield_dnase	0.130063	0.763461	2	363	414	1529	1529	769	20	9905	75620	Hematopoietic	NA	NA	NA	NA	NA	1406.bed	170	0.741203	1
NeuCtrl.specific.peaks	1782	sheffield_dnase	0.130063	0.763461	2	363	414	1529	1529	769	20	9905	75620	Skin;Brain;Endothelial;Epithelial;Fibroblast	NA	NA	NA	NA	NA	1710.bed	145	0.741203	1
NeuCtrl.specific.peaks	2213	sheffield_dnase	0.130063	0.763461	2	363	414	1529	1529	769	20	9905	75620	Ewing sarcoma	NA	NA	NA	NA	NA	2272.bed	470	0.741203	1
NeuCtrl.specific.peaks	2635	sheffield_dnase	0.130063	0.763461	2	363	414	1529	1529	769	20	9905	75620	Epithelial;Fibroblast;Muscle;Primitive;Skin;Brain;Endothelial;Colon;Cervix;Bone;	NA	NA	NA	NA	NA	548.bed	141	0.741203	1
NeuCtrl.specific.peaks	2949	sheffield_dnase	0.130063	0.763461	2	363	414	1529	1529	769	20	9905	75620	Epithelial;Fibroblast;Muscle;Skin;Brain;Endothelial;Colon;Cervix;Primitive;Liver	NA	NA	NA	NA	NA	943.bed	123	0.741203	1
NeuCtrl.specific.peaks	1173	sheffield_dnase	0.129721	0.763485	1	369	400	1778	1778	849	10	9906	75630	Epithelial;Endothelial;Skin	NA	NA	NA	NA	NA	1028.bed	183	0.741787	1
NeuCtrl.specific.peaks	1395	sheffield_dnase	0.129721	0.763485	1	369	400	1778	1778	849	10	9906	75630	Epithelial;Fibroblast;Muscle;Primitive;Skin;Brain;Endothelial;Colon;Cervix;Mamma	NA	NA	NA	NA	NA	1292.bed	127	0.741787	1
NeuCtrl.specific.peaks	1447	sheffield_dnase	0.129721	0.763485	1	369	400	1778	1778	849	10	9906	75630	Fibroblast;Muscle;Skin;Epithelial;Brain	NA	NA	NA	NA	NA	1347.bed	166	0.741787	1
NeuCtrl.specific.peaks	1516	sheffield_dnase	0.129721	0.763485	1	369	400	1778	1778	849	10	9906	75630	Epithelial;Muscle;Skin;Brain	NA	NA	NA	NA	NA	1418.bed	142	0.741787	1
NeuCtrl.specific.peaks	1538	sheffield_dnase	0.129721	0.763485	1	369	400	1778	1778	849	10	9906	75630	Epithelial;Fibroblast;Muscle;Primitive;Brain;Endothelial;Colon;Cervix;Liver;Hema	NA	NA	NA	NA	NA	1439.bed	66	0.741787	1
NeuCtrl.specific.peaks	1562	sheffield_dnase	0.129721	0.763485	1	369	400	1778	1778	849	10	9906	75630	Epithelial;Muscle;Brain	NA	NA	NA	NA	NA	1467.bed	201	0.741787	1
NeuCtrl.specific.peaks	1588	sheffield_dnase	0.129721	0.763485	1	369	400	1778	1778	849	10	9906	75630	Fibroblast;Muscle;Brain;Epithelial;Skin	NA	NA	NA	NA	NA	1493.bed	208	0.741787	1
NeuCtrl.specific.peaks	1634	sheffield_dnase	0.129721	0.763485	1	369	400	1778	1778	849	10	9906	75630	Fibroblast;Muscle;Brain;Epithelial;Endothelial	NA	NA	NA	NA	NA	1541.bed	159	0.741787	1
NeuCtrl.specific.peaks	1677	sheffield_dnase	0.129721	0.763485	1	369	400	1778	1778	849	10	9906	75630	Fibroblast;Muscle;Hematopoietic;Skin;Brain;Epithelial;Endothelial;Bone	NA	NA	NA	NA	NA	1591.bed	95	0.741787	1
NeuCtrl.specific.peaks	1681	sheffield_dnase	0.129721	0.763485	1	369	400	1778	1778	849	10	9906	75630	Fibroblast;Muscle;Skin;Brain	NA	NA	NA	NA	NA	1595.bed	257	0.741787	1
NeuCtrl.specific.peaks	1746	sheffield_dnase	0.129721	0.763485	1	369	400	1778	1778	849	10	9906	75630	Complex tissue specific	NA	NA	NA	NA	NA	1665.bed	63	0.741787	1
NeuCtrl.specific.peaks	2200	sheffield_dnase	0.129721	0.763485	1	369	400	1778	1778	849	10	9906	75630	Hematopoietic	NA	NA	NA	NA	NA	226.bed	359	0.741787	1
NeuCtrl.specific.peaks	2376	sheffield_dnase	0.129721	0.763485	1	369	400	1778	1778	849	10	9906	75630	Liver;Prostate;Mammary	NA	NA	NA	NA	NA	2484.bed	208	0.741787	1
NeuCtrl.specific.peaks	2598	sheffield_dnase	0.129721	0.763485	1	369	400	1778	1778	849	10	9906	75630	Fibroblast;Muscle;Brain;Hematopoietic;Primitive;Skin;Epithelial;Endothelial;Cerv	NA	NA	NA	NA	NA	497.bed	117	0.741787	1
NeuCtrl.specific.peaks	1910	sheffield_dnase	0.125314	0.783004	4	383	392	1292	1292	689	39	9903	75601	Epithelial	NA	NA	NA	NA	NA	1869.bed	397	0.749353	1
NeuCtrl.specific.peaks	1223	sheffield_dnase	0.12505	0.795228	5	384	387	1228	1228	666	48	9902	75592	Complex tissue specific	NA	NA	NA	NA	NA	1088.bed	313	0.749809	1
NeuCtrl.specific.peaks	332	codex	0.123747	0.803587	6	385	382	1181	1181	649	57	9901	75583	Proerythroblasts were derived from mobilised CD34+ cells isolated from the healt	Erythroblast	NA	SMAD1	NA	GSE29194	GSM722397_SMAD1.bed	1035	0.752061	1
NeuCtrl.specific.peaks	1189	sheffield_dnase	0.123747	0.803587	6	385	382	1181	1181	649	57	9901	75583	Complex tissue specific	NA	NA	NA	NA	NA	1046.bed	285	0.752061	1
NeuCtrl.specific.peaks	2820	sheffield_dnase	0.123747	0.803587	6	385	382	1181	1181	649	57	9901	75583	Epithelial	NA	NA	NA	NA	NA	782.bed	904	0.752061	1
NeuCtrl.specific.peaks	209	cistrome_epigenome	0.119296	0.905716	47	388	316	569	569	424	396	9860	75244	cistrome_epigenome VCaP H3K27me3	VCaP	prostate	H3K27me3	R1881(16hr)	NA	Human_VCaP_H3K27me3_R1881-16hr_Chinnaiyan.bed	4510	0.759808	1
NeuCtrl.specific.peaks	1430	sheffield_dnase	0.118994	0.854006	16	389	334	900	900	541	143	9891	75497	Fibroblast	NA	NA	NA	NA	NA	1330.bed	3109	0.760337	1
NeuCtrl.specific.peaks	1739	sheffield_dnase	0.117962	0.840907	13	390	366	957	957	571	118	9894	75522	Colon;Epithelial;Skin	NA	NA	NA	NA	NA	1659.bed	1718	0.762146	1
NeuCtrl.specific.peaks	1784	sheffield_dnase	0.117215	0.727091	2	391	443	1529	1529	788	21	9905	75619	Fibroblast;Muscle;Skin;Brain;Epithelial;Endothelial	NA	NA	NA	NA	NA	1712.bed	234	0.763457	1
NeuCtrl.specific.peaks	1814	sheffield_dnase	0.117215	0.727091	2	391	443	1529	1529	788	21	9905	75619	Fibroblast;Muscle;Epithelial;Endothelial;Brain	NA	NA	NA	NA	NA	1743.bed	256	0.763457	1
NeuCtrl.specific.peaks	2285	sheffield_dnase	0.117215	0.727091	2	391	443	1529	1529	788	21	9905	75619	Fibroblast;Muscle;Skin;Brain;Epithelial;Endothelial;Bone	NA	NA	NA	NA	NA	2365.bed	168	0.763457	1
NeuCtrl.specific.peaks	2288	sheffield_dnase	0.117215	0.727091	2	391	443	1529	1529	788	21	9905	75619	Stem;Ewing sarcoma	NA	NA	NA	NA	NA	2368.bed	224	0.763457	1
NeuCtrl.specific.peaks	2350	sheffield_dnase	0.117215	0.727091	2	391	443	1529	1529	788	21	9905	75619	Epithelial;Skin;Brain;Fibroblast;Colon;Cervix;Mammary	NA	NA	NA	NA	NA	2448.bed	152	0.763457	1
NeuCtrl.specific.peaks	2946	sheffield_dnase	0.117215	0.727091	2	391	443	1529	1529	788	21	9905	75619	Fibroblast;Muscle;Skin;Brain;Endothelial;Epithelial;Primitive	NA	NA	NA	NA	NA	940.bed	233	0.763457	1
NeuCtrl.specific.peaks	2984	sheffield_dnase	0.116052	0.763413	4	397	420	1292	1292	703	40	9903	75600	Fibroblast	NA	NA	NA	NA	NA	984.bed	777	0.765505	1
NeuCtrl.specific.peaks	2096	sheffield_dnase	0.113231	0.738795	3	398	434	1381	1381	738	31	9904	75609	Brain	NA	NA	NA	NA	NA	2123.bed	781	0.770494	1
NeuCtrl.specific.peaks	1238	sheffield_dnase	0.112555	0.694063	1	399	467	1778	1778	881	11	9906	75629	Brain;Endothelial;Primitive	NA	NA	NA	NA	NA	1103.bed	159	0.771694	1
NeuCtrl.specific.peaks	1245	sheffield_dnase	0.112555	0.694063	1	399	467	1778	1778	881	11	9906	75629	Endothelial and Liver	NA	NA	NA	NA	NA	1110.bed	366	0.771694	1
NeuCtrl.specific.peaks	1283	sheffield_dnase	0.112555	0.694063	1	399	467	1778	1778	881	11	9906	75629	Brain;Prostate	NA	NA	NA	NA	NA	1158.bed	221	0.771694	1
NeuCtrl.specific.peaks	1310	sheffield_dnase	0.112555	0.694063	1	399	467	1778	1778	881	11	9906	75629	Epithelial;Fibroblast;Hematopoietic;Primitive;Skin;Brain;Endothelial;Colon;Cervi	NA	NA	NA	NA	NA	1192.bed	90	0.771694	1
NeuCtrl.specific.peaks	1397	sheffield_dnase	0.112555	0.694063	1	399	467	1778	1778	881	11	9906	75629	Fibroblast;Muscle;Brain;Primitive;Stem;Epithelial;Endothelial;Skin;Bone	NA	NA	NA	NA	NA	1295.bed	122	0.771694	1
NeuCtrl.specific.peaks	1465	sheffield_dnase	0.112555	0.694063	1	399	467	1778	1778	881	11	9906	75629	Brain;Muscle;Fibroblast	NA	NA	NA	NA	NA	1367.bed	182	0.771694	1
NeuCtrl.specific.peaks	1536	sheffield_dnase	0.112555	0.694063	1	399	467	1778	1778	881	11	9906	75629	Fibroblast;Muscle;Skin;Brain;Epithelial;Endothelial;Colon;Bone	NA	NA	NA	NA	NA	1437.bed	114	0.771694	1
NeuCtrl.specific.peaks	1566	sheffield_dnase	0.112555	0.694063	1	399	467	1778	1778	881	11	9906	75629	Stem;Muscle	NA	NA	NA	NA	NA	1471.bed	204	0.771694	1
NeuCtrl.specific.peaks	1593	sheffield_dnase	0.112555	0.694063	1	399	467	1778	1778	881	11	9906	75629	Fibroblast;Muscle	NA	NA	NA	NA	NA	1498.bed	515	0.771694	1
NeuCtrl.specific.peaks	1675	sheffield_dnase	0.112555	0.694063	1	399	467	1778	1778	881	11	9906	75629	Fibroblast;Brain;Stem;Endothelial;Epithelial;Muscle	NA	NA	NA	NA	NA	159.bed	128	0.771694	1
NeuCtrl.specific.peaks	1774	sheffield_dnase	0.112555	0.694063	1	399	467	1778	1778	881	11	9906	75629	Brain;Fibroblast;Skin;Epithelial;Muscle	NA	NA	NA	NA	NA	1698.bed	132	0.771694	1
NeuCtrl.specific.peaks	1923	sheffield_dnase	0.112555	0.694063	1	399	467	1778	1778	881	11	9906	75629	Fibroblast;Epithelial;Endothelial;Primitive;Skin	NA	NA	NA	NA	NA	1883.bed	181	0.771694	1
NeuCtrl.specific.peaks	1947	sheffield_dnase	0.112555	0.694063	1	399	467	1778	1778	881	11	9906	75629	Skin;Epithelial	NA	NA	NA	NA	NA	1915.bed	253	0.771694	1
NeuCtrl.specific.peaks	2012	sheffield_dnase	0.112555	0.694063	1	399	467	1778	1778	881	11	9906	75629	Endothelial;Primitive;Hematopoietic	NA	NA	NA	NA	NA	2011.bed	258	0.771694	1
NeuCtrl.specific.peaks	2051	sheffield_dnase	0.112555	0.694063	1	399	467	1778	1778	881	11	9906	75629	Hematopoietic	NA	NA	NA	NA	NA	2066.bed	462	0.771694	1
NeuCtrl.specific.peaks	2119	sheffield_dnase	0.112555	0.694063	1	399	467	1778	1778	881	11	9906	75629	Fibroblast;Skin	NA	NA	NA	NA	NA	2156.bed	270	0.771694	1
NeuCtrl.specific.peaks	2201	sheffield_dnase	0.112555	0.694063	1	399	467	1778	1778	881	11	9906	75629	Muscle;Epithelial;Endothelial;Fibroblast;Brain	NA	NA	NA	NA	NA	2260.bed	175	0.771694	1
NeuCtrl.specific.peaks	2221	sheffield_dnase	0.112555	0.694063	1	399	467	1778	1778	881	11	9906	75629	Fibroblast;Muscle;Brain;Epithelial;Prostate	NA	NA	NA	NA	NA	2282.bed	183	0.771694	1
NeuCtrl.specific.peaks	2410	sheffield_dnase	0.112555	0.694063	1	399	467	1778	1778	881	11	9906	75629	Hematopoietic	NA	NA	NA	NA	NA	276.bed	284	0.771694	1
NeuCtrl.specific.peaks	2411	sheffield_dnase	0.112555	0.694063	1	399	467	1778	1778	881	11	9906	75629	Epithelial;Fibroblast;Muscle;Hematopoietic;Cervix;Liver;Brain	NA	NA	NA	NA	NA	279.bed	120	0.771694	1
NeuCtrl.specific.peaks	2658	sheffield_dnase	0.112555	0.694063	1	399	467	1778	1778	881	11	9906	75629	Hematopoietic;Epithelial	NA	NA	NA	NA	NA	572.bed	202	0.771694	1
NeuCtrl.specific.peaks	2847	sheffield_dnase	0.112555	0.694063	1	399	467	1778	1778	881	11	9906	75629	Hematopoietic	NA	NA	NA	NA	NA	816.bed	291	0.771694	1
NeuCtrl.specific.peaks	2933	sheffield_dnase	0.112555	0.694063	1	399	467	1778	1778	881	11	9906	75629	Primitive;Liver;Mammary	NA	NA	NA	NA	NA	925.bed	209	0.771694	1
NeuCtrl.specific.peaks	2947	sheffield_dnase	0.112555	0.694063	1	399	467	1778	1778	881	11	9906	75629	Epithelial;Fibroblast;Muscle;Skin;Brain;Endothelial;Colon;Cervix;Primitive;Liver	NA	NA	NA	NA	NA	941.bed	136	0.771694	1
NeuCtrl.specific.peaks	2986	sheffield_dnase	0.112555	0.694063	1	399	467	1778	1778	881	11	9906	75629	Fibroblast;Muscle;Skin;Brain;Epithelial;Endothelial;Cervix;Primitive;Bone	NA	NA	NA	NA	NA	986.bed	117	0.771694	1
NeuCtrl.specific.peaks	1854	sheffield_dnase	0.111014	0.873131	27	424	332	745	745	500	236	9880	75404	Epithelial	NA	NA	NA	NA	NA	1791.bed	5841	0.774437	1
NeuCtrl.specific.peaks	128	cistrome_cistrome	0.108057	0.888396	39	425	327	642	642	465	335	9868	75305	cistrome_cistrome VCaP AR	VCaP	prostate	AR	EtOH(16hr)	NA	Human_VCaP_AR_EtOH-16hr_Chinnaiyan.bed	3613	0.779727	1
NeuCtrl.specific.peaks	1598	sheffield_dnase	0.108034	0.78582	7	426	391	1137	1137	651	68	9900	75572	Brain;Skin	NA	NA	NA	NA	NA	1501.bed	895	0.779769	1
NeuCtrl.specific.peaks	2140	sheffield_dnase	0.107814	0.915061	74	427	311	427	427	388	617	9833	75023	sheffield_dnase	NA	NA	NA	NA	NA	2186.bed	45797	0.780164	1
NeuCtrl.specific.peaks	1937	sheffield_dnase	0.107333	0.852751	20	428	335	846	846	536	179	9887	75461	sheffield_dnase	NA	NA	NA	NA	NA	1900.bed	11199	0.781029	1
NeuCtrl.specific.peaks	1176	sheffield_dnase	0.106914	0.892968	44	429	326	596	596	450	376	9863	75264	Weak HA-sp specific	NA	NA	NA	NA	NA	1033.bed	14407	0.781783	1
NeuCtrl.specific.peaks	1847	sheffield_dnase	0.105668	0.694032	2	430	492	1529	1529	817	22	9905	75618	Muscle;Fibroblast;Endothelial;Epithelial;Skin;Brain	NA	NA	NA	NA	NA	1782.bed	217	0.784028	1
NeuCtrl.specific.peaks	1943	sheffield_dnase	0.105668	0.694032	2	430	492	1529	1529	817	22	9905	75618	Skin;Stem	NA	NA	NA	NA	NA	1910.bed	251	0.784028	1
NeuCtrl.specific.peaks	2077	sheffield_dnase	0.105668	0.694032	2	430	492	1529	1529	817	22	9905	75618	Fibroblast;Muscle;Brain;Epithelial;Endothelial;Skin	NA	NA	NA	NA	NA	2097.bed	178	0.784028	1
NeuCtrl.specific.peaks	2116	sheffield_dnase	0.105668	0.694032	2	430	492	1529	1529	817	22	9905	75618	Fibroblast;Muscle;Brain;Endothelial;Epithelial;Skin	NA	NA	NA	NA	NA	2152.bed	241	0.784028	1
NeuCtrl.specific.peaks	2431	sheffield_dnase	0.105668	0.694032	2	430	492	1529	1529	817	22	9905	75618	Epithelial;Fibroblast;Muscle;Hematopoietic;Primitive;Skin;Brain;Endothelial;Colo	NA	NA	NA	NA	NA	300.bed	95	0.784028	1
NeuCtrl.specific.peaks	2753	sheffield_dnase	0.105668	0.694032	2	430	492	1529	1529	817	22	9905	75618	Complex tissue specific, repressed hematopoeitic	NA	NA	NA	NA	NA	696.bed	153	0.784028	1
NeuCtrl.specific.peaks	1171	sheffield_dnase	0.103769	0.715698	3	436	457	1381	1381	758	32	9904	75608	Primitive;Hematopoietic;Liver;Muscle;Bone	NA	NA	NA	NA	NA	1026.bed	403	0.787465	1
NeuCtrl.specific.peaks	1231	sheffield_dnase	0.103769	0.715698	3	436	457	1381	1381	758	32	9904	75608	Fibroblast;Muscle;Skin;Brain;Epithelial;Endothelial;Colon;Bone;Liver	NA	NA	NA	NA	NA	1095.bed	242	0.787465	1
NeuCtrl.specific.peaks	318	codex	0.101932	0.763365	6	438	421	1181	1181	680	60	9901	75580	T-cell acute lymphoblastic leukaemia (T-ALL) cell line.	Leukaemia cell	NA	TAL1	NA	GSE25000	GSM614003_TAL1.bed	1077	0.790802	1
NeuCtrl.specific.peaks	2042	sheffield_dnase	0.100162	0.837725	18	439	368	871	871	559	164	9889	75476	Melano specific	NA	NA	NA	NA	NA	2057.bed	5212	0.794032	1
NeuCtrl.specific.peaks	1715	sheffield_dnase	0.0994414	0.727036	4	440	449	1292	1292	727	42	9903	75598	Epithelial;Fibroblast;Muscle;Hematopoietic;Skin;Brain;Endothelial;Colon;Cervix;P	NA	NA	NA	NA	NA	1634.bed	362	0.795351	1
NeuCtrl.specific.peaks	1367	sheffield_dnase	0.0979223	0.636217	1	441	540	1778	1778	920	12	9906	75628	Fibroblast;Muscle;Brain;Skin;Endothelial;Primitive;Prostate;Bone;Epithelial	NA	NA	NA	NA	NA	1254.bed	183	0.798137	1
NeuCtrl.specific.peaks	1480	sheffield_dnase	0.0979223	0.636217	1	441	540	1778	1778	920	12	9906	75628	Fibroblast	NA	NA	NA	NA	NA	1382.bed	479	0.798137	1
NeuCtrl.specific.peaks	1583	sheffield_dnase	0.0979223	0.636217	1	441	540	1778	1778	920	12	9906	75628	Fibroblast;Muscle;Skin;Brain;Epithelial;Endothelial;Primitive;Bone	NA	NA	NA	NA	NA	1488.bed	123	0.798137	1
NeuCtrl.specific.peaks	1592	sheffield_dnase	0.0979223	0.636217	1	441	540	1778	1778	920	12	9906	75628	Fibroblast;Muscle;Skin	NA	NA	NA	NA	NA	1497.bed	220	0.798137	1
NeuCtrl.specific.peaks	1603	sheffield_dnase	0.0979223	0.636217	1	441	540	1778	1778	920	12	9906	75628	Fibroblast;Muscle;Skin;Brain;Epithelial;Endothelial;Cervix;Primitive;Bone	NA	NA	NA	NA	NA	1510.bed	160	0.798137	1
NeuCtrl.specific.peaks	1704	sheffield_dnase	0.0979223	0.636217	1	441	540	1778	1778	920	12	9906	75628	Stem;Endothelial;Primitive	NA	NA	NA	NA	NA	162.bed	222	0.798137	1
NeuCtrl.specific.peaks	1763	sheffield_dnase	0.0979223	0.636217	1	441	540	1778	1778	920	12	9906	75628	Fibroblast;Muscle;Brain;Epithelial;Endothelial;Skin;Bone	NA	NA	NA	NA	NA	1686.bed	132	0.798137	1
NeuCtrl.specific.peaks	1892	sheffield_dnase	0.0979223	0.636217	1	441	540	1778	1778	920	12	9906	75628	Fibroblast	NA	NA	NA	NA	NA	1836.bed	440	0.798137	1
NeuCtrl.specific.peaks	2209	sheffield_dnase	0.0979223	0.636217	1	441	540	1778	1778	920	12	9906	75628	Hematopoietic;Epithelial;Skin	NA	NA	NA	NA	NA	2269.bed	97	0.798137	1
NeuCtrl.specific.peaks	2225	sheffield_dnase	0.0979223	0.636217	1	441	540	1778	1778	920	12	9906	75628	Stem;Liver;Mammary	NA	NA	NA	NA	NA	2288.bed	182	0.798137	1
NeuCtrl.specific.peaks	2238	sheffield_dnase	0.0979223	0.636217	1	441	540	1778	1778	920	12	9906	75628	Fibroblast;Muscle;Brain;Skin	NA	NA	NA	NA	NA	2304.bed	212	0.798137	1
NeuCtrl.specific.peaks	2297	sheffield_dnase	0.0979223	0.636217	1	441	540	1778	1778	920	12	9906	75628	Skin;Prostate	NA	NA	NA	NA	NA	2381.bed	276	0.798137	1
NeuCtrl.specific.peaks	2310	sheffield_dnase	0.0979223	0.636217	1	441	540	1778	1778	920	12	9906	75628	Epithelial;Fibroblast;Muscle;Primitive;Skin;Brain;Endothelial;Cervix;Mammary;Bon	NA	NA	NA	NA	NA	2397.bed	119	0.798137	1
NeuCtrl.specific.peaks	2323	sheffield_dnase	0.0979223	0.636217	1	441	540	1778	1778	920	12	9906	75628	Brain;Colon;Epithelial;Skin;Fibroblast	NA	NA	NA	NA	NA	2411.bed	198	0.798137	1
NeuCtrl.specific.peaks	2373	sheffield_dnase	0.0979223	0.636217	1	441	540	1778	1778	920	12	9906	75628	Ewing sarcoma and Prostate Cancer	NA	NA	NA	NA	NA	2476.bed	269	0.798137	1
NeuCtrl.specific.peaks	2568	sheffield_dnase	0.0979223	0.636217	1	441	540	1778	1778	920	12	9906	75628	Stem;Epithelial;Skin	NA	NA	NA	NA	NA	456.bed	175	0.798137	1
NeuCtrl.specific.peaks	2697	sheffield_dnase	0.0979223	0.636217	1	441	540	1778	1778	920	12	9906	75628	Muscle;Hematopoietic;Epithelial;Endothelial;Fibroblast;Skin;Brain	NA	NA	NA	NA	NA	622.bed	105	0.798137	1
NeuCtrl.specific.peaks	2747	sheffield_dnase	0.0979223	0.636217	1	441	540	1778	1778	920	12	9906	75628	Endothelial;Primitive	NA	NA	NA	NA	NA	690.bed	412	0.798137	1
NeuCtrl.specific.peaks	2754	sheffield_dnase	0.0979223	0.636217	1	441	540	1778	1778	920	12	9906	75628	Epithelial;Fibroblast;Muscle;Brain;Hematopoietic;Primitive;Skin;Stem;Endothelial	NA	NA	NA	NA	NA	697.bed	84	0.798137	1
NeuCtrl.specific.peaks	2781	sheffield_dnase	0.0979223	0.636217	1	441	540	1778	1778	920	12	9906	75628	Hematopoietic	NA	NA	NA	NA	NA	73.bed	181	0.798137	1
NeuCtrl.specific.peaks	2796	sheffield_dnase	0.0979223	0.636217	1	441	540	1778	1778	920	12	9906	75628	Muscle;Brain	NA	NA	NA	NA	NA	752.bed	258	0.798137	1
NeuCtrl.specific.peaks	2807	sheffield_dnase	0.0979223	0.636217	1	441	540	1778	1778	920	12	9906	75628	Stem;Colon;Hematopoietic	NA	NA	NA	NA	NA	763.bed	232	0.798137	1
NeuCtrl.specific.peaks	2829	sheffield_dnase	0.0979223	0.636217	1	441	540	1778	1778	920	12	9906	75628	Epithelial;Fibroblast;Muscle;Skin;Brain;Endothelial;Colon;Cervix;Primitive	NA	NA	NA	NA	NA	795.bed	152	0.798137	1
NeuCtrl.specific.peaks	2833	sheffield_dnase	0.0979223	0.636217	1	441	540	1778	1778	920	12	9906	75628	Epithelial;Fibroblast;Muscle;Hematopoietic;Primitive;Skin;Brain;Stem;Endothelial	NA	NA	NA	NA	NA	800.bed	95	0.798137	1
NeuCtrl.specific.peaks	2881	sheffield_dnase	0.0979223	0.636217	1	441	540	1778	1778	920	12	9906	75628	Epithelial;Brain;Hematopoietic;Skin;Stem;Colon;Cervix;Fibroblast;Liver;Mammary;M	NA	NA	NA	NA	NA	865.bed	192	0.798137	1
NeuCtrl.specific.peaks	2890	sheffield_dnase	0.0979223	0.636217	1	441	540	1778	1778	920	12	9906	75628	Liver;Prostate	NA	NA	NA	NA	NA	873.bed	389	0.798137	1
NeuCtrl.specific.peaks	2685	sheffield_dnase	0.0954831	0.750836	6	467	430	1181	1181	693	61	9901	75579	Liver;Brain	NA	NA	NA	NA	NA	606.bed	2873	0.802633	1
NeuCtrl.specific.peaks	1361	sheffield_dnase	0.0952802	0.663849	2	468	514	1529	1529	837	23	9905	75617	Fibroblast;Muscle;Skin;Brain;Epithelial;Endothelial;Cervix;Primitive;Bone	NA	NA	NA	NA	NA	1249.bed	144	0.803008	1
NeuCtrl.specific.peaks	1515	sheffield_dnase	0.0952802	0.663849	2	468	514	1529	1529	837	23	9905	75617	Hematopoietic;Muscle;Brain	NA	NA	NA	NA	NA	1417.bed	213	0.803008	1
NeuCtrl.specific.peaks	1530	sheffield_dnase	0.0952802	0.663849	2	468	514	1529	1529	837	23	9905	75617	Fibroblast	NA	NA	NA	NA	NA	1431.bed	526	0.803008	1
NeuCtrl.specific.peaks	1631	sheffield_dnase	0.0952802	0.663849	2	468	514	1529	1529	837	23	9905	75617	Muscle;Fibroblast;Epithelial;Endothelial;Skin;Brain	NA	NA	NA	NA	NA	1538.bed	236	0.803008	1
NeuCtrl.specific.peaks	1757	sheffield_dnase	0.0952802	0.663849	2	468	514	1529	1529	837	23	9905	75617	Fibroblast;Muscle;Skin;Brain;Epithelial;Endothelial	NA	NA	NA	NA	NA	1680.bed	161	0.803008	1
NeuCtrl.specific.peaks	1833	sheffield_dnase	0.0952802	0.663849	2	468	514	1529	1529	837	23	9905	75617	Epithelial	NA	NA	NA	NA	NA	1766.bed	311	0.803008	1
NeuCtrl.specific.peaks	2058	sheffield_dnase	0.0952802	0.663849	2	468	514	1529	1529	837	23	9905	75617	Epithelial	NA	NA	NA	NA	NA	2076.bed	379	0.803008	1
NeuCtrl.specific.peaks	2746	sheffield_dnase	0.0952802	0.663849	2	468	514	1529	1529	837	23	9905	75617	Endothelial;Primitive	NA	NA	NA	NA	NA	689.bed	844	0.803008	1
NeuCtrl.specific.peaks	2330	sheffield_dnase	0.0950791	0.694002	3	476	498	1381	1381	785	33	9904	75607	Stem;Muscle	NA	NA	NA	NA	NA	2419.bed	191	0.80338	1
NeuCtrl.specific.peaks	2645	sheffield_dnase	0.0950791	0.694002	3	476	498	1381	1381	785	33	9904	75607	Epithelial;Brain;Hematopoietic;Skin;Stem;Colon;Cervix;Endothelial;Fibroblast;Liv	NA	NA	NA	NA	NA	558.bed	268	0.80338	1
NeuCtrl.specific.peaks	1948	sheffield_dnase	0.0944581	0.734003	5	478	438	1228	1228	715	52	9902	75588	Skin;Epithelial	NA	NA	NA	NA	NA	1916.bed	517	0.804529	1
NeuCtrl.specific.peaks	95	cistrome_cistrome	0.089722	0.847908	26	479	364	758	758	534	234	9881	75406	cistrome_cistrome MCF-7 c-Jun	MCF-7	breast	c-Jun	DMSO(45min-3hr)	NA	Human_MCF-7_c-Jun_DMSO-45min-3hr_Liu.bed	1204	0.813351	1
NeuCtrl.specific.peaks	221	cistrome_epigenome	0.0889381	0.931572	167	480	305	238	480	341	1367	9740	74273	cistrome_epigenome metastatic prostate cancer tissue H3K27me3	metastatic prostate cancer tissue	prostate	H3K27me3	No treatment	NA	Human_metastatic-prostate-cancer-tissue_H3K27me3_No-treatment_Chinnaiyan.bed	15510	0.814821	1
NeuCtrl.specific.peaks	158	cistrome_epigenome	0.0880733	0.906847	85	481	314	390	481	395	715	9822	74925	cistrome_epigenome LnCaP H3K27me3	LnCaP	prostate	H3K27me3	EtOH(16hr)	NA	Human_LnCaP_H3K27me3_EtOH-16hr_Chinnaiyan.bed	9193	0.816445	1
NeuCtrl.specific.peaks	2826	sheffield_dnase	0.087982	0.720145	5	482	453	1228	1228	721	53	9902	75587	Endothelial and Htr8	NA	NA	NA	NA	NA	790.bed	1841	0.816616	1
NeuCtrl.specific.peaks	1726	sheffield_dnase	0.0870985	0.673581	3	483	506	1381	1381	790	34	9904	75606	Fibroblast	NA	NA	NA	NA	NA	1646.bed	1139	0.818279	1
NeuCtrl.specific.peaks	1858	sheffield_dnase	0.0870985	0.673581	3	483	506	1381	1381	790	34	9904	75606	Fibroblast;Muscle	NA	NA	NA	NA	NA	1795.bed	800	0.818279	1
NeuCtrl.specific.peaks	1788	sheffield_dnase	0.0859275	0.63618	2	485	566	1529	1529	860	24	9905	75616	Epithelial;Skin	NA	NA	NA	NA	NA	1716.bed	184	0.820489	1
NeuCtrl.specific.peaks	2204	sheffield_dnase	0.0859275	0.63618	2	485	566	1529	1529	860	24	9905	75616	Fibroblast;Hematopoietic;Skin;Brain;Epithelial;Endothelial;Muscle	NA	NA	NA	NA	NA	2264.bed	203	0.820489	1
NeuCtrl.specific.peaks	2284	sheffield_dnase	0.0859275	0.63618	2	485	566	1529	1529	860	24	9905	75616	Epithelial;Fibroblast;Muscle;Skin;Brain;Endothelial;Colon;Cervix;Mammary	NA	NA	NA	NA	NA	2364.bed	116	0.820489	1
NeuCtrl.specific.peaks	2618	sheffield_dnase	0.0859275	0.63618	2	485	566	1529	1529	860	24	9905	75616	Hematopoietic	NA	NA	NA	NA	NA	527.bed	899	0.820489	1
NeuCtrl.specific.peaks	2957	sheffield_dnase	0.0859275	0.63618	2	485	566	1529	1529	860	24	9905	75616	Epithelial;Fibroblast;Muscle;Primitive;Skin;Brain;Stem;Endothelial;Colon;Cervix;	NA	NA	NA	NA	NA	950.bed	189	0.820489	1
NeuCtrl.specific.peaks	736	encode_tfbs	0.0853828	0.58727	1	490	611	1778	1778	960	13	9906	75627	ChIP GM08714 ZNF274	GM08714	NA	ZNF274	None	NA	wgEncodeAwgTfbsSydhGm08714Znf274UcdUniPk.narrowPeak	667	0.821518	1
NeuCtrl.specific.peaks	1273	sheffield_dnase	0.0853828	0.58727	1	490	611	1778	1778	960	13	9906	75627	Fibroblast;Muscle;Brain;Epithelial;Endothelial;Skin;Bone	NA	NA	NA	NA	NA	1148.bed	195	0.821518	1
NeuCtrl.specific.peaks	1325	sheffield_dnase	0.0853828	0.58727	1	490	611	1778	1778	960	13	9906	75627	Hematopoietic	NA	NA	NA	NA	NA	121.bed	450	0.821518	1
NeuCtrl.specific.peaks	1542	sheffield_dnase	0.0853828	0.58727	1	490	611	1778	1778	960	13	9906	75627	Fibroblast;Muscle;Brain;Skin;Epithelial;Endothelial;Hematopoietic;Bone	NA	NA	NA	NA	NA	1443.bed	218	0.821518	1
NeuCtrl.specific.peaks	1661	sheffield_dnase	0.0853828	0.58727	1	490	611	1778	1778	960	13	9906	75627	Fibroblast;Muscle	NA	NA	NA	NA	NA	1572.bed	329	0.821518	1
NeuCtrl.specific.peaks	1769	sheffield_dnase	0.0853828	0.58727	1	490	611	1778	1778	960	13	9906	75627	Fibroblast;Muscle;Epithelial	NA	NA	NA	NA	NA	1692.bed	270	0.821518	1
NeuCtrl.specific.peaks	1840	sheffield_dnase	0.0853828	0.58727	1	490	611	1778	1778	960	13	9906	75627	Fibroblast;Muscle;Epithelial;Cervix;Brain	NA	NA	NA	NA	NA	1774.bed	165	0.821518	1
NeuCtrl.specific.peaks	2044	sheffield_dnase	0.0853828	0.58727	1	490	611	1778	1778	960	13	9906	75627	Skin;Stem;Brain;Muscle	NA	NA	NA	NA	NA	206.bed	119	0.821518	1
NeuCtrl.specific.peaks	2248	sheffield_dnase	0.0853828	0.58727	1	490	611	1778	1778	960	13	9906	75627	Hematopoietic;Skin;Muscle	NA	NA	NA	NA	NA	2318.bed	88	0.821518	1
NeuCtrl.specific.peaks	2305	sheffield_dnase	0.0853828	0.58727	1	490	611	1778	1778	960	13	9906	75627	Epithelial;Colon;Cervix;Liver;Endothelial;Prostate;Mammary	NA	NA	NA	NA	NA	2391.bed	210	0.821518	1
NeuCtrl.specific.peaks	2306	sheffield_dnase	0.0853828	0.58727	1	490	611	1778	1778	960	13	9906	75627	Epithelial;Fibroblast;Muscle;Skin;Brain;Cervix;Liver;Prostate;Mammary	NA	NA	NA	NA	NA	2392.bed	176	0.821518	1
NeuCtrl.specific.peaks	2346	sheffield_dnase	0.0853828	0.58727	1	490	611	1778	1778	960	13	9906	75627	Epithelial;Brain;Colon;Cervix;Liver;Prostate;Mammary;Skin	NA	NA	NA	NA	NA	2443.bed	138	0.821518	1
NeuCtrl.specific.peaks	2365	sheffield_dnase	0.0853828	0.58727	1	490	611	1778	1778	960	13	9906	75627	Epithelial;Fibroblast;Brain;Endothelial;Colon;Muscle;Skin	NA	NA	NA	NA	NA	2464.bed	105	0.821518	1
NeuCtrl.specific.peaks	2756	sheffield_dnase	0.0853828	0.58727	1	490	611	1778	1778	960	13	9906	75627	Hematopoietic	NA	NA	NA	NA	NA	70.bed	245	0.821518	1
NeuCtrl.specific.peaks	2846	sheffield_dnase	0.0853828	0.58727	1	490	611	1778	1778	960	13	9906	75627	Brain;Hematopoietic	NA	NA	NA	NA	NA	815.bed	363	0.821518	1
NeuCtrl.specific.peaks	2871	sheffield_dnase	0.0853828	0.58727	1	490	611	1778	1778	960	13	9906	75627	Epithelial;Fibroblast;Muscle;Primitive;Skin;Brain;Endothelial;Bone	NA	NA	NA	NA	NA	850.bed	183	0.821518	1
NeuCtrl.specific.peaks	2232	sheffield_dnase	0.0844632	0.763293	9	506	422	1061	1061	663	90	9898	75550	Epithelial;Skin	NA	NA	NA	NA	NA	2298.bed	1684	0.82326	1
NeuCtrl.specific.peaks	1364	sheffield_dnase	0.0836907	0.726981	6	507	450	1181	1181	713	63	9901	75577	Brain	NA	NA	NA	NA	NA	1251.bed	2496	0.824725	1
NeuCtrl.specific.peaks	1743	sheffield_dnase	0.08192	0.7068	5	508	462	1228	1228	733	54	9902	75586	Skin;Brain;Endothelial	NA	NA	NA	NA	NA	1662.bed	317	0.828095	1
NeuCtrl.specific.peaks	1307	sheffield_dnase	0.0797693	0.654327	3	509	528	1381	1381	806	35	9904	75605	Epithelial;Fibroblast;Muscle;Skin;Brain;Endothelial;Colon;Cervix	NA	NA	NA	NA	NA	1189.bed	231	0.832206	1
NeuCtrl.specific.peaks	1745	sheffield_dnase	0.0797693	0.654327	3	509	528	1381	1381	806	35	9904	75605	Fibroblast;Muscle;Skin;Brain;Epithelial;Endothelial;Colon	NA	NA	NA	NA	NA	1664.bed	157	0.832206	1
NeuCtrl.specific.peaks	1828	sheffield_dnase	0.0797693	0.654327	3	509	528	1381	1381	806	35	9904	75605	Muscle;Skin;Brain;Endothelial;Fibroblast;Epithelial;Primitive	NA	NA	NA	NA	NA	1761.bed	204	0.832206	1
NeuCtrl.specific.peaks	2483	sheffield_dnase	0.0784176	0.84145	29	512	365	722	722	533	263	9878	75377	Hematopoietic	NA	NA	NA	NA	NA	367.bed	9200	0.8348	1
NeuCtrl.specific.peaks	1312	sheffield_dnase	0.0775014	0.610725	2	513	584	1529	1529	875	25	9905	75615	Epithelial;Fibroblast;Muscle;Skin;Brain;Stem;Endothelial;Colon;Cervix;Mammary;Li	NA	NA	NA	NA	NA	1196.bed	192	0.836563	1
NeuCtrl.specific.peaks	1428	sheffield_dnase	0.0775014	0.610725	2	513	584	1529	1529	875	25	9905	75615	Brain;Endothelial;Epithelial;Muscle;Fibroblast	NA	NA	NA	NA	NA	1329.bed	426	0.836563	1
NeuCtrl.specific.peaks	2124	sheffield_dnase	0.0775014	0.610725	2	513	584	1529	1529	875	25	9905	75615	Hematopoietic	NA	NA	NA	NA	NA	2165.bed	428	0.836563	1
NeuCtrl.specific.peaks	2174	sheffield_dnase	0.0775014	0.610725	2	513	584	1529	1529	875	25	9905	75615	Epithelial;Muscle;Fibroblast;Brain;Endothelial	NA	NA	NA	NA	NA	2227.bed	263	0.836563	1
NeuCtrl.specific.peaks	2356	sheffield_dnase	0.0775014	0.610725	2	513	584	1529	1529	875	25	9905	75615	Brain;Epithelial;Skin;Fibroblast	NA	NA	NA	NA	NA	2455.bed	237	0.836563	1
NeuCtrl.specific.peaks	1293	sheffield_dnase	0.0762475	0.69394	5	518	500	1228	1228	749	55	9902	75585	Epithelial;Fibroblast;Muscle;Brain;Hematopoietic;Primitive;Skin;Stem;Endothelial	NA	NA	NA	NA	NA	1168.bed	281	0.838982	1
NeuCtrl.specific.peaks	2078	sheffield_dnase	0.0753538	0.755699	10	519	426	1030	1030	658	101	9897	75539	Epithelial	NA	NA	NA	NA	NA	2100.bed	2275	0.84071	1
NeuCtrl.specific.peaks	1263	sheffield_dnase	0.0745893	0.545315	1	520	656	1778	1778	985	14	9906	75626	Fibroblast;Muscle;Skin;Brain;Endothelial;Epithelial	NA	NA	NA	NA	NA	1136.bed	168	0.842191	1
NeuCtrl.specific.peaks	1524	sheffield_dnase	0.0745893	0.545315	1	520	656	1778	1778	985	14	9906	75626	Fibroblast;Muscle;Skin;Epithelial;Endothelial;Cervix;Liver;Brain	NA	NA	NA	NA	NA	1425.bed	149	0.842191	1
NeuCtrl.specific.peaks	1531	sheffield_dnase	0.0745893	0.545315	1	520	656	1778	1778	985	14	9906	75626	Fibroblast;Muscle;Brain	NA	NA	NA	NA	NA	1432.bed	260	0.842191	1
NeuCtrl.specific.peaks	1650	sheffield_dnase	0.0745893	0.545315	1	520	656	1778	1778	985	14	9906	75626	Epithelial;Brain;Hematopoietic;Skin;Stem;Fibroblast;Muscle;Colon;Cervix;Liver;En	NA	NA	NA	NA	NA	156.bed	84	0.842191	1
NeuCtrl.specific.peaks	1667	sheffield_dnase	0.0745893	0.545315	1	520	656	1778	1778	985	14	9906	75626	Muscle;Brain;Endothelial;Fibroblast;Epithelial	NA	NA	NA	NA	NA	1580.bed	228	0.842191	1
NeuCtrl.specific.peaks	1680	sheffield_dnase	0.0745893	0.545315	1	520	656	1778	1778	985	14	9906	75626	Fibroblast;Muscle;Brain;Epithelial;Endothelial;Skin;Bone	NA	NA	NA	NA	NA	1594.bed	177	0.842191	1
NeuCtrl.specific.peaks	1860	sheffield_dnase	0.0745893	0.545315	1	520	656	1778	1778	985	14	9906	75626	Fibroblast;Skin;Muscle	NA	NA	NA	NA	NA	1798.bed	301	0.842191	1
NeuCtrl.specific.peaks	2061	sheffield_dnase	0.0745893	0.545315	1	520	656	1778	1778	985	14	9906	75626	Epithelial;Colon;Cervix;Mammary;Skin	NA	NA	NA	NA	NA	2079.bed	151	0.842191	1
NeuCtrl.specific.peaks	2139	sheffield_dnase	0.0745893	0.545315	1	520	656	1778	1778	985	14	9906	75626	Epithelial;Mammary;Skin	NA	NA	NA	NA	NA	2184.bed	265	0.842191	1
NeuCtrl.specific.peaks	2162	sheffield_dnase	0.0745893	0.545315	1	520	656	1778	1778	985	14	9906	75626	Hematopoietic	NA	NA	NA	NA	NA	2215.bed	318	0.842191	1
NeuCtrl.specific.peaks	2230	sheffield_dnase	0.0745893	0.545315	1	520	656	1778	1778	985	14	9906	75626	Fibroblast;Primitive;Brain;Epithelial;Colon;Cervix;Muscle;Skin;Bone;Liver	NA	NA	NA	NA	NA	2294.bed	175	0.842191	1
NeuCtrl.specific.peaks	2269	sheffield_dnase	0.0745893	0.545315	1	520	656	1778	1778	985	14	9906	75626	Epithelial;Brain;Stem;Colon;Cervix;Liver;Hematopoietic;Prostate;Mammary	NA	NA	NA	NA	NA	2341.bed	194	0.842191	1
NeuCtrl.specific.peaks	2315	sheffield_dnase	0.0745893	0.545315	1	520	656	1778	1778	985	14	9906	75626	Fibroblast;Muscle;Brain;Epithelial;Endothelial;Bone	NA	NA	NA	NA	NA	2402.bed	196	0.842191	1
NeuCtrl.specific.peaks	2439	sheffield_dnase	0.0745893	0.545315	1	520	656	1778	1778	985	14	9906	75626	Stem;Endothelial;Primitive	NA	NA	NA	NA	NA	312.bed	120	0.842191	1
NeuCtrl.specific.peaks	2690	sheffield_dnase	0.0745893	0.545315	1	520	656	1778	1778	985	14	9906	75626	Hematopoietic	NA	NA	NA	NA	NA	613.bed	296	0.842191	1
NeuCtrl.specific.peaks	2707	sheffield_dnase	0.0745893	0.545315	1	520	656	1778	1778	985	14	9906	75626	Muscle;Skin;Brain;Endothelial;Epithelial;Fibroblast;Primitive	NA	NA	NA	NA	NA	634.bed	141	0.842191	1
NeuCtrl.specific.peaks	2716	sheffield_dnase	0.0745893	0.545315	1	520	656	1778	1778	985	14	9906	75626	Epithelial;Fibroblast;Muscle;Primitive;Skin;Brain;Endothelial;Colon;Cervix;Mamma	NA	NA	NA	NA	NA	647.bed	126	0.842191	1
NeuCtrl.specific.peaks	2778	sheffield_dnase	0.0745893	0.545315	1	520	656	1778	1778	985	14	9906	75626	Hematopoietic;Skin;Endothelial;Primitive	NA	NA	NA	NA	NA	725.bed	200	0.842191	1
NeuCtrl.specific.peaks	2828	sheffield_dnase	0.0745893	0.545315	1	520	656	1778	1778	985	14	9906	75626	Muscle;Skin;Brain;Endothelial;Fibroblast;Epithelial;Primitive	NA	NA	NA	NA	NA	794.bed	182	0.842191	1
NeuCtrl.specific.peaks	2834	sheffield_dnase	0.0745893	0.545315	1	520	656	1778	1778	985	14	9906	75626	Stem and Medullo specific	NA	NA	NA	NA	NA	801.bed	181	0.842191	1
NeuCtrl.specific.peaks	2852	sheffield_dnase	0.0745893	0.545315	1	520	656	1778	1778	985	14	9906	75626	Hematopoietic	NA	NA	NA	NA	NA	821.bed	287	0.842191	1
NeuCtrl.specific.peaks	2862	sheffield_dnase	0.0745893	0.545315	1	520	656	1778	1778	985	14	9906	75626	Fibroblast;Endothelial;Primitive;Muscle	NA	NA	NA	NA	NA	837.bed	406	0.842191	1
NeuCtrl.specific.peaks	2882	sheffield_dnase	0.0745893	0.545315	1	520	656	1778	1778	985	14	9906	75626	Epithelial;Hematopoietic;Fibroblast;Brain;Endothelial;Colon;Cervix;Muscle;Bone	NA	NA	NA	NA	NA	866.bed	151	0.842191	1
NeuCtrl.specific.peaks	2944	sheffield_dnase	0.0745893	0.545315	1	520	656	1778	1778	985	14	9906	75626	Fibroblast;Muscle;Skin;Brain;Epithelial;Endothelial;Primitive;Bone	NA	NA	NA	NA	NA	939.bed	181	0.842191	1
NeuCtrl.specific.peaks	1905	sheffield_dnase	0.0730388	0.636143	3	544	571	1381	1381	832	36	9904	75604	Skin;Epithelial	NA	NA	NA	NA	NA	1862.bed	353	0.845203	1
NeuCtrl.specific.peaks	2052	sheffield_dnase	0.0727282	0.663781	4	545	522	1292	1292	786	46	9903	75594	Hematopoietic	NA	NA	NA	NA	NA	2068.bed	685	0.845808	1
NeuCtrl.specific.peaks	382	codex	0.071324	0.738637	9	546	435	1061	1061	681	93	9898	75547	Blast cells from human patient B with t(8;21) AML.	Acute Myeloid Leukemia	NA	RUNX1T1	NA	GSE29225	GSM850826_RUNX1T1.bed	1125	0.848547	1
NeuCtrl.specific.peaks	1807	sheffield_dnase	0.0711606	0.756356	11	547	425	998	998	657	111	9896	75529	Fibroblast	NA	NA	NA	NA	NA	1737.bed	4075	0.848867	1
NeuCtrl.specific.peaks	1972	sheffield_dnase	0.0699061	0.587228	2	548	627	1529	1529	901	26	9905	75614	Skin;Epithelial;Brain;Endothelial;Fibroblast	NA	NA	NA	NA	NA	1957.bed	238	0.851322	1
NeuCtrl.specific.peaks	2251	sheffield_dnase	0.0699061	0.587228	2	548	627	1529	1529	901	26	9905	75614	Fibroblast;Muscle;Skin;Brain;Endothelial;Epithelial	NA	NA	NA	NA	NA	2320.bed	198	0.851322	1
NeuCtrl.specific.peaks	2274	sheffield_dnase	0.0699061	0.587228	2	548	627	1529	1529	901	26	9905	75614	Colon;Epithelial;Cervix;Prostate;Mammary;Skin	NA	NA	NA	NA	NA	2349.bed	186	0.851322	1
NeuCtrl.specific.peaks	54	cistrome_cistrome	0.0687919	0.818774	25	551	369	773	773	564	233	9882	75407	cistrome_cistrome MCF-7 ESR1	MCF-7	breast	ESR1	EtOH(45min)	NA	Human_MCF-7_ESR1_EtOH-45min_Liu.bed	3305	0.853509	1
NeuCtrl.specific.peaks	1610	sheffield_dnase	0.0684838	0.693909	6	552	501	1181	1181	745	66	9901	75574	Muscle;Brain	NA	NA	NA	NA	NA	1518.bed	1910	0.854115	1
NeuCtrl.specific.peaks	131	cistrome_cistrome	0.0673172	0.807141	22	553	373	812	812	579	208	9885	75432	cistrome_cistrome VCaP AR	VCaP	prostate	AR	siERG	NA	Human_VCaP_AR_siERG_Chinnaiyan.bed	5586	0.856412	1
NeuCtrl.specific.peaks	2400	sheffield_dnase	0.0667944	0.718364	8	554	454	1093	1093	700	85	9899	75555	Epithelial;Fibroblast;Muscle;Brain;Hematopoietic;Skin;Stem;Colon;Cervix;Endothel	NA	NA	NA	NA	NA	262.bed	300	0.857444	1
NeuCtrl.specific.peaks	2341	sheffield_dnase	0.0659795	0.669574	5	555	510	1228	1228	764	57	9902	75583	Epithelial;Prostate;Mammary	NA	NA	NA	NA	NA	2437.bed	3205	0.859054	1
NeuCtrl.specific.peaks	1928	sheffield_dnase	0.0657343	0.703017	7	556	465	1137	1137	719	76	9900	75564	HCPEpiC	NA	NA	NA	NA	NA	1890.bed	2757	0.859539	1
NeuCtrl.specific.peaks	224	codex	0.0652643	0.508954	1	557	708	1778	1778	1010	15	9906	75625	No drug (DMSO)	Erythroid Leukaemia	NA	STAT5	NA	E-MTAB-1096	BG22_STAT5_HEL_DMSO.bed	127	0.86047	1
NeuCtrl.specific.peaks	1232	sheffield_dnase	0.0652643	0.508954	1	557	708	1778	1778	1010	15	9906	75625	Fibroblast;Muscle;Skin;Brain;Epithelial;Endothelial;Bone;Liver	NA	NA	NA	NA	NA	1096.bed	153	0.86047	1
NeuCtrl.specific.peaks	1233	sheffield_dnase	0.0652643	0.508954	1	557	708	1778	1778	1010	15	9906	75625	Epithelial;Fibroblast;Muscle;Skin;Brain;Endothelial;Cervix;Bone	NA	NA	NA	NA	NA	1097.bed	177	0.86047	1
NeuCtrl.specific.peaks	1251	sheffield_dnase	0.0652643	0.508954	1	557	708	1778	1778	1010	15	9906	75625	Epithelial;Fibroblast;Muscle;Brain;Hematopoietic;Primitive;Skin;Stem;Endothelial	NA	NA	NA	NA	NA	1118.bed	78	0.86047	1
NeuCtrl.specific.peaks	1308	sheffield_dnase	0.0652643	0.508954	1	557	708	1778	1778	1010	15	9906	75625	Hematopoietic	NA	NA	NA	NA	NA	119.bed	456	0.86047	1
NeuCtrl.specific.peaks	1358	sheffield_dnase	0.0652643	0.508954	1	557	708	1778	1778	1010	15	9906	75625	Fibroblast;Muscle;Skin;Brain;Endothelial;Epithelial;Bone	NA	NA	NA	NA	NA	1246.bed	137	0.86047	1
NeuCtrl.specific.peaks	1478	sheffield_dnase	0.0652643	0.508954	1	557	708	1778	1778	1010	15	9906	75625	Fibroblast;Muscle;Epithelial;Endothelial;Brain	NA	NA	NA	NA	NA	1380.bed	324	0.86047	1
NeuCtrl.specific.peaks	1611	sheffield_dnase	0.0652643	0.508954	1	557	708	1778	1778	1010	15	9906	75625	Muscle;Brain;Epithelial;Endothelial;Fibroblast	NA	NA	NA	NA	NA	1519.bed	169	0.86047	1
NeuCtrl.specific.peaks	1627	sheffield_dnase	0.0652643	0.508954	1	557	708	1778	1778	1010	15	9906	75625	Fibroblast;Muscle;Brain;Epithelial;Endothelial;Skin;Bone	NA	NA	NA	NA	NA	1534.bed	187	0.86047	1
NeuCtrl.specific.peaks	1640	sheffield_dnase	0.0652643	0.508954	1	557	708	1778	1778	1010	15	9906	75625	Fibroblast;Skin	NA	NA	NA	NA	NA	1548.bed	736	0.86047	1
NeuCtrl.specific.peaks	1646	sheffield_dnase	0.0652643	0.508954	1	557	708	1778	1778	1010	15	9906	75625	Hematopoietic	NA	NA	NA	NA	NA	1555.bed	283	0.86047	1
NeuCtrl.specific.peaks	1829	sheffield_dnase	0.0652643	0.508954	1	557	708	1778	1778	1010	15	9906	75625	Skin;Brain	NA	NA	NA	NA	NA	1762.bed	263	0.86047	1
NeuCtrl.specific.peaks	1913	sheffield_dnase	0.0652643	0.508954	1	557	708	1778	1778	1010	15	9906	75625	Epithelial;Fibroblast;Muscle;Skin;Endothelial;Cervix;Primitive	NA	NA	NA	NA	NA	1874.bed	204	0.86047	1
NeuCtrl.specific.peaks	2099	sheffield_dnase	0.0652643	0.508954	1	557	708	1778	1778	1010	15	9906	75625	Epithelial;Cervix	NA	NA	NA	NA	NA	2128.bed	467	0.86047	1
NeuCtrl.specific.peaks	2322	sheffield_dnase	0.0652643	0.508954	1	557	708	1778	1778	1010	15	9906	75625	Brain;Epithelial;Fibroblast	NA	NA	NA	NA	NA	2410.bed	178	0.86047	1
NeuCtrl.specific.peaks	2453	sheffield_dnase	0.0652643	0.508954	1	557	708	1778	1778	1010	15	9906	75625	Hematopoietic;Fibroblast;Endothelial;Muscle	NA	NA	NA	NA	NA	330.bed	163	0.86047	1
NeuCtrl.specific.peaks	2492	sheffield_dnase	0.0652643	0.508954	1	557	708	1778	1778	1010	15	9906	75625	Fibroblast;Muscle;Hematopoietic;Skin;Brain;Epithelial;Endothelial;Bone	NA	NA	NA	NA	NA	375.bed	118	0.86047	1
NeuCtrl.specific.peaks	2558	sheffield_dnase	0.0652643	0.508954	1	557	708	1778	1778	1010	15	9906	75625	Epithelial;Fibroblast;Muscle;Brain;Hematopoietic;Primitive;Skin;Stem;Endothelial	NA	NA	NA	NA	NA	446.bed	84	0.86047	1
NeuCtrl.specific.peaks	2616	sheffield_dnase	0.0652643	0.508954	1	557	708	1778	1778	1010	15	9906	75625	Muscle;Hematopoietic;Fibroblast;Epithelial	NA	NA	NA	NA	NA	522.bed	432	0.86047	1
NeuCtrl.specific.peaks	2621	sheffield_dnase	0.0652643	0.508954	1	557	708	1778	1778	1010	15	9906	75625	Brain;Hematopoietic;Epithelial	NA	NA	NA	NA	NA	532.bed	234	0.86047	1
NeuCtrl.specific.peaks	2768	sheffield_dnase	0.0652643	0.508954	1	557	708	1778	1778	1010	15	9906	75625	Muscle;Hematopoietic;Epithelial;Fibroblast;Liver	NA	NA	NA	NA	NA	714.bed	262	0.86047	1
NeuCtrl.specific.peaks	2903	sheffield_dnase	0.0652643	0.508954	1	557	708	1778	1778	1010	15	9906	75625	Muscle;Skin;Brain;Endothelial;Fibroblast;Epithelial;Primitive	NA	NA	NA	NA	NA	891.bed	181	0.86047	1
NeuCtrl.specific.peaks	2922	sheffield_dnase	0.0652643	0.508954	1	557	708	1778	1778	1010	15	9906	75625	Epithelial;Fibroblast;Muscle;Skin;Stem;Endothelial;Cervix;Liver;Hematopoietic;Ma	NA	NA	NA	NA	NA	913.bed	259	0.86047	1
NeuCtrl.specific.peaks	2463	sheffield_dnase	0.0640073	0.683543	6	580	504	1181	1181	755	67	9901	75573	Epithelial;Fibroblast;Muscle;Brain;Hematopoietic;Primitive;Skin;Stem;Endothelial	NA	NA	NA	NA	NA	34.bed	185	0.862964	1
NeuCtrl.specific.peaks	2653	sheffield_dnase	0.0638754	0.811782	25	581	372	773	773	575	235	9882	75405	sheffield_dnase	NA	NA	NA	NA	NA	568.bed	20902	0.863226	1
NeuCtrl.specific.peaks	1294	sheffield_dnase	0.0630566	0.565472	2	582	646	1529	1529	919	27	9905	75613	Epithelial;Fibroblast;Brain;Hematopoietic;Primitive;Stem;Endothelial;Muscle;Colo	NA	NA	NA	NA	NA	1169.bed	268	0.864855	1
NeuCtrl.specific.peaks	1353	sheffield_dnase	0.0630566	0.565472	2	582	646	1529	1529	919	27	9905	75613	Epithelial;Fibroblast;Muscle;Hematopoietic;Primitive;Skin;Brain;Endothelial;Colo	NA	NA	NA	NA	NA	1241.bed	111	0.864855	1
NeuCtrl.specific.peaks	1396	sheffield_dnase	0.0630566	0.565472	2	582	646	1529	1529	919	27	9905	75613	Epithelial;Fibroblast;Muscle;Hematopoietic;Primitive;Skin;Brain;Endothelial;Colo	NA	NA	NA	NA	NA	1293.bed	161	0.864855	1
NeuCtrl.specific.peaks	928	encode_tfbs	0.0628857	0.710002	8	585	461	1093	1093	713	86	9899	75554	ChIP K562 BRF2	K562	NA	BRF2	None	NA	wgEncodeAwgTfbsSydhK562Brf2UniPk.narrowPeak	1087	0.865196	1
NeuCtrl.specific.peaks	2045	sheffield_dnase	0.0624742	0.788005	19	586	389	859	859	611	184	9888	75456	Hematopoietic	NA	NA	NA	NA	NA	2060.bed	6219	0.866016	1
NeuCtrl.specific.peaks	2780	sheffield_dnase	0.0622229	0.799431	22	587	385	812	812	595	210	9885	75430	sheffield_dnase	NA	NA	NA	NA	NA	729.bed	12888	0.866517	1
NeuCtrl.specific.peaks	2104	sheffield_dnase	0.0620684	0.636107	4	588	572	1292	1292	817	48	9903	75592	Epithelial;Fibroblast;Muscle;Brain;Primitive;Stem;Endothelial;Colon;Cervix;Prost	NA	NA	NA	NA	NA	2133.bed	471	0.866825	1
NeuCtrl.specific.peaks	392	codex	0.0611848	0.602647	3	589	597	1381	1381	856	38	9904	75602	Proerythroblasts were derived from CD34+ adult bone marrow cells isolated from h	Erythroblast	NA	NFE2	NA	GSE36985	GSM908059_NFE2.bed	404	0.868591	1
NeuCtrl.specific.peaks	1965	sheffield_dnase	0.0611848	0.602647	3	589	597	1381	1381	856	38	9904	75602	Muscle	NA	NA	NA	NA	NA	1944.bed	753	0.868591	1
NeuCtrl.specific.peaks	2001	sheffield_dnase	0.0611848	0.602647	3	589	597	1381	1381	856	38	9904	75602	Brain;Fibroblast;Epithelial	NA	NA	NA	NA	NA	1992.bed	522	0.868591	1
NeuCtrl.specific.peaks	1150	sheffield_dnase	0.0605427	0.751609	13	592	429	957	957	659	132	9894	75508	Brain	NA	NA	NA	NA	NA	1004.bed	3659	0.869876	1
NeuCtrl.specific.peaks	1229	sheffield_dnase	0.0571829	0.477139	1	593	769	1778	1778	1050	16	9906	75624	Fibroblast;Muscle;Skin;Brain;Epithelial;Endothelial;Bone	NA	NA	NA	NA	NA	1093.bed	122	0.876632	1
NeuCtrl.specific.peaks	1253	sheffield_dnase	0.0571829	0.477139	1	593	769	1778	1778	1050	16	9906	75624	Fibroblast;Brain;Hematopoietic;Primitive;Stem;Epithelial;Muscle;Colon;Liver;Endo	NA	NA	NA	NA	NA	1120.bed	297	0.876632	1
NeuCtrl.specific.peaks	1303	sheffield_dnase	0.0571829	0.477139	1	593	769	1778	1778	1050	16	9906	75624	Fibroblast;Muscle;Brain	NA	NA	NA	NA	NA	1183.bed	306	0.876632	1
NeuCtrl.specific.peaks	1318	sheffield_dnase	0.0571829	0.477139	1	593	769	1778	1778	1050	16	9906	75624	Brain;Hematopoietic	NA	NA	NA	NA	NA	1201.bed	177	0.876632	1
NeuCtrl.specific.peaks	1342	sheffield_dnase	0.0571829	0.477139	1	593	769	1778	1778	1050	16	9906	75624	Hematopoietic	NA	NA	NA	NA	NA	123.bed	261	0.876632	1
NeuCtrl.specific.peaks	1476	sheffield_dnase	0.0571829	0.477139	1	593	769	1778	1778	1050	16	9906	75624	Epithelial;Endothelial;Fibroblast;Brain	NA	NA	NA	NA	NA	1379.bed	248	0.876632	1
NeuCtrl.specific.peaks	1695	sheffield_dnase	0.0571829	0.477139	1	593	769	1778	1778	1050	16	9906	75624	Fibroblast;Muscle;Endothelial;Epithelial;Brain	NA	NA	NA	NA	NA	1611.bed	218	0.876632	1
NeuCtrl.specific.peaks	1716	sheffield_dnase	0.0571829	0.477139	1	593	769	1778	1778	1050	16	9906	75624	Fibroblast;Muscle;Skin;Endothelial;Epithelial;Brain	NA	NA	NA	NA	NA	1635.bed	176	0.876632	1
NeuCtrl.specific.peaks	1740	sheffield_dnase	0.0571829	0.477139	1	593	769	1778	1778	1050	16	9906	75624	Epithelial;Fibroblast;Hematopoietic;Skin;Brain;Endothelial;Colon;Cervix;Muscle;B	NA	NA	NA	NA	NA	166.bed	91	0.876632	1
NeuCtrl.specific.peaks	1749	sheffield_dnase	0.0571829	0.477139	1	593	769	1778	1778	1050	16	9906	75624	Fibroblast;Brain;Epithelial;Endothelial;Muscle;Bone	NA	NA	NA	NA	NA	1668.bed	128	0.876632	1
NeuCtrl.specific.peaks	1750	sheffield_dnase	0.0571829	0.477139	1	593	769	1778	1778	1050	16	9906	75624	Brain;Muscle;Fibroblast	NA	NA	NA	NA	NA	1669.bed	288	0.876632	1
NeuCtrl.specific.peaks	1761	sheffield_dnase	0.0571829	0.477139	1	593	769	1778	1778	1050	16	9906	75624	Epithelial;Fibroblast;Muscle;Skin;Brain;Endothelial;Colon;Cervix	NA	NA	NA	NA	NA	1684.bed	143	0.876632	1
NeuCtrl.specific.peaks	1781	sheffield_dnase	0.0571829	0.477139	1	593	769	1778	1778	1050	16	9906	75624	Epithelial;Brain;Colon;Cervix;Skin;Liver	NA	NA	NA	NA	NA	1709.bed	283	0.876632	1
NeuCtrl.specific.peaks	1797	sheffield_dnase	0.0571829	0.477139	1	593	769	1778	1778	1050	16	9906	75624	Colon;Epithelial;Cervix;Skin	NA	NA	NA	NA	NA	1727.bed	281	0.876632	1
NeuCtrl.specific.peaks	1827	sheffield_dnase	0.0571829	0.477139	1	593	769	1778	1778	1050	16	9906	75624	Skin;Endothelial;Primitive	NA	NA	NA	NA	NA	1760.bed	299	0.876632	1
NeuCtrl.specific.peaks	1832	sheffield_dnase	0.0571829	0.477139	1	593	769	1778	1778	1050	16	9906	75624	Skin;Brain;Epithelial	NA	NA	NA	NA	NA	1765.bed	150	0.876632	1
NeuCtrl.specific.peaks	1838	sheffield_dnase	0.0571829	0.477139	1	593	769	1778	1778	1050	16	9906	75624	Epithelial	NA	NA	NA	NA	NA	1770.bed	264	0.876632	1
NeuCtrl.specific.peaks	1887	sheffield_dnase	0.0571829	0.477139	1	593	769	1778	1778	1050	16	9906	75624	Hematopoietic;Skin;Brain;Epithelial;Endothelial;Fibroblast;Colon;Muscle	NA	NA	NA	NA	NA	1831.bed	100	0.876632	1
NeuCtrl.specific.peaks	1958	sheffield_dnase	0.0571829	0.477139	1	593	769	1778	1778	1050	16	9906	75624	Epithelial;Brain;Colon;Cervix;Skin	NA	NA	NA	NA	NA	1930.bed	218	0.876632	1
NeuCtrl.specific.peaks	2097	sheffield_dnase	0.0571829	0.477139	1	593	769	1778	1778	1050	16	9906	75624	Colon;Cervix;Epithelial;Mammary	NA	NA	NA	NA	NA	2125.bed	205	0.876632	1
NeuCtrl.specific.peaks	2266	sheffield_dnase	0.0571829	0.477139	1	593	769	1778	1778	1050	16	9906	75624	Prostate;Mammary	NA	NA	NA	NA	NA	2336.bed	311	0.876632	1
NeuCtrl.specific.peaks	2280	sheffield_dnase	0.0571829	0.477139	1	593	769	1778	1778	1050	16	9906	75624	Fibroblast;Muscle;Endothelial;Epithelial;Skin;Brain	NA	NA	NA	NA	NA	2356.bed	169	0.876632	1
NeuCtrl.specific.peaks	2600	sheffield_dnase	0.0571829	0.477139	1	593	769	1778	1778	1050	16	9906	75624	Epithelial;Fibroblast;Muscle;Brain;Primitive;Skin;Endothelial;Colon;Cervix;Liver	NA	NA	NA	NA	NA	499.bed	143	0.876632	1
NeuCtrl.specific.peaks	2620	sheffield_dnase	0.0571829	0.477139	1	593	769	1778	1778	1050	16	9906	75624	Fibroblast;Muscle;Hematopoietic;Epithelial;Brain	NA	NA	NA	NA	NA	531.bed	219	0.876632	1
NeuCtrl.specific.peaks	2738	sheffield_dnase	0.0571829	0.477139	1	593	769	1778	1778	1050	16	9906	75624	Hematopoietic;Skin	NA	NA	NA	NA	NA	676.bed	263	0.876632	1
NeuCtrl.specific.peaks	2782	sheffield_dnase	0.0571829	0.477139	1	593	769	1778	1778	1050	16	9906	75624	Hematopoietic;Epithelial	NA	NA	NA	NA	NA	730.bed	534	0.876632	1
NeuCtrl.specific.peaks	1968	sheffield_dnase	0.0570075	0.646859	5	619	536	1228	1228	794	59	9902	75581	Fibroblast	NA	NA	NA	NA	NA	1951.bed	1832	0.876986	1
NeuCtrl.specific.peaks	1875	sheffield_dnase	0.0568776	0.545269	2	620	680	1529	1529	943	28	9905	75612	Brain;Epithelial	NA	NA	NA	NA	NA	1819.bed	388	0.877248	1
NeuCtrl.specific.peaks	2147	sheffield_dnase	0.0568776	0.545269	2	620	680	1529	1529	943	28	9905	75612	Epithelial;Skin	NA	NA	NA	NA	NA	2196.bed	325	0.877248	1
NeuCtrl.specific.peaks	2401	sheffield_dnase	0.0568776	0.545269	2	620	680	1529	1529	943	28	9905	75612	Hematopoietic	NA	NA	NA	NA	NA	264.bed	325	0.877248	1
NeuCtrl.specific.peaks	2818	sheffield_dnase	0.0568776	0.545269	2	620	680	1529	1529	943	28	9905	75612	Endothelial;Fibroblast;Epithelial;Muscle	NA	NA	NA	NA	NA	779.bed	316	0.877248	1
NeuCtrl.specific.peaks	2114	sheffield_dnase	0.0559765	0.587186	3	624	630	1381	1381	878	39	9904	75601	Hematopoietic;Colon;Epithelial;Cervix;Prostate;Mammary;Skin	NA	NA	NA	NA	NA	215.bed	424	0.87907	1
NeuCtrl.specific.peaks	2602	sheffield_dnase	0.0559765	0.587186	3	624	630	1381	1381	878	39	9904	75601	Epithelial;Fibroblast;Muscle;Primitive;Skin;Brain;Endothelial;Colon;Cervix;Liver	NA	NA	NA	NA	NA	500.bed	203	0.87907	1
NeuCtrl.specific.peaks	2893	sheffield_dnase	0.0528946	0.610647	4	626	589	1292	1292	836	50	9903	75590	Muscle	NA	NA	NA	NA	NA	878.bed	971	0.88533	1
NeuCtrl.specific.peaks	1939	sheffield_dnase	0.0528399	0.849282	53	627	336	533	627	499	476	9854	75164	sheffield_dnase	NA	NA	NA	NA	NA	1906.bed	14468	0.885442	1
NeuCtrl.specific.peaks	1474	sheffield_dnase	0.0513017	0.52646	2	628	692	1529	1529	950	29	9905	75611	Fibroblast	NA	NA	NA	NA	NA	1375.bed	366	0.888584	1
NeuCtrl.specific.peaks	1805	sheffield_dnase	0.0513017	0.52646	2	628	692	1529	1529	950	29	9905	75611	Endothelial;Fibroblast;Epithelial;Muscle	NA	NA	NA	NA	NA	1735.bed	405	0.888584	1
NeuCtrl.specific.peaks	1820	sheffield_dnase	0.0513017	0.52646	2	628	692	1529	1529	950	29	9905	75611	Endothelial	NA	NA	NA	NA	NA	1753.bed	1090	0.888584	1
NeuCtrl.specific.peaks	2675	sheffield_dnase	0.0513017	0.52646	2	628	692	1529	1529	950	29	9905	75611	Epithelial;Fibroblast;Muscle;Primitive;Skin;Brain;Endothelial;Cervix;Liver;Mamma	NA	NA	NA	NA	NA	597.bed	226	0.888584	1
NeuCtrl.specific.peaks	1164	sheffield_dnase	0.0511965	0.572499	3	632	641	1381	1381	885	40	9904	75600	Stem;Brain;Muscle;Epithelial	NA	NA	NA	NA	NA	102.bed	210	0.888799	1
NeuCtrl.specific.peaks	1192	sheffield_dnase	0.0501606	0.449065	1	633	825	1778	1778	1080	17	9906	75623	Fibroblast;Muscle;Primitive;Skin;Brain;Epithelial;Endothelial;Bone;Liver	NA	NA	NA	NA	NA	1050.bed	189	0.890921	1
NeuCtrl.specific.peaks	1712	sheffield_dnase	0.0501606	0.449065	1	633	825	1778	1778	1080	17	9906	75623	Fibroblast;Muscle;Skin;Brain;Epithelial;Endothelial;Bone	NA	NA	NA	NA	NA	1631.bed	185	0.890921	1
NeuCtrl.specific.peaks	1747	sheffield_dnase	0.0501606	0.449065	1	633	825	1778	1778	1080	17	9906	75623	Fibroblast;Muscle;Skin;Brain;Epithelial;Endothelial;Primitive	NA	NA	NA	NA	NA	1666.bed	158	0.890921	1
NeuCtrl.specific.peaks	2016	sheffield_dnase	0.0501606	0.449065	1	633	825	1778	1778	1080	17	9906	75623	Epithelial;Brain;Hematopoietic;Stem;Colon;Endothelial;Liver	NA	NA	NA	NA	NA	202.bed	255	0.890921	1
NeuCtrl.specific.peaks	2389	sheffield_dnase	0.0501606	0.449065	1	633	825	1778	1778	1080	17	9906	75623	Epithelial;Fibroblast;Muscle;Skin;Brain;Endothelial;Cervix;Primitive;Bone	NA	NA	NA	NA	NA	2497.bed	128	0.890921	1
NeuCtrl.specific.peaks	2442	sheffield_dnase	0.0501606	0.449065	1	633	825	1778	1778	1080	17	9906	75623	Hematopoietic;Endothelial;Primitive	NA	NA	NA	NA	NA	316.bed	226	0.890921	1
NeuCtrl.specific.peaks	2474	sheffield_dnase	0.0501606	0.449065	1	633	825	1778	1778	1080	17	9906	75623	Epithelial;Fibroblast;Muscle;Brain;Hematopoietic;Primitive;Skin;Stem;Endothelial	NA	NA	NA	NA	NA	350.bed	82	0.890921	1
NeuCtrl.specific.peaks	2611	sheffield_dnase	0.0501606	0.449065	1	633	825	1778	1778	1080	17	9906	75623	Hematopoietic	NA	NA	NA	NA	NA	514.bed	401	0.890921	1
NeuCtrl.specific.peaks	2755	sheffield_dnase	0.0501606	0.449065	1	633	825	1778	1778	1080	17	9906	75623	Epithelial;Fibroblast;Muscle;Primitive;Skin;Brain;Stem;Endothelial;Colon;Cervix;	NA	NA	NA	NA	NA	699.bed	116	0.890921	1
NeuCtrl.specific.peaks	2861	sheffield_dnase	0.0501606	0.449065	1	633	825	1778	1778	1080	17	9906	75623	Endothelial	NA	NA	NA	NA	NA	836.bed	419	0.890921	1
NeuCtrl.specific.peaks	1444	sheffield_dnase	0.0488025	0.598665	4	643	601	1292	1292	845	51	9903	75589	Epithelial;Fibroblast;Muscle;Hematopoietic;Skin;Brain;Endothelial;Colon;Cervix;L	NA	NA	NA	NA	NA	1344.bed	314	0.893712	1
NeuCtrl.specific.peaks	1879	sheffield_dnase	0.0488025	0.598665	4	643	601	1292	1292	845	51	9903	75589	Epithelial;Cervix;Skin	NA	NA	NA	NA	NA	1822.bed	567	0.893712	1
NeuCtrl.specific.peaks	2046	sheffield_dnase	0.0488025	0.598665	4	643	601	1292	1292	845	51	9903	75589	Fibroblast;Muscle;Epithelial;Skin	NA	NA	NA	NA	NA	2061.bed	764	0.893712	1
NeuCtrl.specific.peaks	2801	sheffield_dnase	0.0463468	0.705432	11	646	463	998	998	702	119	9896	75521	Weak	NA	NA	NA	NA	NA	758.bed	1745	0.89878	1
NeuCtrl.specific.peaks	1803	sheffield_dnase	0.0462693	0.508905	2	647	731	1529	1529	969	30	9905	75610	Fibroblast;Brain;Epithelial;Endothelial;Muscle	NA	NA	NA	NA	NA	1733.bed	243	0.89894	1
NeuCtrl.specific.peaks	1991	sheffield_dnase	0.0462693	0.508905	2	647	731	1529	1529	969	30	9905	75610	Epithelial;Brain;Hematopoietic;Skin;Stem;Colon;Cervix;Liver;Fibroblast;Endotheli	NA	NA	NA	NA	NA	1980.bed	194	0.89894	1
NeuCtrl.specific.peaks	2700	sheffield_dnase	0.0462693	0.508905	2	647	731	1529	1529	969	30	9905	75610	Muscle;Hematopoietic	NA	NA	NA	NA	NA	625.bed	779	0.89894	1
NeuCtrl.specific.peaks	2721	sheffield_dnase	0.0462693	0.508905	2	647	731	1529	1529	969	30	9905	75610	Stem;Brain	NA	NA	NA	NA	NA	652.bed	151	0.89894	1
NeuCtrl.specific.peaks	2516	sheffield_dnase	0.0450103	0.587145	4	651	632	1292	1292	858	52	9903	75588	Non-hematopoietic somatic cells	NA	NA	NA	NA	NA	400.bed	199	0.90155	1
NeuCtrl.specific.peaks	1349	sheffield_dnase	0.0440448	0.424112	1	652	868	1778	1778	1100	18	9906	75622	Muscle;Skin;Brain;Epithelial;Endothelial;Fibroblast;Cervix	NA	NA	NA	NA	NA	1238.bed	126	0.903556	1
NeuCtrl.specific.peaks	1636	sheffield_dnase	0.0440448	0.424112	1	652	868	1778	1778	1100	18	9906	75622	Fibroblast;Muscle;Brain;Epithelial;Endothelial	NA	NA	NA	NA	NA	1543.bed	199	0.903556	1
NeuCtrl.specific.peaks	1751	sheffield_dnase	0.0440448	0.424112	1	652	868	1778	1778	1100	18	9906	75622	Hematopoietic;Endothelial;Epithelial;Fibroblast	NA	NA	NA	NA	NA	167.bed	144	0.903556	1
NeuCtrl.specific.peaks	1802	sheffield_dnase	0.0440448	0.424112	1	652	868	1778	1778	1100	18	9906	75622	Epithelial;Muscle;Skin;Fibroblast;Brain;Endothelial;Colon;Cervix;Primitive	NA	NA	NA	NA	NA	1732.bed	155	0.903556	1
NeuCtrl.specific.peaks	1810	sheffield_dnase	0.0440448	0.424112	1	652	868	1778	1778	1100	18	9906	75622	Hematopoietic	NA	NA	NA	NA	NA	174.bed	212	0.903556	1
NeuCtrl.specific.peaks	2156	sheffield_dnase	0.0440448	0.424112	1	652	868	1778	1778	1100	18	9906	75622	Skin	NA	NA	NA	NA	NA	2205.bed	368	0.903556	1
NeuCtrl.specific.peaks	2240	sheffield_dnase	0.0440448	0.424112	1	652	868	1778	1778	1100	18	9906	75622	Skin;Fibroblast;Brain;Endothelial;Epithelial;Muscle;Bone	NA	NA	NA	NA	NA	2306.bed	223	0.903556	1
NeuCtrl.specific.peaks	2289	sheffield_dnase	0.0440448	0.424112	1	652	868	1778	1778	1100	18	9906	75622	Skin;Endothelial;Primitive;Ewing sarcoma	NA	NA	NA	NA	NA	2369.bed	198	0.903556	1
NeuCtrl.specific.peaks	2822	sheffield_dnase	0.0440448	0.424112	1	652	868	1778	1778	1100	18	9906	75622	Epithelial;Skin;Brain;Colon;Cervix;Endothelial;Primitive;Mammary;Liver	NA	NA	NA	NA	NA	787.bed	136	0.903556	1
NeuCtrl.specific.peaks	2835	sheffield_dnase	0.0440448	0.424112	1	652	868	1778	1778	1100	18	9906	75622	Stem;Brain	NA	NA	NA	NA	NA	804.bed	428	0.903556	1
NeuCtrl.specific.peaks	2910	sheffield_dnase	0.0440448	0.424112	1	652	868	1778	1778	1100	18	9906	75622	Epithelial;Fibroblast;Muscle;Skin;Brain;Endothelial;Cervix;Mammary;Bone	NA	NA	NA	NA	NA	898.bed	156	0.903556	1
NeuCtrl.specific.peaks	2994	sheffield_dnase	0.0440448	0.424112	1	652	868	1778	1778	1100	18	9906	75622	Fibroblast;Muscle;Skin;Brain;Epithelial;Endothelial;Primitive;Bone	NA	NA	NA	NA	NA	993.bed	203	0.903556	1
NeuCtrl.specific.peaks	962	encode_tfbs	0.0431416	0.687526	10	664	503	1030	1030	732	111	9897	75529	ChIP K562 KAP1	K562	NA	KAP1	None	NA	wgEncodeAwgTfbsSydhK562Kap1UcdUniPk.narrowPeak	5489	0.905437	1
NeuCtrl.specific.peaks	2872	sheffield_dnase	0.0427871	0.545223	3	665	684	1381	1381	910	42	9904	75598	Epithelial;Brain	NA	NA	NA	NA	NA	852.bed	802	0.906177	1
NeuCtrl.specific.peaks	1265	sheffield_dnase	0.0417265	0.492482	2	666	749	1529	1529	981	31	9905	75609	Muscle;Fibroblast;Skin;Brain;Endothelial;Cervix	NA	NA	NA	NA	NA	1138.bed	261	0.908392	1
NeuCtrl.specific.peaks	1345	sheffield_dnase	0.0417265	0.492482	2	666	749	1529	1529	981	31	9905	75609	Fibroblast;Muscle;Epithelial;Brain	NA	NA	NA	NA	NA	1233.bed	423	0.908392	1
NeuCtrl.specific.peaks	1537	sheffield_dnase	0.0417265	0.492482	2	666	749	1529	1529	981	31	9905	75609	Epithelial;Fibroblast;Muscle;Skin;Brain;Endothelial;Colon;Cervix;Primitive;Bone	NA	NA	NA	NA	NA	1438.bed	151	0.908392	1
NeuCtrl.specific.peaks	1921	sheffield_dnase	0.0417265	0.492482	2	666	749	1529	1529	981	31	9905	75609	Colon;Epithelial;Skin	NA	NA	NA	NA	NA	1881.bed	250	0.908392	1
NeuCtrl.specific.peaks	2402	sheffield_dnase	0.0408143	0.6565	8	670	525	1093	1093	763	93	9899	75547	Hematopoietic	NA	NA	NA	NA	NA	265.bed	2424	0.910303	1
NeuCtrl.specific.peaks	29	cistrome_cistrome	0.0393442	0.777309	27	671	394	745	745	603	265	9880	75375	cistrome_cistrome Ishikawa ESR1	Ishikawa	uterus	ESR1	EtOH(45min)	NA	Human_Ishikawa_ESR1_EtOH-45min_Liu.bed	6120	0.913389	1
NeuCtrl.specific.peaks	1315	sheffield_dnase	0.0387082	0.401785	1	672	904	1778	1778	1120	19	9906	75621	Fibroblast;Muscle;Brain;Epithelial;Endothelial;Skin;Bone	NA	NA	NA	NA	NA	1199.bed	206	0.914728	1
NeuCtrl.specific.peaks	1359	sheffield_dnase	0.0387082	0.401785	1	672	904	1778	1778	1120	19	9906	75621	Fibroblast;Muscle;Skin;Brain;Epithelial;Endothelial;Cervix;Bone	NA	NA	NA	NA	NA	1247.bed	138	0.914728	1
NeuCtrl.specific.peaks	1375	sheffield_dnase	0.0387082	0.401785	1	672	904	1778	1778	1120	19	9906	75621	Liver	NA	NA	NA	NA	NA	1261.bed	605	0.914728	1
NeuCtrl.specific.peaks	1889	sheffield_dnase	0.0387082	0.401785	1	672	904	1778	1778	1120	19	9906	75621	Fibroblast;Brain;Endothelial;Epithelial;Muscle;Skin;Bone	NA	NA	NA	NA	NA	1833.bed	184	0.914728	1
NeuCtrl.specific.peaks	2027	sheffield_dnase	0.0387082	0.401785	1	672	904	1778	1778	1120	19	9906	75621	Epithelial;Fibroblast;Brain;Hematopoietic;Stem;Muscle;Colon;Cervix;Liver;Endothe	NA	NA	NA	NA	NA	2031.bed	198	0.914728	1
NeuCtrl.specific.peaks	2186	sheffield_dnase	0.0387082	0.401785	1	672	904	1778	1778	1120	19	9906	75621	Hematopoietic	NA	NA	NA	NA	NA	224.bed	277	0.914728	1
NeuCtrl.specific.peaks	2275	sheffield_dnase	0.0387082	0.401785	1	672	904	1778	1778	1120	19	9906	75621	Colon;Epithelial;Prostate;Mammary;Skin	NA	NA	NA	NA	NA	2350.bed	251	0.914728	1
NeuCtrl.specific.peaks	2824	sheffield_dnase	0.0387082	0.401785	1	672	904	1778	1778	1120	19	9906	75621	Fibroblast;Muscle;Skin;Brain;Endothelial;Epithelial;Primitive;Bone	NA	NA	NA	NA	NA	789.bed	190	0.914728	1
NeuCtrl.specific.peaks	2943	sheffield_dnase	0.0387082	0.401785	1	672	904	1778	1778	1120	19	9906	75621	Muscle;Fibroblast;Endothelial;Primitive	NA	NA	NA	NA	NA	938.bed	372	0.914728	1
NeuCtrl.specific.peaks	322	codex	0.0382441	0.565384	4	681	649	1292	1292	874	54	9903	75586	CD133+ Umbilical Cord Blood (UCB) cells were expanded in vitro for 10-11 days; f	Umbilical Cord Blood Stem and Progenitor Cells	NA	MEIS1	NA	GSE26014	GSM638314_15_16_MEIS1.bed	420	0.915706	1
NeuCtrl.specific.peaks	1156	sheffield_dnase	0.0382441	0.565384	4	681	649	1292	1292	874	54	9903	75586	Liver	NA	NA	NA	NA	NA	1011.bed	1020	0.915706	1
NeuCtrl.specific.peaks	1421	sheffield_dnase	0.0382441	0.565384	4	681	649	1292	1292	874	54	9903	75586	Epithelial;Fibroblast;Muscle;Brain;Hematopoietic;Skin;Stem;Endothelial;Colon;Cer	NA	NA	NA	NA	NA	1320.bed	199	0.915706	1
NeuCtrl.specific.peaks	1214	sheffield_dnase	0.0376254	0.477086	2	684	795	1529	1529	1000	32	9905	75608	Liver	NA	NA	NA	NA	NA	1076.bed	1260	0.917011	1
NeuCtrl.specific.peaks	1404	sheffield_dnase	0.0376254	0.477086	2	684	795	1529	1529	1000	32	9905	75608	BE2_C, SK-N-SH_RA, and Stem	NA	NA	NA	NA	NA	1302.bed	211	0.917011	1
NeuCtrl.specific.peaks	1871	sheffield_dnase	0.0376254	0.477086	2	684	795	1529	1529	1000	32	9905	75608	HRPEpiC and Colo829	NA	NA	NA	NA	NA	1815.bed	227	0.917011	1
NeuCtrl.specific.peaks	2134	sheffield_dnase	0.0376254	0.477086	2	684	795	1529	1529	1000	32	9905	75608	Epithelial;Brain;Hematopoietic;Skin;Fibroblast;Stem;Muscle;Colon;Cervix;Liver;En	NA	NA	NA	NA	NA	2179.bed	198	0.917011	1
NeuCtrl.specific.peaks	2429	sheffield_dnase	0.0376254	0.477086	2	684	795	1529	1529	1000	32	9905	75608	Stem	NA	NA	NA	NA	NA	3.bed	1198	0.917011	1
NeuCtrl.specific.peaks	2637	sheffield_dnase	0.0376254	0.477086	2	684	795	1529	1529	1000	32	9905	75608	Repressed in Hematopoietic and Stem	NA	NA	NA	NA	NA	550.bed	183	0.917011	1
NeuCtrl.specific.peaks	2702	sheffield_dnase	0.0376254	0.477086	2	684	795	1529	1529	1000	32	9905	75608	CD14 specific	NA	NA	NA	NA	NA	627.bed	416	0.917011	1
NeuCtrl.specific.peaks	2173	sheffield_dnase	0.0368975	0.715353	15	691	459	918	918	689	160	9892	75480	Weak A549	NA	NA	NA	NA	NA	2226.bed	11915	0.918549	1
NeuCtrl.specific.peaks	465	encode_tfbs	0.035145	0.654118	9	692	531	1061	1061	761	105	9898	75535	ChIP HeLa-S3 EZH2_(39875)	HeLa-S3	NA	EZH2_(39875)	None	NA	wgEncodeAwgTfbsBroadHelas3Ezh239875UniPk.narrowPeak	1818	0.922264	1
NeuCtrl.specific.peaks	1193	sheffield_dnase	0.0340437	0.381691	1	693	932	1778	1778	1130	20	9906	75620	Brain;Epithelial	NA	NA	NA	NA	NA	1051.bed	201	0.924605	1
NeuCtrl.specific.peaks	1266	sheffield_dnase	0.0340437	0.381691	1	693	932	1778	1778	1130	20	9906	75620	Fibroblast;Muscle;Skin;Brain;Epithelial;Endothelial;Cervix;Primitive;Bone	NA	NA	NA	NA	NA	1140.bed	163	0.924605	1
NeuCtrl.specific.peaks	1426	sheffield_dnase	0.0340437	0.381691	1	693	932	1778	1778	1130	20	9906	75620	Primitive	NA	NA	NA	NA	NA	1326.bed	1194	0.924605	1
NeuCtrl.specific.peaks	1545	sheffield_dnase	0.0340437	0.381691	1	693	932	1778	1778	1130	20	9906	75620	Epithelial;Fibroblast;Muscle;Skin;Brain;Endothelial;Cervix;Bone	NA	NA	NA	NA	NA	1446.bed	113	0.924605	1
NeuCtrl.specific.peaks	1630	sheffield_dnase	0.0340437	0.381691	1	693	932	1778	1778	1130	20	9906	75620	Fibroblast;Muscle;Skin;Brain;Epithelial;Endothelial;Bone	NA	NA	NA	NA	NA	1537.bed	182	0.924605	1
NeuCtrl.specific.peaks	1666	sheffield_dnase	0.0340437	0.381691	1	693	932	1778	1778	1130	20	9906	75620	Stem;Brain	NA	NA	NA	NA	NA	158.bed	202	0.924605	1
NeuCtrl.specific.peaks	1768	sheffield_dnase	0.0340437	0.381691	1	693	932	1778	1778	1130	20	9906	75620	Muscle;Epithelial;Brain;Fibroblast	NA	NA	NA	NA	NA	1691.bed	314	0.924605	1
NeuCtrl.specific.peaks	1954	sheffield_dnase	0.0340437	0.381691	1	693	932	1778	1778	1130	20	9906	75620	Epithelial;Fibroblast;Brain;Endothelial;Colon;Cervix;Liver;Mammary;Muscle;Skin	NA	NA	NA	NA	NA	1927.bed	230	0.924605	1
NeuCtrl.specific.peaks	2109	sheffield_dnase	0.0340437	0.381691	1	693	932	1778	1778	1130	20	9906	75620	Muscle;Skin;Brain;Endothelial;Fibroblast;Epithelial	NA	NA	NA	NA	NA	2141.bed	219	0.924605	1
NeuCtrl.specific.peaks	2243	sheffield_dnase	0.0340437	0.381691	1	693	932	1778	1778	1130	20	9906	75620	Fibroblast;Muscle;Skin;Brain;Epithelial;Endothelial	NA	NA	NA	NA	NA	2312.bed	180	0.924605	1
NeuCtrl.specific.peaks	2351	sheffield_dnase	0.0340437	0.381691	1	693	932	1778	1778	1130	20	9906	75620	Epithelial;Brain;Stem;Colon;Cervix;Prostate;Mammary;Skin;Fibroblast;Liver	NA	NA	NA	NA	NA	2449.bed	144	0.924605	1
NeuCtrl.specific.peaks	2991	sheffield_dnase	0.0340437	0.381691	1	693	932	1778	1778	1130	20	9906	75620	Fibroblast;Muscle;Brain;Epithelial;Endothelial;Primitive;Bone	NA	NA	NA	NA	NA	990.bed	138	0.924605	1
NeuCtrl.specific.peaks	1355	sheffield_dnase	0.0339229	0.462622	2	705	815	1529	1529	1020	33	9905	75607	Complex tissue specific	NA	NA	NA	NA	NA	1243.bed	380	0.924862	1
NeuCtrl.specific.peaks	2819	sheffield_dnase	0.0339229	0.462622	2	705	815	1529	1529	1020	33	9905	75607	Epithelial;Hematopoietic;Skin;Brain;Endothelial;Fibroblast;Colon;Cervix;Liver;Pr	NA	NA	NA	NA	NA	78.bed	327	0.924862	1
NeuCtrl.specific.peaks	1552	sheffield_dnase	0.032613	0.508855	3	707	735	1381	1381	941	45	9904	75595	BE2_C and Stem	NA	NA	NA	NA	NA	1453.bed	436	0.927656	1
NeuCtrl.specific.peaks	2704	sheffield_dnase	0.032613	0.508855	3	707	735	1381	1381	941	45	9904	75595	NB4 specific	NA	NA	NA	NA	NA	631.bed	1977	0.927656	1
NeuCtrl.specific.peaks	1454	sheffield_dnase	0.0322069	0.738319	21	709	436	825	825	657	217	9886	75423	Liver	NA	NA	NA	NA	NA	1355.bed	16486	0.928524	1
NeuCtrl.specific.peaks	1213	sheffield_dnase	0.0305802	0.449009	2	710	835	1529	1529	1020	34	9905	75606	Liver;Endothelial	NA	NA	NA	NA	NA	1075.bed	524	0.932008	1
NeuCtrl.specific.peaks	1855	sheffield_dnase	0.0305802	0.449009	2	710	835	1529	1529	1020	34	9905	75606	Fibroblast;Muscle;Epithelial	NA	NA	NA	NA	NA	1792.bed	456	0.932008	1
NeuCtrl.specific.peaks	1819	sheffield_dnase	0.0304714	0.747309	24	712	432	791	791	645	245	9883	75395	sheffield_dnase	NA	NA	NA	NA	NA	1750.bed	14611	0.932242	1
NeuCtrl.specific.peaks	2612	sheffield_dnase	0.0303234	0.673284	12	713	508	979	979	733	136	9895	75504	sheffield_dnase	NA	NA	NA	NA	NA	517.bed	10685	0.93256	1
NeuCtrl.specific.peaks	1252	sheffield_dnase	0.0299608	0.36351	1	714	964	1778	1778	1150	21	9906	75619	Epithelial;Fibroblast;Hematopoietic;Primitive;Brain;Stem;Endothelial;Muscle;Colo	NA	NA	NA	NA	NA	1119.bed	120	0.933339	1
NeuCtrl.specific.peaks	1386	sheffield_dnase	0.0299608	0.36351	1	714	964	1778	1778	1150	21	9906	75619	Hematopoietic;Primitive;Liver;Stem;Prostate;Brain	NA	NA	NA	NA	NA	1273.bed	287	0.933339	1
NeuCtrl.specific.peaks	1451	sheffield_dnase	0.0299608	0.36351	1	714	964	1778	1778	1150	21	9906	75619	Brain;Skin	NA	NA	NA	NA	NA	1352.bed	375	0.933339	1
NeuCtrl.specific.peaks	1564	sheffield_dnase	0.0299608	0.36351	1	714	964	1778	1778	1150	21	9906	75619	Skin;Muscle	NA	NA	NA	NA	NA	1469.bed	281	0.933339	1
NeuCtrl.specific.peaks	1713	sheffield_dnase	0.0299608	0.36351	1	714	964	1778	1778	1150	21	9906	75619	Fibroblast;Muscle;Brain;Endothelial;Epithelial	NA	NA	NA	NA	NA	1632.bed	225	0.933339	1
NeuCtrl.specific.peaks	1933	sheffield_dnase	0.0299608	0.36351	1	714	964	1778	1778	1150	21	9906	75619	Fibroblast	NA	NA	NA	NA	NA	1896.bed	562	0.933339	1
NeuCtrl.specific.peaks	2023	sheffield_dnase	0.0299608	0.36351	1	714	964	1778	1778	1150	21	9906	75619	Epithelial;Liver;Mammary	NA	NA	NA	NA	NA	2028.bed	175	0.933339	1
NeuCtrl.specific.peaks	2231	sheffield_dnase	0.0299608	0.36351	1	714	964	1778	1778	1150	21	9906	75619	Epithelial;Brain;Colon;Cervix;Hematopoietic;Mammary;Skin;Liver	NA	NA	NA	NA	NA	2296.bed	161	0.933339	1
NeuCtrl.specific.peaks	2358	sheffield_dnase	0.0299608	0.36351	1	714	964	1778	1778	1150	21	9906	75619	Epithelial;Fibroblast;Muscle;Skin;Brain;Endothelial;Colon;Cervix;Primitive	NA	NA	NA	NA	NA	2457.bed	102	0.933339	1
NeuCtrl.specific.peaks	2634	sheffield_dnase	0.0299608	0.36351	1	714	964	1778	1778	1150	21	9906	75619	Complex tissue specific	NA	NA	NA	NA	NA	547.bed	170	0.933339	1
NeuCtrl.specific.peaks	2647	sheffield_dnase	0.0299608	0.36351	1	714	964	1778	1778	1150	21	9906	75619	Fibroblast;Muscle;Skin;Brain;Stem;Epithelial	NA	NA	NA	NA	NA	56.bed	199	0.933339	1
NeuCtrl.specific.peaks	2766	sheffield_dnase	0.0299608	0.36351	1	714	964	1778	1778	1150	21	9906	75619	Fibroblast;Muscle;Epithelial;Hematopoietic	NA	NA	NA	NA	NA	712.bed	194	0.933339	1
NeuCtrl.specific.peaks	2771	sheffield_dnase	0.0299608	0.36351	1	714	964	1778	1778	1150	21	9906	75619	Hematopoietic	NA	NA	NA	NA	NA	718.bed	164	0.933339	1
NeuCtrl.specific.peaks	2865	sheffield_dnase	0.0299608	0.36351	1	714	964	1778	1778	1150	21	9906	75619	Fibroblast;Endothelial;Primitive;Muscle	NA	NA	NA	NA	NA	843.bed	354	0.933339	1
NeuCtrl.specific.peaks	2948	sheffield_dnase	0.0299608	0.36351	1	714	964	1778	1778	1150	21	9906	75619	Fibroblast;Muscle;Skin;Brain;Endothelial;Epithelial;Cervix;Primitive;Bone	NA	NA	NA	NA	NA	942.bed	183	0.933339	1
NeuCtrl.specific.peaks	1791	sheffield_dnase	0.0298336	0.607056	7	729	593	1137	1137	820	88	9900	75552	HRPEpiC	NA	NA	NA	NA	NA	1719.bed	1249	0.933612	1
NeuCtrl.specific.peaks	2679	sheffield_dnase	0.0297716	0.497787	3	730	743	1381	1381	951	46	9904	75594	Repressed in Hematopoietic	NA	NA	NA	NA	NA	600.bed	200	0.933745	1
NeuCtrl.specific.peaks	2171	sheffield_dnase	0.0296451	0.622965	8	731	578	1093	1093	801	98	9899	75542	Epithelial;Brain;Hematopoietic;Skin;Stem;Fibroblast;Colon;Cervix;Liver;Prostate;	NA	NA	NA	NA	NA	2224.bed	213	0.934017	1
NeuCtrl.specific.peaks	2036	sheffield_dnase	0.0292167	0.744262	24	732	433	791	791	652	246	9883	75394	Fibroblast;Epithelial;Muscle;Skin	NA	NA	NA	NA	NA	2049.bed	3340	0.934939	1
NeuCtrl.specific.peaks	3012	ucsc_features	0.0278232	0.704905	17	733	464	884	884	694	184	9890	75456	UCSC Vista enhancers	NA	NA	NA	NA	NA	vistaEnhancers.bed	1339	0.937944	1
NeuCtrl.specific.peaks	1658	sheffield_dnase	0.0275624	0.436175	2	734	846	1529	1529	1040	35	9905	75605	Fibroblast;Muscle	NA	NA	NA	NA	NA	1568.bed	1155	0.938507	1
NeuCtrl.specific.peaks	2151	sheffield_dnase	0.0275624	0.436175	2	734	846	1529	1529	1040	35	9905	75605	Hematopoietic	NA	NA	NA	NA	NA	220.bed	1057	0.938507	1
NeuCtrl.specific.peaks	2512	sheffield_dnase	0.0275624	0.436175	2	734	846	1529	1529	1040	35	9905	75605	Epithelial;Fibroblast;Muscle;Hematopoietic;Primitive;Skin;Brain;Endothelial;Colo	NA	NA	NA	NA	NA	397.bed	140	0.938507	1
NeuCtrl.specific.peaks	2538	sheffield_dnase	0.0275624	0.436175	2	734	846	1529	1529	1040	35	9905	75605	Hematopoietic	NA	NA	NA	NA	NA	427.bed	487	0.938507	1
NeuCtrl.specific.peaks	831	encode_tfbs	0.0271687	0.487189	3	738	755	1381	1381	958	47	9904	75593	ChIP HeLa-S3 BRF2	HeLa-S3	NA	BRF2	None	NA	wgEncodeAwgTfbsSydhHelas3Brf2UniPk.narrowPeak	303	0.939358	1
NeuCtrl.specific.peaks	1486	sheffield_dnase	0.0271687	0.487189	3	738	755	1381	1381	958	47	9904	75593	Fibroblast;Muscle;Skin;Brain;Epithelial;Endothelial;Bone	NA	NA	NA	NA	NA	1388.bed	278	0.939358	1
NeuCtrl.specific.peaks	2048	sheffield_dnase	0.0271687	0.487189	3	738	755	1381	1381	958	47	9904	75593	Hematopoietic	NA	NA	NA	NA	NA	2063.bed	921	0.939358	1
NeuCtrl.specific.peaks	1236	sheffield_dnase	0.0263825	0.346982	1	741	1007	1778	1778	1180	22	9906	75618	Epithelial;Fibroblast;Muscle;Hematopoietic;Primitive;Skin;Brain;Endothelial;Cerv	NA	NA	NA	NA	NA	1100.bed	147	0.94106	1
NeuCtrl.specific.peaks	1526	sheffield_dnase	0.0263825	0.346982	1	741	1007	1778	1778	1180	22	9906	75618	Epithelial	NA	NA	NA	NA	NA	1428.bed	474	0.94106	1
NeuCtrl.specific.peaks	1707	sheffield_dnase	0.0263825	0.346982	1	741	1007	1778	1778	1180	22	9906	75618	Epithelial;Fibroblast;Muscle;Skin;Brain;Endothelial;Cervix	NA	NA	NA	NA	NA	1626.bed	156	0.94106	1
NeuCtrl.specific.peaks	1752	sheffield_dnase	0.0263825	0.346982	1	741	1007	1778	1778	1180	22	9906	75618	Fibroblast;Muscle;Epithelial;Brain	NA	NA	NA	NA	NA	1670.bed	406	0.94106	1
NeuCtrl.specific.peaks	1873	sheffield_dnase	0.0263825	0.346982	1	741	1007	1778	1778	1180	22	9906	75618	Cervix;Epithelial	NA	NA	NA	NA	NA	1817.bed	285	0.94106	1
NeuCtrl.specific.peaks	1952	sheffield_dnase	0.0263825	0.346982	1	741	1007	1778	1778	1180	22	9906	75618	Epithelial;Fibroblast;Brain;Endothelial;Muscle	NA	NA	NA	NA	NA	1923.bed	234	0.94106	1
NeuCtrl.specific.peaks	1986	sheffield_dnase	0.0263825	0.346982	1	741	1007	1778	1778	1180	22	9906	75618	Epithelial	NA	NA	NA	NA	NA	1976.bed	353	0.94106	1
NeuCtrl.specific.peaks	2278	sheffield_dnase	0.0263825	0.346982	1	741	1007	1778	1778	1180	22	9906	75618	Fibroblast	NA	NA	NA	NA	NA	2354.bed	314	0.94106	1
NeuCtrl.specific.peaks	2332	sheffield_dnase	0.0263825	0.346982	1	741	1007	1778	1778	1180	22	9906	75618	Cervix;Mammary;Muscle	NA	NA	NA	NA	NA	2421.bed	226	0.94106	1
NeuCtrl.specific.peaks	2569	sheffield_dnase	0.0263825	0.346982	1	741	1007	1778	1778	1180	22	9906	75618	Stem;Epithelial;Skin	NA	NA	NA	NA	NA	458.bed	232	0.94106	1
NeuCtrl.specific.peaks	2952	sheffield_dnase	0.0263825	0.346982	1	741	1007	1778	1778	1180	22	9906	75618	Epithelial;Fibroblast;Muscle;Primitive;Skin;Brain;Endothelial;Cervix;Liver;Mamma	NA	NA	NA	NA	NA	946.bed	205	0.94106	1
NeuCtrl.specific.peaks	2127	sheffield_dnase	0.0260156	0.59355	7	752	607	1137	1137	832	90	9900	75550	Hematopoietic	NA	NA	NA	NA	NA	217.bed	2032	0.941856	1
NeuCtrl.specific.peaks	2424	sheffield_dnase	0.0252828	0.517436	4	753	700	1292	1292	915	59	9903	75581	Epithelial;Fibroblast;Brain;Hematopoietic;Primitive;Skin;Stem;Endothelial;Muscle	NA	NA	NA	NA	NA	294.bed	287	0.943446	1
NeuCtrl.specific.peaks	1904	sheffield_dnase	0.0248381	0.424053	2	754	880	1529	1529	1050	36	9905	75604	Epithelial;Fibroblast;Muscle;Hematopoietic;Primitive;Skin;Brain;Endothelial;Colo	NA	NA	NA	NA	NA	186.bed	283	0.944413	1
NeuCtrl.specific.peaks	1830	sheffield_dnase	0.0238586	0.565296	6	755	652	1181	1181	863	81	9901	75559	Skin	NA	NA	NA	NA	NA	1763.bed	1795	0.946545	1
NeuCtrl.specific.peaks	1941	sheffield_dnase	0.0235545	0.797635	50	756	386	551	756	564	478	9857	75162	sheffield_dnase	NA	NA	NA	NA	NA	1909.bed	29989	0.947208	1
NeuCtrl.specific.peaks	1267	sheffield_dnase	0.023243	0.331892	1	757	1044	1778	1778	1190	23	9906	75617	Fibroblast;Muscle;Brain;Primitive;Epithelial;Endothelial;Cervix;Liver;Stem;Prost	NA	NA	NA	NA	NA	1142.bed	178	0.947888	1
NeuCtrl.specific.peaks	1846	sheffield_dnase	0.023243	0.331892	1	757	1044	1778	1778	1190	23	9906	75617	Brain;Endothelial;Epithelial;Skin;Fibroblast	NA	NA	NA	NA	NA	1781.bed	196	0.947888	1
NeuCtrl.specific.peaks	1851	sheffield_dnase	0.023243	0.331892	1	757	1044	1778	1778	1190	23	9906	75617	Epithelial;Muscle;Skin;Fibroblast	NA	NA	NA	NA	NA	1786.bed	265	0.947888	1
NeuCtrl.specific.peaks	1886	sheffield_dnase	0.023243	0.331892	1	757	1044	1778	1778	1190	23	9906	75617	Epithelial;Colon;Cervix;Skin	NA	NA	NA	NA	NA	1830.bed	204	0.947888	1
NeuCtrl.specific.peaks	1940	sheffield_dnase	0.023243	0.331892	1	757	1044	1778	1778	1190	23	9906	75617	Fibroblast;Muscle;Epithelial;Brain	NA	NA	NA	NA	NA	1908.bed	324	0.947888	1
NeuCtrl.specific.peaks	1973	sheffield_dnase	0.023243	0.331892	1	757	1044	1778	1778	1190	23	9906	75617	Cervix;Endothelial;Primitive	NA	NA	NA	NA	NA	1958.bed	388	0.947888	1
NeuCtrl.specific.peaks	2144	sheffield_dnase	0.023243	0.331892	1	757	1044	1778	1778	1190	23	9906	75617	Epithelial;Skin	NA	NA	NA	NA	NA	2193.bed	266	0.947888	1
NeuCtrl.specific.peaks	2440	sheffield_dnase	0.023243	0.331892	1	757	1044	1778	1778	1190	23	9906	75617	Hematopoietic;Stem	NA	NA	NA	NA	NA	314.bed	188	0.947888	1
NeuCtrl.specific.peaks	2499	sheffield_dnase	0.023243	0.331892	1	757	1044	1778	1778	1190	23	9906	75617	Epithelial;Brain;Hematopoietic;Stem;Colon;Cervix;Liver;Mammary	NA	NA	NA	NA	NA	384.bed	152	0.947888	1
NeuCtrl.specific.peaks	2539	sheffield_dnase	0.023243	0.331892	1	757	1044	1778	1778	1190	23	9906	75617	Hematopoietic	NA	NA	NA	NA	NA	429.bed	886	0.947888	1
NeuCtrl.specific.peaks	1925	sheffield_dnase	0.0230155	0.764862	35	767	398	667	767	611	349	9872	75291	Weak	NA	NA	NA	NA	NA	1888.bed	14037	0.948385	1
NeuCtrl.specific.peaks	2607	sheffield_dnase	0.0226523	0.580631	7	768	636	1137	1137	847	92	9900	75548	Weak stem and HCT-116	NA	NA	NA	NA	NA	507.bed	1956	0.949178	1
NeuCtrl.specific.peaks	1403	sheffield_dnase	0.0226033	0.467291	3	769	812	1381	1381	987	49	9904	75591	BE2_C	NA	NA	NA	NA	NA	1301.bed	308	0.949285	1
NeuCtrl.specific.peaks	1479	sheffield_dnase	0.022379	0.412587	2	770	891	1529	1529	1060	37	9905	75603	Muscle;Endothelial;Fibroblast;Epithelial;Brain	NA	NA	NA	NA	NA	1381.bed	412	0.949776	1
NeuCtrl.specific.peaks	1777	sheffield_dnase	0.022379	0.412587	2	770	891	1529	1529	1060	37	9905	75603	Bone	NA	NA	NA	NA	NA	1702.bed	730	0.949776	1
NeuCtrl.specific.peaks	2013	sheffield_dnase	0.022379	0.412587	2	770	891	1529	1529	1060	37	9905	75603	Hematopoietic	NA	NA	NA	NA	NA	2012.bed	366	0.949776	1
NeuCtrl.specific.peaks	2333	sheffield_dnase	0.022379	0.412587	2	770	891	1529	1529	1060	37	9905	75603	Muscle;Brain	NA	NA	NA	NA	NA	2423.bed	235	0.949776	1
NeuCtrl.specific.peaks	2082	sheffield_dnase	0.0213174	0.607745	9	774	592	1061	1061	809	113	9898	75527	Muscle;Endothelial;Fibroblast;Epithelial;Primitive;Brain	NA	NA	NA	NA	NA	2105.bed	1965	0.9521	1
NeuCtrl.specific.peaks	2693	sheffield_dnase	0.0212281	0.529975	5	775	691	1228	1228	898	72	9902	75568	K562 specific	NA	NA	NA	NA	NA	617.bed	908	0.952296	1
NeuCtrl.specific.peaks	159	cistrome_epigenome	0.0208459	0.848493	107	776	337	346	776	486	961	9800	74679	cistrome_epigenome LnCaP H3K27me3	LnCaP	prostate	H3K27me3	R1881(16hr)	NA	Human_LnCaP_H3K27me3_R1881-16hr_Chinnaiyan.bed	11283	0.953134	1
NeuCtrl.specific.peaks	1520	sheffield_dnase	0.0206066	0.457939	3	777	820	1381	1381	993	50	9904	75590	Muscle;Fibroblast	NA	NA	NA	NA	NA	1421.bed	1043	0.95366	1
NeuCtrl.specific.peaks	2992	sheffield_dnase	0.0206066	0.457939	3	777	820	1381	1381	993	50	9904	75590	Endothelial plus others	NA	NA	NA	NA	NA	991.bed	821	0.95366	1
NeuCtrl.specific.peaks	1226	sheffield_dnase	0.0204859	0.318059	1	779	1069	1778	1778	1210	24	9906	75616	Fibroblast;Muscle;Skin;Brain;Epithelial;Endothelial;Primitive;Bone	NA	NA	NA	NA	NA	1090.bed	280	0.953925	1
NeuCtrl.specific.peaks	1260	sheffield_dnase	0.0204859	0.318059	1	779	1069	1778	1778	1210	24	9906	75616	Muscle;Endothelial;Primitive	NA	NA	NA	NA	NA	1128.bed	339	0.953925	1
NeuCtrl.specific.peaks	1738	sheffield_dnase	0.0204859	0.318059	1	779	1069	1778	1778	1210	24	9906	75616	Epithelial;Brain;Stem;Colon;Cervix;Liver;Mammary	NA	NA	NA	NA	NA	1658.bed	311	0.953925	1
NeuCtrl.specific.peaks	1909	sheffield_dnase	0.0204859	0.318059	1	779	1069	1778	1778	1210	24	9906	75616	Endothelial;Epithelial;Primitive	NA	NA	NA	NA	NA	1866.bed	335	0.953925	1
NeuCtrl.specific.peaks	1922	sheffield_dnase	0.0204859	0.318059	1	779	1069	1778	1778	1210	24	9906	75616	Fibroblast;Epithelial;Endothelial;Primitive;Skin	NA	NA	NA	NA	NA	1882.bed	198	0.953925	1
NeuCtrl.specific.peaks	2167	sheffield_dnase	0.0204859	0.318059	1	779	1069	1778	1778	1210	24	9906	75616	Muscle;Skin;Hematopoietic;Brain;Endothelial;Fibroblast;Epithelial;Primitive	NA	NA	NA	NA	NA	2220.bed	156	0.953925	1
NeuCtrl.specific.peaks	2290	sheffield_dnase	0.0204859	0.318059	1	779	1069	1778	1778	1210	24	9906	75616	Fibroblast;Muscle;Hematopoietic;Primitive;Skin;Brain;Stem;Epithelial;Endothelial	NA	NA	NA	NA	NA	237.bed	113	0.953925	1
NeuCtrl.specific.peaks	2857	sheffield_dnase	0.0204859	0.318059	1	779	1069	1778	1778	1210	24	9906	75616	Muscle;Endothelial	NA	NA	NA	NA	NA	829.bed	502	0.953925	1
NeuCtrl.specific.peaks	28	cistrome_cistrome	0.020324	0.674395	16	787	505	900	900	731	181	9891	75459	cistrome_cistrome Ishikawa ESR1	Ishikawa	uterus	ESR1	E2(45min)	NA	Human_Ishikawa_ESR1_E2-45min_Liu.bed	3814	0.95428	1
NeuCtrl.specific.peaks	2444	sheffield_dnase	0.0201595	0.401724	2	788	913	1529	1529	1080	38	9905	75602	Hematopoietic	NA	NA	NA	NA	NA	320.bed	1312	0.954642	1
NeuCtrl.specific.peaks	2170	sheffield_dnase	0.0199581	0.586978	8	789	633	1093	1093	838	104	9899	75536	Fibroblast;Muscle	NA	NA	NA	NA	NA	2223.bed	1483	0.955085	1
NeuCtrl.specific.peaks	2917	sheffield_dnase	0.0199145	0.66534	15	790	512	918	918	740	172	9892	75468	sheffield_dnase	NA	NA	NA	NA	NA	908.bed	15404	0.955181	1
NeuCtrl.specific.peaks	2595	sheffield_dnase	0.0196344	0.49238	4	791	753	1292	1292	945	62	9903	75578	Epithelial;Fibroblast;Muscle;Brain;Hematopoietic;Skin;Stem;Endothelial;Colon;Cer	NA	NA	NA	NA	NA	494.bed	126	0.955797	1
NeuCtrl.specific.peaks	18	cistrome_cistrome	0.019336	0.749033	33	792	431	686	792	636	336	9874	75304	cistrome_cistrome ECC-1 ESR1	ECC-1	uterus	ESR1	E2(45min)	NA	Human_ECC-1_ESR1_E2-45min_Liu.bed	5080	0.956454	1
NeuCtrl.specific.peaks	1963	sheffield_dnase	0.0190774	0.754007	35	793	428	667	793	629	354	9872	75286	Weak Muscle	NA	NA	NA	NA	NA	1942.bed	9084	0.957024	1
NeuCtrl.specific.peaks	2224	sheffield_dnase	0.0188943	0.710282	23	794	460	800	800	685	247	9884	75393	sheffield_dnase	NA	NA	NA	NA	NA	2287.bed	16192	0.957427	1
NeuCtrl.specific.peaks	2125	sheffield_dnase	0.01878	0.448954	3	795	837	1381	1381	1000	51	9904	75589	Hematopoietic	NA	NA	NA	NA	NA	2166.bed	1217	0.957679	1
NeuCtrl.specific.peaks	2663	sheffield_dnase	0.01878	0.448954	3	795	837	1381	1381	1000	51	9904	75589	Hematopoietic	NA	NA	NA	NA	NA	582.bed	1368	0.957679	1
NeuCtrl.specific.peaks	1261	sheffield_dnase	0.0184677	0.621695	11	797	579	998	998	791	135	9896	75505	Weak NHDF	NA	NA	NA	NA	NA	1132.bed	5244	0.958368	1
NeuCtrl.specific.peaks	2236	sheffield_dnase	0.0181566	0.391419	2	798	921	1529	1529	1080	39	9905	75601	Epithelial;Mammary;Skin	NA	NA	NA	NA	NA	2300.bed	724	0.959055	1
NeuCtrl.specific.peaks	1442	sheffield_dnase	0.0180627	0.305333	1	799	1095	1778	1778	1220	25	9906	75615	Epithelial;Fibroblast;Muscle;Primitive;Skin;Brain;Endothelial;Cervix;Liver;Mamma	NA	NA	NA	NA	NA	1342.bed	269	0.959262	1
NeuCtrl.specific.peaks	1960	sheffield_dnase	0.0180627	0.305333	1	799	1095	1778	1778	1220	25	9906	75615	Colo829 and NHEK	NA	NA	NA	NA	NA	1932.bed	194	0.959262	1
NeuCtrl.specific.peaks	2087	sheffield_dnase	0.0180627	0.305333	1	799	1095	1778	1778	1220	25	9906	75615	Skin;Hematopoietic	NA	NA	NA	NA	NA	2112.bed	279	0.959262	1
NeuCtrl.specific.peaks	2273	sheffield_dnase	0.0180627	0.305333	1	799	1095	1778	1778	1220	25	9906	75615	Epithelial;Skin	NA	NA	NA	NA	NA	2348.bed	176	0.959262	1
NeuCtrl.specific.peaks	2554	sheffield_dnase	0.0180627	0.305333	1	799	1095	1778	1778	1220	25	9906	75615	Epithelial;Brain;Hematopoietic;Skin;Stem;Endothelial;Fibroblast;Muscle;Colon;Cer	NA	NA	NA	NA	NA	442.bed	101	0.959262	1
NeuCtrl.specific.peaks	1570	sheffield_dnase	0.0180339	0.484558	4	804	761	1292	1292	952	63	9903	75577	Epithelial;Endothelial;Primitive;Skin	NA	NA	NA	NA	NA	1475.bed	823	0.959326	1
NeuCtrl.specific.peaks	1839	sheffield_dnase	0.0175719	0.592004	9	805	608	1061	1061	825	116	9898	75524	Skeletal Muscle	NA	NA	NA	NA	NA	1772.bed	2814	0.960347	1
NeuCtrl.specific.peaks	2902	sheffield_dnase	0.0171097	0.440314	3	806	845	1381	1381	1010	52	9904	75588	Endothelial;Primitive	NA	NA	NA	NA	NA	890.bed	1550	0.961369	1
NeuCtrl.specific.peaks	2727	sheffield_dnase	0.0167447	0.508756	5	807	737	1228	1228	924	75	9902	75565	sheffield_dnase	NA	NA	NA	NA	NA	660.bed	7075	0.962178	1
NeuCtrl.specific.peaks	1275	sheffield_dnase	0.0163494	0.381628	2	808	944	1529	1529	1090	40	9905	75600	Fibroblast;Muscle;Brain;Primitive;Hematopoietic;Skin;Stem;Epithelial;Endothelial	NA	NA	NA	NA	NA	1150.bed	230	0.963054	1
NeuCtrl.specific.peaks	1618	sheffield_dnase	0.0163494	0.381628	2	808	944	1529	1529	1090	40	9905	75600	Bone	NA	NA	NA	NA	NA	1525.bed	2723	0.963054	1
NeuCtrl.specific.peaks	1577	sheffield_dnase	0.0159314	0.293585	1	810	1120	1778	1778	1240	26	9906	75614	Fibroblast;Muscle;Skin;Brain;Epithelial;Endothelial;Cervix	NA	NA	NA	NA	NA	1482.bed	192	0.963981	1
NeuCtrl.specific.peaks	1809	sheffield_dnase	0.0159314	0.293585	1	810	1120	1778	1778	1240	26	9906	75614	Fibroblast;Muscle;Epithelial;Endothelial;Brain	NA	NA	NA	NA	NA	1739.bed	267	0.963981	1
NeuCtrl.specific.peaks	2024	sheffield_dnase	0.0159314	0.293585	1	810	1120	1778	1778	1240	26	9906	75614	Epithelial;Brain;Hematopoietic;Skin;Fibroblast;Stem;Muscle;Colon;Cervix;Liver;En	NA	NA	NA	NA	NA	2029.bed	196	0.963981	1
NeuCtrl.specific.peaks	2247	sheffield_dnase	0.0159314	0.293585	1	810	1120	1778	1778	1240	26	9906	75614	Hematopoietic;Brain;Endothelial	NA	NA	NA	NA	NA	2316.bed	170	0.963981	1
NeuCtrl.specific.peaks	2375	sheffield_dnase	0.0159314	0.293585	1	810	1120	1778	1778	1240	26	9906	75614	Prostate	NA	NA	NA	NA	NA	2483.bed	1135	0.963981	1
NeuCtrl.specific.peaks	1554	sheffield_dnase	0.0152748	0.526269	6	815	696	1181	1181	897	87	9901	75553	Hematopoietic	NA	NA	NA	NA	NA	1459.bed	959	0.96544	1
NeuCtrl.specific.peaks	1795	sheffield_dnase	0.0152501	0.754954	40	816	427	634	816	626	404	9867	75236	HeLa	NA	NA	NA	NA	NA	1724.bed	14267	0.965495	1
NeuCtrl.specific.peaks	1179	sheffield_dnase	0.014719	0.372315	2	817	954	1529	1529	1100	41	9905	75599	Weak complex tissue specific	NA	NA	NA	NA	NA	1037.bed	307	0.966676	1
NeuCtrl.specific.peaks	2253	sheffield_dnase	0.0140617	0.649224	16	818	534	900	900	751	188	9891	75452	Brain;Muscle	NA	NA	NA	NA	NA	2322.bed	4315	0.96814	1
NeuCtrl.specific.peaks	1166	sheffield_dnase	0.0140556	0.282708	1	819	1141	1778	1778	1250	27	9906	75613	Epithelial;Fibroblast;Muscle;Brain;Primitive;Skin;Stem;Endothelial;Colon;Cervix;	NA	NA	NA	NA	NA	1021.bed	118	0.968154	1
NeuCtrl.specific.peaks	1311	sheffield_dnase	0.0140556	0.282708	1	819	1141	1778	1778	1250	27	9906	75613	Complex tissue specific	NA	NA	NA	NA	NA	1195.bed	270	0.968154	1
NeuCtrl.specific.peaks	1748	sheffield_dnase	0.0140556	0.282708	1	819	1141	1778	1778	1250	27	9906	75613	Fibroblast;Muscle;Skin;Brain;Epithelial	NA	NA	NA	NA	NA	1667.bed	258	0.968154	1
NeuCtrl.specific.peaks	2534	sheffield_dnase	0.0140556	0.282708	1	819	1141	1778	1778	1250	27	9906	75613	Brain;Hematopoietic;Primitive;Stem;Fibroblast;Colon;Liver;Epithelial;Endothelial	NA	NA	NA	NA	NA	422.bed	186	0.968154	1
NeuCtrl.specific.peaks	1762	sheffield_dnase	0.0139427	0.462513	4	823	817	1292	1292	977	66	9903	75574	Complex tissue specific	NA	NA	NA	NA	NA	1685.bed	695	0.968406	1
NeuCtrl.specific.peaks	1217	sheffield_dnase	0.013516	0.57224	9	824	642	1061	1061	842	120	9898	75520	sheffield_dnase	NA	NA	NA	NA	NA	1079.bed	6152	0.969358	1
NeuCtrl.specific.peaks	2112	sheffield_dnase	0.013516	0.57224	9	824	642	1061	1061	842	120	9898	75520	Epithelial;Skin	NA	NA	NA	NA	NA	2146.bed	2091	0.969358	1
NeuCtrl.specific.peaks	1270	sheffield_dnase	0.0124039	0.272608	1	826	1158	1778	1778	1250	28	9906	75612	Epithelial;Fibroblast;Muscle;Primitive;Brain;Endothelial;Colon;Cervix;Skin;Bone;	NA	NA	NA	NA	NA	1145.bed	343	0.971843	1
NeuCtrl.specific.peaks	2072	sheffield_dnase	0.0124039	0.272608	1	826	1158	1778	1778	1250	28	9906	75612	Stem;Brain;Epithelial	NA	NA	NA	NA	NA	2091.bed	204	0.971843	1
NeuCtrl.specific.peaks	2111	sheffield_dnase	0.0124039	0.272608	1	826	1158	1778	1778	1250	28	9906	75612	Epithelial;Hematopoietic;Skin;Fibroblast;Colon;Cervix;Endothelial;Muscle	NA	NA	NA	NA	NA	2143.bed	135	0.971843	1
NeuCtrl.specific.peaks	2599	sheffield_dnase	0.0124039	0.272608	1	826	1158	1778	1778	1250	28	9906	75612	Epithelial;Fibroblast;Muscle;Primitive;Skin;Brain;Endothelial;Cervix;Liver;Prost	NA	NA	NA	NA	NA	498.bed	169	0.971843	1
NeuCtrl.specific.peaks	2640	sheffield_dnase	0.0124039	0.272608	1	826	1158	1778	1778	1250	28	9906	75612	Hematopoietic;Stem;Brain	NA	NA	NA	NA	NA	553.bed	185	0.971843	1
NeuCtrl.specific.peaks	2619	sheffield_dnase	0.012283	0.661752	19	831	524	859	859	738	219	9888	75421	Weak lymphoblast specific	NA	NA	NA	NA	NA	528.bed	18868	0.972114	1
NeuCtrl.specific.peaks	1324	sheffield_dnase	0.0119222	0.354989	2	832	987	1529	1529	1120	43	9905	75597	sheffield_dnase	NA	NA	NA	NA	NA	1208.bed	4604	0.972921	1
NeuCtrl.specific.peaks	1619	sheffield_dnase	0.0119222	0.354989	2	832	987	1529	1529	1120	43	9905	75597	Fibroblast	NA	NA	NA	NA	NA	1526.bed	789	0.972921	1
NeuCtrl.specific.peaks	1983	sheffield_dnase	0.0119222	0.354989	2	832	987	1529	1529	1120	43	9905	75597	Complex tissue specific	NA	NA	NA	NA	NA	1973.bed	388	0.972921	1
NeuCtrl.specific.peaks	2128	sheffield_dnase	0.0119222	0.354989	2	832	987	1529	1529	1120	43	9905	75597	Hematopoietic	NA	NA	NA	NA	NA	2170.bed	730	0.972921	1
NeuCtrl.specific.peaks	2349	sheffield_dnase	0.0119222	0.354989	2	832	987	1529	1529	1120	43	9905	75597	Epithelial;Fibroblast;Muscle;Skin;Brain;Endothelial;Colon;Cervix;Liver;Prostate;	NA	NA	NA	NA	NA	2446.bed	210	0.972921	1
NeuCtrl.specific.peaks	2132	sheffield_dnase	0.0110904	0.655746	19	837	527	859	859	741	221	9888	75419	Epithelial	NA	NA	NA	NA	NA	2175.bed	6766	0.974787	1
NeuCtrl.specific.peaks	1317	sheffield_dnase	0.0109486	0.263204	1	838	1179	1778	1778	1260	29	9906	75611	Fibroblast;Muscle;Hematopoietic;Primitive;Skin;Brain;Epithelial;Endothelial;Cerv	NA	NA	NA	NA	NA	1200.bed	290	0.975105	1
NeuCtrl.specific.peaks	1956	sheffield_dnase	0.0109486	0.263204	1	838	1179	1778	1778	1260	29	9906	75611	Epithelial;Fibroblast;Muscle;Skin;Brain;Endothelial;Colon;Cervix	NA	NA	NA	NA	NA	1929.bed	177	0.975105	1
NeuCtrl.specific.peaks	2063	sheffield_dnase	0.0109486	0.263204	1	838	1179	1778	1778	1260	29	9906	75611	Epithelial;Fibroblast;Brain;Hematopoietic;Skin;Stem;Endothelial;Muscle;Colon;Cer	NA	NA	NA	NA	NA	2080.bed	181	0.975105	1
NeuCtrl.specific.peaks	2405	sheffield_dnase	0.0109486	0.263204	1	838	1179	1778	1778	1260	29	9906	75611	Hematopoietic	NA	NA	NA	NA	NA	270.bed	163	0.975105	1
NeuCtrl.specific.peaks	2677	sheffield_dnase	0.0109486	0.263204	1	838	1179	1778	1778	1260	29	9906	75611	Epithelial;Fibroblast;Muscle;Primitive;Skin;Brain;Endothelial;Colon;Cervix;Mamma	NA	NA	NA	NA	NA	599.bed	159	0.975105	1
NeuCtrl.specific.peaks	2907	sheffield_dnase	0.0109486	0.263204	1	838	1179	1778	1778	1260	29	9906	75611	Epithelial;Fibroblast;Muscle;Hematopoietic;Primitive;Skin;Brain;Endothelial;Colo	NA	NA	NA	NA	NA	895.bed	245	0.975105	1
NeuCtrl.specific.peaks	1692	sheffield_dnase	0.0107445	0.442387	4	844	841	1292	1292	992	69	9903	75571	Fibroblast; Muscle	NA	NA	NA	NA	NA	1609.bed	1474	0.975563	1
NeuCtrl.specific.peaks	2185	sheffield_dnase	0.0107445	0.442387	4	844	841	1292	1292	992	69	9903	75571	Mammary	NA	NA	NA	NA	NA	2239.bed	3646	0.975563	1
NeuCtrl.specific.peaks	1225	sheffield_dnase	0.0106864	0.401664	3	846	914	1381	1381	1050	57	9904	75583	Skin;Stem	NA	NA	NA	NA	NA	109.bed	919	0.975694	1
NeuCtrl.specific.peaks	2508	sheffield_dnase	0.010314	0.471033	5	847	808	1228	1228	961	81	9902	75559	Epithelial;Fibroblast;Muscle;Brain;Hematopoietic;Skin;Stem;Endothelial;Colon;Cer	NA	NA	NA	NA	NA	393.bed	297	0.976531	1
NeuCtrl.specific.peaks	1024	encode_tfbs	0.0102149	0.688457	26	848	502	758	848	703	288	9881	75352	ChIP MCF-7 GATA3_(SC-268)	MCF-7	NA	GATA3_(SC-268)	None	NA	wgEncodeAwgTfbsSydhMcf7Gata3UcdUniPk.narrowPeak	6081	0.976754	1
NeuCtrl.specific.peaks	391	codex	0.00984369	0.436061	4	849	850	1292	1292	997	70	9903	75570	Proerythroblasts were derived from CD34+ adult bone marrow cells isolated from h	Erythroblast	NA	TAL1	NA	GSE36985	GSM908055_TAL1.bed	1137	0.977589	1
NeuCtrl.specific.peaks	2983	sheffield_dnase	0.00984369	0.436061	4	849	850	1292	1292	997	70	9903	75570	sheffield_dnase	NA	NA	NA	NA	NA	982.bed	2560	0.977589	1
NeuCtrl.specific.peaks	2054	sheffield_dnase	0.00971385	0.730552	39	851	439	642	851	644	407	9868	75233	Hematopoietic	NA	NA	NA	NA	NA	2072.bed	10488	0.977881	1
NeuCtrl.specific.peaks	1501	sheffield_dnase	0.00966602	0.254427	1	852	1195	1778	1778	1280	30	9906	75610	Muscle;Brain	NA	NA	NA	NA	NA	1402.bed	311	0.977989	1
NeuCtrl.specific.peaks	2830	sheffield_dnase	0.00966602	0.254427	1	852	1195	1778	1778	1280	30	9906	75610	Epithelial;Fibroblast;Muscle;Primitive;Skin;Brain;Stem;Endothelial;Colon;Cervix;	NA	NA	NA	NA	NA	797.bed	199	0.977989	1
NeuCtrl.specific.peaks	2969	sheffield_dnase	0.00966602	0.254427	1	852	1195	1778	1778	1280	30	9906	75610	Epithelial;Brain;Hematopoietic;Skin;Stem;Colon;Cervix;Liver;Fibroblast;Endotheli	NA	NA	NA	NA	NA	968.bed	118	0.977989	1
NeuCtrl.specific.peaks	1901	sheffield_dnase	0.00964864	0.339203	2	855	1028	1529	1529	1140	45	9905	75595	Epithelial	NA	NA	NA	NA	NA	1857.bed	425	0.978028	1
NeuCtrl.specific.peaks	2028	sheffield_dnase	0.00964864	0.339203	2	855	1028	1529	1529	1140	45	9905	75595	Epithelial;Brain;Hematopoietic;Skin;Stem;Colon;Cervix;Fibroblast;Liver;Prostate;	NA	NA	NA	NA	NA	2032.bed	185	0.978028	1
NeuCtrl.specific.peaks	2898	sheffield_dnase	0.00964864	0.339203	2	855	1028	1529	1529	1140	45	9905	75595	Endothelial and Htr8	NA	NA	NA	NA	NA	884.bed	1914	0.978028	1
NeuCtrl.specific.peaks	1644	sheffield_dnase	0.00901523	0.429914	4	858	861	1292	1292	1000	71	9903	75569	Brain	NA	NA	NA	NA	NA	1553.bed	644	0.979456	1
NeuCtrl.specific.peaks	1808	sheffield_dnase	0.00892769	0.487034	6	859	758	1181	1181	933	94	9901	75546	Muscle;Fibroblast	NA	NA	NA	NA	NA	1738.bed	5138	0.979653	1
NeuCtrl.specific.peaks	2931	sheffield_dnase	0.0088325	0.388038	3	860	925	1381	1381	1060	59	9904	75581	Epithelial;Fibroblast;Muscle;Brain;Hematopoietic;Primitive;Skin;Endothelial;Colo	NA	NA	NA	NA	NA	922.bed	184	0.979868	1
NeuCtrl.specific.peaks	2479	sheffield_dnase	0.00867722	0.331825	2	861	1054	1529	1529	1150	46	9905	75594	Epithelial;Fibroblast;Muscle;Brain;Skin;Stem;Endothelial;Colon;Cervix;Primitive;	NA	NA	NA	NA	NA	355.bed	155	0.980218	1
NeuCtrl.specific.peaks	2914	sheffield_dnase	0.00867722	0.331825	2	861	1054	1529	1529	1150	46	9905	75594	Brain	NA	NA	NA	NA	NA	903.bed	878	0.980218	1
NeuCtrl.specific.peaks	2133	sheffield_dnase	0.00853514	0.246217	1	863	1209	1778	1778	1280	31	9906	75609	Epithelial;Colon;Cervix	NA	NA	NA	NA	NA	2178.bed	285	0.980539	1
NeuCtrl.specific.peaks	2434	sheffield_dnase	0.00853514	0.246217	1	863	1209	1778	1778	1280	31	9906	75609	Epithelial;Brain;Hematopoietic;Skin;Stem;Fibroblast;Muscle;Colon;Cervix;Liver;En	NA	NA	NA	NA	NA	303.bed	191	0.980539	1
NeuCtrl.specific.peaks	2687	sheffield_dnase	0.00853514	0.246217	1	863	1209	1778	1778	1280	31	9906	75609	Endothelial	NA	NA	NA	NA	NA	608.bed	474	0.980539	1
NeuCtrl.specific.peaks	1222	sheffield_dnase	0.00825363	0.423937	4	866	881	1292	1292	1010	72	9903	75568	Muscle;Fibroblast;Brain;Endothelial;Epithelial	NA	NA	NA	NA	NA	1087.bed	862	0.981175	1
NeuCtrl.specific.peaks	1964	sheffield_dnase	0.0082318	0.566989	11	867	645	998	998	837	148	9896	75492	sheffield_dnase	NA	NA	NA	NA	NA	1943.bed	8785	0.981224	1
NeuCtrl.specific.peaks	1878	sheffield_dnase	0.0080552	0.454192	5	868	823	1228	1228	973	84	9902	75556	Endothelial;Epithelial;Fibroblast	NA	NA	NA	NA	NA	1821.bed	785	0.981623	1
NeuCtrl.specific.peaks	2430	sheffield_dnase	0.00763323	0.476875	6	869	802	1181	1181	951	96	9901	75544	Complex tissue specific distal sites	NA	NA	NA	NA	NA	30.bed	664	0.982577	1
NeuCtrl.specific.peaks	2281	sheffield_dnase	0.00755378	0.418124	4	870	887	1292	1292	1020	73	9903	75567	Epithelial;Skin	NA	NA	NA	NA	NA	2357.bed	664	0.982757	1
NeuCtrl.specific.peaks	1209	sheffield_dnase	0.0075377	0.238519	1	871	1216	1778	1778	1290	32	9906	75608	Epithelial;Fibroblast;Brain;Hematopoietic;Primitive;Stem;Endothelial;Muscle;Colo	NA	NA	NA	NA	NA	1071.bed	134	0.982794	1
NeuCtrl.specific.peaks	1502	sheffield_dnase	0.0075377	0.238519	1	871	1216	1778	1778	1290	32	9906	75608	Brain	NA	NA	NA	NA	NA	1403.bed	417	0.982794	1
NeuCtrl.specific.peaks	1950	sheffield_dnase	0.0075377	0.238519	1	871	1216	1778	1778	1290	32	9906	75608	Epithelial;Muscle	NA	NA	NA	NA	NA	1920.bed	320	0.982794	1
NeuCtrl.specific.peaks	2352	sheffield_dnase	0.0075377	0.238519	1	871	1216	1778	1778	1290	32	9906	75608	Epithelial;Primitive;Brain;Stem;Colon;Cervix;Liver;Endothelial;Muscle;Hematopoie	NA	NA	NA	NA	NA	2450.bed	207	0.982794	1
NeuCtrl.specific.peaks	2357	sheffield_dnase	0.0075377	0.238519	1	871	1216	1778	1778	1290	32	9906	75608	Brain;Epithelial;Endothelial;Fibroblast;Colon;Muscle;Skin	NA	NA	NA	NA	NA	2456.bed	192	0.982794	1
NeuCtrl.specific.peaks	192	cistrome_epigenome	0.00718444	0.695087	32	876	466	694	876	679	351	9875	75289	cistrome_epigenome MCF-7 H3R17me2	MCF-7	breast	H3R17me2	No treatment	NA	Human_MCF-7_H3R17me2_No-treatment_Brown.bed	4242	0.983593	1
NeuCtrl.specific.peaks	2100	sheffield_dnase	0.00702201	0.512888	8	877	705	1093	1093	892	119	9899	75521	Muscle;Brain;Fibroblast	NA	NA	NA	NA	NA	213.bed	2352	0.983961	1
NeuCtrl.specific.peaks	2022	sheffield_dnase	0.00701341	0.31799	2	878	1077	1529	1529	1160	48	9905	75592	Epithelial;Fibroblast;Muscle;Hematopoietic;Skin;Brain;Endothelial;Colon;Cervix;L	NA	NA	NA	NA	NA	2026.bed	217	0.983981	1
NeuCtrl.specific.peaks	2813	sheffield_dnase	0.00701341	0.31799	2	878	1077	1529	1529	1160	48	9905	75592	Hematopoietic;Endothelial	NA	NA	NA	NA	NA	770.bed	2815	0.983981	1
NeuCtrl.specific.peaks	2160	sheffield_dnase	0.00698193	0.643163	21	880	537	825	880	747	249	9886	75391	Hematopoietic	NA	NA	NA	NA	NA	2211.bed	6852	0.984052	1
NeuCtrl.specific.peaks	2396	sheffield_dnase	0.00691092	0.412469	4	881	895	1292	1292	1020	74	9903	75566	Stem	NA	NA	NA	NA	NA	254.bed	1944	0.984213	1
NeuCtrl.specific.peaks	1929	sheffield_dnase	0.00673375	0.779545	75	882	393	424	882	566	733	9832	74907	HAEpiC	NA	NA	NA	NA	NA	1891.bed	22664	0.984615	1
NeuCtrl.specific.peaks	1169	sheffield_dnase	0.00665771	0.231288	1	883	1226	1778	1778	1300	33	9906	75607	Epithelial;Fibroblast;Muscle;Brain;Liver;Skin;Bone	NA	NA	NA	NA	NA	1024.bed	217	0.984787	1
NeuCtrl.specific.peaks	1186	sheffield_dnase	0.00665771	0.231288	1	883	1226	1778	1778	1300	33	9906	75607	Epithelial;Fibroblast;Muscle;Skin;Brain;Endothelial;Colon;Cervix;Primitive;Bone;	NA	NA	NA	NA	NA	1043.bed	168	0.984787	1
NeuCtrl.specific.peaks	2342	sheffield_dnase	0.00665771	0.231288	1	883	1226	1778	1778	1300	33	9906	75607	Epithelial;Mammary	NA	NA	NA	NA	NA	2438.bed	1087	0.984787	1
NeuCtrl.specific.peaks	2211	sheffield_dnase	0.00662135	0.369247	3	886	957	1381	1381	1070	62	9904	75578	Ewing sarcoma;Skin;Endothelial;Primitive	NA	NA	NA	NA	NA	2270.bed	340	0.984869	1
NeuCtrl.specific.peaks	2148	sheffield_dnase	0.0063902	0.524114	9	887	697	1061	1061	882	131	9898	75509	Epithelial;Skin	NA	NA	NA	NA	NA	2197.bed	2807	0.985394	1
NeuCtrl.specific.peaks	907	encode_tfbs	0.00595001	0.548424	11	888	655	998	998	847	153	9896	75487	ChIP HepG2 TCF7L2	HepG2	NA	TCF7L2	None	NA	wgEncodeAwgTfbsSydhHepg2Tcf7l2UcdUniPk.narrowPeak	2742	0.986393	1
NeuCtrl.specific.peaks	1605	sheffield_dnase	0.00588114	0.224483	1	889	1241	1778	1778	1300	34	9906	75606	Fibroblast;Muscle;Brain;Skin;Epithelial;Endothelial;Cervix;Prostate;Mammary	NA	NA	NA	NA	NA	1513.bed	283	0.986549	1
NeuCtrl.specific.peaks	2203	sheffield_dnase	0.00588114	0.224483	1	889	1241	1778	1778	1300	34	9906	75606	Epithelial	NA	NA	NA	NA	NA	2263.bed	233	0.986549	1
NeuCtrl.specific.peaks	2794	sheffield_dnase	0.00588114	0.224483	1	889	1241	1778	1778	1300	34	9906	75606	Epithelial;Fibroblast;Muscle;Brain;Primitive;Skin;Stem;Endothelial;Colon;Cervix;	NA	NA	NA	NA	NA	749.bed	270	0.986549	1
NeuCtrl.specific.peaks	2841	sheffield_dnase	0.00576531	0.433524	5	892	857	1228	1228	992	88	9902	75552	Epithelial;Fibroblast;Muscle;Brain;Skin;Stem;Colon;Cervix;Mammary	NA	NA	NA	NA	NA	810.bed	290	0.986813	1
NeuCtrl.specific.peaks	1934	sheffield_dnase	0.00563987	0.664072	27	893	513	745	893	717	310	9880	75330	Epithelial	NA	NA	NA	NA	NA	1897.bed	6449	0.987098	1
NeuCtrl.specific.peaks	1877	sheffield_dnase	0.00530672	0.787909	90	894	390	375	894	553	870	9817	74770	sheffield_dnase	NA	NA	NA	NA	NA	1820.bed	23329	0.987855	1
NeuCtrl.specific.peaks	2131	sheffield_dnase	0.00529836	0.428647	5	895	865	1228	1228	996	89	9902	75551	Endothelial	NA	NA	NA	NA	NA	2174.bed	1743	0.987874	1
NeuCtrl.specific.peaks	2468	sheffield_dnase	0.00519569	0.218066	1	896	1260	1778	1778	1310	35	9906	75605	Epithelial;Fibroblast;Muscle;Brain;Hematopoietic;Primitive;Skin;Stem;Endothelial	NA	NA	NA	NA	NA	344.bed	104	0.988108	1
NeuCtrl.specific.peaks	2678	sheffield_dnase	0.00508817	0.299273	2	897	1106	1529	1529	1180	51	9905	75589	Stem	NA	NA	NA	NA	NA	60.bed	475	0.988352	1
NeuCtrl.specific.peaks	2108	sheffield_dnase	0.00495021	0.352191	3	898	994	1381	1381	1090	65	9904	75575	Epithelial;Muscle;Brain;Skin;Fibroblast;Stem;Colon;Cervix;Endothelial;Primitive;	NA	NA	NA	NA	NA	2140.bed	249	0.988666	1
NeuCtrl.specific.peaks	2257	sheffield_dnase	0.00495021	0.352191	3	898	994	1381	1381	1090	65	9904	75575	sheffield_dnase	NA	NA	NA	NA	NA	2327.bed	4681	0.988666	1
NeuCtrl.specific.peaks	2737	sheffield_dnase	0.00484531	0.589486	16	900	609	900	900	803	207	9891	75433	Weak CD14 specific	NA	NA	NA	NA	NA	675.bed	7868	0.988905	1
NeuCtrl.specific.peaks	1794	sheffield_dnase	0.00470846	0.759622	69	901	423	448	901	591	692	9838	74948	Muscle	NA	NA	NA	NA	NA	1721.bed	23600	0.989217	1
NeuCtrl.specific.peaks	864	encode_tfbs	0.00459164	0.623076	21	902	577	825	902	768	257	9886	75383	ChIP HeLa-S3 SPT20	HeLa-S3	NA	SPT20	None	NA	wgEncodeAwgTfbsSydhHelas3Spt20UniPk.narrowPeak	4088	0.989483	1
NeuCtrl.specific.peaks	1906	sheffield_dnase	0.00459054	0.212006	1	903	1270	1778	1778	1320	36	9906	75604	Skin	NA	NA	NA	NA	NA	1863.bed	1199	0.989486	1
NeuCtrl.specific.peaks	2519	sheffield_dnase	0.00459054	0.212006	1	903	1270	1778	1778	1320	36	9906	75604	Stem;Muscle;Fibroblast;Bone;Brain	NA	NA	NA	NA	NA	403.bed	224	0.989486	1
NeuCtrl.specific.peaks	2563	sheffield_dnase	0.00459054	0.212006	1	903	1270	1778	1778	1320	36	9906	75604	Repressed in Hematopoietic and Stem	NA	NA	NA	NA	NA	450.bed	164	0.989486	1
NeuCtrl.specific.peaks	2584	sheffield_dnase	0.00459054	0.212006	1	903	1270	1778	1778	1320	36	9906	75604	Hematopoietic	NA	NA	NA	NA	NA	477.bed	929	0.989486	1
NeuCtrl.specific.peaks	292	codex	0.00457008	0.293514	2	907	1125	1529	1529	1190	52	9905	75588	Kasumi-1 (AML FAB M2) with t(8;21) translocation and mismatch siRNA derived from	Acute Myeloid Leukemia	NA	EP300	NA	GSE60131	GSM1466006_EP300.bed	581	0.989532	1
NeuCtrl.specific.peaks	2093	sheffield_dnase	0.00449015	0.346851	3	908	1018	1381	1381	1100	66	9904	75574	Epithelial;Fibroblast;Muscle;Brain;Skin;Stem;Endothelial;Colon;Cervix;Liver;Hema	NA	NA	NA	NA	NA	212.bed	232	0.989714	1
NeuCtrl.specific.peaks	1402	sheffield_dnase	0.00447042	0.419215	5	909	885	1228	1228	1010	91	9902	75549	Fibroblast;Muscle;Hematopoietic;Skin;Brain;Epithelial;Endothelial;Colon;Bone	NA	NA	NA	NA	NA	130.bed	569	0.989759	1
NeuCtrl.specific.peaks	1690	sheffield_dnase	0.00411837	0.874016	333	910	331	124	910	455	2895	9574	72745	MCF-7 and Epithelial	NA	NA	NA	NA	NA	1605.bed	189760	0.990562	1
NeuCtrl.specific.peaks	2588	sheffield_dnase	0.00410391	0.287972	2	911	1134	1529	1529	1190	53	9905	75587	Epithelial;Fibroblast;Muscle;Hematopoietic;Skin;Brain;Endothelial;Colon;Cervix;P	NA	NA	NA	NA	NA	485.bed	151	0.990595	1
NeuCtrl.specific.peaks	2007	sheffield_dnase	0.00408508	0.756367	70	912	424	444	912	593	705	9837	74935	sheffield_dnase	NA	NA	NA	NA	NA	2001.bed	54604	0.990638	1
NeuCtrl.specific.peaks	2938	sheffield_dnase	0.00405744	0.589276	17	913	610	884	913	802	220	9890	75420	sheffield_dnase	NA	NA	NA	NA	NA	931.bed	10650	0.990701	1
NeuCtrl.specific.peaks	1381	sheffield_dnase	0.0040562	0.206273	1	914	1284	1778	1778	1330	37	9906	75603	Fibroblast;Muscle;Brain;Primitive;Skin;Stem;Epithelial;Endothelial;Prostate;Mamm	NA	NA	NA	NA	NA	1267.bed	98	0.990704	1
NeuCtrl.specific.peaks	1604	sheffield_dnase	0.0040562	0.206273	1	914	1284	1778	1778	1330	37	9906	75603	Brain;Endothelial;Fibroblast;Muscle;Epithelial	NA	NA	NA	NA	NA	1511.bed	320	0.990704	1
NeuCtrl.specific.peaks	2264	sheffield_dnase	0.0040562	0.206273	1	914	1284	1778	1778	1330	37	9906	75603	Fibroblast;Muscle;Brain;Skin;Epithelial;Cervix;Liver;Endothelial;Prostate;Bone	NA	NA	NA	NA	NA	2333.bed	316	0.990704	1
NeuCtrl.specific.peaks	2121	sheffield_dnase	0.0039151	0.652784	28	917	532	732	917	727	327	9879	75313	sheffield_dnase	NA	NA	NA	NA	NA	2159.bed	11942	0.991026	1
NeuCtrl.specific.peaks	2117	sheffield_dnase	0.00384901	0.460354	7	918	818	1137	1137	958	116	9900	75524	Epithelial;Fibroblast	NA	NA	NA	NA	NA	2153.bed	1376	0.991176	1
NeuCtrl.specific.peaks	1984	sheffield_dnase	0.00370943	0.435947	6	919	852	1181	1181	984	105	9901	75535	Epithelial	NA	NA	NA	NA	NA	1974.bed	3912	0.991495	1
NeuCtrl.specific.peaks	2736	sheffield_dnase	0.00370943	0.435947	6	919	852	1181	1181	984	105	9901	75535	Muscle;Endothelial;Primitive	NA	NA	NA	NA	NA	674.bed	1377	0.991495	1
NeuCtrl.specific.peaks	876	encode_tfbs	0.00369115	0.33664	3	921	1035	1381	1381	1110	68	9904	75572	ChIP HeLa-S3 ZZZ3	HeLa-S3	NA	ZZZ3	None	NA	wgEncodeAwgTfbsSydhHelas3Zzz3UniPk.narrowPeak	251	0.991537	1
NeuCtrl.specific.peaks	2883	sheffield_dnase	0.00368454	0.282636	2	922	1145	1529	1529	1200	54	9905	75586	Hematopoietic	NA	NA	NA	NA	NA	867.bed	2506	0.991552	1
NeuCtrl.specific.peaks	1696	sheffield_dnase	0.00367416	0.376788	4	923	946	1292	1292	1050	81	9903	75559	Epithelial;Fibroblast;Muscle;Brain;Skin;Hematopoietic;Stem;Endothelial;Colon;Cer	NA	NA	NA	NA	NA	1612.bed	157	0.991576	1
NeuCtrl.specific.peaks	1528	sheffield_dnase	0.00358431	0.200843	1	924	1302	1778	1778	1330	38	9906	75602	Stem plus others	NA	NA	NA	NA	NA	143.bed	116	0.991781	1
NeuCtrl.specific.peaks	2564	sheffield_dnase	0.00358431	0.200843	1	924	1302	1778	1778	1330	38	9906	75602	Brain;Hematopoietic;Stem;Liver	NA	NA	NA	NA	NA	451.bed	117	0.991781	1
NeuCtrl.specific.peaks	2953	sheffield_dnase	0.00358431	0.200843	1	924	1302	1778	1778	1330	38	9906	75602	Epithelial;Fibroblast;Muscle;Skin;Brain;Endothelial;Colon;Cervix;Bone;Liver	NA	NA	NA	NA	NA	947.bed	173	0.991781	1
NeuCtrl.specific.peaks	2178	sheffield_dnase	0.00332219	0.608813	21	927	590	825	927	781	263	9886	75377	Prostate Cancer and Muscle	NA	NA	NA	NA	NA	2230.bed	15238	0.99238	1
NeuCtrl.specific.peaks	13	cistrome_cistrome	0.00325459	0.54178	13	928	685	957	957	857	183	9894	75457	cistrome_cistrome Caco-2(differentiated) GATA6	Caco-2(differentiated)	intestine	GATA6	No treatment	NA	Human_Caco-2-differentiated_GATA6_No-treatment_Shivdasani.bed	3334	0.992534	1
NeuCtrl.specific.peaks	334	codex	0.00320721	0.723728	55	929	452	522	929	634	579	9852	75061	Mobilised CD34+ cells isolated from the healthly peripheral blood were expanded	Hematopoietic Stem and Progenitor Cells	NA	TCF7L2	NA	GSE29194	GSM722400_TCF7L2.bed	9717	0.992642	1
NeuCtrl.specific.peaks	2913	sheffield_dnase	0.00316751	0.19569	1	930	1325	1778	1778	1340	39	9906	75601	Brain	NA	NA	NA	NA	NA	902.bed	464	0.992733	1
NeuCtrl.specific.peaks	2608	sheffield_dnase	0.0031486	0.427787	6	931	866	1181	1181	993	107	9901	75533	Weak lymphoblast specific	NA	NA	NA	NA	NA	509.bed	5677	0.992776	1
NeuCtrl.specific.peaks	2940	sheffield_dnase	0.00309674	0.764298	83	932	399	393	932	575	827	9824	74813	Weak Endothelial and Htr8	NA	NA	NA	NA	NA	934.bed	29710	0.992895	1
NeuCtrl.specific.peaks	2034	sheffield_dnase	0.0030653	0.64291	28	933	539	732	933	735	332	9879	75308	sheffield_dnase	NA	NA	NA	NA	NA	2042.bed	5638	0.992967	1
NeuCtrl.specific.peaks	2867	sheffield_dnase	0.00296821	0.272534	2	934	1163	1529	1529	1210	56	9905	75584	Epithelial;Fibroblast;Muscle;Hematopoietic;Primitive;Skin;Brain;Stem;Endothelial	NA	NA	NA	NA	NA	846.bed	333	0.993189	1
NeuCtrl.specific.peaks	2732	sheffield_dnase	0.00279933	0.190795	1	935	1350	1778	1778	1350	40	9906	75600	Hematopoietic	NA	NA	NA	NA	NA	669.bed	2282	0.993575	1
NeuCtrl.specific.peaks	2757	sheffield_dnase	0.00279933	0.190795	1	935	1350	1778	1778	1350	40	9906	75600	Epithelial;Fibroblast;Muscle;Brain;Hematopoietic;Primitive;Skin;Stem;Endothelial	NA	NA	NA	NA	NA	700.bed	137	0.993575	1
NeuCtrl.specific.peaks	2885	sheffield_dnase	0.00279933	0.190795	1	935	1350	1778	1778	1350	40	9906	75600	Primitive;Hematopoietic;Stem;Liver;Prostate;Brain	NA	NA	NA	NA	NA	869.bed	334	0.993575	1
NeuCtrl.specific.peaks	2521	sheffield_dnase	0.00269668	0.579113	18	938	637	871	938	815	237	9889	75403	sheffield_dnase	NA	NA	NA	NA	NA	406.bed	11952	0.99381	1
NeuCtrl.specific.peaks	2591	sheffield_dnase	0.00266331	0.26775	2	939	1173	1529	1529	1210	57	9905	75583	Epithelial;Fibroblast;Muscle;Brain;Hematopoietic;Skin;Stem;Endothelial;Colon;Cer	NA	NA	NA	NA	NA	489.bed	175	0.993886	1
NeuCtrl.specific.peaks	2961	sheffield_dnase	0.00247406	0.186139	1	940	1372	1778	1778	1360	41	9906	75599	Weak complex tissue specific	NA	NA	NA	NA	NA	957.bed	417	0.994319	1
NeuCtrl.specific.peaks	2958	sheffield_dnase	0.00238929	0.26313	2	941	1185	1529	1529	1220	58	9905	75582	Brain	NA	NA	NA	NA	NA	951.bed	853	0.994514	1
NeuCtrl.specific.peaks	2161	sheffield_dnase	0.00225075	0.313562	3	942	1084	1381	1381	1140	73	9904	75567	Stem	NA	NA	NA	NA	NA	2212.bed	1707	0.994831	1
NeuCtrl.specific.peaks	2187	sheffield_dnase	0.00225075	0.313562	3	942	1084	1381	1381	1140	73	9904	75567	Stem;Mammary;Brain	NA	NA	NA	NA	NA	2240.bed	377	0.994831	1
NeuCtrl.specific.peaks	1823	sheffield_dnase	0.00223705	0.385299	5	944	929	1228	1228	1030	99	9902	75541	Brain;Hematopoietic;Stem;Colon;Epithelial	NA	NA	NA	NA	NA	1757.bed	969	0.994862	1
NeuCtrl.specific.peaks	2436	sheffield_dnase	0.0022149	0.434115	7	945	855	1137	1137	979	123	9900	75517	sheffield_dnase	NA	NA	NA	NA	NA	309.bed	668	0.994913	1
NeuCtrl.specific.peaks	1207	sheffield_dnase	0.00218668	0.181705	1	946	1399	1778	1778	1370	42	9906	75598	Epithelial;Fibroblast;Muscle;Brain;Hematopoietic;Primitive;Skin;Endothelial;Colo	NA	NA	NA	NA	NA	1069.bed	120	0.994978	1
NeuCtrl.specific.peaks	2664	sheffield_dnase	0.00218668	0.181705	1	946	1399	1778	1778	1370	42	9906	75598	Epithelial;Brain;Hematopoietic;Skin;Stem;Colon;Cervix;Endothelial;Liver;Mammary	NA	NA	NA	NA	NA	583.bed	285	0.994978	1
NeuCtrl.specific.peaks	2613	sheffield_dnase	0.0021123	0.350775	4	948	997	1292	1292	1080	87	9903	75553	Weak lymphoblast specific	NA	NA	NA	NA	NA	518.bed	3402	0.995148	1
NeuCtrl.specific.peaks	2648	sheffield_dnase	0.00203712	0.309321	3	949	1089	1381	1381	1140	74	9904	75566	Weak HeLa specific	NA	NA	NA	NA	NA	560.bed	600	0.99532	1
NeuCtrl.specific.peaks	2561	sheffield_dnase	0.00193276	0.177477	1	950	1420	1778	1778	1380	43	9906	75597	Epithelial;Fibroblast;Muscle;Brain;Primitive;Skin;Stem;Endothelial;Colon;Cervix;	NA	NA	NA	NA	NA	449.bed	164	0.99556	1
NeuCtrl.specific.peaks	2911	sheffield_dnase	0.00193276	0.177477	1	950	1420	1778	1778	1380	43	9906	75597	Epithelial;Fibroblast;Muscle;Hematopoietic;Primitive;Skin;Brain;Stem;Endothelial	NA	NA	NA	NA	NA	90.bed	129	0.99556	1
NeuCtrl.specific.peaks	2484	sheffield_dnase	0.00187928	0.479667	10	952	766	1030	1030	916	159	9897	75481	sheffield_dnase	NA	NA	NA	NA	NA	368.bed	10125	0.995682	1
NeuCtrl.specific.peaks	1982	sheffield_dnase	0.00186496	0.463806	9	953	814	1061	1061	943	148	9898	75492	sheffield_dnase	NA	NA	NA	NA	NA	1970.bed	6794	0.995715	1
NeuCtrl.specific.peaks	2642	sheffield_dnase	0.00168466	0.442161	8	954	843	1093	1093	963	138	9899	75502	Epithelial;Muscle;Brain;Hematopoietic;Skin;Fibroblast;Stem;Colon;Cervix;Endothel	NA	NA	NA	NA	NA	555.bed	387	0.996128	1
NeuCtrl.specific.peaks	2435	sheffield_dnase	0.00158405	0.53197	15	955	690	918	955	854	215	9892	75425	Stem	NA	NA	NA	NA	NA	304.bed	6086	0.996359	1
NeuCtrl.specific.peaks	1779	sheffield_dnase	0.00155113	0.607901	26	956	591	758	956	768	326	9881	75314	Colon	NA	NA	NA	NA	NA	1705.bed	7442	0.996435	1
NeuCtrl.specific.peaks	510	encode_tfbs	0.00153356	0.520741	14	957	699	933	957	863	205	9893	75435	ChIP A549 GR	A549	NA	GR	DEX_500pM	NA	wgEncodeAwgTfbsHaibA549GrPcr1xDex500pmUniPk.narrowPeak	1009	0.996475	1
NeuCtrl.specific.peaks	2886	sheffield_dnase	0.00151008	0.169585	1	958	1458	1778	1778	1400	45	9906	75595	Stem plus others, distal	NA	NA	NA	NA	NA	87.bed	250	0.996529	1
NeuCtrl.specific.peaks	2438	sheffield_dnase	0.00150811	0.297257	3	959	1111	1381	1381	1150	77	9904	75563	Stem	NA	NA	NA	NA	NA	311.bed	1472	0.996533	1
NeuCtrl.specific.peaks	2711	sheffield_dnase	0.00150811	0.297257	3	959	1111	1381	1381	1150	77	9904	75563	Hematopoietic	NA	NA	NA	NA	NA	64.bed	801	0.996533	1
NeuCtrl.specific.peaks	2102	sheffield_dnase	0.00117996	0.162364	1	961	1493	1778	1778	1410	47	9906	75593	Epithelial;Fibroblast;Muscle;Brain;Skin;Hematopoietic;Stem;Endothelial;Colon;Cer	NA	NA	NA	NA	NA	2131.bed	137	0.997287	1
NeuCtrl.specific.peaks	1872	sheffield_dnase	0.00112748	0.616227	30	962	582	707	962	750	371	9877	75269	Epithelial	NA	NA	NA	NA	NA	1816.bed	6150	0.997407	1
NeuCtrl.specific.peaks	1301	sheffield_dnase	0.00111405	0.286099	3	963	1135	1381	1381	1160	80	9904	75560	Weak endothelial	NA	NA	NA	NA	NA	1179.bed	2132	0.997438	1
NeuCtrl.specific.peaks	2214	sheffield_dnase	0.00111405	0.286099	3	963	1135	1381	1381	1160	80	9904	75560	Ewing sarcoma	NA	NA	NA	NA	NA	2273.bed	1048	0.997438	1
NeuCtrl.specific.peaks	2856	sheffield_dnase	0.00111405	0.286099	3	963	1135	1381	1381	1160	80	9904	75560	Cervix	NA	NA	NA	NA	NA	827.bed	967	0.997438	1
NeuCtrl.specific.peaks	2661	sheffield_dnase	0.0010933	0.324624	4	966	1062	1292	1292	1110	94	9903	75546	Hematopoietic	NA	NA	NA	NA	NA	577.bed	3032	0.997486	1
NeuCtrl.specific.peaks	2086	sheffield_dnase	0.00107081	0.671701	47	967	509	569	967	682	533	9860	75107	Jurkat	NA	NA	NA	NA	NA	2110.bed	28735	0.997537	1
NeuCtrl.specific.peaks	2260	sheffield_dnase	0.00104307	0.158979	1	968	1503	1778	1778	1420	48	9906	75592	Epithelial;Fibroblast;Muscle;Brain;Hematopoietic;Primitive;Skin;Stem;Endothelial	NA	NA	NA	NA	NA	233.bed	185	0.997601	1
NeuCtrl.specific.peaks	2334	sheffield_dnase	0.00104307	0.158979	1	968	1503	1778	1778	1420	48	9906	75592	Prostate;Mammary;Epithelial	NA	NA	NA	NA	NA	2429.bed	352	0.997601	1
NeuCtrl.specific.peaks	2517	sheffield_dnase	0.00104307	0.158979	1	968	1503	1778	1778	1420	48	9906	75592	Brain;Stem	NA	NA	NA	NA	NA	401.bed	200	0.997601	1
NeuCtrl.specific.peaks	2638	sheffield_dnase	0.00104307	0.158979	1	968	1503	1778	1778	1420	48	9906	75592	Epithelial;Brain;Stem;Fibroblast;Colon;Liver;Muscle;Prostate;Mammary	NA	NA	NA	NA	NA	551.bed	123	0.997601	1
NeuCtrl.specific.peaks	2676	sheffield_dnase	0.00104307	0.158979	1	968	1503	1778	1778	1420	48	9906	75592	Epithelial;Fibroblast;Muscle;Hematopoietic;Primitive;Skin;Brain;Endothelial;Colo	NA	NA	NA	NA	NA	598.bed	168	0.997601	1
NeuCtrl.specific.peaks	1821	sheffield_dnase	0.00100439	0.533339	17	973	689	884	973	849	243	9890	75397	sheffield_dnase	NA	NA	NA	NA	NA	1754.bed	18635	0.99769	1
NeuCtrl.specific.peaks	2215	sheffield_dnase	0.000995873	0.231211	2	974	1229	1529	1529	1240	66	9905	75574	Ewing sarcoma	NA	NA	NA	NA	NA	2274.bed	457	0.99771	1
NeuCtrl.specific.peaks	2129	sheffield_dnase	0.000984135	0.481587	12	975	764	979	979	906	190	9895	75450	Hematopoietic	NA	NA	NA	NA	NA	2171.bed	2964	0.997737	1
NeuCtrl.specific.peaks	2941	sheffield_dnase	0.00096825	0.453916	10	976	824	1030	1030	943	168	9897	75472	Endothelial	NA	NA	NA	NA	NA	935.bed	4575	0.997773	1
NeuCtrl.specific.peaks	1645	sheffield_dnase	0.000922077	0.155733	1	977	1523	1778	1778	1430	49	9906	75591	Brain;Hematopoietic;Fibroblast	NA	NA	NA	NA	NA	1554.bed	234	0.997879	1
NeuCtrl.specific.peaks	2806	sheffield_dnase	0.000922077	0.155733	1	977	1523	1778	1778	1430	49	9906	75591	Weak repressed hematopoeitic	NA	NA	NA	NA	NA	762.bed	116	0.997879	1
NeuCtrl.specific.peaks	2368	sheffield_dnase	0.000902228	0.625748	34	979	576	680	979	745	414	9873	75226	Melanocyte, Colo829, and Ewing sarcoma	NA	NA	NA	NA	NA	2468.bed	9461	0.997925	1
NeuCtrl.specific.peaks	53	cistrome_cistrome	0.000821249	0.314571	4	980	1079	1292	1292	1120	97	9903	75543	cistrome_cistrome MCF-7 ESR1	MCF-7	breast	ESR1	E2(6hr)	NA	Human_MCF-7_ESR1_E2-6hr_Jin.bed	1750	0.998111	1
NeuCtrl.specific.peaks	293	codex	0.000821249	0.314571	4	980	1079	1292	1292	1120	97	9903	75543	Kasumi-1 (AML FAB M2) with t(8;21) translocation and RUNX1/ETO siRNA derived fro	Acute Myeloid Leukemia	NA	EP300	NA	GSE60131	GSM1466007_EP300.bed	839	0.998111	1
NeuCtrl.specific.peaks	2587	sheffield_dnase	0.000815131	0.152616	1	982	1530	1778	1778	1430	50	9906	75590	Epithelial;Fibroblast;Muscle;Brain;Hematopoietic;Skin;Endothelial;Colon;Cervix;L	NA	NA	NA	NA	NA	484.bed	118	0.998125	1
NeuCtrl.specific.peaks	750	encode_tfbs	0.000810168	0.580882	25	983	635	773	983	797	328	9882	75312	ChIP GM12878 JunD	GM12878	NA	JunD	None	NA	wgEncodeAwgTfbsSydhGm12878JundUniPk.narrowPeak	2472	0.998136	1
NeuCtrl.specific.peaks	2507	sheffield_dnase	0.000764916	0.343591	5	984	1025	1228	1228	1080	111	9902	75529	Epithelial;Fibroblast;Muscle;Brain;Hematopoietic;Skin;Stem;Endothelial;Colon;Cer	NA	NA	NA	NA	NA	392.bed	237	0.99824	1
NeuCtrl.specific.peaks	263	codex	0.000744853	0.428953	9	985	864	1061	1061	970	160	9898	75480	codex Embryonic Stem Cell SOX2	Embryonic Stem Cell	NA	SOX2	NA	GSE46130	GSM1124068_SOX2.bed	2311	0.998286	1
NeuCtrl.specific.peaks	2371	sheffield_dnase	0.000723815	0.577346	25	986	639	773	986	799	330	9882	75310	Weak Ewing sarcoma	NA	NA	NA	NA	NA	2473.bed	15496	0.998335	1
NeuCtrl.specific.peaks	2344	sheffield_dnase	0.000715281	0.221149	2	987	1248	1529	1529	1250	69	9905	75571	Epithelial;Fibroblast;Muscle;Brain;Hematopoietic;Primitive;Skin;Stem;Endothelial	NA	NA	NA	NA	NA	2441.bed	218	0.998354	1
NeuCtrl.specific.peaks	1732	sheffield_dnase	0.000640372	0.217987	2	988	1261	1529	1529	1260	70	9905	75570	Brain;Fibroblast	NA	NA	NA	NA	NA	1651.bed	1193	0.998527	1
NeuCtrl.specific.peaks	2932	sheffield_dnase	0.000640372	0.217987	2	988	1261	1529	1529	1260	70	9905	75570	Brain;Liver	NA	NA	NA	NA	NA	924.bed	452	0.998527	1
NeuCtrl.specific.peaks	1471	sheffield_dnase	0.000637035	0.146743	1	990	1552	1778	1778	1440	52	9906	75588	Hematopoietic;Liver;Epithelial;Endothelial;Prostate;Bone;Fibroblast;Brain	NA	NA	NA	NA	NA	1372.bed	294	0.998534	1
NeuCtrl.specific.peaks	1278	sheffield_dnase	0.000636933	0.423646	9	991	882	1061	1061	978	162	9898	75478	Brain	NA	NA	NA	NA	NA	1153.bed	3997	0.998534	1
NeuCtrl.specific.peaks	1613	sheffield_dnase	0.000594594	0.384064	7	992	930	1137	1137	1020	139	9900	75501	Muscle	NA	NA	NA	NA	NA	1520.bed	4246	0.998632	1
NeuCtrl.specific.peaks	114	cistrome_cistrome	0.000592284	0.617228	35	993	580	667	993	747	432	9872	75208	cistrome_cistrome T47D ESR1	T47D	breast	ESR1	E2(45min)	NA	Human_T47D_ESR1_E2-45min_Liu.bed	5437	0.998637	1
NeuCtrl.specific.peaks	2962	sheffield_dnase	0.000573639	0.360324	6	994	980	1181	1181	1050	127	9901	75513	sheffield_dnase	NA	NA	NA	NA	NA	958.bed	9541	0.99868	1
NeuCtrl.specific.peaks	2101	sheffield_dnase	0.000573222	0.214914	2	995	1266	1529	1529	1260	71	9905	75569	Epithelial;Fibroblast;Muscle;Brain;Hematopoietic;Skin;Stem;Endothelial;Colon;Cer	NA	NA	NA	NA	NA	2130.bed	224	0.998681	1
NeuCtrl.specific.peaks	146	cistrome_cistrome	0.000572641	0.774069	141	996	396	275	996	556	1385	9766	74255	cistrome_cistrome metastatic prostate cancer tissue PolII	metastatic prostate cancer tissue	prostate	PolII	No treatment	NA	Human_metastatic-prostate-cancer-tissue_PolII_No-treatment_Chinnaiyan.bed	13863	0.998682	1
NeuCtrl.specific.peaks	1649	sheffield_dnase	0.000563168	0.143972	1	997	1556	1778	1778	1440	53	9906	75587	Epithelial;Muscle;Skin;Brain;Fibroblast;Colon;Cervix;Liver;Endothelial;Mammary	NA	NA	NA	NA	NA	1559.bed	256	0.998704	1
NeuCtrl.specific.peaks	2787	sheffield_dnase	0.000563168	0.143972	1	997	1556	1778	1778	1440	53	9906	75587	Endothelial;Primitive	NA	NA	NA	NA	NA	739.bed	1514	0.998704	1
NeuCtrl.specific.peaks	2798	sheffield_dnase	0.000563168	0.143972	1	997	1556	1778	1778	1440	53	9906	75587	Stem;Brain	NA	NA	NA	NA	NA	754.bed	442	0.998704	1
NeuCtrl.specific.peaks	220	cistrome_epigenome	0.000548525	0.73654	97	1000	437	361	1000	599	1002	9810	74638	cistrome_epigenome VCaP Pan-H3	VCaP	prostate	Pan-H3	regular medium	NA	Human_VCaP_Pan-H3_regular-medium_Chinnaiyan.bed	8924	0.998738	1
NeuCtrl.specific.peaks	2960	sheffield_dnase	0.000544861	0.448508	11	1001	839	998	1001	946	187	9896	75453	sheffield_dnase	NA	NA	NA	NA	NA	955.bed	12605	0.998746	1
NeuCtrl.specific.peaks	2242	sheffield_dnase	0.000530455	0.331622	5	1002	1056	1228	1228	1100	115	9902	75525	Brain;Epithelial;Fibroblast	NA	NA	NA	NA	NA	2310.bed	1556	0.998779	1
NeuCtrl.specific.peaks	2615	sheffield_dnase	0.000530455	0.331622	5	1002	1056	1228	1228	1100	115	9902	75525	Hematopoietic	NA	NA	NA	NA	NA	521.bed	3229	0.998779	1
NeuCtrl.specific.peaks	1654	sheffield_dnase	0.00049787	0.141304	1	1004	1566	1778	1778	1450	54	9906	75586	Epithelial;Fibroblast;Muscle;Brain;Hematopoietic;Skin;Stem;Endothelial;Colon;Cer	NA	NA	NA	NA	NA	1564.bed	127	0.998854	1
NeuCtrl.specific.peaks	2216	sheffield_dnase	0.00049787	0.141304	1	1004	1566	1778	1778	1450	54	9906	75586	Prostate and Breast Cancer	NA	NA	NA	NA	NA	2277.bed	1990	0.998854	1
NeuCtrl.specific.peaks	2792	sheffield_dnase	0.00049787	0.141304	1	1004	1566	1778	1778	1450	54	9906	75586	Epithelial;Fibroblast;Muscle;Brain;Hematopoietic;Primitive;Skin;Stem;Endothelial	NA	NA	NA	NA	NA	747.bed	282	0.998854	1
NeuCtrl.specific.peaks	2977	sheffield_dnase	0.00049787	0.141304	1	1004	1566	1778	1778	1450	54	9906	75586	Complex tissue specific	NA	NA	NA	NA	NA	975.bed	238	0.998854	1
NeuCtrl.specific.peaks	1945	sheffield_dnase	0.000491943	0.260063	3	1008	1188	1381	1381	1190	88	9904	75552	Skin	NA	NA	NA	NA	NA	1913.bed	3633	0.998868	1
NeuCtrl.specific.peaks	2701	sheffield_dnase	0.000474923	0.662143	52	1009	523	537	1009	690	598	9855	75042	Weak CD14 specific	NA	NA	NA	NA	NA	626.bed	41471	0.998907	1
NeuCtrl.specific.peaks	2158	sheffield_dnase	0.000461022	0.538875	21	1010	687	825	1010	841	297	9886	75343	Skin;Epithelial	NA	NA	NA	NA	NA	2207.bed	7596	0.998939	1
NeuCtrl.specific.peaks	1344	sheffield_dnase	0.000443747	0.257137	3	1011	1192	1381	1381	1190	89	9904	75551	Brain;Fibroblast	NA	NA	NA	NA	NA	1232.bed	1723	0.998979	1
NeuCtrl.specific.peaks	2541	sheffield_dnase	0.000435969	0.57306	27	1012	640	745	1012	799	359	9880	75281	Hematopoietic	NA	NA	NA	NA	NA	430.bed	19370	0.998997	1
NeuCtrl.specific.peaks	508	encode_tfbs	0.000413109	0.628315	41	1013	575	617	1013	735	497	9866	75143	ChIP A549 FOXA1_(SC-101058)	A549	NA	FOXA1_(SC-101058)	DEX_100nM	NA	wgEncodeAwgTfbsHaibA549Foxa1V0416102Dex100nmUniPk.narrowPeak	7695	0.999049	1
NeuCtrl.specific.peaks	1423	sheffield_dnase	0.000410786	0.206193	2	1014	1287	1529	1529	1280	74	9905	75566	Fibroblast;Brain;Stem;Muscle;Epithelial;Liver;Endothelial;Skin;Bone	NA	NA	NA	NA	NA	1322.bed	154	0.999055	1
NeuCtrl.specific.peaks	1778	sheffield_dnase	0.000378944	0.290573	4	1015	1129	1292	1292	1150	105	9903	75535	Weak Th1	NA	NA	NA	NA	NA	1704.bed	4982	0.999128	1
NeuCtrl.specific.peaks	2035	sheffield_dnase	0.000368743	0.346653	6	1016	1019	1181	1181	1070	132	9901	75508	Skin	NA	NA	NA	NA	NA	2043.bed	3115	0.999151	1
NeuCtrl.specific.peaks	1600	sheffield_dnase	0.000344007	0.133862	1	1017	1598	1778	1778	1460	57	9906	75583	Hematopoietic;Skin	NA	NA	NA	NA	NA	1505.bed	407	0.999208	1
NeuCtrl.specific.peaks	2467	sheffield_dnase	0.000344007	0.133862	1	1017	1598	1778	1778	1460	57	9906	75583	Epithelial;Fibroblast;Muscle;Brain;Hematopoietic;Primitive;Skin;Stem;Endothelial	NA	NA	NA	NA	NA	343.bed	122	0.999208	1
NeuCtrl.specific.peaks	2486	sheffield_dnase	0.000344007	0.133862	1	1017	1598	1778	1778	1460	57	9906	75583	Stem plus others	NA	NA	NA	NA	NA	37.bed	185	0.999208	1
NeuCtrl.specific.peaks	1691	sheffield_dnase	0.000328731	0.200762	2	1020	1305	1529	1529	1280	76	9905	75564	Hematopoietic;Epithelial	NA	NA	NA	NA	NA	1608.bed	271	0.999243	1
NeuCtrl.specific.peaks	1822	sheffield_dnase	0.00031727	0.468067	14	1021	811	933	1021	922	228	9893	75412	sheffield_dnase	NA	NA	NA	NA	NA	1755.bed	13056	0.99927	1
NeuCtrl.specific.peaks	1507	sheffield_dnase	0.000304127	0.131552	1	1022	1613	1778	1778	1470	58	9906	75582	Hematopoietic;Skin;Endothelial;Primitive;Fibroblast	NA	NA	NA	NA	NA	1409.bed	188	0.9993	1
NeuCtrl.specific.peaks	2553	sheffield_dnase	0.000304127	0.131552	1	1022	1613	1778	1778	1470	58	9906	75582	Epithelial;Fibroblast;Muscle;Brain;Skin;Hematopoietic;Stem;Endothelial;Colon;Cer	NA	NA	NA	NA	NA	441.bed	122	0.9993	1
NeuCtrl.specific.peaks	2740	sheffield_dnase	0.000304127	0.131552	1	1022	1613	1778	1778	1470	58	9906	75582	Hematopoietic	NA	NA	NA	NA	NA	68.bed	1292	0.9993	1
NeuCtrl.specific.peaks	1418	sheffield_dnase	0.000294013	0.198152	2	1025	1313	1529	1529	1290	77	9905	75563	Brain;Stem;Colon;Fibroblast;Epithelial;Muscle;Mammary;Liver	NA	NA	NA	NA	NA	1318.bed	511	0.999323	1
NeuCtrl.specific.peaks	2037	sheffield_dnase	0.000283636	0.414358	10	1026	890	1030	1030	982	184	9897	75456	Stem	NA	NA	NA	NA	NA	205.bed	5301	0.999347	1
NeuCtrl.specific.peaks	1932	sheffield_dnase	0.000282509	0.282491	4	1027	1146	1292	1292	1160	108	9903	75532	AoAF and Muscle	NA	NA	NA	NA	NA	1895.bed	2892	0.99935	1
NeuCtrl.specific.peaks	2816	sheffield_dnase	0.000268872	0.12932	1	1028	1622	1778	1778	1480	59	9906	75581	Hematopoietic;Endothelial;Primitive	NA	NA	NA	NA	NA	775.bed	263	0.999381	1
NeuCtrl.specific.peaks	2523	sheffield_dnase	0.000265331	0.64305	50	1029	538	551	1029	706	592	9857	75048	sheffield_dnase	NA	NA	NA	NA	NA	409.bed	38602	0.999389	1
NeuCtrl.specific.peaks	2878	sheffield_dnase	0.000263305	0.716752	93	1030	456	368	1030	618	987	9814	74653	Liver;Epithelial	NA	NA	NA	NA	NA	862.bed	31688	0.999394	1
NeuCtrl.specific.peaks	2421	sheffield_dnase	0.000262927	0.195609	2	1031	1326	1529	1529	1300	78	9905	75562	Epithelial;Fibroblast;Muscle;Brain;Hematopoietic;Skin;Stem;Endothelial;Colon;Cer	NA	NA	NA	NA	NA	289.bed	201	0.999395	1
NeuCtrl.specific.peaks	2797	sheffield_dnase	0.000262927	0.195609	2	1031	1326	1529	1529	1300	78	9905	75562	Hematopoietic;Stem;Colon;Liver;Prostate;Mammary;Brain;Epithelial	NA	NA	NA	NA	NA	753.bed	309	0.999395	1
NeuCtrl.specific.peaks	2501	sheffield_dnase	0.000237704	0.127163	1	1033	1626	1778	1778	1480	60	9906	75580	Epithelial;Fibroblast;Muscle;Brain;Hematopoietic;Skin;Stem;Endothelial;Colon;Cer	NA	NA	NA	NA	NA	387.bed	177	0.999453	1
NeuCtrl.specific.peaks	2839	sheffield_dnase	0.000237704	0.127163	1	1033	1626	1778	1778	1480	60	9906	75580	Hematopoietic;Cervix;Liver;Epithelial	NA	NA	NA	NA	NA	809.bed	365	0.999453	1
NeuCtrl.specific.peaks	2609	sheffield_dnase	0.000236682	0.42353	11	1035	883	998	1035	972	198	9896	75442	sheffield_dnase	NA	NA	NA	NA	NA	510.bed	12575	0.999455	1
NeuCtrl.specific.peaks	2157	sheffield_dnase	0.000235676	0.333979	6	1036	1039	1181	1181	1090	137	9901	75503	Skin;Endothelial	NA	NA	NA	NA	NA	2206.bed	4948	0.999457	1
NeuCtrl.specific.peaks	1951	sheffield_dnase	0.000216283	0.598281	37	1037	604	655	1037	765	471	9870	75169	sheffield_dnase	NA	NA	NA	NA	NA	1921.bed	24857	0.999502	1
NeuCtrl.specific.peaks	2577	sheffield_dnase	0.000210187	0.190714	2	1038	1353	1529	1529	1310	80	9905	75560	Hematopoietic	NA	NA	NA	NA	NA	470.bed	3515	0.999516	1
NeuCtrl.specific.peaks	2471	sheffield_dnase	0.00021015	0.125077	1	1039	1633	1778	1778	1480	61	9906	75579	Epithelial;Fibroblast;Muscle;Brain;Primitive;Hematopoietic;Skin;Stem;Endothelial	NA	NA	NA	NA	NA	347.bed	129	0.999516	1
NeuCtrl.specific.peaks	2628	sheffield_dnase	0.00021015	0.125077	1	1039	1633	1778	1778	1480	61	9906	75579	Stem	NA	NA	NA	NA	NA	54.bed	1334	0.999516	1
NeuCtrl.specific.peaks	2000	sheffield_dnase	0.000206802	0.40552	10	1041	903	1030	1041	991	188	9897	75452	Epithelial	NA	NA	NA	NA	NA	1990.bed	7043	0.999524	1
NeuCtrl.specific.peaks	2154	sheffield_dnase	0.000187893	0.188357	2	1042	1362	1529	1529	1310	81	9905	75559	Hematopoietic	NA	NA	NA	NA	NA	2203.bed	777	0.999567	1
NeuCtrl.specific.peaks	2526	sheffield_dnase	0.00018579	0.123058	1	1043	1644	1778	1778	1490	62	9906	75578	Stem;Liver	NA	NA	NA	NA	NA	412.bed	803	0.999572	1
NeuCtrl.specific.peaks	311	codex	0.000172463	0.269973	4	1044	1167	1292	1292	1170	113	9903	75527	CD34+ Umbilical Cord Blood (UCB) were differentiated into megakaryocytes for 10	Megakaryocyte	NA	TAL1	NA	GSE24674	GSM607953_TAL1.bed	1498	0.999603	1
NeuCtrl.specific.peaks	2896	sheffield_dnase	0.000172155	0.367444	8	1045	960	1093	1093	1030	166	9899	75474	Weak PA-TU-8988T specific	NA	NA	NA	NA	NA	881.bed	10662	0.999604	1
NeuCtrl.specific.peaks	2056	sheffield_dnase	0.000167944	0.186057	2	1046	1373	1529	1529	1320	82	9905	75558	Epithelial;Fibroblast;Muscle;Primitive;Skin;Brain;Endothelial;Colon;Cervix;Liver	NA	NA	NA	NA	NA	2074.bed	193	0.999613	1
NeuCtrl.specific.peaks	2135	sheffield_dnase	0.000167944	0.186057	2	1046	1373	1529	1529	1320	82	9905	75558	Hematopoietic	NA	NA	NA	NA	NA	218.bed	1626	0.999613	1
NeuCtrl.specific.peaks	2502	sheffield_dnase	0.000164254	0.121103	1	1048	1652	1778	1778	1490	63	9906	75577	Complex tissue specific	NA	NA	NA	NA	NA	388.bed	217	0.999622	1
NeuCtrl.specific.peaks	2067	sheffield_dnase	0.000156639	0.231133	3	1049	1230	1381	1381	1220	99	9904	75541	Epithelial;Fibroblast;Muscle;Brain;Skin;Stem;Endothelial;Colon;Cervix;Liver;Pros	NA	NA	NA	NA	NA	2084.bed	201	0.999639	1
NeuCtrl.specific.peaks	2472	sheffield_dnase	0.000150095	0.183813	2	1050	1385	1529	1529	1320	83	9905	75557	Repressed in Hematopoietic	NA	NA	NA	NA	NA	348.bed	214	0.999654	1
NeuCtrl.specific.peaks	2550	sheffield_dnase	0.000150095	0.183813	2	1050	1385	1529	1529	1320	83	9905	75557	Epithelial;Fibroblast;Muscle;Brain;Hematopoietic;Skin;Stem;Endothelial;Colon;Cer	NA	NA	NA	NA	NA	439.bed	153	0.999654	1
NeuCtrl.specific.peaks	139	cistrome_cistrome	0.000149456	0.606819	42	1052	594	609	1052	752	527	9865	75113	cistrome_cistrome abl AR	abl	prostate	AR	DHT(4hr)	NA	Human_abl_AR_DHT-4hr_Brown.bed	5312	0.999656	1
NeuCtrl.specific.peaks	2557	sheffield_dnase	0.000145215	0.119209	1	1053	1659	1778	1778	1500	64	9906	75576	Epithelial;Fibroblast;Muscle;Brain;Hematopoietic;Primitive;Skin;Stem;Endothelial	NA	NA	NA	NA	NA	445.bed	133	0.999666	1
NeuCtrl.specific.peaks	1994	sheffield_dnase	0.000119844	0.179483	2	1054	1410	1529	1529	1330	85	9905	75555	Epithelial;Fibroblast;Muscle;Brain;Hematopoietic;Skin;Stem;Endothelial;Colon;Cer	NA	NA	NA	NA	NA	1983.bed	268	0.999724	1
NeuCtrl.specific.peaks	1218	sheffield_dnase	0.000113501	0.115594	1	1055	1671	1778	1778	1500	66	9906	75574	Stem	NA	NA	NA	NA	NA	108.bed	811	0.999739	1
NeuCtrl.specific.peaks	1825	sheffield_dnase	0.000107071	0.177394	2	1056	1422	1529	1529	1340	86	9905	75554	Epithelial;Fibroblast;Muscle;Brain;Skin;Stem;Endothelial;Colon;Cervix;Primitive;	NA	NA	NA	NA	NA	1759.bed	230	0.999753	1
NeuCtrl.specific.peaks	591	encode_tfbs	0.000106556	0.41575	12	1057	888	979	1057	975	220	9895	75420	ChIP H1-hESC BCL11A	H1-hESC	NA	BCL11A	None	NA	wgEncodeAwgTfbsHaibH1hescBcl11aPcr1xUniPk.narrowPeak	2518	0.999755	1
NeuCtrl.specific.peaks	2981	sheffield_dnase	0.000102125	0.512337	23	1058	706	800	1058	855	342	9884	75298	Weak complex tissue specific	NA	NA	NA	NA	NA	979.bed	6934	0.999765	1
NeuCtrl.specific.peaks	1523	sheffield_dnase	0.000100345	0.113867	1	1059	1675	1778	1778	1500	67	9906	75573	Primitive;Hematopoietic;Liver;Epithelial;Endothelial;Prostate;Stem;Bone;Brain	NA	NA	NA	NA	NA	1424.bed	364	0.999769	1
NeuCtrl.specific.peaks	830	encode_tfbs	9.25e-05	0.220007	3	1060	1253	1381	1381	1230	104	9904	75536	ChIP HeLa-S3 BRF1	HeLa-S3	NA	BRF1	None	NA	wgEncodeAwgTfbsSydhHelas3Brf1UniPk.narrowPeak	193	0.999787	1
NeuCtrl.specific.peaks	1009	encode_tfbs	9.07e-05	0.368865	9	1061	959	1061	1061	1030	186	9898	75454	ChIP K562 ZNF274_(M01)	K562	NA	ZNF274_(M01)	None	NA	wgEncodeAwgTfbsSydhK562Znf274m01UcdUniPk.narrowPeak	1997	0.999791	1
NeuCtrl.specific.peaks	2105	sheffield_dnase	8.64e-05	0.309111	6	1062	1090	1181	1181	1110	148	9901	75492	Cervix;Mammary	NA	NA	NA	NA	NA	2136.bed	5802	0.999801	1
NeuCtrl.specific.peaks	1897	sheffield_dnase	7.75e-05	0.252097	4	1063	1200	1292	1292	1180	121	9903	75519	NHEK and Epithelial	NA	NA	NA	NA	NA	1848.bed	2200	0.999821	1
NeuCtrl.specific.peaks	2654	sheffield_dnase	7.75e-05	0.252097	4	1063	1200	1292	1292	1180	121	9903	75519	Weak tissue specific	NA	NA	NA	NA	NA	569.bed	9676	0.999821	1
NeuCtrl.specific.peaks	2270	sheffield_dnase	6.81e-05	0.169501	2	1065	1459	1529	1529	1350	90	9905	75550	Epithelial;Brain;Hematopoietic;Skin;Colon;Cervix;Liver;Endothelial;Fibroblast;Pr	NA	NA	NA	NA	NA	2342.bed	134	0.999843	1
NeuCtrl.specific.peaks	2126	sheffield_dnase	6.7e-05	0.344558	8	1066	1023	1093	1093	1060	177	9899	75463	Hematopoietic	NA	NA	NA	NA	NA	2168.bed	4048	0.999846	1
NeuCtrl.specific.peaks	1304	sheffield_dnase	6.24e-05	0.611791	50	1067	583	551	1067	734	622	9857	75018	Brain	NA	NA	NA	NA	NA	1184.bed	16108	0.999856	1
NeuCtrl.specific.peaks	2069	sheffield_dnase	6.16e-05	0.323434	7	1068	1064	1137	1137	1090	165	9900	75475	sheffield_dnase	NA	NA	NA	NA	NA	2088.bed	5683	0.999858	1
NeuCtrl.specific.peaks	2047	sheffield_dnase	5.48e-05	0.274277	5	1069	1156	1228	1228	1150	139	9902	75501	Hematopoietic	NA	NA	NA	NA	NA	2062.bed	1977	0.999874	1
NeuCtrl.specific.peaks	1177	sheffield_dnase	5.43e-05	0.165812	2	1070	1482	1529	1529	1360	92	9905	75548	Epithelial;Muscle;Skin;Brain;Endothelial;Fibroblast;Colon;Cervix;Primitive	NA	NA	NA	NA	NA	1035.bed	422	0.999875	1
NeuCtrl.specific.peaks	1599	sheffield_dnase	5.42e-05	0.105953	1	1071	1696	1778	1778	1520	72	9906	75568	Hematopoietic	NA	NA	NA	NA	NA	1504.bed	364	0.999875	1
NeuCtrl.specific.peaks	2081	sheffield_dnase	5.28e-05	0.399363	12	1072	916	979	1072	989	229	9895	75411	Fibroblast	NA	NA	NA	NA	NA	2104.bed	4622	0.999878	1
NeuCtrl.specific.peaks	1343	sheffield_dnase	5.21e-05	0.371808	10	1073	955	1030	1073	1020	205	9897	75435	sheffield_dnase	NA	NA	NA	NA	NA	1230.bed	16657	0.99988	1
NeuCtrl.specific.peaks	2	cistrome_cistrome	5.19e-05	0.72537	131	1074	451	295	1074	607	1372	9776	74268	cistrome_cistrome A594 cells NR3C1	A594 cells	lung	NR3C1	DEX(1hr)	NA	Human_A594--cells_NR3C1_DEX-1hr_Myers.bed	11083	0.999881	1
NeuCtrl.specific.peaks	2510	sheffield_dnase	5.15e-05	0.319552	7	1075	1067	1137	1137	1090	167	9900	75473	Epithelial;Fibroblast;Muscle;Brain;Hematopoietic;Primitive;Skin;Stem;Endothelial	NA	NA	NA	NA	NA	395.bed	258	0.999881	1
NeuCtrl.specific.peaks	1182	sheffield_dnase	4.79e-05	0.1045	1	1076	1700	1778	1778	1520	73	9906	75567	Stem	NA	NA	NA	NA	NA	104.bed	1004	0.99989	1
NeuCtrl.specific.peaks	2115	sheffield_dnase	4.33e-05	0.33507	8	1077	1038	1093	1093	1070	182	9899	75458	Epithelial	NA	NA	NA	NA	NA	2150.bed	4650	0.9999	1
NeuCtrl.specific.peaks	1504	sheffield_dnase	4.24e-05	0.103086	1	1078	1706	1778	1778	1520	74	9906	75566	Stem;Brain;Liver;Epithelial;Endothelial;Fibroblast;Bone	NA	NA	NA	NA	NA	1405.bed	295	0.999902	1
NeuCtrl.specific.peaks	2649	sheffield_dnase	3.97e-05	0.333235	8	1079	1040	1093	1093	1070	183	9899	75457	Epithelial;Fibroblast;Muscle;Brain;Hematopoietic;Skin;Stem;Endothelial;Colon;Cer	NA	NA	NA	NA	NA	563.bed	365	0.999909	1
NeuCtrl.specific.peaks	1280	sheffield_dnase	3.75e-05	0.101711	1	1080	1710	1778	1778	1520	75	9906	75565	Brain;Stem	NA	NA	NA	NA	NA	1155.bed	409	0.999914	1
NeuCtrl.specific.peaks	2802	sheffield_dnase	3.57e-05	0.348218	9	1081	1002	1061	1081	1050	197	9898	75443	Liver	NA	NA	NA	NA	NA	759.bed	8770	0.999918	1
NeuCtrl.specific.peaks	2880	sheffield_dnase	3.31e-05	0.100371	1	1082	1716	1778	1778	1530	76	9906	75564	Epithelial;Brain;Hematopoietic;Stem;Colon;Cervix;Liver;Endothelial;Mammary	NA	NA	NA	NA	NA	864.bed	156	0.999924	1
NeuCtrl.specific.peaks	1165	sheffield_dnase	2.93e-05	0.0990661	1	1083	1720	1778	1778	1530	77	9906	75563	Epithelial;Fibroblast;Brain;Hematopoietic;Primitive;Stem;Endothelial;Muscle;Colo	NA	NA	NA	NA	NA	1020.bed	176	0.999933	1
NeuCtrl.specific.peaks	1596	sheffield_dnase	2.93e-05	0.0990661	1	1083	1720	1778	1778	1530	77	9906	75563	Epithelial;Fibroblast;Muscle;Brain;Hematopoietic;Primitive;Skin;Stem;Endothelial	NA	NA	NA	NA	NA	150.bed	196	0.999933	1
NeuCtrl.specific.peaks	828	encode_tfbs	2.79e-05	0.32609	8	1085	1061	1093	1093	1080	187	9899	75453	ChIP HeLa-S3 BDP1	HeLa-S3	NA	BDP1	None	NA	wgEncodeAwgTfbsSydhHelas3Bdp1UniPk.narrowPeak	508	0.999936	1
NeuCtrl.specific.peaks	2372	sheffield_dnase	2.09e-05	0.72802	152	1086	442	260	1086	596	1585	9755	74055	Ewing sarcoma	NA	NA	NA	NA	NA	2474.bed	42618	0.999952	1
NeuCtrl.specific.peaks	2427	sheffield_dnase	1.95e-05	0.151018	2	1087	1537	1529	1537	1380	101	9905	75539	Epithelial;Fibroblast;Muscle;Brain;Hematopoietic;Primitive;Skin;Stem;Endothelial	NA	NA	NA	NA	NA	298.bed	162	0.999955	1
NeuCtrl.specific.peaks	2085	sheffield_dnase	1.75e-05	0.277201	6	1088	1152	1181	1181	1140	165	9901	75475	Epithelial;Brain;Skin;Stem;Colon;Cervix;Fibroblast;Endothelial;Liver;Hematopoiet	NA	NA	NA	NA	NA	211.bed	865	0.99996	1
NeuCtrl.specific.peaks	132	cistrome_cistrome	1.75e-05	0.349576	10	1089	1000	1030	1089	1040	218	9897	75422	cistrome_cistrome VCaP ERG+AR	VCaP	prostate	ERG+AR	regular medium	NA	Human_VCaP_ERG+AR_regular-medium_Chinnaiyan.bed	2430	0.99996	1
NeuCtrl.specific.peaks	2032	sheffield_dnase	1.73e-05	0.514412	30	1090	702	707	1090	833	444	9877	75196	sheffield_dnase	NA	NA	NA	NA	NA	2037.bed	23100	0.99996	1
NeuCtrl.specific.peaks	1500	sheffield_dnase	1.72e-05	0.298082	7	1091	1109	1137	1137	1110	179	9900	75461	Brain	NA	NA	NA	NA	NA	1401.bed	3567	0.99996	1
NeuCtrl.specific.peaks	2089	sheffield_dnase	1.7e-05	0.48688	25	1092	760	773	1092	875	391	9882	75249	Stem and Jurkat	NA	NA	NA	NA	NA	2114.bed	11474	0.999961	1
NeuCtrl.specific.peaks	2469	sheffield_dnase	1.67e-05	0.190632	3	1093	1354	1381	1381	1280	120	9904	75520	Epithelial;Fibroblast;Muscle;Brain;Hematopoietic;Skin;Stem;Endothelial;Colon;Cer	NA	NA	NA	NA	NA	345.bed	202	0.999962	1
NeuCtrl.specific.peaks	2745	sheffield_dnase	1.61e-05	0.502797	28	1094	740	732	1094	855	424	9879	75216	Weak endothelial	NA	NA	NA	NA	NA	687.bed	19554	0.999963	1
NeuCtrl.specific.peaks	2155	sheffield_dnase	1.31e-05	0.293157	7	1095	1126	1137	1137	1120	182	9900	75458	Skin;Epithelial	NA	NA	NA	NA	NA	2204.bed	1971	0.99997	1
NeuCtrl.specific.peaks	2018	sheffield_dnase	1.24e-05	0.0908022	1	1096	1755	1778	1778	1540	84	9906	75556	Weak Ubiquitous	NA	NA	NA	NA	NA	2022.bed	470	0.999972	1
NeuCtrl.specific.peaks	1944	sheffield_dnase	1.23e-05	0.513013	31	1097	704	703	1097	835	460	9876	75180	Colo829	NA	NA	NA	NA	NA	1911.bed	8301	0.999972	1
NeuCtrl.specific.peaks	2665	sheffield_dnase	1.21e-05	0.185975	3	1098	1375	1381	1381	1280	123	9904	75517	Epithelial;Fibroblast;Muscle;Brain;Hematopoietic;Skin;Stem;Endothelial;Colon;Cer	NA	NA	NA	NA	NA	584.bed	264	0.999972	1
NeuCtrl.specific.peaks	235	codex	1.19e-05	0.291551	7	1099	1128	1137	1137	1120	183	9900	75457	Mobilised CD34+ cells isolated from the healthly peripheral blood.	Hematopoietic Stem and Progenitor Cells	NA	LYL1	NA	GSE45144	GSM1097882_LYL1.bed	1972	0.999973	1
NeuCtrl.specific.peaks	384	codex	1.08e-05	0.184473	3	1100	1383	1381	1383	1290	124	9904	75516	codex Embryonic Stem Cell SMAD3	Embryonic Stem Cell	NA	SMAD3	NA	GSE36578	GSM897117_SMAD3.bed	947	0.999975	1
NeuCtrl.specific.peaks	348	codex	1.08e-05	0.39068	14	1101	923	933	1101	986	273	9893	75367	K562 erythrocytic leukaemia cells (ATCC CCL-243) were grown according to standar	Erythrocytic leukaemia cells	NA	CBX2	NA	GSE32509	GSM830986_CBX2.bed	8296	0.999975	1
NeuCtrl.specific.peaks	349	codex	9.14e-06	0.37658	13	1102	947	957	1102	1000	263	9894	75377	K562 erythrocytic leukaemia cells (ATCC CCL-243) were grown according to standar	Erythrocytic leukaemia cells	NA	CBX8	NA	GSE32509	GSM830987_CBX8.bed	7114	0.999979	1
NeuCtrl.specific.peaks	2367	sheffield_dnase	8.54e-06	0.0876676	1	1103	1770	1778	1778	1550	87	9906	75553	Epithelial;Fibroblast;Muscle;Brain;Skin;Stem;Endothelial;Liver;Hematopoietic;Pro	NA	NA	NA	NA	NA	2466.bed	254	0.99998	1
NeuCtrl.specific.peaks	2592	sheffield_dnase	8.16e-06	0.213251	4	1104	1268	1292	1292	1220	143	9903	75497	Epithelial;Fibroblast;Muscle;Brain;Hematopoietic;Skin;Stem;Endothelial;Colon;Cer	NA	NA	NA	NA	NA	491.bed	294	0.999981	1
NeuCtrl.specific.peaks	1863	sheffield_dnase	7.55e-06	0.0866703	1	1105	1776	1778	1778	1550	88	9906	75552	Epithelial;Fibroblast;Muscle;Brain;Hematopoietic;Skin;Stem;Endothelial;Colon;Cer	NA	NA	NA	NA	NA	180.bed	149	0.999983	1
NeuCtrl.specific.peaks	2316	sheffield_dnase	7.55e-06	0.0866703	1	1105	1776	1778	1778	1550	88	9906	75552	Epithelial;Muscle;Hematopoietic;Skin;Brain;Fibroblast;Colon;Cervix;Endothelial;P	NA	NA	NA	NA	NA	2403.bed	228	0.999983	1
NeuCtrl.specific.peaks	1571	sheffield_dnase	7.24e-06	0.301815	8	1107	1101	1093	1107	1100	202	9899	75438	Epithelial;Fibroblast;Muscle;Brain;Skin;Endothelial;Colon;Cervix;Primitive;Hemat	NA	NA	NA	NA	NA	1476.bed	451	0.999983	1
NeuCtrl.specific.peaks	1976	sheffield_dnase	6.98e-06	0.359936	12	1108	981	979	1108	1020	254	9895	75386	Skin;Hematopoietic	NA	NA	NA	NA	NA	1963.bed	9751	0.999984	1
NeuCtrl.specific.peaks	357	codex	6.96e-06	0.138646	2	1109	1576	1529	1576	1400	110	9905	75530	K562 erythrocytic leukaemia cells (ATCC CCL-243) were grown according to standar	Erythrocytic leukaemia cells	NA	WHSC1	NA	GSE32509	GSM831005_WHSC1.bed	2085	0.999984	1
NeuCtrl.specific.peaks	981	encode_tfbs	6.82e-06	0.332735	10	1110	1041	1030	1110	1060	229	9897	75411	ChIP K562 Pol2(phosphoS2)	K562	NA	Pol2(phosphoS2)	None	NA	wgEncodeAwgTfbsSydhK562Pol2s2UniPk.narrowPeak	2220	0.999984	1
NeuCtrl.specific.peaks	1733	sheffield_dnase	6.71e-06	0.39264	15	1111	919	918	1111	983	291	9892	75349	DNase Osteoblast specific	NA	NA	NA	NA	NA	1652.bed	18743	0.999985	1
NeuCtrl.specific.peaks	2529	sheffield_dnase	6.67e-06	0.0856953	1	1112	1782	1778	1782	1560	89	9906	75551	Hematopoietic	NA	NA	NA	NA	NA	418.bed	2265	0.999985	1
NeuCtrl.specific.peaks	1891	sheffield_dnase	6.63e-06	0.475816	26	1113	804	758	1113	892	416	9881	75224	WI-38 and Colo829	NA	NA	NA	NA	NA	1835.bed	8561	0.999985	1
NeuCtrl.specific.peaks	1974	sheffield_dnase	5.53e-06	0.136167	2	1114	1582	1529	1582	1410	112	9905	75528	Epithelial;Fibroblast;Muscle;Brain;Hematopoietic;Primitive;Skin;Stem;Endothelial	NA	NA	NA	NA	NA	196.bed	306	0.999987	1
NeuCtrl.specific.peaks	2916	sheffield_dnase	5.13e-06	0.277852	7	1115	1151	1137	1151	1130	192	9900	75448	Medullo and SK-N-SH_RA	NA	NA	NA	NA	NA	905.bed	4884	0.999988	1
NeuCtrl.specific.peaks	2146	sheffield_dnase	5.06e-06	0.174599	3	1116	1436	1381	1436	1310	131	9904	75509	Brain;Epithelial;Skin	NA	NA	NA	NA	NA	2195.bed	1967	0.999988	1
NeuCtrl.specific.peaks	480	encode_tfbs	4.64e-06	0.232389	5	1117	1225	1228	1228	1190	164	9902	75476	ChIP K562 EZH2_(39875)	K562	NA	EZH2_(39875)	None	NA	wgEncodeAwgTfbsBroadK562Ezh239875UniPk.narrowPeak	1685	0.999989	1
NeuCtrl.specific.peaks	2335	sheffield_dnase	4.61e-06	0.0828976	1	1118	1800	1778	1800	1570	92	9906	75548	Epithelial;Fibroblast;Muscle;Brain;Hematopoietic;Skin;Stem;Endothelial;Colon;Cer	NA	NA	NA	NA	NA	243.bed	244	0.999989	1
NeuCtrl.specific.peaks	2726	sheffield_dnase	4.58e-06	0.294506	8	1119	1117	1093	1119	1110	207	9899	75433	Hematopoietic	NA	NA	NA	NA	NA	66.bed	6286	0.999989	1
NeuCtrl.specific.peaks	1062	encode_tfbs	4.55e-06	0.255473	6	1120	1194	1181	1194	1160	179	9901	75461	ChIP H1-hESC c-Myc	H1-hESC	NA	c-Myc	None	NA	wgEncodeAwgTfbsUtaH1hescCmycUniPk.narrowPeak	1217	0.99999	1
NeuCtrl.specific.peaks	1155	sheffield_dnase	4.54e-06	0.173274	3	1121	1444	1381	1444	1320	132	9904	75508	DNase Liver	NA	NA	NA	NA	NA	1010.bed	5929	0.99999	1
NeuCtrl.specific.peaks	2110	sheffield_dnase	4.19e-06	0.230978	5	1122	1231	1228	1231	1190	165	9902	75475	Epithelial	NA	NA	NA	NA	NA	2142.bed	1960	0.99999	1
NeuCtrl.specific.peaks	2555	sheffield_dnase	4.07e-06	0.171969	3	1123	1447	1381	1447	1320	133	9904	75507	Epithelial;Fibroblast;Muscle;Brain;Hematopoietic;Skin;Stem;Endothelial;Colon;Cer	NA	NA	NA	NA	NA	443.bed	229	0.999991	1
NeuCtrl.specific.peaks	2692	sheffield_dnase	3.54e-06	0.598918	65	1124	600	472	1124	732	825	9842	74815	K562 specific	NA	NA	NA	NA	NA	615.bed	36694	0.999992	1
NeuCtrl.specific.peaks	2656	sheffield_dnase	3.49e-06	0.131464	2	1125	1616	1529	1616	1420	116	9905	75524	Hematopoietic	NA	NA	NA	NA	NA	570.bed	7128	0.999992	1
NeuCtrl.specific.peaks	2039	sheffield_dnase	3.18e-06	0.494958	32	1126	747	694	1126	856	492	9875	75148	Fibrobl specific	NA	NA	NA	NA	NA	2052.bed	25640	0.999993	1
NeuCtrl.specific.peaks	779	encode_tfbs	2.64e-06	0.268053	7	1127	1171	1137	1171	1140	199	9900	75441	ChIP GM12878 ZZZ3	GM12878	NA	ZZZ3	None	NA	wgEncodeAwgTfbsSydhGm12878Zzz3UniPk.narrowPeak	713	0.999994	1
NeuCtrl.specific.peaks	2005	sheffield_dnase	2.49e-06	0.0786193	1	1128	1816	1778	1816	1570	97	9906	75543	Repressed in Hematopoietic	NA	NA	NA	NA	NA	200.bed	178	0.999994	1
NeuCtrl.specific.peaks	2683	sheffield_dnase	2.47e-06	0.128145	2	1129	1625	1529	1625	1430	119	9905	75521	Weak ubiquitous	NA	NA	NA	NA	NA	604.bed	312	0.999994	1
NeuCtrl.specific.peaks	1999	sheffield_dnase	2.35e-06	0.165728	3	1130	1484	1381	1484	1330	138	9904	75502	Epithelial;Fibroblast;Muscle;Brain;Hematopoietic;Primitive;Skin;Stem;Endothelial	NA	NA	NA	NA	NA	199.bed	220	0.999995	1
NeuCtrl.specific.peaks	16	cistrome_cistrome	2.19e-06	0.604205	71	1131	596	441	1131	723	893	9836	74747	cistrome_cistrome Caco-2(proliferating) GATA6	Caco-2(proliferating)	intestine	GATA6	No treatment	NA	Human_Caco-2-proliferating_GATA6_No-treatment_Shivdasani.bed	24891	0.999995	1
NeuCtrl.specific.peaks	986	encode_tfbs	1.74e-06	0.124989	2	1132	1635	1529	1635	1430	122	9905	75518	ChIP K562 SETDB1	K562	NA	SETDB1	MNaseD	NA	wgEncodeAwgTfbsSydhK562Setdb1MnasedUcdUniPk.narrowPeak	2967	0.999996	1
NeuCtrl.specific.peaks	1660	sheffield_dnase	1.74e-06	0.124989	2	1132	1635	1529	1635	1430	122	9905	75518	Stem	NA	NA	NA	NA	NA	157.bed	1295	0.999996	1
NeuCtrl.specific.peaks	308	codex	1.55e-06	0.123971	2	1134	1639	1529	1639	1430	123	9905	75517	CD34+ Umbilical Cord Blood (UCB) were differentiated into megakaryocytes for 10	Megakaryocyte	NA	GATA2	NA	GSE24674	GSM607950_GATA2.bed	409	0.999996	1
NeuCtrl.specific.peaks	2255	sheffield_dnase	1.4e-06	0.308414	10	1135	1091	1030	1135	1090	247	9897	75393	Epithelial;Muscle;Brain;Skin;Fibroblast;Hematopoietic;Colon;Cervix;Endothelial;P	NA	NA	NA	NA	NA	2325.bed	400	0.999997	1
NeuCtrl.specific.peaks	1518	sheffield_dnase	1.38e-06	0.12297	2	1136	1645	1529	1645	1440	124	9905	75516	Ubiquitous	NA	NA	NA	NA	NA	142.bed	191	0.999997	1
NeuCtrl.specific.peaks	2522	sheffield_dnase	1.37e-06	0.277055	8	1137	1153	1093	1153	1130	220	9899	75420	Weak stem specific	NA	NA	NA	NA	NA	407.bed	1714	0.999997	1
NeuCtrl.specific.peaks	2874	sheffield_dnase	1.37e-06	0.569616	58	1138	644	504	1138	762	774	9849	74866	Medullo specific	NA	NA	NA	NA	NA	856.bed	43589	0.999997	1
NeuCtrl.specific.peaks	512	encode_tfbs	1.31e-06	0.606502	76	1139	595	419	1139	718	952	9831	74688	ChIP A549 GR	A549	NA	GR	DEX_5nM	NA	wgEncodeAwgTfbsHaibA549GrPcr1xDex5nmUniPk.narrowPeak	10279	0.999997	1
NeuCtrl.specific.peaks	2017	sheffield_dnase	1.25e-06	0.275798	8	1140	1155	1093	1155	1130	221	9899	75419	Weak Th2	NA	NA	NA	NA	NA	2020.bed	11466	0.999997	1
NeuCtrl.specific.peaks	1300	sheffield_dnase	1.24e-06	0.189364	4	1141	1359	1292	1359	1260	161	9903	75479	Epithelial;Fibroblast;Muscle;Brain;Hematopoietic;Skin;Stem;Colon;Cervix;Endothel	NA	NA	NA	NA	NA	1177.bed	363	0.999997	1
NeuCtrl.specific.peaks	1174	sheffield_dnase	1.22e-06	0.15881	3	1142	1508	1381	1508	1340	144	9904	75496	Weak	NA	NA	NA	NA	NA	1029.bed	737	0.999997	1
NeuCtrl.specific.peaks	264	codex	1.2e-06	0.430142	23	1143	859	800	1143	934	407	9884	75233	codex Embryonic Stem Cell SOX2	Embryonic Stem Cell	NA	SOX2	NA	GSE46130	GSM1124069_SOX2.bed	5206	0.999997	1
NeuCtrl.specific.peaks	1268	sheffield_dnase	1.19e-06	0.0740337	1	1144	1830	1778	1830	1580	103	9906	75537	Epithelial;Fibroblast;Muscle;Brain;Primitive;Hematopoietic;Skin;Stem;Endothelial	NA	NA	NA	NA	NA	1143.bed	383	0.999997	1
NeuCtrl.specific.peaks	1457	sheffield_dnase	1.19e-06	0.0740337	1	1144	1830	1778	1830	1580	103	9906	75537	Hematopoietic	NA	NA	NA	NA	NA	1358.bed	2178	0.999997	1
NeuCtrl.specific.peaks	1971	sheffield_dnase	1.17e-06	0.501699	37	1146	741	655	1146	847	561	9870	75079	Weak HCF	NA	NA	NA	NA	NA	1955.bed	12534	0.999997	1
NeuCtrl.specific.peaks	2799	sheffield_dnase	1.15e-06	0.513046	40	1147	703	634	1147	828	593	9867	75047	Brain	NA	NA	NA	NA	NA	756.bed	17285	0.999997	1
NeuCtrl.specific.peaks	2574	sheffield_dnase	1.1e-06	0.121014	2	1148	1653	1529	1653	1440	126	9905	75514	sheffield_dnase	NA	NA	NA	NA	NA	466.bed	8903	0.999997	1
NeuCtrl.specific.peaks	2593	sheffield_dnase	1.09e-06	0.157712	3	1149	1515	1381	1515	1350	145	9904	75495	Epithelial;Fibroblast;Muscle;Brain;Hematopoietic;Skin;Stem;Endothelial;Colon;Cer	NA	NA	NA	NA	NA	492.bed	255	0.999997	1
NeuCtrl.specific.peaks	356	codex	8.21e-07	0.0719356	1	1150	1845	1778	1845	1590	106	9906	75534	K562 erythrocytic leukaemia cells (ATCC CCL-243) were grown according to standar	Erythrocytic leukaemia cells	NA	NCOR1	NA	GSE32509	GSM831004_NCOR1.bed	624	0.999998	1
NeuCtrl.specific.peaks	1595	sheffield_dnase	7.88e-07	0.521968	44	1151	698	596	1151	815	641	9863	74999	Hematopoietic	NA	NA	NA	NA	NA	15.bed	29117	0.999998	1
NeuCtrl.specific.peaks	45	cistrome_cistrome	7.82e-07	0.269678	8	1152	1169	1093	1169	1140	226	9899	75414	cistrome_cistrome MCF-7 ESR1	MCF-7	breast	ESR1	E2(45min)	NA	Human_MCF-7_ESR1_E2-45min_Carroll.bed	2372	0.999998	1
NeuCtrl.specific.peaks	982	encode_tfbs	7.75e-07	0.118196	2	1153	1663	1529	1663	1450	129	9905	75511	ChIP K562 Pol3	K562	NA	Pol3	None	NA	wgEncodeAwgTfbsSydhK562Pol3UniPk.narrowPeak	207	0.999998	1
NeuCtrl.specific.peaks	1842	sheffield_dnase	7.62e-07	0.337888	13	1154	1031	957	1154	1050	293	9894	75347	Cervix	NA	NA	NA	NA	NA	1777.bed	6756	0.999998	1
NeuCtrl.specific.peaks	1038	encode_tfbs	5.37e-07	0.280968	9	1155	1148	1061	1155	1120	244	9898	75396	ChIP PBDEFetal GATA-1	PBDEFetal	NA	GATA-1	None	NA	wgEncodeAwgTfbsSydhPbdefetalGata1UcdUniPk.narrowPeak	2157	0.999999	1
NeuCtrl.specific.peaks	813	encode_tfbs	5.36e-07	0.264974	8	1156	1177	1093	1177	1140	230	9899	75410	ChIP H1-hESC SUZ12	H1-hESC	NA	SUZ12	None	NA	wgEncodeAwgTfbsSydhH1hescSuz12UcdUniPk.narrowPeak	4789	0.999999	1
NeuCtrl.specific.peaks	1149	sheffield_dnase	4.07e-07	0.593694	77	1157	606	412	1157	725	985	9830	74655	Brain	NA	NA	NA	NA	NA	1003.bed	33665	0.999999	1
NeuCtrl.specific.peaks	130	cistrome_cistrome	3.97e-07	0.498635	40	1158	742	634	1158	845	610	9867	75030	cistrome_cistrome VCaP AR	VCaP	prostate	AR	R1881(16hr)	NA	Human_VCaP_AR_R1881-16hr_Chinnaiyan.bed	10810	0.999999	1
NeuCtrl.specific.peaks	1439	sheffield_dnase	3.92e-07	0.0680765	1	1159	1858	1778	1858	1600	112	9906	75528	Epithelial;Fibroblast;Brain;Hematopoietic;Primitive;Stem;Endothelial;Muscle;Colo	NA	NA	NA	NA	NA	134.bed	176	0.999999	1
NeuCtrl.specific.peaks	2083	sheffield_dnase	3.54e-07	0.406379	22	1160	902	812	1160	958	412	9885	75228	Muscle	NA	NA	NA	NA	NA	2107.bed	2151	0.999999	1
NeuCtrl.specific.peaks	2478	sheffield_dnase	3.26e-07	0.20052	5	1161	1307	1228	1307	1230	190	9902	75450	Stem	NA	NA	NA	NA	NA	354.bed	4735	0.999999	1
NeuCtrl.specific.peaks	1659	sheffield_dnase	3.13e-07	0.456996	31	1162	822	703	1162	896	516	9876	75124	HSMM	NA	NA	NA	NA	NA	1569.bed	14088	0.999999	1
NeuCtrl.specific.peaks	2071	sheffield_dnase	2.71e-07	0.0662979	1	1163	1867	1778	1867	1600	115	9906	75525	Mammary;Epithelial	NA	NA	NA	NA	NA	2090.bed	437	0.999999	1
NeuCtrl.specific.peaks	315	codex	2.39e-07	0.471942	35	1164	806	667	1164	879	564	9872	75076	Adult chronic myeloid leukaemia (at blast crisis) cell line carrying t(9;22) tra	Leukaemia cell	NA	GATA1	NA	GSE24779	GSM610335_GATA1.bed	7135	0.999999	1
NeuCtrl.specific.peaks	2980	sheffield_dnase	1.87e-07	0.0646098	1	1165	1871	1778	1871	1600	118	9906	75522	Epithelial;Brain;Cervix;Liver;Endothelial;Primitive;Hematopoietic	NA	NA	NA	NA	NA	978.bed	401	1	1
NeuCtrl.specific.peaks	2425	sheffield_dnase	1.84e-07	0.142009	3	1166	1564	1381	1564	1370	161	9904	75479	Epithelial;Fibroblast;Muscle;Brain;Hematopoietic;Skin;Stem;Endothelial;Colon;Cer	NA	NA	NA	NA	NA	295.bed	270	1	1
NeuCtrl.specific.peaks	2610	sheffield_dnase	1.65e-07	0.14113	3	1167	1570	1381	1570	1370	162	9904	75478	Weak lymphoblast specific	NA	NA	NA	NA	NA	511.bed	3960	1	1
NeuCtrl.specific.peaks	2286	sheffield_dnase	1.47e-07	0.140263	3	1168	1573	1381	1573	1370	163	9904	75477	Epithelial;Fibroblast;Muscle;Brain;Hematopoietic;Skin;Stem;Endothelial;Colon;Cer	NA	NA	NA	NA	NA	2366.bed	310	1	1
NeuCtrl.specific.peaks	1900	sheffield_dnase	1.46e-07	0.337832	15	1169	1032	918	1169	1040	338	9892	75302	Colon;Mammary	NA	NA	NA	NA	NA	1855.bed	6619	1	1
NeuCtrl.specific.peaks	285	codex	1.42e-07	0.372679	19	1170	952	859	1170	994	388	9888	75252	Proerythroblasts derived from CD34+ bone marrow cells isolated from heathly dono	Erythroblast	NA	GFI1B	NA	GSE52924	GSM1278242_GFI1B.bed	3000	1	1
NeuCtrl.specific.peaks	58	cistrome_cistrome	1.19e-07	0.510912	48	1171	707	564	1171	814	714	9859	74926	cistrome_cistrome MCF-7 ESR1	MCF-7	breast	ESR1	Tam(45min)	NA	Human_MCF-7_ESR1_Tam-45min_Hurtado.bed	19161	1	1
NeuCtrl.specific.peaks	925	encode_tfbs	1.18e-07	0.166551	4	1172	1477	1292	1477	1310	183	9903	75457	ChIP K562 BDP1	K562	NA	BDP1	None	NA	wgEncodeAwgTfbsSydhK562Bdp1UniPk.narrowPeak	570	1	1
NeuCtrl.specific.peaks	2929	sheffield_dnase	1.01e-07	0.0619793	1	1173	1878	1778	1878	1610	123	9906	75517	Epithelial;Fibroblast;Muscle;Brain;Hematopoietic;Primitive;Skin;Stem;Endothelial	NA	NA	NA	NA	NA	92.bed	355	1	1
NeuCtrl.specific.peaks	2070	sheffield_dnase	9.91e-08	0.409882	25	1174	898	773	1174	948	464	9882	75176	sheffield_dnase	NA	NA	NA	NA	NA	2089.bed	28533	1	1
NeuCtrl.specific.peaks	1962	sheffield_dnase	8.47e-08	0.102996	2	1175	1707	1529	1707	1470	148	9905	75492	Epithelial;Fibroblast;Muscle;Brain;Hematopoietic;Primitive;Skin;Stem;Endothelial	NA	NA	NA	NA	NA	194.bed	239	1	1
NeuCtrl.specific.peaks	723	encode_tfbs	7.52e-08	0.135272	3	1176	1590	1381	1590	1380	169	9904	75471	ChIP T-47D ERalpha_a	T-47D	NA	ERalpha_a	BPA_100nM	NA	wgEncodeAwgTfbsHaibT47dEraaV0416102Bpa1hUniPk.narrowPeak	3902	1	1
NeuCtrl.specific.peaks	957	encode_tfbs	7.21e-08	0.225917	7	1177	1239	1137	1239	1180	236	9900	75404	ChIP K562 IRF1	K562	NA	IRF1	IFNa30	NA	wgEncodeAwgTfbsSydhK562Irf1Ifna30UniPk.narrowPeak	1299	1	1
NeuCtrl.specific.peaks	116	cistrome_cistrome	6.85e-08	0.539986	61	1178	686	490	1178	785	858	9846	74782	cistrome_cistrome T47D ESR1	T47D	breast	ESR1	full media	NA	Human_T47D_ESR1_full-media_Hurtado.bed	17642	1	1
NeuCtrl.specific.peaks	1170	sheffield_dnase	5.46e-08	0.0595513	1	1179	1885	1778	1885	1610	128	9906	75512	Hematopoietic;Liver	NA	NA	NA	NA	NA	1025.bed	1289	1	1
NeuCtrl.specific.peaks	1927	sheffield_dnase	4.72e-08	0.0996234	2	1180	1719	1529	1719	1480	153	9905	75487	Epithelial;Fibroblast;Muscle;Brain;Hematopoietic;Primitive;Skin;Stem;Endothelial	NA	NA	NA	NA	NA	189.bed	181	1	1
NeuCtrl.specific.peaks	655	encode_tfbs	4.48e-08	0.182245	5	1181	1396	1228	1396	1270	209	9902	75431	ChIP HepG2 TCF12	HepG2	NA	TCF12	None	NA	wgEncodeAwgTfbsHaibHepg2Tcf12Pcr1xUniPk.narrowPeak	2061	1	1
NeuCtrl.specific.peaks	211	cistrome_epigenome	3.54e-08	0.666961	164	1182	511	241	1182	645	1862	9743	73778	cistrome_epigenome VCaP H3K36me3	VCaP	prostate	H3K36me3	regular medium	NA	Human_VCaP_H3K36me3_regular-medium_Chinnaiyan.bed	50257	1	1
NeuCtrl.specific.peaks	67	cistrome_cistrome	3.46e-08	0.564432	76	1183	653	419	1183	752	1022	9831	74618	cistrome_cistrome MCF-7 GATA3	MCF-7	breast	GATA3	No treatment	NA	Human_MCF-7_GATA3_No-treatment_White.bed	8885	1	1
NeuCtrl.specific.peaks	2695	sheffield_dnase	3.32e-08	0.0977037	2	1184	1728	1529	1728	1480	156	9905	75484	Muscle;Fibroblast	NA	NA	NA	NA	NA	620.bed	493	1	1
NeuCtrl.specific.peaks	1219	sheffield_dnase	3.04e-08	0.199561	6	1185	1309	1181	1309	1220	229	9901	75411	Weak	NA	NA	NA	NA	NA	1080.bed	1527	1	1
NeuCtrl.specific.peaks	2979	sheffield_dnase	2.79e-08	0.298947	13	1186	1107	957	1186	1080	331	9894	75309	HA-sp specific	NA	NA	NA	NA	NA	977.bed	2457	1	1
NeuCtrl.specific.peaks	2586	sheffield_dnase	2.6e-08	0.0568754	1	1187	1901	1778	1901	1620	134	9906	75506	Brain;Hematopoietic;Stem;Colon;Cervix;Liver;Epithelial	NA	NA	NA	NA	NA	483.bed	241	1	1
NeuCtrl.specific.peaks	1772	sheffield_dnase	1.95e-08	0.295362	13	1188	1115	957	1188	1090	335	9894	75305	Weak Fibroblast; Muscle	NA	NA	NA	NA	NA	1696.bed	3956	1	1
NeuCtrl.specific.peaks	319	codex	1.79e-08	0.294479	13	1189	1118	957	1189	1090	336	9894	75304	Proerythroblasts were derived from mobilised CD34+ cells isolated from the healt	Erythroblast	NA	TAL1	NA	GSE25000	GSM614004_TAL1.bed	4799	1	1
NeuCtrl.specific.peaks	229	codex	1.69e-08	0.476225	44	1190	803	596	1190	863	702	9863	74938	Juvenile acute myeloid leukaemia cell line carrying t(8;21) translocation RUNX1-	Leukaemia cell	NA	LMO2	NA	GSE43834	GSM1082311_LMO2.bed	7923	1	1
NeuCtrl.specific.peaks	2169	sheffield_dnase	1.56e-08	0.1249	3	1191	1637	1381	1637	1400	183	9904	75457	Epithelial;Fibroblast;Muscle;Brain;Hematopoietic;Skin;Stem;Endothelial;Colon;Cer	NA	NA	NA	NA	NA	2222.bed	278	1	1
NeuCtrl.specific.peaks	135	cistrome_cistrome	1.5e-08	0.471455	43	1192	807	601	1192	867	693	9864	74947	cistrome_cistrome VCaP FoxA1	VCaP	prostate	FoxA1	regular medium	NA	Human_VCaP_FoxA1_regular-medium_Chinnaiyan.bed	17139	1	1
NeuCtrl.specific.peaks	2470	sheffield_dnase	1.46e-08	0.0934992	2	1193	1745	1529	1745	1490	163	9905	75477	Epithelial;Fibroblast;Muscle;Brain;Hematopoietic;Primitive;Skin;Stem;Endothelial	NA	NA	NA	NA	NA	346.bed	277	1	1
NeuCtrl.specific.peaks	34	cistrome_cistrome	1.35e-08	0.628947	130	1194	574	297	1194	688	1566	9777	74074	cistrome_cistrome LnCaP AR	LnCaP	prostate	AR	R1881(16hr)	NA	Human_LnCaP_AR_R1881-16hr_Chinnaiyan.bed	41243	1	1
NeuCtrl.specific.peaks	2370	sheffield_dnase	1.3e-08	0.0929278	2	1195	1747	1529	1747	1490	164	9905	75476	Epithelial;Fibroblast;Muscle;Brain;Hematopoietic;Primitive;Skin;Stem;Endothelial	NA	NA	NA	NA	NA	247.bed	268	1	1
NeuCtrl.specific.peaks	2136	sheffield_dnase	9.89e-09	0.122222	3	1196	1646	1381	1646	1410	187	9904	75453	Epithelial;Fibroblast;Muscle;Brain;Hematopoietic;Skin;Stem;Endothelial;Colon;Cer	NA	NA	NA	NA	NA	2180.bed	307	1	1
NeuCtrl.specific.peaks	2218	sheffield_dnase	9.89e-09	0.122222	3	1196	1646	1381	1646	1410	187	9904	75453	Prostate Cancer	NA	NA	NA	NA	NA	2279.bed	9540	1	1
NeuCtrl.specific.peaks	2815	sheffield_dnase	9.14e-09	0.223934	8	1198	1245	1093	1245	1180	272	9899	75368	PANC-1 specific	NA	NA	NA	NA	NA	773.bed	2004	1	1
NeuCtrl.specific.peaks	1235	sheffield_dnase	9.12e-09	0.0912548	2	1199	1753	1529	1753	1490	167	9905	75473	Stem;Colon;Liver	NA	NA	NA	NA	NA	110.bed	2519	1	1
NeuCtrl.specific.peaks	2625	sheffield_dnase	8.63e-09	0.147194	4	1200	1551	1292	1551	1350	207	9903	75433	Epithelial;Fibroblast;Muscle;Brain;Hematopoietic;Skin;Stem;Endothelial;Colon;Cer	NA	NA	NA	NA	NA	536.bed	357	1	1
NeuCtrl.specific.peaks	176	cistrome_epigenome	7.39e-09	0.652759	163	1201	533	242	1201	659	1890	9744	73750	cistrome_epigenome MCF-7 H3K27me3	MCF-7	breast	H3K27me3	DMSO(3hr)	NA	Human_MCF-7_H3K27me3_DMSO-3hr_Liu.bed	31472	1	1
NeuCtrl.specific.peaks	393	codex	6.71e-09	0.052545	1	1202	1915	1778	1915	1630	145	9906	75495	Proerythroblasts were derived from CD34+ adult bone marrow cells isolated from h	Erythroblast	NA	POLR2A	NA	GSE36985	GSM908069_PolII.bed	235	1	1
NeuCtrl.specific.peaks	1152	sheffield_dnase	6.47e-09	0.204998	7	1203	1288	1137	1288	1210	260	9900	75380	Weak HepG2 specific	NA	NA	NA	NA	NA	1008.bed	23313	1	1
NeuCtrl.specific.peaks	2327	sheffield_dnase	5.06e-09	0.0885962	2	1204	1765	1529	1765	1500	172	9905	75468	Epithelial;Fibroblast;Muscle;Brain;Hematopoietic;Skin;Stem;Endothelial;Colon;Cer	NA	NA	NA	NA	NA	2416.bed	255	1	1
NeuCtrl.specific.peaks	764	encode_tfbs	4.63e-09	0.0514758	1	1205	1921	1778	1921	1630	148	9906	75492	ChIP GM12878 Pol3	GM12878	NA	Pol3	None	NA	wgEncodeAwgTfbsSydhGm12878Pol3UniPk.narrowPeak	211	1	1
NeuCtrl.specific.peaks	99	cistrome_cistrome	4.5e-09	0.459408	43	1206	819	601	1206	875	711	9864	74929	cistrome_cistrome MDA-MB-231 Cells ESR1	MDA-MB-231 Cells	breast	ESR1	E2(45min)	NA	Human_MDA-MB-231-Cells_ESR1_E2-45min_Katzenellenbogen.bed	11906	1	1
NeuCtrl.specific.peaks	2460	sheffield_dnase	4.1e-09	0.051129	1	1207	1922	1778	1922	1640	149	9906	75491	Complex tissue specific	NA	NA	NA	NA	NA	337.bed	176	1	1
NeuCtrl.specific.peaks	2877	sheffield_dnase	3.45e-09	0.581284	100	1208	634	355	1208	732	1304	9807	74336	Weak Huh specific	NA	NA	NA	NA	NA	860.bed	113875	1	1
NeuCtrl.specific.peaks	92	cistrome_cistrome	3.11e-09	0.367162	24	1209	961	791	1209	987	497	9883	75143	cistrome_cistrome MCF-7 TRIM24	MCF-7	breast	TRIM24	EtOH(6hr)	NA	Human_MCF-7_TRIM24_EtOH-6hr_Barton.bed	8261	1	1
NeuCtrl.specific.peaks	1824	sheffield_dnase	2.82e-09	0.229118	9	1210	1234	1061	1234	1170	299	9898	75341	Weak	NA	NA	NA	NA	NA	1758.bed	4726	1	1
NeuCtrl.specific.peaks	307	codex	2.59e-09	0.198116	7	1211	1314	1137	1314	1220	269	9900	75371	CD34+ Umbilical Cord Blood (UCB) were differentiated into megakaryocytes for 10	Megakaryocyte	NA	GATA1	NA	GSE24674	GSM607949_GATA1.bed	1867	1	1
NeuCtrl.specific.peaks	2800	sheffield_dnase	2.5e-09	0.0497871	1	1212	1931	1778	1931	1640	153	9906	75487	Primitive;Hematopoietic;Stem;Prostate;Brain	NA	NA	NA	NA	NA	757.bed	1387	1	1
NeuCtrl.specific.peaks	725	encode_tfbs	2.32e-09	0.376481	26	1213	948	758	1213	973	525	9881	75115	ChIP T-47D ERalpha_a	T-47D	NA	ERalpha_a	Estradiol_10nM	NA	wgEncodeAwgTfbsHaibT47dEralphaaV0416102Est10nm1hUniPk.narrowPeak	10505	1	1
NeuCtrl.specific.peaks	440	encode_segmentation	2.12e-09	0.369765	25	1214	956	773	1214	981	514	9882	75126	Weak Enhancer Segments	Hepg2	NA	NA	NA	ENCODE segmentation	Hepg2_WE.bed	11040	1	1
NeuCtrl.specific.peaks	760	encode_tfbs	2.08e-09	0.429161	37	1215	863	655	1215	911	655	9870	74985	ChIP GM12878 p300_(SC-584)	GM12878	NA	p300_(SC-584)	None	NA	wgEncodeAwgTfbsSydhGm12878P300bUniPk.narrowPeak	6189	1	1
NeuCtrl.specific.peaks	64	cistrome_cistrome	1.92e-09	0.538758	77	1216	688	412	1216	772	1084	9830	74556	cistrome_cistrome MCF-7 FoxA1	MCF-7	breast	FoxA1	No treatment	NA	Human_MCF-7_FoxA1_No-treatment_Brown.bed	9849	1	1
NeuCtrl.specific.peaks	724	encode_tfbs	1.83e-09	0.374327	26	1217	950	758	1217	975	528	9881	75112	ChIP T-47D ERalpha_a	T-47D	NA	ERalpha_a	Genistein_100nM	NA	wgEncodeAwgTfbsHaibT47dEralphaaPcr2xGen1hUniPk.narrowPeak	10547	1	1
NeuCtrl.specific.peaks	2594	sheffield_dnase	1.73e-09	0.0488258	1	1218	1936	1778	1936	1640	156	9906	75484	Epithelial;Fibroblast;Muscle;Brain;Hematopoietic;Skin;Stem;Endothelial;Colon;Cer	NA	NA	NA	NA	NA	493.bed	260	1	1
NeuCtrl.specific.peaks	472	encode_tfbs	9.52e-10	0.134189	4	1219	1596	1292	1596	1370	227	9903	75413	ChIP HSMM EZH2_(39875)	HSMM	NA	EZH2_(39875)	None	NA	wgEncodeAwgTfbsBroadHsmmEzh239875UniPk.narrowPeak	1540	1	1
NeuCtrl.specific.peaks	749	encode_tfbs	8.36e-10	0.484058	56	1220	763	514	1220	832	878	9851	74762	ChIP GM12878 IKZF1_(IkN)_(UCLA)	GM12878	NA	IKZF1_(IkN)_(UCLA)	None	NA	wgEncodeAwgTfbsSydhGm12878Ikzf1iknuclaUniPk.narrowPeak	9047	1	1
NeuCtrl.specific.peaks	2837	sheffield_dnase	7.63e-10	0.133014	4	1221	1608	1292	1608	1370	229	9903	75411	Brain	NA	NA	NA	NA	NA	807.bed	1771	1	1
NeuCtrl.specific.peaks	2935	sheffield_dnase	5.6e-10	0.395318	32	1222	917	694	1222	944	615	9875	75025	DNase Hepatocyte specific	NA	NA	NA	NA	NA	927.bed	33964	1	1
NeuCtrl.specific.peaks	885	encode_tfbs	3.92e-10	0.129608	4	1223	1621	1292	1621	1380	235	9903	75405	ChIP HepG2 ERRA	HepG2	NA	ERRA	forskolin	NA	wgEncodeAwgTfbsSydhHepg2ErraForsklnUniPk.narrowPeak	1177	1	1
NeuCtrl.specific.peaks	1601	sheffield_dnase	3.48e-10	0.0450549	1	1224	1961	1778	1961	1650	169	9906	75471	Hematopoietic;Liver;Epithelial	NA	NA	NA	NA	NA	1508.bed	672	1	1
NeuCtrl.specific.peaks	366	codex	2.01e-10	0.196385	8	1225	1322	1093	1322	1210	310	9899	75330	K562 erythrocytic leukaemia cells (ATCC CCL-243) were grown according to standar	Erythrocytic leukaemia cells	NA	RNF2	NA	GSE32509	GSM831017_RNF2.bed	4105	1	1
NeuCtrl.specific.peaks	3006	ucsc_features	1.21e-10	0.387383	33	1226	926	686	1226	946	647	9874	74993	UCSC Microsatellites	NA	NA	NA	NA	NA	microsat.bed	41572	1	1
NeuCtrl.specific.peaks	1216	sheffield_dnase	1.17e-10	0.178167	7	1227	1416	1137	1416	1260	299	9900	75341	Weak	NA	NA	NA	NA	NA	1078.bed	13903	1	1
NeuCtrl.specific.peaks	1617	sheffield_dnase	1.15e-10	0.0746671	2	1228	1828	1529	1828	1530	204	9905	75436	Weak Ostoblast	NA	NA	NA	NA	NA	1524.bed	1354	1	1
NeuCtrl.specific.peaks	603	encode_tfbs	1.09e-10	0.289152	17	1229	1130	884	1229	1080	447	9890	75193	ChIP H1-hESC POU5F1_(SC-9081)	H1-hESC	NA	POU5F1_(SC-9081)	None	NA	wgEncodeAwgTfbsHaibH1hescPou5f1sc9081V0416102UniPk.narrowPeak	3997	1	1
NeuCtrl.specific.peaks	1394	sheffield_dnase	8.55e-11	0.17639	7	1230	1427	1137	1427	1260	302	9900	75338	Epithelial;Fibroblast;Muscle;Skin;Brain;Endothelial;Colon;Cervix;Primitive;Bone	NA	NA	NA	NA	NA	1291.bed	671	1	1
NeuCtrl.specific.peaks	985	encode_tfbs	7.72e-11	0.159668	6	1231	1499	1181	1499	1300	286	9901	75354	ChIP K562 RPC155	K562	NA	RPC155	None	NA	wgEncodeAwgTfbsSydhK562Rpc155UniPk.narrowPeak	1310	1	1
NeuCtrl.specific.peaks	160	cistrome_epigenome	5.65e-11	0.656213	222	1232	526	197	1232	652	2553	9685	73087	cistrome_epigenome LnCaP H3K36me3	LnCaP	prostate	H3K36me3	regular medium	NA	Human_LnCaP_H3K36me3_regular-medium_Chinnaiyan.bed	46112	1	1
NeuCtrl.specific.peaks	191	cistrome_epigenome	4.52e-11	0.355075	28	1233	986	732	1233	984	599	9879	75041	cistrome_epigenome MCF-7 H3R17me2	MCF-7	breast	H3R17me2	E2(45min)	NA	Human_MCF-7_H3R17me2_E2-45min_Brown.bed	4840	1	1
NeuCtrl.specific.peaks	265	codex	2.93e-11	0.479819	65	1234	765	472	1234	824	1027	9842	74613	codex Embryonic Stem Cell NANOG	Embryonic Stem Cell	NA	NANOG	NA	GSE46130	GSM1124070_NANOG.bed	13465	1	1
NeuCtrl.specific.peaks	1041	encode_tfbs	1.3e-11	0.503331	79	1235	739	408	1235	794	1189	9828	74451	ChIP SH-SY5Y GATA3_(SC-269)	SH-SY5Y	NA	GATA3_(SC-269)	None	NA	wgEncodeAwgTfbsSydhShsy5yGata3sc269sc269UcdUniPk.narrowPeak	15879	1	1
NeuCtrl.specific.peaks	358	codex	1.12e-11	0.150178	6	1236	1541	1181	1541	1320	304	9901	75336	K562 erythrocytic leukaemia cells (ATCC CCL-243) were grown according to standar	Erythrocytic leukaemia cells	NA	EP300	NA	GSE32509	GSM831006_EP300.bed	2174	1	1
NeuCtrl.specific.peaks	2041	sheffield_dnase	1.05e-11	0.409365	43	1237	899	601	1237	912	797	9864	74843	DNase Weak CD14	NA	NA	NA	NA	NA	2055.bed	54749	1	1
NeuCtrl.specific.peaks	1902	sheffield_dnase	9.73e-12	0.113599	4	1238	1676	1292	1676	1400	268	9903	75372	Brain;Endothelial;Primitive;Epithelial	NA	NA	NA	NA	NA	1858.bed	650	1	1
NeuCtrl.specific.peaks	32	cistrome_cistrome	9.61e-12	0.440711	53	1239	844	533	1239	872	912	9854	74728	cistrome_cistrome LnCaP AR	LnCaP	prostate	AR	DHT(4hr)	NA	Human_LnCaP_AR_DHT-4hr_Brown.bed	7059	1	1
NeuCtrl.specific.peaks	1028	encode_tfbs	7.53e-12	0.433126	51	1240	858	546	1240	881	893	9856	74747	ChIP MCF-7 ZNF217	MCF-7	NA	ZNF217	None	NA	wgEncodeAwgTfbsSydhMcf7Znf217UcdUniPk.narrowPeak	9933	1	1
NeuCtrl.specific.peaks	1221	sheffield_dnase	7.2e-12	0.336693	27	1241	1034	745	1241	1010	609	9880	75031	HA-sp specific	NA	NA	NA	NA	NA	1086.bed	8217	1	1
NeuCtrl.specific.peaks	410	codex	6.84e-12	0.202798	10	1242	1294	1030	1294	1190	375	9897	75265	Proerythroblasts were derived from CD34+ adult bone marrow cells isolated from h	Erythroblast	NA	IRF2	NA	GSE36985	GSM970261_IRF2.bed	1789	1	1
NeuCtrl.specific.peaks	1244	sheffield_dnase	6.37e-12	0.130748	5	1243	1618	1228	1618	1360	291	9902	75349	Weak stem specific	NA	NA	NA	NA	NA	111.bed	16567	1	1
NeuCtrl.specific.peaks	2528	sheffield_dnase	3.12e-12	0.470943	68	1244	809	455	1244	836	1094	9839	74546	Weak PANC-1 specific	NA	NA	NA	NA	NA	416.bed	26317	1	1
NeuCtrl.specific.peaks	339	codex	3.02e-12	0.230356	13	1245	1232	957	1245	1140	429	9894	75211	Kasumi-1 (AML FAB M2) with t(8;21) translocation and mismatch siRNA derived from	Acute Myeloid Leukemia	NA	RUNX1T1	NA	GSE29225	GSM722706_RUNX1T1.bed	3283	1	1
NeuCtrl.specific.peaks	2703	sheffield_dnase	2.01e-12	0.0639715	2	1246	1873	1529	1873	1550	238	9905	75402	Hematopoietic	NA	NA	NA	NA	NA	629.bed	1303	1	1
NeuCtrl.specific.peaks	2723	sheffield_dnase	1.27e-12	0.169471	8	1247	1461	1093	1461	1270	359	9899	75281	sheffield_dnase	NA	NA	NA	NA	NA	655.bed	15140	1	1
NeuCtrl.specific.peaks	266	codex	8.79e-13	0.496436	85	1248	744	390	1248	794	1296	9822	74344	codex Embryonic Stem Cell NANOG	Embryonic Stem Cell	NA	NANOG	NA	GSE46130	GSM1124071_NANOG.bed	18537	1	1
NeuCtrl.specific.peaks	605	encode_tfbs	6.01e-13	0.137878	6	1249	1577	1181	1577	1340	331	9901	75309	ChIP H1-hESC RXRA	H1-hESC	NA	RXRA	None	NA	wgEncodeAwgTfbsHaibH1hescRxraV0416102UniPk.narrowPeak	1306	1	1
NeuCtrl.specific.peaks	195	cistrome_epigenome	5.1e-13	0.646995	256	1250	535	180	1250	655	2979	9651	72661	cistrome_epigenome NB4 cells H3K27me3	NB4 cells	hematopoietic stem cell	H3K27me3	ATRA(24hr)	NA	Human_NB4-cells_H3K27me3_ATRA-24hr_Stunnenberg.bed	43206	1	1
NeuCtrl.specific.peaks	2374	sheffield_dnase	3.93e-13	0.0340078	1	1251	2015	1778	2015	1680	224	9906	75416	Epithelial;Fibroblast;Muscle;Brain;Hematopoietic;Primitive;Skin;Stem;Endothelial	NA	NA	NA	NA	NA	248.bed	294	1	1
NeuCtrl.specific.peaks	1341	sheffield_dnase	3.54e-13	0.0827124	3	1252	1801	1381	1801	1480	276	9904	75364	Hematopoietic	NA	NA	NA	NA	NA	1227.bed	651	1	1
NeuCtrl.specific.peaks	368	codex	3.23e-13	0.16352	8	1253	1490	1093	1490	1280	372	9899	75268	K562 erythrocytic leukaemia cells (ATCC CCL-243) were grown according to standar	Erythrocytic leukaemia cells	NA	SIRT6	NA	GSE32509	GSM831020_SIRT6.bed	1838	1	1
NeuCtrl.specific.peaks	217	cistrome_epigenome	3.02e-13	0.359333	36	1254	982	664	1254	967	760	9871	74880	cistrome_epigenome VCaP H3K9me3	VCaP	prostate	H3K9me3	EtOH(16hr)	NA	Human_VCaP_H3K9me3_EtOH-16hr_Chinnaiyan.bed	4293	1	1
NeuCtrl.specific.peaks	65	cistrome_cistrome	2.8e-13	0.411655	51	1255	896	546	1255	899	939	9856	74701	cistrome_cistrome MCF-7 FoxA1	MCF-7	breast	FoxA1	E2(45min)	NA	Human_MCF-7_FoxA1_No-treatment_Brown_2.bed	13464	1	1
NeuCtrl.specific.peaks	1025	encode_tfbs	1.98e-13	0.372654	40	1256	953	634	1256	948	814	9867	74826	ChIP MCF-7 GATA3_(SC-269)	MCF-7	NA	GATA3_(SC-269)	None	NA	wgEncodeAwgTfbsSydhMcf7Gata3sc269UcdUniPk.narrowPeak	12077	1	1
NeuCtrl.specific.peaks	336	codex	1.57e-13	0.342484	33	1257	1026	686	1257	990	731	9874	74909	Mobilised CD34+ cells isolated from the healthly peripheral blood were expanded	Hematopoietic Stem and Progenitor Cells	NA	TCF7L2	NA	GSE29194	GSM722402_TCFL72.bed	6212	1	1
NeuCtrl.specific.peaks	369	codex	1.1e-13	0.0798098	3	1258	1813	1381	1813	1480	286	9904	75354	K562 erythrocytic leukaemia cells (ATCC CCL-243) were grown according to standar	Erythrocytic leukaemia cells	NA	SUZ12	NA	GSE32509	GSM831021_SUZ12.bed	2804	1	1
NeuCtrl.specific.peaks	335	codex	1.02e-13	0.246884	17	1259	1205	884	1259	1120	523	9890	75117	Mobilised CD34+ cells isolated from the healthly peripheral blood were expanded	Hematopoietic Stem and Progenitor Cells	NA	TCF7L2	NA	GSE29194	GSM722401_TCFL72.bed	3739	1	1
NeuCtrl.specific.peaks	56	cistrome_cistrome	8.17e-14	0.391887	47	1260	920	569	1260	916	909	9860	74731	cistrome_cistrome MCF-7 ESR1	MCF-7	breast	ESR1	Fulv	NA	Human_MCF-7_ESR1_Fulv_Stunnenberg.bed	7031	1	1
NeuCtrl.specific.peaks	1969	sheffield_dnase	7.66e-14	0.245466	17	1261	1212	884	1261	1120	526	9890	75114	Epithelial;Skin;Colon;Cervix;Hematopoietic;Muscle	NA	NA	NA	NA	NA	1952.bed	1719	1	1
NeuCtrl.specific.peaks	111	cistrome_cistrome	5.97e-14	0.168914	9	1262	1464	1061	1464	1260	405	9898	75235	cistrome_cistrome PR9 cells RARA	PR9 cells	hematopoietic stem cell	RARA	ZnSO4(4hr)	NA	Human_PR9-cells_RARA_ZnSO4-4hr_Zhang.bed	1393	1	1
NeuCtrl.specific.peaks	44	cistrome_cistrome	2.94e-14	0.319189	30	1263	1068	707	1263	1010	713	9877	74927	cistrome_cistrome MCF-7 ESR1	MCF-7	breast	ESR1	E2(45min)	NA	Human_MCF-7_ESR1_E2-45min_Brown.bed	7218	1	1
NeuCtrl.specific.peaks	734	encode_tfbs	1.26e-14	0.194378	12	1264	1334	979	1334	1190	469	9895	75171	ChIP A549 Pol2(phosphoS2)	A549	NA	Pol2(phosphoS2)	None	NA	wgEncodeAwgTfbsSydhA549Pol2s2IggrabUniPk.narrowPeak	3454	1	1
NeuCtrl.specific.peaks	2509	sheffield_dnase	1.09e-14	0.173483	10	1265	1442	1030	1442	1250	438	9897	75202	Epithelial;Fibroblast;Muscle;Brain;Hematopoietic;Primitive;Skin;Stem;Endothelial	NA	NA	NA	NA	NA	394.bed	1010	1	1
NeuCtrl.specific.peaks	2544	sheffield_dnase	8.58e-15	0.0298593	1	1266	2035	1778	2035	1690	255	9906	75385	Epithelial;Muscle;Brain;Hematopoietic;Skin;Stem;Colon;Cervix;Liver;Endothelial;F	NA	NA	NA	NA	NA	433.bed	309	1	1
NeuCtrl.specific.peaks	447	encode_segmentation	8.1e-15	0.362111	42	1267	979	609	1267	952	879	9865	74761	Weak Enhancer Segments	Huvec	NA	NA	NA	ENCODE segmentation	Huvec_WE.bed	12143	1	1
NeuCtrl.specific.peaks	119	cistrome_cistrome	7.96e-15	0.347053	38	1268	1006	650	1268	975	830	9869	74810	cistrome_cistrome T47D PGR	T47D	breast	PGR	E2(45min)	NA	Human_T47D_PGR_E2-45min_Brown.bed	5404	1	1
NeuCtrl.specific.peaks	990	encode_tfbs	7.91e-15	0.136782	7	1269	1581	1137	1581	1330	389	9900	75251	ChIP K562 STAT1	K562	NA	STAT1	IFNa30	NA	wgEncodeAwgTfbsSydhK562Stat1Ifna30UniPk.narrowPeak	1503	1	1
NeuCtrl.specific.peaks	1647	sheffield_dnase	6.65e-15	0.0736075	3	1270	1836	1381	1836	1500	310	9904	75330	Hematopoietic;Skin;Brain;Cervix;Endothelial;Primitive;Epithelial	NA	NA	NA	NA	NA	1556.bed	567	1	1
NeuCtrl.specific.peaks	51	cistrome_cistrome	5.3e-15	0.319703	32	1271	1066	694	1271	1010	759	9875	74881	cistrome_cistrome MCF-7 ESR1	MCF-7	breast	ESR1	E2(45min)	NA	Human_MCF-7_ESR1_E2-45min_White.bed	6508	1	1
NeuCtrl.specific.peaks	126	cistrome_cistrome	3.76e-15	0.288354	26	1272	1131	758	1272	1050	684	9881	74956	cistrome_cistrome UPR9 cells RXR	UPR9 cells	hematopoietic stem cell	RXR	No treatment	NA	Human_UPR9-cells_RXR_No-treatment_Stunnenberg.bed	1823	1	1
NeuCtrl.specific.peaks	484	encode_tfbs	3.71e-15	0.134352	7	1273	1595	1137	1595	1340	396	9900	75244	ChIP K562 p300	K562	NA	p300	None	NA	wgEncodeAwgTfbsBroadK562P300UniPk.narrowPeak	2674	1	1
NeuCtrl.specific.peaks	859	encode_tfbs	3.18e-15	0.302942	29	1274	1100	722	1274	1030	726	9878	74914	ChIP HeLa-S3 PRDM1_(9115)	HeLa-S3	NA	PRDM1_(9115)	None	NA	wgEncodeAwgTfbsSydhHelas3Prdm19115IggrabUniPk.narrowPeak	4577	1	1
NeuCtrl.specific.peaks	452	encode_segmentation	3.04e-15	0.770862	1018	1275	397	16	1275	563	9784	8889	65856	Transcribed Segments	K562	NA	NA	NA	ENCODE segmentation	K562_T.bed	336262	1	1
NeuCtrl.specific.peaks	107	cistrome_cistrome	2.03e-15	0.351431	41	1276	996	617	1276	963	884	9866	74756	cistrome_cistrome NB4 cells RARA	NB4 cells	hematopoietic stem cell	RARA	ATRA(24hr)	NA	Human_NB4-cells_RARA_ATRA-24hr_Stunnenberg.bed	14342	1	1
NeuCtrl.specific.peaks	992	encode_tfbs	1.64e-15	0.176646	11	1277	1426	998	1426	1230	473	9896	75167	ChIP K562 STAT1	K562	NA	STAT1	IFNg30	NA	wgEncodeAwgTfbsSydhK562Stat1Ifng30UniPk.narrowPeak	2203	1	1
NeuCtrl.specific.peaks	995	encode_tfbs	1.45e-15	0.103852	5	1278	1702	1228	1702	1400	366	9902	75274	ChIP K562 STAT2	K562	NA	STAT2	IFNa6h	NA	wgEncodeAwgTfbsSydhK562Stat2Ifna6hUniPk.narrowPeak	1923	1	1
NeuCtrl.specific.peaks	1195	sheffield_dnase	1.45e-15	0.103852	5	1278	1702	1228	1702	1400	366	9902	75274	Brain	NA	NA	NA	NA	NA	1055.bed	5748	1	1
NeuCtrl.specific.peaks	371	codex	1.45e-15	0.0706328	3	1278	1851	1381	1851	1500	323	9904	75317	K562 erythrocytic leukaemia cells (ATCC CCL-243) were grown according to standar	Embryonic Stem Cell	NA	EZH2	NA	GSE32509	GSM831028_EZH2.bed	3205	1	1
NeuCtrl.specific.peaks	2525	sheffield_dnase	9.64e-16	0.0871397	4	1281	1772	1292	1772	1450	349	9903	75291	Weak stem and endothelial	NA	NA	NA	NA	NA	410.bed	9166	1	1
NeuCtrl.specific.peaks	295	codex	9.16e-16	0.347453	41	1282	1004	617	1282	968	894	9866	74746	Kasumi-1 (AML FAB M2) with t(8;21) translocation and RUNX1/ETO siRNA derived fro	Acute Myeloid Leukemia	NA	CEBPA	NA	GSE60131	GSM1501163_CEBPA.bed	7279	1	1
NeuCtrl.specific.peaks	152	cistrome_epigenome	3.38e-16	0.447795	82	1283	840	398	1283	840	1384	9825	74256	cistrome_epigenome APL164 cells H3K9K14ac	APL164 cells	hematopoietic stem cell	H3K9K14ac	No treatment	NA	Human_APL164-cells_H3K9K14ac_No-treatment_Stunnenberg.bed	7517	1	1
NeuCtrl.specific.peaks	200	cistrome_epigenome	1.93e-16	0.61652	269	1284	581	172	1284	679	3276	9638	72364	cistrome_epigenome NB4 cells H3K9me3	NB4 cells	hematopoietic stem cell	H3K9me3	No treatment	NA	Human_NB4-cells_H3K9me3_No-treatment_Stunnenberg.bed	107924	1	1
NeuCtrl.specific.peaks	991	encode_tfbs	1.45e-16	0.0984452	5	1285	1723	1228	1723	1410	386	9902	75254	ChIP K562 STAT1	K562	NA	STAT1	IFNa6h	NA	wgEncodeAwgTfbsSydhK562Stat1Ifna6hUniPk.narrowPeak	1476	1	1
NeuCtrl.specific.peaks	969	encode_tfbs	9.64e-17	0.207901	16	1286	1280	900	1286	1160	584	9891	75056	ChIP K562 NF-E2	K562	NA	NF-E2	None	NA	wgEncodeAwgTfbsSydhK562Nfe2UniPk.narrowPeak	2637	1	1
NeuCtrl.specific.peaks	862	encode_tfbs	9.64e-17	0.135339	8	1286	1589	1093	1589	1320	449	9899	75191	ChIP HeLa-S3 RPC155	HeLa-S3	NA	RPC155	None	NA	wgEncodeAwgTfbsSydhHelas3Rpc155UniPk.narrowPeak	2668	1	1
NeuCtrl.specific.peaks	988	encode_tfbs	9.64e-17	0.123673	7	1286	1641	1137	1641	1350	430	9900	75210	ChIP K562 SIRT6	K562	NA	SIRT6	None	NA	wgEncodeAwgTfbsSydhK562Sirt6UniPk.narrowPeak	2305	1	1
NeuCtrl.specific.peaks	956	encode_tfbs	9.64e-17	0.110383	6	1286	1683	1181	1683	1380	413	9901	75227	ChIP K562 Ini1	K562	NA	Ini1	None	NA	wgEncodeAwgTfbsSydhK562Ini1IggmusUniPk.narrowPeak	1942	1	1
NeuCtrl.specific.peaks	528	encode_tfbs	9.64e-17	0.0969306	5	1286	1732	1228	1732	1420	392	9902	75248	ChIP ECC-1 ERalpha_a	ECC-1	NA	ERalpha_a	BPA_100nM	NA	wgEncodeAwgTfbsHaibEcc1EraaV0416102Bpa1hUniPk.narrowPeak	4260	1	1
NeuCtrl.specific.peaks	3009	ucsc_features	0	0.804532	5818	1291	374	8	1291	558	48319	4089	27321	UCSC Repeat Masker	NA	NA	NA	NA	NA	rmsk.bed	5298130	1	1
NeuCtrl.specific.peaks	417	encode_segmentation	0	0.7745	1401	1291	395	14	1291	567	13265	8506	62375	Transcribed Segments	GM12878	NA	NA	NA	ENCODE segmentation	Gm12878_T.bed	621374	1	1
NeuCtrl.specific.peaks	431	encode_segmentation	0	0.729147	2703	1291	441	12	1291	581	25699	7204	49941	Transcribed Segments	HeLa-S3	NA	NA	NA	ENCODE segmentation	Helas3_T.bed	1472755	1	1
NeuCtrl.specific.peaks	438	encode_segmentation	0	0.729235	1120	1291	440	15	1291	582	11254	8787	64386	Transcribed Segments	Hepg2	NA	NA	NA	ENCODE segmentation	Hepg2_T.bed	222291	1	1
NeuCtrl.specific.peaks	424	encode_segmentation	0	0.718338	804	1291	455	19	1291	588	8282	9103	67358	Transcribed Segments	H1hesc	NA	NA	NA	ENCODE segmentation	H1hesc_T.bed	324955	1	1
NeuCtrl.specific.peaks	3010	ucsc_features	0	0.635041	714	1291	573	20	1291	628	8243	9193	67397	UCSC Simple repeats	NA	NA	NA	NA	NA	simpleRepeat.bed	962714	1	1
NeuCtrl.specific.peaks	433	encode_segmentation	0	0.59498	313	1291	605	143	1291	680	3932	9594	71708	Weak Enhancer Segments	HeLa-S3	NA	NA	NA	ENCODE segmentation	Helas3_WE.bed	62184	1	1
NeuCtrl.specific.peaks	1012	encode_tfbs	0	0.505703	668	1291	738	22	1291	684	9462	9239	66178	ChIP MCF10A-Er-Src c-Fos	MCF10A-Er-Src	NA	c-Fos	4OHTAM_1uM_4hr	NA	wgEncodeAwgTfbsSydhMcf10aesCfosTam14hHvdUniPk.narrowPeak	86323	1	1
NeuCtrl.specific.peaks	1011	encode_tfbs	0	0.495416	710	1291	746	21	1291	686	10198	9197	65442	ChIP MCF10A-Er-Src c-Fos	MCF10A-Er-Src	NA	c-Fos	4OHTAM_1uM_12hr	NA	wgEncodeAwgTfbsSydhMcf10aesCfosTam112hHvdUniPk.narrowPeak	92358	1	1
NeuCtrl.specific.peaks	1013	encode_tfbs	0	0.477875	616	1291	768	25	1291	695	9216	9291	66424	ChIP MCF10A-Er-Src c-Fos	MCF10A-Er-Src	NA	c-Fos	4OHTAM_1uM_36hr	NA	wgEncodeAwgTfbsSydhMcf10aesCfosTamHvdUniPk.narrowPeak	70462	1	1
NeuCtrl.specific.peaks	177	cistrome_epigenome	0	0.578667	235	1291	638	186	1291	705	3048	9672	72592	cistrome_epigenome MCF-7 H3K27me3	MCF-7	breast	H3K27me3	E2(3hr)	NA	Human_MCF-7_H3K27me3_E2-3hr_Liu.bed	49075	1	1
NeuCtrl.specific.peaks	1010	encode_tfbs	0	0.466803	572	1291	813	29	1291	711	8777	9335	66863	ChIP MCF10A-Er-Src c-Fos	MCF10A-Er-Src	NA	c-Fos	EtOH_0.01pct	NA	wgEncodeAwgTfbsSydhMcf10aesCfosEtoh01HvdUniPk.narrowPeak	67918	1	1
NeuCtrl.specific.peaks	892	encode_tfbs	0	0.558741	213	1291	654	203	1291	716	2862	9694	72778	ChIP HepG2 MafK_(ab50322)	HepG2	NA	MafK_(ab50322)	None	NA	wgEncodeAwgTfbsSydhHepg2Mafkab50322IggrabUniPk.narrowPeak	61944	1	1
NeuCtrl.specific.peaks	856	encode_tfbs	0	0.516863	206	1291	701	207	1291	733	2985	9701	72655	ChIP HeLa-S3 p300_(SC-584)	HeLa-S3	NA	p300_(SC-584)	None	NA	wgEncodeAwgTfbsSydhHelas3P300sc584sc584IggrabUniPk.narrowPeak	25854	1	1
NeuCtrl.specific.peaks	918	encode_tfbs	0	0.484364	226	1291	762	194	1291	749	3478	9681	72162	ChIP IMR90 MafK_(ab50322)	IMR90	NA	MafK_(ab50322)	None	NA	wgEncodeAwgTfbsSydhImr90MafkIggrabUniPk.narrowPeak	40788	1	1
NeuCtrl.specific.peaks	1020	encode_tfbs	0	0.434619	345	1291	854	108	1291	751	5798	9562	69842	ChIP MCF10A-Er-Src STAT3	MCF10A-Er-Src	NA	STAT3	EtOH_0.01pct_4hr	NA	wgEncodeAwgTfbsSydhMcf10aesStat3Etoh01bUniPk.narrowPeak	45110	1	1
NeuCtrl.specific.peaks	426	encode_segmentation	0	0.414459	371	1291	889	78	1291	753	6491	9536	69149	Weak Enhancer Segments	H1hesc	NA	NA	NA	ENCODE segmentation	H1hesc_WE.bed	123430	1	1
NeuCtrl.specific.peaks	419	encode_segmentation	0	0.495876	167	1291	745	238	1291	758	2528	9740	73112	Weak Enhancer Segments	GM12878	NA	NA	NA	ENCODE segmentation	Gm12878_WE.bed	48813	1	1
NeuCtrl.specific.peaks	911	encode_tfbs	0	0.41137	357	1291	897	93	1291	760	6301	9550	69339	ChIP HUVEC c-Fos	HUVEC	NA	c-Fos	None	NA	wgEncodeAwgTfbsSydhHuvecCfosUcdUniPk.narrowPeak	46726	1	1
NeuCtrl.specific.peaks	1021	encode_tfbs	0	0.429285	320	1291	862	136	1291	763	5457	9587	70183	ChIP MCF10A-Er-Src STAT3	MCF10A-Er-Src	NA	STAT3	EtOH_0.01pct_12hr	NA	wgEncodeAwgTfbsSydhMcf10aesStat3Etoh01cUniPk.narrowPeak	41355	1	1
NeuCtrl.specific.peaks	161	cistrome_epigenome	0	0.375748	405	1291	949	57	1291	766	7706	9502	67934	cistrome_epigenome LnCaP H3K4me1	LnCaP	prostate	H3K4me1	regular medium	NA	Human_LnCaP_H3K4me1_regular-medium_Chinnaiyan.bed	69585	1	1
NeuCtrl.specific.peaks	3004	ucsc_features	0	0.35046	4997	1291	998	9	1291	766	56265	4910	19375	UCSC LaminBq	NA	NA	NA	NA	NA	laminB1.bed	2859884	1	1
NeuCtrl.specific.peaks	836	encode_tfbs	0	0.470567	206	1291	810	207	1291	769	3266	9701	72374	ChIP HeLa-S3 c-Jun	HeLa-S3	NA	c-Jun	None	NA	wgEncodeAwgTfbsSydhHelas3CjunIggrabUniPk.narrowPeak	21903	1	1
NeuCtrl.specific.peaks	891	encode_tfbs	0	0.490881	150	1291	754	263	1291	769	2297	9757	73343	ChIP HepG2 MafF_(M8194)	HepG2	NA	MafF_(M8194)	None	NA	wgEncodeAwgTfbsSydhHepg2Maffm8194IggrabUniPk.narrowPeak	37637	1	1
NeuCtrl.specific.peaks	1022	encode_tfbs	0	0.424801	306	1291	867	150	1291	769	5279	9601	70361	ChIP MCF10A-Er-Src STAT3	MCF10A-Er-Src	NA	STAT3	4OHTAM_1uM_12hr	NA	wgEncodeAwgTfbsSydhMcf10aesStat3Tam112hHvdUniPk.narrowPeak	39908	1	1
NeuCtrl.specific.peaks	1023	encode_tfbs	0	0.38839	352	1291	924	100	1291	772	6553	9555	69087	ChIP MCF10A-Er-Src STAT3	MCF10A-Er-Src	NA	STAT3	4OHTAM_1uM_36hr	NA	wgEncodeAwgTfbsSydhMcf10aesStat3TamUniPk.narrowPeak	44494	1	1
NeuCtrl.specific.peaks	212	cistrome_epigenome	0	0.374079	364	1291	951	84	1291	775	6999	9543	68641	cistrome_epigenome VCaP H3K4me1	VCaP	prostate	H3K4me1	regular medium	NA	Human_VCaP_H3K4me1_regular-medium_Chinnaiyan.bed	63143	1	1
NeuCtrl.specific.peaks	181	cistrome_epigenome	0	0.493414	132	1291	748	290	1291	776	2015	9775	73625	cistrome_epigenome MCF-7 H3K4me2	MCF-7	breast	H3K4me2	E2(6hr)	NA	Human_MCF-7_H3K4me2_E2-6hr_Barton.bed	54266	1	1
NeuCtrl.specific.peaks	63	cistrome_cistrome	0	0.486934	117	1291	759	319	1291	790	1812	9790	73828	cistrome_cistrome MCF-7 FoxA1	MCF-7	breast	FoxA1	E2(45min)	NA	Human_MCF-7_FoxA1_E2-45min_Brown.bed	16082	1	1
NeuCtrl.specific.peaks	1144	sheffield_dnase	0	0.478359	114	1291	767	326	1291	795	1797	9793	73843	Stem cell specific (weak)	NA	NA	NA	NA	NA	10.bed	63200	1	1
NeuCtrl.specific.peaks	912	encode_tfbs	0	0.406415	223	1291	901	195	1291	796	4056	9684	71584	ChIP HUVEC c-Jun	HUVEC	NA	c-Jun	None	NA	wgEncodeAwgTfbsSydhHuvecCjunUniPk.narrowPeak	29524	1	1
NeuCtrl.specific.peaks	536	encode_tfbs	0	0.419526	196	1291	884	216	1291	797	3472	9711	72168	ChIP GM12878 BATF	GM12878	NA	BATF	None	NA	wgEncodeAwgTfbsHaibGm12878BatfPcr1xUniPk.narrowPeak	32427	1	1
NeuCtrl.specific.peaks	916	encode_tfbs	0	0.349917	348	1291	999	105	1291	798	7128	9559	68512	ChIP IMR90 CEBPB	IMR90	NA	CEBPB	None	NA	wgEncodeAwgTfbsSydhImr90CebpbIggrabUniPk.narrowPeak	70445	1	1
NeuCtrl.specific.peaks	427	encode_segmentation	0	0.313761	497	1291	1082	35	1291	803	10898	9410	64742	CTCF Segments	HeLa-S3	NA	NA	NA	ENCODE segmentation	Helas3_CTCF.bed	78385	1	1
NeuCtrl.specific.peaks	434	encode_segmentation	0	0.313676	472	1291	1083	39	1291	804	10404	9435	65236	CTCF Segments	Hepg2	NA	NA	NA	ENCODE segmentation	Hepg2_CTCF.bed	72023	1	1
NeuCtrl.specific.peaks	848	encode_tfbs	0	0.368958	280	1291	958	163	1291	804	5527	9627	70113	ChIP HeLa-S3 JunD	HeLa-S3	NA	JunD	None	NA	wgEncodeAwgTfbsSydhHelas3JundIggrabUniPk.narrowPeak	31633	1	1
NeuCtrl.specific.peaks	145	cistrome_cistrome	0	0.407666	182	1291	900	227	1291	806	3320	9725	72320	cistrome_cistrome metastatic prostate cancer tissue ERG	metastatic prostate cancer tissue	prostate	ERG	No treatment	NA	Human_metastatic-prostate-cancer-tissue_ERG_No-treatment_Chinnaiyan.bed	18059	1	1
NeuCtrl.specific.peaks	182	cistrome_epigenome	0	0.475461	116	1291	805	322	1291	806	1839	9791	73801	cistrome_epigenome MCF-7 H3K4me2	MCF-7	breast	H3K4me2	EtOH(6hr)	NA	Human_MCF-7_H3K4me2_EtOH-6hr_Barton.bed	36821	1	1
NeuCtrl.specific.peaks	441	encode_segmentation	0	0.311951	443	1291	1087	44	1291	807	9869	9464	65771	CTCF Segments	Huvec	NA	NA	NA	ENCODE segmentation	Huvec_CTCF.bed	56516	1	1
NeuCtrl.specific.peaks	420	encode_segmentation	0	0.298813	506	1291	1108	34	1291	811	11545	9401	64095	CTCF Segments	H1hesc	NA	NA	NA	ENCODE segmentation	H1hesc_CTCF.bed	96433	1	1
NeuCtrl.specific.peaks	718	encode_tfbs	0	0.347393	317	1291	1005	140	1291	812	6572	9590	69068	ChIP SK-N-SH_RA p300	SK-N-SH_RA	NA	p300	None	NA	wgEncodeAwgTfbsHaibSknshraP300V0416102UniPk.narrowPeak	46485	1	1
NeuCtrl.specific.peaks	507	encode_tfbs	0	0.364945	230	1291	962	190	1291	814	4625	9677	71015	ChIP A549 FOSL2	A549	NA	FOSL2	EtOH_0.02pct	NA	wgEncodeAwgTfbsHaibA549Fosl2V0422111Etoh02UniPk.narrowPeak	28756	1	1
NeuCtrl.specific.peaks	893	encode_tfbs	0	0.434102	131	1291	856	295	1291	814	2265	9776	73375	ChIP HepG2 MafK_(SC-477)	HepG2	NA	MafK_(SC-477)	None	NA	wgEncodeAwgTfbsSydhHepg2Mafksc477IggrabUniPk.narrowPeak	37628	1	1
NeuCtrl.specific.peaks	413	encode_segmentation	0	0.296384	462	1291	1113	40	1291	815	10715	9445	64925	CTCF Segments	GM12878	NA	NA	NA	ENCODE segmentation	Gm12878_CTCF.bed	59190	1	1
NeuCtrl.specific.peaks	448	encode_segmentation	0	0.297796	450	1291	1110	43	1291	815	10421	9457	65219	CTCF Segments	K562	NA	NA	NA	ENCODE segmentation	K562_CTCF.bed	70842	1	1
NeuCtrl.specific.peaks	511	encode_tfbs	0	0.429962	130	1291	860	297	1291	816	2269	9777	73371	ChIP A549 GR	A549	NA	GR	DEX_50nM	NA	wgEncodeAwgTfbsHaibA549GrPcr1xDex50nmUniPk.narrowPeak	23324	1	1
NeuCtrl.specific.peaks	913	encode_tfbs	0	0.401285	156	1291	915	254	1291	820	2900	9751	72740	ChIP HUVEC GATA-2	HUVEC	NA	GATA-2	None	NA	wgEncodeAwgTfbsSydhHuvecGata2UcdUniPk.narrowPeak	27454	1	1
NeuCtrl.specific.peaks	163	cistrome_epigenome	0	0.2742	863	1291	1157	17	1291	822	19528	9044	56112	cistrome_epigenome LnCaP H3K4me2	LnCaP	prostate	H3K4me2	DHT(4hr)	NA	Human_LnCaP_H3K4me2_DHT-4hr_Brown.bed	114149	1	1
NeuCtrl.specific.peaks	866	encode_tfbs	0	0.419192	124	1291	886	308	1291	828	2220	9783	73420	ChIP HeLa-S3 STAT3	HeLa-S3	NA	STAT3	None	NA	wgEncodeAwgTfbsSydhHelas3Stat3IggrabUniPk.narrowPeak	13834	1	1
NeuCtrl.specific.peaks	165	cistrome_epigenome	0	0.262053	814	1291	1186	18	1291	832	19261	9093	56379	cistrome_epigenome LnCaP H3K4me2	LnCaP	prostate	H3K4me2	vehicle	NA	Human_LnCaP_H3K4me2_vehicle_Brown.bed	109826	1	1
NeuCtrl.specific.peaks	36	cistrome_cistrome	0	0.36353	160	1291	963	250	1291	835	3268	9747	72372	cistrome_cistrome LnCaP FoxA1	LnCaP	prostate	FoxA1	regular medium	NA	Human_LnCaP_FoxA1_regular-medium_Chinnaiyan.bed	51551	1	1
NeuCtrl.specific.peaks	454	encode_segmentation	0	0.393104	112	1291	918	333	1291	847	2138	9795	73502	Weak Enhancer Segments	K562	NA	NA	NA	ENCODE segmentation	K562_WE.bed	38829	1	1
NeuCtrl.specific.peaks	442	encode_segmentation	0	0.284528	339	1291	1139	115	1291	848	8376	9568	67264	Enhancers Segments	Huvec	NA	NA	NA	ENCODE segmentation	Huvec_E.bed	53526	1	1
NeuCtrl.specific.peaks	1019	encode_tfbs	0	0.385693	113	1291	928	329	1291	849	2197	9794	73443	ChIP MCF10A-Er-Src STAT3	MCF10A-Er-Src	NA	STAT3	EtOH_0.01pct	NA	wgEncodeAwgTfbsSydhMcf10aesStat3Etoh01UniPk.narrowPeak	12334	1	1
NeuCtrl.specific.peaks	428	encode_segmentation	0	0.324605	207	1291	1063	206	1291	853	4666	9700	70974	Enhancers Segments	HeLa-S3	NA	NA	NA	ENCODE segmentation	Helas3_E.bed	41844	1	1
NeuCtrl.specific.peaks	155	cistrome_epigenome	0	0.219702	646	1291	1255	23	1291	856	18227	9261	57413	cistrome_epigenome Caco-2(differentiated) H3K4me2	Caco-2(differentiated)	intestine	H3K4me2	No treatment	NA	Human_Caco-2-differentiated_H3K4me2_No-treatment_Shivdasani.bed	125160	1	1
NeuCtrl.specific.peaks	162	cistrome_epigenome	0	0.21889	635	1291	1258	24	1291	858	18025	9272	57615	cistrome_epigenome LnCaP H3K4me2	LnCaP	prostate	H3K4me2	DHT(16hr)	NA	Human_LnCaP_H3K4me2_DHT-16hr_Brown.bed	102032	1	1
NeuCtrl.specific.peaks	537	encode_tfbs	0	0.383919	104	1291	931	352	1291	858	2034	9803	73606	ChIP GM12878 BCL11A	GM12878	NA	BCL11A	None	NA	wgEncodeAwgTfbsHaibGm12878Bcl11aPcr1xUniPk.narrowPeak	17876	1	1
NeuCtrl.specific.peaks	890	encode_tfbs	0	0.331244	182	1291	1059	227	1291	859	4045	9725	71595	ChIP HepG2 JunD	HepG2	NA	JunD	None	NA	wgEncodeAwgTfbsSydhHepg2JundIggrabUniPk.narrowPeak	32275	1	1
NeuCtrl.specific.peaks	860	encode_tfbs	0	0.228669	408	1291	1235	55	1291	860	11961	9499	63679	ChIP HeLa-S3 Rad21	HeLa-S3	NA	Rad21	None	NA	wgEncodeAwgTfbsSydhHelas3Rad21IggrabUniPk.narrowPeak	43420	1	1
NeuCtrl.specific.peaks	719	encode_tfbs	0	0.213645	492	1291	1267	37	1291	865	14865	9415	60775	ChIP SK-N-SH_RA Rad21	SK-N-SH_RA	NA	Rad21	None	NA	wgEncodeAwgTfbsHaibSknshraRad21V0416102UniPk.narrowPeak	62275	1	1
NeuCtrl.specific.peaks	149	cistrome_epigenome	0	0.309434	189	1291	1088	219	1291	866	4473	9718	71167	cistrome_epigenome APL164 cells H3K27me3	APL164 cells	hematopoietic stem cell	H3K27me3	ATRA(48hr)	NA	Human_APL164-cells_H3K27me3_ATRA-48hr_Stunnenberg.bed	39984	1	1
NeuCtrl.specific.peaks	282	codex	0	0.391216	83	1291	922	393	1291	869	1599	9824	74041	codex Endometrial Stromal Cell NR2F2	Endometrial Stromal Cell	NA	NR2F2	NA	GSE52008	GSM1257396_NR2F2.bed	19929	1	1
NeuCtrl.specific.peaks	732	encode_tfbs	0	0.312636	175	1291	1086	233	1291	870	4114	9732	71526	ChIP A549 CEBPB	A549	NA	CEBPB	None	NA	wgEncodeAwgTfbsSydhA549CebpbIggrabUniPk.narrowPeak	38845	1	1
NeuCtrl.specific.peaks	82	cistrome_cistrome	0	0.203577	571	1291	1292	30	1292	871	17474	9336	58166	cistrome_cistrome MCF-7 RAD21	MCF-7	breast	RAD21	mock	NA	Human_MCF-7_RAD21_mock_Odom.bed	96884	1	1
NeuCtrl.specific.peaks	1134	encode_tfbs	0	0.208774	410	1291	1278	53	1291	874	12961	9497	62679	ChIP MCF-7 CTCF	MCF-7	NA	CTCF	None	NA	wgEncodeAwgTfbsUwMcf7CtcfUniPk.narrowPeak	58994	1	1
NeuCtrl.specific.peaks	345	codex	0	0.349551	111	1291	1001	337	1291	876	2375	9796	73265	Macrophages were derived from peripheral blood monocytes by incubation with huma	Macrophage	NA	SPI1	NA	GSE31621	GSM785501_PU1.bed	26490	1	1
NeuCtrl.specific.peaks	833	encode_tfbs	0	0.246796	321	1291	1206	134	1291	877	9037	9586	66603	ChIP HeLa-S3 CEBPB	HeLa-S3	NA	CEBPB	None	NA	wgEncodeAwgTfbsSydhHelas3CebpbIggrabUniPk.narrowPeak	61004	1	1
NeuCtrl.specific.peaks	883	encode_tfbs	0	0.385857	77	1291	927	412	1291	877	1505	9830	74135	ChIP HepG2 c-Jun	HepG2	NA	c-Jun	None	NA	wgEncodeAwgTfbsSydhHepg2CjunIggrabUniPk.narrowPeak	12672	1	1
NeuCtrl.specific.peaks	346	codex	0	0.306357	156	1291	1093	254	1291	879	3754	9751	71886	Macrophages were derived from peripheral blood monocytes by incubation with huma	Macrophage	NA	CEBPB	NA	GSE31621	GSM785502_CEBPbeta.bed	35161	1	1
NeuCtrl.specific.peaks	1066	encode_tfbs	0	0.203772	408	1291	1291	55	1291	879	13168	9499	62472	ChIP HeLa-S3 CTCF	HeLa-S3	NA	CTCF	None	NA	wgEncodeAwgTfbsUtaHelas3CtcfUniPk.narrowPeak	58806	1	1
NeuCtrl.specific.peaks	499	encode_tfbs	0	0.201899	415	1291	1298	50	1298	880	13464	9492	62176	ChIP Osteobl CTCF	Osteobl	NA	CTCF	None	NA	wgEncodeAwgTfbsBroadOsteoblCtcfUniPk.narrowPeak	56264	1	1
NeuCtrl.specific.peaks	810	encode_tfbs	0	0.20756	387	1291	1281	68	1291	880	12388	9520	63252	ChIP H1-hESC Rad21	H1-hESC	NA	Rad21	None	NA	wgEncodeAwgTfbsSydhH1hescRad21IggrabUniPk.narrowPeak	55674	1	1
NeuCtrl.specific.peaks	963	encode_tfbs	0	0.344382	113	1291	1024	329	1291	881	2452	9794	73188	ChIP K562 MafF_(M8194)	K562	NA	MafF_(M8194)	None	NA	wgEncodeAwgTfbsSydhK562MaffIggrabUniPk.narrowPeak	25074	1	1
NeuCtrl.specific.peaks	1072	encode_tfbs	0	0.209012	372	1291	1277	76	1291	881	11898	9535	63742	ChIP HUVEC CTCF	HUVEC	NA	CTCF	None	NA	wgEncodeAwgTfbsUtaHuvecCtcfUniPk.narrowPeak	44033	1	1
NeuCtrl.specific.peaks	1126	encode_tfbs	0	0.201212	412	1291	1301	52	1301	881	13418	9495	62222	ChIP HMF CTCF	HMF	NA	CTCF	None	NA	wgEncodeAwgTfbsUwHmfCtcfUniPk.narrowPeak	54171	1	1
NeuCtrl.specific.peaks	1139	encode_tfbs	0	0.200741	429	1291	1306	45	1306	881	13917	9478	61723	ChIP RPTEC CTCF	RPTEC	NA	CTCF	None	NA	wgEncodeAwgTfbsUwRptecCtcfUniPk.narrowPeak	58785	1	1
NeuCtrl.specific.peaks	156	cistrome_epigenome	0	0.194851	596	1291	1331	26	1331	883	18703	9311	56937	cistrome_epigenome Caco-2(proliferating) H3K4me2	Caco-2(proliferating)	intestine	H3K4me2	No treatment	NA	Human_Caco-2-proliferating_H3K4me2_No-treatment_Shivdasani.bed	105110	1	1
NeuCtrl.specific.peaks	317	codex	0	0.299631	156	1291	1105	254	1291	883	3834	9751	71806	Adult chronic myeloid leukaemia (at blast crisis) cell line carrying t(9;22) tra	Leukaemia cell	NA	FOSB	NA	GSE24779	GSM610337_FOSB.bed	23883	1	1
NeuCtrl.specific.peaks	20	cistrome_cistrome	0	0.265505	233	1291	1176	188	1291	885	6291	9674	69349	cistrome_cistrome HepG2 liver cells CEBPa	HepG2 liver cells	liver	CEBPa	No treatment	NA	Human_HepG2-liver-cells_CEBPa_No-treatment_Odom.bed	119109	1	1
NeuCtrl.specific.peaks	66	cistrome_cistrome	0	0.341993	109	1291	1027	340	1291	886	2383	9798	73257	cistrome_cistrome MCF-7 FoxA1	MCF-7	breast	FoxA1	No treatment	NA	Human_MCF-7_FoxA1_No-treatment_White.bed	14374	1	1
NeuCtrl.specific.peaks	201	cistrome_epigenome	0	0.284504	181	1291	1140	229	1291	887	4644	9726	70996	cistrome_epigenome T47D H3K4me1	T47D	breast	H3K4me1	DMSO(45min-3hr)	NA	Human_T47D_H3K4me1_DMSO-45min-3hr_Liu.bed	44002	1	1
NeuCtrl.specific.peaks	464	encode_tfbs	0	0.202252	373	1291	1297	75	1297	888	12260	9534	63380	ChIP HeLa-S3 CTCF	HeLa-S3	NA	CTCF	None	NA	wgEncodeAwgTfbsBroadHelas3CtcfUniPk.narrowPeak	52783	1	1
NeuCtrl.specific.peaks	471	encode_tfbs	0	0.198239	396	1291	1312	61	1312	888	13129	9511	62511	ChIP HSMM CTCF	HSMM	NA	CTCF	None	NA	wgEncodeAwgTfbsBroadHsmmCtcfUniPk.narrowPeak	50924	1	1
NeuCtrl.specific.peaks	202	cistrome_epigenome	0	0.306174	138	1291	1094	282	1291	889	3336	9769	72304	cistrome_epigenome T47D H3K4me1	T47D	breast	H3K4me1	E2(45min-3hr)	NA	Human_T47D_H3K4me1_E2-45min-3hr_Liu.bed	35778	1	1
NeuCtrl.specific.peaks	604	encode_tfbs	0	0.195048	422	1291	1330	48	1330	890	14049	9485	61591	ChIP H1-hESC Rad21	H1-hESC	NA	Rad21	None	NA	wgEncodeAwgTfbsHaibH1hescRad21V0416102UniPk.narrowPeak	75680	1	1
NeuCtrl.specific.peaks	48	cistrome_cistrome	0	0.355516	82	1291	985	398	1291	891	1735	9825	73905	cistrome_cistrome MCF-7 ESR1	MCF-7	breast	ESR1	E2(45min)	NA	Human_MCF-7_ESR1_E2-45min_Liu.bed	20474	1	1
NeuCtrl.specific.peaks	316	codex	0	0.345471	98	1291	1022	359	1291	891	2126	9809	73514	Adult chronic myeloid leukaemia (at blast crisis) cell line carrying t(9;22) tra	Leukaemia cell	NA	FOS	NA	GSE24779	GSM610336_FOS.bed	11110	1	1
NeuCtrl.specific.peaks	178	cistrome_epigenome	0	0.220567	321	1291	1252	134	1291	892	9970	9586	65670	cistrome_epigenome MCF-7 H3K4me1	MCF-7	breast	H3K4me1	DMSO(3hr)	NA	Human_MCF-7_H3K4me1_DMSO-3hr_Liu.bed	127623	1	1
NeuCtrl.specific.peaks	881	encode_tfbs	0	0.287984	158	1291	1132	253	1291	892	4030	9749	71610	ChIP HepG2 CEBPB	HepG2	NA	CEBPB	None	NA	wgEncodeAwgTfbsSydhHepg2CebpbIggrabUniPk.narrowPeak	56629	1	1
NeuCtrl.specific.peaks	49	cistrome_cistrome	0	0.276012	170	1291	1154	235	1291	893	4500	9737	71140	cistrome_cistrome MCF-7 ESR1	MCF-7	breast	ESR1	E2(45min)	NA	Human_MCF-7_ESR1_E2-45min_Odom.bed	75236	1	1
NeuCtrl.specific.peaks	473	encode_tfbs	0	0.196717	386	1291	1319	69	1319	893	12925	9521	62715	ChIP HSMMtube CTCF	HSMMtube	NA	CTCF	None	NA	wgEncodeAwgTfbsBroadHsmmtCtcfUniPk.narrowPeak	47949	1	1
NeuCtrl.specific.peaks	1099	encode_tfbs	0	0.193364	390	1291	1338	66	1338	898	13227	9517	62413	ChIP BE2_C CTCF	BE2_C	NA	CTCF	None	NA	wgEncodeAwgTfbsUwBe2cCtcfUniPk.narrowPeak	54655	1	1
NeuCtrl.specific.peaks	120	cistrome_cistrome	0	0.346208	86	1291	1020	387	1291	899	1866	9821	73774	cistrome_cistrome U2OS cells ESR2	U2OS cells	osteosarcoma	ESR2	E2(18hr)	NA	Human_U2OS-cells_ESR2_E2-18hr_Leitman.bed	26752	1	1
NeuCtrl.specific.peaks	414	encode_segmentation	0	0.259905	194	1291	1189	217	1291	899	5398	9713	70242	Enhancers Segments	GM12878	NA	NA	NA	ENCODE segmentation	Gm12878_E.bed	51760	1	1
NeuCtrl.specific.peaks	1130	encode_tfbs	0	0.191091	400	1291	1346	59	1346	899	13649	9507	61991	ChIP HRPEpiC CTCF	HRPEpiC	NA	CTCF	None	NA	wgEncodeAwgTfbsUwHrpeCtcfUniPk.narrowPeak	53134	1	1
NeuCtrl.specific.peaks	460	encode_tfbs	0	0.192213	389	1291	1341	67	1341	900	13263	9518	62377	ChIP H1-hESC CTCF	H1-hESC	NA	CTCF	None	NA	wgEncodeAwgTfbsBroadH1hescCtcfUniPk.narrowPeak	66551	1	1
NeuCtrl.specific.peaks	648	encode_tfbs	0	0.195329	365	1291	1328	82	1328	900	12387	9542	63253	ChIP HepG2 Rad21	HepG2	NA	Rad21	None	NA	wgEncodeAwgTfbsHaibHepg2Rad21V0416101UniPk.narrowPeak	54315	1	1
NeuCtrl.specific.peaks	834	encode_tfbs	0	0.33756	90	1291	1033	375	1291	900	2000	9817	73640	ChIP HeLa-S3 c-Fos	HeLa-S3	NA	c-Fos	None	NA	wgEncodeAwgTfbsSydhHelas3CfosUniPk.narrowPeak	9325	1	1
NeuCtrl.specific.peaks	1116	encode_tfbs	0	0.188105	426	1291	1364	46	1364	900	14584	9481	61056	ChIP HCPEpiC CTCF	HCPEpiC	NA	CTCF	None	NA	wgEncodeAwgTfbsUwHcpeCtcfUniPk.narrowPeak	61062	1	1
NeuCtrl.specific.peaks	1040	encode_tfbs	0	0.279321	150	1291	1149	263	1291	901	3946	9757	71694	ChIP SH-SY5Y GATA-2	SH-SY5Y	NA	GATA-2	None	NA	wgEncodeAwgTfbsSydhShsy5yGata2UcdUniPk.narrowPeak	35620	1	1
NeuCtrl.specific.peaks	765	encode_tfbs	0	0.207336	323	1291	1283	131	1291	902	10576	9584	65064	ChIP GM12878 Rad21	GM12878	NA	Rad21	None	NA	wgEncodeAwgTfbsSydhGm12878Rad21IggrabUniPk.narrowPeak	33085	1	1
NeuCtrl.specific.peaks	1117	encode_tfbs	0	0.196322	357	1291	1323	93	1323	902	12099	9550	63541	ChIP HCT-116 CTCF	HCT-116	NA	CTCF	None	NA	wgEncodeAwgTfbsUwHct116CtcfUniPk.narrowPeak	50294	1	1
NeuCtrl.specific.peaks	490	encode_tfbs	0	0.197126	352	1291	1318	100	1318	903	11910	9555	63730	ChIP NH-A CTCF	NH-A	NA	CTCF	None	NA	wgEncodeAwgTfbsBroadNhaCtcfUniPk.narrowPeak	38474	1	1
NeuCtrl.specific.peaks	1127	encode_tfbs	0	0.187664	409	1291	1365	54	1365	903	14117	9498	61523	ChIP HPAF CTCF	HPAF	NA	CTCF	None	NA	wgEncodeAwgTfbsUwHpafCtcfUniPk.narrowPeak	56686	1	1
NeuCtrl.specific.peaks	90	cistrome_cistrome	0	0.183133	581	1291	1392	28	1392	904	19199	9326	56441	cistrome_cistrome MCF-7 STAG1	MCF-7	breast	STAG1	mock	NA	Human_MCF-7_STAG1_mock_Odom.bed	105167	1	1
NeuCtrl.specific.peaks	79	cistrome_cistrome	0	0.182689	516	1291	1395	33	1395	906	17489	9391	58151	cistrome_cistrome MCF-7 RAD21	MCF-7	breast	RAD21	CTCF knock out	NA	Human_MCF-7_RAD21_CTCF-knock-out_Odom.bed	51667	1	1
NeuCtrl.specific.peaks	199	cistrome_epigenome	0	0.218313	276	1291	1259	168	1291	906	8777	9631	66863	cistrome_epigenome NB4 cells H3K9me3	NB4 cells	hematopoietic stem cell	H3K9me3	ATRA(24hr)	NA	Human_NB4-cells_H3K9me3_ATRA-24hr_Stunnenberg.bed	141588	1	1
NeuCtrl.specific.peaks	964	encode_tfbs	0	0.331527	93	1291	1058	368	1291	906	2102	9814	73538	ChIP K562 MafK_(ab50322)	K562	NA	MafK_(ab50322)	None	NA	wgEncodeAwgTfbsSydhK562Mafkab50322IggrabUniPk.narrowPeak	19317	1	1
NeuCtrl.specific.peaks	1015	encode_tfbs	0	0.249331	186	1291	1204	222	1291	906	5391	9721	70249	ChIP MCF10A-Er-Src c-Myc	MCF10A-Er-Src	NA	c-Myc	4OHTAM_1uM_4hr	NA	wgEncodeAwgTfbsSydhMcf10aesCmycTam14hHvdUniPk.narrowPeak	25703	1	1
NeuCtrl.specific.peaks	1118	encode_tfbs	0	0.189402	376	1291	1358	72	1358	907	13039	9531	62601	ChIP HEEpiC CTCF	HEEpiC	NA	CTCF	None	NA	wgEncodeAwgTfbsUwHeeCtcfUniPk.narrowPeak	46226	1	1
NeuCtrl.specific.peaks	62	cistrome_cistrome	0	0.353898	72	1291	993	439	1291	908	1533	9835	74107	cistrome_cistrome MCF-7 FoxA1	MCF-7	breast	FoxA1	E2(45min-3hr)	NA	Human_MCF-7_FoxA1_E2-45min-3hr_Liu.bed	16924	1	1
NeuCtrl.specific.peaks	492	encode_tfbs	0	0.188864	372	1291	1361	76	1361	909	12950	9535	62690	ChIP NHDF-Ad CTCF	NHDF-Ad	NA	CTCF	None	NA	wgEncodeAwgTfbsBroadNhdfadCtcfUniPk.narrowPeak	48995	1	1
NeuCtrl.specific.peaks	552	encode_tfbs	0	0.258047	162	1291	1190	245	1291	909	4578	9745	71062	ChIP GM12878 NFIC_(SC-81335)	GM12878	NA	NFIC_(SC-81335)	None	NA	wgEncodeAwgTfbsHaibGm12878Nficsc81335V0422111UniPk.narrowPeak	29060	1	1
NeuCtrl.specific.peaks	629	encode_tfbs	0	0.190343	368	1291	1355	80	1355	909	12747	9539	62893	ChIP HepG2 CTCF_(SC-5916)	HepG2	NA	CTCF_(SC-5916)	None	NA	wgEncodeAwgTfbsHaibHepg2Ctcfsc5916V0416101UniPk.narrowPeak	55778	1	1
NeuCtrl.specific.peaks	304	codex	0	0.355621	68	1291	984	455	1291	910	1442	9839	74198	codex T-Cell TAL1	T-Cell	NA	TAL1	NA	GSE59657	GSM1519646_TAL1.bed	18234	1	1
NeuCtrl.specific.peaks	449	encode_segmentation	0	0.25738	160	1291	1191	250	1291	911	4535	9747	71105	Enhancers Segments	K562	NA	NA	NA	ENCODE segmentation	K562_E.bed	44380	1	1
NeuCtrl.specific.peaks	1044	encode_tfbs	0	0.331978	82	1291	1043	398	1291	911	1855	9825	73785	ChIP K562 eGFP-FOS	K562	NA	eGFP-FOS	None	NA	wgEncodeAwgTfbsUchicagoK562EfosUniPk.narrowPeak	10256	1	1
NeuCtrl.specific.peaks	1081	encode_tfbs	0	0.187158	375	1291	1368	73	1368	911	13138	9532	62502	ChIP MCF-7 CTCF	MCF-7	NA	CTCF	estrogen	NA	wgEncodeAwgTfbsUtaMcf7CtcfEstroUniPk.narrowPeak	66592	1	1
NeuCtrl.specific.peaks	515	encode_tfbs	0	0.293992	114	1291	1119	326	1291	912	2881	9793	72759	ChIP A549 p300	A549	NA	p300	EtOH_0.02pct	NA	wgEncodeAwgTfbsHaibA549P300V0422111Etoh02UniPk.narrowPeak	18216	1	1
NeuCtrl.specific.peaks	905	encode_tfbs	0	0.209883	270	1291	1274	171	1291	912	8908	9637	66732	ChIP HepG2 SMC3_(ab9263)	HepG2	NA	SMC3_(ab9263)	None	NA	wgEncodeAwgTfbsSydhHepg2Smc3ab9263IggrabUniPk.narrowPeak	30797	1	1
NeuCtrl.specific.peaks	94	cistrome_cistrome	0	0.319961	87	1291	1065	383	1291	913	2038	9820	73602	cistrome_cistrome MCF-7 c-Fos	MCF-7	breast	c-Fos	E2(45min-3hr)	NA	Human_MCF-7_c-Fos_E2-45min-3hr_Liu.bed	9757	1	1
NeuCtrl.specific.peaks	1097	encode_tfbs	0	0.185682	379	1291	1378	71	1378	913	13345	9528	62295	ChIP AG10803 CTCF	AG10803	NA	CTCF	None	NA	wgEncodeAwgTfbsUwAg10803CtcfUniPk.narrowPeak	47656	1	1
NeuCtrl.specific.peaks	1125	encode_tfbs	0	0.182127	414	1291	1397	51	1397	913	14613	9493	61027	ChIP HMEC CTCF	HMEC	NA	CTCF	None	NA	wgEncodeAwgTfbsUwHmecCtcfUniPk.narrowPeak	55897	1	1
NeuCtrl.specific.peaks	494	encode_tfbs	0	0.187104	362	1291	1369	86	1369	915	12748	9545	62892	ChIP NHEK CTCF	NHEK	NA	CTCF	None	NA	wgEncodeAwgTfbsBroadNhekCtcfUniPk.narrowPeak	47113	1	1
NeuCtrl.specific.peaks	563	encode_tfbs	0	0.193932	337	1291	1335	119	1335	915	11624	9570	64016	ChIP GM12878 Rad21	GM12878	NA	Rad21	None	NA	wgEncodeAwgTfbsHaibGm12878Rad21V0416101UniPk.narrowPeak	40019	1	1
NeuCtrl.specific.peaks	467	encode_tfbs	0	0.193928	336	1291	1336	121	1336	916	11594	9571	64046	ChIP HepG2 CTCF	HepG2	NA	CTCF	None	NA	wgEncodeAwgTfbsBroadHepg2CtcfUniPk.narrowPeak	46448	1	1
NeuCtrl.specific.peaks	747	encode_tfbs	0	0.267771	137	1291	1172	284	1291	916	3764	9770	71876	ChIP GM12878 EBF1_(SC-137065)	GM12878	NA	EBF1_(SC-137065)	None	NA	wgEncodeAwgTfbsSydhGm12878Ebf1sc137065UniPk.narrowPeak	33410	1	1
NeuCtrl.specific.peaks	83	cistrome_cistrome	0	0.291616	112	1291	1127	333	1291	917	2854	9795	72786	cistrome_cistrome MCF-7 RARA	MCF-7	breast	RARA	AM580(1hr)	NA	Human_MCF-7_RARA_AM580-1hr_White.bed	14327	1	1
NeuCtrl.specific.peaks	745	encode_tfbs	0	0.181618	400	1291	1401	59	1401	917	14227	9507	61413	ChIP GM12878 CTCF_(SC-15914)	GM12878	NA	CTCF_(SC-15914)	None	NA	wgEncodeAwgTfbsSydhGm12878Ctcfsc15914c20UniPk.narrowPeak	55551	1	1
NeuCtrl.specific.peaks	469	encode_tfbs	0	0.191591	337	1291	1343	119	1343	918	11744	9570	63896	ChIP HMEC CTCF	HMEC	NA	CTCF	None	NA	wgEncodeAwgTfbsBroadHmecCtcfUniPk.narrowPeak	40048	1	1
NeuCtrl.specific.peaks	503	encode_tfbs	0	0.191911	336	1291	1342	121	1342	918	11697	9571	63943	ChIP A549 CTCF_(SC-5916)	A549	NA	CTCF_(SC-5916)	DEX_100nM	NA	wgEncodeAwgTfbsHaibA549Ctcfsc5916Pcr1xDex100nmUniPk.narrowPeak	40841	1	1
NeuCtrl.specific.peaks	1132	encode_tfbs	0	0.185928	362	1291	1376	86	1376	918	12815	9545	62825	ChIP HVMF CTCF	HVMF	NA	CTCF	None	NA	wgEncodeAwgTfbsUwHvmfCtcfUniPk.narrowPeak	46460	1	1
NeuCtrl.specific.peaks	1052	encode_tfbs	0	0.181226	395	1291	1403	63	1403	919	14101	9512	61539	ChIP Gliobla CTCF	Gliobla	NA	CTCF	None	NA	wgEncodeAwgTfbsUtaGlioblaCtcfUniPk.narrowPeak	62772	1	1
NeuCtrl.specific.peaks	1069	encode_tfbs	0	0.196462	311	1291	1321	147	1321	920	10711	9596	64929	ChIP HepG2 CTCF	HepG2	NA	CTCF	None	NA	wgEncodeAwgTfbsUtaHepg2CtcfUniPk.narrowPeak	40800	1	1
NeuCtrl.specific.peaks	21	cistrome_cistrome	0	0.177284	418	1291	1423	49	1423	921	15054	9489	60586	cistrome_cistrome HepG2 liver cells CTCF	HepG2 liver cells	liver	CTCF	No treatment	NA	Human_HepG2-liver-cells_CTCF_No-treatment_Odom.bed	73607	1	1
NeuCtrl.specific.peaks	1085	encode_tfbs	0	0.176707	425	1291	1425	47	1425	921	15304	9482	60336	ChIP MCF-7 CTCF	MCF-7	NA	CTCF	vehicle	NA	wgEncodeAwgTfbsUtaMcf7CtcfVehUniPk.narrowPeak	82176	1	1
NeuCtrl.specific.peaks	1113	encode_tfbs	0	0.179645	391	1291	1408	64	1408	921	14080	9516	61560	ChIP HBMEC CTCF	HBMEC	NA	CTCF	None	NA	wgEncodeAwgTfbsUwHbmecCtcfUniPk.narrowPeak	58376	1	1
NeuCtrl.specific.peaks	1128	encode_tfbs	0	0.183671	364	1291	1389	84	1389	921	13007	9543	62633	ChIP HPF CTCF	HPF	NA	CTCF	None	NA	wgEncodeAwgTfbsUwHpfCtcfUniPk.narrowPeak	46150	1	1
NeuCtrl.specific.peaks	85	cistrome_cistrome	0	0.246318	148	1291	1208	266	1291	922	4387	9759	71253	cistrome_cistrome MCF-7 SRC-3	MCF-7	breast	SRC-3	E2(1hr)	NA	Human_MCF-7_SRC-3_E2-1hr_OMalley.bed	33800	1	1
NeuCtrl.specific.peaks	205	cistrome_epigenome	0	0.17835	396	1291	1413	61	1413	922	14316	9511	61324	cistrome_epigenome UPR9 cells H3K9K14ac	UPR9 cells	hematopoietic stem cell	H3K9K14ac	No treatment	NA	Human_UPR9-cells_H3K9K14ac_No-treatment_Stunnenberg.bed	49690	1	1
NeuCtrl.specific.peaks	1055	encode_tfbs	0	0.183202	362	1291	1390	86	1390	922	12973	9545	62667	ChIP GM12878 CTCF	GM12878	NA	CTCF	None	NA	wgEncodeAwgTfbsUtaGm12878CtcfUniPk.narrowPeak	48916	1	1
NeuCtrl.specific.peaks	1129	encode_tfbs	0	0.185912	354	1291	1377	97	1377	922	12571	9553	63069	ChIP HRE CTCF	HRE	NA	CTCF	None	NA	wgEncodeAwgTfbsUwHreCtcfUniPk.narrowPeak	42295	1	1
NeuCtrl.specific.peaks	260	codex	0	0.278691	113	1291	1150	329	1291	923	3007	9794	72633	Day 5 of in vitro differentiation with FGF2; BMP4 and B27	Endoderm	NA	FOXA2	NA	GSE46130	GSM1124063_FOXA2.bed	34457	1	1
NeuCtrl.specific.peaks	903	encode_tfbs	0	0.19478	312	1291	1332	145	1332	923	10821	9595	64819	ChIP HepG2 Rad21	HepG2	NA	Rad21	None	NA	wgEncodeAwgTfbsSydhHepg2Rad21IggrabUniPk.narrowPeak	37233	1	1
NeuCtrl.specific.peaks	920	encode_tfbs	0	0.187173	341	1291	1367	112	1367	923	12101	9566	63539	ChIP IMR90 Rad21	IMR90	NA	Rad21	None	NA	wgEncodeAwgTfbsSydhImr90Rad21IggrabUniPk.narrowPeak	37417	1	1
NeuCtrl.specific.peaks	1075	encode_tfbs	0	0.185647	354	1291	1380	97	1380	923	12586	9553	63054	ChIP K562 CTCF	K562	NA	CTCF	None	NA	wgEncodeAwgTfbsUtaK562CtcfUniPk.narrowPeak	56058	1	1
NeuCtrl.specific.peaks	81	cistrome_cistrome	0	0.170301	531	1291	1454	31	1454	925	18876	9376	56764	cistrome_cistrome MCF-7 RAD21	MCF-7	breast	RAD21	No treatment	NA	Human_MCF-7_RAD21_No-treatment_Odom.bed	87269	1	1
NeuCtrl.specific.peaks	806	encode_tfbs	0	0.335917	69	1291	1037	448	1291	925	1547	9838	74093	ChIP H1-hESC MafK_(ab50322)	H1-hESC	NA	MafK_(ab50322)	None	NA	wgEncodeAwgTfbsSydhH1hescMafkIggrabUniPk.narrowPeak	11425	1	1
NeuCtrl.specific.peaks	1095	encode_tfbs	0	0.184401	352	1291	1384	100	1384	925	12595	9555	63045	ChIP AG09309 CTCF	AG09309	NA	CTCF	None	NA	wgEncodeAwgTfbsUwAg09309CtcfUniPk.narrowPeak	43928	1	1
NeuCtrl.specific.peaks	455	encode_tfbs	0	0.178932	370	1291	1412	79	1412	927	13478	9537	62162	ChIP Dnd41 CTCF	Dnd41	NA	CTCF	None	NA	wgEncodeAwgTfbsBroadDnd41CtcfUniPk.narrowPeak	50070	1	1
NeuCtrl.specific.peaks	1112	encode_tfbs	0	0.180474	362	1291	1405	86	1405	927	13135	9545	62505	ChIP HA-sp CTCF	HA-sp	NA	CTCF	None	NA	wgEncodeAwgTfbsUwHaspCtcfUniPk.narrowPeak	46546	1	1
NeuCtrl.specific.peaks	581	encode_tfbs	0	0.220626	163	1291	1251	242	1291	928	5331	9744	70309	ChIP GM12891 PU.1	GM12891	NA	PU.1	None	NA	wgEncodeAwgTfbsHaibGm12891Pu1Pcr1xUniPk.narrowPeak	48830	1	1
NeuCtrl.specific.peaks	89	cistrome_cistrome	0	0.167204	587	1291	1472	27	1472	930	20695	9320	54945	cistrome_cistrome MCF-7 STAG1	MCF-7	breast	STAG1	No treatment	NA	Human_MCF-7_STAG1_No-treatment_Odom.bed	91861	1	1
NeuCtrl.specific.peaks	1094	encode_tfbs	0	0.179543	361	1291	1409	91	1409	930	13160	9546	62480	ChIP AG04450 CTCF	AG04450	NA	CTCF	None	NA	wgEncodeAwgTfbsUwAg04450CtcfUniPk.narrowPeak	46500	1	1
NeuCtrl.specific.peaks	33	cistrome_cistrome	0	0.357195	55	1291	983	522	1291	932	1164	9852	74476	cistrome_cistrome LnCaP AR	LnCaP	prostate	AR	EtOH(16hr)	NA	Human_LnCaP_AR_EtOH-16hr_Chinnaiyan.bed	13225	1	1
NeuCtrl.specific.peaks	1135	encode_tfbs	0	0.19081	300	1291	1349	155	1349	932	10638	9607	65002	ChIP NB4 CTCF	NB4	NA	CTCF	None	NA	wgEncodeAwgTfbsUwNb4CtcfUniPk.narrowPeak	38253	1	1
NeuCtrl.specific.peaks	457	encode_tfbs	0	0.181279	348	1291	1402	105	1402	933	12650	9559	62990	ChIP GM12878 CTCF	GM12878	NA	CTCF	None	NA	wgEncodeAwgTfbsBroadGm12878CtcfUniPk.narrowPeak	44982	1	1
NeuCtrl.specific.peaks	717	encode_tfbs	0	0.182124	342	1291	1398	110	1398	933	12413	9565	63227	ChIP SK-N-SH_RA CTCF	SK-N-SH_RA	NA	CTCF	None	NA	wgEncodeAwgTfbsHaibSknshraCtcfV0416102UniPk.narrowPeak	40588	1	1
NeuCtrl.specific.peaks	937	encode_tfbs	0	0.347636	58	1291	1003	504	1291	933	1260	9849	74380	ChIP K562 c-Jun	K562	NA	c-Jun	IFNg6h	NA	wgEncodeAwgTfbsSydhK562CjunIfng6hUniPk.narrowPeak	6596	1	1
NeuCtrl.specific.peaks	147	cistrome_cistrome	0	0.203956	185	1291	1290	224	1291	935	6455	9722	69185	cistrome_cistrome normal liver cells CEBPa	normal liver cells	liver	CEBPa	No treatment	NA	Human_normal-liver-cells_CEBPa_No-treatment_Odom.bed	64362	1	1
NeuCtrl.specific.peaks	1115	encode_tfbs	0	0.173523	374	1291	1441	74	1441	935	13948	9533	61692	ChIP HCM CTCF	HCM	NA	CTCF	None	NA	wgEncodeAwgTfbsUwHcmCtcfUniPk.narrowPeak	50703	1	1
NeuCtrl.specific.peaks	1123	encode_tfbs	0	0.18374	330	1291	1387	127	1387	935	11945	9577	63695	ChIP HFF-Myc CTCF	HFF-Myc	NA	CTCF	None	NA	wgEncodeAwgTfbsUwHffmycCtcfUniPk.narrowPeak	43821	1	1
NeuCtrl.specific.peaks	727	encode_tfbs	0	0.227652	139	1291	1236	280	1291	936	4450	9768	71190	ChIP T-47D GATA3_(SC-268)	T-47D	NA	GATA3_(SC-268)	DMSO_0.02pct	NA	wgEncodeAwgTfbsHaibT47dGata3sc268V0416102Dm002p1hUniPk.narrowPeak	37199	1	1
NeuCtrl.specific.peaks	863	encode_tfbs	0	0.179222	344	1291	1411	109	1411	937	12644	9563	62996	ChIP HeLa-S3 SMC3_(ab9263)	HeLa-S3	NA	SMC3_(ab9263)	None	NA	wgEncodeAwgTfbsSydhHelas3Smc3ab9263IggrabUniPk.narrowPeak	39567	1	1
NeuCtrl.specific.peaks	917	encode_tfbs	0	0.17468	362	1291	1435	86	1435	937	13493	9545	62147	ChIP IMR90 CTCF_(SC-15914)	IMR90	NA	CTCF_(SC-15914)	None	NA	wgEncodeAwgTfbsSydhImr90CtcfbIggrabUniPk.narrowPeak	45920	1	1
NeuCtrl.specific.peaks	504	encode_tfbs	0	0.184998	315	1291	1381	141	1381	938	11403	9592	64237	ChIP A549 CTCF_(SC-5916)	A549	NA	CTCF_(SC-5916)	EtOH_0.02pct	NA	wgEncodeAwgTfbsHaibA549Ctcfsc5916Pcr1xEtoh02UniPk.narrowPeak	38133	1	1
NeuCtrl.specific.peaks	768	encode_tfbs	0	0.189087	285	1291	1360	162	1360	938	10244	9622	65396	ChIP GM12878 SMC3_(ab9263)	GM12878	NA	SMC3_(ab9263)	None	NA	wgEncodeAwgTfbsSydhGm12878Smc3ab9263IggmusUniPk.narrowPeak	30517	1	1
NeuCtrl.specific.peaks	1136	encode_tfbs	0	0.175359	358	1291	1430	92	1430	938	13323	9549	62317	ChIP NHDF-neo CTCF	NHDF-neo	NA	CTCF	None	NA	wgEncodeAwgTfbsUwNhdfneoCtcfUniPk.narrowPeak	45920	1	1
NeuCtrl.specific.peaks	35	cistrome_cistrome	0	0.354016	53	1291	992	533	1291	939	1132	9854	74508	cistrome_cistrome LnCaP ERG	LnCaP	prostate	ERG	No treatment	NA	Human_LnCaP_ERG_No-treatment_Chinnaiyan.bed	5016	1	1
NeuCtrl.specific.peaks	150	cistrome_epigenome	0	0.296172	77	1291	1114	412	1291	939	1949	9830	73691	cistrome_epigenome APL164 cells H3K27me3	APL164 cells	hematopoietic stem cell	H3K27me3	No treatment	NA	Human_APL164-cells_H3K27me3_No-treatment_Stunnenberg.bed	15071	1	1
NeuCtrl.specific.peaks	298	codex	0	0.268862	99	1291	1170	356	1291	939	2737	9808	72903	Kasumi-1 (AML FAB M2) with t(8;21) translocation and mismatch siRNA derived from	Acute Myeloid Leukemia	NA	SPI1	NA	GSE60131	GSM1501166_SPI1.bed	25538	1	1
NeuCtrl.specific.peaks	1047	encode_tfbs	0	0.270444	97	1291	1166	361	1291	939	2668	9810	72972	ChIP K562 eGFP-JunB	K562	NA	eGFP-JunB	None	NA	wgEncodeAwgTfbsUchicagoK562EjunbUniPk.narrowPeak	12287	1	1
NeuCtrl.specific.peaks	633	encode_tfbs	0	0.233261	128	1291	1224	304	1291	940	4019	9779	71621	ChIP HepG2 FOXA1_(SC-6553)	HepG2	NA	FOXA1_(SC-6553)	None	NA	wgEncodeAwgTfbsHaibHepg2Foxa1sc6553V0416101UniPk.narrowPeak	51264	1	1
NeuCtrl.specific.peaks	1102	encode_tfbs	0	0.178198	339	1291	1415	115	1415	940	12545	9568	63095	ChIP GM06990 CTCF	GM06990	NA	CTCF	None	NA	wgEncodeAwgTfbsUwGm06990CtcfUniPk.narrowPeak	45500	1	1
NeuCtrl.specific.peaks	1114	encode_tfbs	0	0.180534	331	1291	1404	125	1404	940	12155	9576	63485	ChIP HCFaa CTCF	HCFaa	NA	CTCF	None	NA	wgEncodeAwgTfbsUwHcfaaCtcfUniPk.narrowPeak	41571	1	1
NeuCtrl.specific.peaks	80	cistrome_cistrome	0	0.161209	474	1291	1495	38	1495	941	17974	9433	57666	cistrome_cistrome MCF-7 RAD21	MCF-7	breast	RAD21	E2(45min)	NA	Human_MCF-7_RAD21_E2-45min_Odom.bed	78398	1	1
NeuCtrl.specific.peaks	84	cistrome_cistrome	0	0.300342	74	1291	1104	427	1291	941	1849	9833	73791	cistrome_cistrome MCF-7 RARG	MCF-7	breast	RARG	CD437(1hr)	NA	Human_MCF-7_RARG_CD437-1hr_White.bed	8860	1	1
NeuCtrl.specific.peaks	592	encode_tfbs	0	0.180359	330	1291	1406	127	1406	941	12133	9577	63507	ChIP H1-hESC CTCF_(SC-5916)	H1-hESC	NA	CTCF_(SC-5916)	None	NA	wgEncodeAwgTfbsHaibH1hescCtcfsc5916V0416102UniPk.narrowPeak	54111	1	1
NeuCtrl.specific.peaks	1092	encode_tfbs	0	0.183006	319	1291	1393	138	1393	941	11636	9588	64004	ChIP A549 CTCF	A549	NA	CTCF	None	NA	wgEncodeAwgTfbsUwA549CtcfUniPk.narrowPeak	45732	1	1
NeuCtrl.specific.peaks	1111	encode_tfbs	0	0.175354	350	1291	1431	104	1431	942	13068	9557	62572	ChIP HAc CTCF	HAc	NA	CTCF	None	NA	wgEncodeAwgTfbsUwHacCtcfUniPk.narrowPeak	45591	1	1
NeuCtrl.specific.peaks	86	cistrome_cistrome	0	0.221094	132	1291	1249	290	1291	943	4354	9775	71286	cistrome_cistrome MCF-7 SRC-3	MCF-7	breast	SRC-3	No treatment	NA	Human_MCF-7_SRC-3_No-treatment_OMalley.bed	30782	1	1
NeuCtrl.specific.peaks	548	encode_tfbs	0	0.234298	117	1291	1223	319	1291	944	3671	9790	71969	ChIP GM12878 MEF2A	GM12878	NA	MEF2A	None	NA	wgEncodeAwgTfbsHaibGm12878Mef2aPcr1xUniPk.narrowPeak	17605	1	1
NeuCtrl.specific.peaks	55	cistrome_cistrome	0	0.269889	90	1291	1168	375	1291	945	2485	9817	73155	cistrome_cistrome MCF-7 ESR1	MCF-7	breast	ESR1	EtOH(6hr)	NA	Human_MCF-7_ESR1_EtOH-6hr_Barton.bed	45356	1	1
NeuCtrl.specific.peaks	931	encode_tfbs	0	0.219861	132	1291	1254	290	1291	945	4377	9775	71263	ChIP K562 CEBPB	K562	NA	CEBPB	None	NA	wgEncodeAwgTfbsSydhK562CebpbIggrabUniPk.narrowPeak	38715	1	1
NeuCtrl.specific.peaks	225	codex	0	0.158415	493	1291	1511	36	1511	946	18792	9414	56848	GM12878 cell from ENCODE project.	B-cells	NA	RUNX3	NA	GSE32465	GSM1010893_RUNX3.bed	104018	1	1
NeuCtrl.specific.peaks	947	encode_tfbs	0	0.17261	352	1291	1446	100	1446	946	13304	9555	62336	ChIP K562 CTCF_(SC-15914)	K562	NA	CTCF_(SC-15914)	None	NA	wgEncodeAwgTfbsSydhK562CtcfbIggrabUniPk.narrowPeak	54387	1	1
NeuCtrl.specific.peaks	1096	encode_tfbs	0	0.16889	365	1291	1465	82	1465	946	13968	9542	61672	ChIP AG09319 CTCF	AG09319	NA	CTCF	None	NA	wgEncodeAwgTfbsUwAg09319CtcfUniPk.narrowPeak	49675	1	1
NeuCtrl.specific.peaks	634	encode_tfbs	0	0.246604	108	1291	1207	343	1291	947	3236	9799	72404	ChIP HepG2 FOXA2_(SC-6554)	HepG2	NA	FOXA2_(SC-6554)	None	NA	wgEncodeAwgTfbsHaibHepg2Foxa2sc6554V0416101UniPk.narrowPeak	40989	1	1
NeuCtrl.specific.peaks	422	encode_segmentation	0	0.266641	89	1291	1175	379	1291	948	2487	9818	73153	Promoter Flank Segments	H1hesc	NA	NA	NA	ENCODE segmentation	H1hesc_PF.bed	33023	1	1
NeuCtrl.specific.peaks	1101	encode_tfbs	0	0.173991	339	1291	1439	115	1439	948	12797	9568	62843	ChIP Caco-2 CTCF	Caco-2	NA	CTCF	None	NA	wgEncodeAwgTfbsUwCaco2CtcfUniPk.narrowPeak	46852	1	1
NeuCtrl.specific.peaks	1100	encode_tfbs	0	0.170718	348	1291	1451	105	1451	949	13295	9559	62345	ChIP BJ CTCF	BJ	NA	CTCF	None	NA	wgEncodeAwgTfbsUwBjCtcfUniPk.narrowPeak	44668	1	1
NeuCtrl.specific.peaks	284	codex	0	0.314188	63	1291	1081	479	1291	950	1510	9844	74130	Proerythroblasts derived from CD34+ bone marrow cells isolated from heathly dono	Erythroblast	NA	TAL1	NA	GSE52924	GSM1278241_TAL1.bed	18003	1	1
NeuCtrl.specific.peaks	88	cistrome_cistrome	0	0.15239	528	1291	1531	32	1531	951	20404	9379	55236	cistrome_cistrome MCF-7 STAG1	MCF-7	breast	STAG1	E2(45min)	NA	Human_MCF-7_STAG1_E2-45min_Odom.bed	93033	1	1
NeuCtrl.specific.peaks	1106	encode_tfbs	0	0.173997	331	1291	1438	125	1438	951	12536	9576	63104	ChIP GM12872 CTCF	GM12872	NA	CTCF	None	NA	wgEncodeAwgTfbsUwGm12872CtcfUniPk.narrowPeak	47151	1	1
NeuCtrl.specific.peaks	1119	encode_tfbs	0	0.17792	312	1291	1418	145	1418	951	11688	9595	63952	ChIP HEK293 CTCF	HEK293	NA	CTCF	None	NA	wgEncodeAwgTfbsUwHek293CtcfUniPk.narrowPeak	47331	1	1
NeuCtrl.specific.peaks	936	encode_tfbs	0	0.29493	69	1291	1116	448	1291	952	1757	9838	73883	ChIP K562 c-Jun	K562	NA	c-Jun	IFNg30	NA	wgEncodeAwgTfbsSydhK562CjunIfng30UniPk.narrowPeak	8587	1	1
NeuCtrl.specific.peaks	331	codex	0	0.34586	51	1291	1021	546	1291	953	1115	9856	74525	CD36+ erythroid progenitor cells were derived from mobilised CD34+ cells isolate	Erythroid Progenitor	NA	SMARCA4	NA	GSE26501	GSM651553_BRG1.bed	7687	1	1
NeuCtrl.specific.peaks	1122	encode_tfbs	0	0.177969	302	1291	1417	154	1417	954	11357	9605	64283	ChIP HFF CTCF	HFF	NA	CTCF	None	NA	wgEncodeAwgTfbsUwHffCtcfUniPk.narrowPeak	34889	1	1
NeuCtrl.specific.peaks	197	cistrome_epigenome	0	0.161887	366	1291	1494	81	1494	955	14490	9541	61150	cistrome_epigenome NB4 cells H3K9K14ac	NB4 cells	hematopoietic stem cell	H3K9K14ac	ATRA(24hr)	NA	Human_NB4-cells_H3K9K14ac_ATRA-24hr_Stunnenberg.bed	46628	1	1
NeuCtrl.specific.peaks	1098	encode_tfbs	0	0.16918	341	1291	1463	112	1463	955	13164	9566	62476	ChIP AoAF CTCF	AoAF	NA	CTCF	None	NA	wgEncodeAwgTfbsUwAoafCtcfUniPk.narrowPeak	45960	1	1
NeuCtrl.specific.peaks	1137	encode_tfbs	0	0.17335	323	1291	1443	131	1443	955	12312	9584	63328	ChIP NHEK CTCF	NHEK	NA	CTCF	None	NA	wgEncodeAwgTfbsUwNhekCtcfUniPk.narrowPeak	42465	1	1
NeuCtrl.specific.peaks	534	encode_tfbs	0	0.201605	140	1291	1300	278	1300	956	5021	9767	70619	ChIP GM12878 ATF2_(SC-81188)	GM12878	NA	ATF2_(SC-81188)	None	NA	wgEncodeAwgTfbsHaibGm12878Atf2sc81188V0422111UniPk.narrowPeak	23467	1	1
NeuCtrl.specific.peaks	877	encode_tfbs	0	0.22524	111	1291	1240	337	1291	956	3623	9796	72017	ChIP HepG2 ARID3A_(NB100-279)	HepG2	NA	ARID3A_(NB100-279)	None	NA	wgEncodeAwgTfbsSydhHepg2Arid3anb100279IggrabUniPk.narrowPeak	17622	1	1
NeuCtrl.specific.peaks	1104	encode_tfbs	0	0.171806	327	1291	1448	129	1448	956	12537	9580	63103	ChIP GM12864 CTCF	GM12864	NA	CTCF	None	NA	wgEncodeAwgTfbsUwGm12864CtcfUniPk.narrowPeak	46798	1	1
NeuCtrl.specific.peaks	42	cistrome_cistrome	0	0.158481	385	1291	1509	70	1509	957	15375	9522	60265	cistrome_cistrome MCF-7 CTCF	MCF-7	breast	CTCF	Tam(45min)	NA	Human_MCF-7_CTCF_Tam-45min_Hurtado.bed	65523	1	1
NeuCtrl.specific.peaks	164	cistrome_epigenome	0	0.15726	391	1291	1517	64	1517	957	15669	9516	59971	cistrome_epigenome LnCaP H3K4me2	LnCaP	prostate	H3K4me2	regular medium	NA	Human_LnCaP_H3K4me2_regular-medium_Chinnaiyan.bed	62551	1	1
NeuCtrl.specific.peaks	1120	encode_tfbs	0	0.177851	288	1291	1419	160	1419	957	10899	9619	64741	ChIP HeLa-S3 CTCF	HeLa-S3	NA	CTCF	None	NA	wgEncodeAwgTfbsUwHelas3CtcfUniPk.narrowPeak	38400	1	1
NeuCtrl.specific.peaks	1142	encode_tfbs	0	0.174035	313	1291	1437	143	1437	957	11941	9594	63699	ChIP WERI-Rb-1 CTCF	WERI-Rb-1	NA	CTCF	None	NA	wgEncodeAwgTfbsUwWerirb1CtcfUniPk.narrowPeak	50308	1	1
NeuCtrl.specific.peaks	1093	encode_tfbs	0	0.162574	357	1291	1492	93	1492	959	14141	9550	61499	ChIP AG04449 CTCF	AG04449	NA	CTCF	None	NA	wgEncodeAwgTfbsUwAg04449CtcfUniPk.narrowPeak	50260	1	1
NeuCtrl.specific.peaks	1107	encode_tfbs	0	0.168288	338	1291	1467	118	1467	959	13122	9569	62518	ChIP GM12873 CTCF	GM12873	NA	CTCF	None	NA	wgEncodeAwgTfbsUwGm12873CtcfUniPk.narrowPeak	51005	1	1
NeuCtrl.specific.peaks	1121	encode_tfbs	0	0.174773	305	1291	1434	151	1434	959	11633	9602	64007	ChIP HepG2 CTCF	HepG2	NA	CTCF	None	NA	wgEncodeAwgTfbsUwHepg2CtcfUniPk.narrowPeak	48708	1	1
NeuCtrl.specific.peaks	1138	encode_tfbs	0	0.175352	303	1291	1432	153	1432	959	11534	9604	64106	ChIP NHLF CTCF	NHLF	NA	CTCF	None	NA	wgEncodeAwgTfbsUwNhlfCtcfUniPk.narrowPeak	35446	1	1
NeuCtrl.specific.peaks	849	encode_tfbs	0	0.250588	86	1291	1202	387	1291	960	2554	9821	73086	ChIP HeLa-S3 MafK_(ab50322)	HeLa-S3	NA	MafK_(ab50322)	None	NA	wgEncodeAwgTfbsSydhHelas3MafkIggrabUniPk.narrowPeak	14185	1	1
NeuCtrl.specific.peaks	27	cistrome_cistrome	0	0.147316	453	1291	1550	41	1550	961	18564	9454	57076	cistrome_cistrome HepG2 liver cells STAG1	HepG2 liver cells	liver	STAG1	No treatment	NA	Human_HepG2-liver-cells_STAG1_No-treatment_Odom.bed	83080	1	1
NeuCtrl.specific.peaks	632	encode_tfbs	0	0.217162	113	1291	1263	329	1291	961	3816	9794	71824	ChIP HepG2 FOXA1_(SC-101058)	HepG2	NA	FOXA1_(SC-101058)	None	NA	wgEncodeAwgTfbsHaibHepg2Foxa1sc101058V0416101UniPk.narrowPeak	43114	1	1
NeuCtrl.specific.peaks	11	cistrome_cistrome	0	0.300557	60	1291	1103	493	1291	962	1503	9847	74137	cistrome_cistrome APL74 cells RXR	APL74 cells	hematopoietic stem cell	RXR	No treatment	NA	Human_APL74-cells_RXR_No-treatment_Stunnenberg.bed	20192	1	1
NeuCtrl.specific.peaks	1110	encode_tfbs	0	0.172932	310	1291	1445	149	1445	962	11905	9597	63735	ChIP GM12878 CTCF	GM12878	NA	CTCF	None	NA	wgEncodeAwgTfbsUwGm12878CtcfUniPk.narrowPeak	40122	1	1
NeuCtrl.specific.peaks	41	cistrome_cistrome	0	0.165377	341	1291	1485	112	1485	963	13413	9566	62227	cistrome_cistrome MCF-7 CTCF	MCF-7	breast	CTCF	No treatment	NA	Human_MCF-7_CTCF_No-treatment_Hurtado.bed	56378	1	1
NeuCtrl.specific.peaks	532	encode_tfbs	0	0.33612	48	1291	1036	564	1291	964	1080	9859	74560	ChIP ECC-1 GR	ECC-1	NA	GR	DEX_100nM	NA	wgEncodeAwgTfbsHaibEcc1GrV0416102Dex100nmUniPk.narrowPeak	9255	1	1
NeuCtrl.specific.peaks	547	encode_tfbs	0	0.219238	106	1291	1256	348	1291	965	3556	9801	72084	ChIP GM12878 IRF4_(SC-6059)	GM12878	NA	IRF4_(SC-6059)	None	NA	wgEncodeAwgTfbsHaibGm12878Irf4sc6059Pcr1xUniPk.narrowPeak	17771	1	1
NeuCtrl.specific.peaks	61	cistrome_cistrome	0	0.332682	48	1291	1042	564	1291	966	1091	9859	74549	cistrome_cistrome MCF-7 FoxA1	MCF-7	breast	FoxA1	DMSO(45min-3hr)	NA	Human_MCF-7_FoxA1_DMSO-45min-3hr_Liu.bed	8739	1	1
NeuCtrl.specific.peaks	562	encode_tfbs	0	0.196579	133	1291	1320	288	1320	966	4897	9774	70743	ChIP GM12878 PU.1	GM12878	NA	PU.1	None	NA	wgEncodeAwgTfbsHaibGm12878Pu1Pcr1xUniPk.narrowPeak	42938	1	1
NeuCtrl.specific.peaks	1105	encode_tfbs	0	0.166315	323	1291	1479	131	1479	967	12745	9584	62895	ChIP GM12865 CTCF	GM12865	NA	CTCF	None	NA	wgEncodeAwgTfbsUwGm12865CtcfUniPk.narrowPeak	44069	1	1
NeuCtrl.specific.peaks	87	cistrome_cistrome	0	0.140543	452	1291	1572	42	1572	968	19198	9455	56442	cistrome_cistrome MCF-7 STAG1	MCF-7	breast	STAG1	CTCF knock out	NA	Human_MCF-7_STAG1_CTCF-knock-out_Odom.bed	77584	1	1
NeuCtrl.specific.peaks	327	codex	0	0.308375	55	1291	1092	522	1291	968	1345	9852	74295	CD36+ erythroid progenitor cells were derived from mobilised CD34+ cells isolate	Erythroid Progenitor	NA	TAL1	NA	GSE26501	GSM651545_TAL1.bed	17834	1	1
NeuCtrl.specific.peaks	759	encode_tfbs	0	0.226241	89	1291	1238	379	1291	969	2914	9818	72726	ChIP GM12878 p300	GM12878	NA	p300	None	NA	wgEncodeAwgTfbsSydhGm12878P300IggmusUniPk.narrowPeak	17461	1	1
NeuCtrl.specific.peaks	40	cistrome_cistrome	0	0.142799	403	1291	1562	58	1562	970	17318	9504	58322	cistrome_cistrome MCF-7 CTCF	MCF-7	breast	CTCF	E2(45min)	NA	Human_MCF-7_CTCF_E2-45min_Odom.bed	76387	1	1
NeuCtrl.specific.peaks	415	encode_segmentation	0	0.271159	68	1291	1165	455	1291	970	1880	9839	73760	Promoter Flank Segments	GM12878	NA	NA	NA	ENCODE segmentation	Gm12878_PF.bed	38635	1	1
NeuCtrl.specific.peaks	475	encode_tfbs	0	0.16935	299	1291	1462	156	1462	970	11742	9608	63898	ChIP HUVEC CTCF	HUVEC	NA	CTCF	None	NA	wgEncodeAwgTfbsBroadHuvecCtcfUniPk.narrowPeak	37412	1	1
NeuCtrl.specific.peaks	479	encode_tfbs	0	0.166685	311	1291	1476	147	1476	971	12313	9596	63327	ChIP K562 CTCF	K562	NA	CTCF	None	NA	wgEncodeAwgTfbsBroadK562CtcfUniPk.narrowPeak	51992	1	1
NeuCtrl.specific.peaks	60	cistrome_cistrome	0	0.216208	97	1291	1265	361	1291	972	3308	9810	72332	cistrome_cistrome MCF-7 ESR1	MCF-7	breast	ESR1	full media	NA	Human_MCF-7_ESR1_full-media_Hurtado.bed	40464	1	1
NeuCtrl.specific.peaks	1140	encode_tfbs	0	0.163315	320	1291	1491	136	1491	973	12836	9587	62804	ChIP SAEC CTCF	SAEC	NA	CTCF	None	NA	wgEncodeAwgTfbsUwSaecCtcfUniPk.narrowPeak	42446	1	1
NeuCtrl.specific.peaks	722	encode_tfbs	0	0.170853	255	1291	1450	181	1450	974	10130	9652	65510	ChIP T-47D CTCF_(SC-5916)	T-47D	NA	CTCF_(SC-5916)	DMSO_0.02pct	NA	wgEncodeAwgTfbsHaibT47dCtcfsc5916V0416102Dm002p1hUniPk.narrowPeak	29285	1	1
NeuCtrl.specific.peaks	1048	encode_tfbs	0	0.186651	148	1291	1371	266	1371	976	5684	9759	69956	ChIP K562 eGFP-JunD	K562	NA	eGFP-JunD	None	NA	wgEncodeAwgTfbsUchicagoK562EjundUniPk.narrowPeak	26674	1	1
NeuCtrl.specific.peaks	1133	encode_tfbs	0	0.16708	280	1291	1474	163	1474	976	11215	9627	64425	ChIP K562 CTCF	K562	NA	CTCF	None	NA	wgEncodeAwgTfbsUwK562CtcfUniPk.narrowPeak	43247	1	1
NeuCtrl.specific.peaks	497	encode_tfbs	0	0.163796	305	1291	1488	151	1488	977	12286	9602	63354	ChIP NHLF CTCF	NHLF	NA	CTCF	None	NA	wgEncodeAwgTfbsBroadNhlfCtcfUniPk.narrowPeak	39537	1	1
NeuCtrl.specific.peaks	121	cistrome_cistrome	0	0.23874	73	1291	1215	434	1291	980	2281	9834	73359	cistrome_cistrome U2OS cells ESR2	U2OS cells	osteosarcoma	ESR2	No treatment	NA	Human_U2OS-cells_ESR2_No-treatment_Leitman.bed	17418	1	1
NeuCtrl.specific.peaks	1045	encode_tfbs	0	0.301088	51	1291	1102	546	1291	980	1278	9856	74362	ChIP K562 eGFP-GATA2	K562	NA	eGFP-GATA2	None	NA	wgEncodeAwgTfbsUchicagoK562Egata2UniPk.narrowPeak	11478	1	1
NeuCtrl.specific.peaks	6	cistrome_cistrome	0	0.167374	254	1291	1471	182	1471	981	10276	9653	65364	cistrome_cistrome A594 cells PolIIser2	A594 cells	lung	PolIIser2	DEX(1hr)	NA	Human_A594--cells_PolIIser2_DEX-1hr_Myers.bed	29480	1	1
NeuCtrl.specific.peaks	527	encode_tfbs	0	0.170621	221	1291	1452	199	1452	981	8922	9686	66718	ChIP ECC-1 CTCF_(SC-5916)	ECC-1	NA	CTCF_(SC-5916)	DMSO_0.02pct	NA	wgEncodeAwgTfbsHaibEcc1CtcfcV0416102Dm002p1hUniPk.narrowPeak	23192	1	1
NeuCtrl.specific.peaks	206	cistrome_epigenome	0	0.15192	334	1291	1533	123	1533	982	14127	9573	61513	cistrome_epigenome UPR9 cells H3K9K14ac	UPR9 cells	hematopoietic stem cell	H3K9K14ac	Zinc(5hr)	NA	Human_UPR9-cells_H3K9K14ac_Zinc-5hr_Stunnenberg.bed	52814	1	1
NeuCtrl.specific.peaks	564	encode_tfbs	0	0.160797	290	1291	1497	159	1497	982	11945	9617	63695	ChIP GM12878 RUNX3_(SC-101553)	GM12878	NA	RUNX3_(SC-101553)	None	NA	wgEncodeAwgTfbsHaibGm12878Runx3sc101553V0422111UniPk.narrowPeak	67965	1	1
NeuCtrl.specific.peaks	39	cistrome_cistrome	0	0.148176	342	1291	1548	110	1548	983	14704	9565	60936	cistrome_cistrome MCF-7 CTCF	MCF-7	breast	CTCF	E2(45min)	NA	Human_MCF-7_CTCF_E2-45min_Hurtado.bed	64017	1	1
NeuCtrl.specific.peaks	1042	encode_tfbs	0	0.204939	93	1291	1289	368	1291	983	3343	9814	72297	ChIP U2OS KAP1	U2OS	NA	KAP1	None	NA	wgEncodeAwgTfbsSydhU2osKap1UcdUniPk.narrowPeak	14647	1	1
NeuCtrl.specific.peaks	1141	encode_tfbs	0	0.153379	327	1291	1529	129	1529	983	13769	9580	61871	ChIP SK-N-SH_RA CTCF	SK-N-SH_RA	NA	CTCF	None	NA	wgEncodeAwgTfbsUwSknshraCtcfUniPk.narrowPeak	46232	1	1
NeuCtrl.specific.peaks	236	codex	0	0.331082	43	1291	1060	601	1291	984	983	9864	74657	Mobilised CD34+ cells isolated from the healthly peripheral blood.	Hematopoietic Stem and Progenitor Cells	NA	GATA2	NA	GSE45144	GSM1097883_GATA2.bed	7046	1	1
NeuCtrl.specific.peaks	137	cistrome_cistrome	0	0.25563	65	1291	1193	472	1291	985	1905	9842	73735	cistrome_cistrome VCaP Polll	VCaP	prostate	Polll	R1881(16hr)	NA	Human_VCaP_Polll_R1881-16hr_Chinnaiyan.bed	8533	1	1
NeuCtrl.specific.peaks	1108	encode_tfbs	0	0.160899	274	1291	1496	169	1496	985	11363	9633	64277	ChIP GM12874 CTCF	GM12874	NA	CTCF	None	NA	wgEncodeAwgTfbsUwGm12874CtcfUniPk.narrowPeak	37517	1	1
NeuCtrl.specific.peaks	674	encode_tfbs	0	0.243579	68	1291	1213	455	1291	986	2087	9839	73553	ChIP K562 FOSL1_(SC-183)	K562	NA	FOSL1_(SC-183)	None	NA	wgEncodeAwgTfbsHaibK562Fosl1sc183V0416101UniPk.narrowPeak	11174	1	1
NeuCtrl.specific.peaks	1143	encode_tfbs	0	0.16581	247	1291	1483	183	1483	986	10106	9660	65534	ChIP WI-38 CTCF	WI-38	NA	CTCF	None	NA	wgEncodeAwgTfbsUwWi38CtcfUniPk.narrowPeak	31518	1	1
NeuCtrl.specific.peaks	26	cistrome_cistrome	0	0.152291	318	1291	1532	139	1532	987	13526	9589	62114	cistrome_cistrome HepG2 liver cells RAD21	HepG2 liver cells	liver	RAD21	No treatment	NA	Human_HepG2-liver-cells_RAD21_No-treatment_Odom.bed	57071	1	1
NeuCtrl.specific.peaks	735	encode_tfbs	0	0.167419	216	1291	1469	202	1469	987	8887	9691	66753	ChIP A549 Rad21	A549	NA	Rad21	None	NA	wgEncodeAwgTfbsSydhA549Rad21IggrabUniPk.narrowPeak	24465	1	1
NeuCtrl.specific.peaks	1131	encode_tfbs	0	0.157952	287	1291	1513	161	1513	988	12017	9620	63623	ChIP HUVEC CTCF	HUVEC	NA	CTCF	None	NA	wgEncodeAwgTfbsUwHuvecCtcfUniPk.narrowPeak	37920	1	1
NeuCtrl.specific.peaks	47	cistrome_cistrome	0	0.282404	54	1291	1147	531	1291	990	1440	9853	74200	cistrome_cistrome MCF-7 ESR1	MCF-7	breast	ESR1	E2(45min)	NA	Human_MCF-7_ESR1_E2-45min_Hurtado.bed	24646	1	1
NeuCtrl.specific.peaks	76	cistrome_cistrome	0	0.150353	314	1291	1539	142	1539	991	13523	9593	62117	cistrome_cistrome MCF-7 PolII	MCF-7	breast	PolII	No treatment	NA	Human_MCF-7_PolII_No-treatment_OMalley.bed	65313	1	1
NeuCtrl.specific.peaks	538	encode_tfbs	0	0.21918	75	1291	1257	424	1291	991	2544	9832	73096	ChIP GM12878 BCL3	GM12878	NA	BCL3	None	NA	wgEncodeAwgTfbsHaibGm12878Bcl3V0416101UniPk.narrowPeak	15455	1	1
NeuCtrl.specific.peaks	1014	encode_tfbs	0	0.163643	223	1291	1489	195	1489	992	9331	9684	66309	ChIP MCF10A-Er-Src c-Myc	MCF10A-Er-Src	NA	c-Myc	EtOH_0.01pct	NA	wgEncodeAwgTfbsSydhMcf10aesCmycEtoh01HvdUniPk.narrowPeak	35153	1	1
NeuCtrl.specific.peaks	1090	encode_tfbs	0	0.156997	279	1291	1520	165	1520	992	11786	9628	63854	ChIP ProgFib CTCF	ProgFib	NA	CTCF	None	NA	wgEncodeAwgTfbsUtaProgfibCtcfUniPk.narrowPeak	43918	1	1
NeuCtrl.specific.peaks	1109	encode_tfbs	0	0.157747	271	1291	1514	170	1514	992	11445	9636	64195	ChIP GM12875 CTCF	GM12875	NA	CTCF	None	NA	wgEncodeAwgTfbsUwGm12875CtcfUniPk.narrowPeak	39184	1	1
NeuCtrl.specific.peaks	59	cistrome_cistrome	0	0.209521	77	1291	1276	412	1291	993	2726	9830	72914	cistrome_cistrome MCF-7 ESR1	MCF-7	breast	ESR1	Tam	NA	Human_MCF-7_ESR1_Tam_Stunnenberg.bed	24900	1	1
NeuCtrl.specific.peaks	117	cistrome_cistrome	0	0.166193	192	1291	1480	218	1480	996	8039	9715	67601	cistrome_cistrome T47D FoxA1	T47D	breast	FoxA1	DMSO(45min-3hr)	NA	Human_T47D_FoxA1_DMSO-45min-3hr_Liu.bed	53650	1	1
NeuCtrl.specific.peaks	521	encode_tfbs	0	0.185647	118	1291	1379	318	1379	996	4612	9789	71028	ChIP A549 TCF12	A549	NA	TCF12	EtOH_0.02pct	NA	wgEncodeAwgTfbsHaibA549Tcf12V0422111Etoh02UniPk.narrowPeak	20896	1	1
NeuCtrl.specific.peaks	213	cistrome_epigenome	0	0.133774	353	1291	1601	99	1601	997	16370	9554	59270	cistrome_epigenome VCaP H3K4me2	VCaP	prostate	H3K4me2	regular medium	NA	Human_VCaP_H3K4me2_regular-medium_Chinnaiyan.bed	50201	1	1
NeuCtrl.specific.peaks	407	codex	0	0.164532	200	1291	1487	212	1487	997	8418	9707	67222	Proerythroblasts were derived from CD34+ adult bone marrow cells isolated from h	Erythroblast	NA	GATA1	NA	GSE36985	GSM970258_GATA1.bed	71670	1	1
NeuCtrl.specific.peaks	983	encode_tfbs	0	0.170079	162	1291	1455	245	1455	997	6735	9745	68905	ChIP K562 Rad21	K562	NA	Rad21	None	NA	wgEncodeAwgTfbsSydhK562Rad21UniPk.narrowPeak	17627	1	1
NeuCtrl.specific.peaks	1027	encode_tfbs	0	0.271889	52	1291	1164	537	1291	997	1440	9855	74200	ChIP MCF-7 TCF7L2	MCF-7	NA	TCF7L2	None	NA	wgEncodeAwgTfbsSydhMcf7Tcf7l2UcdUniPk.narrowPeak	10293	1	1
NeuCtrl.specific.peaks	52	cistrome_cistrome	0	0.209789	69	1291	1275	448	1291	1000	2447	9838	73193	cistrome_cistrome MCF-7 ESR1	MCF-7	breast	ESR1	E2(6hr)	NA	Human_MCF-7_ESR1_E2-6hr_Barton.bed	32791	1	1
NeuCtrl.specific.peaks	91	cistrome_cistrome	0	0.193844	87	1291	1337	383	1337	1000	3306	9820	72334	cistrome_cistrome MCF-7 TRIM24	MCF-7	breast	TRIM24	E2(6hr)	NA	Human_MCF-7_TRIM24_E2-6hr_Barton.bed	54432	1	1
NeuCtrl.specific.peaks	118	cistrome_cistrome	0	0.190306	97	1291	1356	361	1356	1000	3736	9810	71904	cistrome_cistrome T47D FoxA1	T47D	breast	FoxA1	E2(45min-3hr)	NA	Human_T47D_FoxA1_E2-45min-3hr_Liu.bed	29367	1	1
NeuCtrl.specific.peaks	329	codex	0	0.252106	56	1291	1199	514	1291	1000	1668	9851	73972	CD36+ erythroid progenitor cells were derived from mobilised CD34+ cells isolate	Erythroid Progenitor	NA	GATA1	NA	GSE26501	GSM651547_GATA1.bed	16428	1	1
NeuCtrl.specific.peaks	668	encode_tfbs	0	0.148249	259	1291	1547	176	1547	1000	11597	9648	64043	ChIP K562 CTCF_(SC-5916)	K562	NA	CTCF_(SC-5916)	None	NA	wgEncodeAwgTfbsHaibK562CtcfcPcr1xUniPk.narrowPeak	45603	1	1
NeuCtrl.specific.peaks	686	encode_tfbs	0	0.155609	228	1291	1525	193	1525	1000	9945	9679	65695	ChIP K562 Rad21	K562	NA	Rad21	None	NA	wgEncodeAwgTfbsHaibK562Rad21V0416102UniPk.narrowPeak	34725	1	1
NeuCtrl.specific.peaks	989	encode_tfbs	0	0.159626	189	1291	1500	219	1500	1000	8215	9718	67425	ChIP K562 SMC3_(ab9263)	K562	NA	SMC3_(ab9263)	None	NA	wgEncodeAwgTfbsSydhK562Smc3ab9263IggrabUniPk.narrowPeak	23598	1	1
NeuCtrl.specific.peaks	1089	encode_tfbs	0	0.148403	279	1291	1546	165	1546	1000	12357	9628	63283	ChIP NHEK CTCF	NHEK	NA	CTCF	None	NA	wgEncodeAwgTfbsUtaNhekCtcfUniPk.narrowPeak	53797	1	1
NeuCtrl.specific.peaks	1124	encode_tfbs	0	0.169473	151	1291	1460	261	1460	1000	6330	9756	69310	ChIP HL-60 CTCF	HL-60	NA	CTCF	None	NA	wgEncodeAwgTfbsUwHl60CtcfUniPk.narrowPeak	16683	1	1
NeuCtrl.specific.peaks	262	codex	0	0.285964	45	1291	1138	587	1291	1010	1188	9862	74452	codex Embryonic Stem Cell POU5F1	Embryonic Stem Cell	NA	POU5F1	NA	GSE46130	GSM1124067_POU5F1.bed	10380	1	1
NeuCtrl.specific.peaks	320	codex	0	0.287981	41	1291	1133	617	1291	1010	1076	9866	74564	CD133+ Umbilical Cord Blood (UCB) cells were expanded in vitro for 10-11 days; f	Umbilical Cord Blood Stem and Progenitor Cells	NA	SPI1	NA	GSE26014	GSM638310_11_PU1.bed	11445	1	1
NeuCtrl.specific.peaks	323	codex	0	0.159013	177	1291	1502	231	1502	1010	7765	9730	67875	Mobilised CD34+ cells isolated from the healthly peripheral blood.	Hematopoietic Stem and Progenitor Cells	NA	CTCF	NA	GSE26501	GSM651541_CTCF.bed	18624	1	1
NeuCtrl.specific.peaks	340	codex	0	0.15626	199	1291	1521	214	1521	1010	8772	9708	66868	Peripheral blood (bone marrow mononuclear CD34+) cells from non-t(8;21) AML pati	Acute Myeloid Leukemia	NA	RUNX1	NA	GSE29225	GSM722708_RUNX1.bed	44582	1	1
NeuCtrl.specific.peaks	549	encode_tfbs	0	0.221088	64	1291	1250	477	1291	1010	2161	9843	73479	ChIP GM12878 MEF2C_(SC-13268)	GM12878	NA	MEF2C_(SC-13268)	None	NA	wgEncodeAwgTfbsHaibGm12878Mef2csc13268V0416101UniPk.narrowPeak	9216	1	1
NeuCtrl.specific.peaks	656	encode_tfbs	0	0.223715	62	1291	1246	486	1291	1010	2071	9845	73569	ChIP HepG2 TEAD4_(SC-101184)	HepG2	NA	TEAD4_(SC-101184)	None	NA	wgEncodeAwgTfbsHaibHepg2Tead4sc101184V0422111UniPk.narrowPeak	15160	1	1
NeuCtrl.specific.peaks	755	encode_tfbs	0	0.19309	82	1291	1340	398	1340	1010	3134	9825	72506	ChIP GM12878 NFKB	GM12878	NA	NFKB	TNFa	NA	wgEncodeAwgTfbsSydhGm12878NfkbTnfaIggrabUniPk.narrowPeak	17036	1	1
NeuCtrl.specific.peaks	798	encode_tfbs	0	0.202282	68	1291	1296	455	1296	1010	2499	9839	73141	ChIP H1-hESC CEBPB	H1-hESC	NA	CEBPB	None	NA	wgEncodeAwgTfbsSydhH1hescCebpbIggrabUniPk.narrowPeak	15557	1	1
NeuCtrl.specific.peaks	820	encode_tfbs	0	0.183725	97	1291	1388	361	1388	1010	3863	9810	71777	ChIP HEK293 KAP1	HEK293	NA	KAP1	None	NA	wgEncodeAwgTfbsSydhHek293Kap1UcdUniPk.narrowPeak	19774	1	1
NeuCtrl.specific.peaks	1049	encode_tfbs	0	0.143185	269	1291	1559	172	1559	1010	12339	9638	63301	ChIP A549 CTCF	A549	NA	CTCF	None	NA	wgEncodeAwgTfbsUtaA549CtcfUniPk.narrowPeak	55351	1	1
NeuCtrl.specific.peaks	1051	encode_tfbs	0	0.14487	257	1291	1555	179	1555	1010	11746	9650	63894	ChIP Fibrobl CTCF	Fibrobl	NA	CTCF	None	NA	wgEncodeAwgTfbsUtaFibroblCtcfUniPk.narrowPeak	45978	1	1
NeuCtrl.specific.peaks	14	cistrome_cistrome	0	0.153657	177	1291	1528	231	1528	1020	8007	9730	67633	cistrome_cistrome Caco-2(differentiated) HNF4A	Caco-2(differentiated)	intestine	HNF4A	No treatment	NA	Human_Caco-2-differentiated_HNF4A_No-treatment_Shivdasani.bed	65557	1	1
NeuCtrl.specific.peaks	70	cistrome_cistrome	0	0.134932	278	1291	1593	167	1593	1020	13332	9629	62308	cistrome_cistrome MCF-7 PolII	MCF-7	breast	PolII	E2(1hr)	NA	Human_MCF-7_PolII_E2-1hr_OMalley.bed	64675	1	1
NeuCtrl.specific.peaks	148	cistrome_cistrome	0	0.139145	205	1291	1575	209	1575	1020	9972	9702	65668	cistrome_cistrome normal liver cells HNF4A	normal liver cells	liver	HNF4A	No treatment	NA	Human_normal-liver-cells_HNF4A_No-treatment_Odom.bed	72335	1	1
NeuCtrl.specific.peaks	173	cistrome_epigenome	0	0.170003	126	1291	1456	307	1456	1020	5328	9781	70312	cistrome_epigenome LnCaP H3K9me3	LnCaP	prostate	H3K9me3	regular medium	NA	Human_LnCaP_H3K9me3_regular-medium_Chinnaiyan.bed	25317	1	1
NeuCtrl.specific.peaks	194	cistrome_epigenome	0	0.13256	298	1291	1610	157	1610	1020	14341	9609	61299	cistrome_epigenome MR4 cells H3K9me3	MR4 cells	hematopoietic stem cell	H3K9me3	No treatment	NA	Human_MR4-cells_H3K9me3_No-treatment_Stunnenberg.bed	65649	1	1
NeuCtrl.specific.peaks	324	codex	0	0.151659	186	1291	1534	222	1534	1020	8474	9721	67166	CD36+ erythroid progenitor cells were derived from mobilised CD34+ cells isolate	Erythroid Progenitor	NA	CTCF	NA	GSE26501	GSM651542_CTCF.bed	25290	1	1
NeuCtrl.specific.peaks	545	encode_tfbs	0	0.160157	141	1291	1498	275	1498	1020	6255	9766	69385	ChIP GM12878 FOXM1_(SC-502)	GM12878	NA	FOXM1_(SC-502)	None	NA	wgEncodeAwgTfbsHaibGm12878Foxm1sc502V0422111UniPk.narrowPeak	22926	1	1
NeuCtrl.specific.peaks	551	encode_tfbs	0	0.217101	60	1291	1264	493	1291	1020	2065	9847	73575	ChIP GM12878 NFATC1_(SC-17834)	GM12878	NA	NFATC1_(SC-17834)	None	NA	wgEncodeAwgTfbsHaibGm12878Nfatc1sc17834V0422111UniPk.narrowPeak	10812	1	1
NeuCtrl.specific.peaks	645	encode_tfbs	0	0.190947	80	1291	1347	407	1347	1020	3093	9827	72547	ChIP HepG2 p300	HepG2	NA	p300	None	NA	wgEncodeAwgTfbsHaibHepg2P300V0416101UniPk.narrowPeak	27913	1	1
NeuCtrl.specific.peaks	676	encode_tfbs	0	0.22993	55	1291	1233	522	1291	1020	1793	9852	73847	ChIP K562 GATA2_(SC-267)	K562	NA	GATA2_(SC-267)	None	NA	wgEncodeAwgTfbsHaibK562Gata2sc267Pcr1xUniPk.narrowPeak	19322	1	1
NeuCtrl.specific.peaks	726	encode_tfbs	0	0.166386	129	1291	1478	303	1478	1020	5557	9778	70083	ChIP T-47D FOXA1_(SC-6553)	T-47D	NA	FOXA1_(SC-6553)	DMSO_0.02pct	NA	wgEncodeAwgTfbsHaibT47dFoxa1sc6553V0416102Dm002p1hUniPk.narrowPeak	41555	1	1
NeuCtrl.specific.peaks	1059	encode_tfbs	0	0.13497	238	1291	1592	185	1592	1020	11667	9669	63973	ChIP GM19238 CTCF	GM19238	NA	CTCF	None	NA	wgEncodeAwgTfbsUtaGm19238CtcfUniPk.narrowPeak	49938	1	1
NeuCtrl.specific.peaks	1061	encode_tfbs	0	0.13774	234	1291	1578	187	1578	1020	11300	9673	64340	ChIP GM19240 CTCF	GM19240	NA	CTCF	None	NA	wgEncodeAwgTfbsUtaGm19240CtcfUniPk.narrowPeak	46036	1	1
NeuCtrl.specific.peaks	7	cistrome_cistrome	0	0.132314	258	1291	1611	178	1611	1030	12716	9649	62924	cistrome_cistrome A594 cells PolIIser2	A594 cells	lung	PolIIser2	EtOH(1hr)	NA	Human_A594--cells_PolIIser2_EtOH-1hr_Myers.bed	36552	1	1
NeuCtrl.specific.peaks	68	cistrome_cistrome	0	0.130232	243	1291	1620	184	1620	1030	12241	9664	63399	cistrome_cistrome MCF-7 PolII	MCF-7	breast	PolII	17b-E2(1hr)	NA	Human_MCF-7_PolII_17b-E2-1hr_Stunnenberg.bed	53584	1	1
NeuCtrl.specific.peaks	136	cistrome_cistrome	0	0.198877	59	1291	1311	498	1311	1030	2212	9848	73428	cistrome_cistrome VCaP Polll	VCaP	prostate	Polll	EtOH(16hr)	NA	Human_VCaP_Polll_EtOH-16hr_Chinnaiyan.bed	8719	1	1
NeuCtrl.specific.peaks	184	cistrome_epigenome	0	0.121497	292	1291	1651	158	1651	1030	15126	9615	60514	cistrome_epigenome MCF-7 H3K4me3	MCF-7	breast	H3K4me3	E2(3hr)	NA	Human_MCF-7_H3K4me3_E2-3hr_Liu.bed	46616	1	1
NeuCtrl.specific.peaks	273	codex	0	0.26474	41	1291	1178	617	1291	1030	1169	9866	74471	T cell Lymphoblastic Lymphoma cell line carrying t(7;9) translocation (TCRB-NOTC	Lymphoma cell	NA	GABPA	NA	GSE51800	GSM1252930_GABPA.bed	14021	1	1
NeuCtrl.specific.peaks	283	codex	0	0.157024	148	1291	1519	266	1519	1030	6662	9759	68978	Proerythroblasts derived from CD34+ bone marrow cells isolated from heathly dono	Erythroblast	NA	GATA1	NA	GSE52924	GSM1278240_GATA1.bed	53723	1	1
NeuCtrl.specific.peaks	290	codex	0	0.188188	70	1291	1363	444	1363	1030	2756	9837	72884	codex T-Cell MYB	T-Cell	NA	MYB	NA	GSE59657	GSM1442005_MYB.bed	17978	1	1
NeuCtrl.specific.peaks	299	codex	0	0.186668	76	1291	1370	419	1370	1030	3008	9831	72632	Kasumi-1 (AML FAB M2) with t(8;21) translocation and RUNX1/ETO siRNA derived fro	Acute Myeloid Leukemia	NA	SPI1	NA	GSE60131	GSM1501167_SPI1.bed	21287	1	1
NeuCtrl.specific.peaks	314	codex	0	0.180122	83	1291	1407	393	1407	1030	3389	9824	72251	Adult chronic myeloid leukaemia (at blast crisis) cell line carrying t(9;22) tra	Leukaemia cell	NA	RUNX1	NA	GSE24779	GSM610334_RUNX1.bed	15982	1	1
NeuCtrl.specific.peaks	436	encode_segmentation	0	0.240048	45	1291	1214	587	1291	1030	1411	9862	74229	Promoter Flank Segments	Hepg2	NA	NA	NA	ENCODE segmentation	Hepg2_PF.bed	30648	1	1
NeuCtrl.specific.peaks	921	encode_tfbs	0	0.196063	63	1291	1324	479	1324	1030	2391	9844	73249	ChIP K562 ARID3A_(sc-8821)	K562	NA	ARID3A_(sc-8821)	None	NA	wgEncodeAwgTfbsSydhK562Arid3asc8821IggrabUniPk.narrowPeak	9026	1	1
NeuCtrl.specific.peaks	996	encode_tfbs	0	0.194406	64	1291	1333	477	1333	1030	2448	9843	73192	ChIP K562 TAL1_(SC-12984)	K562	NA	TAL1_(SC-12984)	None	NA	wgEncodeAwgTfbsSydhK562Tal1sc12984IggmusUniPk.narrowPeak	26260	1	1
NeuCtrl.specific.peaks	1058	encode_tfbs	0	0.133738	229	1291	1602	191	1602	1030	11371	9678	64269	ChIP GM12892 CTCF	GM12892	NA	CTCF	None	NA	wgEncodeAwgTfbsUtaGm12892CtcfUniPk.narrowPeak	48306	1	1
NeuCtrl.specific.peaks	1060	encode_tfbs	0	0.135341	220	1291	1588	200	1588	1030	10869	9687	64771	ChIP GM19239 CTCF	GM19239	NA	CTCF	None	NA	wgEncodeAwgTfbsUtaGm19239CtcfUniPk.narrowPeak	41085	1	1
NeuCtrl.specific.peaks	1083	encode_tfbs	0	0.132711	211	1291	1609	204	1609	1030	10656	9696	64984	ChIP MCF-7 CTCF	MCF-7	NA	CTCF	serum_starved_media	NA	wgEncodeAwgTfbsUtaMcf7CtcfSerumstvdUniPk.narrowPeak	54343	1	1
NeuCtrl.specific.peaks	1084	encode_tfbs	0	0.13407	210	1291	1597	205	1597	1030	10519	9697	65121	ChIP MCF-7 CTCF	MCF-7	NA	CTCF	None	NA	wgEncodeAwgTfbsUtaMcf7CtcfUniPk.narrowPeak	57936	1	1
NeuCtrl.specific.peaks	5	cistrome_cistrome	0	0.123442	262	1291	1642	175	1642	1040	13643	9645	61997	cistrome_cistrome A594 cells PolII	A594 cells	lung	PolII	EtOH(1hr)	NA	Human_A594--cells_PolII_EtOH-1hr_Myers.bed	30955	1	1
NeuCtrl.specific.peaks	113	cistrome_cistrome	0	0.266809	36	1291	1174	664	1291	1040	1020	9871	74620	cistrome_cistrome RWPE ERG	RWPE	prostate	ERG	GUS overexpression	NA	Human_RWPE_ERG_GUS-overexpression_Chinnaiyan.bed	5201	1	1
NeuCtrl.specific.peaks	143	cistrome_cistrome	0	0.123119	231	1291	1643	189	1643	1040	12285	9676	63355	cistrome_cistrome lymphoblastoid(GM10861) VDR	lymphoblastoid(GM10861)	hematopoietic stem cell	VDR	calcitriol(36hr)	NA	Human_lymphoblastoid-GM10861_VDR_calcitriol-36hr_Knight.bed	48385	1	1
NeuCtrl.specific.peaks	157	cistrome_epigenome	0	0.130974	201	1291	1617	210	1617	1040	10327	9706	65313	cistrome_epigenome LnCaP Ace_H3	LnCaP	prostate	Ace_H3	regular medium	NA	Human_LnCaP_Ace_H3_regular-medium_Chinnaiyan.bed	33589	1	1
NeuCtrl.specific.peaks	193	cistrome_epigenome	0	0.119857	269	1291	1656	172	1656	1040	14287	9638	61353	cistrome_epigenome MR4 cells H3K9K14ac	MR4 cells	hematopoietic stem cell	H3K9K14ac	ATRA(24hr)	NA	Human_MR4-cells_H3K9K14ac_ATRA-24hr_Stunnenberg.bed	65073	1	1
NeuCtrl.specific.peaks	267	codex	0	0.261666	40	1291	1187	634	1291	1040	1154	9867	74486	Adult B cell Non-Hodgkin Lymphoma (large diffuse cell lymphoma) carrying t(8;14)	Lymphoma cell	NA	MAFK	NA	GSE47784	GSM1159670_MAFK.bed	6721	1	1
NeuCtrl.specific.peaks	421	encode_segmentation	0	0.142483	140	1291	1563	278	1563	1040	6914	9767	68726	Enhancers Segments	H1hesc	NA	NA	NA	ENCODE segmentation	H1hesc_E.bed	52106	1	1
NeuCtrl.specific.peaks	529	encode_tfbs	0	0.222956	45	1291	1247	587	1291	1040	1517	9862	74123	ChIP ECC-1 ERalpha_a	ECC-1	NA	ERalpha_a	Estradiol_10nM	NA	wgEncodeAwgTfbsHaibEcc1EralphaaV0416102Est10nm1hUniPk.narrowPeak	16091	1	1
NeuCtrl.specific.peaks	631	encode_tfbs	0	0.16595	99	1291	1481	356	1481	1040	4337	9808	71303	ChIP HepG2 FOSL2	HepG2	NA	FOSL2	None	NA	wgEncodeAwgTfbsHaibHepg2Fosl2V0416101UniPk.narrowPeak	25211	1	1
NeuCtrl.specific.peaks	861	encode_tfbs	0	0.143163	150	1291	1560	263	1560	1040	7335	9757	68305	ChIP HeLa-S3 RFX5_(200-401-194)	HeLa-S3	NA	RFX5_(200-401-194)	None	NA	wgEncodeAwgTfbsSydhHelas3Rfx5200401194IggrabUniPk.narrowPeak	19284	1	1
NeuCtrl.specific.peaks	935	encode_tfbs	0	0.253315	39	1291	1198	642	1291	1040	1162	9868	74478	ChIP K562 c-Jun	K562	NA	c-Jun	IFNa6h	NA	wgEncodeAwgTfbsSydhK562CjunIfna6hUniPk.narrowPeak	5218	1	1
NeuCtrl.specific.peaks	961	encode_tfbs	0	0.130661	187	1291	1619	221	1619	1040	9708	9720	65932	ChIP K562 JunD	K562	NA	JunD	None	NA	wgEncodeAwgTfbsSydhK562JundIggrabUniPk.narrowPeak	40052	1	1
NeuCtrl.specific.peaks	1063	encode_tfbs	0	0.139907	160	1291	1574	250	1574	1040	7943	9747	67697	ChIP H1-hESC CTCF	H1-hESC	NA	CTCF	None	NA	wgEncodeAwgTfbsUtaH1hescCtcfUniPk.narrowPeak	43247	1	1
NeuCtrl.specific.peaks	4	cistrome_cistrome	0	0.119156	229	1291	1660	191	1660	1050	12532	9678	63108	cistrome_cistrome A594 cells PolII	A594 cells	lung	PolII	DEX(1hr)	NA	Human_A594--cells_PolII_DEX-1hr_Myers.bed	26411	1	1
NeuCtrl.specific.peaks	10	cistrome_cistrome	0	0.178273	68	1291	1414	455	1414	1050	2823	9839	72817	cistrome_cistrome APL74 cells PML	APL74 cells	hematopoietic stem cell	PML	No treatment	NA	Human_APL74-cells_PML_No-treatment_Stunnenberg.bed	24812	1	1
NeuCtrl.specific.peaks	25	cistrome_cistrome	0	0.147895	122	1291	1549	312	1549	1050	5881	9785	69759	cistrome_cistrome HepG2 liver cells HNF4A	HepG2 liver cells	liver	HNF4A	No treatment	NA	Human_HepG2-liver-cells_HNF4A_No-treatment_Wadelius.bed	32849	1	1
NeuCtrl.specific.peaks	127	cistrome_cistrome	0	0.129089	169	1291	1623	237	1623	1050	8964	9738	66676	cistrome_cistrome UPR9 cells RXR	UPR9 cells	hematopoietic stem cell	RXR	Zinc(5hr)	NA	Human_UPR9-cells_RXR_Zinc-5hr_Stunnenberg.bed	28640	1	1
NeuCtrl.specific.peaks	141	cistrome_cistrome	0	0.12384	198	1291	1640	215	1640	1050	10695	9709	64945	cistrome_cistrome lymphoblastoid(GM10855) VDR	lymphoblastoid(GM10855)	hematopoietic stem cell	VDR	calcitriol(36hr)	NA	Human_lymphoblastoid-GM10855_VDR_calcitriol-36hr_Knight.bed	37890	1	1
NeuCtrl.specific.peaks	207	cistrome_epigenome	0	0.117549	222	1291	1665	197	1665	1050	12343	9685	63297	cistrome_epigenome VCaP Ace_H3	VCaP	prostate	Ace_H3	regular medium	NA	Human_VCaP_Ace_H3_regular-medium_Chinnaiyan.bed	41003	1	1
NeuCtrl.specific.peaks	216	cistrome_epigenome	0	0.11069	259	1291	1681	176	1681	1050	14764	9648	60876	cistrome_epigenome VCaP H3K4me3	VCaP	prostate	H3K4me3	regular medium	NA	Human_VCaP_H3K4me3_regular-medium_Chinnaiyan.bed	31540	1	1
NeuCtrl.specific.peaks	228	codex	0	0.135051	145	1291	1591	271	1591	1050	7495	9762	68145	Juvenile acute myeloid leukaemia cell line carrying t(8;21) translocation RUNX1-	Leukaemia cell	NA	TCF3	NA	GSE43834	GSM1082309_E2A_TCF3.bed	43270	1	1
NeuCtrl.specific.peaks	435	encode_segmentation	0	0.151107	120	1291	1536	313	1536	1050	5677	9787	69963	Enhancers Segments	Hepg2	NA	NA	NA	ENCODE segmentation	Hepg2_E.bed	47879	1	1
NeuCtrl.specific.peaks	501	encode_tfbs	0	0.197938	50	1291	1315	551	1315	1050	1890	9857	73750	ChIP A549 BCL3	A549	NA	BCL3	EtOH_0.02pct	NA	wgEncodeAwgTfbsHaibA549Bcl3V0422111Etoh02UniPk.narrowPeak	7740	1	1
NeuCtrl.specific.peaks	1043	encode_tfbs	0	0.24945	35	1291	1203	667	1291	1050	1060	9872	74580	ChIP U2OS SETDB1	U2OS	NA	SETDB1	None	NA	wgEncodeAwgTfbsSydhU2osSetdb1UcdUniPk.narrowPeak	23538	1	1
NeuCtrl.specific.peaks	125	cistrome_cistrome	0	0.149869	99	1291	1543	356	1543	1060	4773	9808	70867	cistrome_cistrome UPR9 cells RARA	UPR9 cells	hematopoietic stem cell	RARA	Zinc(5hr)	NA	Human_UPR9-cells_RARA_Zinc-5hr_Stunnenberg.bed	18248	1	1
NeuCtrl.specific.peaks	151	cistrome_epigenome	0	0.158465	86	1291	1510	387	1510	1060	3961	9821	71679	cistrome_epigenome APL164 cells H3K9K14ac	APL164 cells	hematopoietic stem cell	H3K9K14ac	ATRA(48hr)	NA	Human_APL164-cells_H3K9K14ac_ATRA-48hr_Stunnenberg.bed	13337	1	1
NeuCtrl.specific.peaks	325	codex	0	0.131688	138	1291	1612	282	1612	1060	7328	9769	68312	CD36+ erythroid progenitor cells were derived from mobilised CD34+ cells isolate	Erythroid Progenitor	NA	CTCF	NA	GSE26501	GSM651543_CTCF.bed	21602	1	1
NeuCtrl.specific.peaks	381	codex	0	0.175148	71	1291	1433	441	1433	1060	2994	9836	72646	Kasumi-1 (AML FAB M2) with t(8;21) translocation and RUNX1/ETO siRNA derived fro	Acute Myeloid Leukemia	NA	RUNX1	NA	GSE29225	GSM850824_RUNX1.bed	17787	1	1
NeuCtrl.specific.peaks	541	encode_tfbs	0	0.142876	112	1291	1561	333	1561	1060	5605	9795	70035	ChIP GM12878 EBF1_(SC-137065)	GM12878	NA	EBF1_(SC-137065)	None	NA	wgEncodeAwgTfbsHaibGm12878Ebf1sc137065Pcr1xUniPk.narrowPeak	36140	1	1
NeuCtrl.specific.peaks	667	encode_tfbs	0	0.1653	81	1291	1486	405	1486	1060	3593	9826	72047	ChIP K562 CEBPB_(SC-150)	K562	NA	CEBPB_(SC-150)	None	NA	wgEncodeAwgTfbsHaibK562Cebpbsc150V0422111UniPk.narrowPeak	22240	1	1
NeuCtrl.specific.peaks	816	encode_tfbs	0	0.121663	162	1291	1649	245	1649	1060	9093	9745	66547	ChIP H1-hESC Znf143_(16618-1-AP)	H1-hESC	NA	Znf143_(16618-1-AP)	None	NA	wgEncodeAwgTfbsSydhH1hescZnf143IggrabUniPk.narrowPeak	30687	1	1
NeuCtrl.specific.peaks	822	encode_tfbs	0	0.224424	39	1291	1244	642	1291	1060	1309	9868	74331	ChIP HEK293 TCF7L2	HEK293	NA	TCF7L2	None	NA	wgEncodeAwgTfbsSydhHek293Tcf7l2UcdUniPk.narrowPeak	8961	1	1
NeuCtrl.specific.peaks	1082	encode_tfbs	0	0.116589	201	1291	1669	210	1669	1060	11409	9706	64231	ChIP MCF-7 CTCF	MCF-7	NA	CTCF	serum_stimulated_media	NA	wgEncodeAwgTfbsUtaMcf7CtcfSerumstimUniPk.narrowPeak	58608	1	1
NeuCtrl.specific.peaks	43	cistrome_cistrome	0	0.17389	66	1291	1440	465	1440	1070	2809	9841	72831	cistrome_cistrome MCF-7 ESR1	MCF-7	breast	ESR1	17b-E2(1hr)	NA	Human_MCF-7_ESR1_17b-E2-1hr_Stunnenberg.bed	32005	1	1
NeuCtrl.specific.peaks	179	cistrome_epigenome	0	0.119214	151	1291	1658	261	1658	1070	8692	9756	66948	cistrome_epigenome MCF-7 H3K4me1	MCF-7	breast	H3K4me1	E2(3hr)	NA	Human_MCF-7_H3K4me1_E2-3hr_Liu.bed	95807	1	1
NeuCtrl.specific.peaks	183	cistrome_epigenome	0	0.101135	220	1291	1713	200	1713	1070	13871	9687	61769	cistrome_epigenome MCF-7 H3K4me3	MCF-7	breast	H3K4me3	DMSO(3hr)	NA	Human_MCF-7_H3K4me3_DMSO-3hr_Liu.bed	41328	1	1
NeuCtrl.specific.peaks	355	codex	0	0.195251	46	1291	1329	583	1329	1070	1765	9861	73875	K562 erythrocytic leukaemia cells (ATCC CCL-243) were grown according to standar	Erythrocytic leukaemia cells	NA	KDM1A	NA	GSE32509	GSM831002_KDM1A.bed	13355	1	1
NeuCtrl.specific.peaks	500	encode_tfbs	0	0.189635	49	1291	1357	557	1357	1070	1932	9858	73708	ChIP A549 ATF3	A549	NA	ATF3	EtOH_0.02pct	NA	wgEncodeAwgTfbsHaibA549Atf3V0422111Etoh02UniPk.narrowPeak	6580	1	1
NeuCtrl.specific.peaks	550	encode_tfbs	0	0.168851	67	1291	1466	463	1466	1070	2932	9840	72708	ChIP GM12878 MTA3_(SC-81325)	GM12878	NA	MTA3_(SC-81325)	None	NA	wgEncodeAwgTfbsHaibGm12878Mta3sc81325V0422111UniPk.narrowPeak	12032	1	1
NeuCtrl.specific.peaks	714	encode_tfbs	0	0.110339	162	1291	1684	245	1684	1070	9904	9745	65736	ChIP SK-N-SH Pol2-4H8	SK-N-SH	NA	Pol2-4H8	None	NA	wgEncodeAwgTfbsHaibSknshPol24h8V0416101UniPk.narrowPeak	28168	1	1
NeuCtrl.specific.peaks	1057	encode_tfbs	0	0.114068	167	1291	1674	238	1674	1070	9884	9740	65756	ChIP GM12891 CTCF	GM12891	NA	CTCF	None	NA	wgEncodeAwgTfbsUtaGm12891CtcfUniPk.narrowPeak	42632	1	1
NeuCtrl.specific.peaks	17	cistrome_cistrome	0	0.155396	74	1291	1526	427	1526	1080	3494	9833	72146	cistrome_cistrome Caco-2(proliferating) HNF4A	Caco-2(proliferating)	intestine	HNF4A	No treatment	NA	Human_Caco-2-proliferating_HNF4A_No-treatment_Shivdasani.bed	22343	1	1
NeuCtrl.specific.peaks	185	cistrome_epigenome	0	0.0968382	183	1291	1734	225	1734	1080	12308	9724	63332	cistrome_epigenome MCF-7 H3K4me3	MCF-7	breast	H3K4me3	E2(45min)	NA	Human_MCF-7_H3K4me3_E2-45min_Ruan.bed	41509	1	1
NeuCtrl.specific.peaks	215	cistrome_epigenome	0	0.098974	179	1291	1722	230	1722	1080	11858	9728	63782	cistrome_epigenome VCaP H3K4me3	VCaP	prostate	H3K4me3	R1881(16hr)	NA	Human_VCaP_H3K4me3_R1881-16hr_Chinnaiyan.bed	20760	1	1
NeuCtrl.specific.peaks	326	codex	0	0.237397	29	1291	1221	722	1291	1080	924	9878	74716	CD36+ erythroid progenitor cells were derived from mobilised CD34+ cells isolate	Erythroid Progenitor	NA	TAL1	NA	GSE26501	GSM651544_TAL1.bed	9130	1	1
NeuCtrl.specific.peaks	343	codex	0	0.19317	41	1291	1339	617	1339	1080	1593	9866	74047	Acute promyelocytic leukaemia (APL) M3-subtype cell line from the bone marrow of	Leukaemia cell	NA	EP300	NA	GSE30254	GSM749524_EP300.bed	8952	1	1
NeuCtrl.specific.peaks	380	codex	0	0.170614	59	1291	1453	498	1453	1080	2566	9848	73074	Kasumi-1 (AML FAB M2) with t(8;21) translocation and mismatch siRNA derived from	Acute Myeloid Leukemia	NA	RUNX1	NA	GSE29225	GSM850823_RUNX1.bed	12817	1	1
NeuCtrl.specific.peaks	429	encode_segmentation	0	0.212725	35	1291	1269	667	1291	1080	1240	9872	74400	Promoter Flank Segments	HeLa-S3	NA	NA	NA	ENCODE segmentation	Helas3_PF.bed	22253	1	1
NeuCtrl.specific.peaks	540	encode_tfbs	0	0.202585	35	1291	1295	667	1295	1080	1301	9872	74339	ChIP GM12878 CEBPB_(SC-150)	GM12878	NA	CEBPB_(SC-150)	None	NA	wgEncodeAwgTfbsHaibGm12878Cebpbsc150V0422111UniPk.narrowPeak	5786	1	1
NeuCtrl.specific.peaks	695	encode_tfbs	0	0.135682	103	1291	1585	353	1585	1080	5436	9804	70204	ChIP K562 TEAD4_(SC-101184)	K562	NA	TEAD4_(SC-101184)	None	NA	wgEncodeAwgTfbsHaibK562Tead4sc101184V0422111UniPk.narrowPeak	31030	1	1
NeuCtrl.specific.peaks	865	encode_tfbs	0	0.141678	82	1291	1565	398	1565	1080	4208	9825	71432	ChIP HeLa-S3 STAT1	HeLa-S3	NA	STAT1	IFNg30	NA	wgEncodeAwgTfbsSydhHelas3Stat1Ifng30UniPk.narrowPeak	16158	1	1
NeuCtrl.specific.peaks	872	encode_tfbs	0	0.157187	74	1291	1518	427	1518	1080	3456	9833	72184	ChIP HeLa-S3 USF2	HeLa-S3	NA	USF2	None	NA	wgEncodeAwgTfbsSydhHelas3Usf2IggmusUniPk.narrowPeak	12306	1	1
NeuCtrl.specific.peaks	973	encode_tfbs	0	0.137658	90	1291	1579	375	1579	1080	4723	9817	70917	ChIP K562 p300	K562	NA	p300	None	NA	wgEncodeAwgTfbsSydhK562P300IggrabUniPk.narrowPeak	25881	1	1
NeuCtrl.specific.peaks	1006	encode_tfbs	0	0.108087	153	1291	1692	259	1692	1080	9586	9754	66054	ChIP K562 Znf143_(16618-1-AP)	K562	NA	Znf143_(16618-1-AP)	None	NA	wgEncodeAwgTfbsSydhK562Znf143IggrabUniPk.narrowPeak	29069	1	1
NeuCtrl.specific.peaks	1036	encode_tfbs	0	0.149958	77	1291	1542	412	1542	1080	3755	9830	71885	ChIP PBDE GATA-1	PBDE	NA	GATA-1	None	NA	wgEncodeAwgTfbsSydhPbdeGata1UcdUniPk.narrowPeak	25001	1	1
NeuCtrl.specific.peaks	71	cistrome_cistrome	0	0.0908264	172	1291	1754	234	1754	1090	12318	9735	63322	cistrome_cistrome MCF-7 PolII	MCF-7	breast	PolII	E2(3hr)	NA	Human_MCF-7_PolII_E2-3hr_Liu.bed	40165	1	1
NeuCtrl.specific.peaks	175	cistrome_epigenome	0	0.097079	170	1291	1731	235	1731	1090	11530	9737	64110	cistrome_epigenome MCF-7 H3K14ac	MCF-7	breast	H3K14ac	E2(3hr)	NA	Human_MCF-7_H3K14ac_E2-3hr_Liu.bed	53396	1	1
NeuCtrl.specific.peaks	198	cistrome_epigenome	0	0.105607	139	1291	1698	280	1698	1090	8982	9768	66658	cistrome_epigenome NB4 cells H3K9K14ac	NB4 cells	hematopoietic stem cell	H3K9K14ac	No treatment	NA	Human_NB4-cells_H3K9K14ac_No-treatment_Stunnenberg.bed	14486	1	1
NeuCtrl.specific.peaks	222	cistrome_epigenome	0	0.0888245	200	1291	1762	212	1762	1090	14242	9707	61398	cistrome_epigenome metastatic prostate cancer tissue H3K4me3	metastatic prostate cancer tissue	prostate	H3K4me3	No treatment	NA	Human_metastatic-prostate-cancer-tissue_H3K4me3_No-treatment_Chinnaiyan.bed	29141	1	1
NeuCtrl.specific.peaks	259	codex	0	0.11158	124	1291	1679	308	1679	1090	7716	9783	67924	U937 (histiocytic lymphoma) cell line conditionally expressing CBFbeta-MYH11 tra	Leukaemia cell	NA	MYH11	NA	GSE46044	GSM1122323_MYH11.bed	29434	1	1
NeuCtrl.specific.peaks	296	codex	0	0.184766	45	1291	1382	587	1382	1090	1823	9862	73817	Kasumi-1 (AML FAB M2) with t(8;21) translocation and mismatch siRNA derived from	Acute Myeloid Leukemia	NA	LMO2	NA	GSE60131	GSM1501164_LMO2.bed	11106	1	1
NeuCtrl.specific.peaks	530	encode_tfbs	0	0.197707	38	1291	1317	650	1317	1090	1445	9869	74195	ChIP ECC-1 ERalpha_a	ECC-1	NA	ERalpha_a	Genistein_100nM	NA	wgEncodeAwgTfbsHaibEcc1EralphaaV0416102Gen1hUniPk.narrowPeak	11452	1	1
NeuCtrl.specific.peaks	770	encode_tfbs	0	0.191384	40	1291	1345	634	1345	1090	1569	9867	74071	ChIP GM12878 STAT3	GM12878	NA	STAT3	None	NA	wgEncodeAwgTfbsSydhGm12878Stat3IggmusUniPk.narrowPeak	6487	1	1
NeuCtrl.specific.peaks	938	encode_tfbs	0	0.166776	59	1291	1475	498	1475	1090	2623	9848	73017	ChIP K562 c-Jun	K562	NA	c-Jun	None	NA	wgEncodeAwgTfbsSydhK562CjunUniPk.narrowPeak	9848	1	1
NeuCtrl.specific.peaks	1030	encode_tfbs	0	0.101309	144	1291	1712	274	1712	1090	9613	9763	66027	ChIP NB4 Max	NB4	NA	Max	None	NA	wgEncodeAwgTfbsSydhNb4MaxUniPk.narrowPeak	34659	1	1
NeuCtrl.specific.peaks	24	cistrome_cistrome	0	0.108374	120	1291	1689	313	1689	1100	7688	9787	67952	cistrome_cistrome HepG2 liver cells HNF4A	HepG2 liver cells	liver	HNF4A	No treatment	NA	Human_HepG2-liver-cells_HNF4A_No-treatment_Odom.bed	56226	1	1
NeuCtrl.specific.peaks	46	cistrome_cistrome	0	0.236371	25	1291	1222	773	1291	1100	801	9882	74839	cistrome_cistrome MCF-7 ESR1	MCF-7	breast	ESR1	E2(45min)	NA	Human_MCF-7_ESR1_E2-45min_Chinnaiyan.bed	12615	1	1
NeuCtrl.specific.peaks	104	cistrome_cistrome	0	0.0980302	145	1291	1725	271	1725	1100	9953	9762	65687	cistrome_cistrome NB4 cells PolII	NB4 cells	hematopoietic stem cell	PolII	ATRA(24hr)	NA	Human_NB4-cells_PolII_ATRA-24hr_Stunnenberg.bed	26728	1	1
NeuCtrl.specific.peaks	174	cistrome_epigenome	0	0.100092	130	1291	1717	297	1717	1100	8870	9777	66770	cistrome_epigenome MCF-7 H3K14ac	MCF-7	breast	H3K14ac	DMSO(3hr)	NA	Human_MCF-7_H3K14ac_DMSO-3hr_Liu.bed	44472	1	1
NeuCtrl.specific.peaks	291	codex	0	0.120997	109	1291	1654	340	1654	1100	6369	9798	69271	codex T-Cell MYB	T-Cell	NA	MYB	NA	GSE59657	GSM1442006_MYB.bed	30659	1	1
NeuCtrl.specific.peaks	344	codex	0	0.121731	107	1291	1648	346	1648	1100	6226	9800	69414	Peripheral blood monocytes separated by leukapheresis of healthy donors.	Monocyte	NA	SPI1	NA	GSE31621	GSM785495_PU1.bed	33822	1	1
NeuCtrl.specific.peaks	389	codex	0	0.197903	31	1291	1316	703	1316	1100	1181	9876	74459	Cell line: Germinal center B cells. Chip antibody: SMRT	B-Cells	NA	NCOR2	NA	GSE43350	GSM898062_NCOR2.bed	5917	1	1
NeuCtrl.specific.peaks	522	encode_tfbs	0	0.135661	76	1291	1586	419	1586	1100	4078	9831	71562	ChIP A549 USF-1	A549	NA	USF-1	DEX_100nM	NA	wgEncodeAwgTfbsHaibA549Usf1Pcr1xDex100nmUniPk.narrowPeak	11980	1	1
NeuCtrl.specific.peaks	615	encode_tfbs	0	0.135609	74	1291	1587	427	1587	1100	3977	9833	71663	ChIP H1-hESC TEAD4_(SC-101184)	H1-hESC	NA	TEAD4_(SC-101184)	None	NA	wgEncodeAwgTfbsHaibH1hescTead4sc101184V0422111UniPk.narrowPeak	19857	1	1
NeuCtrl.specific.peaks	780	encode_tfbs	0	0.11896	112	1291	1662	333	1662	1100	6633	9795	69007	ChIP GM12891 NFKB	GM12891	NA	NFKB	TNFa	NA	wgEncodeAwgTfbsSydhGm12891NfkbTnfaIggrabUniPk.narrowPeak	28683	1	1
NeuCtrl.specific.peaks	869	encode_tfbs	0	0.127138	84	1291	1628	392	1628	1100	4767	9823	70873	ChIP HeLa-S3 TCF7L2_C9B9_(2565)	HeLa-S3	NA	TCF7L2_C9B9_(2565)	None	NA	wgEncodeAwgTfbsSydhHelas3Tcf7l2c9b92565UcdUniPk.narrowPeak	19242	1	1
NeuCtrl.specific.peaks	946	encode_tfbs	0	0.108384	115	1291	1688	323	1688	1100	7395	9792	68245	ChIP K562 COREST_(sc-30189)	K562	NA	COREST_(sc-30189)	None	NA	wgEncodeAwgTfbsSydhK562Corestsc30189IggrabUniPk.narrowPeak	35741	1	1
NeuCtrl.specific.peaks	74	cistrome_cistrome	0	0.089347	137	1291	1759	284	1759	1110	10261	9770	65379	cistrome_cistrome MCF-7 PolII	MCF-7	breast	PolII	Fulv	NA	Human_MCF-7_PolII_Fulv_Stunnenberg.bed	32919	1	1
NeuCtrl.specific.peaks	96	cistrome_cistrome	0	0.203195	26	1291	1293	758	1293	1110	967	9881	74673	cistrome_cistrome MCF-7 c-Jun	MCF-7	breast	c-Jun	E2(45min-3hr)	NA	Human_MCF-7_c-Jun_E2-45min-3hr_Liu.bed	2984	1	1
NeuCtrl.specific.peaks	123	cistrome_cistrome	0	0.149184	61	1291	1544	490	1544	1110	3016	9846	72624	cistrome_cistrome UPR9 cells PML	UPR9 cells	hematopoietic stem cell	PML	Zinc(5hr)	NA	Human_UPR9-cells_PML_Zinc-5hr_Stunnenberg.bed	16901	1	1
NeuCtrl.specific.peaks	187	cistrome_epigenome	0	0.0811464	183	1291	1809	225	1809	1110	14240	9724	61400	cistrome_epigenome MCF-7 H3K9ac	MCF-7	breast	H3K9ac	E2(3hr)	NA	Human_MCF-7_H3K9ac_E2-3hr_Liu.bed	42367	1	1
NeuCtrl.specific.peaks	306	codex	0	0.207542	26	1291	1282	758	1291	1110	947	9881	74693	Human K562 erythroleukemia cells (ATCC # CCL-243) were cultured in RPMI medium 1	Myeloid Leukemia	NA	GATA2	NA	GSE18868	GSM467648_GATA2.bed	8820	1	1
NeuCtrl.specific.peaks	379	codex	0	0.19961	28	1291	1308	732	1308	1110	1059	9879	74581	Acute myeloid leukaemia (AML) M2-subtype cell line from the bone marrow of a 22-	Leukaemia cell	NA	EP300	NA	GSE30254	GSM835863_EP300.bed	5120	1	1
NeuCtrl.specific.peaks	679	encode_tfbs	0	0.187389	34	1291	1366	680	1366	1110	1365	9873	74275	ChIP K562 MEF2A	K562	NA	MEF2A	None	NA	wgEncodeAwgTfbsHaibK562Mef2aV0416101UniPk.narrowPeak	5631	1	1
NeuCtrl.specific.peaks	728	encode_tfbs	0	0.167092	47	1291	1473	569	1473	1110	2098	9860	73542	ChIP T-47D p300	T-47D	NA	p300	DMSO_0.02pct	NA	wgEncodeAwgTfbsHaibT47dP300V0416102Dm002p1hUniPk.narrowPeak	13973	1	1
NeuCtrl.specific.peaks	850	encode_tfbs	0	0.0888598	133	1291	1761	288	1761	1110	10045	9774	65595	ChIP HeLa-S3 Max	HeLa-S3	NA	Max	None	NA	wgEncodeAwgTfbsSydhHelas3MaxIggrabUniPk.narrowPeak	29647	1	1
NeuCtrl.specific.peaks	924	encode_tfbs	0	0.226894	24	1291	1237	791	1291	1110	801	9883	74839	ChIP K562 Bach1_(sc-14700)	K562	NA	Bach1_(sc-14700)	None	NA	wgEncodeAwgTfbsSydhK562Bach1sc14700IggrabUniPk.narrowPeak	3806	1	1
NeuCtrl.specific.peaks	57	cistrome_cistrome	0	0.133682	65	1291	1604	472	1604	1120	3561	9842	72079	cistrome_cistrome MCF-7 ESR1	MCF-7	breast	ESR1	No treatment	NA	Human_MCF-7_ESR1_No-treatment_Odom.bed	29129	1	1
NeuCtrl.specific.peaks	105	cistrome_cistrome	0	0.0886765	123	1291	1764	310	1764	1120	9392	9784	66248	cistrome_cistrome NB4 cells PolII	NB4 cells	hematopoietic stem cell	PolII	ATRA(48hr)	NA	Human_NB4-cells_PolII_ATRA-48hr_Stunnenberg.bed	22118	1	1
NeuCtrl.specific.peaks	138	cistrome_cistrome	0	0.0865109	130	1291	1778	297	1778	1120	10077	9777	65563	cistrome_cistrome VCaP Polll	VCaP	prostate	Polll	regular medium	NA	Human_VCaP_Polll_regular-medium_Chinnaiyan.bed	21886	1	1
NeuCtrl.specific.peaks	186	cistrome_epigenome	0	0.0760537	161	1291	1823	249	1823	1120	13498	9746	62142	cistrome_epigenome MCF-7 H3K9ac	MCF-7	breast	H3K9ac	DMSO(3hr)	NA	Human_MCF-7_H3K9ac_DMSO-3hr_Liu.bed	37717	1	1
NeuCtrl.specific.peaks	405	codex	0	0.082302	154	1291	1803	258	1803	1120	12176	9753	63464	ChIP-seq_ICN1_HPB-ALL. ChIP assays were performed essentially as previously desc	T-cell acute lymphoblastic leukemia cells	NA	NOTCH1	NA	GSE39263	GSM959056_ZNF143.bed	43398	1	1
NeuCtrl.specific.peaks	627	encode_tfbs	0	0.167405	42	1291	1470	609	1470	1120	1876	9865	73764	ChIP HepG2 CEBPB_(SC-150)	HepG2	NA	CEBPB_(SC-150)	None	NA	wgEncodeAwgTfbsHaibHepg2Cebpbsc150V0416101UniPk.narrowPeak	18125	1	1
NeuCtrl.specific.peaks	637	encode_tfbs	0	0.175702	39	1291	1428	642	1428	1120	1664	9868	73976	ChIP HepG2 HNF4A_(SC-8987)	HepG2	NA	HNF4A_(SC-8987)	None	NA	wgEncodeAwgTfbsHaibHepg2Hnf4asc8987V0416101UniPk.narrowPeak	20805	1	1
NeuCtrl.specific.peaks	823	encode_tfbs	0	0.0974829	105	1291	1730	351	1730	1120	7489	9802	68151	ChIP HEK293-T-REx ZNF263	HEK293-T-REx	NA	ZNF263	None	NA	wgEncodeAwgTfbsSydhHek293tZnf263UcdUniPk.narrowPeak	31453	1	1
NeuCtrl.specific.peaks	934	encode_tfbs	0	0.150353	55	1291	1540	522	1540	1120	2708	9852	72932	ChIP K562 c-Jun	K562	NA	c-Jun	IFNa30	NA	wgEncodeAwgTfbsSydhK562CjunIfna30UniPk.narrowPeak	8827	1	1
NeuCtrl.specific.peaks	12	cistrome_cistrome	0	0.0874979	119	1291	1771	317	1771	1130	9228	9788	66412	cistrome_cistrome Caco-2(differentiated) CDX2	Caco-2(differentiated)	intestine	CDX2	No treatment	NA	Human_Caco-2-differentiated_CDX2_No-treatment_Shivdasani.bed	39243	1	1
NeuCtrl.specific.peaks	100	cistrome_cistrome	0	0.135788	55	1291	1583	522	1583	1130	2987	9852	72653	cistrome_cistrome MR4 cells PML	MR4 cells	hematopoietic stem cell	PML	ATRA(24hr)	NA	Human_MR4-cells_PML_ATRA-24hr_Stunnenberg.bed	14879	1	1
NeuCtrl.specific.peaks	112	cistrome_cistrome	0	0.109482	75	1291	1686	424	1686	1130	4927	9832	70713	cistrome_cistrome RWPE ERG	RWPE	prostate	ERG	ERG overexpression	NA	Human_RWPE_ERG_ERG-overexpression_Chinnaiyan.bed	13239	1	1
NeuCtrl.specific.peaks	140	cistrome_cistrome	0	0.0846708	120	1291	1790	313	1790	1130	9568	9787	66072	cistrome_cistrome lymphoblastoid(GM10855) VDR	lymphoblastoid(GM10855)	hematopoietic stem cell	VDR	No treatment	NA	Human_lymphoblastoid-GM10855_VDR_No-treatment_Knight.bed	25023	1	1
NeuCtrl.specific.peaks	142	cistrome_cistrome	0	0.0849349	120	1291	1787	313	1787	1130	9542	9787	66098	cistrome_cistrome lymphoblastoid(GM10861) VDR	lymphoblastoid(GM10861)	hematopoietic stem cell	VDR	No treatment	NA	Human_lymphoblastoid-GM10861_VDR_No-treatment_Knight.bed	26097	1	1
NeuCtrl.specific.peaks	170	cistrome_epigenome	0	0.0748067	145	1291	1826	271	1826	1130	12531	9762	63109	cistrome_epigenome LnCaP H3K4me3	LnCaP	prostate	H3K4me3	regular medium	NA	Human_LnCaP_H3K4me3_regular-medium_Chinnaiyan.bed	24259	1	1
NeuCtrl.specific.peaks	253	codex	0	0.0885773	115	1291	1766	323	1766	1130	8855	9792	66785	Acute myelomonocytic leukaemia cell line carrying inv(16) translocation (CBFbeta	Leukaemia cell	NA	EP300	NA	GSE46044	GSM1122317_EP300.bed	33890	1	1
NeuCtrl.specific.peaks	312	codex	0	0.199294	23	1291	1310	800	1310	1130	873	9884	74767	Infantile acute megakaryoblastic leukaemia (AML M7) cell line with Trisomy 21.	Leukaemia cell	NA	RUNX1	NA	GSE24779	GSM610330_RUNX1.bed	6857	1	1
NeuCtrl.specific.peaks	397	codex	0	0.207911	21	1291	1279	825	1291	1130	765	9886	74875	Adult acute B cell precursor lymphoblastic leukaemia cell line carrying t(4;11)	Leukaemia cell	NA	AFF1	NA	GSE34941	GSM941544_AF4.bed	5219	1	1
NeuCtrl.specific.peaks	418	encode_segmentation	0	0.0788554	141	1291	1815	275	1815	1130	11706	9766	63934	TSS Segments	GM12878	NA	NA	NA	ENCODE segmentation	Gm12878_TSS.bed	34222	1	1
NeuCtrl.specific.peaks	554	encode_tfbs	0	0.183144	30	1291	1391	707	1391	1130	1234	9877	74406	ChIP GM12878 p300	GM12878	NA	p300	None	NA	wgEncodeAwgTfbsHaibGm12878P300Pcr1xUniPk.narrowPeak	5168	1	1
NeuCtrl.specific.peaks	777	encode_tfbs	0	0.0851261	117	1291	1786	319	1786	1130	9312	9790	66328	ChIP GM12878 Znf143_(16618-1-AP)	GM12878	NA	Znf143_(16618-1-AP)	None	NA	wgEncodeAwgTfbsSydhGm12878Znf143166181apUniPk.narrowPeak	20024	1	1
NeuCtrl.specific.peaks	818	encode_tfbs	0	0.0978876	96	1291	1726	366	1726	1130	6874	9811	68766	ChIP HCT-116 TCF7L2	HCT-116	NA	TCF7L2	None	NA	wgEncodeAwgTfbsSydhHct116Tcf7l2UcdUniPk.narrowPeak	19463	1	1
NeuCtrl.specific.peaks	825	encode_tfbs	0	0.102157	82	1291	1709	398	1709	1130	5713	9825	69927	ChIP HeLa-S3 AP-2gamma	HeLa-S3	NA	AP-2gamma	None	NA	wgEncodeAwgTfbsSydhHelas3Ap2gammaUniPk.narrowPeak	25452	1	1
NeuCtrl.specific.peaks	15	cistrome_cistrome	0	0.116693	66	1291	1667	465	1667	1140	4111	9841	71529	cistrome_cistrome Caco-2(proliferating) CDX2	Caco-2(proliferating)	intestine	CDX2	No treatment	NA	Human_Caco-2-proliferating_CDX2_No-treatment_Shivdasani.bed	22863	1	1
NeuCtrl.specific.peaks	78	cistrome_cistrome	0	0.0845424	106	1291	1791	348	1791	1140	8579	9801	67061	cistrome_cistrome MCF-7 PolII	MCF-7	breast	PolII	Tam	NA	Human_MCF-7_PolII_Tam_Stunnenberg.bed	25209	1	1
NeuCtrl.specific.peaks	169	cistrome_epigenome	0	0.0725191	130	1291	1843	297	1843	1140	11720	9777	63920	cistrome_epigenome LnCaP H3K4me3	LnCaP	prostate	H3K4me3	Vehicle	NA	Human_LnCaP_H3K4me3_Vehicle_Brown.bed	22631	1	1
NeuCtrl.specific.peaks	214	cistrome_epigenome	0	0.0713313	147	1291	1848	269	1848	1140	13187	9760	62453	cistrome_epigenome VCaP H3K4me3	VCaP	prostate	H3K4me3	EtOH(16hr)	NA	Human_VCaP_H3K4me3_EtOH-16hr_Chinnaiyan.bed	22317	1	1
NeuCtrl.specific.peaks	218	cistrome_epigenome	0	0.0713313	147	1291	1848	269	1848	1140	13187	9760	62453	cistrome_epigenome VCaP H3K9me3	VCaP	prostate	H3K9me3	R1881(16hr)	NA	Human_VCaP_H3K9me3_R1881-16hr_Chinnaiyan.bed	22317	1	1
NeuCtrl.specific.peaks	230	codex	0	0.156226	44	1291	1522	596	1522	1140	2100	9863	73540	Adult B cell Non-Hodgkin Lymphoma (large diffuse cell lymphoma) carrying t(8;14)	Lymphoma cell	NA	BACH2	NA	GSE44420	GSM1084800_BACH2.bed	10250	1	1
NeuCtrl.specific.peaks	233	codex	0	0.137193	50	1291	1580	551	1580	1140	2697	9857	72943	Mobilised CD34+ cells isolated from the healthly peripheral blood.	Hematopoietic Stem and Progenitor Cells	NA	FLI1	NA	GSE45144	GSM1097880_FLI1.bed	10750	1	1
NeuCtrl.specific.peaks	272	codex	0	0.0701999	135	1291	1852	286	1852	1140	12438	9772	63202	T cell Lymphoblastic Lymphoma cell line carrying t(7;9) translocation (TCRB-NOTC	Lymphoma cell	NA	ETS1	NA	GSE51800	GSM1252929_ETS1.bed	41378	1	1
NeuCtrl.specific.peaks	513	encode_tfbs	0	0.116612	67	1291	1668	463	1668	1140	4173	9840	71467	ChIP A549 GR	A549	NA	GR	DEX_100nM	NA	wgEncodeAwgTfbsHaibA549GrPcr2xDex100nmUniPk.narrowPeak	16720	1	1
NeuCtrl.specific.peaks	556	encode_tfbs	0	0.112257	69	1291	1678	448	1678	1140	4448	9838	71192	ChIP GM12878 PAX5-N19	GM12878	NA	PAX5-N19	None	NA	wgEncodeAwgTfbsHaibGm12878Pax5n19Pcr1xUniPk.narrowPeak	19740	1	1
NeuCtrl.specific.peaks	574	encode_tfbs	0	0.0734892	130	1291	1837	297	1837	1140	11589	9777	64051	ChIP GM12878 YY1_(SC-281)	GM12878	NA	YY1_(SC-281)	None	NA	wgEncodeAwgTfbsHaibGm12878Yy1sc281Pcr1xUniPk.narrowPeak	30994	1	1
NeuCtrl.specific.peaks	616	encode_tfbs	0	0.106202	70	1291	1695	444	1695	1140	4750	9837	70890	ChIP H1-hESC USF-1	H1-hESC	NA	USF-1	None	NA	wgEncodeAwgTfbsHaibH1hescUsf1Pcr1xUniPk.narrowPeak	26042	1	1
NeuCtrl.specific.peaks	638	encode_tfbs	0	0.155084	41	1291	1527	617	1527	1140	1974	9866	73666	ChIP HepG2 HNF4G_(SC-6558)	HepG2	NA	HNF4G_(SC-6558)	None	NA	wgEncodeAwgTfbsHaibHepg2Hnf4gsc6558V0416101UniPk.narrowPeak	20384	1	1
NeuCtrl.specific.peaks	639	encode_tfbs	0	0.108278	73	1291	1690	434	1690	1140	4853	9834	70787	ChIP HepG2 JunD	HepG2	NA	JunD	None	NA	wgEncodeAwgTfbsHaibHepg2JundPcr1xUniPk.narrowPeak	21614	1	1
NeuCtrl.specific.peaks	678	encode_tfbs	0	0.0732904	128	1291	1839	304	1839	1140	11462	9779	64178	ChIP K562 Max	K562	NA	Max	None	NA	wgEncodeAwgTfbsHaibK562MaxV0416102UniPk.narrowPeak	46171	1	1
NeuCtrl.specific.peaks	680	encode_tfbs	0	0.134618	52	1291	1594	537	1594	1140	2853	9855	72787	ChIP K562 NR2F2_(SC-271940)	K562	NA	NR2F2_(SC-271940)	None	NA	wgEncodeAwgTfbsHaibK562Nr2f2sc271940V0422111UniPk.narrowPeak	16678	1	1
NeuCtrl.specific.peaks	715	encode_tfbs	0	0.0887919	89	1291	1763	379	1763	1140	7007	9818	68633	ChIP SK-N-SH Sin3Ak-20	SK-N-SH	NA	Sin3Ak-20	None	NA	wgEncodeAwgTfbsHaibSknshSin3ak20V0416101UniPk.narrowPeak	15561	1	1
NeuCtrl.specific.peaks	720	encode_tfbs	0	0.0968688	83	1291	1733	393	1733	1140	6068	9824	69572	ChIP SK-N-SH_RA USF1_(SC-8983)	SK-N-SH_RA	NA	USF1_(SC-8983)	None	NA	wgEncodeAwgTfbsHaibSknshraUsf1sc8983V0416102UniPk.narrowPeak	19622	1	1
NeuCtrl.specific.peaks	69	cistrome_cistrome	0	0.0717639	127	1291	1846	306	1846	1150	11590	9780	64050	cistrome_cistrome MCF-7 PolII	MCF-7	breast	PolII	DMSO(3hr)	NA	Human_MCF-7_PolII_DMSO-3hr_Liu.bed	34878	1	1
NeuCtrl.specific.peaks	166	cistrome_epigenome	0	0.0733992	123	1291	1838	310	1838	1150	11061	9784	64579	cistrome_epigenome LnCaP H3K4me3	LnCaP	prostate	H3K4me3	DHT(4hr)	NA	Human_LnCaP_H3K4me3_DHT-4hr_Brown.bed	22170	1	1
NeuCtrl.specific.peaks	649	encode_tfbs	0	0.151017	42	1291	1538	609	1538	1150	2074	9865	73566	ChIP HepG2 RXRA	HepG2	NA	RXRA	None	NA	wgEncodeAwgTfbsHaibHepg2RxraPcr1xUniPk.narrowPeak	17063	1	1
NeuCtrl.specific.peaks	661	encode_tfbs	0	0.0765623	114	1291	1821	326	1821	1150	9983	9793	65657	ChIP HUVEC Pol2-4H8	HUVEC	NA	Pol2-4H8	None	NA	wgEncodeAwgTfbsHaibHuvecPol24h8V0416101UniPk.narrowPeak	32525	1	1
NeuCtrl.specific.peaks	685	encode_tfbs	0	0.113099	63	1291	1677	479	1677	1150	4051	9844	71589	ChIP K562 PU.1	K562	NA	PU.1	None	NA	wgEncodeAwgTfbsHaibK562Pu1Pcr1xUniPk.narrowPeak	28677	1	1
NeuCtrl.specific.peaks	730	encode_tfbs	0	0.0818947	106	1291	1806	348	1806	1150	8824	9801	66816	ChIP U87 Pol2-4H8	U87	NA	Pol2-4H8	None	NA	wgEncodeAwgTfbsHaibU87Pol24h8V0416101UniPk.narrowPeak	22873	1	1
NeuCtrl.specific.peaks	826	encode_tfbs	0	0.135684	45	1291	1584	587	1584	1150	2461	9862	73179	ChIP HeLa-S3 BAF155	HeLa-S3	NA	BAF155	None	NA	wgEncodeAwgTfbsSydhHelas3Baf155IggmusUniPk.narrowPeak	8650	1	1
NeuCtrl.specific.peaks	838	encode_tfbs	0	0.0978322	74	1291	1727	427	1727	1150	5403	9833	70237	ChIP HeLa-S3 COREST_(sc-30189)	HeLa-S3	NA	COREST_(sc-30189)	None	NA	wgEncodeAwgTfbsSydhHelas3Corestsc30189IggrabUniPk.narrowPeak	16322	1	1
NeuCtrl.specific.peaks	868	encode_tfbs	0	0.191463	21	1291	1344	825	1344	1150	830	9886	74810	ChIP HeLa-S3 TCF7L2	HeLa-S3	NA	TCF7L2	None	NA	wgEncodeAwgTfbsSydhHelas3Tcf7l2UcdUniPk.narrowPeak	3198	1	1
NeuCtrl.specific.peaks	1029	encode_tfbs	0	0.083062	102	1291	1799	354	1799	1150	8419	9805	67221	ChIP NB4 c-Myc	NB4	NA	c-Myc	None	NA	wgEncodeAwgTfbsSydhNb4CmycUniPk.narrowPeak	26252	1	1
NeuCtrl.specific.peaks	2015	sheffield_dnase	0	0.201851	18	1291	1299	871	1299	1150	676	9889	74964	Weak Th2	NA	NA	NA	NA	NA	2017.bed	6325	1	1
NeuCtrl.specific.peaks	3011	ucsc_features	0	0.0673832	132	1291	1859	290	1859	1150	12628	9775	63012	UCSC Switch DB TSSs	NA	NA	NA	NA	NA	switchDbTss.bed	131780	1	1
NeuCtrl.specific.peaks	38	cistrome_cistrome	0	0.109287	56	1291	1687	514	1687	1160	3740	9851	71900	cistrome_cistrome LnCaP PolII	LnCaP	prostate	PolII	R1881(16hr)	NA	Human_LnCaP_PolII_R1881-16hr_Chinnaiyan.bed	14666	1	1
NeuCtrl.specific.peaks	134	cistrome_cistrome	0	0.182953	23	1291	1394	800	1394	1160	950	9884	74690	cistrome_cistrome VCaP ERG	VCaP	prostate	ERG	siERG	NA	Human_VCaP_ERG_siERG_Chinnaiyan.bed	4635	1	1
NeuCtrl.specific.peaks	154	cistrome_epigenome	0	0.0614732	115	1291	1880	323	1880	1160	12133	9792	63507	cistrome_epigenome CS58.LnCaP H3K4me3	CS58.LnCaP	prostate	H3K4me3	R1881(16hr)	NA	Human_CS58.LnCaP_H3K4me3_R1881-16hr_Chinnaiyan.bed	22924	1	1
NeuCtrl.specific.peaks	227	codex	0	0.0907774	69	1291	1756	448	1756	1160	5425	9838	70215	Juvenile acute myeloid leukaemia cell line carrying t(8;21) translocation RUNX1-	Leukaemia cell	NA	TCF12	NA	GSE43834	GSM1082308_HEB_TCF12.bed	18869	1	1
NeuCtrl.specific.peaks	526	encode_tfbs	0	0.126298	47	1291	1629	569	1629	1160	2751	9860	72889	ChIP A549 ZBTB33	A549	NA	ZBTB33	EtOH_0.02pct	NA	wgEncodeAwgTfbsHaibA549Zbtb33V0422111Etoh02UniPk.narrowPeak	7152	1	1
NeuCtrl.specific.peaks	571	encode_tfbs	0	0.093335	71	1291	1746	441	1746	1160	5430	9836	70210	ChIP GM12878 TCF12	GM12878	NA	TCF12	None	NA	wgEncodeAwgTfbsHaibGm12878Tcf12Pcr1xUniPk.narrowPeak	20437	1	1
NeuCtrl.specific.peaks	671	encode_tfbs	0	0.0730103	110	1291	1841	339	1841	1160	10082	9797	65558	ChIP K562 Egr-1	K562	NA	Egr-1	None	NA	wgEncodeAwgTfbsHaibK562Egr1V0416101UniPk.narrowPeak	36997	1	1
NeuCtrl.specific.peaks	692	encode_tfbs	0	0.159087	32	1291	1501	694	1501	1160	1510	9875	74130	ChIP K562 STAT5A_(SC-74442)	K562	NA	STAT5A_(SC-74442)	None	NA	wgEncodeAwgTfbsHaibK562Stat5asc74442V0422111UniPk.narrowPeak	9811	1	1
NeuCtrl.specific.peaks	805	encode_tfbs	0	0.119573	55	1291	1657	522	1657	1160	3374	9852	72266	ChIP H1-hESC JunD	H1-hESC	NA	JunD	None	NA	wgEncodeAwgTfbsSydhH1hescJundIggrabUniPk.narrowPeak	9550	1	1
NeuCtrl.specific.peaks	844	encode_tfbs	0	0.0966905	68	1291	1735	455	1735	1160	5046	9839	70594	ChIP HeLa-S3 GTF2F1_(AB28179)	HeLa-S3	NA	GTF2F1_(AB28179)	None	NA	wgEncodeAwgTfbsSydhHelas3Gtf2f1ab28179IggrabUniPk.narrowPeak	11730	1	1
NeuCtrl.specific.peaks	941	encode_tfbs	0	0.07268	109	1291	1842	340	1842	1160	10041	9798	65599	ChIP K562 c-Myc	K562	NA	c-Myc	IFNg30	NA	wgEncodeAwgTfbsSydhK562CmycIfng30UniPk.narrowPeak	31092	1	1
NeuCtrl.specific.peaks	952	encode_tfbs	0	0.17562	27	1291	1429	745	1429	1160	1159	9880	74481	ChIP K562 GATA-2	K562	NA	GATA-2	None	NA	wgEncodeAwgTfbsSydhK562Gata2UcdUniPk.narrowPeak	10648	1	1
NeuCtrl.specific.peaks	274	codex	0	0.0722554	95	1291	1844	367	1844	1170	8938	9812	66702	T cell Lymphoblastic Lymphoma cell line carrying t(7;9) translocation (TCRB-NOTC	Lymphoma cell	NA	RUNX1	NA	GSE51800	GSM1252931_RUNX1.bed	26549	1	1
NeuCtrl.specific.peaks	523	encode_tfbs	0	0.104165	57	1291	1701	507	1701	1170	3981	9850	71659	ChIP A549 USF-1	A549	NA	USF-1	EtOH_0.02pct	NA	wgEncodeAwgTfbsHaibA549Usf1Pcr1xEtoh02UniPk.narrowPeak	11932	1	1
NeuCtrl.specific.peaks	524	encode_tfbs	0	0.124235	47	1291	1638	569	1638	1170	2795	9860	72845	ChIP A549 USF-1	A549	NA	USF-1	EtOH_0.02pct	NA	wgEncodeAwgTfbsHaibA549Usf1V0422111Etoh02UniPk.narrowPeak	8004	1	1
NeuCtrl.specific.peaks	555	encode_tfbs	0	0.0808788	77	1291	1810	412	1810	1170	6679	9830	68961	ChIP GM12878 PAX5-C20	GM12878	NA	PAX5-C20	None	NA	wgEncodeAwgTfbsHaibGm12878Pax5c20Pcr1xUniPk.narrowPeak	25342	1	1
NeuCtrl.specific.peaks	561	encode_tfbs	0	0.0754582	79	1291	1825	408	1825	1170	7282	9828	68358	ChIP GM12878 POU2F2	GM12878	NA	POU2F2	None	NA	wgEncodeAwgTfbsHaibGm12878Pou2f2Pcr1xUniPk.narrowPeak	22891	1	1
NeuCtrl.specific.peaks	642	encode_tfbs	0	0.114161	49	1291	1673	557	1673	1170	3156	9858	72484	ChIP HepG2 NFIC_(SC-81335)	HepG2	NA	NFIC_(SC-81335)	None	NA	wgEncodeAwgTfbsHaibHepg2Nficsc81335V0422111UniPk.narrowPeak	16091	1	1
NeuCtrl.specific.peaks	771	encode_tfbs	0	0.100562	59	1291	1715	498	1715	1170	4253	9848	71387	ChIP GM12878 TBLR1_(ab24550)	GM12878	NA	TBLR1_(ab24550)	None	NA	wgEncodeAwgTfbsSydhGm12878Tblr1ab24550IggmusUniPk.narrowPeak	13702	1	1
NeuCtrl.specific.peaks	775	encode_tfbs	0	0.0982353	58	1291	1724	504	1724	1170	4278	9849	71362	ChIP GM12878 WHIP	GM12878	NA	WHIP	None	NA	wgEncodeAwgTfbsSydhGm12878WhipIggmusUniPk.narrowPeak	14102	1	1
NeuCtrl.specific.peaks	786	encode_tfbs	0	0.140725	40	1291	1571	634	1571	1170	2118	9867	73522	ChIP GM18505 NFKB	GM18505	NA	NFKB	TNFa	NA	wgEncodeAwgTfbsSydhGm18505NfkbTnfaIggrabUniPk.narrowPeak	8805	1	1
NeuCtrl.specific.peaks	880	encode_tfbs	0	0.119094	47	1291	1661	569	1661	1170	2911	9860	72729	ChIP HepG2 CEBPB	HepG2	NA	CEBPB	forskolin	NA	wgEncodeAwgTfbsSydhHepg2CebpbForsklnUniPk.narrowPeak	18443	1	1
NeuCtrl.specific.peaks	966	encode_tfbs	0	0.0619162	108	1291	1879	343	1879	1170	11430	9799	64210	ChIP K562 MAZ_(ab85725)	K562	NA	MAZ_(ab85725)	None	NA	wgEncodeAwgTfbsSydhK562Mazab85725IggrabUniPk.narrowPeak	33323	1	1
NeuCtrl.specific.peaks	1912	sheffield_dnase	0	0.190903	17	1291	1348	884	1348	1170	675	9890	74965	Complex tissue specific	NA	NA	NA	NA	NA	1872.bed	3895	1	1
NeuCtrl.specific.peaks	101	cistrome_cistrome	0	0.0965796	57	1291	1736	507	1736	1180	4276	9850	71364	cistrome_cistrome MR4 cells PML	MR4 cells	hematopoietic stem cell	PML	No treatment	NA	Human_MR4-cells_PML_No-treatment_Stunnenberg.bed	15258	1	1
NeuCtrl.specific.peaks	280	codex	0	0.0575863	98	1291	1895	359	1895	1180	11183	9809	64457	T cell Lymphoblastic Lymphoma cell line carrying t(7;9) translocation (TCRB-NOTC	Lymphoma cell	NA	MED1	NA	GSE51800	GSM1252942_MED1.bed	27299	1	1
NeuCtrl.specific.peaks	387	codex	0	0.0701118	78	1291	1853	410	1853	1180	7691	9829	67949	Cell line: Germinal center B cells. Chip antibody: BCL6	B-Cells	NA	BCL6	NA	GSE43350	GSM898060_BCL6.bed	23912	1	1
NeuCtrl.specific.peaks	657	encode_tfbs	0	0.0975462	57	1291	1729	507	1729	1180	4236	9850	71404	ChIP HepG2 USF-1	HepG2	NA	USF-1	None	NA	wgEncodeAwgTfbsHaibHepg2Usf1Pcr1xUniPk.narrowPeak	21890	1	1
NeuCtrl.specific.peaks	663	encode_tfbs	0	0.0847969	66	1291	1789	465	1789	1180	5544	9841	70096	ChIP K562 ATF3	K562	NA	ATF3	None	NA	wgEncodeAwgTfbsHaibK562Atf3V0416101UniPk.narrowPeak	16011	1	1
NeuCtrl.specific.peaks	710	encode_tfbs	0	0.0840115	66	1291	1794	465	1794	1180	5592	9841	70048	ChIP SK-N-MC FOXP2	SK-N-MC	NA	FOXP2	None	NA	wgEncodeAwgTfbsHaibSknmcFoxp2Pcr2xUniPk.narrowPeak	14695	1	1
NeuCtrl.specific.peaks	711	encode_tfbs	0	0.0663998	82	1291	1865	398	1865	1180	8446	9825	67194	ChIP SK-N-MC Pol2-4H8	SK-N-MC	NA	Pol2-4H8	None	NA	wgEncodeAwgTfbsHaibSknmcPol24h8V0416101UniPk.narrowPeak	24130	1	1
NeuCtrl.specific.peaks	739	encode_tfbs	0	0.092577	57	1291	1748	507	1748	1180	4450	9850	71190	ChIP GM12878 BHLHE40_(NB100-1800)	GM12878	NA	BHLHE40_(NB100-1800)	None	NA	wgEncodeAwgTfbsSydhGm12878Bhlhe40cIggmusUniPk.narrowPeak	13986	1	1
NeuCtrl.specific.peaks	824	encode_tfbs	0	0.095233	57	1291	1740	507	1740	1180	4333	9850	71307	ChIP HeLa-S3 AP-2alpha	HeLa-S3	NA	AP-2alpha	None	NA	wgEncodeAwgTfbsSydhHelas3Ap2alphaUniPk.narrowPeak	18970	1	1
NeuCtrl.specific.peaks	867	encode_tfbs	0	0.0739616	76	1291	1832	419	1832	1180	7158	9831	68482	ChIP HeLa-S3 TBP	HeLa-S3	NA	TBP	None	NA	wgEncodeAwgTfbsSydhHelas3TbpIggrabUniPk.narrowPeak	18489	1	1
NeuCtrl.specific.peaks	1035	encode_tfbs	0	0.104583	52	1291	1699	537	1699	1180	3633	9855	72007	ChIP PANC-1 TCF7L2	PANC-1	NA	TCF7L2	None	NA	wgEncodeAwgTfbsSydhPanc1Tcf7l2UcdUniPk.narrowPeak	13366	1	1
NeuCtrl.specific.peaks	108	cistrome_cistrome	0	0.11559	43	1291	1672	601	1672	1190	2749	9864	72891	cistrome_cistrome NB4 cells RARA	NB4 cells	hematopoietic stem cell	RARA	No treatment(Antibody RAR _A704)	NA	Human_NB4-cells_RARA_No-treatment-Antibody-RAR-_A704_Stunnenberg.bed	13879	1	1
NeuCtrl.specific.peaks	388	codex	0	0.0556586	91	1291	1902	372	1902	1190	10800	9816	64840	Cell line: Germinal center B cells. Chip antibody: BCOR	B-Cells	NA	BCOR	NA	GSE43350	GSM898061_BCOR.bed	31772	1	1
NeuCtrl.specific.peaks	509	encode_tfbs	0	0.0843852	62	1291	1793	486	1793	1190	5253	9845	70387	ChIP A549 GABP	A549	NA	GABP	EtOH_0.02pct	NA	wgEncodeAwgTfbsHaibA549GabpV0422111Etoh02UniPk.narrowPeak	12348	1	1
NeuCtrl.specific.peaks	531	encode_tfbs	0	0.169723	21	1291	1457	825	1457	1190	935	9886	74705	ChIP ECC-1 FOXA1_(SC-6553)	ECC-1	NA	FOXA1_(SC-6553)	DMSO_0.02pct	NA	wgEncodeAwgTfbsHaibEcc1Foxa1sc6553V0416102Dm002p1hUniPk.narrowPeak	5892	1	1
NeuCtrl.specific.peaks	618	encode_tfbs	0	0.0545406	87	1291	1904	383	1904	1190	10570	9820	65070	ChIP HCT-116 Pol2-4H8	HCT-116	NA	Pol2-4H8	None	NA	wgEncodeAwgTfbsHaibHct116Pol24h8V0416101UniPk.narrowPeak	29178	1	1
NeuCtrl.specific.peaks	792	encode_tfbs	0	0.145903	29	1291	1554	722	1554	1190	1492	9878	74148	ChIP GM19099 NFKB	GM19099	NA	NFKB	TNFa	NA	wgEncodeAwgTfbsSydhGm19099NfkbTnfaIggrabUniPk.narrowPeak	7777	1	1
NeuCtrl.specific.peaks	794	encode_tfbs	0	0.168085	21	1291	1468	825	1468	1190	944	9886	74696	ChIP GM19193 NFKB	GM19193	NA	NFKB	TNFa	NA	wgEncodeAwgTfbsSydhGm19193NfkbTnfaIggrabUniPk.narrowPeak	5280	1	1
NeuCtrl.specific.peaks	965	encode_tfbs	0	0.060021	87	1291	1883	383	1883	1190	9729	9820	65911	ChIP K562 Max	K562	NA	Max	None	NA	wgEncodeAwgTfbsSydhK562MaxIggrabUniPk.narrowPeak	31436	1	1
NeuCtrl.specific.peaks	3	cistrome_cistrome	0	0.0808685	60	1291	1811	493	1811	1200	5300	9847	70340	cistrome_cistrome A594 cells NR3C1	A594 cells	lung	NR3C1	EtOH(1hr)	NA	Human_A594--cells_NR3C1_EtOH-1hr_Myers.bed	9793	1	1
NeuCtrl.specific.peaks	37	cistrome_cistrome	0	0.0745778	66	1291	1829	465	1829	1200	6241	9841	69399	cistrome_cistrome LnCaP PolII	LnCaP	prostate	PolII	EtOH(16hr)	NA	Human_LnCaP_PolII_EtOH-16hr_Chinnaiyan.bed	20085	1	1
NeuCtrl.specific.peaks	77	cistrome_cistrome	0	0.0592236	73	1291	1886	434	1886	1200	8425	9834	67215	cistrome_cistrome MCF-7 PolII	MCF-7	breast	PolII	No treatment	NA	Human_MCF-7_PolII_No-treatment_Stunnenberg.bed	25797	1	1
NeuCtrl.specific.peaks	153	cistrome_epigenome	0	0.0502116	91	1291	1930	372	1930	1200	11789	9816	63851	cistrome_epigenome CS57.LnCaP H3K4me3	CS57.LnCaP	prostate	H3K4me3	EtOH(16hr)	NA	Human_CS57.LnCaP_H3K4me3_EtOH-16hr_Chinnaiyan.bed	19464	1	1
NeuCtrl.specific.peaks	167	cistrome_epigenome	0	0.0539602	83	1291	1906	393	1906	1200	10240	9824	65400	cistrome_epigenome LnCaP H3K4me3	LnCaP	prostate	H3K4me3	EtOH(16hr)	NA	Human_LnCaP_H3K4me3_EtOH-16hr_Chinnaiyan.bed	16668	1	1
NeuCtrl.specific.peaks	580	encode_tfbs	0	0.0833798	57	1291	1798	507	1798	1200	4909	9850	70731	ChIP GM12891 POU2F2	GM12891	NA	POU2F2	None	NA	wgEncodeAwgTfbsHaibGm12891Pou2f2Pcr1xUniPk.narrowPeak	14630	1	1
NeuCtrl.specific.peaks	599	encode_tfbs	0	0.133718	30	1291	1603	707	1603	1200	1680	9877	73960	ChIP H1-hESC NRSF	H1-hESC	NA	NRSF	None	NA	wgEncodeAwgTfbsHaibH1hescNrsfV0416102UniPk.narrowPeak	13286	1	1
NeuCtrl.specific.peaks	640	encode_tfbs	0	0.148504	25	1291	1545	773	1545	1200	1267	9882	74373	ChIP HepG2 MBD4_(SC-271530)	HepG2	NA	MBD4_(SC-271530)	None	NA	wgEncodeAwgTfbsHaibHepg2Mbd4sc271530V0422111UniPk.narrowPeak	5912	1	1
NeuCtrl.specific.peaks	641	encode_tfbs	0	0.086038	56	1291	1780	514	1780	1200	4688	9851	70952	ChIP HepG2 MYBL2_(SC-81192)	HepG2	NA	MYBL2_(SC-81192)	None	NA	wgEncodeAwgTfbsHaibHepg2Mybl2sc81192V0422111UniPk.narrowPeak	17898	1	1
NeuCtrl.specific.peaks	707	encode_tfbs	0	0.126172	36	1291	1630	664	1630	1200	2125	9871	73515	ChIP PFSK-1 NRSF	PFSK-1	NA	NRSF	None	NA	wgEncodeAwgTfbsHaibPfsk1NrsfPcr2xUniPk.narrowPeak	11390	1	1
NeuCtrl.specific.peaks	922	encode_tfbs	0	0.0861389	52	1291	1779	537	1779	1200	4366	9855	71274	ChIP K562 ATF1_(06-325)	K562	NA	ATF1_(06-325)	None	NA	wgEncodeAwgTfbsSydhK562Atf106325UniPk.narrowPeak	14864	1	1
NeuCtrl.specific.peaks	2836	sheffield_dnase	0	0.176748	16	1291	1424	900	1424	1200	686	9891	74954	PANC-1 specific	NA	NA	NA	NA	NA	806.bed	4431	1	1
NeuCtrl.specific.peaks	237	codex	0	0.0834606	54	1291	1797	531	1797	1210	4661	9853	70979	Mobilised CD34+ cells isolated from the healthly peripheral blood.	Hematopoietic Stem and Progenitor Cells	NA	RUNX1	NA	GSE45144	GSM1097884_RUNX1.bed	14287	1	1
NeuCtrl.specific.peaks	300	codex	0	0.0605205	66	1291	1882	465	1882	1210	7546	9841	68094	codex T-Cell MYB	T-Cell	NA	MYB	NA	GSE59657	GSM1519635_MYB.bed	26035	1	1
NeuCtrl.specific.peaks	303	codex	0	0.0636667	63	1291	1874	479	1874	1210	6909	9844	68731	codex T-Cell MYB	T-Cell	NA	MYB	NA	GSE59657	GSM1519643_MYB.bed	21401	1	1
NeuCtrl.specific.peaks	313	codex	0	0.157647	22	1291	1516	812	1516	1210	1053	9885	74587	Adult chronic myeloid leukaemia (at blast crisis) cell line carrying t(9;22) tra	Leukaemia cell	NA	RUNX1	NA	GSE24779	GSM610332_RUNX1.bed	5430	1	1
NeuCtrl.specific.peaks	406	codex	0	0.128548	30	1291	1624	707	1624	1210	1746	9877	73894	Proerythroblasts derived from CD34+ foetal liver cells (2-trimester stage).	Erythroblast	NA	GATA1	NA	GSE36985	GSM970257_GATA1.bed	10094	1	1
NeuCtrl.specific.peaks	439	encode_segmentation	0	0.0479973	81	1291	1944	405	1944	1210	11087	9826	64553	TSS Segments	Hepg2	NA	NA	NA	ENCODE segmentation	Hepg2_TSS.bed	38099	1	1
NeuCtrl.specific.peaks	569	encode_tfbs	0	0.12001	34	1291	1655	680	1655	1210	2110	9873	73530	ChIP GM12878 STAT5A_(SC-74442)	GM12878	NA	STAT5A_(SC-74442)	None	NA	wgEncodeAwgTfbsHaibGm12878Stat5asc74442V0422111UniPk.narrowPeak	7423	1	1
NeuCtrl.specific.peaks	835	encode_tfbs	0	0.0546182	70	1291	1903	444	1903	1210	8719	9837	66921	ChIP HeLa-S3 CHD2_(AB68301)	HeLa-S3	NA	CHD2_(AB68301)	None	NA	wgEncodeAwgTfbsSydhHelas3Chd2IggrabUniPk.narrowPeak	20500	1	1
NeuCtrl.specific.peaks	926	encode_tfbs	0	0.0669693	63	1291	1861	479	1861	1210	6598	9844	69042	ChIP K562 BHLHE40_(NB100-1800)	K562	NA	BHLHE40_(NB100-1800)	None	NA	wgEncodeAwgTfbsSydhK562Bhlhe40nb100IggrabUniPk.narrowPeak	22497	1	1
NeuCtrl.specific.peaks	1017	encode_tfbs	0	0.0523171	73	1291	1917	434	1917	1210	9399	9834	66241	ChIP MCF10A-Er-Src Pol2	MCF10A-Er-Src	NA	Pol2	EtOH_0.01pct	NA	wgEncodeAwgTfbsSydhMcf10aesPol2Etoh01UniPk.narrowPeak	22298	1	1
NeuCtrl.specific.peaks	3002	ucsc_features	0	0.044654	93	1291	1964	368	1964	1210	13242	9814	62398	UCSC Evo CpG islands	NA	NA	NA	NA	NA	evoCpg.bed	129301	1	1
NeuCtrl.specific.peaks	50	cistrome_cistrome	0	0.170965	15	1291	1449	918	1449	1220	665	9892	74975	cistrome_cistrome MCF-7 ESR1	MCF-7	breast	ESR1	E2(45min)	NA	Human_MCF-7_ESR1_E2-45min_Weisz.bed	5280	1	1
NeuCtrl.specific.peaks	106	cistrome_cistrome	0	0.0540659	65	1291	1905	472	1905	1220	8234	9842	67406	cistrome_cistrome NB4 cells PolII	NB4 cells	hematopoietic stem cell	PolII	No treatment	NA	Human_NB4-cells_PolII_No-treatment_Stunnenberg.bed	14049	1	1
NeuCtrl.specific.peaks	257	codex	0	0.0954405	40	1291	1738	634	1738	1220	3082	9867	72558	U937 (histiocytic lymphoma) cell line conditionally expressing CBFbeta-MYH11 tra	Leukaemia cell	NA	CBFB	NA	GSE46044	GSM1122321_CBFB.bed	9623	1	1
NeuCtrl.specific.peaks	301	codex	0	0.0635274	57	1291	1876	507	1876	1220	6315	9850	69325	codex T-Cell MYB	T-Cell	NA	MYB	NA	GSE59657	GSM1519639_MYB.bed	20147	1	1
NeuCtrl.specific.peaks	337	codex	0	0.0925345	41	1291	1749	617	1749	1220	3251	9866	72389	Kasumi-1 (AML FAB M2) with t(8;21) translocation derived from the DSMZ.	Acute Myeloid Leukemia	NA	RUNX1	NA	GSE29225	GSM722704_RUNX1.bed	10203	1	1
NeuCtrl.specific.peaks	446	encode_segmentation	0	0.04589	78	1291	1953	410	1953	1220	11152	9829	64488	TSS Segments	Huvec	NA	NA	NA	ENCODE segmentation	Huvec_TSS.bed	19788	1	1
NeuCtrl.specific.peaks	453	encode_segmentation	0	0.0468127	74	1291	1949	427	1949	1220	10476	9833	65164	TSS Segments	K562	NA	NA	NA	ENCODE segmentation	K562_TSS.bed	21127	1	1
NeuCtrl.specific.peaks	496	encode_tfbs	0	0.116016	33	1291	1670	686	1670	1220	2118	9874	73522	ChIP NHEK Pol2(b)	NHEK	NA	Pol2(b)	None	NA	wgEncodeAwgTfbsBroadNhekPol2bUniPk.narrowPeak	5784	1	1
NeuCtrl.specific.peaks	514	encode_tfbs	0	0.0881686	45	1291	1767	587	1767	1220	3722	9862	71918	ChIP A549 NRSF	A549	NA	NRSF	EtOH_0.02pct	NA	wgEncodeAwgTfbsHaibA549NrsfV0422111Etoh02UniPk.narrowPeak	11970	1	1
NeuCtrl.specific.peaks	557	encode_tfbs	0	0.0949426	41	1291	1741	617	1741	1220	3172	9866	72468	ChIP GM12878 Pbx3	GM12878	NA	Pbx3	None	NA	wgEncodeAwgTfbsHaibGm12878Pbx3Pcr1xUniPk.narrowPeak	9941	1	1
NeuCtrl.specific.peaks	617	encode_tfbs	0	0.0641869	60	1291	1872	493	1872	1220	6558	9847	69082	ChIP H1-hESC YY1_(SC-281)	H1-hESC	NA	YY1_(SC-281)	None	NA	wgEncodeAwgTfbsHaibH1hescYy1sc281V0416102UniPk.narrowPeak	18328	1	1
NeuCtrl.specific.peaks	713	encode_tfbs	0	0.100941	39	1291	1714	642	1714	1220	2850	9868	72790	ChIP SK-N-SH NRSF	SK-N-SH	NA	NRSF	None	NA	wgEncodeAwgTfbsHaibSknshNrsfV0416101UniPk.narrowPeak	11029	1	1
NeuCtrl.specific.peaks	737	encode_tfbs	0	0.101506	37	1291	1711	655	1711	1220	2694	9870	72946	ChIP GM10847 NFKB	GM10847	NA	NFKB	TNFa	NA	wgEncodeAwgTfbsSydhGm10847NfkbTnfaIggrabUniPk.narrowPeak	9262	1	1
NeuCtrl.specific.peaks	796	encode_tfbs	0	0.0806336	47	1291	1812	569	1812	1220	4222	9860	71418	ChIP H1-hESC Bach1_(sc-14700)	H1-hESC	NA	Bach1_(sc-14700)	None	NA	wgEncodeAwgTfbsSydhH1hescBach1sc14700IggrabUniPk.narrowPeak	11457	1	1
NeuCtrl.specific.peaks	829	encode_tfbs	0	0.0848802	47	1291	1788	569	1788	1220	4022	9860	71618	ChIP HeLa-S3 BRCA1_(A300-000A)	HeLa-S3	NA	BRCA1_(A300-000A)	None	NA	wgEncodeAwgTfbsSydhHelas3Brca1a300IggrabUniPk.narrowPeak	8114	1	1
NeuCtrl.specific.peaks	878	encode_tfbs	0	0.07696	49	1291	1820	557	1820	1220	4589	9858	71051	ChIP HepG2 BHLHE40_(NB100-1800)	HepG2	NA	BHLHE40_(NB100-1800)	None	NA	wgEncodeAwgTfbsSydhHepg2Bhlhe40cIggrabUniPk.narrowPeak	14628	1	1
NeuCtrl.specific.peaks	943	encode_tfbs	0	0.0521444	66	1291	1918	465	1918	1220	8620	9841	67020	ChIP K562 c-Myc	K562	NA	c-Myc	None	NA	wgEncodeAwgTfbsSydhK562CmycIggrabUniPk.narrowPeak	24153	1	1
NeuCtrl.specific.peaks	72	cistrome_cistrome	0	0.0672908	52	1291	1860	537	1860	1230	5500	9855	70140	cistrome_cistrome MCF-7 PolII	MCF-7	breast	PolII	E2(45min)	NA	Human_MCF-7_PolII_E2-45min_Ruan.bed	18613	1	1
NeuCtrl.specific.peaks	254	codex	0	0.057572	61	1291	1896	490	1896	1230	7349	9846	68291	Acute myelomonocytic leukaemia cell line carrying inv(16) translocation (CBFbeta	Leukaemia cell	NA	HDAC1	NA	GSE46044	GSM1122318_HDAC1.bed	20782	1	1
NeuCtrl.specific.peaks	297	codex	0	0.0870895	41	1291	1773	617	1773	1230	3445	9866	72195	Kasumi-1 (AML FAB M2) with t(8;21) translocation and RUNX1/ETO siRNA derived fro	Acute Myeloid Leukemia	NA	LMO2	NA	GSE60131	GSM1501165_LMO2.bed	13782	1	1
NeuCtrl.specific.peaks	302	codex	0	0.0570815	62	1291	1899	486	1899	1230	7516	9845	68124	codex T-Cell MYB	T-Cell	NA	MYB	NA	GSE59657	GSM1519641_MYB.bed	24032	1	1
NeuCtrl.specific.peaks	365	codex	0	0.0526572	60	1291	1914	493	1914	1230	7845	9847	67795	K562 erythrocytic leukaemia cells (ATCC CCL-243) were grown according to standar	Erythrocytic leukaemia cells	NA	POLR2A	NA	GSE32509	GSM831016_POLR2A.bed	35672	1	1
NeuCtrl.specific.peaks	432	encode_segmentation	0	0.0454476	72	1291	1959	439	1959	1230	10494	9835	65146	TSS Segments	HeLa-S3	NA	NA	NA	ENCODE segmentation	Helas3_TSS.bed	21741	1	1
NeuCtrl.specific.peaks	614	encode_tfbs	0	0.117939	27	1291	1664	745	1664	1230	1713	9880	73927	ChIP H1-hESC TCF12	H1-hESC	NA	TCF12	None	NA	wgEncodeAwgTfbsHaibH1hescTcf12Pcr1xUniPk.narrowPeak	7833	1	1
NeuCtrl.specific.peaks	619	encode_tfbs	0	0.0589958	56	1291	1888	514	1888	1230	6648	9851	68992	ChIP HCT-116 YY1_(SC-281)	HCT-116	NA	YY1_(SC-281)	None	NA	wgEncodeAwgTfbsHaibHct116Yy1sc281V0416101UniPk.narrowPeak	12749	1	1
NeuCtrl.specific.peaks	666	encode_tfbs	0	0.0707859	49	1291	1850	557	1850	1230	4963	9858	70677	ChIP K562 CBX3_(SC-101004)	K562	NA	CBX3_(SC-101004)	None	NA	wgEncodeAwgTfbsHaibK562Cbx3sc101004V0422111UniPk.narrowPeak	20723	1	1
NeuCtrl.specific.peaks	807	encode_tfbs	0	0.0779884	45	1291	1817	587	1817	1230	4181	9862	71459	ChIP H1-hESC Max	H1-hESC	NA	Max	None	NA	wgEncodeAwgTfbsSydhH1hescMaxUcdUniPk.narrowPeak	11129	1	1
NeuCtrl.specific.peaks	837	encode_tfbs	0	0.0754743	46	1291	1824	583	1824	1230	4403	9861	71237	ChIP HeLa-S3 c-Myc	HeLa-S3	NA	c-Myc	None	NA	wgEncodeAwgTfbsSydhHelas3CmycUniPk.narrowPeak	10226	1	1
NeuCtrl.specific.peaks	942	encode_tfbs	0	0.058563	59	1291	1890	498	1890	1230	7020	9848	68620	ChIP K562 c-Myc	K562	NA	c-Myc	IFNg6h	NA	wgEncodeAwgTfbsSydhK562CmycIfng6hUniPk.narrowPeak	19290	1	1
NeuCtrl.specific.peaks	1103	encode_tfbs	0	0.133435	24	1291	1605	791	1605	1230	1352	9883	74288	ChIP GM12801 CTCF	GM12801	NA	CTCF	None	NA	wgEncodeAwgTfbsUwGm12801CtcfUniPk.narrowPeak	2883	1	1
NeuCtrl.specific.peaks	338	codex	0	0.146066	18	1291	1553	871	1553	1240	931	9889	74709	Kasumi-1 (AML FAB M2) without t(8;21) translocation derived from the DSMZ.	Acute Myeloid Leukemia	NA	RUNX1T1	NA	GSE29225	GSM722705_RUNX1T1.bed	5124	1	1
NeuCtrl.specific.peaks	567	encode_tfbs	0	0.0538056	56	1291	1908	514	1908	1240	7228	9851	68412	ChIP GM12878 SP1	GM12878	NA	SP1	None	NA	wgEncodeAwgTfbsHaibGm12878Sp1Pcr1xUniPk.narrowPeak	18248	1	1
NeuCtrl.specific.peaks	651	encode_tfbs	0	0.0650011	47	1291	1870	569	1870	1240	5168	9860	70472	ChIP HepG2 SP1	HepG2	NA	SP1	None	NA	wgEncodeAwgTfbsHaibHepg2Sp1Pcr1xUniPk.narrowPeak	25477	1	1
NeuCtrl.specific.peaks	672	encode_tfbs	0	0.0481516	63	1291	1943	479	1943	1240	8874	9844	66766	ChIP K562 ELF1_(SC-631)	K562	NA	ELF1_(SC-631)	None	NA	wgEncodeAwgTfbsHaibK562Elf1sc631V0416102UniPk.narrowPeak	27780	1	1
NeuCtrl.specific.peaks	681	encode_tfbs	0	0.0869316	37	1291	1774	655	1774	1240	3127	9870	72513	ChIP K562 NRSF	K562	NA	NRSF	None	NA	wgEncodeAwgTfbsHaibK562NrsfV0416102UniPk.narrowPeak	15849	1	1
NeuCtrl.specific.peaks	698	encode_tfbs	0	0.0776818	44	1291	1819	596	1819	1240	4108	9863	71532	ChIP K562 USF-1	K562	NA	USF-1	None	NA	wgEncodeAwgTfbsHaibK562Usf1V0416101UniPk.narrowPeak	18521	1	1
NeuCtrl.specific.peaks	721	encode_tfbs	0	0.0523545	59	1291	1916	498	1916	1240	7767	9848	67873	ChIP SK-N-SH_RA YY1_(SC-281)	SK-N-SH_RA	NA	YY1_(SC-281)	None	NA	wgEncodeAwgTfbsHaibSknshraYy1sc281V0416102UniPk.narrowPeak	15684	1	1
NeuCtrl.specific.peaks	790	encode_tfbs	0	0.0788875	43	1291	1814	601	1814	1240	3961	9864	71679	ChIP GM18951 NFKB	GM18951	NA	NFKB	TNFa	NA	wgEncodeAwgTfbsSydhGm18951NfkbTnfaIggrabUniPk.narrowPeak	13535	1	1
NeuCtrl.specific.peaks	168	cistrome_epigenome	0	0.0421176	62	1291	1978	486	1978	1250	9839	9845	65801	cistrome_epigenome LnCaP H3K4me3	LnCaP	prostate	H3K4me3	R1881(16hr)	NA	Human_LnCaP_H3K4me3_R1881-16hr_Chinnaiyan.bed	16640	1	1
NeuCtrl.specific.peaks	188	cistrome_epigenome	0	0.0611251	47	1291	1881	569	1881	1250	5472	9860	70168	cistrome_epigenome MCF-7 H3K9ac	MCF-7	breast	H3K9ac	No treatment	NA	Human_MCF-7_H3K9ac_No-treatment_Brown.bed	9636	1	1
NeuCtrl.specific.peaks	232	codex	0	0.15835	14	1291	1512	933	1512	1250	670	9893	74970	Mobilised CD34+ cells isolated from the healthly peripheral blood.	Hematopoietic Stem and Progenitor Cells	NA	ERG	NA	GSE45144	GSM1097879_ERG.bed	2783	1	1
NeuCtrl.specific.peaks	279	codex	0	0.040499	63	1291	1980	479	1980	1250	10322	9844	65318	T cell Lymphoblastic Lymphoma cell line carrying t(7;9) translocation (TCRB-NOTC	Lymphoma cell	NA	BRD4	NA	GSE51800	GSM1252941_BRD4.bed	23553	1	1
NeuCtrl.specific.peaks	425	encode_segmentation	0	0.034884	68	1291	2008	455	2008	1250	12508	9839	63132	TSS Segments	H1hesc	NA	NA	NA	ENCODE segmentation	H1hesc_TSS.bed	28620	1	1
NeuCtrl.specific.peaks	518	encode_tfbs	0	0.0913046	31	1291	1752	703	1752	1250	2514	9876	73126	ChIP A549 Sin3Ak-20	A549	NA	Sin3Ak-20	EtOH_0.02pct	NA	wgEncodeAwgTfbsHaibA549Sin3ak20V0422111Etoh02UniPk.narrowPeak	6024	1	1
NeuCtrl.specific.peaks	572	encode_tfbs	0	0.0666601	45	1291	1863	587	1863	1250	4846	9862	70794	ChIP GM12878 TCF3_(SC-349)	GM12878	NA	TCF3_(SC-349)	None	NA	wgEncodeAwgTfbsHaibGm12878Tcf3Pcr1xUniPk.narrowPeak	16021	1	1
NeuCtrl.specific.peaks	622	encode_tfbs	0	0.121541	23	1291	1650	800	1650	1250	1421	9884	74219	ChIP HeLa-S3 NRSF	HeLa-S3	NA	NRSF	None	NA	wgEncodeAwgTfbsHaibHelas3NrsfPcr1xUniPk.narrowPeak	10247	1	1
NeuCtrl.specific.peaks	636	encode_tfbs	0	0.081339	39	1291	1808	642	1808	1250	3505	9868	72135	ChIP HepG2 HDAC2_(SC-6296)	HepG2	NA	HDAC2_(SC-6296)	None	NA	wgEncodeAwgTfbsHaibHepg2Hdac2sc6296V0416101UniPk.narrowPeak	18836	1	1
NeuCtrl.specific.peaks	998	encode_tfbs	0	0.0937415	29	1291	1744	722	1744	1250	2297	9878	73343	ChIP K562 TBLR1_(NB600-270)	K562	NA	TBLR1_(NB600-270)	None	NA	wgEncodeAwgTfbsSydhK562Tblr1nb600270IggrabUniPk.narrowPeak	8505	1	1
NeuCtrl.specific.peaks	75	cistrome_cistrome	0	0.0527572	47	1291	1912	569	1912	1260	6268	9860	69372	cistrome_cistrome MCF-7 PolII	MCF-7	breast	PolII	No treatment	NA	Human_MCF-7_PolII_No-treatment_Brown.bed	11240	1	1
NeuCtrl.specific.peaks	133	cistrome_cistrome	0	0.0881129	29	1291	1768	722	1768	1260	2439	9878	73201	cistrome_cistrome VCaP ERG	VCaP	prostate	ERG	No treatment	NA	Human_VCaP_ERG_No-treatment_Chinnaiyan.bed	7362	1	1
NeuCtrl.specific.peaks	281	codex	0	0.0456111	51	1291	1954	546	1954	1260	7707	9856	67933	T cell Lymphoblastic Lymphoma cell line carrying t(7;9) translocation (TCRB-NOTC	Lymphoma cell	NA	P300	NA	GSE51800	GSM1252943_P300.bed	19253	1	1
NeuCtrl.specific.peaks	386	codex	0	0.108093	22	1291	1691	812	1691	1260	1526	9885	74114	codex Embryonic Stem Cell SMC1A	Embryonic Stem Cell	NA	SMC1A	NA	GSE36578	GSM897120_SMC1.bed	4560	1	1
NeuCtrl.specific.peaks	589	encode_tfbs	0	0.0857372	30	1291	1781	707	1781	1260	2588	9877	73052	ChIP H1-hESC ATF2_(SC-81188)	H1-hESC	NA	ATF2_(SC-81188)	None	NA	wgEncodeAwgTfbsHaibH1hescAtf2sc81188V0422111UniPk.narrowPeak	5998	1	1
NeuCtrl.specific.peaks	712	encode_tfbs	0	0.0488947	49	1291	1935	557	1935	1260	6980	9858	68660	ChIP SK-N-SH NRSF	SK-N-SH	NA	NRSF	None	NA	wgEncodeAwgTfbsHaibSknshNrsfPcr2xUniPk.narrowPeak	18845	1	1
NeuCtrl.specific.peaks	752	encode_tfbs	0	0.044539	55	1291	1966	522	1966	1260	8425	9852	67215	ChIP GM12878 MAZ_(ab85725)	GM12878	NA	MAZ_(ab85725)	None	NA	wgEncodeAwgTfbsSydhGm12878Mazab85725IggmusUniPk.narrowPeak	18952	1	1
NeuCtrl.specific.peaks	782	encode_tfbs	0	0.0855319	30	1291	1783	707	1783	1260	2594	9877	73046	ChIP GM12892 NFKB	GM12892	NA	NFKB	TNFa	NA	wgEncodeAwgTfbsSydhGm12892NfkbTnfaIggrabUniPk.narrowPeak	8152	1	1
NeuCtrl.specific.peaks	1016	encode_tfbs	0	0.0455015	53	1291	1958	533	1958	1260	7996	9854	67644	ChIP MCF10A-Er-Src E2F4	MCF10A-Er-Src	NA	E2F4	4OHTAM_1uM_36hr	NA	wgEncodeAwgTfbsSydhMcf10aesE2f4TamHvdUniPk.narrowPeak	15516	1	1
NeuCtrl.specific.peaks	1080	encode_tfbs	0	0.0392611	56	1291	1988	514	1988	1260	9567	9851	66073	ChIP MCF-7 c-Myc	MCF-7	NA	c-Myc	vehicle	NA	wgEncodeAwgTfbsUtaMcf7CmycVehUniPk.narrowPeak	27697	1	1
NeuCtrl.specific.peaks	330	codex	0	0.0854921	27	1291	1784	745	1784	1270	2343	9880	73297	Mobilised CD34+ cells isolated from the healthly peripheral blood.	Hematopoietic Stem and Progenitor Cells	NA	SMARCA4	NA	GSE26501	GSM651552_BRG1.bed	6462	1	1
NeuCtrl.specific.peaks	558	encode_tfbs	0	0.0461527	47	1291	1951	569	1951	1270	7081	9860	68559	ChIP GM12878 PML_(SC-71910)	GM12878	NA	PML_(SC-71910)	None	NA	wgEncodeAwgTfbsHaibGm12878Pmlsc71910V0422111UniPk.narrowPeak	16678	1	1
NeuCtrl.specific.peaks	623	encode_tfbs	0	0.0394552	55	1291	1987	522	1987	1270	9376	9852	66264	ChIP HeLa-S3 Pol2	HeLa-S3	NA	Pol2	None	NA	wgEncodeAwgTfbsHaibHelas3Pol2Pcr1xUniPk.narrowPeak	25332	1	1
NeuCtrl.specific.peaks	697	encode_tfbs	0	0.0816782	30	1291	1807	707	1807	1270	2712	9877	72928	ChIP K562 TRIM28_(SC-81411)	K562	NA	TRIM28_(SC-81411)	None	NA	wgEncodeAwgTfbsHaibK562Trim28sc81411V0422111UniPk.narrowPeak	12137	1	1
NeuCtrl.specific.peaks	743	encode_tfbs	0	0.048539	47	1291	1940	569	1940	1270	6764	9860	68876	ChIP GM12878 CHD2_(AB68301)	GM12878	NA	CHD2_(AB68301)	None	NA	wgEncodeAwgTfbsSydhGm12878Chd2ab68301IggmusUniPk.narrowPeak	15597	1	1
NeuCtrl.specific.peaks	772	encode_tfbs	0	0.0509335	42	1291	1924	609	1924	1270	5835	9865	69805	ChIP GM12878 TBP	GM12878	NA	TBP	None	NA	wgEncodeAwgTfbsSydhGm12878TbpIggmusUniPk.narrowPeak	14893	1	1
NeuCtrl.specific.peaks	774	encode_tfbs	0	0.0738881	32	1291	1834	694	1834	1270	3178	9875	72462	ChIP GM12878 USF2	GM12878	NA	USF2	None	NA	wgEncodeAwgTfbsSydhGm12878Usf2IggmusUniPk.narrowPeak	9022	1	1
NeuCtrl.specific.peaks	784	encode_tfbs	0	0.0575187	42	1291	1898	609	1898	1270	5213	9865	70427	ChIP GM15510 NFKB	GM15510	NA	NFKB	TNFa	NA	wgEncodeAwgTfbsSydhGm15510NfkbTnfaIggrabUniPk.narrowPeak	12803	1	1
NeuCtrl.specific.peaks	887	encode_tfbs	0	0.110474	21	1291	1682	825	1682	1270	1427	9886	74213	ChIP HepG2 HNF4A	HepG2	NA	HNF4A	forskolin	NA	wgEncodeAwgTfbsSydhHepg2Hnf4aForsklnUniPk.narrowPeak	11130	1	1
NeuCtrl.specific.peaks	898	encode_tfbs	0	0.105758	22	1291	1697	812	1697	1270	1559	9885	74081	ChIP HepG2 p300_(SC-584)	HepG2	NA	p300_(SC-584)	None	NA	wgEncodeAwgTfbsSydhHepg2P300sc582IggrabUniPk.narrowPeak	6613	1	1
NeuCtrl.specific.peaks	932	encode_tfbs	0	0.073961	32	1291	1833	694	1833	1270	3175	9875	72465	ChIP K562 c-Fos	K562	NA	c-Fos	None	NA	wgEncodeAwgTfbsSydhK562CfosUniPk.narrowPeak	7646	1	1
NeuCtrl.specific.peaks	951	encode_tfbs	0	0.151483	11	1291	1535	998	1535	1270	551	9896	75089	ChIP K562 GATA-1	K562	NA	GATA-1	None	NA	wgEncodeAwgTfbsSydhK562Gata1UcdUniPk.narrowPeak	4074	1	1
NeuCtrl.specific.peaks	261	codex	0	0.0317889	52	1291	2024	537	2024	1280	10768	9855	64872	Day 5 of in vitro differentiation with FGF2; BMP4 and B27	Endoderm	NA	FOXA2	NA	GSE46130	GSM1124064_FOXA2.bed	31741	1	1
NeuCtrl.specific.peaks	286	codex	0	0.0432316	46	1291	1973	583	1973	1280	7367	9861	68273	Untreated Jurkat T-ALL cell line.	Leukemia cell	NA	CDK7	NA	GSE50625	GSM1296385_CDK7.bed	14641	1	1
NeuCtrl.specific.peaks	328	codex	0	0.0825088	27	1291	1802	745	1802	1280	2425	9880	73215	CD36+ erythroid progenitor cells were derived from mobilised CD34+ cells isolate	Erythroid Progenitor	NA	GATA1	NA	GSE26501	GSM651546_GATA1.bed	10328	1	1
NeuCtrl.specific.peaks	588	encode_tfbs	0	0.045549	46	1291	1956	583	1956	1280	7027	9861	68613	ChIP GM12892 YY1	GM12892	NA	YY1	None	NA	wgEncodeAwgTfbsHaibGm12892Yy1V0416101UniPk.narrowPeak	15951	1	1
NeuCtrl.specific.peaks	598	encode_tfbs	0	0.13306	14	1291	1607	933	1607	1280	796	9893	74844	ChIP H1-hESC NANOG_(SC-33759)	H1-hESC	NA	NANOG_(SC-33759)	None	NA	wgEncodeAwgTfbsHaibH1hescNanogsc33759V0416102UniPk.narrowPeak	5473	1	1
NeuCtrl.specific.peaks	669	encode_tfbs	0	0.0663959	33	1291	1866	686	1866	1280	3625	9874	72015	ChIP K562 CTCFL_(SC-98982)	K562	NA	CTCFL_(SC-98982)	None	NA	wgEncodeAwgTfbsHaibK562Ctcflsc98982V0416101UniPk.narrowPeak	11533	1	1
NeuCtrl.specific.peaks	753	encode_tfbs	0	0.0432837	48	1291	1972	564	1972	1280	7648	9859	67992	ChIP GM12878 Mxi1_(AF4185)	GM12878	NA	Mxi1_(AF4185)	None	NA	wgEncodeAwgTfbsSydhGm12878Mxi1IggmusUniPk.narrowPeak	17735	1	1
NeuCtrl.specific.peaks	852	encode_tfbs	0	0.0508662	41	1291	1925	617	1925	1280	5713	9866	69927	ChIP HeLa-S3 Mxi1_(AF4185)	HeLa-S3	NA	Mxi1_(AF4185)	None	NA	wgEncodeAwgTfbsSydhHelas3Mxi1af4185IggrabUniPk.narrowPeak	12009	1	1
NeuCtrl.specific.peaks	896	encode_tfbs	0	0.0386209	48	1291	1993	564	1993	1280	8468	9859	67172	ChIP HepG2 Mxi1_(AF4185)	HepG2	NA	Mxi1_(AF4185)	None	NA	wgEncodeAwgTfbsSydhHepg2Mxi1UniPk.narrowPeak	20371	1	1
NeuCtrl.specific.peaks	909	encode_tfbs	0	0.095351	23	1291	1739	800	1739	1280	1802	9884	73838	ChIP HepG2 USF2	HepG2	NA	USF2	None	NA	wgEncodeAwgTfbsSydhHepg2Usf2IggrabUniPk.narrowPeak	6291	1	1
NeuCtrl.specific.peaks	919	encode_tfbs	0	0.0403719	49	1291	1982	557	1982	1280	8292	9858	67348	ChIP IMR90 Pol2	IMR90	NA	Pol2	None	NA	wgEncodeAwgTfbsSydhImr90Pol2IggrabUniPk.narrowPeak	17647	1	1
NeuCtrl.specific.peaks	945	encode_tfbs	0	0.103356	20	1291	1704	846	1704	1280	1452	9887	74188	ChIP K562 COREST_(ab24166)	K562	NA	COREST_(ab24166)	None	NA	wgEncodeAwgTfbsSydhK562Corestab24166IggrabUniPk.narrowPeak	6371	1	1
NeuCtrl.specific.peaks	226	codex	0	0.0437436	42	1291	1970	609	1970	1290	6709	9865	68931	Juvenile acute myeloid leukaemia cell line carrying t(8;21) translocation RUNX1-	Leukaemia cell	NA	RUNX1T1	NA	GSE43834	GSM1082306_AML1_ETO_or_RUNX1T1.bed	16941	1	1
NeuCtrl.specific.peaks	408	codex	0	0.0336866	49	1291	2017	557	2017	1290	9726	9858	65914	Proerythroblasts derived from CD34+ foetal liver cells (2-trimester stage).	Erythroblast	NA	POLR2A	NA	GSE36985	GSM970259_PolII.bed	35015	1	1
NeuCtrl.specific.peaks	539	encode_tfbs	0	0.0697169	28	1291	1856	732	1856	1290	2955	9879	72685	ChIP GM12878 BCLAF1_(SC-101388)	GM12878	NA	BCLAF1_(SC-101388)	None	NA	wgEncodeAwgTfbsHaibGm12878Bclaf101388V0416101UniPk.narrowPeak	6114	1	1
NeuCtrl.specific.peaks	620	encode_tfbs	0	0.0736857	26	1291	1835	758	1835	1290	2608	9881	73032	ChIP HCT-116 ZBTB33	HCT-116	NA	ZBTB33	None	NA	wgEncodeAwgTfbsHaibHct116Zbtb33V0416101UniPk.narrowPeak	4325	1	1
NeuCtrl.specific.peaks	683	encode_tfbs	0	0.038891	43	1291	1991	601	1991	1290	7624	9864	68016	ChIP K562 Pol2-4H8	K562	NA	Pol2-4H8	None	NA	wgEncodeAwgTfbsHaibK562Pol24h8V0416101UniPk.narrowPeak	23352	1	1
NeuCtrl.specific.peaks	801	encode_tfbs	0	0.125779	13	1291	1632	957	1632	1290	782	9894	74858	ChIP H1-hESC c-Jun	H1-hESC	NA	c-Jun	None	NA	wgEncodeAwgTfbsSydhH1hescCjunIggrabUniPk.narrowPeak	2148	1	1
NeuCtrl.specific.peaks	180	cistrome_epigenome	0	0.12584	12	1291	1631	979	1631	1300	722	9895	74918	cistrome_epigenome MCF-7 H3K4me1	MCF-7	breast	H3K4me1	No treatment	NA	Human_MCF-7_H3K4me1_No-treatment_Brown.bed	2947	1	1
NeuCtrl.specific.peaks	385	codex	0	0.0960347	18	1291	1737	871	1737	1300	1407	9889	74233	codex Embryonic Stem Cell SMC3	Embryonic Stem Cell	NA	SMC3	NA	GSE36578	GSM897119_SMC3.bed	4240	1	1
NeuCtrl.specific.peaks	559	encode_tfbs	0	0.0373304	41	1291	1999	617	1999	1300	7577	9866	68063	ChIP GM12878 Pol2-4H8	GM12878	NA	Pol2-4H8	None	NA	wgEncodeAwgTfbsHaibGm12878Pol24h8Pcr1xUniPk.narrowPeak	19234	1	1
NeuCtrl.specific.peaks	624	encode_tfbs	0	0.0364305	41	1291	2001	617	2001	1300	7745	9866	67895	ChIP HeLa-S3 TAF1	HeLa-S3	NA	TAF1	None	NA	wgEncodeAwgTfbsHaibHelas3Taf1Pcr1xUniPk.narrowPeak	16100	1	1
NeuCtrl.specific.peaks	677	encode_tfbs	0	0.0903614	19	1291	1757	859	1757	1300	1575	9888	74065	ChIP K562 HDAC2_(SC-6296)	K562	NA	HDAC2_(SC-6296)	None	NA	wgEncodeAwgTfbsHaibK562Hdac2sc6296V0416102UniPk.narrowPeak	6672	1	1
NeuCtrl.specific.peaks	700	encode_tfbs	0	0.0362342	43	1291	2002	601	2002	1300	8123	9864	67517	ChIP K562 YY1	K562	NA	YY1	None	NA	wgEncodeAwgTfbsHaibK562Yy1V0416102UniPk.narrowPeak	24059	1	1
NeuCtrl.specific.peaks	702	encode_tfbs	0	0.0404	41	1291	1981	617	1981	1300	7055	9866	68585	ChIP K562 ZBTB7A_(SC-34508)	K562	NA	ZBTB7A_(SC-34508)	None	NA	wgEncodeAwgTfbsHaibK562Zbtb7asc34508V0416101UniPk.narrowPeak	21711	1	1
NeuCtrl.specific.peaks	812	encode_tfbs	0	0.0330594	45	1291	2019	587	2019	1300	9174	9862	66466	ChIP H1-hESC SIN3A_(NB600-1263)	H1-hESC	NA	SIN3A_(NB600-1263)	None	NA	wgEncodeAwgTfbsSydhH1hescSin3anb6001263IggrabUniPk.narrowPeak	21309	1	1
NeuCtrl.specific.peaks	505	encode_tfbs	0	0.0487195	30	1291	1938	707	1938	1310	4439	9877	71201	ChIP A549 ELF1_(SC-631)	A549	NA	ELF1_(SC-631)	EtOH_0.02pct	NA	wgEncodeAwgTfbsHaibA549Elf1V0422111Etoh02UniPk.narrowPeak	8611	1	1
NeuCtrl.specific.peaks	608	encode_tfbs	0	0.0436521	35	1291	1971	667	1971	1310	5682	9872	69958	ChIP H1-hESC SP1	H1-hESC	NA	SP1	None	NA	wgEncodeAwgTfbsHaibH1hescSp1Pcr1xUniPk.narrowPeak	15110	1	1
NeuCtrl.specific.peaks	670	encode_tfbs	0	0.0325792	41	1291	2021	617	2021	1310	8557	9866	67083	ChIP K562 E2F6	K562	NA	E2F6	None	NA	wgEncodeAwgTfbsHaibK562E2f6V0416102UniPk.narrowPeak	24570	1	1
NeuCtrl.specific.peaks	994	encode_tfbs	0	0.106833	13	1291	1694	957	1694	1310	919	9894	74721	ChIP K562 STAT2	K562	NA	STAT2	IFNa30	NA	wgEncodeAwgTfbsSydhK562Stat2Ifna30UniPk.narrowPeak	3040	1	1
NeuCtrl.specific.peaks	97	cistrome_cistrome	0	0.133423	9	1291	1606	1061	1606	1320	512	9898	75128	cistrome_cistrome MCF-7 c_MYC	MCF-7	breast	c_MYC	E2(2hr)	NA	Human_MCF-7_c_MYC_E2-2hr_White.bed	2202	1	1
NeuCtrl.specific.peaks	502	encode_tfbs	0	0.0310717	38	1291	2029	650	2029	1320	8340	9869	67300	ChIP A549 CREB1_(SC-240)	A549	NA	CREB1_(SC-240)	DEX_100nM	NA	wgEncodeAwgTfbsHaibA549Creb1sc240V0416102Dex100nmUniPk.narrowPeak	15913	1	1
NeuCtrl.specific.peaks	583	encode_tfbs	0	0.0366441	37	1291	2000	655	2000	1320	7020	9870	68620	ChIP GM12891 YY1_(SC-281)	GM12891	NA	YY1_(SC-281)	None	NA	wgEncodeAwgTfbsHaibGm12891Yy1sc281V0416101UniPk.narrowPeak	13593	1	1
NeuCtrl.specific.peaks	662	encode_tfbs	0	0.0325002	39	1291	2022	642	2022	1320	8201	9868	67439	ChIP HUVEC Pol2	HUVEC	NA	Pol2	None	NA	wgEncodeAwgTfbsHaibHuvecPol2Pcr1xUniPk.narrowPeak	19254	1	1
NeuCtrl.specific.peaks	708	encode_tfbs	0	0.0699949	22	1291	1854	812	1854	1320	2331	9885	73309	ChIP PFSK-1 Sin3Ak-20	PFSK-1	NA	Sin3Ak-20	None	NA	wgEncodeAwgTfbsHaibPfsk1Sin3ak20V0416101UniPk.narrowPeak	5950	1	1
NeuCtrl.specific.peaks	716	encode_tfbs	0	0.0314977	37	1291	2025	655	2025	1320	8045	9870	67595	ChIP SK-N-SH TAF1	SK-N-SH	NA	TAF1	None	NA	wgEncodeAwgTfbsHaibSknshTaf1V0416101UniPk.narrowPeak	13993	1	1
NeuCtrl.specific.peaks	781	encode_tfbs	0	0.0313546	38	1291	2028	650	2028	1320	8273	9869	67367	ChIP GM12891 Pol2	GM12891	NA	Pol2	None	NA	wgEncodeAwgTfbsSydhGm12891Pol2IggmusUniPk.narrowPeak	20390	1	1
NeuCtrl.specific.peaks	788	encode_tfbs	0	0.110252	11	1291	1685	998	1685	1320	755	9896	74885	ChIP GM18526 NFKB	GM18526	NA	NFKB	TNFa	NA	wgEncodeAwgTfbsSydhGm18526NfkbTnfaIggrabUniPk.narrowPeak	3070	1	1
NeuCtrl.specific.peaks	377	codex	0	0.031939	34	1291	2023	680	2023	1330	7362	9873	68278	K562 erythrocytic leukaemia cells (ATCC CCL-243) were grown according to standar	Embryonic Stem Cell	NA	SAP30	NA	GSE32509	GSM831040_SAP30.bed	16520	1	1
NeuCtrl.specific.peaks	403	codex	0	0.0665919	20	1291	1864	846	1864	1330	2230	9887	73410	ChIP-seq_ZNF143_FLP143HA_T4. cell line specificity: HEK293-T-Rex inducible cell	Embryonic kidney cells	NA	ZNF143	NA	GSE39263	GSM959051_ZNF143.bed	6459	1	1
NeuCtrl.specific.peaks	404	codex	0	0.0730762	19	1291	1840	859	1840	1330	1938	9888	73702	ChIP-seq_ZNF76_FLP76_T4. cell line specificity: HEK293-T-Rex inducible cell line	Embryonic kidney cells	NA	ZNF143	NA	GSE39263	GSM959052_ZNF143.bed	7031	1	1
NeuCtrl.specific.peaks	519	encode_tfbs	0	0.0576648	23	1291	1894	800	1894	1330	2934	9884	72706	ChIP A549 SIX5	A549	NA	SIX5	EtOH_0.02pct	NA	wgEncodeAwgTfbsHaibA549Six5V0422111Etoh02UniPk.narrowPeak	4909	1	1
NeuCtrl.specific.peaks	542	encode_tfbs	0	0.0336806	35	1291	2018	667	2018	1330	7204	9872	68436	ChIP GM12878 Egr-1	GM12878	NA	Egr-1	None	NA	wgEncodeAwgTfbsHaibGm12878Egr1Pcr2xUniPk.narrowPeak	16331	1	1
NeuCtrl.specific.peaks	543	encode_tfbs	0	0.0264787	38	1291	2058	650	2058	1330	9603	9869	66037	ChIP GM12878 ELF1_(SC-631)	GM12878	NA	ELF1_(SC-631)	None	NA	wgEncodeAwgTfbsHaibGm12878Elf1sc631V0416101UniPk.narrowPeak	23008	1	1
NeuCtrl.specific.peaks	585	encode_tfbs	0	0.0342698	34	1291	2012	680	2012	1330	6907	9873	68733	ChIP GM12892 Pol2-4H8	GM12892	NA	Pol2-4H8	None	NA	wgEncodeAwgTfbsHaibGm12892Pol24h8V0416102UniPk.narrowPeak	17407	1	1
NeuCtrl.specific.peaks	597	encode_tfbs	0	0.0527128	25	1291	1913	773	1913	1330	3464	9882	72176	ChIP H1-hESC JunD	H1-hESC	NA	JunD	None	NA	wgEncodeAwgTfbsHaibH1hescJundV0416102UniPk.narrowPeak	8447	1	1
NeuCtrl.specific.peaks	601	encode_tfbs	0	0.0306433	35	1291	2033	667	2033	1330	7844	9872	67796	ChIP H1-hESC Pol2-4H8	H1-hESC	NA	Pol2-4H8	None	NA	wgEncodeAwgTfbsHaibH1hescPol24h8V0416102UniPk.narrowPeak	21342	1	1
NeuCtrl.specific.peaks	682	encode_tfbs	0	0.0381152	32	1291	1996	694	1996	1330	5927	9875	69713	ChIP K562 PML_(SC-71910)	K562	NA	PML_(SC-71910)	None	NA	wgEncodeAwgTfbsHaibK562Pmlsc71910V0422111UniPk.narrowPeak	15895	1	1
NeuCtrl.specific.peaks	757	encode_tfbs	0	0.0455277	28	1291	1957	732	1957	1330	4433	9879	71207	ChIP GM12878 NF-YB	GM12878	NA	NF-YB	None	NA	wgEncodeAwgTfbsSydhGm12878NfybIggmusUniPk.narrowPeak	13295	1	1
NeuCtrl.specific.peaks	761	encode_tfbs	0	0.028584	37	1291	2042	655	2042	1330	8770	9870	66870	ChIP GM12878 Pol2	GM12878	NA	Pol2	None	NA	wgEncodeAwgTfbsSydhGm12878Pol2IggmusUniPk.narrowPeak	21947	1	1
NeuCtrl.specific.peaks	815	encode_tfbs	0	0.0628486	21	1291	1877	825	1877	1330	2473	9886	73167	ChIP H1-hESC USF2	H1-hESC	NA	USF2	None	NA	wgEncodeAwgTfbsSydhH1hescUsf2IggrabUniPk.narrowPeak	6952	1	1
NeuCtrl.specific.peaks	870	encode_tfbs	0	0.116934	10	1291	1666	1030	1666	1330	648	9897	74992	ChIP HeLa-S3 TFIIIC-110	HeLa-S3	NA	TFIIIC-110	None	NA	wgEncodeAwgTfbsSydhHelas3Tf3c110UniPk.narrowPeak	2616	1	1
NeuCtrl.specific.peaks	1004	encode_tfbs	0	0.0896075	14	1291	1758	933	1758	1330	1176	9893	74464	ChIP K562 USF2	K562	NA	USF2	None	NA	wgEncodeAwgTfbsSydhK562Usf2IggrabUniPk.narrowPeak	3083	1	1
NeuCtrl.specific.peaks	1018	encode_tfbs	0	0.0276218	37	1291	2049	655	2049	1330	9039	9870	66601	ChIP MCF10A-Er-Src Pol2	MCF10A-Er-Src	NA	Pol2	4OHTAM_1uM_36hr	NA	wgEncodeAwgTfbsSydhMcf10aesPol2TamUniPk.narrowPeak	19467	1	1
NeuCtrl.specific.peaks	1077	encode_tfbs	0	0.0487595	25	1291	1937	773	1937	1330	3731	9882	71909	ChIP MCF-7 c-Myc	MCF-7	NA	c-Myc	estrogen	NA	wgEncodeAwgTfbsUtaMcf7CmycEstroUniPk.narrowPeak	10072	1	1
NeuCtrl.specific.peaks	470	encode_tfbs	0	0.107552	10	1291	1693	1030	1693	1340	704	9897	74936	ChIP HMEC EZH2_(39875)	HMEC	NA	EZH2_(39875)	None	NA	wgEncodeAwgTfbsBroadHmecEzh239875UniPk.narrowPeak	4626	1	1
NeuCtrl.specific.peaks	560	encode_tfbs	0	0.0237467	35	1291	2076	667	2076	1340	9823	9872	65817	ChIP GM12878 Pol2	GM12878	NA	Pol2	None	NA	wgEncodeAwgTfbsHaibGm12878Pol2Pcr2xUniPk.narrowPeak	27558	1	1
NeuCtrl.specific.peaks	590	encode_tfbs	0	0.0590106	20	1291	1887	846	1887	1340	2507	9887	73133	ChIP H1-hESC ATF3	H1-hESC	NA	ATF3	None	NA	wgEncodeAwgTfbsHaibH1hescAtf3V0416102UniPk.narrowPeak	4808	1	1
NeuCtrl.specific.peaks	600	encode_tfbs	0	0.051116	22	1291	1923	812	1923	1340	3156	9885	72484	ChIP H1-hESC p300	H1-hESC	NA	p300	None	NA	wgEncodeAwgTfbsHaibH1hescP300V0416102UniPk.narrowPeak	8934	1	1
NeuCtrl.specific.peaks	706	encode_tfbs	0	0.0296116	33	1291	2037	686	2037	1340	7671	9874	67969	ChIP PFSK-1 FOXP2	PFSK-1	NA	FOXP2	None	NA	wgEncodeAwgTfbsHaibPfsk1Foxp2Pcr2xUniPk.narrowPeak	18182	1	1
NeuCtrl.specific.peaks	731	encode_tfbs	0	0.0776819	16	1291	1818	900	1818	1340	1543	9891	74097	ChIP A549 BHLHE40	A549	NA	BHLHE40	None	NA	wgEncodeAwgTfbsSydhA549Bhlhe40IggrabUniPk.narrowPeak	3123	1	1
NeuCtrl.specific.peaks	814	encode_tfbs	0	0.0262693	34	1291	2060	680	2060	1340	8765	9873	66875	ChIP H1-hESC TBP	H1-hESC	NA	TBP	None	NA	wgEncodeAwgTfbsSydhH1hescTbpIggrabUniPk.narrowPeak	17194	1	1
NeuCtrl.specific.peaks	914	encode_tfbs	0	0.0454448	26	1291	1960	758	1960	1340	4140	9881	71500	ChIP HUVEC Max	HUVEC	NA	Max	None	NA	wgEncodeAwgTfbsSydhHuvecMaxUniPk.narrowPeak	9122	1	1
NeuCtrl.specific.peaks	958	encode_tfbs	0	0.0506899	23	1291	1926	800	1926	1340	3320	9884	72320	ChIP K562 IRF1	K562	NA	IRF1	IFNa6h	NA	wgEncodeAwgTfbsSydhK562Irf1Ifna6hUniPk.narrowPeak	8352	1	1
NeuCtrl.specific.peaks	959	encode_tfbs	0	0.0421264	27	1291	1977	745	1977	1340	4608	9880	71032	ChIP K562 IRF1	K562	NA	IRF1	IFNg30	NA	wgEncodeAwgTfbsSydhK562Irf1Ifng30UniPk.narrowPeak	10323	1	1
NeuCtrl.specific.peaks	980	encode_tfbs	0	0.0681583	19	1291	1857	859	1857	1340	2074	9888	73566	ChIP K562 Pol2(phosphoS2)	K562	NA	Pol2(phosphoS2)	None	NA	wgEncodeAwgTfbsSydhK562Pol2s2IggrabUniPk.narrowPeak	5397	1	1
NeuCtrl.specific.peaks	243	codex	0	0.0270269	30	1291	2053	707	2053	1350	7639	9877	68001	Acute myelomonocytic leukaemia cell line carrying inv(16) translocation (CBFbeta	Leukaemia cell	NA	RUNX1	NA	GSE46044	GSM1122306_RUNX1.bed	17308	1	1
NeuCtrl.specific.peaks	305	codex	0	0.111357	8	1291	1680	1093	1680	1350	545	9899	75095	Human K562 erythroleukemia cells (ATCC # CCL-243) were cultured in RPMI medium 1	Myeloid Leukemia	NA	GATA1	NA	GSE18868	GSM467647_GATA1.bed	4065	1	1
NeuCtrl.specific.peaks	402	codex	0	0.0854089	12	1291	1785	979	1785	1350	1059	9895	74581	ChIP-seq_ZNF143_FLP143HA_T0. cell line specificity: HEK293-T-Rex inducible cell	Embryonic kidney cells	NA	ZNF143	NA	GSE39263	GSM959050_ZNF143.bed	4353	1	1
NeuCtrl.specific.peaks	450	encode_segmentation	0	0.102361	9	1291	1708	1061	1708	1350	666	9898	74974	Promoter Flank Segments	K562	NA	NA	NA	ENCODE segmentation	K562_PF.bed	8224	1	1
NeuCtrl.specific.peaks	525	encode_tfbs	0	0.0348402	26	1291	2009	758	2009	1350	5311	9881	70329	ChIP A549 YY1_(SC-281)	A549	NA	YY1_(SC-281)	EtOH_0.02pct	NA	wgEncodeAwgTfbsHaibA549Yy1cV0422111Etoh02UniPk.narrowPeak	10259	1	1
NeuCtrl.specific.peaks	630	encode_tfbs	0	0.0291596	30	1291	2041	707	2041	1350	7134	9877	68506	ChIP HepG2 ELF1_(SC-631)	HepG2	NA	ELF1_(SC-631)	None	NA	wgEncodeAwgTfbsHaibHepg2Elf1sc631V0416101UniPk.narrowPeak	18001	1	1
NeuCtrl.specific.peaks	650	encode_tfbs	0	0.027977	29	1291	2046	722	2046	1350	7181	9878	68459	ChIP HepG2 Sin3Ak-20	HepG2	NA	Sin3Ak-20	None	NA	wgEncodeAwgTfbsHaibHepg2Sin3ak20Pcr1xUniPk.narrowPeak	16459	1	1
NeuCtrl.specific.peaks	684	encode_tfbs	0	0.0239569	32	1291	2075	694	2075	1350	9008	9875	66632	ChIP K562 Pol2	K562	NA	Pol2	None	NA	wgEncodeAwgTfbsHaibK562Pol2V0416101UniPk.narrowPeak	24989	1	1
NeuCtrl.specific.peaks	930	encode_tfbs	0	0.0269365	30	1291	2055	707	2055	1350	7662	9877	67978	ChIP K562 CCNT2	K562	NA	CCNT2	None	NA	wgEncodeAwgTfbsSydhK562Ccnt2UniPk.narrowPeak	20057	1	1
NeuCtrl.specific.peaks	997	encode_tfbs	0	0.0653362	17	1291	1869	884	1869	1350	1939	9890	73701	ChIP K562 TBLR1_(ab24550)	K562	NA	TBLR1_(ab24550)	None	NA	wgEncodeAwgTfbsSydhK562Tblr1ab24550IggrabUniPk.narrowPeak	5086	1	1
NeuCtrl.specific.peaks	1065	encode_tfbs	0	0.0837046	13	1291	1796	957	1796	1350	1169	9894	74471	ChIP HeLa-S3 c-Myc	HeLa-S3	NA	c-Myc	None	NA	wgEncodeAwgTfbsUtaHelas3CmycUniPk.narrowPeak	2835	1	1
NeuCtrl.specific.peaks	246	codex	0	0.0253646	28	1291	2064	732	2064	1360	7598	9879	68042	Acute myelomonocytic leukaemia cell line carrying inv(16) translocation (CBFbeta	Leukaemia cell	NA	TCF12	NA	GSE46044	GSM1122309_HEB.bed	17269	1	1
NeuCtrl.specific.peaks	443	encode_segmentation	0	0.0821354	11	1291	1805	998	1805	1360	1010	9896	74630	Promoter Flank Segments	Huvec	NA	NA	NA	ENCODE segmentation	Huvec_PF.bed	11639	1	1
NeuCtrl.specific.peaks	506	encode_tfbs	0	0.0461847	20	1291	1950	846	1950	1360	3174	9887	72466	ChIP A549 ETS1	A549	NA	ETS1	EtOH_0.02pct	NA	wgEncodeAwgTfbsHaibA549Ets1V0422111Etoh02UniPk.narrowPeak	5525	1	1
NeuCtrl.specific.peaks	602	encode_tfbs	0	0.0234567	30	1291	2077	707	2077	1360	8666	9877	66974	ChIP H1-hESC Pol2	H1-hESC	NA	Pol2	None	NA	wgEncodeAwgTfbsHaibH1hescPol2V0416102UniPk.narrowPeak	20317	1	1
NeuCtrl.specific.peaks	653	encode_tfbs	0	0.0635802	15	1291	1875	918	1875	1360	1762	9892	73878	ChIP HepG2 SRF	HepG2	NA	SRF	None	NA	wgEncodeAwgTfbsHaibHepg2SrfV0416101UniPk.narrowPeak	5314	1	1
NeuCtrl.specific.peaks	751	encode_tfbs	0	0.0304312	27	1291	2034	745	2034	1360	6231	9880	69409	ChIP GM12878 Max	GM12878	NA	Max	None	NA	wgEncodeAwgTfbsSydhGm12878MaxIggmusUniPk.narrowPeak	12542	1	1
NeuCtrl.specific.peaks	854	encode_tfbs	0	0.0470663	20	1291	1947	846	1947	1360	3117	9887	72523	ChIP HeLa-S3 NF-YB	HeLa-S3	NA	NF-YB	None	NA	wgEncodeAwgTfbsSydhHelas3NfybIggrabUniPk.narrowPeak	7156	1	1
NeuCtrl.specific.peaks	906	encode_tfbs	0	0.0294328	27	1291	2039	745	2039	1360	6424	9880	69216	ChIP HepG2 TBP	HepG2	NA	TBP	None	NA	wgEncodeAwgTfbsSydhHepg2TbpIggrabUniPk.narrowPeak	13806	1	1
NeuCtrl.specific.peaks	999	encode_tfbs	0	0.0243015	28	1291	2071	732	2071	1360	7895	9879	67745	ChIP K562 TBP	K562	NA	TBP	None	NA	wgEncodeAwgTfbsSydhK562TbpIggmusUniPk.narrowPeak	17558	1	1
NeuCtrl.specific.peaks	2043	sheffield_dnase	0	0.0838821	12	1291	1795	979	1795	1360	1078	9895	74562	DNase Weak Unspecific	NA	NA	NA	NA	NA	2059.bed	3017	1	1
NeuCtrl.specific.peaks	231	codex	0	0.0425859	20	1291	1976	846	1976	1370	3430	9887	72210	Adult B cell Non-Hodgkin Lymphoma (large diffuse cell lymphoma) carrying t(8;14)	Lymphoma cell	NA	BCL6	NA	GSE44420	GSM1084801_BCL6.bed	8053	1	1
NeuCtrl.specific.peaks	361	codex	0	0.0210956	28	1291	2100	732	2100	1370	8950	9879	66690	K562 erythrocytic leukaemia cells (ATCC CCL-243) were grown according to standar	Erythrocytic leukaemia cells	NA	KDM5B	NA	GSE32509	GSM831010_KDM5B.bed	21221	1	1
NeuCtrl.specific.peaks	568	encode_tfbs	0	0.0396274	21	1291	1985	825	1985	1370	3848	9886	71792	ChIP GM12878 SRF	GM12878	NA	SRF	None	NA	wgEncodeAwgTfbsHaibGm12878SrfPcr2xUniPk.narrowPeak	8544	1	1
NeuCtrl.specific.peaks	573	encode_tfbs	0	0.0403575	20	1291	1983	846	1983	1370	3610	9887	72030	ChIP GM12878 USF-1	GM12878	NA	USF-1	None	NA	wgEncodeAwgTfbsHaibGm12878Usf1Pcr2xUniPk.narrowPeak	9778	1	1
NeuCtrl.specific.peaks	586	encode_tfbs	0	0.0228936	28	1291	2081	732	2081	1370	8326	9879	67314	ChIP GM12892 Pol2	GM12892	NA	Pol2	None	NA	wgEncodeAwgTfbsHaibGm12892Pol2V0416102UniPk.narrowPeak	20075	1	1
NeuCtrl.specific.peaks	611	encode_tfbs	0	0.0580861	14	1291	1892	933	1892	1370	1799	9893	73841	ChIP H1-hESC SRF	H1-hESC	NA	SRF	None	NA	wgEncodeAwgTfbsHaibH1hescSrfPcr1xUniPk.narrowPeak	5105	1	1
NeuCtrl.specific.peaks	647	encode_tfbs	0	0.021534	29	1291	2095	722	2095	1370	9067	9878	66573	ChIP HepG2 Pol2	HepG2	NA	Pol2	None	NA	wgEncodeAwgTfbsHaibHepg2Pol2Pcr2xUniPk.narrowPeak	25927	1	1
NeuCtrl.specific.peaks	733	encode_tfbs	0	0.0337277	24	1291	2016	791	2016	1370	5079	9883	70561	ChIP A549 Max	A549	NA	Max	None	NA	wgEncodeAwgTfbsSydhA549MaxIggrabUniPk.narrowPeak	9881	1	1
NeuCtrl.specific.peaks	851	encode_tfbs	0	0.0268546	26	1291	2056	758	2056	1370	6746	9881	68894	ChIP HeLa-S3 MAZ_(ab85725)	HeLa-S3	NA	MAZ_(ab85725)	None	NA	wgEncodeAwgTfbsSydhHelas3Mazab85725IggrabUniPk.narrowPeak	13409	1	1
NeuCtrl.specific.peaks	984	encode_tfbs	0	0.074704	11	1291	1827	998	1827	1370	1109	9896	74531	ChIP K562 RFX5_(200-401-194)	K562	NA	RFX5_(200-401-194)	None	NA	wgEncodeAwgTfbsSydhK562Rfx5IggrabUniPk.narrowPeak	2201	1	1
NeuCtrl.specific.peaks	251	codex	0	0.0196163	29	1291	2115	722	2115	1380	9836	9878	65804	Acute myelomonocytic leukaemia cell line carrying inv(16) translocation (CBFbeta	Leukaemia cell	NA	ERG	NA	GSE46044	GSM1122314_ERG.bed	25083	1	1
NeuCtrl.specific.peaks	309	codex	0	0.040262	19	1291	1984	859	1984	1380	3445	9888	72195	CD34+ Umbilical Cord Blood (UCB) were differentiated into megakaryocytes for 10	Megakaryocyte	NA	RUNX1	NA	GSE24674	GSM607951_RUNX1.bed	7868	1	1
NeuCtrl.specific.peaks	364	codex	0	0.0844237	9	1291	1792	1061	1792	1380	806	9898	74834	K562 erythrocytic leukaemia cells (ATCC CCL-243) were grown according to standar	Erythrocytic leukaemia cells	NA	REST	NA	GSE32509	GSM831015_REST.bed	5610	1	1
NeuCtrl.specific.peaks	409	codex	0	0.0206139	27	1291	2108	745	2108	1380	8844	9880	66796	Proerythroblasts were derived from CD34+ adult bone marrow cells isolated from h	Erythroblast	NA	POLR2A	NA	GSE36985	GSM970260_PolII.bed	25986	1	1
NeuCtrl.specific.peaks	459	encode_tfbs	0	0.0429799	18	1291	1975	871	1975	1380	3073	9889	72567	ChIP H1-hESC CHD1_(A301-218A)	H1-hESC	NA	CHD1_(A301-218A)	None	NA	wgEncodeAwgTfbsBroadH1hescChd1a301218aUniPk.narrowPeak	7247	1	1
NeuCtrl.specific.peaks	570	encode_tfbs	0	0.0232138	25	1291	2079	773	2079	1380	7426	9882	68214	ChIP GM12878 TAF1	GM12878	NA	TAF1	None	NA	wgEncodeAwgTfbsHaibGm12878Taf1Pcr1xUniPk.narrowPeak	14278	1	1
NeuCtrl.specific.peaks	612	encode_tfbs	0	0.0195773	29	1291	2117	722	2117	1380	9853	9878	65787	ChIP H1-hESC TAF1	H1-hESC	NA	TAF1	None	NA	wgEncodeAwgTfbsHaibH1hescTaf1V0416102UniPk.narrowPeak	20547	1	1
NeuCtrl.specific.peaks	742	encode_tfbs	0	0.0437864	17	1291	1969	884	1969	1380	2857	9890	72783	ChIP GM12878 CHD1_(A301-218A)	GM12878	NA	CHD1_(A301-218A)	None	NA	wgEncodeAwgTfbsSydhGm12878Chd1a301218aIggmusUniPk.narrowPeak	6668	1	1
NeuCtrl.specific.peaks	744	encode_tfbs	0	0.0892215	8	1291	1760	1093	1760	1380	679	9899	74961	ChIP GM12878 COREST_(sc-30189)	GM12878	NA	COREST_(sc-30189)	None	NA	wgEncodeAwgTfbsSydhGm12878Corestsc30189IggmusUniPk.narrowPeak	1397	1	1
NeuCtrl.specific.peaks	776	encode_tfbs	0	0.094262	8	1291	1742	1093	1742	1380	643	9899	74997	ChIP GM12878 YY1	GM12878	NA	YY1	None	NA	wgEncodeAwgTfbsSydhGm12878Yy1UniPk.narrowPeak	2077	1	1
NeuCtrl.specific.peaks	915	encode_tfbs	0	0.027006	23	1291	2054	800	2054	1380	5996	9884	69644	ChIP HUVEC Pol2	HUVEC	NA	Pol2	None	NA	wgEncodeAwgTfbsSydhHuvecPol2UniPk.narrowPeak	12305	1	1
NeuCtrl.specific.peaks	939	encode_tfbs	0	0.0383749	19	1291	1995	859	1995	1380	3606	9888	72034	ChIP K562 c-Myc	K562	NA	c-Myc	IFNa30	NA	wgEncodeAwgTfbsSydhK562CmycIfna30UniPk.narrowPeak	7746	1	1
NeuCtrl.specific.peaks	940	encode_tfbs	0	0.0328732	21	1291	2020	825	2020	1380	4589	9886	71051	ChIP K562 c-Myc	K562	NA	c-Myc	IFNa6h	NA	wgEncodeAwgTfbsSydhK562CmycIfna6hUniPk.narrowPeak	10583	1	1
NeuCtrl.specific.peaks	978	encode_tfbs	0	0.0445054	18	1291	1967	871	1967	1380	2972	9889	72668	ChIP K562 Pol2	K562	NA	Pol2	None	NA	wgEncodeAwgTfbsSydhK562Pol2IggmusUniPk.narrowPeak	9974	1	1
NeuCtrl.specific.peaks	1071	encode_tfbs	0	0.0490792	15	1291	1933	918	1933	1380	2267	9892	73373	ChIP HUVEC c-Myc	HUVEC	NA	c-Myc	None	NA	wgEncodeAwgTfbsUtaHuvecCmycUniPk.narrowPeak	5145	1	1
NeuCtrl.specific.peaks	238	codex	0	0.103336	6	1291	1705	1181	1705	1390	441	9901	75199	Mobilised CD34+ cells isolated from the healthly peripheral blood.	Hematopoietic Stem and Progenitor Cells	NA	LMO2	NA	GSE45144	GSM1097885_LMO2.bed	1790	1	1
NeuCtrl.specific.peaks	270	codex	0	0.0195976	25	1291	2116	773	2116	1390	8660	9882	66980	Jurkat T-ALL cell line treated with THZ-2-149 for 6 hours (competitive Cdk7 inhi	Leukemia cell	NA	POLR2A	NA	GSE50625	GSM1224786_POLR2A.bed	17457	1	1
NeuCtrl.specific.peaks	466	encode_tfbs	0	0.0582379	12	1291	1891	979	1891	1390	1543	9895	74097	ChIP HeLa-S3 Pol2(b)	HeLa-S3	NA	Pol2(b)	None	NA	wgEncodeAwgTfbsBroadHelas3Pol2bUniPk.narrowPeak	3149	1	1
NeuCtrl.specific.peaks	477	encode_tfbs	0	0.0439023	15	1291	1968	918	1968	1390	2525	9892	73115	ChIP HUVEC Pol2(b)	HUVEC	NA	Pol2(b)	None	NA	wgEncodeAwgTfbsBroadHuvecPol2bUniPk.narrowPeak	5298	1	1
NeuCtrl.specific.peaks	487	encode_tfbs	0	0.0296466	20	1291	2036	846	2036	1390	4828	9887	70812	ChIP K562 Pol2(b)	K562	NA	Pol2(b)	None	NA	wgEncodeAwgTfbsBroadK562Pol2bUniPk.narrowPeak	11424	1	1
[truncated: 1,013 more rows]
