# Supplementary material for: Chromatin accessibility mapping of the striatum identifies tyrosine kinase FYN as a therapeutic target for heroin use disorder
Source: Nat Commun. 2020 Sep 14;11:4634. doi: 10.1038/s41467-020-18114-3 (PMC7490718; doi:10.1038/s41467-020-18114-3)
Supplement: Supplementary file 14 — Supplementary Data 11 [file 41467_2020_18114_MOESM14_ESM.xlsx]

## Sheet: Supplementary Table 10.txt
userSet	dbSet	collection	pValueLog	oddsRatio	support	rnkPV	rnkLO	rnkSup	maxRnk	meanRnk	b	c	d	description	cellType	tissue	antibody	treatment	dataSource	filename	size	pValue	adj.pValue
GliaHrn.specific.peaks	444	encode_segmentation	89.1685	1.49013	6486	1	264	9	264	91.3	18450	6675	28295	Repressed Segments	Huvec	NA	NA	NA	ENCODE segmentation	Huvec_R.bed	1593561	6.78e-90	2.04e-86
GliaHrn.specific.peaks	451	encode_segmentation	66.5053	1.40891	7539	2	311	3	311	105	22795	5622	23950	Repressed Segments	K562	NA	NA	NA	ENCODE segmentation	K562_R.bed	459545	3.12e-67	4.71e-64
GliaHrn.specific.peaks	437	encode_segmentation	57.704	1.3741	6983	3	321	6	321	110	21097	6178	25648	Repressed Segments	Hepg2	NA	NA	NA	ENCODE segmentation	Hepg2_R.bed	346815	1.98e-58	1.99e-55
GliaHrn.specific.peaks	416	encode_segmentation	56.0687	1.36779	7122	4	322	5	322	110	21643	6039	25102	Repressed Segments	GM12878	NA	NA	NA	ENCODE segmentation	Gm12878_R.bed	719258	8.54e-57	6.43e-54
GliaHrn.specific.peaks	3005	ucsc_features	44.0672	1.3646	3917	5	325	21	325	117	11076	9244	35669	UCSC LaminB1 Lads	NA	NA	NA	NA	NA	laminB1Lads.bed	1302	8.57e-45	5.16e-42
GliaHrn.specific.peaks	430	encode_segmentation	42.87	1.31379	7194	6	352	4	352	121	22369	5967	24376	Repressed Segments	HeLa-S3	NA	NA	NA	ENCODE segmentation	Helas3_R.bed	1594290	1.35e-43	6.77e-41
GliaHrn.specific.peaks	423	encode_segmentation	37.3769	1.28943	6680	7	364	7	364	126	20766	6481	25979	Repressed Segments	H1hesc	NA	NA	NA	ENCODE segmentation	H1hesc_R.bed	543759	4.2e-38	1.81e-35
GliaHrn.specific.peaks	3000	ucsc_features	15.5428	1.2378	11087	8	387	1	387	132	37956	2074	8789	UCSC coriellDelDup table	NA	NA	NA	NA	NA	coriellDelDup.bed	957	2.87e-16	1.08e-13
GliaHrn.specific.peaks	417	encode_segmentation	14.4241	1.219	2596	9	397	145	397	184	7842	10565	38903	Transcribed Segments	GM12878	NA	NA	NA	ENCODE segmentation	Gm12878_T.bed	621374	3.77e-15	1.26e-12
GliaHrn.specific.peaks	445	encode_segmentation	14.0841	1.19678	3231	10	403	104	403	172	9992	9930	36753	Transcribed Segments	Huvec	NA	NA	NA	ENCODE segmentation	Huvec_T.bed	1498149	8.24e-15	2.48e-12
GliaHrn.specific.peaks	438	encode_segmentation	8.88302	1.17837	2111	11	475	161	475	216	6521	11050	40224	Transcribed Segments	Hepg2	NA	NA	NA	ENCODE segmentation	Hepg2_T.bed	222291	1.31e-09	3.58e-07
GliaHrn.specific.peaks	434	encode_segmentation	5.63634	1.10881	3530	12	513	51	513	192	11613	9631	35132	CTCF Segments	Hepg2	NA	NA	NA	ENCODE segmentation	Hepg2_CTCF.bed	72023	2.31e-06	0.000579874
GliaHrn.specific.peaks	2480	sheffield_dnase	5.12433	6.3205	16	13	15	1404	1404	477	9	13145	46736	Epithelial;Fibroblast;Muscle;Primitive;Hematopoietic;Skin;Brain;Stem;Endothelial	NA	NA	NA	NA	NA	36.bed	102	7.51e-06	0.00174011
GliaHrn.specific.peaks	1736	sheffield_dnase	4.88611	3.3114	27	14	54	1250	1250	439	29	13134	46716	Epithelial;Brain;Hematopoietic;Stem;Colon;Cervix;Endothelial;Liver	NA	NA	NA	NA	NA	1656.bed	288	1.3e-05	0.00279648
GliaHrn.specific.peaks	452	encode_segmentation	4.66821	1.12876	1761	15	490	175	490	227	5627	11400	41118	Transcribed Segments	K562	NA	NA	NA	ENCODE segmentation	K562_T.bed	336262	2.15e-05	0.00405789
GliaHrn.specific.peaks	1823	sheffield_dnase	4.66643	1.9886	62	16	131	1008	1008	385	111	13099	46634	Brain;Hematopoietic;Stem;Colon;Epithelial	NA	NA	NA	NA	NA	1757.bed	969	2.16e-05	0.00405789
GliaHrn.specific.peaks	1969	sheffield_dnase	4.46718	1.59134	117	17	229	859	859	368	262	13044	46483	Epithelial;Skin;Colon;Cervix;Hematopoietic;Muscle	NA	NA	NA	NA	NA	1952.bed	1719	3.41e-05	0.00604268
GliaHrn.specific.peaks	2737	sheffield_dnase	3.92883	1.64219	89	18	216	924	924	386	193	13072	46552	Weak CD14 specific	NA	NA	NA	NA	NA	675.bed	7868	0.000117807	0.0197131
GliaHrn.specific.peaks	441	encode_segmentation	3.89535	1.0876	3330	19	533	81	533	211	11101	9831	35644	CTCF Segments	Huvec	NA	NA	NA	ENCODE segmentation	Huvec_CTCF.bed	56516	0.000127248	0.0201722
GliaHrn.specific.peaks	427	encode_segmentation	3.73111	1.08321	3556	20	535	48	535	201	11907	9605	34838	CTCF Segments	HeLa-S3	NA	NA	NA	ENCODE segmentation	Helas3_CTCF.bed	78385	0.000185734	0.0279716
GliaHrn.specific.peaks	424	encode_segmentation	3.70725	1.12043	1464	21	498	194	498	238	4697	11697	42048	Transcribed Segments	H1hesc	NA	NA	NA	ENCODE segmentation	H1hesc_T.bed	324955	0.000196221	0.0281437
GliaHrn.specific.peaks	3007	ucsc_features	2.95035	1.08661	2135	22	534	159	534	238	7070	11026	39675	UCSC Nested repeats	NA	NA	NA	NA	NA	nestedRepeats.bed	575600	0.00112111	0.15349
GliaHrn.specific.peaks	1571	sheffield_dnase	2.82142	1.71161	51	23	205	1060	1060	429	106	13110	46639	Epithelial;Fibroblast;Muscle;Brain;Skin;Endothelial;Colon;Cervix;Primitive;Hemat	NA	NA	NA	NA	NA	1476.bed	451	0.00150862	0.197563
GliaHrn.specific.peaks	2541	sheffield_dnase	2.73252	1.48302	85	24	265	934	934	408	204	13076	46541	Hematopoietic	NA	NA	NA	NA	NA	430.bed	19370	0.00185133	0.232342
GliaHrn.specific.peaks	448	encode_segmentation	2.67272	1.06704	3434	25	542	67	542	211	11621	9727	35124	CTCF Segments	K562	NA	NA	NA	ENCODE segmentation	K562_CTCF.bed	70842	0.00212459	0.255971
GliaHrn.specific.peaks	1187	sheffield_dnase	2.63288	Inf	4	26	1	2103	2103	710	0	13157	46745	Epithelial;Fibroblast;Muscle;Skin;Brain;Endothelial;Colon;Cervix;Mammary;Bone	NA	NA	NA	NA	NA	1044.bed	129	0.00232873	0.259783
GliaHrn.specific.peaks	1797	sheffield_dnase	2.63288	Inf	4	26	1	2103	2103	710	0	13157	46745	Colon;Epithelial;Cervix;Skin	NA	NA	NA	NA	NA	1727.bed	281	0.00232873	0.259783
GliaHrn.specific.peaks	2421	sheffield_dnase	2.58867	1.80131	39	28	149	1143	1143	440	77	13122	46668	Epithelial;Fibroblast;Muscle;Brain;Hematopoietic;Skin;Stem;Endothelial;Colon;Cer	NA	NA	NA	NA	NA	289.bed	201	0.00257825	0.277346
GliaHrn.specific.peaks	2402	sheffield_dnase	2.45748	2.05426	26	29	120	1269	1269	473	45	13135	46700	Hematopoietic	NA	NA	NA	NA	NA	265.bed	2424	0.00348758	0.362227
GliaHrn.specific.peaks	2289	sheffield_dnase	2.34946	4.73782	8	30	17	1706	1706	584	6	13153	46739	Skin;Endothelial;Primitive;Ewing sarcoma	NA	NA	NA	NA	NA	2369.bed	198	0.00447243	0.449032
GliaHrn.specific.peaks	2354	sheffield_dnase	2.29579	3.99791	9	31	23	1640	1640	565	8	13152	46737	Fibroblast;Muscle;Brain;Endothelial;Epithelial;Primitive;Bone	NA	NA	NA	NA	NA	2452.bed	154	0.00506075	0.467044
GliaHrn.specific.peaks	1788	sheffield_dnase	2.29544	7.10605	6	32	8	1871	1871	637	3	13155	46742	Epithelial;Skin	NA	NA	NA	NA	NA	1716.bed	184	0.00506474	0.467044
GliaHrn.specific.peaks	1825	sheffield_dnase	2.29098	1.8052	33	33	148	1191	1191	457	65	13128	46680	Epithelial;Fibroblast;Muscle;Brain;Skin;Stem;Endothelial;Colon;Cervix;Primitive;	NA	NA	NA	NA	NA	1759.bed	230	0.00511701	0.467044
GliaHrn.specific.peaks	1300	sheffield_dnase	2.23731	1.64431	43	34	215	1110	1110	453	93	13118	46652	Epithelial;Fibroblast;Muscle;Brain;Hematopoietic;Skin;Stem;Colon;Cervix;Endothel	NA	NA	NA	NA	NA	1177.bed	363	0.00579011	0.512935
GliaHrn.specific.peaks	2423	sheffield_dnase	2.20252	1.70867	37	35	206	1162	1162	468	77	13124	46668	Epithelial;Fibroblast;Brain;Hematopoietic;Skin;Stem;Endothelial;Muscle;Colon;Cer	NA	NA	NA	NA	NA	293.bed	213	0.0062731	0.539845
GliaHrn.specific.peaks	2642	sheffield_dnase	2.15588	1.49249	60	36	263	1012	1012	437	143	13101	46602	Epithelial;Muscle;Brain;Hematopoietic;Skin;Fibroblast;Stem;Colon;Cervix;Endothel	NA	NA	NA	NA	NA	555.bed	387	0.00698433	0.584356
GliaHrn.specific.peaks	2662	sheffield_dnase	2.14025	2.71756	13	37	66	1475	1475	526	17	13148	46728	Hematopoietic	NA	NA	NA	NA	NA	579.bed	510	0.00724017	0.589389
GliaHrn.specific.peaks	1274	sheffield_dnase	2.07383	2.42325	15	38	79	1430	1430	516	22	13146	46723	Fibroblast;Muscle;Brain;Epithelial;Endothelial;Skin;Bone	NA	NA	NA	NA	NA	1149.bed	133	0.00843667	0.661554
GliaHrn.specific.peaks	2434	sheffield_dnase	2.06722	1.84587	27	39	146	1250	1250	478	52	13134	46693	Epithelial;Brain;Hematopoietic;Skin;Stem;Fibroblast;Muscle;Colon;Cervix;Liver;En	NA	NA	NA	NA	NA	303.bed	191	0.00856594	0.661554
GliaHrn.specific.peaks	2704	sheffield_dnase	2.02575	2.01756	21	40	129	1331	1331	500	37	13140	46708	NB4 specific	NA	NA	NA	NA	NA	631.bed	1977	0.0094243	0.705081
GliaHrn.specific.peaks	1345	sheffield_dnase	2.01783	14.2097	4	41	5	2103	2103	716	1	13157	46744	Fibroblast;Muscle;Epithelial;Brain	NA	NA	NA	NA	NA	1233.bed	423	0.00959771	0.705081
GliaHrn.specific.peaks	2185	sheffield_dnase	2.00003	2.56667	13	42	76	1475	1475	531	18	13148	46727	Mammary	NA	NA	NA	NA	NA	2239.bed	3646	0.00999926	0.71709
GliaHrn.specific.peaks	1616	sheffield_dnase	1.96732	2.6653	12	43	67	1502	1502	537	16	13149	46729	Fibroblast;Brain;Muscle;Bone	NA	NA	NA	NA	NA	1523.bed	196	0.0107814	0.755203
GliaHrn.specific.peaks	2779	sheffield_dnase	1.94156	1.56025	43	44	241	1110	1110	465	98	13118	46647	CD14 specific	NA	NA	NA	NA	NA	726.bed	3152	0.0114405	0.783154
GliaHrn.specific.peaks	1737	sheffield_dnase	1.88923	1.7463	28	45	203	1237	1237	495	57	13133	46688	Epithelial;Brain;Skin;Stem;Colon;Liver;Hematopoietic;Mammary;Muscle	NA	NA	NA	NA	NA	1657.bed	304	0.0129055	0.863806
GliaHrn.specific.peaks	2542	sheffield_dnase	1.80446	5.92128	5	46	16	1970	1970	677	3	13156	46742	Fibroblast;Muscle;Hematopoietic;Brain;Epithelial;Endothelial;Bone	NA	NA	NA	NA	NA	431.bed	133	0.015687	1
GliaHrn.specific.peaks	3003	ucsc_features	1.79942	1.11129	589	47	505	329	505	294	1891	12572	44854	UCSC Genomic superdups	NA	NA	NA	NA	NA	genomicSuperDups.bed	51599	0.01587	1
GliaHrn.specific.peaks	1443	sheffield_dnase	1.7618	2.73331	10	48	65	1579	1579	564	13	13151	46732	Epithelial;Fibroblast;Muscle;Hematopoietic;Primitive;Skin;Brain;Endothelial;Cerv	NA	NA	NA	NA	NA	1343.bed	198	0.0173063	1
GliaHrn.specific.peaks	2085	sheffield_dnase	1.75027	1.38794	64	49	314	1006	1006	456	164	13097	46581	Epithelial;Brain;Skin;Stem;Colon;Cervix;Fibroblast;Endothelial;Liver;Hematopoiet	NA	NA	NA	NA	NA	211.bed	865	0.0177717	1
GliaHrn.specific.peaks	2161	sheffield_dnase	1.74474	1.60711	33	50	226	1191	1191	489	73	13128	46672	Stem	NA	NA	NA	NA	NA	2212.bed	1707	0.0179996	1
GliaHrn.specific.peaks	2699	sheffield_dnase	1.74474	1.60711	33	50	226	1191	1191	489	73	13128	46672	Hematopoietic	NA	NA	NA	NA	NA	624.bed	1252	0.0179996	1
GliaHrn.specific.peaks	1236	sheffield_dnase	1.73498	2.90745	9	52	57	1640	1640	583	11	13152	46734	Epithelial;Fibroblast;Muscle;Hematopoietic;Primitive;Skin;Brain;Endothelial;Cerv	NA	NA	NA	NA	NA	1100.bed	147	0.0184084	1
GliaHrn.specific.peaks	1834	sheffield_dnase	1.73266	4.26349	6	53	22	1871	1871	649	5	13155	46740	Epithelial;Fibroblast	NA	NA	NA	NA	NA	1767.bed	231	0.0185073	1
GliaHrn.specific.peaks	2330	sheffield_dnase	1.73031	2.13237	15	54	102	1430	1430	529	25	13146	46720	Stem;Muscle	NA	NA	NA	NA	NA	2419.bed	191	0.0186075	1
GliaHrn.specific.peaks	2255	sheffield_dnase	1.66121	1.41195	54	55	309	1041	1041	468	136	13107	46609	Epithelial;Muscle;Brain;Skin;Fibroblast;Hematopoietic;Colon;Cervix;Endothelial;P	NA	NA	NA	NA	NA	2325.bed	400	0.0218168	1
GliaHrn.specific.peaks	2108	sheffield_dnase	1.65586	1.61583	30	56	221	1218	1218	498	66	13131	46679	Epithelial;Muscle;Brain;Skin;Fibroblast;Stem;Colon;Cervix;Endothelial;Primitive;	NA	NA	NA	NA	NA	2140.bed	249	0.0220874	1
GliaHrn.specific.peaks	2098	sheffield_dnase	1.62381	7.10512	4	57	9	2103	2103	723	2	13157	46743	Epithelial;Mammary	NA	NA	NA	NA	NA	2126.bed	357	0.0237787	1
GliaHrn.specific.peaks	2651	sheffield_dnase	1.62381	7.10512	4	57	9	2103	2103	723	2	13157	46743	K562 and HAEpiC specific	NA	NA	NA	NA	NA	565.bed	283	0.0237787	1
GliaHrn.specific.peaks	2914	sheffield_dnase	1.5852	1.96086	16	59	134	1404	1404	532	29	13145	46716	Brain	NA	NA	NA	NA	NA	903.bed	878	0.0259895	1
GliaHrn.specific.peaks	2523	sheffield_dnase	1.55753	1.31402	75	60	351	972	972	461	203	13086	46542	sheffield_dnase	NA	NA	NA	NA	NA	409.bed	38602	0.0276993	1
GliaHrn.specific.peaks	1486	sheffield_dnase	1.55241	2.84241	8	61	58	1706	1706	608	10	13153	46735	Fibroblast;Muscle;Skin;Brain;Epithelial;Endothelial;Bone	NA	NA	NA	NA	NA	1388.bed	278	0.0280281	1
GliaHrn.specific.peaks	2483	sheffield_dnase	1.53483	1.44972	42	62	279	1119	1119	487	103	13119	46642	Hematopoietic	NA	NA	NA	NA	NA	367.bed	9200	0.029186	1
GliaHrn.specific.peaks	2726	sheffield_dnase	1.48563	1.56186	29	63	240	1230	1230	511	66	13132	46679	Hematopoietic	NA	NA	NA	NA	NA	66.bed	6286	0.0326869	1
GliaHrn.specific.peaks	1679	sheffield_dnase	1.47512	2.13212	12	64	103	1502	1502	556	20	13149	46725	Fibroblast;Muscle	NA	NA	NA	NA	NA	1593.bed	299	0.0334872	1
GliaHrn.specific.peaks	1215	sheffield_dnase	1.4532	1.69626	21	65	208	1331	1331	535	44	13140	46701	Brain;Stem;Colon;Endothelial;Liver	NA	NA	NA	NA	NA	1077.bed	282	0.0352212	1
GliaHrn.specific.peaks	1568	sheffield_dnase	1.45074	10.6547	3	66	6	2270	2270	781	1	13158	46744	Fibroblast;Brain;Epithelial;Endothelial;Muscle;Bone	NA	NA	NA	NA	NA	1473.bed	193	0.0354209	1
GliaHrn.specific.peaks	1810	sheffield_dnase	1.45074	10.6547	3	66	6	2270	2270	781	1	13158	46744	Hematopoietic	NA	NA	NA	NA	NA	174.bed	212	0.0354209	1
GliaHrn.specific.peaks	2178	sheffield_dnase	1.43327	1.27239	83	68	371	939	939	459	232	13078	46513	Prostate Cancer and Muscle	NA	NA	NA	NA	NA	2230.bed	15238	0.0368746	1
GliaHrn.specific.peaks	1595	sheffield_dnase	1.42704	1.28852	75	69	365	972	972	469	207	13086	46538	Hematopoietic	NA	NA	NA	NA	NA	15.bed	29117	0.0374074	1
GliaHrn.specific.peaks	2241	sheffield_dnase	1.4056	2.58403	8	70	75	1706	1706	617	11	13153	46734	Skin;Endothelial;Epithelial;Primitive	NA	NA	NA	NA	NA	2307.bed	217	0.0393006	1
GliaHrn.specific.peaks	2027	sheffield_dnase	1.39986	1.69236	20	71	209	1338	1338	539	42	13141	46703	Epithelial;Fibroblast;Brain;Hematopoietic;Stem;Muscle;Colon;Cervix;Liver;Endothe	NA	NA	NA	NA	NA	2031.bed	198	0.0398236	1
GliaHrn.specific.peaks	431	encode_segmentation	1.3893	1.03912	3759	72	576	26	576	225	12988	9402	33757	Transcribed Segments	HeLa-S3	NA	NA	NA	ENCODE segmentation	Helas3_T.bed	1472755	0.0408036	1
GliaHrn.specific.peaks	2579	sheffield_dnase	1.37269	2.03058	12	73	121	1502	1502	565	21	13149	46724	Hematopoietic	NA	NA	NA	NA	NA	472.bed	471	0.0423947	1
GliaHrn.specific.peaks	1619	sheffield_dnase	1.36813	2.76336	7	74	63	1772	1772	636	9	13154	46736	Fibroblast	NA	NA	NA	NA	NA	1526.bed	789	0.0428423	1
GliaHrn.specific.peaks	2208	sheffield_dnase	1.36813	2.76336	7	74	63	1772	1772	636	9	13154	46736	Hematopoietic;Endothelial;Primitive	NA	NA	NA	NA	NA	2268.bed	172	0.0428423	1
GliaHrn.specific.peaks	1951	sheffield_dnase	1.36488	1.27613	75	76	369	972	972	472	209	13086	46536	sheffield_dnase	NA	NA	NA	NA	NA	1921.bed	24857	0.0431638	1
GliaHrn.specific.peaks	1148	sheffield_dnase	1.35617	1.83803	15	77	147	1430	1430	551	29	13146	46716	Fibroblast;Brain;Muscle;Bone	NA	NA	NA	NA	NA	1002.bed	191	0.0440386	1
GliaHrn.specific.peaks	2877	sheffield_dnase	1.34762	1.14433	226	78	481	665	665	408	703	12935	46042	Weak Huh specific	NA	NA	NA	NA	NA	860.bed	113875	0.044914	1
GliaHrn.specific.peaks	1970	sheffield_dnase	1.34035	1.33641	53	79	331	1051	1051	487	141	13108	46604	Fibroblast	NA	NA	NA	NA	NA	1953.bed	10699	0.0456722	1
GliaHrn.specific.peaks	1711	sheffield_dnase	1.3381	3.04523	6	80	55	1871	1871	669	7	13155	46738	Fibroblast;Muscle;Brain;Skin;Endothelial;Epithelial;Bone	NA	NA	NA	NA	NA	1630.bed	93	0.0459096	1
GliaHrn.specific.peaks	1535	sheffield_dnase	1.33808	4.73668	4	81	18	2103	2103	734	3	13157	46742	Fibroblast;Muscle;Brain;Epithelial;Endothelial;Bone	NA	NA	NA	NA	NA	1436.bed	166	0.0459109	1
GliaHrn.specific.peaks	1668	sheffield_dnase	1.33808	4.73668	4	81	18	2103	2103	734	3	13157	46742	Fibroblast;Muscle;Brain;Epithelial;Endothelial	NA	NA	NA	NA	NA	1582.bed	179	0.0459109	1
GliaHrn.specific.peaks	2040	sheffield_dnase	1.33808	4.73668	4	81	18	2103	2103	734	3	13157	46742	Fibroblast;Brain;Endothelial;Epithelial;Muscle;Bone	NA	NA	NA	NA	NA	2054.bed	253	0.0459109	1
GliaHrn.specific.peaks	2202	sheffield_dnase	1.33808	4.73668	4	81	18	2103	2103	734	3	13157	46742	Skin;Brain;Epithelial;Endothelial;Fibroblast;Muscle	NA	NA	NA	NA	NA	2262.bed	130	0.0459109	1
GliaHrn.specific.peaks	2539	sheffield_dnase	1.33263	1.92467	13	85	138	1475	1475	566	24	13148	46721	Hematopoietic	NA	NA	NA	NA	NA	429.bed	886	0.0464914	1
GliaHrn.specific.peaks	2878	sheffield_dnase	1.3247	1.18063	147	86	473	802	802	454	443	13014	46302	Liver;Epithelial	NA	NA	NA	NA	NA	862.bed	31688	0.0473474	1
GliaHrn.specific.peaks	2604	sheffield_dnase	1.32313	2.28414	9	87	94	1640	1640	607	14	13152	46731	Epithelial;Brain;Hematopoietic;Stem;Colon;Cervix;Endothelial;Liver;Mammary	NA	NA	NA	NA	NA	503.bed	150	0.0475196	1
GliaHrn.specific.peaks	116	cistrome_cistrome	1.29913	1.12265	286	88	492	571	571	384	907	12875	45838	cistrome_cistrome T47D ESR1	T47D	breast	ESR1	full media	NA	Human_T47D_ESR1_full-media_Hurtado.bed	17642	0.0502197	1
GliaHrn.specific.peaks	2478	sheffield_dnase	1.284	1.30746	57	89	354	1025	1025	489	155	13104	46590	Stem	NA	NA	NA	NA	NA	354.bed	4735	0.0519991	1
GliaHrn.specific.peaks	413	encode_segmentation	1.26882	1.03719	3429	90	578	69	578	246	11853	9732	34892	CTCF Segments	GM12878	NA	NA	NA	ENCODE segmentation	Gm12878_CTCF.bed	59190	0.0538495	1
GliaHrn.specific.peaks	1690	sheffield_dnase	1.26618	1.13807	220	91	485	682	682	419	688	12941	46057	MCF-7 and Epithelial	NA	NA	NA	NA	NA	1605.bed	189760	0.0541773	1
GliaHrn.specific.peaks	2583	sheffield_dnase	1.2645	2.09014	10	92	119	1579	1579	597	17	13151	46728	Hematopoietic	NA	NA	NA	NA	NA	476.bed	241	0.0543881	1
GliaHrn.specific.peaks	2216	sheffield_dnase	1.26295	1.4062	36	93	312	1167	1167	524	91	13125	46654	Prostate and Breast Cancer	NA	NA	NA	NA	NA	2277.bed	1990	0.0545818	1
GliaHrn.specific.peaks	2063	sheffield_dnase	1.24651	1.56371	22	94	238	1317	1317	550	50	13139	46695	Epithelial;Fibroblast;Brain;Hematopoietic;Skin;Stem;Endothelial;Muscle;Colon;Cer	NA	NA	NA	NA	NA	2080.bed	181	0.0566875	1
GliaHrn.specific.peaks	2344	sheffield_dnase	1.21971	1.46347	28	95	273	1237	1237	535	68	13133	46677	Epithelial;Fibroblast;Muscle;Brain;Hematopoietic;Primitive;Skin;Stem;Endothelial	NA	NA	NA	NA	NA	2441.bed	218	0.0602955	1
GliaHrn.specific.peaks	1593	sheffield_dnase	1.20995	2.13186	9	96	104	1640	1640	613	15	13152	46730	Fibroblast;Muscle	NA	NA	NA	NA	NA	1498.bed	515	0.0616662	1
GliaHrn.specific.peaks	2410	sheffield_dnase	1.18809	1.85382	12	97	145	1502	1502	581	23	13149	46722	Hematopoietic	NA	NA	NA	NA	NA	276.bed	284	0.0648501	1
GliaHrn.specific.peaks	1838	sheffield_dnase	1.18213	1.67222	16	98	210	1404	1404	571	34	13145	46711	Epithelial	NA	NA	NA	NA	NA	1770.bed	264	0.0657454	1
GliaHrn.specific.peaks	1837	sheffield_dnase	1.18181	2.66454	6	99	68	1871	1871	679	8	13155	46737	Hematopoietic	NA	NA	NA	NA	NA	177.bed	222	0.065794	1
GliaHrn.specific.peaks	2449	sheffield_dnase	1.17158	1.39633	33	100	313	1191	1191	535	84	13128	46661	Hematopoietic	NA	NA	NA	NA	NA	326.bed	1484	0.0673632	1
GliaHrn.specific.peaks	2461	sheffield_dnase	1.15521	2.18643	8	101	101	1706	1706	636	13	13153	46732	Epithelial;Fibroblast;Muscle;Brain;Hematopoietic;Skin;Stem;Endothelial;Colon;Cer	NA	NA	NA	NA	NA	338.bed	165	0.0699504	1
GliaHrn.specific.peaks	1805	sheffield_dnase	1.14344	2.96049	5	102	56	1970	1970	709	6	13156	46739	Endothelial;Fibroblast;Epithelial;Muscle	NA	NA	NA	NA	NA	1735.bed	405	0.0718719	1
GliaHrn.specific.peaks	1738	sheffield_dnase	1.14233	1.71539	14	103	204	1451	1451	586	29	13147	46716	Epithelial;Brain;Stem;Colon;Cervix;Liver;Mammary	NA	NA	NA	NA	NA	1658.bed	311	0.0720553	1
GliaHrn.specific.peaks	2399	sheffield_dnase	1.13051	1.8611	11	104	144	1547	1547	598	21	13150	46724	Skin;Stem;Fibroblast;Endothelial;Primitive	NA	NA	NA	NA	NA	261.bed	121	0.0740444	1
GliaHrn.specific.peaks	1391	sheffield_dnase	1.11842	3.55222	4	105	24	2103	2103	744	4	13157	46741	Fibroblast;Muscle;Skin;Brain;Epithelial;Endothelial;Bone	NA	NA	NA	NA	NA	1289.bed	138	0.0761348	1
GliaHrn.specific.peaks	1836	sheffield_dnase	1.11842	3.55222	4	105	24	2103	2103	744	4	13157	46741	Muscle;Skin;Brain;Endothelial;Fibroblast;Epithelial;Primitive	NA	NA	NA	NA	NA	1769.bed	186	0.0761348	1
GliaHrn.specific.peaks	1886	sheffield_dnase	1.11842	3.55222	4	105	24	2103	2103	744	4	13157	46741	Epithelial;Colon;Cervix;Skin	NA	NA	NA	NA	NA	1830.bed	204	0.0761348	1
GliaHrn.specific.peaks	2317	sheffield_dnase	1.11842	3.55222	4	105	24	2103	2103	744	4	13157	46741	Fibroblast;Muscle;Brain;Endothelial;Skin;Bone;Epithelial	NA	NA	NA	NA	NA	2404.bed	146	0.0761348	1
GliaHrn.specific.peaks	2329	sheffield_dnase	1.10665	1.99863	9	109	130	1640	1640	626	16	13152	46729	Muscle;Skin;Brain;Endothelial;Fibroblast;Epithelial;Cervix	NA	NA	NA	NA	NA	2418.bed	344	0.0782255	1
GliaHrn.specific.peaks	2217	sheffield_dnase	1.10045	2.26088	7	110	95	1772	1772	659	11	13154	46734	Endothelial;Prostate	NA	NA	NA	NA	NA	2278.bed	272	0.0793501	1
GliaHrn.specific.peaks	2960	sheffield_dnase	1.0985	1.29772	46	111	355	1094	1094	520	126	13115	46619	sheffield_dnase	NA	NA	NA	NA	NA	955.bed	12605	0.0797072	1
GliaHrn.specific.peaks	2429	sheffield_dnase	1.09544	1.56007	18	112	242	1373	1373	576	41	13143	46704	Stem	NA	NA	NA	NA	NA	3.bed	1198	0.0802717	1
GliaHrn.specific.peaks	2661	sheffield_dnase	1.07473	1.44559	24	113	280	1290	1290	561	59	13137	46686	Hematopoietic	NA	NA	NA	NA	NA	577.bed	3032	0.0841923	1
GliaHrn.specific.peaks	1526	sheffield_dnase	1.04806	2.03027	8	114	122	1706	1706	647	14	13153	46731	Epithelial	NA	NA	NA	NA	NA	1428.bed	474	0.0895239	1
GliaHrn.specific.peaks	2312	sheffield_dnase	1.04806	2.03027	8	114	122	1706	1706	647	14	13153	46731	Hematopoietic	NA	NA	NA	NA	NA	24.bed	201	0.0895239	1
GliaHrn.specific.peaks	1553	sheffield_dnase	1.04609	2.36844	6	116	80	1871	1871	689	9	13155	46736	Hematopoietic	NA	NA	NA	NA	NA	1457.bed	253	0.0899315	1
GliaHrn.specific.peaks	2012	sheffield_dnase	1.04609	2.36844	6	116	80	1871	1871	689	9	13155	46736	Endothelial;Primitive;Hematopoietic	NA	NA	NA	NA	NA	2011.bed	258	0.0899315	1
GliaHrn.specific.peaks	2620	sheffield_dnase	1.04609	2.36844	6	116	80	1871	1871	689	9	13155	46736	Fibroblast;Muscle;Hematopoietic;Epithelial;Brain	NA	NA	NA	NA	NA	531.bed	219	0.0899315	1
GliaHrn.specific.peaks	2847	sheffield_dnase	1.04609	2.36844	6	116	80	1871	1871	689	9	13155	46736	Hematopoietic	NA	NA	NA	NA	NA	816.bed	291	0.0899315	1
GliaHrn.specific.peaks	2618	sheffield_dnase	1.03191	1.50035	19	120	260	1356	1356	579	45	13142	46700	Hematopoietic	NA	NA	NA	NA	NA	527.bed	899	0.0929168	1
GliaHrn.specific.peaks	2619	sheffield_dnase	1.02643	1.41021	25	121	310	1281	1281	571	63	13136	46682	Weak lymphoblast specific	NA	NA	NA	NA	NA	528.bed	18868	0.0940965	1
GliaHrn.specific.peaks	2242	sheffield_dnase	1.0255	1.43392	23	122	281	1305	1305	569	57	13138	46688	Brain;Epithelial;Fibroblast	NA	NA	NA	NA	NA	2310.bed	1556	0.0942978	1
GliaHrn.specific.peaks	1684	sheffield_dnase	1.0122	1.88087	9	123	142	1640	1640	635	17	13152	46728	Fibroblast	NA	NA	NA	NA	NA	1599.bed	689	0.0972288	1
GliaHrn.specific.peaks	2016	sheffield_dnase	1.0122	1.88087	9	123	142	1640	1640	635	17	13152	46728	Epithelial;Brain;Hematopoietic;Stem;Colon;Endothelial;Liver	NA	NA	NA	NA	NA	202.bed	255	0.0972288	1
GliaHrn.specific.peaks	2701	sheffield_dnase	1.00356	1.18996	82	125	404	944	944	491	245	13079	46500	Weak CD14 specific	NA	NA	NA	NA	NA	626.bed	41471	0.0991839	1
GliaHrn.specific.peaks	2171	sheffield_dnase	0.997797	1.34355	31	126	329	1209	1209	555	82	13130	46663	Epithelial;Brain;Hematopoietic;Skin;Stem;Fibroblast;Colon;Cervix;Liver;Prostate;	NA	NA	NA	NA	NA	2224.bed	213	0.100509	1
GliaHrn.specific.peaks	1343	sheffield_dnase	0.993193	1.26941	45	127	372	1099	1099	533	126	13116	46619	sheffield_dnase	NA	NA	NA	NA	NA	1230.bed	16657	0.10158	1
GliaHrn.specific.peaks	1639	sheffield_dnase	0.993034	2.53752	5	128	77	1970	1970	725	7	13156	46738	Epithelial;Fibroblast;Muscle;Brain;Cervix;Skin	NA	NA	NA	NA	NA	1547.bed	138	0.101617	1
GliaHrn.specific.peaks	2767	sheffield_dnase	0.993034	2.53752	5	128	77	1970	1970	725	7	13156	46738	Hematopoietic;Endothelial;Primitive	NA	NA	NA	NA	NA	713.bed	237	0.101617	1
GliaHrn.specific.peaks	1800	sheffield_dnase	0.986735	1.77646	10	130	150	1579	1579	620	20	13151	46725	Hematopoietic	NA	NA	NA	NA	NA	173.bed	553	0.103101	1
GliaHrn.specific.peaks	2093	sheffield_dnase	0.976192	1.45038	20	131	278	1338	1338	582	49	13141	46696	Epithelial;Fibroblast;Muscle;Brain;Skin;Stem;Endothelial;Colon;Cervix;Liver;Hema	NA	NA	NA	NA	NA	212.bed	232	0.105635	1
GliaHrn.specific.peaks	2732	sheffield_dnase	0.968238	1.69924	11	132	207	1547	1547	629	23	13150	46722	Hematopoietic	NA	NA	NA	NA	NA	669.bed	2282	0.107588	1
GliaHrn.specific.peaks	1400	sheffield_dnase	0.943587	2.84185	4	133	59	2103	2103	765	5	13157	46740	Fibroblast;Muscle;Endothelial;Epithelial;Skin;Brain;Bone	NA	NA	NA	NA	NA	1298.bed	165	0.113871	1
GliaHrn.specific.peaks	1706	sheffield_dnase	0.943587	2.84185	4	133	59	2103	2103	765	5	13157	46740	Epithelial;Fibroblast;Muscle;Skin;Brain;Endothelial;Cervix;Mammary;Bone	NA	NA	NA	NA	NA	1625.bed	133	0.113871	1
GliaHrn.specific.peaks	1882	sheffield_dnase	0.943587	2.84185	4	133	59	2103	2103	765	5	13157	46740	Epithelial;Fibroblast;Brain;Endothelial;Colon;Cervix;Hematopoietic;Muscle;Skin;L	NA	NA	NA	NA	NA	1826.bed	176	0.113871	1
GliaHrn.specific.peaks	2771	sheffield_dnase	0.943587	2.84185	4	133	59	2103	2103	765	5	13157	46740	Hematopoietic	NA	NA	NA	NA	NA	718.bed	164	0.113871	1
GliaHrn.specific.peaks	2484	sheffield_dnase	0.939152	1.35873	26	137	326	1269	1269	577	68	13135	46677	sheffield_dnase	NA	NA	NA	NA	NA	368.bed	10125	0.11504	1
GliaHrn.specific.peaks	2028	sheffield_dnase	0.933164	1.37556	24	138	319	1290	1290	582	62	13137	46683	Epithelial;Brain;Hematopoietic;Skin;Stem;Colon;Cervix;Fibroblast;Liver;Prostate;	NA	NA	NA	NA	NA	2032.bed	185	0.116637	1
GliaHrn.specific.peaks	1318	sheffield_dnase	0.927438	2.1316	6	139	105	1871	1871	705	10	13155	46735	Brain;Hematopoietic	NA	NA	NA	NA	NA	1201.bed	177	0.118185	1
GliaHrn.specific.peaks	1790	sheffield_dnase	0.927438	2.1316	6	139	105	1871	1871	705	10	13155	46735	Fibroblast;Muscle;Epithelial;Skin	NA	NA	NA	NA	NA	1718.bed	156	0.118185	1
GliaHrn.specific.peaks	1840	sheffield_dnase	0.927438	2.1316	6	139	105	1871	1871	705	10	13155	46735	Fibroblast;Muscle;Epithelial;Cervix;Brain	NA	NA	NA	NA	NA	1774.bed	165	0.118185	1
GliaHrn.specific.peaks	2447	sheffield_dnase	0.927438	2.1316	6	139	105	1871	1871	705	10	13155	46735	Hematopoietic	NA	NA	NA	NA	NA	324.bed	176	0.118185	1
GliaHrn.specific.peaks	1700	sheffield_dnase	0.925735	1.7764	9	143	151	1640	1640	645	18	13152	46727	Epithelial;Muscle	NA	NA	NA	NA	NA	1616.bed	300	0.118649	1
GliaHrn.specific.peaks	1798	sheffield_dnase	0.908036	7.10419	2	144	11	2458	2458	871	1	13159	46744	Epithelial;Fibroblast;Muscle;Endothelial;Cervix;Brain	NA	NA	NA	NA	NA	1728.bed	143	0.123584	1
GliaHrn.specific.peaks	2003	sheffield_dnase	0.908036	7.10419	2	144	11	2458	2458	871	1	13159	46744	Fibroblast;Muscle;Skin;Brain;Endothelial;Epithelial	NA	NA	NA	NA	NA	1996.bed	151	0.123584	1
GliaHrn.specific.peaks	2350	sheffield_dnase	0.908036	7.10419	2	144	11	2458	2458	871	1	13159	46744	Epithelial;Skin;Brain;Fibroblast;Colon;Cervix;Mammary	NA	NA	NA	NA	NA	2448.bed	152	0.123584	1
GliaHrn.specific.peaks	2351	sheffield_dnase	0.908036	7.10419	2	144	11	2458	2458	871	1	13159	46744	Epithelial;Brain;Stem;Colon;Cervix;Prostate;Mammary;Skin;Fibroblast;Liver	NA	NA	NA	NA	NA	2449.bed	144	0.123584	1
GliaHrn.specific.peaks	1176	sheffield_dnase	0.906006	1.23857	46	148	386	1094	1094	543	132	13115	46613	Weak HA-sp specific	NA	NA	NA	NA	NA	1033.bed	14407	0.124163	1
GliaHrn.specific.peaks	1205	sheffield_dnase	0.904717	3.55203	3	149	28	2270	2270	816	3	13158	46742	Epithelial;Fibroblast;Brain;Hematopoietic;Primitive;Stem;Endothelial;Muscle;Colo	NA	NA	NA	NA	NA	1067.bed	53	0.124533	1
GliaHrn.specific.peaks	1576	sheffield_dnase	0.904717	3.55203	3	149	28	2270	2270	816	3	13158	46742	Fibroblast;Muscle;Epithelial;Endothelial;Brain	NA	NA	NA	NA	NA	1481.bed	257	0.124533	1
GliaHrn.specific.peaks	1626	sheffield_dnase	0.904717	3.55203	3	149	28	2270	2270	816	3	13158	46742	Fibroblast;Muscle;Epithelial;Brain	NA	NA	NA	NA	NA	1532.bed	240	0.124533	1
GliaHrn.specific.peaks	1921	sheffield_dnase	0.904717	3.55203	3	149	28	2270	2270	816	3	13158	46742	Colon;Epithelial;Skin	NA	NA	NA	NA	NA	1881.bed	250	0.124533	1
GliaHrn.specific.peaks	2240	sheffield_dnase	0.904717	3.55203	3	149	28	2270	2270	816	3	13158	46742	Skin;Fibroblast;Brain;Endothelial;Epithelial;Muscle;Bone	NA	NA	NA	NA	NA	2306.bed	223	0.124533	1
GliaHrn.specific.peaks	2302	sheffield_dnase	0.904717	3.55203	3	149	28	2270	2270	816	3	13158	46742	Primitive;Mammary	NA	NA	NA	NA	NA	2389.bed	267	0.124533	1
GliaHrn.specific.peaks	2841	sheffield_dnase	0.901489	1.33259	27	155	332	1250	1250	579	72	13134	46673	Epithelial;Fibroblast;Muscle;Brain;Skin;Stem;Colon;Cervix;Mammary	NA	NA	NA	NA	NA	810.bed	290	0.125462	1
GliaHrn.specific.peaks	1877	sheffield_dnase	0.900137	1.17957	73	156	474	981	981	537	220	13088	46525	sheffield_dnase	NA	NA	NA	NA	NA	1820.bed	23329	0.125853	1
GliaHrn.specific.peaks	1715	sheffield_dnase	0.88821	1.91287	7	157	139	1772	1772	689	13	13154	46732	Epithelial;Fibroblast;Muscle;Hematopoietic;Skin;Brain;Endothelial;Colon;Cervix;P	NA	NA	NA	NA	NA	1634.bed	362	0.129357	1
GliaHrn.specific.peaks	2543	sheffield_dnase	0.88821	1.91287	7	157	139	1772	1772	689	13	13154	46732	Stem;Hematopoietic	NA	NA	NA	NA	NA	432.bed	239	0.129357	1
GliaHrn.specific.peaks	2709	sheffield_dnase	0.88821	1.91287	7	157	139	1772	1772	689	13	13154	46732	Fibroblast;Muscle;Endothelial;Primitive	NA	NA	NA	NA	NA	636.bed	147	0.129357	1
GliaHrn.specific.peaks	1991	sheffield_dnase	0.886833	1.57908	12	160	230	1502	1502	631	27	13149	46718	Epithelial;Brain;Hematopoietic;Skin;Stem;Colon;Cervix;Liver;Fibroblast;Endotheli	NA	NA	NA	NA	NA	1980.bed	194	0.129768	1
GliaHrn.specific.peaks	1496	sheffield_dnase	0.865078	2.22032	5	161	96	1970	1970	742	8	13156	46737	Fibroblast;Muscle;Epithelial;Skin;Brain	NA	NA	NA	NA	NA	1399.bed	152	0.136434	1
GliaHrn.specific.peaks	1529	sheffield_dnase	0.865078	2.22032	5	161	96	1970	1970	742	8	13156	46737	Fibroblast;Muscle	NA	NA	NA	NA	NA	1430.bed	326	0.136434	1
GliaHrn.specific.peaks	1910	sheffield_dnase	0.865078	2.22032	5	161	96	1970	1970	742	8	13156	46737	Epithelial	NA	NA	NA	NA	NA	1869.bed	397	0.136434	1
GliaHrn.specific.peaks	1986	sheffield_dnase	0.865078	2.22032	5	161	96	1970	1970	742	8	13156	46737	Epithelial	NA	NA	NA	NA	NA	1976.bed	353	0.136434	1
GliaHrn.specific.peaks	2026	sheffield_dnase	0.865078	2.22032	5	161	96	1970	1970	742	8	13156	46737	Fibroblast;Hematopoietic;Brain;Stem;Epithelial;Endothelial;Muscle;Colon;Cervix;L	NA	NA	NA	NA	NA	2030.bed	136	0.136434	1
GliaHrn.specific.peaks	1667	sheffield_dnase	0.863102	1.77634	8	166	152	1706	1706	675	16	13153	46729	Muscle;Brain;Endothelial;Fibroblast;Epithelial	NA	NA	NA	NA	NA	1580.bed	228	0.137056	1
GliaHrn.specific.peaks	2305	sheffield_dnase	0.863102	1.77634	8	166	152	1706	1706	675	16	13153	46729	Epithelial;Colon;Cervix;Liver;Endothelial;Prostate;Mammary	NA	NA	NA	NA	NA	2391.bed	210	0.137056	1
GliaHrn.specific.peaks	334	codex	0.845118	1.09933	183	168	519	735	735	474	592	12978	46153	Mobilised CD34+ cells isolated from the healthly peripheral blood were expanded	Hematopoietic Stem and Progenitor Cells	NA	TCF7L2	NA	GSE29194	GSM722400_TCF7L2.bed	9717	0.14285	1
GliaHrn.specific.peaks	2083	sheffield_dnase	0.836115	1.15254	83	169	477	939	939	528	256	13078	46489	Muscle	NA	NA	NA	NA	NA	2107.bed	2151	0.145843	1
GliaHrn.specific.peaks	2126	sheffield_dnase	0.829336	1.29217	28	170	356	1237	1237	588	77	13133	46668	Hematopoietic	NA	NA	NA	NA	NA	2168.bed	4048	0.148137	1
GliaHrn.specific.peaks	2391	sheffield_dnase	0.828052	1.56324	11	171	239	1547	1547	652	25	13150	46720	Hematopoietic	NA	NA	NA	NA	NA	25.bed	270	0.148576	1
GliaHrn.specific.peaks	2400	sheffield_dnase	0.827941	1.22254	43	172	394	1110	1110	559	125	13118	46620	Epithelial;Fibroblast;Muscle;Brain;Hematopoietic;Skin;Stem;Colon;Cervix;Endothel	NA	NA	NA	NA	NA	262.bed	300	0.148614	1
GliaHrn.specific.peaks	2521	sheffield_dnase	0.826783	1.21042	47	173	401	1090	1090	555	138	13114	46607	sheffield_dnase	NA	NA	NA	NA	NA	406.bed	11952	0.149011	1
GliaHrn.specific.peaks	2131	sheffield_dnase	0.823174	1.93763	6	174	135	1871	1871	727	11	13155	46734	Endothelial	NA	NA	NA	NA	NA	2174.bed	1743	0.150254	1
GliaHrn.specific.peaks	2495	sheffield_dnase	0.823174	1.93763	6	174	135	1871	1871	727	11	13155	46734	Hematopoietic;Liver	NA	NA	NA	NA	NA	380.bed	224	0.150254	1
GliaHrn.specific.peaks	2869	sheffield_dnase	0.823174	1.93763	6	174	135	1871	1871	727	11	13155	46734	Epithelial;Fibroblast;Muscle;Skin;Brain;Endothelial;Colon;Cervix;Primitive;Mamma	NA	NA	NA	NA	NA	848.bed	215	0.150254	1
GliaHrn.specific.peaks	1254	sheffield_dnase	0.820905	1.42121	16	177	282	1404	1404	621	40	13145	46705	Epithelial;Fibroblast;Brain;Primitive;Hematopoietic;Stem;Endothelial;Muscle;Colo	NA	NA	NA	NA	NA	1122.bed	133	0.151041	1
GliaHrn.specific.peaks	1435	sheffield_dnase	0.801229	2.36824	4	178	84	2103	2103	788	6	13157	46739	Brain;Endothelial;Epithelial;Skin;Fibroblast	NA	NA	NA	NA	NA	1336.bed	167	0.158041	1
GliaHrn.specific.peaks	2091	sheffield_dnase	0.801229	2.36824	4	178	84	2103	2103	788	6	13157	46739	Hematopoietic	NA	NA	NA	NA	NA	2116.bed	264	0.158041	1
GliaHrn.specific.peaks	1594	sheffield_dnase	0.798438	1.77628	7	180	154	1772	1772	702	14	13154	46731	Fibroblast;Muscle;Brain	NA	NA	NA	NA	NA	1499.bed	212	0.159061	1
GliaHrn.specific.peaks	2269	sheffield_dnase	0.798438	1.77628	7	180	154	1772	1772	702	14	13154	46731	Epithelial;Brain;Stem;Colon;Cervix;Liver;Hematopoietic;Prostate;Mammary	NA	NA	NA	NA	NA	2341.bed	194	0.159061	1
GliaHrn.specific.peaks	2795	sheffield_dnase	0.798438	1.77628	7	180	154	1772	1772	702	14	13154	46731	Complex tissue specific	NA	NA	NA	NA	NA	750.bed	159	0.159061	1
GliaHrn.specific.peaks	2645	sheffield_dnase	0.796934	1.32493	22	183	347	1317	1317	616	59	13139	46686	Epithelial;Brain;Hematopoietic;Skin;Stem;Colon;Cervix;Endothelial;Fibroblast;Liv	NA	NA	NA	NA	NA	558.bed	268	0.159612	1
GliaHrn.specific.peaks	2706	sheffield_dnase	0.783198	1.67182	8	184	211	1706	1706	700	17	13153	46728	Hematopoietic;Endothelial	NA	NA	NA	NA	NA	633.bed	230	0.164741	1
GliaHrn.specific.peaks	1819	sheffield_dnase	0.778638	1.21494	40	185	400	1135	1135	573	117	13121	46628	sheffield_dnase	NA	NA	NA	NA	NA	1750.bed	14611	0.16648	1
GliaHrn.specific.peaks	2396	sheffield_dnase	0.778138	1.25178	31	186	381	1209	1209	592	88	13130	46657	Stem	NA	NA	NA	NA	NA	254.bed	1944	0.166672	1
GliaHrn.specific.peaks	1818	sheffield_dnase	0.773778	1.5987	9	187	228	1640	1640	685	20	13152	46725	Hematopoietic	NA	NA	NA	NA	NA	175.bed	266	0.168354	1
GliaHrn.specific.peaks	1412	sheffield_dnase	0.77119	1.38652	16	188	315	1404	1404	636	41	13145	46704	Epithelial;Brain;Hematopoietic;Skin;Stem;Fibroblast;Muscle;Colon;Cervix;Liver;En	NA	NA	NA	NA	NA	1311.bed	172	0.16936	1
GliaHrn.specific.peaks	2664	sheffield_dnase	0.77119	1.38652	16	188	315	1404	1404	636	41	13145	46704	Epithelial;Brain;Hematopoietic;Skin;Stem;Colon;Cervix;Endothelial;Liver;Mammary	NA	NA	NA	NA	NA	583.bed	285	0.16936	1
GliaHrn.specific.peaks	2150	sheffield_dnase	0.768183	1.54465	10	190	245	1579	1579	671	23	13151	46722	Hematopoietic	NA	NA	NA	NA	NA	22.bed	777	0.170537	1
GliaHrn.specific.peaks	1540	sheffield_dnase	0.765234	1.50308	11	191	259	1547	1547	666	26	13150	46719	Fibroblast;Muscle;Brain;Epithelial;Liver;Prostate;Skin;Bone	NA	NA	NA	NA	NA	1441.bed	84	0.171698	1
GliaHrn.specific.peaks	420	encode_segmentation	0.761687	1.02101	3792	192	593	24	593	270	13270	9369	33475	CTCF Segments	H1hesc	NA	NA	NA	ENCODE segmentation	H1hesc_CTCF.bed	96433	0.173106	1
GliaHrn.specific.peaks	2739	sheffield_dnase	0.755282	1.97366	5	193	132	1970	1970	765	9	13156	46736	Muscle;Hematopoietic;Fibroblast	NA	NA	NA	NA	NA	679.bed	298	0.175678	1
GliaHrn.specific.peaks	2887	sheffield_dnase	0.755282	1.97366	5	193	132	1970	1970	765	9	13156	46736	Hematopoietic	NA	NA	NA	NA	NA	870.bed	214	0.175678	1
GliaHrn.specific.peaks	2479	sheffield_dnase	0.744725	1.26554	26	195	379	1269	1269	614	73	13135	46672	Epithelial;Fibroblast;Muscle;Brain;Skin;Stem;Endothelial;Colon;Cervix;Primitive;	NA	NA	NA	NA	NA	355.bed	155	0.180001	1
GliaHrn.specific.peaks	1349	sheffield_dnase	0.736367	2.66416	3	196	69	2270	2270	845	4	13158	46741	Muscle;Skin;Brain;Epithelial;Endothelial;Fibroblast;Cervix	NA	NA	NA	NA	NA	1238.bed	126	0.183499	1
GliaHrn.specific.peaks	1441	sheffield_dnase	0.736367	2.66416	3	196	69	2270	2270	845	4	13158	46741	Epithelial;Fibroblast;Muscle;Skin;Brain;Endothelial;Colon;Cervix;Mammary	NA	NA	NA	NA	NA	1341.bed	125	0.183499	1
GliaHrn.specific.peaks	1634	sheffield_dnase	0.736367	2.66416	3	196	69	2270	2270	845	4	13158	46741	Fibroblast;Muscle;Brain;Epithelial;Endothelial	NA	NA	NA	NA	NA	1541.bed	159	0.183499	1
GliaHrn.specific.peaks	1814	sheffield_dnase	0.736367	2.66416	3	196	69	2270	2270	845	4	13158	46741	Fibroblast;Muscle;Epithelial;Endothelial;Brain	NA	NA	NA	NA	NA	1743.bed	256	0.183499	1
GliaHrn.specific.peaks	1880	sheffield_dnase	0.736367	2.66416	3	196	69	2270	2270	845	4	13158	46741	Muscle;Skin;Cervix;Endothelial;Epithelial;Primitive	NA	NA	NA	NA	NA	1824.bed	154	0.183499	1
GliaHrn.specific.peaks	2505	sheffield_dnase	0.736367	2.66416	3	196	69	2270	2270	845	4	13158	46741	Primitive;Stem;Colon;Epithelial;Liver;Prostate;Mammary;Skin	NA	NA	NA	NA	NA	390.bed	99	0.183499	1
GliaHrn.specific.peaks	1623	sheffield_dnase	0.734179	1.33237	18	202	333	1373	1373	636	48	13143	46697	Epithelial;Fibroblast;Brain;Hematopoietic;Stem;Endothelial;Muscle;Colon;Cervix;L	NA	NA	NA	NA	NA	153.bed	256	0.184426	1
GliaHrn.specific.peaks	1233	sheffield_dnase	0.731174	1.77622	6	203	157	1871	1871	744	12	13155	46733	Epithelial;Fibroblast;Muscle;Skin;Brain;Endothelial;Cervix;Bone	NA	NA	NA	NA	NA	1097.bed	177	0.185706	1
GliaHrn.specific.peaks	1640	sheffield_dnase	0.729002	1.34222	17	204	330	1388	1388	641	45	13144	46700	Fibroblast;Skin	NA	NA	NA	NA	NA	1548.bed	736	0.186637	1
GliaHrn.specific.peaks	2898	sheffield_dnase	0.72409	1.35348	16	205	327	1404	1404	645	42	13145	46703	Endothelial and Htr8	NA	NA	NA	NA	NA	884.bed	1914	0.18876	1
GliaHrn.specific.peaks	1307	sheffield_dnase	0.717806	1.65783	7	206	212	1772	1772	730	15	13154	46730	Epithelial;Fibroblast;Muscle;Skin;Brain;Endothelial;Colon;Cervix	NA	NA	NA	NA	NA	1189.bed	231	0.191511	1
GliaHrn.specific.peaks	2407	sheffield_dnase	0.717806	1.65783	7	206	212	1772	1772	730	15	13154	46730	Fibroblast;Muscle;Hematopoietic;Skin;Brain;Epithelial;Endothelial;Bone	NA	NA	NA	NA	NA	272.bed	153	0.191511	1
GliaHrn.specific.peaks	2774	sheffield_dnase	0.717806	1.65783	7	206	212	1772	1772	730	15	13154	46730	Hematopoietic	NA	NA	NA	NA	NA	720.bed	362	0.191511	1
GliaHrn.specific.peaks	1979	sheffield_dnase	0.717232	1.24593	27	209	382	1250	1250	614	77	13134	46668	Epithelial	NA	NA	NA	NA	NA	1967.bed	3468	0.191764	1
GliaHrn.specific.peaks	1839	sheffield_dnase	0.715351	1.38165	14	210	317	1451	1451	659	36	13147	46709	Skeletal Muscle	NA	NA	NA	NA	NA	1772.bed	2814	0.192597	1
GliaHrn.specific.peaks	2303	sheffield_dnase	0.708804	1.42109	12	211	283	1502	1502	665	30	13149	46715	Epithelial;Fibroblast;Brain;Hematopoietic;Primitive;Skin;Stem;Endothelial;Muscle	NA	NA	NA	NA	NA	239.bed	193	0.195522	1
GliaHrn.specific.peaks	2444	sheffield_dnase	0.707038	1.52254	9	212	246	1640	1640	699	21	13152	46724	Hematopoietic	NA	NA	NA	NA	NA	320.bed	1312	0.196319	1
GliaHrn.specific.peaks	2101	sheffield_dnase	0.698933	1.20887	33	213	402	1191	1191	602	97	13128	46648	Epithelial;Fibroblast;Muscle;Brain;Hematopoietic;Skin;Stem;Endothelial;Colon;Cer	NA	NA	NA	NA	NA	2130.bed	224	0.200017	1
GliaHrn.specific.peaks	2067	sheffield_dnase	0.684311	1.22993	27	214	390	1250	1250	618	78	13134	46667	Epithelial;Fibroblast;Muscle;Brain;Skin;Stem;Endothelial;Colon;Cervix;Liver;Pros	NA	NA	NA	NA	NA	2084.bed	201	0.206866	1
GliaHrn.specific.peaks	1360	sheffield_dnase	0.683441	2.02995	4	215	124	2103	2103	814	7	13157	46738	Fibroblast;Muscle;Skin;Brain;Epithelial;Endothelial	NA	NA	NA	NA	NA	1248.bed	127	0.207281	1
GliaHrn.specific.peaks	1432	sheffield_dnase	0.683441	2.02995	4	215	124	2103	2103	814	7	13157	46738	Fibroblast;Muscle;Brain;Epithelial;Endothelial	NA	NA	NA	NA	NA	1333.bed	258	0.207281	1
GliaHrn.specific.peaks	1792	sheffield_dnase	0.683441	2.02995	4	215	124	2103	2103	814	7	13157	46738	Hematopoietic;Epithelial;Skin	NA	NA	NA	NA	NA	172.bed	116	0.207281	1
GliaHrn.specific.peaks	2715	sheffield_dnase	0.683441	2.02995	4	215	124	2103	2103	814	7	13157	46738	Fibroblast;Muscle;Brain;Hematopoietic;Skin;Epithelial;Endothelial;Cervix;Primiti	NA	NA	NA	NA	NA	645.bed	72	0.207281	1
GliaHrn.specific.peaks	2741	sheffield_dnase	0.683441	2.02995	4	215	124	2103	2103	814	7	13157	46738	Hematopoietic;Epithelial	NA	NA	NA	NA	NA	682.bed	349	0.207281	1
GliaHrn.specific.peaks	1733	sheffield_dnase	0.680301	1.14912	54	220	478	1041	1041	580	167	13107	46578	DNase Osteoblast specific	NA	NA	NA	NA	NA	1652.bed	18743	0.208785	1
GliaHrn.specific.peaks	1493	sheffield_dnase	0.674181	3.55183	2	221	34	2458	2458	904	2	13159	46743	Epithelial;Fibroblast;Brain;Cervix;Muscle;Primitive;Liver;Endothelial;Prostate;M	NA	NA	NA	NA	NA	1396.bed	36	0.211748	1
GliaHrn.specific.peaks	1677	sheffield_dnase	0.674181	3.55183	2	221	34	2458	2458	904	2	13159	46743	Fibroblast;Muscle;Hematopoietic;Skin;Brain;Epithelial;Endothelial;Bone	NA	NA	NA	NA	NA	1591.bed	95	0.211748	1
GliaHrn.specific.peaks	1989	sheffield_dnase	0.674181	3.55183	2	221	34	2458	2458	904	2	13159	46743	Epithelial;Fibroblast;Muscle;Skin;Cervix;Prostate;Mammary	NA	NA	NA	NA	NA	1979.bed	136	0.211748	1
GliaHrn.specific.peaks	1995	sheffield_dnase	0.674181	3.55183	2	221	34	2458	2458	904	2	13159	46743	Epithelial;Skin;Colon;Cervix;Endothelial;Primitive	NA	NA	NA	NA	NA	1984.bed	165	0.211748	1
GliaHrn.specific.peaks	2314	sheffield_dnase	0.674181	3.55183	2	221	34	2458	2458	904	2	13159	46743	Fibroblast;Muscle;Brain;Epithelial;Endothelial;Bone	NA	NA	NA	NA	NA	2401.bed	162	0.211748	1
GliaHrn.specific.peaks	2319	sheffield_dnase	0.674181	3.55183	2	221	34	2458	2458	904	2	13159	46743	Fibroblast;Muscle;Brain;Epithelial;Endothelial;Cervix;Liver;Skin;Bone	NA	NA	NA	NA	NA	2406.bed	129	0.211748	1
GliaHrn.specific.peaks	2365	sheffield_dnase	0.674181	3.55183	2	221	34	2458	2458	904	2	13159	46743	Epithelial;Fibroblast;Brain;Endothelial;Colon;Muscle;Skin	NA	NA	NA	NA	NA	2464.bed	105	0.211748	1
GliaHrn.specific.peaks	2380	sheffield_dnase	0.674181	3.55183	2	221	34	2458	2458	904	2	13159	46743	Epithelial;Colon;Cervix;Prostate;Mammary;Skin	NA	NA	NA	NA	NA	2488.bed	132	0.211748	1
GliaHrn.specific.peaks	2798	sheffield_dnase	0.673458	1.33229	15	229	334	1430	1430	664	40	13146	46705	Stem;Brain	NA	NA	NA	NA	NA	754.bed	442	0.212101	1
GliaHrn.specific.peaks	1419	sheffield_dnase	0.660446	1.77616	5	230	158	1970	1970	786	10	13156	46735	Fibroblast;Primitive;Brain;Colon;Epithelial;Muscle;Skin;Bone;Liver	NA	NA	NA	NA	NA	1319.bed	156	0.218552	1
GliaHrn.specific.peaks	1860	sheffield_dnase	0.660446	1.77616	5	230	158	1970	1970	786	10	13156	46735	Fibroblast;Skin;Muscle	NA	NA	NA	NA	NA	1798.bed	301	0.218552	1
GliaHrn.specific.peaks	2492	sheffield_dnase	0.660446	1.77616	5	230	158	1970	1970	786	10	13156	46735	Fibroblast;Muscle;Hematopoietic;Skin;Brain;Epithelial;Endothelial;Bone	NA	NA	NA	NA	NA	375.bed	118	0.218552	1
GliaHrn.specific.peaks	2821	sheffield_dnase	0.660446	1.77616	5	230	158	1970	1970	786	10	13156	46735	Fibroblast;Muscle;Endothelial;Primitive	NA	NA	NA	NA	NA	783.bed	306	0.218552	1
GliaHrn.specific.peaks	2866	sheffield_dnase	0.660446	1.77616	5	230	158	1970	1970	786	10	13156	46735	Fibroblast;Muscle;Skin;Epithelial;Endothelial;Primitive;Brain;Bone	NA	NA	NA	NA	NA	844.bed	155	0.218552	1
GliaHrn.specific.peaks	1338	sheffield_dnase	0.658181	Inf	1	235	1	2655	2655	964	0	13160	46745	Primitive;Epithelial;Skin	NA	NA	NA	NA	NA	1223.bed	151	0.219694	1
GliaHrn.specific.peaks	1556	sheffield_dnase	0.658181	Inf	1	235	1	2655	2655	964	0	13160	46745	Epithelial;Fibroblast;Muscle;Hematopoietic;Stem;Colon;Cervix;Endothelial;Primiti	NA	NA	NA	NA	NA	1460.bed	59	0.219694	1
GliaHrn.specific.peaks	2179	sheffield_dnase	0.65704	1.37522	12	237	320	1502	1502	686	31	13149	46714	Fibroblast;Muscle;Prostate	NA	NA	NA	NA	NA	2231.bed	118	0.220273	1
GliaHrn.specific.peaks	2398	sheffield_dnase	0.651867	1.27902	18	238	367	1373	1373	659	50	13143	46695	Epithelial;Fibroblast;Muscle;Brain;Skin;Stem;Colon;Cervix;Liver;Mammary	NA	NA	NA	NA	NA	260.bed	197	0.222912	1
GliaHrn.specific.peaks	1681	sheffield_dnase	0.649731	1.63956	6	239	217	1871	1871	776	13	13155	46732	Fibroblast;Muscle;Skin;Brain	NA	NA	NA	NA	NA	1595.bed	257	0.224011	1
GliaHrn.specific.peaks	1820	sheffield_dnase	0.649731	1.63956	6	239	217	1871	1871	776	13	13155	46732	Endothelial	NA	NA	NA	NA	NA	1753.bed	1090	0.224011	1
GliaHrn.specific.peaks	2359	sheffield_dnase	0.649731	1.63956	6	239	217	1871	1871	776	13	13155	46732	Skin;Endothelial;Epithelial;Muscle;Brain;Fibroblast	NA	NA	NA	NA	NA	2458.bed	200	0.224011	1
GliaHrn.specific.peaks	2635	sheffield_dnase	0.649731	1.63956	6	239	217	1871	1871	776	13	13155	46732	Epithelial;Fibroblast;Muscle;Primitive;Skin;Brain;Endothelial;Colon;Cervix;Bone;	NA	NA	NA	NA	NA	548.bed	141	0.224011	1
GliaHrn.specific.peaks	1980	sheffield_dnase	0.645744	1.4533	9	243	277	1640	1640	720	22	13152	46723	Stem;Epithelial	NA	NA	NA	NA	NA	1968.bed	306	0.226077	1
GliaHrn.specific.peaks	2386	sheffield_dnase	0.645259	1.55419	7	244	243	1772	1772	753	16	13154	46729	Epithelial;Brain;Skin;Fibroblast;Colon;Cervix;Liver;Endothelial;Muscle;Prostate;	NA	NA	NA	NA	NA	2493.bed	78	0.226329	1
GliaHrn.specific.peaks	2590	sheffield_dnase	0.645259	1.55419	7	244	243	1772	1772	753	16	13154	46729	Epithelial;Fibroblast;Hematopoietic;Skin;Stem;Brain;Endothelial;Prostate;Mammary	NA	NA	NA	NA	NA	488.bed	30	0.226329	1
GliaHrn.specific.peaks	2134	sheffield_dnase	0.644544	1.28505	17	246	366	1388	1388	667	47	13144	46698	Epithelial;Brain;Hematopoietic;Skin;Fibroblast;Stem;Muscle;Colon;Cervix;Liver;En	NA	NA	NA	NA	NA	2179.bed	198	0.226703	1
GliaHrn.specific.peaks	1401	sheffield_dnase	0.644381	1.49578	8	247	261	1706	1706	738	19	13153	46726	Fibroblast;Muscle;Brain;Epithelial;Skin;Bone	NA	NA	NA	NA	NA	1299.bed	133	0.226788	1
GliaHrn.specific.peaks	2776	sheffield_dnase	0.644381	1.49578	8	247	261	1706	1706	738	19	13153	46726	Hematopoietic;Endothelial	NA	NA	NA	NA	NA	723.bed	330	0.226788	1
GliaHrn.specific.peaks	2450	sheffield_dnase	0.622759	1.30887	14	249	353	1451	1451	684	38	13147	46707	Hematopoietic	NA	NA	NA	NA	NA	327.bed	911	0.238364	1
GliaHrn.specific.peaks	1150	sheffield_dnase	0.620509	1.14883	43	250	479	1110	1110	613	133	13118	46612	Brain	NA	NA	NA	NA	NA	1004.bed	3659	0.239602	1
GliaHrn.specific.peaks	1183	sheffield_dnase	0.605693	2.13134	3	251	109	2270	2270	877	5	13158	46740	Epithelial;Fibroblast;Muscle;Skin;Brain;Endothelial;Cervix;Primitive;Bone;Liver	NA	NA	NA	NA	NA	1040.bed	143	0.247917	1
GliaHrn.specific.peaks	1389	sheffield_dnase	0.605693	2.13134	3	251	109	2270	2270	877	5	13158	46740	Fibroblast;Muscle;Brain;Endothelial;Epithelial;Skin	NA	NA	NA	NA	NA	1286.bed	229	0.247917	1
GliaHrn.specific.peaks	1398	sheffield_dnase	0.605693	2.13134	3	251	109	2270	2270	877	5	13158	46740	Fibroblast;Muscle;Skin;Brain;Epithelial;Endothelial;Bone	NA	NA	NA	NA	NA	1296.bed	142	0.247917	1
GliaHrn.specific.peaks	1483	sheffield_dnase	0.605693	2.13134	3	251	109	2270	2270	877	5	13158	46740	Fibroblast;Muscle;Skin;Brain;Epithelial;Endothelial;Bone	NA	NA	NA	NA	NA	1385.bed	173	0.247917	1
GliaHrn.specific.peaks	1656	sheffield_dnase	0.605693	2.13134	3	251	109	2270	2270	877	5	13158	46740	Fibroblast;Brain;Epithelial;Endothelial;Muscle;Bone	NA	NA	NA	NA	NA	1566.bed	143	0.247917	1
GliaHrn.specific.peaks	1699	sheffield_dnase	0.605693	2.13134	3	251	109	2270	2270	877	5	13158	46740	Fibroblast;Muscle;Brain;Epithelial;Endothelial	NA	NA	NA	NA	NA	1615.bed	174	0.247917	1
GliaHrn.specific.peaks	1713	sheffield_dnase	0.605693	2.13134	3	251	109	2270	2270	877	5	13158	46740	Fibroblast;Muscle;Brain;Endothelial;Epithelial	NA	NA	NA	NA	NA	1632.bed	225	0.247917	1
GliaHrn.specific.peaks	2014	sheffield_dnase	0.605693	2.13134	3	251	109	2270	2270	877	5	13158	46740	Epithelial;Hematopoietic;Skin	NA	NA	NA	NA	NA	2015.bed	166	0.247917	1
GliaHrn.specific.peaks	2697	sheffield_dnase	0.605693	2.13134	3	251	109	2270	2270	877	5	13158	46740	Muscle;Hematopoietic;Epithelial;Endothelial;Fibroblast;Skin;Brain	NA	NA	NA	NA	NA	622.bed	105	0.247917	1
GliaHrn.specific.peaks	2989	sheffield_dnase	0.605693	2.13134	3	251	109	2270	2270	877	5	13158	46740	Epithelial;Skin;Brain;Fibroblast;Colon;Cervix;Endothelial;Primitive	NA	NA	NA	NA	NA	989.bed	144	0.247917	1
GliaHrn.specific.peaks	1821	sheffield_dnase	0.592744	1.18433	27	261	405	1250	1250	639	81	13134	46664	sheffield_dnase	NA	NA	NA	NA	NA	1754.bed	18635	0.255421	1
GliaHrn.specific.peaks	1976	sheffield_dnase	0.59028	1.17134	30	262	476	1218	1218	652	91	13131	46654	Skin;Hematopoietic	NA	NA	NA	NA	NA	1963.bed	9751	0.256874	1
GliaHrn.specific.peaks	1261	sheffield_dnase	0.587108	1.11405	58	263	502	1019	1019	595	185	13103	46560	Weak NHDF	NA	NA	NA	NA	NA	1132.bed	5244	0.258757	1
GliaHrn.specific.peaks	1485	sheffield_dnase	0.584838	1.77611	4	264	163	2103	2103	843	8	13157	46737	Fibroblast;Muscle;Skin;Brain;Epithelial;Endothelial	NA	NA	NA	NA	NA	1387.bed	150	0.260113	1
GliaHrn.specific.peaks	1930	sheffield_dnase	0.584838	1.77611	4	264	163	2103	2103	843	8	13157	46737	Muscle;Epithelial;Fibroblast	NA	NA	NA	NA	NA	1893.bed	203	0.260113	1
GliaHrn.specific.peaks	2293	sheffield_dnase	0.584838	1.77611	4	264	163	2103	2103	843	8	13157	46737	Brain;Ewing sarcoma	NA	NA	NA	NA	NA	2373.bed	230	0.260113	1
GliaHrn.specific.peaks	2323	sheffield_dnase	0.584838	1.77611	4	264	163	2103	2103	843	8	13157	46737	Brain;Colon;Epithelial;Skin;Fibroblast	NA	NA	NA	NA	NA	2411.bed	198	0.260113	1
GliaHrn.specific.peaks	2717	sheffield_dnase	0.584838	1.77611	4	264	163	2103	2103	843	8	13157	46737	Epithelial;Fibroblast;Muscle;Skin;Brain;Endothelial;Colon;Cervix;Primitive;Mamma	NA	NA	NA	NA	NA	648.bed	165	0.260113	1
GliaHrn.specific.peaks	2490	sheffield_dnase	0.584123	1.42096	8	269	284	1706	1706	753	20	13153	46725	Hematopoietic;Fibroblast;Brain;Muscle	NA	NA	NA	NA	NA	373.bed	195	0.260542	1
GliaHrn.specific.peaks	2975	sheffield_dnase	0.5805	1.27529	14	270	370	1451	1451	697	39	13147	46706	Brain;Primitive;Hematopoietic;Stem;Muscle;Fibroblast;Colon;Liver;Epithelial;Endo	NA	NA	NA	NA	NA	973.bed	209	0.262724	1
GliaHrn.specific.peaks	1686	sheffield_dnase	0.579898	1.46273	7	271	274	1772	1772	772	17	13154	46728	Fibroblast;Muscle	NA	NA	NA	NA	NA	1601.bed	343	0.263089	1
GliaHrn.specific.peaks	1826	sheffield_dnase	0.579898	1.46273	7	271	274	1772	1772	772	17	13154	46728	Hematopoietic	NA	NA	NA	NA	NA	176.bed	154	0.263089	1
GliaHrn.specific.peaks	2222	sheffield_dnase	0.579898	1.46273	7	271	274	1772	1772	772	17	13154	46728	Fibroblast;Muscle;Skin;Brain;Epithelial;Cervix;Endothelial;Prostate;Mammary	NA	NA	NA	NA	NA	2283.bed	109	0.263089	1
GliaHrn.specific.peaks	2019	sheffield_dnase	0.578111	1.61466	5	274	222	1970	1970	822	11	13156	46734	Muscle;Skin;Fibroblast;Brain;Endothelial;Epithelial;Primitive	NA	NA	NA	NA	NA	2023.bed	202	0.264173	1
GliaHrn.specific.peaks	2092	sheffield_dnase	0.578111	1.61466	5	274	222	1970	1970	822	11	13156	46734	Hematopoietic	NA	NA	NA	NA	NA	2119.bed	557	0.264173	1
GliaHrn.specific.peaks	2358	sheffield_dnase	0.578111	1.61466	5	274	222	1970	1970	822	11	13156	46734	Epithelial;Fibroblast;Muscle;Skin;Brain;Endothelial;Colon;Cervix;Primitive	NA	NA	NA	NA	NA	2457.bed	102	0.264173	1
GliaHrn.specific.peaks	2835	sheffield_dnase	0.578111	1.61466	5	274	222	1970	1970	822	11	13156	46734	Stem;Brain	NA	NA	NA	NA	NA	804.bed	428	0.264173	1
GliaHrn.specific.peaks	1524	sheffield_dnase	0.577448	1.52242	6	278	247	1871	1871	799	14	13155	46731	Fibroblast;Muscle;Skin;Epithelial;Endothelial;Cervix;Liver;Brain	NA	NA	NA	NA	NA	1425.bed	149	0.264577	1
GliaHrn.specific.peaks	1950	sheffield_dnase	0.577448	1.52242	6	278	247	1871	1871	799	14	13155	46731	Epithelial;Muscle	NA	NA	NA	NA	NA	1920.bed	320	0.264577	1
GliaHrn.specific.peaks	1808	sheffield_dnase	0.568514	1.23255	17	280	389	1388	1388	686	49	13144	46696	Muscle;Fibroblast	NA	NA	NA	NA	NA	1738.bed	5138	0.270076	1
GliaHrn.specific.peaks	1421	sheffield_dnase	0.566621	1.18429	24	281	406	1290	1290	659	72	13137	46673	Epithelial;Fibroblast;Muscle;Brain;Hematopoietic;Skin;Stem;Endothelial;Colon;Cer	NA	NA	NA	NA	NA	1320.bed	199	0.271256	1
GliaHrn.specific.peaks	2917	sheffield_dnase	0.5646	1.14206	36	282	482	1167	1167	644	112	13125	46633	sheffield_dnase	NA	NA	NA	NA	NA	908.bed	15404	0.272521	1
GliaHrn.specific.peaks	1620	sheffield_dnase	0.550174	1.23926	15	283	385	1430	1430	699	43	13146	46702	Endothelial;Fibroblast;Muscle;Brain	NA	NA	NA	NA	NA	1527.bed	1915	0.281725	1
GliaHrn.specific.peaks	1362	sheffield_dnase	0.546277	1.31571	10	284	348	1579	1579	737	27	13151	46718	Hematopoietic	NA	NA	NA	NA	NA	125.bed	191	0.284265	1
GliaHrn.specific.peaks	1467	sheffield_dnase	0.546277	1.31571	10	284	348	1579	1579	737	27	13151	46718	Brain;Muscle	NA	NA	NA	NA	NA	1369.bed	260	0.284265	1
GliaHrn.specific.peaks	1968	sheffield_dnase	0.546277	1.31571	10	284	348	1579	1579	737	27	13151	46718	Fibroblast	NA	NA	NA	NA	NA	1951.bed	1832	0.284265	1
GliaHrn.specific.peaks	2186	sheffield_dnase	0.537692	1.33214	9	287	335	1640	1640	754	24	13152	46721	Hematopoietic	NA	NA	NA	NA	NA	224.bed	277	0.28994	1
GliaHrn.specific.peaks	2721	sheffield_dnase	0.537692	1.33214	9	287	335	1640	1640	754	24	13152	46721	Stem;Brain	NA	NA	NA	NA	NA	652.bed	151	0.28994	1
GliaHrn.specific.peaks	2250	sheffield_dnase	0.529206	1.35327	8	289	328	1706	1706	774	21	13153	46724	Fibroblast;Muscle;Brain;Hematopoietic;Primitive;Skin;Stem;Epithelial;Endothelial	NA	NA	NA	NA	NA	232.bed	83	0.295661	1
GliaHrn.specific.peaks	1413	sheffield_dnase	0.52095	1.38144	7	290	318	1772	1772	793	18	13154	46727	Hematopoietic;Primitive;Fibroblast;Stem;Epithelial;Muscle;Liver;Endothelial;Pros	NA	NA	NA	NA	NA	1313.bed	80	0.301335	1
GliaHrn.specific.peaks	1533	sheffield_dnase	0.517875	2.36803	2	291	86	2458	2458	945	3	13159	46742	Fibroblast;Muscle;Brain;Epithelial	NA	NA	NA	NA	NA	1434.bed	173	0.303476	1
GliaHrn.specific.peaks	1625	sheffield_dnase	0.517875	2.36803	2	291	86	2458	2458	945	3	13159	46742	Fibroblast;Muscle;Brain;Epithelial;Endothelial	NA	NA	NA	NA	NA	1531.bed	172	0.303476	1
GliaHrn.specific.peaks	1865	sheffield_dnase	0.517875	2.36803	2	291	86	2458	2458	945	3	13159	46742	Muscle;Brain;Epithelial;Endothelial;Fibroblast	NA	NA	NA	NA	NA	1809.bed	260	0.303476	1
GliaHrn.specific.peaks	1879	sheffield_dnase	0.517875	2.36803	2	291	86	2458	2458	945	3	13159	46742	Epithelial;Cervix;Skin	NA	NA	NA	NA	NA	1822.bed	567	0.303476	1
GliaHrn.specific.peaks	1966	sheffield_dnase	0.517875	2.36803	2	291	86	2458	2458	945	3	13159	46742	Hematopoietic;Epithelial;Skin	NA	NA	NA	NA	NA	1949.bed	132	0.303476	1
GliaHrn.specific.peaks	2844	sheffield_dnase	0.517875	2.36803	2	291	86	2458	2458	945	3	13159	46742	Liver;Hematopoietic	NA	NA	NA	NA	NA	813.bed	392	0.303476	1
GliaHrn.specific.peaks	2899	sheffield_dnase	0.517875	2.36803	2	291	86	2458	2458	945	3	13159	46742	Fibroblast;Brain;Endothelial;Epithelial;Primitive;Muscle	NA	NA	NA	NA	NA	887.bed	244	0.303476	1
GliaHrn.specific.peaks	2986	sheffield_dnase	0.517875	2.36803	2	291	86	2458	2458	945	3	13159	46742	Fibroblast;Muscle;Skin;Brain;Epithelial;Endothelial;Cervix;Primitive;Bone	NA	NA	NA	NA	NA	986.bed	117	0.303476	1
GliaHrn.specific.peaks	1452	sheffield_dnase	0.513168	1.42089	6	299	285	1871	1871	818	15	13155	46730	Brain;Mammary	NA	NA	NA	NA	NA	1353.bed	250	0.306783	1
GliaHrn.specific.peaks	1881	sheffield_dnase	0.513168	1.42089	6	299	285	1871	1871	818	15	13155	46730	Epithelial;Primitive;Brain;Colon;Cervix;Muscle;Mammary;Skin	NA	NA	NA	NA	NA	1825.bed	217	0.306783	1
GliaHrn.specific.peaks	1965	sheffield_dnase	0.513168	1.42089	6	299	285	1871	1871	818	15	13155	46730	Muscle	NA	NA	NA	NA	NA	1944.bed	753	0.306783	1
GliaHrn.specific.peaks	2729	sheffield_dnase	0.513168	1.42089	6	299	285	1871	1871	818	15	13155	46730	Hematopoietic	NA	NA	NA	NA	NA	663.bed	420	0.306783	1
GliaHrn.specific.peaks	2870	sheffield_dnase	0.513168	1.42089	6	299	285	1871	1871	818	15	13155	46730	Fibroblast;Muscle;Skin;Brain;Epithelial;Endothelial;Cervix;Bone	NA	NA	NA	NA	NA	849.bed	224	0.306783	1
GliaHrn.specific.peaks	1234	sheffield_dnase	0.506348	1.48008	5	304	266	1970	1970	847	12	13156	46733	Fibroblast;Muscle;Skin;Brain;Epithelial;Endothelial;Cervix;Bone	NA	NA	NA	NA	NA	1099.bed	199	0.311639	1
GliaHrn.specific.peaks	1316	sheffield_dnase	0.506348	1.48008	5	304	266	1970	1970	847	12	13156	46733	Hematopoietic	NA	NA	NA	NA	NA	120.bed	295	0.311639	1
GliaHrn.specific.peaks	1710	sheffield_dnase	0.506348	1.48008	5	304	266	1970	1970	847	12	13156	46733	Fibroblast;Muscle;Brain	NA	NA	NA	NA	NA	1629.bed	236	0.311639	1
GliaHrn.specific.peaks	1770	sheffield_dnase	0.506348	1.48008	5	304	266	1970	1970	847	12	13156	46733	Fibroblast;Muscle;Epithelial;Brain	NA	NA	NA	NA	NA	1693.bed	205	0.311639	1
GliaHrn.specific.peaks	2280	sheffield_dnase	0.506348	1.48008	5	304	266	1970	1970	847	12	13156	46733	Fibroblast;Muscle;Endothelial;Epithelial;Skin;Brain	NA	NA	NA	NA	NA	2356.bed	169	0.311639	1
GliaHrn.specific.peaks	2863	sheffield_dnase	0.506348	1.48008	5	304	266	1970	1970	847	12	13156	46733	Endothelial;Primitive	NA	NA	NA	NA	NA	838.bed	491	0.311639	1
GliaHrn.specific.peaks	2994	sheffield_dnase	0.506348	1.48008	5	304	266	1970	1970	847	12	13156	46733	Fibroblast;Muscle;Skin;Brain;Epithelial;Endothelial;Primitive;Bone	NA	NA	NA	NA	NA	993.bed	203	0.311639	1
GliaHrn.specific.peaks	2653	sheffield_dnase	0.505351	1.11403	37	311	503	1162	1162	659	118	13124	46627	sheffield_dnase	NA	NA	NA	NA	NA	568.bed	20902	0.312355	1
GliaHrn.specific.peaks	1160	sheffield_dnase	0.501771	1.77605	3	312	168	2270	2270	917	6	13158	46739	Epithelial;Fibroblast;Muscle;Brain;Endothelial;Liver	NA	NA	NA	NA	NA	1016.bed	135	0.314941	1
GliaHrn.specific.peaks	1178	sheffield_dnase	0.501771	1.77605	3	312	168	2270	2270	917	6	13158	46739	Endothelial;Epithelial;Brain;Fibroblast	NA	NA	NA	NA	NA	1036.bed	460	0.314941	1
GliaHrn.specific.peaks	1527	sheffield_dnase	0.501771	1.77605	3	312	168	2270	2270	917	6	13158	46739	Fibroblast;Muscle;Epithelial	NA	NA	NA	NA	NA	1429.bed	342	0.314941	1
GliaHrn.specific.peaks	1673	sheffield_dnase	0.501771	1.77605	3	312	168	2270	2270	917	6	13158	46739	Fibroblast;Muscle;Skin;Brain;Epithelial;Endothelial;Bone	NA	NA	NA	NA	NA	1587.bed	149	0.314941	1
GliaHrn.specific.peaks	1903	sheffield_dnase	0.501771	1.77605	3	312	168	2270	2270	917	6	13158	46739	Fibroblast;Skin	NA	NA	NA	NA	NA	1859.bed	284	0.314941	1
GliaHrn.specific.peaks	2578	sheffield_dnase	0.501771	1.77605	3	312	168	2270	2270	917	6	13158	46739	Hematopoietic;Skin	NA	NA	NA	NA	NA	471.bed	408	0.314941	1
GliaHrn.specific.peaks	2831	sheffield_dnase	0.501771	1.77605	3	312	168	2270	2270	917	6	13158	46739	Epithelial;Fibroblast;Muscle;Primitive;Skin;Brain;Stem;Endothelial;Colon;Cervix;	NA	NA	NA	NA	NA	798.bed	126	0.314941	1
GliaHrn.specific.peaks	1490	sheffield_dnase	0.501577	1.57873	4	319	231	2103	2103	884	9	13157	46736	Fibroblast;Muscle;Skin;Epithelial;Endothelial;Brain;Bone	NA	NA	NA	NA	NA	1392.bed	154	0.315081	1
GliaHrn.specific.peaks	1514	sheffield_dnase	0.501577	1.57873	4	319	231	2103	2103	884	9	13157	46736	Fibroblast;Muscle;Epithelial;Skin;Bone;Brain	NA	NA	NA	NA	NA	1416.bed	117	0.315081	1
GliaHrn.specific.peaks	2133	sheffield_dnase	0.501577	1.57873	4	319	231	2103	2103	884	9	13157	46736	Epithelial;Colon;Cervix	NA	NA	NA	NA	NA	2178.bed	285	0.315081	1
GliaHrn.specific.peaks	2265	sheffield_dnase	0.501577	1.57873	4	319	231	2103	2103	884	9	13157	46736	Epithelial;Prostate;Mammary;Skin	NA	NA	NA	NA	NA	2334.bed	301	0.315081	1
GliaHrn.specific.peaks	2325	sheffield_dnase	0.501577	1.57873	4	319	231	2103	2103	884	9	13157	46736	Epithelial;Muscle;Skin;Brain;Endothelial;Fibroblast;Colon;Cervix;Primitive;Mamma	NA	NA	NA	NA	NA	2413.bed	181	0.315081	1
GliaHrn.specific.peaks	2908	sheffield_dnase	0.501577	1.57873	4	319	231	2103	2103	884	9	13157	46736	Epithelial;Fibroblast;Muscle;Primitive;Skin;Brain;Endothelial;Colon;Cervix;Liver	NA	NA	NA	NA	NA	896.bed	136	0.315081	1
GliaHrn.specific.peaks	2909	sheffield_dnase	0.501577	1.57873	4	319	231	2103	2103	884	9	13157	46736	Epithelial;Fibroblast;Muscle;Primitive;Skin;Brain;Endothelial;Colon;Cervix;Liver	NA	NA	NA	NA	NA	897.bed	142	0.315081	1
GliaHrn.specific.peaks	1463	sheffield_dnase	0.492772	1.2153	13	326	398	1475	1475	733	38	13148	46707	Epithelial;Fibroblast;Brain;Hematopoietic;Primitive;Skin;Stem;Endothelial;Muscle	NA	NA	NA	NA	NA	1363.bed	150	0.321535	1
GliaHrn.specific.peaks	2581	sheffield_dnase	0.492772	1.2153	13	326	398	1475	1475	733	38	13148	46707	Epithelial;Fibroblast;Muscle;Hematopoietic;Primitive;Brain;Endothelial;Cervix;Li	NA	NA	NA	NA	NA	474.bed	401	0.321535	1
GliaHrn.specific.peaks	2117	sheffield_dnase	0.490149	1.27883	9	328	368	1640	1640	779	25	13152	46720	Epithelial;Fibroblast	NA	NA	NA	NA	NA	2153.bed	1376	0.323483	1
GliaHrn.specific.peaks	2224	sheffield_dnase	0.486186	1.1285	27	329	491	1250	1250	690	85	13134	46660	sheffield_dnase	NA	NA	NA	NA	NA	2287.bed	16192	0.326448	1
GliaHrn.specific.peaks	1149	sheffield_dnase	0.485337	1.04445	164	330	573	766	766	556	558	12997	46187	Brain	NA	NA	NA	NA	NA	1003.bed	33665	0.327087	1
GliaHrn.specific.peaks	2136	sheffield_dnase	0.483873	1.08807	49	331	532	1071	1071	645	160	13112	46585	Epithelial;Fibroblast;Muscle;Brain;Hematopoietic;Skin;Stem;Endothelial;Colon;Cer	NA	NA	NA	NA	NA	2180.bed	307	0.328191	1
GliaHrn.specific.peaks	1994	sheffield_dnase	0.48054	1.11987	29	332	499	1230	1230	687	92	13132	46653	Epithelial;Fibroblast;Muscle;Brain;Hematopoietic;Skin;Stem;Endothelial;Colon;Cer	NA	NA	NA	NA	NA	1983.bed	268	0.330719	1
GliaHrn.specific.peaks	1859	sheffield_dnase	0.475886	1.10257	36	333	517	1167	1167	672	116	13125	46629	Fibroblast	NA	NA	NA	NA	NA	1796.bed	3167	0.334282	1
GliaHrn.specific.peaks	1144	sheffield_dnase	0.4726	1.02946	316	334	586	525	586	482	1091	12845	45654	Stem cell specific (weak)	NA	NA	NA	NA	NA	10.bed	63200	0.336822	1
GliaHrn.specific.peaks	2961	sheffield_dnase	0.470662	1.14598	20	335	480	1338	1338	718	62	13141	46683	Weak complex tissue specific	NA	NA	NA	NA	NA	957.bed	417	0.338328	1
GliaHrn.specific.peaks	1376	sheffield_dnase	0.470545	1.22111	11	336	395	1547	1547	759	32	13150	46713	Epithelial;Brain;Hematopoietic;Stem;Fibroblast;Colon;Cervix;Liver;Endothelial;Pr	NA	NA	NA	NA	NA	1262.bed	186	0.338419	1
GliaHrn.specific.peaks	2538	sheffield_dnase	0.470545	1.22111	11	336	395	1547	1547	759	32	13150	46713	Hematopoietic	NA	NA	NA	NA	NA	427.bed	487	0.338419	1
GliaHrn.specific.peaks	1861	sheffield_dnase	0.458778	1.22492	10	338	393	1579	1579	770	29	13151	46716	Weak HFF	NA	NA	NA	NA	NA	1799.bed	3451	0.347714	1
GliaHrn.specific.peaks	2451	sheffield_dnase	0.456854	1.18413	13	339	407	1475	1475	740	39	13148	46706	Hematopoietic	NA	NA	NA	NA	NA	329.bed	337	0.349258	1
GliaHrn.specific.peaks	2279	sheffield_dnase	0.455919	1.33206	6	340	337	1871	1871	849	16	13155	46729	Fibroblast	NA	NA	NA	NA	NA	2355.bed	282	0.350011	1
GliaHrn.specific.peaks	2366	sheffield_dnase	0.455919	1.33206	6	340	337	1871	1871	849	16	13155	46729	Fibroblast;Muscle;Skin;Brain;Epithelial;Endothelial	NA	NA	NA	NA	NA	2465.bed	158	0.350011	1
GliaHrn.specific.peaks	2086	sheffield_dnase	0.453202	1.08022	45	342	541	1099	1099	661	148	13116	46597	Jurkat	NA	NA	NA	NA	NA	2110.bed	28735	0.352207	1
GliaHrn.specific.peaks	2537	sheffield_dnase	0.446468	1.22962	9	343	391	1640	1640	791	26	13152	46719	Hematopoietic	NA	NA	NA	NA	NA	426.bed	340	0.357711	1
GliaHrn.specific.peaks	2687	sheffield_dnase	0.446468	1.22962	9	343	391	1640	1640	791	26	13152	46719	Endothelial	NA	NA	NA	NA	NA	608.bed	474	0.357711	1
GliaHrn.specific.peaks	2148	sheffield_dnase	0.445075	1.18412	12	345	408	1502	1502	752	36	13149	46709	Epithelial;Skin	NA	NA	NA	NA	NA	2197.bed	2807	0.35886	1
GliaHrn.specific.peaks	1611	sheffield_dnase	0.443607	1.3662	5	346	323	1970	1970	880	13	13156	46732	Muscle;Brain;Epithelial;Endothelial;Fibroblast	NA	NA	NA	NA	NA	1519.bed	169	0.360075	1
GliaHrn.specific.peaks	1843	sheffield_dnase	0.443607	1.3662	5	346	323	1970	1970	880	13	13156	46732	Epithelial;Cervix;Prostate;Mammary	NA	NA	NA	NA	NA	1778.bed	575	0.360075	1
GliaHrn.specific.peaks	2593	sheffield_dnase	0.441774	1.08244	39	348	536	1143	1143	676	128	13122	46617	Epithelial;Fibroblast;Muscle;Brain;Hematopoietic;Skin;Stem;Endothelial;Colon;Cer	NA	NA	NA	NA	NA	492.bed	255	0.361598	1
GliaHrn.specific.peaks	2158	sheffield_dnase	0.433602	1.06052	60	349	559	1012	1012	640	201	13101	46544	Skin;Epithelial	NA	NA	NA	NA	NA	2207.bed	7596	0.368467	1
GliaHrn.specific.peaks	1584	sheffield_dnase	0.4335	1.23554	8	350	388	1706	1706	815	23	13153	46722	Fibroblast;Muscle;Hematopoietic;Primitive;Skin;Brain;Epithelial;Endothelial;Live	NA	NA	NA	NA	NA	1489.bed	177	0.368553	1
GliaHrn.specific.peaks	1791	sheffield_dnase	0.432797	1.1841	11	351	409	1547	1547	769	33	13150	46712	HRPEpiC	NA	NA	NA	NA	NA	1719.bed	1249	0.369151	1
GliaHrn.specific.peaks	1450	sheffield_dnase	0.43081	1.42083	4	352	290	2103	2103	915	10	13157	46735	Fibroblast;Muscle;Skin;Bone	NA	NA	NA	NA	NA	1350.bed	184	0.370843	1
GliaHrn.specific.peaks	1515	sheffield_dnase	0.43081	1.42083	4	352	290	2103	2103	915	10	13157	46735	Hematopoietic;Muscle;Brain	NA	NA	NA	NA	NA	1417.bed	213	0.370843	1
GliaHrn.specific.peaks	1648	sheffield_dnase	0.43081	1.42083	4	352	290	2103	2103	915	10	13157	46735	Hematopoietic	NA	NA	NA	NA	NA	1558.bed	251	0.370843	1
GliaHrn.specific.peaks	2213	sheffield_dnase	0.43081	1.42083	4	352	290	2103	2103	915	10	13157	46735	Ewing sarcoma	NA	NA	NA	NA	NA	2272.bed	470	0.370843	1
GliaHrn.specific.peaks	2311	sheffield_dnase	0.43081	1.42083	4	352	290	2103	2103	915	10	13157	46735	Epithelial;Primitive;Brain;Stem;Colon;Cervix;Liver;Fibroblast;Endothelial;Hemato	NA	NA	NA	NA	NA	2399.bed	87	0.370843	1
GliaHrn.specific.peaks	2363	sheffield_dnase	0.43081	1.42083	4	352	290	2103	2103	915	10	13157	46735	Epithelial;Liver	NA	NA	NA	NA	NA	2462.bed	263	0.370843	1
GliaHrn.specific.peaks	2713	sheffield_dnase	0.43081	1.42083	4	352	290	2103	2103	915	10	13157	46735	Fibroblast;Muscle;Skin;Brain;Endothelial;Primitive;Bone	NA	NA	NA	NA	NA	643.bed	152	0.370843	1
GliaHrn.specific.peaks	1457	sheffield_dnase	0.427566	1.11344	21	359	504	1331	1331	731	67	13140	46678	Hematopoietic	NA	NA	NA	NA	NA	1358.bed	2178	0.373624	1
GliaHrn.specific.peaks	1795	sheffield_dnase	0.426211	1.09307	28	360	520	1237	1237	706	91	13133	46654	HeLa	NA	NA	NA	NA	NA	1724.bed	14267	0.374791	1
GliaHrn.specific.peaks	2625	sheffield_dnase	0.42507	1.06578	48	361	543	1081	1081	662	160	13113	46585	Epithelial;Fibroblast;Muscle;Brain;Hematopoietic;Skin;Stem;Endothelial;Colon;Cer	NA	NA	NA	NA	NA	536.bed	357	0.375777	1
GliaHrn.specific.peaks	1756	sheffield_dnase	0.419713	1.24325	7	362	383	1772	1772	839	20	13154	46725	Epithelial;Fibroblast;Muscle;Primitive;Brain;Colon;Cervix;Mammary;Skin;Bone	NA	NA	NA	NA	NA	1679.bed	224	0.380441	1
GliaHrn.specific.peaks	2772	sheffield_dnase	0.419713	1.24325	7	362	383	1772	1772	839	20	13154	46725	Hematopoietic	NA	NA	NA	NA	NA	719.bed	1863	0.380441	1
GliaHrn.specific.peaks	1272	sheffield_dnase	0.417728	1.5223	3	364	249	2270	2270	961	7	13158	46738	Fibroblast;Muscle;Primitive;Skin;Brain;Epithelial;Endothelial;Bone;Liver	NA	NA	NA	NA	NA	1147.bed	125	0.382183	1
GliaHrn.specific.peaks	1433	sheffield_dnase	0.417728	1.5223	3	364	249	2270	2270	961	7	13158	46738	Fibroblast;Brain;Epithelial;Endothelial;Muscle;Skin;Bone	NA	NA	NA	NA	NA	1334.bed	144	0.382183	1
GliaHrn.specific.peaks	1488	sheffield_dnase	0.417728	1.5223	3	364	249	2270	2270	961	7	13158	46738	Fibroblast;Muscle;Primitive;Brain;Epithelial;Endothelial;Skin;Bone	NA	NA	NA	NA	NA	1390.bed	108	0.382183	1
GliaHrn.specific.peaks	1695	sheffield_dnase	0.417728	1.5223	3	364	249	2270	2270	961	7	13158	46738	Fibroblast;Muscle;Endothelial;Epithelial;Brain	NA	NA	NA	NA	NA	1611.bed	218	0.382183	1
GliaHrn.specific.peaks	1855	sheffield_dnase	0.417728	1.5223	3	364	249	2270	2270	961	7	13158	46738	Fibroblast;Muscle;Epithelial	NA	NA	NA	NA	NA	1792.bed	456	0.382183	1
GliaHrn.specific.peaks	1890	sheffield_dnase	0.417728	1.5223	3	364	249	2270	2270	961	7	13158	46738	Endothelial;Fibroblast	NA	NA	NA	NA	NA	1834.bed	489	0.382183	1
GliaHrn.specific.peaks	2184	sheffield_dnase	0.417728	1.5223	3	364	249	2270	2270	961	7	13158	46738	Epithelial;Prostate;Mammary	NA	NA	NA	NA	NA	2237.bed	205	0.382183	1
GliaHrn.specific.peaks	2332	sheffield_dnase	0.417728	1.5223	3	364	249	2270	2270	961	7	13158	46738	Cervix;Mammary;Muscle	NA	NA	NA	NA	NA	2421.bed	226	0.382183	1
GliaHrn.specific.peaks	2433	sheffield_dnase	0.417728	1.5223	3	364	249	2270	2270	961	7	13158	46738	Stem;Epithelial;Mammary;Skin	NA	NA	NA	NA	NA	302.bed	132	0.382183	1
GliaHrn.specific.peaks	2875	sheffield_dnase	0.417728	1.5223	3	364	249	2270	2270	961	7	13158	46738	Brain;Muscle	NA	NA	NA	NA	NA	858.bed	217	0.382183	1
GliaHrn.specific.peaks	1644	sheffield_dnase	0.413208	1.10074	22	374	518	1317	1317	736	71	13139	46674	Brain	NA	NA	NA	NA	NA	1553.bed	644	0.386182	1
GliaHrn.specific.peaks	2612	sheffield_dnase	0.410664	1.11833	17	375	500	1388	1388	754	54	13144	46691	sheffield_dnase	NA	NA	NA	NA	NA	517.bed	10685	0.38845	1
GliaHrn.specific.peaks	1561	sheffield_dnase	0.407684	3.55164	1	376	42	2655	2655	1020	1	13160	46744	Fibroblast;Muscle;Brain;Epithelial;Endothelial;Bone	NA	NA	NA	NA	NA	1466.bed	152	0.391126	1
GliaHrn.specific.peaks	1632	sheffield_dnase	0.407684	3.55164	1	376	42	2655	2655	1020	1	13160	46744	Fibroblast;Muscle;Epithelial;Endothelial;Brain;Bone	NA	NA	NA	NA	NA	1539.bed	189	0.391126	1
GliaHrn.specific.peaks	1663	sheffield_dnase	0.407684	3.55164	1	376	42	2655	2655	1020	1	13160	46744	Epithelial;Muscle;Endothelial;Cervix;Fibroblast;Hematopoietic	NA	NA	NA	NA	NA	1576.bed	146	0.391126	1
GliaHrn.specific.peaks	1766	sheffield_dnase	0.407684	3.55164	1	376	42	2655	2655	1020	1	13160	46744	Fibroblast;Muscle;Epithelial;Brain	NA	NA	NA	NA	NA	1689.bed	213	0.391126	1
GliaHrn.specific.peaks	1796	sheffield_dnase	0.407684	3.55164	1	376	42	2655	2655	1020	1	13160	46744	Epithelial;Cervix;Fibroblast	NA	NA	NA	NA	NA	1725.bed	218	0.391126	1
GliaHrn.specific.peaks	1851	sheffield_dnase	0.407684	3.55164	1	376	42	2655	2655	1020	1	13160	46744	Epithelial;Muscle;Skin;Fibroblast	NA	NA	NA	NA	NA	1786.bed	265	0.391126	1
GliaHrn.specific.peaks	1961	sheffield_dnase	0.407684	3.55164	1	376	42	2655	2655	1020	1	13160	46744	Muscle;Fibroblast;Cervix;Epithelial;Skin	NA	NA	NA	NA	NA	1935.bed	260	0.391126	1
GliaHrn.specific.peaks	2068	sheffield_dnase	0.407684	3.55164	1	376	42	2655	2655	1020	1	13160	46744	Epithelial;Cervix;Mammary;Skin	NA	NA	NA	NA	NA	2086.bed	209	0.391126	1
GliaHrn.specific.peaks	2735	sheffield_dnase	0.407684	3.55164	1	376	42	2655	2655	1020	1	13160	46744	Hematopoietic;Epithelial	NA	NA	NA	NA	NA	673.bed	326	0.391126	1
GliaHrn.specific.peaks	2904	sheffield_dnase	0.407684	3.55164	1	376	42	2655	2655	1020	1	13160	46744	Fibroblast;Muscle;Brain;Endothelial;Epithelial;Primitive	NA	NA	NA	NA	NA	892.bed	142	0.391126	1
GliaHrn.specific.peaks	2906	sheffield_dnase	0.407684	3.55164	1	376	42	2655	2655	1020	1	13160	46744	Fibroblast;Muscle;Skin;Brain;Epithelial;Endothelial;Cervix;Primitive	NA	NA	NA	NA	NA	894.bed	116	0.391126	1
GliaHrn.specific.peaks	2934	sheffield_dnase	0.407684	3.55164	1	376	42	2655	2655	1020	1	13160	46744	Fibroblast;Muscle;Brain;Epithelial;Endothelial	NA	NA	NA	NA	NA	926.bed	204	0.391126	1
GliaHrn.specific.peaks	1434	sheffield_dnase	0.406344	1.18408	9	388	410	1640	1640	813	27	13152	46718	Fibroblast;Brain;Epithelial;Endothelial;Muscle	NA	NA	NA	NA	NA	1335.bed	1520	0.392334	1
GliaHrn.specific.peaks	2125	sheffield_dnase	0.406344	1.18408	9	388	410	1640	1640	813	27	13152	46718	Hematopoietic	NA	NA	NA	NA	NA	2166.bed	1217	0.392334	1
GliaHrn.specific.peaks	1984	sheffield_dnase	0.406339	1.10646	19	390	514	1356	1356	753	61	13142	46684	Epithelial	NA	NA	NA	NA	NA	1974.bed	3912	0.392338	1
GliaHrn.specific.peaks	2780	sheffield_dnase	0.406339	1.10646	19	390	514	1356	1356	753	61	13142	46684	sheffield_dnase	NA	NA	NA	NA	NA	729.bed	12888	0.392338	1
GliaHrn.specific.peaks	1438	sheffield_dnase	0.405665	1.77599	2	392	175	2458	2458	1010	4	13159	46741	Fibroblast;Muscle;Brain;Epithelial;Endothelial;Skin;Bone	NA	NA	NA	NA	NA	1339.bed	178	0.392948	1
GliaHrn.specific.peaks	1476	sheffield_dnase	0.405665	1.77599	2	392	175	2458	2458	1010	4	13159	46741	Epithelial;Endothelial;Fibroblast;Brain	NA	NA	NA	NA	NA	1379.bed	248	0.392948	1
GliaHrn.specific.peaks	1758	sheffield_dnase	0.405665	1.77599	2	392	175	2458	2458	1010	4	13159	46741	Fibroblast;Muscle;Skin;Brain;Epithelial;Endothelial;Bone	NA	NA	NA	NA	NA	1681.bed	125	0.392948	1
GliaHrn.specific.peaks	1759	sheffield_dnase	0.405665	1.77599	2	392	175	2458	2458	1010	4	13159	46741	Fibroblast;Muscle;Epithelial;Brain	NA	NA	NA	NA	NA	1682.bed	309	0.392948	1
GliaHrn.specific.peaks	1813	sheffield_dnase	0.405665	1.77599	2	392	175	2458	2458	1010	4	13159	46741	Muscle;Fibroblast;Epithelial;Brain	NA	NA	NA	NA	NA	1742.bed	294	0.392948	1
GliaHrn.specific.peaks	1955	sheffield_dnase	0.405665	1.77599	2	392	175	2458	2458	1010	4	13159	46741	Epithelial;Fibroblast;Muscle;Skin;Brain;Endothelial;Colon;Cervix;Primitive;Prost	NA	NA	NA	NA	NA	1928.bed	131	0.392948	1
GliaHrn.specific.peaks	1993	sheffield_dnase	0.405665	1.77599	2	392	175	2458	2458	1010	4	13159	46741	Epithelial;Skin	NA	NA	NA	NA	NA	1982.bed	235	0.392948	1
GliaHrn.specific.peaks	2144	sheffield_dnase	0.405665	1.77599	2	392	175	2458	2458	1010	4	13159	46741	Epithelial;Skin	NA	NA	NA	NA	NA	2193.bed	266	0.392948	1
GliaHrn.specific.peaks	2234	sheffield_dnase	0.405665	1.77599	2	392	175	2458	2458	1010	4	13159	46741	Hematopoietic	NA	NA	NA	NA	NA	23.bed	242	0.392948	1
GliaHrn.specific.peaks	2243	sheffield_dnase	0.405665	1.77599	2	392	175	2458	2458	1010	4	13159	46741	Fibroblast;Muscle;Skin;Brain;Epithelial;Endothelial	NA	NA	NA	NA	NA	2312.bed	180	0.392948	1
GliaHrn.specific.peaks	2294	sheffield_dnase	0.405665	1.77599	2	392	175	2458	2458	1010	4	13159	46741	Ewing sarcoma;Hematopoietic;Epithelial;Fibroblast;Brain	NA	NA	NA	NA	NA	2374.bed	171	0.392948	1
GliaHrn.specific.peaks	2782	sheffield_dnase	0.405665	1.77599	2	392	175	2458	2458	1010	4	13159	46741	Hematopoietic;Epithelial	NA	NA	NA	NA	NA	730.bed	534	0.392948	1
GliaHrn.specific.peaks	2348	sheffield_dnase	0.404876	1.25368	6	404	380	1871	1871	885	17	13155	46728	Complex tissue specific	NA	NA	NA	NA	NA	2445.bed	285	0.393663	1
GliaHrn.specific.peaks	2042	sheffield_dnase	0.400074	1.05336	51	405	562	1060	1060	676	172	13110	46573	Melano specific	NA	NA	NA	NA	NA	2057.bed	5212	0.398039	1
GliaHrn.specific.peaks	2485	sheffield_dnase	0.399189	1.11444	16	406	501	1404	1404	770	51	13145	46694	Hematopoietic	NA	NA	NA	NA	NA	369.bed	3517	0.398851	1
GliaHrn.specific.peaks	1226	sheffield_dnase	0.391889	1.18406	8	407	412	1706	1706	842	24	13153	46721	Fibroblast;Muscle;Skin;Brain;Epithelial;Endothelial;Primitive;Bone	NA	NA	NA	NA	NA	1090.bed	280	0.405613	1
GliaHrn.specific.peaks	1750	sheffield_dnase	0.391889	1.18406	8	407	412	1706	1706	842	24	13153	46721	Brain;Muscle;Fibroblast	NA	NA	NA	NA	NA	1669.bed	288	0.405613	1
GliaHrn.specific.peaks	1442	sheffield_dnase	0.388628	1.26859	5	409	373	1970	1970	917	14	13156	46731	Epithelial;Fibroblast;Muscle;Primitive;Skin;Brain;Endothelial;Cervix;Liver;Mamma	NA	NA	NA	NA	NA	1342.bed	269	0.40867	1
GliaHrn.specific.peaks	1546	sheffield_dnase	0.388628	1.26859	5	409	373	1970	1970	917	14	13156	46731	Fibroblast;Muscle;Skin;Brain	NA	NA	NA	NA	NA	1447.bed	157	0.40867	1
GliaHrn.specific.peaks	1698	sheffield_dnase	0.388628	1.26859	5	409	373	1970	1970	917	14	13156	46731	Fibroblast;Muscle;Skin;Brain;Epithelial;Endothelial	NA	NA	NA	NA	NA	1614.bed	130	0.40867	1
GliaHrn.specific.peaks	2053	sheffield_dnase	0.388628	1.26859	5	409	373	1970	1970	917	14	13156	46731	Skin;Stem;Brain;Endothelial;Muscle;Epithelial;Cervix;Fibroblast;Liver;Hematopoie	NA	NA	NA	NA	NA	207.bed	175	0.40867	1
GliaHrn.specific.peaks	2527	sheffield_dnase	0.388628	1.26859	5	409	373	1970	1970	917	14	13156	46731	Fibroblast;Muscle;Hematopoietic;Brain;Epithelial;Endothelial	NA	NA	NA	NA	NA	415.bed	216	0.40867	1
GliaHrn.specific.peaks	2768	sheffield_dnase	0.388628	1.26859	5	409	373	1970	1970	917	14	13156	46731	Muscle;Hematopoietic;Epithelial;Fibroblast;Liver	NA	NA	NA	NA	NA	714.bed	262	0.40867	1
GliaHrn.specific.peaks	1220	sheffield_dnase	0.378783	1.12175	12	415	493	1502	1502	803	38	13149	46707	Fibroblast	NA	NA	NA	NA	NA	1082.bed	356	0.41804	1
GliaHrn.specific.peaks	1858	sheffield_dnase	0.378783	1.12175	12	415	493	1502	1502	803	38	13149	46707	Fibroblast;Muscle	NA	NA	NA	NA	NA	1795.bed	800	0.41804	1
GliaHrn.specific.peaks	2221	sheffield_dnase	0.378783	1.12175	12	415	493	1502	1502	803	38	13149	46707	Fibroblast;Muscle;Brain;Epithelial;Prostate	NA	NA	NA	NA	NA	2282.bed	183	0.41804	1
GliaHrn.specific.peaks	2070	sheffield_dnase	0.377475	1.03815	64	418	577	1006	1006	667	219	13097	46526	sheffield_dnase	NA	NA	NA	NA	NA	2089.bed	28533	0.4193	1
GliaHrn.specific.peaks	1192	sheffield_dnase	0.37633	1.18405	7	419	414	1772	1772	868	21	13154	46724	Fibroblast;Muscle;Primitive;Skin;Brain;Epithelial;Endothelial;Bone;Liver	NA	NA	NA	NA	NA	1050.bed	189	0.420407	1
GliaHrn.specific.peaks	1661	sheffield_dnase	0.37633	1.18405	7	419	414	1772	1772	868	21	13154	46724	Fibroblast;Muscle	NA	NA	NA	NA	NA	1572.bed	329	0.420407	1
GliaHrn.specific.peaks	1853	sheffield_dnase	0.37633	1.18405	7	419	414	1772	1772	868	21	13154	46724	Muscle;Epithelial;Fibroblast	NA	NA	NA	NA	NA	1790.bed	335	0.420407	1
GliaHrn.specific.peaks	1857	sheffield_dnase	0.37633	1.18405	7	419	414	1772	1772	868	21	13154	46724	Fibroblast;Muscle	NA	NA	NA	NA	NA	1794.bed	596	0.420407	1
GliaHrn.specific.peaks	1972	sheffield_dnase	0.37633	1.18405	7	419	414	1772	1772	868	21	13154	46724	Skin;Epithelial;Brain;Endothelial;Fibroblast	NA	NA	NA	NA	NA	1957.bed	238	0.420407	1
GliaHrn.specific.peaks	2151	sheffield_dnase	0.37633	1.18405	7	419	414	1772	1772	868	21	13154	46724	Hematopoietic	NA	NA	NA	NA	NA	220.bed	1057	0.420407	1
GliaHrn.specific.peaks	2194	sheffield_dnase	0.37633	1.18405	7	419	414	1772	1772	868	21	13154	46724	Hematopoietic	NA	NA	NA	NA	NA	225.bed	182	0.420407	1
GliaHrn.specific.peaks	2748	sheffield_dnase	0.37633	1.18405	7	419	414	1772	1772	868	21	13154	46724	Fibroblast;Muscle;Endothelial;Primitive	NA	NA	NA	NA	NA	691.bed	242	0.420407	1
GliaHrn.specific.peaks	2796	sheffield_dnase	0.37633	1.18405	7	419	414	1772	1772	868	21	13154	46724	Muscle;Brain	NA	NA	NA	NA	NA	752.bed	258	0.420407	1
GliaHrn.specific.peaks	2921	sheffield_dnase	0.37633	1.18405	7	419	414	1772	1772	868	21	13154	46724	Epithelial;Brain;Hematopoietic;Stem;Colon;Cervix;Liver;Endothelial;Mammary	NA	NA	NA	NA	NA	912.bed	233	0.420407	1
GliaHrn.specific.peaks	2577	sheffield_dnase	0.37506	1.10513	14	429	516	1451	1451	799	45	13147	46700	Hematopoietic	NA	NA	NA	NA	NA	470.bed	3515	0.421639	1
GliaHrn.specific.peaks	1159	sheffield_dnase	0.370365	1.29164	4	430	357	2103	2103	963	11	13157	46734	Epithelial;Liver	NA	NA	NA	NA	NA	1015.bed	162	0.426221	1
GliaHrn.specific.peaks	1232	sheffield_dnase	0.370365	1.29164	4	430	357	2103	2103	963	11	13157	46734	Fibroblast;Muscle;Skin;Brain;Epithelial;Endothelial;Bone;Liver	NA	NA	NA	NA	NA	1096.bed	153	0.426221	1
GliaHrn.specific.peaks	1735	sheffield_dnase	0.370365	1.29164	4	430	357	2103	2103	963	11	13157	46734	Hematopoietic;Endothelial	NA	NA	NA	NA	NA	1654.bed	126	0.426221	1
GliaHrn.specific.peaks	1764	sheffield_dnase	0.370365	1.29164	4	430	357	2103	2103	963	11	13157	46734	Fibroblast;Muscle;Epithelial	NA	NA	NA	NA	NA	1687.bed	137	0.426221	1
GliaHrn.specific.peaks	2266	sheffield_dnase	0.370365	1.29164	4	430	357	2103	2103	963	11	13157	46734	Prostate;Mammary	NA	NA	NA	NA	NA	2336.bed	311	0.426221	1
GliaHrn.specific.peaks	2750	sheffield_dnase	0.370365	1.29164	4	430	357	2103	2103	963	11	13157	46734	Skin;Brain;Endothelial;Epithelial;Primitive	NA	NA	NA	NA	NA	693.bed	148	0.426221	1
GliaHrn.specific.peaks	2912	sheffield_dnase	0.370365	1.29164	4	430	357	2103	2103	963	11	13157	46734	Epithelial;Fibroblast;Muscle;Primitive;Skin;Brain;Endothelial;Cervix;Bone	NA	NA	NA	NA	NA	900.bed	191	0.426221	1
GliaHrn.specific.peaks	1964	sheffield_dnase	0.369501	1.14177	9	437	483	1640	1640	853	28	13152	46717	sheffield_dnase	NA	NA	NA	NA	NA	1943.bed	8785	0.42707	1
GliaHrn.specific.peaks	2584	sheffield_dnase	0.369501	1.14177	9	437	483	1640	1640	853	28	13152	46717	Hematopoietic	NA	NA	NA	NA	NA	477.bed	929	0.42707	1
GliaHrn.specific.peaks	476	encode_tfbs	0.357027	1.0133	249	439	620	632	632	564	873	12912	45872	ChIP HUVEC EZH2_(39875)	HUVEC	NA	EZH2_(39875)	None	NA	wgEncodeAwgTfbsBroadHuvecEzh239875UniPk.narrowPeak	6234	0.439514	1
GliaHrn.specific.peaks	1747	sheffield_dnase	0.353961	1.13668	8	440	486	1706	1706	877	25	13153	46720	Fibroblast;Muscle;Skin;Brain;Epithelial;Endothelial;Primitive	NA	NA	NA	NA	NA	1666.bed	158	0.442628	1
GliaHrn.specific.peaks	2564	sheffield_dnase	0.350884	1.11003	10	441	506	1579	1579	842	32	13151	46713	Brain;Hematopoietic;Stem;Liver	NA	NA	NA	NA	NA	451.bed	117	0.445775	1
GliaHrn.specific.peaks	2702	sheffield_dnase	0.350884	1.11003	10	441	506	1579	1579	842	32	13151	46713	CD14 specific	NA	NA	NA	NA	NA	627.bed	416	0.445775	1
GliaHrn.specific.peaks	2253	sheffield_dnase	0.349612	1.03262	50	443	583	1067	1067	698	172	13111	46573	Brain;Muscle	NA	NA	NA	NA	NA	2322.bed	4315	0.447082	1
GliaHrn.specific.peaks	1317	sheffield_dnase	0.34898	1.09295	12	444	521	1502	1502	822	39	13149	46706	Fibroblast;Muscle;Hematopoietic;Primitive;Skin;Brain;Epithelial;Endothelial;Cerv	NA	NA	NA	NA	NA	1200.bed	290	0.447733	1
GliaHrn.specific.peaks	2262	sheffield_dnase	0.34898	1.09295	12	444	521	1502	1502	822	39	13149	46706	Brain;Prostate	NA	NA	NA	NA	NA	2331.bed	228	0.447733	1
GliaHrn.specific.peaks	1224	sheffield_dnase	0.348944	1.33199	3	446	339	2270	2270	1020	8	13158	46737	Fibroblast;Muscle;Skin;Brain;Epithelial;Endothelial;Primitive;Bone	NA	NA	NA	NA	NA	1089.bed	141	0.447771	1
GliaHrn.specific.peaks	1657	sheffield_dnase	0.348944	1.33199	3	446	339	2270	2270	1020	8	13158	46737	Fibroblast;Brain;Epithelial;Muscle	NA	NA	NA	NA	NA	1567.bed	192	0.447771	1
GliaHrn.specific.peaks	1723	sheffield_dnase	0.348944	1.33199	3	446	339	2270	2270	1020	8	13158	46737	Fibroblast;Muscle;Epithelial;Skin;Brain	NA	NA	NA	NA	NA	1643.bed	154	0.447771	1
GliaHrn.specific.peaks	1748	sheffield_dnase	0.348944	1.33199	3	446	339	2270	2270	1020	8	13158	46737	Fibroblast;Muscle;Skin;Brain;Epithelial	NA	NA	NA	NA	NA	1667.bed	258	0.447771	1
GliaHrn.specific.peaks	2338	sheffield_dnase	0.348944	1.33199	3	446	339	2270	2270	1020	8	13158	46737	Epithelial;Prostate;Mammary;Skin	NA	NA	NA	NA	NA	2434.bed	159	0.447771	1
GliaHrn.specific.peaks	2764	sheffield_dnase	0.348944	1.33199	3	446	339	2270	2270	1020	8	13158	46737	Hematopoietic	NA	NA	NA	NA	NA	71.bed	284	0.447771	1
GliaHrn.specific.peaks	2789	sheffield_dnase	0.348944	1.33199	3	446	339	2270	2270	1020	8	13158	46737	Hematopoietic;Endothelial;Primitive	NA	NA	NA	NA	NA	743.bed	174	0.447771	1
GliaHrn.specific.peaks	2809	sheffield_dnase	0.348944	1.33199	3	446	339	2270	2270	1020	8	13158	46737	Hematopoietic	NA	NA	NA	NA	NA	765.bed	189	0.447771	1
GliaHrn.specific.peaks	2649	sheffield_dnase	0.3478	1.03713	40	454	579	1135	1135	723	137	13121	46608	Epithelial;Fibroblast;Muscle;Brain;Hematopoietic;Skin;Stem;Endothelial;Colon;Cer	NA	NA	NA	NA	NA	563.bed	365	0.448952	1
GliaHrn.specific.peaks	1474	sheffield_dnase	0.34776	1.08107	14	455	537	1451	1451	814	46	13147	46699	Fibroblast	NA	NA	NA	NA	NA	1375.bed	366	0.448993	1
GliaHrn.specific.peaks	2257	sheffield_dnase	0.346094	1.04949	26	456	564	1269	1269	763	88	13135	46657	sheffield_dnase	NA	NA	NA	NA	NA	2327.bed	4681	0.450719	1
GliaHrn.specific.peaks	1702	sheffield_dnase	0.340368	1.18402	5	457	424	1970	1970	950	15	13156	46730	Fibroblast;Muscle;Brain;Epithelial;Skin	NA	NA	NA	NA	NA	1618.bed	198	0.456701	1
GliaHrn.specific.peaks	1898	sheffield_dnase	0.340368	1.18402	5	457	424	1970	1970	950	15	13156	46730	Fibroblast;Muscle;Epithelial;Skin	NA	NA	NA	NA	NA	1849.bed	256	0.456701	1
GliaHrn.specific.peaks	2066	sheffield_dnase	0.340368	1.18402	5	457	424	1970	1970	950	15	13156	46730	Epithelial;Hematopoietic;Stem;Colon;Liver;Prostate;Mammary;Skin	NA	NA	NA	NA	NA	2083.bed	152	0.456701	1
GliaHrn.specific.peaks	2520	sheffield_dnase	0.340368	1.18402	5	457	424	1970	1970	950	15	13156	46730	Stem;Colon;Liver;Hematopoietic	NA	NA	NA	NA	NA	404.bed	288	0.456701	1
GliaHrn.specific.peaks	2849	sheffield_dnase	0.340368	1.18402	5	457	424	1970	1970	950	15	13156	46730	Hematopoietic;Fibroblast;Brain;Muscle;Bone	NA	NA	NA	NA	NA	819.bed	139	0.456701	1
GliaHrn.specific.peaks	1862	sheffield_dnase	0.337149	1.1302	7	462	487	1772	1772	907	22	13154	46723	Hematopoietic;Epithelial	NA	NA	NA	NA	NA	18.bed	618	0.460099	1
GliaHrn.specific.peaks	2112	sheffield_dnase	0.337149	1.1302	7	462	487	1772	1772	907	22	13154	46723	Epithelial;Skin	NA	NA	NA	NA	NA	2146.bed	2091	0.460099	1
GliaHrn.specific.peaks	2634	sheffield_dnase	0.337149	1.1302	7	462	487	1772	1772	907	22	13154	46723	Complex tissue specific	NA	NA	NA	NA	NA	547.bed	170	0.460099	1
GliaHrn.specific.peaks	2100	sheffield_dnase	0.336895	1.04246	27	465	574	1250	1250	763	92	13134	46653	Muscle;Brain;Fibroblast	NA	NA	NA	NA	NA	213.bed	2352	0.460368	1
GliaHrn.specific.peaks	2519	sheffield_dnase	0.33524	1.05452	19	466	561	1356	1356	794	64	13142	46681	Stem;Muscle;Fibroblast;Bone;Brain	NA	NA	NA	NA	NA	403.bed	224	0.462126	1
GliaHrn.specific.peaks	332	codex	0.334961	1.05939	17	467	560	1388	1388	805	57	13144	46688	Proerythroblasts were derived from mobilised CD34+ cells isolated from the healt	Erythroblast	NA	SMAD1	NA	GSE29194	GSM722397_SMAD1.bed	1035	0.462422	1
GliaHrn.specific.peaks	2435	sheffield_dnase	0.331999	1.03038	38	468	585	1153	1153	735	131	13123	46614	Stem	NA	NA	NA	NA	NA	304.bed	6086	0.465587	1
GliaHrn.specific.peaks	1302	sheffield_dnase	0.324913	1.02615	39	469	590	1143	1143	734	135	13122	46610	sheffield_dnase	NA	NA	NA	NA	NA	1180.bed	9569	0.473246	1
GliaHrn.specific.peaks	2045	sheffield_dnase	0.3249	1.04471	20	470	566	1338	1338	791	68	13141	46677	Hematopoietic	NA	NA	NA	NA	NA	2060.bed	6219	0.47326	1
GliaHrn.specific.peaks	1364	sheffield_dnase	0.323101	1.05245	16	471	563	1404	1404	813	54	13145	46691	Brain	NA	NA	NA	NA	NA	1251.bed	2496	0.475224	1
GliaHrn.specific.peaks	1168	sheffield_dnase	0.321729	1.42077	2	472	297	2458	2458	1080	5	13159	46740	Primitive;Hematopoietic;Stem;Liver;Endothelial;Prostate;Skin;Muscle;Bone;Fibrobl	NA	NA	NA	NA	NA	1023.bed	288	0.476728	1
GliaHrn.specific.peaks	1597	sheffield_dnase	0.321729	1.42077	2	472	297	2458	2458	1080	5	13159	46740	Fibroblast;Muscle;Brain	NA	NA	NA	NA	NA	1500.bed	223	0.476728	1
GliaHrn.specific.peaks	1809	sheffield_dnase	0.321729	1.42077	2	472	297	2458	2458	1080	5	13159	46740	Fibroblast;Muscle;Epithelial;Endothelial;Brain	NA	NA	NA	NA	NA	1739.bed	267	0.476728	1
GliaHrn.specific.peaks	1852	sheffield_dnase	0.321729	1.42077	2	472	297	2458	2458	1080	5	13159	46740	Fibroblast;Muscle	NA	NA	NA	NA	NA	1788.bed	215	0.476728	1
GliaHrn.specific.peaks	1887	sheffield_dnase	0.321729	1.42077	2	472	297	2458	2458	1080	5	13159	46740	Hematopoietic;Skin;Brain;Epithelial;Endothelial;Fibroblast;Colon;Muscle	NA	NA	NA	NA	NA	1831.bed	100	0.476728	1
GliaHrn.specific.peaks	1954	sheffield_dnase	0.321729	1.42077	2	472	297	2458	2458	1080	5	13159	46740	Epithelial;Fibroblast;Brain;Endothelial;Colon;Cervix;Liver;Mammary;Muscle;Skin	NA	NA	NA	NA	NA	1927.bed	230	0.476728	1
GliaHrn.specific.peaks	2033	sheffield_dnase	0.321729	1.42077	2	472	297	2458	2458	1080	5	13159	46740	Brain;Endothelial;Epithelial;Fibroblast	NA	NA	NA	NA	NA	2041.bed	235	0.476728	1
GliaHrn.specific.peaks	2153	sheffield_dnase	0.321729	1.42077	2	472	297	2458	2458	1080	5	13159	46740	Muscle;Skin;Fibroblast;Epithelial;Brain	NA	NA	NA	NA	NA	2202.bed	209	0.476728	1
GliaHrn.specific.peaks	2361	sheffield_dnase	0.321729	1.42077	2	472	297	2458	2458	1080	5	13159	46740	Epithelial	NA	NA	NA	NA	NA	2460.bed	337	0.476728	1
GliaHrn.specific.peaks	2496	sheffield_dnase	0.321729	1.42077	2	472	297	2458	2458	1080	5	13159	46740	Hematopoietic	NA	NA	NA	NA	NA	381.bed	201	0.476728	1
GliaHrn.specific.peaks	2808	sheffield_dnase	0.321729	1.42077	2	472	297	2458	2458	1080	5	13159	46740	Stem;Hematopoietic	NA	NA	NA	NA	NA	764.bed	150	0.476728	1
GliaHrn.specific.peaks	2939	sheffield_dnase	0.321729	1.42077	2	472	297	2458	2458	1080	5	13159	46740	Fibroblast;Muscle;Skin;Brain;Endothelial;Epithelial;Primitive	NA	NA	NA	NA	NA	933.bed	227	0.476728	1
GliaHrn.specific.peaks	1189	sheffield_dnase	0.319403	1.09293	8	484	523	1706	1706	904	26	13153	46719	Complex tissue specific	NA	NA	NA	NA	NA	1046.bed	285	0.479288	1
GliaHrn.specific.peaks	1311	sheffield_dnase	0.319403	1.09293	8	484	523	1706	1706	904	26	13153	46719	Complex tissue specific	NA	NA	NA	NA	NA	1195.bed	270	0.479288	1
GliaHrn.specific.peaks	1557	sheffield_dnase	0.319403	1.09293	8	484	523	1706	1706	904	26	13153	46719	Fibroblast;Muscle;Hematopoietic;Skin;Brain;Endothelial;Epithelial;Cervix;Primiti	NA	NA	NA	NA	NA	1461.bed	120	0.479288	1
GliaHrn.specific.peaks	2324	sheffield_dnase	0.318679	1.12169	6	487	496	1871	1871	951	19	13155	46726	Skin;Brain;Epithelial;Muscle;Fibroblast	NA	NA	NA	NA	NA	2412.bed	149	0.480088	1
GliaHrn.specific.peaks	2616	sheffield_dnase	0.318679	1.12169	6	487	496	1871	1871	951	19	13155	46726	Muscle;Hematopoietic;Fibroblast;Epithelial	NA	NA	NA	NA	NA	522.bed	432	0.480088	1
GliaHrn.specific.peaks	1384	sheffield_dnase	0.318544	1.18401	4	489	429	2103	2103	1010	12	13157	46733	Epithelial;Fibroblast;Muscle;Hematopoietic;Primitive;Skin;Brain;Stem;Endothelial	NA	NA	NA	NA	NA	127.bed	70	0.480237	1
GliaHrn.specific.peaks	1960	sheffield_dnase	0.318544	1.18401	4	489	429	2103	2103	1010	12	13157	46733	Colo829 and NHEK	NA	NA	NA	NA	NA	1932.bed	194	0.480237	1
GliaHrn.specific.peaks	2128	sheffield_dnase	0.318544	1.18401	4	489	429	2103	2103	1010	12	13157	46733	Hematopoietic	NA	NA	NA	NA	NA	2170.bed	730	0.480237	1
GliaHrn.specific.peaks	2630	sheffield_dnase	0.318544	1.18401	4	489	429	2103	2103	1010	12	13157	46733	Epithelial;Fibroblast;Muscle;Skin;Brain;Endothelial;Cervix;Primitive;Liver;Prost	NA	NA	NA	NA	NA	542.bed	98	0.480237	1
GliaHrn.specific.peaks	2871	sheffield_dnase	0.318544	1.18401	4	489	429	2103	2103	1010	12	13157	46733	Epithelial;Fibroblast;Muscle;Primitive;Skin;Brain;Endothelial;Bone	NA	NA	NA	NA	NA	850.bed	183	0.480237	1
GliaHrn.specific.peaks	1235	sheffield_dnase	0.316986	1.01771	51	494	594	1060	1060	716	178	13110	46567	Stem;Colon;Liver	NA	NA	NA	NA	NA	110.bed	2519	0.481964	1
GliaHrn.specific.peaks	1155	sheffield_dnase	0.315968	1.02298	36	495	592	1167	1167	751	125	13125	46620	DNase Liver	NA	NA	NA	NA	NA	1010.bed	5929	0.483095	1
GliaHrn.specific.peaks	2082	sheffield_dnase	0.312483	1.0411	17	496	575	1388	1388	820	58	13144	46687	Muscle;Endothelial;Fibroblast;Epithelial;Primitive;Brain	NA	NA	NA	NA	NA	2105.bed	1965	0.486987	1
GliaHrn.specific.peaks	1242	sheffield_dnase	0.309068	1.04944	13	497	565	1475	1475	846	44	13148	46701	Hematopoietic;Stem;Brain	NA	NA	NA	NA	NA	1107.bed	283	0.490831	1
GliaHrn.specific.peaks	1937	sheffield_dnase	0.308084	1.02707	24	498	588	1290	1290	792	83	13137	46662	sheffield_dnase	NA	NA	NA	NA	NA	1900.bed	11199	0.491944	1
GliaHrn.specific.peaks	2608	sheffield_dnase	0.308084	1.02707	24	498	588	1290	1290	792	83	13137	46662	Weak lymphoblast specific	NA	NA	NA	NA	NA	509.bed	5677	0.491944	1
GliaHrn.specific.peaks	1495	sheffield_dnase	0.301768	1.08103	7	500	538	1772	1772	937	23	13154	46722	Fibroblast;Muscle;Epithelial;Skin;Bone;Brain	NA	NA	NA	NA	NA	1398.bed	140	0.499151	1
GliaHrn.specific.peaks	1551	sheffield_dnase	0.301768	1.08103	7	500	538	1772	1772	937	23	13154	46722	Brain;Endothelial	NA	NA	NA	NA	NA	1452.bed	203	0.499151	1
GliaHrn.specific.peaks	2489	sheffield_dnase	0.301768	1.08103	7	500	538	1772	1772	937	23	13154	46722	Hematopoietic	NA	NA	NA	NA	NA	372.bed	258	0.499151	1
GliaHrn.specific.peaks	1658	sheffield_dnase	0.298204	1.03598	14	503	580	1451	1451	845	48	13147	46697	Fibroblast;Muscle	NA	NA	NA	NA	NA	1568.bed	1155	0.503264	1
GliaHrn.specific.peaks	1662	sheffield_dnase	0.297958	1.10999	5	504	508	1970	1970	994	16	13156	46729	Fibroblast;Muscle;Skin;Brain;Endothelial;Epithelial	NA	NA	NA	NA	NA	1574.bed	276	0.50355	1
GliaHrn.specific.peaks	1845	sheffield_dnase	0.297958	1.10999	5	504	508	1970	1970	994	16	13156	46729	Muscle;Hematopoietic;Epithelial;Endothelial;Fibroblast	NA	NA	NA	NA	NA	178.bed	97	0.50355	1
GliaHrn.specific.peaks	1919	sheffield_dnase	0.297958	1.10999	5	504	508	1970	1970	994	16	13156	46729	Epithelial;Fibroblast;Muscle;Brain;Hematopoietic;Primitive;Skin;Endothelial;Colo	NA	NA	NA	NA	NA	188.bed	107	0.50355	1
GliaHrn.specific.peaks	2088	sheffield_dnase	0.297958	1.10999	5	504	508	1970	1970	994	16	13156	46729	Hematopoietic	NA	NA	NA	NA	NA	2113.bed	237	0.50355	1
GliaHrn.specific.peaks	2263	sheffield_dnase	0.297958	1.10999	5	504	508	1970	1970	994	16	13156	46729	Brain;Endothelial;Primitive;Prostate;Mammary	NA	NA	NA	NA	NA	2332.bed	132	0.50355	1
GliaHrn.specific.peaks	493	encode_tfbs	0.296794	1.00137	234	509	621	655	655	595	830	12927	45915	ChIP NHDF-Ad EZH2_(39875)	NHDF-Ad	NA	EZH2_(39875)	None	NA	wgEncodeAwgTfbsBroadNhdfadEzh239875UniPk.narrowPeak	5739	0.504901	1
GliaHrn.specific.peaks	1200	sheffield_dnase	0.292154	1.18399	3	510	434	2270	2270	1070	9	13158	46736	Epithelial;Stem;Cervix;Mammary	NA	NA	NA	NA	NA	106.bed	163	0.510324	1
GliaHrn.specific.peaks	1264	sheffield_dnase	0.292154	1.18399	3	510	434	2270	2270	1070	9	13158	46736	Fibroblast;Muscle;Brain;Epithelial;Endothelial;Skin;Bone	NA	NA	NA	NA	NA	1137.bed	148	0.510324	1
GliaHrn.specific.peaks	1308	sheffield_dnase	0.292154	1.18399	3	510	434	2270	2270	1070	9	13158	46736	Hematopoietic	NA	NA	NA	NA	NA	119.bed	456	0.510324	1
GliaHrn.specific.peaks	1674	sheffield_dnase	0.292154	1.18399	3	510	434	2270	2270	1070	9	13158	46736	Complex tissue specific	NA	NA	NA	NA	NA	1589.bed	73	0.510324	1
GliaHrn.specific.peaks	1892	sheffield_dnase	0.292154	1.18399	3	510	434	2270	2270	1070	9	13158	46736	Fibroblast	NA	NA	NA	NA	NA	1836.bed	440	0.510324	1
GliaHrn.specific.peaks	1977	sheffield_dnase	0.292154	1.18399	3	510	434	2270	2270	1070	9	13158	46736	Muscle;Fibroblast;Skin	NA	NA	NA	NA	NA	1964.bed	257	0.510324	1
GliaHrn.specific.peaks	2004	sheffield_dnase	0.292154	1.18399	3	510	434	2270	2270	1070	9	13158	46736	Hematopoietic	NA	NA	NA	NA	NA	20.bed	313	0.510324	1
GliaHrn.specific.peaks	2364	sheffield_dnase	0.292154	1.18399	3	510	434	2270	2270	1070	9	13158	46736	Hematopoietic;Epithelial	NA	NA	NA	NA	NA	2463.bed	154	0.510324	1
GliaHrn.specific.peaks	2881	sheffield_dnase	0.292154	1.18399	3	510	434	2270	2270	1070	9	13158	46736	Epithelial;Brain;Hematopoietic;Skin;Stem;Colon;Cervix;Fibroblast;Liver;Mammary;M	NA	NA	NA	NA	NA	865.bed	192	0.510324	1
GliaHrn.specific.peaks	2712	sheffield_dnase	0.292079	1.04468	10	519	567	1579	1579	888	34	13151	46711	Skin;Endothelial;Primitive	NA	NA	NA	NA	NA	641.bed	256	0.510412	1
GliaHrn.specific.peaks	2740	sheffield_dnase	0.292079	1.04468	10	519	567	1579	1579	888	34	13151	46711	Hematopoietic	NA	NA	NA	NA	NA	68.bed	1292	0.510412	1
GliaHrn.specific.peaks	2985	sheffield_dnase	0.2884	1.02458	15	521	591	1430	1430	847	52	13146	46693	complex tissue specific	NA	NA	NA	NA	NA	985.bed	558	0.514754	1
GliaHrn.specific.peaks	1525	sheffield_dnase	0.282385	1.06557	6	522	544	1871	1871	979	20	13155	46725	Fibroblast;Muscle;Epithelial;Bone;Brain	NA	NA	NA	NA	NA	1427.bed	206	0.521933	1
GliaHrn.specific.peaks	1835	sheffield_dnase	0.282385	1.06557	6	522	544	1871	1871	979	20	13155	46725	Stem;Brain;Epithelial	NA	NA	NA	NA	NA	1768.bed	133	0.521933	1
GliaHrn.specific.peaks	2377	sheffield_dnase	0.282385	1.06557	6	522	544	1871	1871	979	20	13155	46725	Brain;Liver;Prostate;Mammary	NA	NA	NA	NA	NA	2485.bed	147	0.521933	1
GliaHrn.specific.peaks	2580	sheffield_dnase	0.282385	1.06557	6	522	544	1871	1871	979	20	13155	46725	Hematopoietic	NA	NA	NA	NA	NA	473.bed	223	0.521933	1
GliaHrn.specific.peaks	491	encode_tfbs	0.281689	0.998018	247	526	624	637	637	596	879	12914	45866	ChIP NH-A EZH2_(39875)	NH-A	NA	EZH2_(39875)	None	NA	wgEncodeAwgTfbsBroadNhaEzh239875UniPk.narrowPeak	6493	0.522771	1
GliaHrn.specific.peaks	2843	sheffield_dnase	0.281113	1.02817	11	527	587	1547	1547	887	38	13150	46707	Stem;Liver	NA	NA	NA	NA	NA	812.bed	304	0.523465	1
GliaHrn.specific.peaks	1427	sheffield_dnase	0.279926	1.77593	1	528	187	2655	2655	1120	2	13160	46743	Epithelial	NA	NA	NA	NA	NA	1328.bed	490	0.524896	1
GliaHrn.specific.peaks	1436	sheffield_dnase	0.279926	1.77593	1	528	187	2655	2655	1120	2	13160	46743	Fibroblast;Muscle;Skin;Brain;Epithelial;Endothelial	NA	NA	NA	NA	NA	1337.bed	151	0.524896	1
GliaHrn.specific.peaks	1475	sheffield_dnase	0.279926	1.77593	1	528	187	2655	2655	1120	2	13160	46743	Muscle;Endothelial;Fibroblast;Epithelial;Primitive;Skin	NA	NA	NA	NA	NA	1378.bed	178	0.524896	1
GliaHrn.specific.peaks	1628	sheffield_dnase	0.279926	1.77593	1	528	187	2655	2655	1120	2	13160	46743	Epithelial;Fibroblast;Muscle;Skin;Brain;Endothelial;Bone	NA	NA	NA	NA	NA	1535.bed	146	0.524896	1
GliaHrn.specific.peaks	1676	sheffield_dnase	0.279926	1.77593	1	528	187	2655	2655	1120	2	13160	46743	Fibroblast;Muscle;Epithelial	NA	NA	NA	NA	NA	1590.bed	300	0.524896	1
GliaHrn.specific.peaks	1717	sheffield_dnase	0.279926	1.77593	1	528	187	2655	2655	1120	2	13160	46743	Fibroblast;Muscle;Brain;Epithelial;Endothelial;Bone	NA	NA	NA	NA	NA	1636.bed	165	0.524896	1
GliaHrn.specific.peaks	1767	sheffield_dnase	0.279926	1.77593	1	528	187	2655	2655	1120	2	13160	46743	Muscle;Epithelial;Fibroblast;Brain	NA	NA	NA	NA	NA	1690.bed	192	0.524896	1
GliaHrn.specific.peaks	1801	sheffield_dnase	0.279926	1.77593	1	528	187	2655	2655	1120	2	13160	46743	Epithelial;Fibroblast;Muscle;Primitive;Skin;Brain;Endothelial;Colon;Cervix;Hemat	NA	NA	NA	NA	NA	1730.bed	149	0.524896	1
GliaHrn.specific.peaks	1841	sheffield_dnase	0.279926	1.77593	1	528	187	2655	2655	1120	2	13160	46743	Fibroblast;Muscle;Cervix;Skin	NA	NA	NA	NA	NA	1776.bed	160	0.524896	1
GliaHrn.specific.peaks	1998	sheffield_dnase	0.279926	1.77593	1	528	187	2655	2655	1120	2	13160	46743	Fibroblast;Muscle;Epithelial;Cervix;Brain	NA	NA	NA	NA	NA	1987.bed	263	0.524896	1
GliaHrn.specific.peaks	2038	sheffield_dnase	0.279926	1.77593	1	528	187	2655	2655	1120	2	13160	46743	Epithelial;Fibroblast;Muscle;Skin;Brain;Endothelial;Colon;Cervix;Primitive	NA	NA	NA	NA	NA	2050.bed	144	0.524896	1
GliaHrn.specific.peaks	2061	sheffield_dnase	0.279926	1.77593	1	528	187	2655	2655	1120	2	13160	46743	Epithelial;Colon;Cervix;Mammary;Skin	NA	NA	NA	NA	NA	2079.bed	151	0.524896	1
GliaHrn.specific.peaks	2191	sheffield_dnase	0.279926	1.77593	1	528	187	2655	2655	1120	2	13160	46743	Epithelial;Fibroblast;Muscle;Skin;Endothelial;Cervix;Mammary;Brain	NA	NA	NA	NA	NA	2244.bed	130	0.524896	1
GliaHrn.specific.peaks	2369	sheffield_dnase	0.279926	1.77593	1	528	187	2655	2655	1120	2	13160	46743	Fibroblast;Skin;Muscle	NA	NA	NA	NA	NA	2469.bed	221	0.524896	1
GliaHrn.specific.peaks	2385	sheffield_dnase	0.279926	1.77593	1	528	187	2655	2655	1120	2	13160	46743	Epithelial;Colon;Cervix;Liver;Prostate;Mammary;Skin	NA	NA	NA	NA	NA	2492.bed	94	0.524896	1
GliaHrn.specific.peaks	2650	sheffield_dnase	0.279926	1.77593	1	528	187	2655	2655	1120	2	13160	46743	Colon;Cervix;Hematopoietic	NA	NA	NA	NA	NA	564.bed	249	0.524896	1
GliaHrn.specific.peaks	1255	sheffield_dnase	0.276224	1.03119	9	544	584	1640	1640	923	31	13152	46714	Brain	NA	NA	NA	NA	NA	1123.bed	209	0.529391	1
GliaHrn.specific.peaks	1878	sheffield_dnase	0.273996	1.0929	4	545	526	2103	2103	1060	13	13157	46732	Endothelial;Epithelial;Fibroblast	NA	NA	NA	NA	NA	1821.bed	785	0.532113	1
GliaHrn.specific.peaks	2229	sheffield_dnase	0.273996	1.0929	4	545	526	2103	2103	1060	13	13157	46732	Fibroblast;Brain;Endothelial;Epithelial;Muscle	NA	NA	NA	NA	NA	2293.bed	233	0.532113	1
GliaHrn.specific.peaks	2306	sheffield_dnase	0.273996	1.0929	4	545	526	2103	2103	1060	13	13157	46732	Epithelial;Fibroblast;Muscle;Skin;Brain;Cervix;Liver;Prostate;Mammary	NA	NA	NA	NA	NA	2392.bed	176	0.532113	1
GliaHrn.specific.peaks	2666	sheffield_dnase	0.273996	1.0929	4	545	526	2103	2103	1060	13	13157	46732	Epithelial;Fibroblast;Muscle;Skin;Brain;Stem;Endothelial;Colon;Cervix;Primitive;	NA	NA	NA	NA	NA	586.bed	191	0.532113	1
GliaHrn.specific.peaks	2676	sheffield_dnase	0.273996	1.0929	4	545	526	2103	2103	1060	13	13157	46732	Epithelial;Fibroblast;Muscle;Hematopoietic;Primitive;Skin;Brain;Endothelial;Colo	NA	NA	NA	NA	NA	598.bed	168	0.532113	1
GliaHrn.specific.peaks	2974	sheffield_dnase	0.273996	1.0929	4	545	526	2103	2103	1060	13	13157	46732	Hematopoietic;Liver	NA	NA	NA	NA	NA	972.bed	199	0.532113	1
GliaHrn.specific.peaks	2032	sheffield_dnase	0.270395	0.994858	100	551	625	898	898	691	357	13061	46388	sheffield_dnase	NA	NA	NA	NA	NA	2037.bed	23100	0.536543	1
GliaHrn.specific.peaks	2448	sheffield_dnase	0.26983	1.03596	7	552	581	1772	1772	968	24	13154	46721	Hematopoietic	NA	NA	NA	NA	NA	325.bed	350	0.537242	1
GliaHrn.specific.peaks	2838	sheffield_dnase	0.26983	1.03596	7	552	581	1772	1772	968	24	13154	46721	Epithelial;Brain;Colon;Cervix;Liver;Hematopoietic;Mammary	NA	NA	NA	NA	NA	808.bed	372	0.537242	1
GliaHrn.specific.peaks	1896	sheffield_dnase	0.267705	0.994478	49	554	626	1071	1071	750	175	13112	46570	HPdLF	NA	NA	NA	NA	NA	1845.bed	7664	0.539877	1
GliaHrn.specific.peaks	2554	sheffield_dnase	0.266076	1.01481	10	555	595	1579	1579	910	35	13151	46710	Epithelial;Brain;Hematopoietic;Skin;Stem;Endothelial;Fibroblast;Muscle;Colon;Cer	NA	NA	NA	NA	NA	442.bed	101	0.541905	1
GliaHrn.specific.peaks	1587	sheffield_dnase	0.260658	1.04466	5	556	569	1970	1970	1030	17	13156	46728	Fibroblast;Muscle;Brain;Epithelial;Endothelial	NA	NA	NA	NA	NA	1492.bed	143	0.548708	1
GliaHrn.specific.peaks	2051	sheffield_dnase	0.260658	1.04466	5	556	569	1970	1970	1030	17	13156	46728	Hematopoietic	NA	NA	NA	NA	NA	2066.bed	462	0.548708	1
GliaHrn.specific.peaks	2476	sheffield_dnase	0.260658	1.04466	5	556	569	1970	1970	1030	17	13156	46728	Hematopoietic;Stem	NA	NA	NA	NA	NA	352.bed	120	0.548708	1
GliaHrn.specific.peaks	2752	sheffield_dnase	0.260658	1.04466	5	556	569	1970	1970	1030	17	13156	46728	Epithelial;Fibroblast;Muscle;Skin;Brain;Endothelial;Colon;Cervix;Primitive;Bone;	NA	NA	NA	NA	NA	695.bed	114	0.548708	1
GliaHrn.specific.peaks	2372	sheffield_dnase	0.260074	0.991913	143	560	627	809	809	665	512	13018	46233	Ewing sarcoma	NA	NA	NA	NA	NA	2474.bed	42618	0.549447	1
GliaHrn.specific.peaks	1731	sheffield_dnase	0.259284	1.0148	8	561	596	1706	1706	954	28	13153	46717	Fibroblast; Muscle	NA	NA	NA	NA	NA	1650.bed	437	0.550447	1
GliaHrn.specific.peaks	1909	sheffield_dnase	0.259284	1.0148	8	561	596	1706	1706	954	28	13153	46717	Endothelial;Epithelial;Primitive	NA	NA	NA	NA	NA	1866.bed	335	0.550447	1
GliaHrn.specific.peaks	1916	sheffield_dnase	0.259284	1.0148	8	561	596	1706	1706	954	28	13153	46717	Epithelial;Brain;Hematopoietic;Skin;Stem;Colon;Cervix;Fibroblast;Endothelial;Liv	NA	NA	NA	NA	NA	1877.bed	139	0.550447	1
GliaHrn.specific.peaks	2025	sheffield_dnase	0.259284	1.0148	8	561	596	1706	1706	954	28	13153	46717	Stem	NA	NA	NA	NA	NA	203.bed	270	0.550447	1
GliaHrn.specific.peaks	2525	sheffield_dnase	0.257702	0.99072	118	565	629	857	857	684	423	13043	46322	Weak stem and endothelial	NA	NA	NA	NA	NA	410.bed	9166	0.552456	1
GliaHrn.specific.peaks	1173	sheffield_dnase	0.257276	1.18398	2	566	443	2458	2458	1160	6	13159	46739	Epithelial;Endothelial;Skin	NA	NA	NA	NA	NA	1028.bed	183	0.552998	1
GliaHrn.specific.peaks	1315	sheffield_dnase	0.257276	1.18398	2	566	443	2458	2458	1160	6	13159	46739	Fibroblast;Muscle;Brain;Epithelial;Endothelial;Skin;Bone	NA	NA	NA	NA	NA	1199.bed	206	0.552998	1
GliaHrn.specific.peaks	1482	sheffield_dnase	0.257276	1.18398	2	566	443	2458	2458	1160	6	13159	46739	Fibroblast;Muscle;Brain	NA	NA	NA	NA	NA	1384.bed	165	0.552998	1
GliaHrn.specific.peaks	1499	sheffield_dnase	0.257276	1.18398	2	566	443	2458	2458	1160	6	13159	46739	Fibroblast;Muscle;Skin;Brain	NA	NA	NA	NA	NA	1400.bed	188	0.552998	1
GliaHrn.specific.peaks	1545	sheffield_dnase	0.257276	1.18398	2	566	443	2458	2458	1160	6	13159	46739	Epithelial;Fibroblast;Muscle;Skin;Brain;Endothelial;Cervix;Bone	NA	NA	NA	NA	NA	1446.bed	113	0.552998	1
GliaHrn.specific.peaks	1547	sheffield_dnase	0.257276	1.18398	2	566	443	2458	2458	1160	6	13159	46739	Fibroblast;Brain;Endothelial;Epithelial;Muscle;Bone	NA	NA	NA	NA	NA	1448.bed	191	0.552998	1
GliaHrn.specific.peaks	1722	sheffield_dnase	0.257276	1.18398	2	566	443	2458	2458	1160	6	13159	46739	Fibroblast;Muscle;Epithelial;Brain	NA	NA	NA	NA	NA	1642.bed	168	0.552998	1
GliaHrn.specific.peaks	1751	sheffield_dnase	0.257276	1.18398	2	566	443	2458	2458	1160	6	13159	46739	Hematopoietic;Endothelial;Epithelial;Fibroblast	NA	NA	NA	NA	NA	167.bed	144	0.552998	1
GliaHrn.specific.peaks	2168	sheffield_dnase	0.257276	1.18398	2	566	443	2458	2458	1160	6	13159	46739	Hematopoietic;Muscle	NA	NA	NA	NA	NA	2221.bed	345	0.552998	1
GliaHrn.specific.peaks	2205	sheffield_dnase	0.257276	1.18398	2	566	443	2458	2458	1160	6	13159	46739	Hematopoietic;Prostate;Mammary	NA	NA	NA	NA	NA	2265.bed	152	0.552998	1
GliaHrn.specific.peaks	2236	sheffield_dnase	0.257276	1.18398	2	566	443	2458	2458	1160	6	13159	46739	Epithelial;Mammary;Skin	NA	NA	NA	NA	NA	2300.bed	724	0.552998	1
GliaHrn.specific.peaks	2274	sheffield_dnase	0.257276	1.18398	2	566	443	2458	2458	1160	6	13159	46739	Colon;Epithelial;Cervix;Prostate;Mammary;Skin	NA	NA	NA	NA	NA	2349.bed	186	0.552998	1
GliaHrn.specific.peaks	2315	sheffield_dnase	0.257276	1.18398	2	566	443	2458	2458	1160	6	13159	46739	Fibroblast;Muscle;Brain;Epithelial;Endothelial;Bone	NA	NA	NA	NA	NA	2402.bed	196	0.552998	1
GliaHrn.specific.peaks	2632	sheffield_dnase	0.257276	1.18398	2	566	443	2458	2458	1160	6	13159	46739	Epithelial;Fibroblast;Muscle;Primitive;Skin;Brain;Endothelial;Colon;Cervix;Liver	NA	NA	NA	NA	NA	545.bed	128	0.552998	1
GliaHrn.specific.peaks	2087	sheffield_dnase	0.250171	0.998938	9	580	622	1640	1640	947	32	13152	46713	Skin;Hematopoietic	NA	NA	NA	NA	NA	2112.bed	279	0.56212	1
GliaHrn.specific.peaks	2746	sheffield_dnase	0.250171	0.998938	9	580	622	1640	1640	947	32	13152	46713	Endothelial;Primitive	NA	NA	NA	NA	NA	689.bed	844	0.56212	1
GliaHrn.specific.peaks	2601	sheffield_dnase	0.249986	1.0148	6	582	600	1871	1871	1020	21	13155	46724	Stem	NA	NA	NA	NA	NA	5.bed	330	0.56236	1
GliaHrn.specific.peaks	2910	sheffield_dnase	0.249986	1.0148	6	582	600	1871	1871	1020	21	13155	46724	Epithelial;Fibroblast;Muscle;Skin;Brain;Endothelial;Cervix;Mammary;Bone	NA	NA	NA	NA	NA	898.bed	156	0.56236	1
GliaHrn.specific.peaks	2955	sheffield_dnase	0.249986	1.0148	6	582	600	1871	1871	1020	21	13155	46724	Epithelial;Fibroblast;Muscle;Primitive;Skin;Brain;Endothelial;Bone	NA	NA	NA	NA	NA	949.bed	248	0.56236	1
GliaHrn.specific.peaks	1206	sheffield_dnase	0.249095	0.991186	12	585	628	1502	1502	905	43	13149	46702	Epithelial;Brain;Hematopoietic;Stem;Fibroblast;Colon;Cervix;Liver;Endothelial;Mu	NA	NA	NA	NA	NA	1068.bed	175	0.563514	1
GliaHrn.specific.peaks	1449	sheffield_dnase	0.244966	1.06556	3	586	548	2270	2270	1130	10	13158	46735	Fibroblast;Muscle;Skin	NA	NA	NA	NA	NA	1349.bed	261	0.568897	1
GliaHrn.specific.peaks	1635	sheffield_dnase	0.244966	1.06556	3	586	548	2270	2270	1130	10	13158	46735	Fibroblast;Muscle;Brain;Skin	NA	NA	NA	NA	NA	1542.bed	174	0.568897	1
GliaHrn.specific.peaks	1646	sheffield_dnase	0.244966	1.06556	3	586	548	2270	2270	1130	10	13158	46735	Hematopoietic	NA	NA	NA	NA	NA	1555.bed	283	0.568897	1
GliaHrn.specific.peaks	1741	sheffield_dnase	0.244966	1.06556	3	586	548	2270	2270	1130	10	13158	46735	Fibroblast;Muscle;Skin;Bone	NA	NA	NA	NA	NA	1660.bed	180	0.568897	1
GliaHrn.specific.peaks	1987	sheffield_dnase	0.244966	1.06556	3	586	548	2270	2270	1130	10	13158	46735	Epithelial;Fibroblast;Muscle;Skin;Brain;Endothelial;Colon;Cervix;Primitive	NA	NA	NA	NA	NA	1977.bed	163	0.568897	1
GliaHrn.specific.peaks	2159	sheffield_dnase	0.244966	1.06556	3	586	548	2270	2270	1130	10	13158	46735	Hematopoietic;Muscle;Brain	NA	NA	NA	NA	NA	221.bed	90	0.568897	1
GliaHrn.specific.peaks	2193	sheffield_dnase	0.244966	1.06556	3	586	548	2270	2270	1130	10	13158	46735	Epithelial;Skin	NA	NA	NA	NA	NA	2249.bed	347	0.568897	1
GliaHrn.specific.peaks	2223	sheffield_dnase	0.244966	1.06556	3	586	548	2270	2270	1130	10	13158	46735	Colon;Epithelial;Mammary;Skin	NA	NA	NA	NA	NA	2285.bed	183	0.568897	1
GliaHrn.specific.peaks	2252	sheffield_dnase	0.244966	1.06556	3	586	548	2270	2270	1130	10	13158	46735	Skin;Muscle;Brain	NA	NA	NA	NA	NA	2321.bed	208	0.568897	1
GliaHrn.specific.peaks	2360	sheffield_dnase	0.244966	1.06556	3	586	548	2270	2270	1130	10	13158	46735	Liver;Epithelial	NA	NA	NA	NA	NA	2459.bed	182	0.568897	1
GliaHrn.specific.peaks	2568	sheffield_dnase	0.244966	1.06556	3	586	548	2270	2270	1130	10	13158	46735	Stem;Epithelial;Skin	NA	NA	NA	NA	NA	456.bed	175	0.568897	1
GliaHrn.specific.peaks	2105	sheffield_dnase	0.244088	0.98138	21	597	639	1331	1331	856	76	13140	46669	Cervix;Mammary	NA	NA	NA	NA	NA	2136.bed	5802	0.570049	1
GliaHrn.specific.peaks	1239	sheffield_dnase	0.242131	0.986594	10	598	634	1579	1579	937	36	13151	46709	Brain	NA	NA	NA	NA	NA	1104.bed	439	0.572624	1
GliaHrn.specific.peaks	2084	sheffield_dnase	0.242131	0.986594	10	598	634	1579	1579	937	36	13151	46709	Fibroblast;Skin;Brain	NA	NA	NA	NA	NA	2108.bed	238	0.572624	1
GliaHrn.specific.peaks	2152	sheffield_dnase	0.242131	0.986594	10	598	634	1579	1579	937	36	13151	46709	Fibroblast;Endothelial	NA	NA	NA	NA	NA	2201.bed	373	0.572624	1
GliaHrn.specific.peaks	2663	sheffield_dnase	0.242131	0.986594	10	598	634	1579	1579	937	36	13151	46709	Hematopoietic	NA	NA	NA	NA	NA	582.bed	1368	0.572624	1
GliaHrn.specific.peaks	2227	sheffield_dnase	0.241827	0.982387	13	602	638	1475	1475	905	47	13148	46698	Mammary	NA	NA	NA	NA	NA	2290.bed	2519	0.573024	1
GliaHrn.specific.peaks	2081	sheffield_dnase	0.237649	0.979054	51	603	641	1060	1060	768	185	13110	46560	Fibroblast	NA	NA	NA	NA	NA	2104.bed	4622	0.578564	1
GliaHrn.specific.peaks	1161	sheffield_dnase	0.235624	1.0148	4	604	603	2103	2103	1100	14	13157	46731	Epithelial;Fibroblast;Muscle;Hematopoietic;Primitive;Skin;Brain;Endothelial;Cerv	NA	NA	NA	NA	NA	1017.bed	96	0.581267	1
GliaHrn.specific.peaks	1489	sheffield_dnase	0.235624	1.0148	4	604	603	2103	2103	1100	14	13157	46731	Fibroblast;Muscle;Brain;Epithelial;Endothelial;Skin;Bone	NA	NA	NA	NA	NA	1391.bed	227	0.581267	1
GliaHrn.specific.peaks	2094	sheffield_dnase	0.235624	1.0148	4	604	603	2103	2103	1100	14	13157	46731	Epithelial;Brain;Skin;Colon;Hematopoietic	NA	NA	NA	NA	NA	2121.bed	193	0.581267	1
GliaHrn.specific.peaks	2281	sheffield_dnase	0.235624	1.0148	4	604	603	2103	2103	1100	14	13157	46731	Epithelial;Skin	NA	NA	NA	NA	NA	2357.bed	664	0.581267	1
GliaHrn.specific.peaks	2770	sheffield_dnase	0.235624	1.0148	4	604	603	2103	2103	1100	14	13157	46731	Hematopoietic	NA	NA	NA	NA	NA	717.bed	173	0.581267	1
GliaHrn.specific.peaks	2995	sheffield_dnase	0.235624	1.0148	4	604	603	2103	2103	1100	14	13157	46731	Epithelial;Fibroblast;Muscle;Skin;Brain;Endothelial;Colon;Cervix;Primitive;Bone;	NA	NA	NA	NA	NA	994.bed	132	0.581267	1
GliaHrn.specific.peaks	2238	sheffield_dnase	0.233228	0.979786	8	610	640	1706	1706	985	29	13153	46716	Fibroblast;Muscle;Brain;Skin	NA	NA	NA	NA	NA	2304.bed	212	0.584483	1
GliaHrn.specific.peaks	1701	sheffield_dnase	0.227842	0.986599	5	611	630	1970	1970	1070	18	13156	46727	Muscle;Brain;Fibroblast	NA	NA	NA	NA	NA	1617.bed	226	0.591777	1
GliaHrn.specific.peaks	2058	sheffield_dnase	0.227842	0.986599	5	611	630	1970	1970	1070	18	13156	46727	Epithelial	NA	NA	NA	NA	NA	2076.bed	379	0.591777	1
GliaHrn.specific.peaks	2232	sheffield_dnase	0.227842	0.986599	5	611	630	1970	1970	1070	18	13156	46727	Epithelial;Skin	NA	NA	NA	NA	NA	2298.bed	1684	0.591777	1
GliaHrn.specific.peaks	2440	sheffield_dnase	0.227842	0.986599	5	611	630	1970	1970	1070	18	13156	46727	Hematopoietic;Stem	NA	NA	NA	NA	NA	314.bed	188	0.591777	1
GliaHrn.specific.peaks	1182	sheffield_dnase	0.227799	0.968601	24	615	656	1290	1290	854	88	13137	46657	Stem	NA	NA	NA	NA	NA	104.bed	1004	0.591836	1
GliaHrn.specific.peaks	1904	sheffield_dnase	0.226323	0.968637	9	616	654	1640	1640	970	33	13152	46712	Epithelial;Fibroblast;Muscle;Hematopoietic;Primitive;Skin;Brain;Endothelial;Colo	NA	NA	NA	NA	NA	186.bed	283	0.593851	1
GliaHrn.specific.peaks	2613	sheffield_dnase	0.226323	0.968637	9	616	654	1640	1640	970	33	13152	46712	Weak lymphoblast specific	NA	NA	NA	NA	NA	518.bed	3402	0.593851	1
GliaHrn.specific.peaks	1444	sheffield_dnase	0.222402	0.961889	13	618	660	1475	1475	918	48	13148	46697	Epithelial;Fibroblast;Muscle;Hematopoietic;Skin;Brain;Endothelial;Colon;Cervix;L	NA	NA	NA	NA	NA	1344.bed	314	0.599236	1
GliaHrn.specific.peaks	2011	sheffield_dnase	0.222402	0.961889	13	618	660	1475	1475	918	48	13148	46697	Epithelial;Fibroblast;Brain;Hematopoietic;Primitive;Stem;Endothelial;Muscle;Colo	NA	NA	NA	NA	NA	201.bed	120	0.599236	1
GliaHrn.specific.peaks	2023	sheffield_dnase	0.221072	0.968644	6	620	652	1871	1871	1050	22	13155	46723	Epithelial;Liver;Mammary	NA	NA	NA	NA	NA	2028.bed	175	0.601074	1
GliaHrn.specific.peaks	2062	sheffield_dnase	0.221072	0.968644	6	620	652	1871	1871	1050	22	13155	46723	Fibroblast;Muscle;Stem;Brain;Epithelial	NA	NA	NA	NA	NA	208.bed	124	0.601074	1
GliaHrn.specific.peaks	2424	sheffield_dnase	0.220616	0.965985	34	622	657	1183	1183	821	125	13127	46620	Epithelial;Fibroblast;Brain;Hematopoietic;Primitive;Skin;Stem;Endothelial;Muscle	NA	NA	NA	NA	NA	294.bed	287	0.601705	1
GliaHrn.specific.peaks	2640	sheffield_dnase	0.220098	0.959895	10	623	663	1579	1579	955	37	13151	46708	Hematopoietic;Stem;Brain	NA	NA	NA	NA	NA	553.bed	185	0.602424	1
GliaHrn.specific.peaks	2817	sheffield_dnase	0.220098	0.959895	10	623	663	1579	1579	955	37	13151	46708	Liver	NA	NA	NA	NA	NA	776.bed	491	0.602424	1
GliaHrn.specific.peaks	1842	sheffield_dnase	0.218321	0.961851	26	625	662	1269	1269	852	96	13135	46649	Cervix	NA	NA	NA	NA	NA	1777.bed	6756	0.604893	1
GliaHrn.specific.peaks	2820	sheffield_dnase	0.215031	0.956207	7	626	668	1772	1772	1020	26	13154	46719	Epithelial	NA	NA	NA	NA	NA	782.bed	904	0.609494	1
GliaHrn.specific.peaks	2727	sheffield_dnase	0.21401	0.957689	24	627	665	1290	1290	861	89	13137	46656	sheffield_dnase	NA	NA	NA	NA	NA	660.bed	7075	0.610929	1
GliaHrn.specific.peaks	2501	sheffield_dnase	0.211734	0.951292	15	628	670	1430	1430	909	56	13146	46689	Epithelial;Fibroblast;Muscle;Brain;Hematopoietic;Skin;Stem;Endothelial;Colon;Cer	NA	NA	NA	NA	NA	387.bed	177	0.614138	1
GliaHrn.specific.peaks	1613	sheffield_dnase	0.209592	0.970467	88	629	642	927	927	733	322	13073	46423	Muscle	NA	NA	NA	NA	NA	1520.bed	4246	0.617174	1
GliaHrn.specific.peaks	1822	sheffield_dnase	0.209563	0.957319	31	630	666	1209	1209	835	115	13130	46630	sheffield_dnase	NA	NA	NA	NA	NA	1755.bed	13056	0.617216	1
GliaHrn.specific.peaks	1520	sheffield_dnase	0.209548	0.947083	8	631	679	1706	1706	1010	30	13153	46715	Muscle;Fibroblast	NA	NA	NA	NA	NA	1421.bed	1043	0.617237	1
GliaHrn.specific.peaks	2046	sheffield_dnase	0.209548	0.947083	8	631	679	1706	1706	1010	30	13153	46715	Fibroblast;Muscle;Epithelial;Skin	NA	NA	NA	NA	NA	2061.bed	764	0.617237	1
GliaHrn.specific.peaks	2292	sheffield_dnase	0.209548	0.947083	8	631	679	1706	1706	1010	30	13153	46715	Stem;Ewing sarcoma	NA	NA	NA	NA	NA	2372.bed	495	0.617237	1
GliaHrn.specific.peaks	2927	sheffield_dnase	0.209548	0.947083	8	631	679	1706	1706	1010	30	13153	46715	Epithelial;Brain;Hematopoietic;Stem;Muscle;Fibroblast;Colon;Liver;Endothelial;Sk	NA	NA	NA	NA	NA	918.bed	94	0.617237	1
GliaHrn.specific.peaks	2166	sheffield_dnase	0.209186	0.947067	12	635	683	1502	1502	940	45	13149	46700	Fibroblast;Muscle;Hematopoietic;Endothelial;Epithelial;Skin;Brain	NA	NA	NA	NA	NA	2219.bed	273	0.617751	1
GliaHrn.specific.peaks	2375	sheffield_dnase	0.20693	0.947051	16	636	684	1404	1404	908	60	13145	46685	Prostate	NA	NA	NA	NA	NA	2483.bed	1135	0.620969	1
GliaHrn.specific.peaks	1578	sheffield_dnase	0.206898	1.0148	2	637	609	2458	2458	1230	7	13159	46738	Fibroblast;Skin	NA	NA	NA	NA	NA	1483.bed	342	0.621015	1
GliaHrn.specific.peaks	1802	sheffield_dnase	0.206898	1.0148	2	637	609	2458	2458	1230	7	13159	46738	Epithelial;Muscle;Skin;Fibroblast;Brain;Endothelial;Colon;Cervix;Primitive	NA	NA	NA	NA	NA	1732.bed	155	0.621015	1
GliaHrn.specific.peaks	1815	sheffield_dnase	0.206898	1.0148	2	637	609	2458	2458	1230	7	13159	46738	Fibroblast;Muscle;Epithelial;Skin;Brain	NA	NA	NA	NA	NA	1744.bed	235	0.621015	1
GliaHrn.specific.peaks	1847	sheffield_dnase	0.206898	1.0148	2	637	609	2458	2458	1230	7	13159	46738	Muscle;Fibroblast;Endothelial;Epithelial;Skin;Brain	NA	NA	NA	NA	NA	1782.bed	217	0.621015	1
GliaHrn.specific.peaks	1933	sheffield_dnase	0.206898	1.0148	2	637	609	2458	2458	1230	7	13159	46738	Fibroblast	NA	NA	NA	NA	NA	1896.bed	562	0.621015	1
GliaHrn.specific.peaks	2209	sheffield_dnase	0.206898	1.0148	2	637	609	2458	2458	1230	7	13159	46738	Hematopoietic;Epithelial;Skin	NA	NA	NA	NA	NA	2269.bed	97	0.621015	1
GliaHrn.specific.peaks	2328	sheffield_dnase	0.206898	1.0148	2	637	609	2458	2458	1230	7	13159	46738	Fibroblast;Muscle;Epithelial;Skin;Brain	NA	NA	NA	NA	NA	2417.bed	169	0.621015	1
GliaHrn.specific.peaks	2362	sheffield_dnase	0.206898	1.0148	2	637	609	2458	2458	1230	7	13159	46738	Epithelial;Hematopoietic;Liver	NA	NA	NA	NA	NA	2461.bed	124	0.621015	1
GliaHrn.specific.peaks	2536	sheffield_dnase	0.206898	1.0148	2	637	609	2458	2458	1230	7	13159	46738	Hematopoietic;Epithelial;Cervix;Mammary;Skin	NA	NA	NA	NA	NA	424.bed	144	0.621015	1
GliaHrn.specific.peaks	2677	sheffield_dnase	0.206898	1.0148	2	637	609	2458	2458	1230	7	13159	46738	Epithelial;Fibroblast;Muscle;Primitive;Skin;Brain;Endothelial;Colon;Cervix;Mamma	NA	NA	NA	NA	NA	599.bed	159	0.621015	1
GliaHrn.specific.peaks	2818	sheffield_dnase	0.206898	1.0148	2	637	609	2458	2458	1230	7	13159	46738	Endothelial;Fibroblast;Epithelial;Muscle	NA	NA	NA	NA	NA	779.bed	316	0.621015	1
GliaHrn.specific.peaks	1188	sheffield_dnase	0.205573	0.968651	3	648	643	2270	2270	1190	11	13158	46734	Epithelial;Fibroblast;Muscle;Skin;Brain;Endothelial;Cervix;Bone	NA	NA	NA	NA	NA	1045.bed	138	0.622912	1
GliaHrn.specific.peaks	1310	sheffield_dnase	0.205573	0.968651	3	648	643	2270	2270	1190	11	13158	46734	Epithelial;Fibroblast;Hematopoietic;Primitive;Skin;Brain;Endothelial;Colon;Cervi	NA	NA	NA	NA	NA	1192.bed	90	0.622912	1
GliaHrn.specific.peaks	1356	sheffield_dnase	0.205573	0.968651	3	648	643	2270	2270	1190	11	13158	46734	Epithelial;Fibroblast;Muscle;Primitive;Skin;Brain;Endothelial;Colon;Cervix;Mamma	NA	NA	NA	NA	NA	1244.bed	75	0.622912	1
GliaHrn.specific.peaks	1592	sheffield_dnase	0.205573	0.968651	3	648	643	2270	2270	1190	11	13158	46734	Fibroblast;Muscle;Skin	NA	NA	NA	NA	NA	1497.bed	220	0.622912	1
GliaHrn.specific.peaks	1631	sheffield_dnase	0.205573	0.968651	3	648	643	2270	2270	1190	11	13158	46734	Muscle;Fibroblast;Epithelial;Endothelial;Skin;Brain	NA	NA	NA	NA	NA	1538.bed	236	0.622912	1
GliaHrn.specific.peaks	1740	sheffield_dnase	0.205573	0.968651	3	648	643	2270	2270	1190	11	13158	46734	Epithelial;Fibroblast;Hematopoietic;Skin;Brain;Endothelial;Colon;Cervix;Muscle;B	NA	NA	NA	NA	NA	166.bed	91	0.622912	1
GliaHrn.specific.peaks	1918	sheffield_dnase	0.205573	0.968651	3	648	643	2270	2270	1190	11	13158	46734	Epithelial;Brain;Colon;Cervix;Fibroblast	NA	NA	NA	NA	NA	1879.bed	181	0.622912	1
GliaHrn.specific.peaks	1956	sheffield_dnase	0.205573	0.968651	3	648	643	2270	2270	1190	11	13158	46734	Epithelial;Fibroblast;Muscle;Skin;Brain;Endothelial;Colon;Cervix	NA	NA	NA	NA	NA	1929.bed	177	0.622912	1
GliaHrn.specific.peaks	2248	sheffield_dnase	0.205573	0.968651	3	648	643	2270	2270	1190	11	13158	46734	Hematopoietic;Skin;Muscle	NA	NA	NA	NA	NA	2318.bed	88	0.622912	1
GliaHrn.specific.peaks	1929	sheffield_dnase	0.205145	0.957076	38	657	667	1153	1153	826	141	13123	46604	HAEpiC	NA	NA	NA	NA	NA	1891.bed	22664	0.623527	1
GliaHrn.specific.peaks	1146	sheffield_dnase	0.202529	0.947099	4	658	674	2103	2103	1140	15	13157	46730	Epithelial;Fibroblast;Muscle;Brain;Primitive;Skin;Endothelial;Colon;Cervix;Liver	NA	NA	NA	NA	NA	1000.bed	126	0.627293	1
GliaHrn.specific.peaks	1562	sheffield_dnase	0.202529	0.947099	4	658	674	2103	2103	1140	15	13157	46730	Epithelial;Muscle;Brain	NA	NA	NA	NA	NA	1467.bed	201	0.627293	1
GliaHrn.specific.peaks	1874	sheffield_dnase	0.202529	0.947099	4	658	674	2103	2103	1140	15	13157	46730	Fibroblast;Muscle;Epithelial	NA	NA	NA	NA	NA	1818.bed	252	0.627293	1
GliaHrn.specific.peaks	1926	sheffield_dnase	0.202529	0.947099	4	658	674	2103	2103	1140	15	13157	46730	sheffield_dnase	NA	NA	NA	NA	NA	1889.bed	4709	0.627293	1
GliaHrn.specific.peaks	2397	sheffield_dnase	0.202529	0.947099	4	658	674	2103	2103	1140	15	13157	46730	Stem;Epithelial	NA	NA	NA	NA	NA	259.bed	202	0.627293	1
GliaHrn.specific.peaks	1267	sheffield_dnase	0.202418	0.943399	17	663	686	1388	1388	912	64	13144	46681	Fibroblast;Muscle;Brain;Primitive;Epithelial;Endothelial;Cervix;Liver;Stem;Prost	NA	NA	NA	NA	NA	1142.bed	178	0.627454	1
GliaHrn.specific.peaks	1354	sheffield_dnase	0.201157	1.18396	1	664	457	2655	2655	1260	3	13160	46742	Complex tissue specific	NA	NA	NA	NA	NA	1242.bed	151	0.629279	1
GliaHrn.specific.peaks	1399	sheffield_dnase	0.201157	1.18396	1	664	457	2655	2655	1260	3	13160	46742	Fibroblast;Muscle;Brain;Epithelial;Endothelial;Skin;Bone	NA	NA	NA	NA	NA	1297.bed	167	0.629279	1
GliaHrn.specific.peaks	1479	sheffield_dnase	0.201157	1.18396	1	664	457	2655	2655	1260	3	13160	46742	Muscle;Endothelial;Fibroblast;Epithelial;Brain	NA	NA	NA	NA	NA	1381.bed	412	0.629279	1
GliaHrn.specific.peaks	1494	sheffield_dnase	0.201157	1.18396	1	664	457	2655	2655	1260	3	13160	46742	Fibroblast;Muscle;Epithelial;Endothelial;Skin;Brain	NA	NA	NA	NA	NA	1397.bed	98	0.629279	1
GliaHrn.specific.peaks	1519	sheffield_dnase	0.201157	1.18396	1	664	457	2655	2655	1260	3	13160	46742	Fibroblast;Endothelial;Epithelial;Muscle;Brain;Bone	NA	NA	NA	NA	NA	1420.bed	179	0.629279	1
GliaHrn.specific.peaks	1531	sheffield_dnase	0.201157	1.18396	1	664	457	2655	2655	1260	3	13160	46742	Fibroblast;Muscle;Brain	NA	NA	NA	NA	NA	1432.bed	260	0.629279	1
GliaHrn.specific.peaks	1536	sheffield_dnase	0.201157	1.18396	1	664	457	2655	2655	1260	3	13160	46742	Fibroblast;Muscle;Skin;Brain;Epithelial;Endothelial;Colon;Bone	NA	NA	NA	NA	NA	1437.bed	114	0.629279	1
GliaHrn.specific.peaks	1636	sheffield_dnase	0.201157	1.18396	1	664	457	2655	2655	1260	3	13160	46742	Fibroblast;Muscle;Brain;Epithelial;Endothelial	NA	NA	NA	NA	NA	1543.bed	199	0.629279	1
GliaHrn.specific.peaks	1688	sheffield_dnase	0.201157	1.18396	1	664	457	2655	2655	1260	3	13160	46742	Epithelial;Endothelial;Fibroblast;Skin;Brain	NA	NA	NA	NA	NA	1603.bed	188	0.629279	1
GliaHrn.specific.peaks	1889	sheffield_dnase	0.201157	1.18396	1	664	457	2655	2655	1260	3	13160	46742	Fibroblast;Brain;Endothelial;Epithelial;Muscle;Skin;Bone	NA	NA	NA	NA	NA	1833.bed	184	0.629279	1
GliaHrn.specific.peaks	2149	sheffield_dnase	0.201157	1.18396	1	664	457	2655	2655	1260	3	13160	46742	Epithelial;Fibroblast;Muscle;Skin;Brain;Endothelial;Colon;Cervix;Liver;Mammary	NA	NA	NA	NA	NA	2198.bed	120	0.629279	1
GliaHrn.specific.peaks	2162	sheffield_dnase	0.201157	1.18396	1	664	457	2655	2655	1260	3	13160	46742	Hematopoietic	NA	NA	NA	NA	NA	2215.bed	318	0.629279	1
GliaHrn.specific.peaks	2277	sheffield_dnase	0.201157	1.18396	1	664	457	2655	2655	1260	3	13160	46742	Fibroblast;Endothelial;Epithelial;Muscle;Bone	NA	NA	NA	NA	NA	2352.bed	273	0.629279	1
GliaHrn.specific.peaks	2283	sheffield_dnase	0.201157	1.18396	1	664	457	2655	2655	1260	3	13160	46742	Complex tissue specific	NA	NA	NA	NA	NA	2363.bed	150	0.629279	1
GliaHrn.specific.peaks	2346	sheffield_dnase	0.201157	1.18396	1	664	457	2655	2655	1260	3	13160	46742	Epithelial;Brain;Colon;Cervix;Liver;Prostate;Mammary;Skin	NA	NA	NA	NA	NA	2443.bed	138	0.629279	1
GliaHrn.specific.peaks	2624	sheffield_dnase	0.201157	1.18396	1	664	457	2655	2655	1260	3	13160	46742	Epithelial;Hematopoietic;Skin	NA	NA	NA	NA	NA	535.bed	154	0.629279	1
GliaHrn.specific.peaks	1153	sheffield_dnase	0.198968	0.934675	5	680	692	1970	1970	1110	19	13156	46726	Liver;Epithelial	NA	NA	NA	NA	NA	1009.bed	699	0.632458	1
GliaHrn.specific.peaks	1609	sheffield_dnase	0.198968	0.934675	5	680	692	1970	1970	1110	19	13156	46726	Fibroblast;Muscle;Epithelial;Endothelial;Skin;Brain;Bone	NA	NA	NA	NA	NA	1517.bed	118	0.632458	1
GliaHrn.specific.peaks	2426	sheffield_dnase	0.198968	0.934675	5	680	692	1970	1970	1110	19	13156	46726	Epithelial;Fibroblast;Muscle;Brain;Hematopoietic;Primitive;Skin;Stem;Endothelial	NA	NA	NA	NA	NA	296.bed	103	0.632458	1
GliaHrn.specific.peaks	2668	sheffield_dnase	0.198968	0.934675	5	680	692	1970	1970	1110	19	13156	46726	Fibroblast;Muscle;Endothelial;Skin	NA	NA	NA	NA	NA	588.bed	159	0.632458	1
GliaHrn.specific.peaks	2781	sheffield_dnase	0.198968	0.934675	5	680	692	1970	1970	1110	19	13156	46726	Hematopoietic	NA	NA	NA	NA	NA	73.bed	181	0.632458	1
GliaHrn.specific.peaks	1729	sheffield_dnase	0.198163	0.940122	18	685	688	1373	1373	915	68	13143	46677	Skin;Fibroblast	NA	NA	NA	NA	NA	1649.bed	2664	0.633633	1
GliaHrn.specific.peaks	2054	sheffield_dnase	0.198161	0.949038	31	686	671	1209	1209	855	116	13130	46629	Hematopoietic	NA	NA	NA	NA	NA	2072.bed	10488	0.633635	1
GliaHrn.specific.peaks	2368	sheffield_dnase	0.197972	0.954372	43	687	669	1110	1110	822	160	13118	46585	Melanocyte, Colo829, and Ewing sarcoma	NA	NA	NA	NA	NA	2468.bed	9461	0.633911	1
GliaHrn.specific.peaks	1682	sheffield_dnase	0.195281	0.926529	6	688	702	1871	1871	1090	23	13155	46722	Fibroblast;Muscle;Skin;Brain;Endothelial;Epithelial;Cervix	NA	NA	NA	NA	NA	1596.bed	209	0.63785	1
GliaHrn.specific.peaks	1726	sheffield_dnase	0.195281	0.926529	6	688	702	1871	1871	1090	23	13155	46722	Fibroblast	NA	NA	NA	NA	NA	1646.bed	1139	0.63785	1
GliaHrn.specific.peaks	2491	sheffield_dnase	0.195281	0.926529	6	688	702	1871	1871	1090	23	13155	46722	Fibroblast;Muscle;Hematopoietic;Skin;Brain;Epithelial;Endothelial;Primitive	NA	NA	NA	NA	NA	374.bed	209	0.63785	1
GliaHrn.specific.peaks	2828	sheffield_dnase	0.195281	0.926529	6	688	702	1871	1871	1090	23	13155	46722	Muscle;Skin;Brain;Endothelial;Fibroblast;Epithelial;Primitive	NA	NA	NA	NA	NA	794.bed	182	0.63785	1
GliaHrn.specific.peaks	1214	sheffield_dnase	0.194135	0.937208	19	692	689	1356	1356	912	72	13142	46673	Liver	NA	NA	NA	NA	NA	1076.bed	1260	0.639536	1
GliaHrn.specific.peaks	1963	sheffield_dnase	0.19171	0.948586	39	693	673	1143	1143	836	146	13122	46599	Weak Muscle	NA	NA	NA	NA	NA	1942.bed	9084	0.643117	1
GliaHrn.specific.peaks	2180	sheffield_dnase	0.19162	0.920793	7	694	711	1772	1772	1060	27	13154	46718	Epithelial;Fibroblast;Brain;Primitive;Colon;Cervix;Liver;Hematopoietic;Endotheli	NA	NA	NA	NA	NA	2232.bed	106	0.643251	1
GliaHrn.specific.peaks	1569	sheffield_dnase	0.191516	0.931548	16	695	697	1404	1404	932	61	13145	46684	Ostoblast and Fibroblasts	NA	NA	NA	NA	NA	1474.bed	238	0.643404	1
GliaHrn.specific.peaks	1732	sheffield_dnase	0.191393	0.926495	12	696	706	1502	1502	968	46	13149	46699	Brain;Fibroblast	NA	NA	NA	NA	NA	1651.bed	1193	0.643587	1
GliaHrn.specific.peaks	750	encode_tfbs	0.191196	0.945065	33	697	685	1191	1191	858	124	13128	46621	ChIP GM12878 JunD	GM12878	NA	JunD	None	NA	wgEncodeAwgTfbsSydhGm12878JundUniPk.narrowPeak	2472	0.643878	1
GliaHrn.specific.peaks	1925	sheffield_dnase	0.184099	0.926461	18	698	707	1373	1373	926	69	13143	46676	Weak	NA	NA	NA	NA	NA	1888.bed	14037	0.654488	1
GliaHrn.specific.peaks	2615	sheffield_dnase	0.183056	0.93626	29	699	690	1230	1230	873	110	13132	46635	Hematopoietic	NA	NA	NA	NA	NA	521.bed	3229	0.656061	1
GliaHrn.specific.peaks	2200	sheffield_dnase	0.181243	0.910647	10	700	717	1579	1579	999	39	13151	46706	Hematopoietic	NA	NA	NA	NA	NA	226.bed	359	0.658805	1
GliaHrn.specific.peaks	2438	sheffield_dnase	0.178526	0.930923	27	701	698	1250	1250	883	103	13134	46642	Stem	NA	NA	NA	NA	NA	311.bed	1472	0.662939	1
GliaHrn.specific.peaks	2355	sheffield_dnase	0.178024	0.908521	11	702	719	1547	1547	989	43	13150	46702	Fibroblast;Muscle;Primitive;Brain;Epithelial;Endothelial;Skin;Bone;Liver	NA	NA	NA	NA	NA	2453.bed	216	0.663707	1
GliaHrn.specific.peaks	2913	sheffield_dnase	0.178024	0.908521	11	702	719	1547	1547	989	43	13150	46702	Brain	NA	NA	NA	NA	NA	902.bed	464	0.663707	1
GliaHrn.specific.peaks	1204	sheffield_dnase	0.173963	0.887914	4	704	786	2103	2103	1200	16	13157	46729	Liver	NA	NA	NA	NA	NA	1066.bed	437	0.669941	1
GliaHrn.specific.peaks	1325	sheffield_dnase	0.173963	0.887914	4	704	786	2103	2103	1200	16	13157	46729	Hematopoietic	NA	NA	NA	NA	NA	121.bed	450	0.669941	1
GliaHrn.specific.peaks	1422	sheffield_dnase	0.173963	0.887914	4	704	786	2103	2103	1200	16	13157	46729	Fibroblast;Brain;Hematopoietic;Endothelial;Muscle;Bone;Epithelial	NA	NA	NA	NA	NA	1321.bed	104	0.669941	1
GliaHrn.specific.peaks	2120	sheffield_dnase	0.173963	0.887914	4	704	786	2103	2103	1200	16	13157	46729	Fibroblast;Skin	NA	NA	NA	NA	NA	2157.bed	361	0.669941	1
GliaHrn.specific.peaks	2254	sheffield_dnase	0.173963	0.887914	4	704	786	2103	2103	1200	16	13157	46729	Hematopoietic;Muscle	NA	NA	NA	NA	NA	2323.bed	205	0.669941	1
GliaHrn.specific.peaks	2669	sheffield_dnase	0.173963	0.887914	4	704	786	2103	2103	1200	16	13157	46729	Epithelial;Hematopoietic;Fibroblast;Muscle;Liver;Endothelial;Primitive;Prostate;	NA	NA	NA	NA	NA	590.bed	101	0.669941	1
GliaHrn.specific.peaks	1390	sheffield_dnase	0.173569	0.887905	5	710	792	1970	1970	1160	20	13156	46725	Brain;Fibroblast	NA	NA	NA	NA	NA	1288.bed	416	0.67055	1
GliaHrn.specific.peaks	2788	sheffield_dnase	0.173569	0.887905	5	710	792	1970	1970	1160	20	13156	46725	Fibroblast;Muscle;Primitive;Skin;Brain;Epithelial;Endothelial;Hematopoietic;Bone	NA	NA	NA	NA	NA	741.bed	184	0.67055	1
GliaHrn.specific.peaks	2928	sheffield_dnase	0.173569	0.887905	5	710	792	1970	1970	1160	20	13156	46725	Hematopoietic;Endothelial;Primitive	NA	NA	NA	NA	NA	919.bed	118	0.67055	1
GliaHrn.specific.peaks	2946	sheffield_dnase	0.173569	0.887905	5	710	792	1970	1970	1160	20	13156	46725	Fibroblast;Muscle;Skin;Brain;Endothelial;Epithelial;Primitive	NA	NA	NA	NA	NA	940.bed	233	0.67055	1
GliaHrn.specific.peaks	1263	sheffield_dnase	0.172576	0.887922	3	714	780	2270	2270	1250	12	13158	46733	Fibroblast;Muscle;Skin;Brain;Endothelial;Epithelial	NA	NA	NA	NA	NA	1136.bed	168	0.672085	1
GliaHrn.specific.peaks	1856	sheffield_dnase	0.172576	0.887922	3	714	780	2270	2270	1250	12	13158	46733	Fibroblast;Muscle;Brain;Epithelial;Endothelial;Primitive	NA	NA	NA	NA	NA	1793.bed	150	0.672085	1
GliaHrn.specific.peaks	1975	sheffield_dnase	0.172576	0.887922	3	714	780	2270	2270	1250	12	13158	46733	Fibroblast;Muscle;Skin;Epithelial;Endothelial;Brain	NA	NA	NA	NA	NA	1961.bed	118	0.672085	1
GliaHrn.specific.peaks	2431	sheffield_dnase	0.172576	0.887922	3	714	780	2270	2270	1250	12	13158	46733	Epithelial;Fibroblast;Muscle;Hematopoietic;Primitive;Skin;Brain;Endothelial;Colo	NA	NA	NA	NA	NA	300.bed	95	0.672085	1
GliaHrn.specific.peaks	2811	sheffield_dnase	0.172576	0.887922	3	714	780	2270	2270	1250	12	13158	46733	Brain;Hematopoietic	NA	NA	NA	NA	NA	769.bed	241	0.672085	1
GliaHrn.specific.peaks	2884	sheffield_dnase	0.172576	0.887922	3	714	780	2270	2270	1250	12	13158	46733	Hematopoietic	NA	NA	NA	NA	NA	868.bed	159	0.672085	1
GliaHrn.specific.peaks	2804	sheffield_dnase	0.171202	0.919151	22	720	712	1317	1317	916	85	13139	46660	Liver;Brain;Hematopoietic	NA	NA	NA	NA	NA	760.bed	628	0.674214	1
GliaHrn.specific.peaks	1301	sheffield_dnase	0.171098	0.930068	33	721	699	1191	1191	870	126	13128	46619	Weak endothelial	NA	NA	NA	NA	NA	1179.bed	2132	0.674376	1
GliaHrn.specific.peaks	1303	sheffield_dnase	0.170545	0.887888	7	722	796	1772	1772	1100	28	13154	46717	Fibroblast;Muscle;Brain	NA	NA	NA	NA	NA	1183.bed	306	0.675236	1
GliaHrn.specific.peaks	1361	sheffield_dnase	0.170545	0.887888	7	722	796	1772	1772	1100	28	13154	46717	Fibroblast;Muscle;Skin;Brain;Epithelial;Endothelial;Cervix;Primitive;Bone	NA	NA	NA	NA	NA	1249.bed	144	0.675236	1
GliaHrn.specific.peaks	1704	sheffield_dnase	0.170545	0.887888	7	722	796	1772	1772	1100	28	13154	46717	Stem;Endothelial;Primitive	NA	NA	NA	NA	NA	162.bed	222	0.675236	1
GliaHrn.specific.peaks	1304	sheffield_dnase	0.169511	0.962631	157	725	658	780	780	721	579	13004	46166	Brain	NA	NA	NA	NA	NA	1184.bed	16108	0.676845	1
GliaHrn.specific.peaks	2506	sheffield_dnase	0.168539	0.88788	8	726	799	1706	1706	1080	32	13153	46713	Epithelial;Brain;Hematopoietic;Skin;Stem;Fibroblast;Muscle;Colon;Cervix;Liver;En	NA	NA	NA	NA	NA	391.bed	143	0.678361	1
GliaHrn.specific.peaks	2549	sheffield_dnase	0.16836	0.928756	34	727	701	1183	1183	870	130	13127	46615	Epithelial;Fibroblast;Muscle;Brain;Hematopoietic;Skin;Stem;Endothelial;Colon;Cer	NA	NA	NA	NA	NA	438.bed	246	0.67864	1
GliaHrn.specific.peaks	2685	sheffield_dnase	0.167969	0.911818	19	728	715	1356	1356	933	74	13142	46671	Liver;Brain	NA	NA	NA	NA	NA	606.bed	2873	0.679253	1
GliaHrn.specific.peaks	2894	sheffield_dnase	0.167854	0.921941	27	729	709	1250	1250	896	104	13134	46641	Endothelial	NA	NA	NA	NA	NA	879.bed	2537	0.679432	1
GliaHrn.specific.peaks	1392	sheffield_dnase	0.16703	0.887931	2	730	763	2458	2458	1320	8	13159	46737	Fibroblast;Muscle;Hematopoietic;Skin;Brain;Epithelial;Endothelial;Primitive;Bone	NA	NA	NA	NA	NA	129.bed	69	0.680722	1
GliaHrn.specific.peaks	1393	sheffield_dnase	0.16703	0.887931	2	730	763	2458	2458	1320	8	13159	46737	Fibroblast;Muscle;Skin;Brain;Epithelial;Endothelial;Bone	NA	NA	NA	NA	NA	1290.bed	160	0.680722	1
GliaHrn.specific.peaks	1497	sheffield_dnase	0.16703	0.887931	2	730	763	2458	2458	1320	8	13159	46737	Hematopoietic;Brain;Epithelial;Endothelial;Muscle;Fibroblast	NA	NA	NA	NA	NA	14.bed	121	0.680722	1
GliaHrn.specific.peaks	1539	sheffield_dnase	0.16703	0.887931	2	730	763	2458	2458	1320	8	13159	46737	Fibroblast;Muscle;Brain;Epithelial;Endothelial;Skin;Bone	NA	NA	NA	NA	NA	1440.bed	164	0.680722	1
GliaHrn.specific.peaks	1672	sheffield_dnase	0.16703	0.887931	2	730	763	2458	2458	1320	8	13159	46737	Fibroblast;Muscle;Skin;Brain;Endothelial;Epithelial	NA	NA	NA	NA	NA	1586.bed	160	0.680722	1
GliaHrn.specific.peaks	1922	sheffield_dnase	0.16703	0.887931	2	730	763	2458	2458	1320	8	13159	46737	Fibroblast;Epithelial;Endothelial;Primitive;Skin	NA	NA	NA	NA	NA	1882.bed	198	0.680722	1
GliaHrn.specific.peaks	2006	sheffield_dnase	0.16703	0.887931	2	730	763	2458	2458	1320	8	13159	46737	Epithelial;Cervix;Liver;Skin	NA	NA	NA	NA	NA	2000.bed	131	0.680722	1
GliaHrn.specific.peaks	2147	sheffield_dnase	0.16703	0.887931	2	730	763	2458	2458	1320	8	13159	46737	Epithelial;Skin	NA	NA	NA	NA	NA	2196.bed	325	0.680722	1
GliaHrn.specific.peaks	2206	sheffield_dnase	0.16703	0.887931	2	730	763	2458	2458	1320	8	13159	46737	Hematopoietic	NA	NA	NA	NA	NA	2266.bed	270	0.680722	1
GliaHrn.specific.peaks	2212	sheffield_dnase	0.16703	0.887931	2	730	763	2458	2458	1320	8	13159	46737	Fibroblast;Skin;Ewing sarcoma	NA	NA	NA	NA	NA	2271.bed	305	0.680722	1
GliaHrn.specific.peaks	2349	sheffield_dnase	0.16703	0.887931	2	730	763	2458	2458	1320	8	13159	46737	Epithelial;Fibroblast;Muscle;Skin;Brain;Endothelial;Colon;Cervix;Liver;Prostate;	NA	NA	NA	NA	NA	2446.bed	210	0.680722	1
GliaHrn.specific.peaks	2389	sheffield_dnase	0.16703	0.887931	2	730	763	2458	2458	1320	8	13159	46737	Epithelial;Fibroblast;Muscle;Skin;Brain;Endothelial;Cervix;Primitive;Bone	NA	NA	NA	NA	NA	2497.bed	128	0.680722	1
GliaHrn.specific.peaks	2462	sheffield_dnase	0.16703	0.887931	2	730	763	2458	2458	1320	8	13159	46737	Epithelial;Fibroblast;Brain;Hematopoietic;Primitive;Skin;Stem;Muscle;Colon;Cervi	NA	NA	NA	NA	NA	339.bed	85	0.680722	1
GliaHrn.specific.peaks	2493	sheffield_dnase	0.16703	0.887931	2	730	763	2458	2458	1320	8	13159	46737	Hematopoietic;Cervix;Liver	NA	NA	NA	NA	NA	376.bed	210	0.680722	1
GliaHrn.specific.peaks	2827	sheffield_dnase	0.16703	0.887931	2	730	763	2458	2458	1320	8	13159	46737	Hematopoietic;Endothelial;Primitive	NA	NA	NA	NA	NA	791.bed	142	0.680722	1
GliaHrn.specific.peaks	2846	sheffield_dnase	0.16703	0.887931	2	730	763	2458	2458	1320	8	13159	46737	Brain;Hematopoietic	NA	NA	NA	NA	NA	815.bed	363	0.680722	1
GliaHrn.specific.peaks	2997	sheffield_dnase	0.16703	0.887931	2	730	763	2458	2458	1320	8	13159	46737	Fibroblast;Muscle;Hematopoietic;Skin;Brain;Epithelial;Endothelial;Colon;Bone;Liv	NA	NA	NA	NA	NA	997.bed	58	0.680722	1
GliaHrn.specific.peaks	2371	sheffield_dnase	0.16551	0.916438	24	747	714	1290	1290	917	93	13137	46652	Weak Ewing sarcoma	NA	NA	NA	NA	NA	2473.bed	15496	0.683109	1
GliaHrn.specific.peaks	2692	sheffield_dnase	0.164992	0.949021	85	748	672	934	934	785	318	13076	46427	K562 specific	NA	NA	NA	NA	NA	615.bed	36694	0.683924	1
GliaHrn.specific.peaks	1875	sheffield_dnase	0.164179	0.887863	10	749	800	1579	1579	1040	40	13151	46705	Brain;Epithelial	NA	NA	NA	NA	NA	1819.bed	388	0.685206	1
GliaHrn.specific.peaks	1461	sheffield_dnase	0.163582	0.901922	16	750	725	1404	1404	960	63	13145	46682	Primitive;Hematopoietic;Stem;Liver;Prostate;Brain	NA	NA	NA	NA	NA	1361.bed	435	0.686149	1
GliaHrn.specific.peaks	1283	sheffield_dnase	0.161935	0.887854	11	751	801	1547	1547	1030	44	13150	46701	Brain;Prostate	NA	NA	NA	NA	NA	1158.bed	221	0.688755	1
GliaHrn.specific.peaks	2814	sheffield_dnase	0.159691	0.887845	12	752	802	1502	1502	1020	48	13149	46697	Hematopoietic	NA	NA	NA	NA	NA	772.bed	514	0.692324	1
GliaHrn.specific.peaks	2958	sheffield_dnase	0.159691	0.887845	12	752	802	1502	1502	1020	48	13149	46697	Brain	NA	NA	NA	NA	NA	951.bed	853	0.692324	1
GliaHrn.specific.peaks	333	codex	0.15847	0.900317	18	754	729	1373	1373	952	71	13143	46674	Proerythroblasts were derived from mobilised CD34+ cells isolated from the healt	Erythroblast	NA	SMAD1	NA	GSE29194	GSM722398_SMAD1.bed	1293	0.694272	1
GliaHrn.specific.peaks	2296	sheffield_dnase	0.158243	0.924224	38	755	708	1153	1153	872	146	13123	46599	Liver;Prostate	NA	NA	NA	NA	NA	2380.bed	10182	0.694636	1
GliaHrn.specific.peaks	1552	sheffield_dnase	0.15526	0.887828	14	756	804	1451	1451	1000	56	13147	46689	BE2_C and Stem	NA	NA	NA	NA	NA	1453.bed	436	0.699422	1
GliaHrn.specific.peaks	1280	sheffield_dnase	0.153675	0.899034	20	757	730	1338	1338	942	79	13141	46666	Brain;Stem	NA	NA	NA	NA	NA	1155.bed	409	0.70198	1
GliaHrn.specific.peaks	2065	sheffield_dnase	0.151815	0.852364	6	758	834	1871	1871	1150	25	13155	46720	Fibroblast;Muscle;Stem;Brain;Skin;Bone	NA	NA	NA	NA	NA	2082.bed	102	0.704993	1
GliaHrn.specific.peaks	2401	sheffield_dnase	0.151815	0.852364	6	758	834	1871	1871	1150	25	13155	46720	Hematopoietic	NA	NA	NA	NA	NA	264.bed	325	0.704993	1
GliaHrn.specific.peaks	2518	sheffield_dnase	0.151815	0.852364	6	758	834	1871	1871	1150	25	13155	46720	Brain;Hematopoietic;Stem;Colon;Liver;Endothelial;Prostate	NA	NA	NA	NA	NA	402.bed	282	0.704993	1
GliaHrn.specific.peaks	1440	sheffield_dnase	0.151591	0.857254	7	761	827	1772	1772	1120	29	13154	46716	Fibroblast;Muscle;Brain;Epithelial;Skin;Bone	NA	NA	NA	NA	NA	1340.bed	155	0.705357	1
GliaHrn.specific.peaks	1652	sheffield_dnase	0.151591	0.857254	7	761	827	1772	1772	1120	29	13154	46716	Fibroblast;Muscle	NA	NA	NA	NA	NA	1562.bed	268	0.705357	1
GliaHrn.specific.peaks	2024	sheffield_dnase	0.151591	0.857254	7	761	827	1772	1772	1120	29	13154	46716	Epithelial;Brain;Hematopoietic;Skin;Fibroblast;Stem;Muscle;Colon;Cervix;Liver;En	NA	NA	NA	NA	NA	2029.bed	196	0.705357	1
GliaHrn.specific.peaks	2454	sheffield_dnase	0.151591	0.857254	7	761	827	1772	1772	1120	29	13154	46716	Hematopoietic	NA	NA	NA	NA	NA	331.bed	235	0.705357	1
GliaHrn.specific.peaks	1388	sheffield_dnase	0.151235	0.845607	5	765	841	1970	1970	1190	21	13156	46724	Fibroblast;Muscle;Brain;Epithelial	NA	NA	NA	NA	NA	1285.bed	193	0.705936	1
GliaHrn.specific.peaks	1651	sheffield_dnase	0.151235	0.845607	5	765	841	1970	1970	1190	21	13156	46724	Fibroblast;Muscle;Primitive;Brain;Bone	NA	NA	NA	NA	NA	1561.bed	145	0.705936	1
GliaHrn.specific.peaks	1678	sheffield_dnase	0.151235	0.845607	5	765	841	1970	1970	1190	21	13156	46724	Fibroblast;Muscle;Brain;Epithelial;Endothelial;Skin;Bone	NA	NA	NA	NA	NA	1592.bed	111	0.705936	1
GliaHrn.specific.peaks	2175	sheffield_dnase	0.151235	0.845607	5	765	841	1970	1970	1190	21	13156	46724	Endothelial;Primitive;Prostate	NA	NA	NA	NA	NA	2228.bed	320	0.705936	1
GliaHrn.specific.peaks	2387	sheffield_dnase	0.151235	0.845607	5	765	841	1970	1970	1190	21	13156	46724	Epithelial;Fibroblast;Muscle;Brain;Hematopoietic;Primitive;Skin;Stem;Endothelial	NA	NA	NA	NA	NA	2494.bed	67	0.705936	1
GliaHrn.specific.peaks	2957	sheffield_dnase	0.151235	0.845607	5	765	841	1970	1970	1190	21	13156	46724	Epithelial;Fibroblast;Muscle;Primitive;Skin;Brain;Stem;Endothelial;Colon;Cervix;	NA	NA	NA	NA	NA	950.bed	189	0.705936	1
GliaHrn.specific.peaks	1404	sheffield_dnase	0.150863	0.860957	8	771	824	1706	1706	1100	33	13153	46712	BE2_C, SK-N-SH_RA, and Stem	NA	NA	NA	NA	NA	1302.bed	211	0.70654	1
GliaHrn.specific.peaks	1931	sheffield_dnase	0.149809	0.863857	9	772	820	1640	1640	1080	37	13152	46708	Fibroblast;Muscle	NA	NA	NA	NA	NA	1894.bed	830	0.708256	1
GliaHrn.specific.peaks	2115	sheffield_dnase	0.149809	0.863857	9	772	820	1640	1640	1080	37	13152	46708	Epithelial	NA	NA	NA	NA	NA	2150.bed	4650	0.708256	1
GliaHrn.specific.peaks	2196	sheffield_dnase	0.149809	0.863857	9	772	820	1640	1640	1080	37	13152	46708	Fibroblast;Muscle;Skin;Brain;Endothelial;Epithelial	NA	NA	NA	NA	NA	2251.bed	298	0.708256	1
GliaHrn.specific.peaks	1789	sheffield_dnase	0.149297	0.835667	4	775	854	2103	2103	1240	17	13157	46728	Brain;Epithelial;Fibroblast	NA	NA	NA	NA	NA	1717.bed	213	0.709092	1
GliaHrn.specific.peaks	1833	sheffield_dnase	0.149297	0.835667	4	775	854	2103	2103	1240	17	13157	46728	Epithelial	NA	NA	NA	NA	NA	1766.bed	311	0.709092	1
GliaHrn.specific.peaks	1946	sheffield_dnase	0.149297	0.835667	4	775	854	2103	2103	1240	17	13157	46728	Fibroblast;Muscle;Skin;Brain;Endothelial;Epithelial	NA	NA	NA	NA	NA	1914.bed	128	0.709092	1
GliaHrn.specific.peaks	2072	sheffield_dnase	0.149297	0.835667	4	775	854	2103	2103	1240	17	13157	46728	Stem;Brain;Epithelial	NA	NA	NA	NA	NA	2091.bed	204	0.709092	1
GliaHrn.specific.peaks	2414	sheffield_dnase	0.149297	0.835667	4	775	854	2103	2103	1240	17	13157	46728	Hematopoietic	NA	NA	NA	NA	NA	281.bed	207	0.709092	1
GliaHrn.specific.peaks	2512	sheffield_dnase	0.149297	0.835667	4	775	854	2103	2103	1240	17	13157	46728	Epithelial;Fibroblast;Muscle;Hematopoietic;Primitive;Skin;Brain;Endothelial;Colo	NA	NA	NA	NA	NA	397.bed	140	0.709092	1
GliaHrn.specific.peaks	2778	sheffield_dnase	0.149297	0.835667	4	775	854	2103	2103	1240	17	13157	46728	Hematopoietic;Skin;Endothelial;Primitive	NA	NA	NA	NA	NA	725.bed	200	0.709092	1
GliaHrn.specific.peaks	2784	sheffield_dnase	0.149297	0.835667	4	775	854	2103	2103	1240	17	13157	46728	Muscle;Epithelial	NA	NA	NA	NA	NA	732.bed	693	0.709092	1
GliaHrn.specific.peaks	2950	sheffield_dnase	0.149297	0.835667	4	775	854	2103	2103	1240	17	13157	46728	Fibroblast;Muscle;Primitive;Skin;Brain;Epithelial;Endothelial;Cervix;Bone;Liver	NA	NA	NA	NA	NA	944.bed	160	0.709092	1
GliaHrn.specific.peaks	2035	sheffield_dnase	0.14854	0.866189	10	784	817	1579	1579	1060	41	13151	46704	Skin	NA	NA	NA	NA	NA	2043.bed	3115	0.710329	1
GliaHrn.specific.peaks	1008	encode_tfbs	0.148296	0.887939	1	785	740	2655	2655	1390	4	13160	46741	ChIP K562 ZNF274	K562	NA	ZNF274	None	NA	wgEncodeAwgTfbsSydhK562Znf274UcdUniPk.narrowPeak	305	0.71073	1
GliaHrn.specific.peaks	1186	sheffield_dnase	0.148296	0.887939	1	785	740	2655	2655	1390	4	13160	46741	Epithelial;Fibroblast;Muscle;Skin;Brain;Endothelial;Colon;Cervix;Primitive;Bone;	NA	NA	NA	NA	NA	1043.bed	168	0.71073	1
GliaHrn.specific.peaks	1484	sheffield_dnase	0.148296	0.887939	1	785	740	2655	2655	1390	4	13160	46741	Complex tissue specific	NA	NA	NA	NA	NA	1386.bed	134	0.71073	1
GliaHrn.specific.peaks	1669	sheffield_dnase	0.148296	0.887939	1	785	740	2655	2655	1390	4	13160	46741	Fibroblast;Muscle;Epithelial;Endothelial;Brain	NA	NA	NA	NA	NA	1583.bed	167	0.71073	1
GliaHrn.specific.peaks	1724	sheffield_dnase	0.148296	0.887939	1	785	740	2655	2655	1390	4	13160	46741	Fibroblast;Muscle;Brain;Epithelial	NA	NA	NA	NA	NA	1644.bed	220	0.71073	1
GliaHrn.specific.peaks	1752	sheffield_dnase	0.148296	0.887939	1	785	740	2655	2655	1390	4	13160	46741	Fibroblast;Muscle;Epithelial;Brain	NA	NA	NA	NA	NA	1670.bed	406	0.71073	1
GliaHrn.specific.peaks	1757	sheffield_dnase	0.148296	0.887939	1	785	740	2655	2655	1390	4	13160	46741	Fibroblast;Muscle;Skin;Brain;Epithelial;Endothelial	NA	NA	NA	NA	NA	1680.bed	161	0.71073	1
GliaHrn.specific.peaks	1812	sheffield_dnase	0.148296	0.887939	1	785	740	2655	2655	1390	4	13160	46741	Muscle;Epithelial;Fibroblast	NA	NA	NA	NA	NA	1741.bed	339	0.71073	1
GliaHrn.specific.peaks	1816	sheffield_dnase	0.148296	0.887939	1	785	740	2655	2655	1390	4	13160	46741	Fibroblast;Muscle	NA	NA	NA	NA	NA	1745.bed	296	0.71073	1
GliaHrn.specific.peaks	1888	sheffield_dnase	0.148296	0.887939	1	785	740	2655	2655	1390	4	13160	46741	Muscle;Skin;Brain;Epithelial;Endothelial;Fibroblast;Cervix	NA	NA	NA	NA	NA	1832.bed	145	0.71073	1
GliaHrn.specific.peaks	1895	sheffield_dnase	0.148296	0.887939	1	785	740	2655	2655	1390	4	13160	46741	Fibroblast;Muscle;Skin	NA	NA	NA	NA	NA	1844.bed	321	0.71073	1
GliaHrn.specific.peaks	1920	sheffield_dnase	0.148296	0.887939	1	785	740	2655	2655	1390	4	13160	46741	Epithelial;Brain;Stem;Colon;Cervix;Muscle;Skin;Fibroblast;Liver	NA	NA	NA	NA	NA	1880.bed	150	0.71073	1
GliaHrn.specific.peaks	1940	sheffield_dnase	0.148296	0.887939	1	785	740	2655	2655	1390	4	13160	46741	Fibroblast;Muscle;Epithelial;Brain	NA	NA	NA	NA	NA	1908.bed	324	0.71073	1
GliaHrn.specific.peaks	1953	sheffield_dnase	0.148296	0.887939	1	785	740	2655	2655	1390	4	13160	46741	Epithelial;Fibroblast;Muscle;Skin;Brain;Endothelial;Colon;Bone	NA	NA	NA	NA	NA	1924.bed	138	0.71073	1
GliaHrn.specific.peaks	2060	sheffield_dnase	0.148296	0.887939	1	785	740	2655	2655	1390	4	13160	46741	Epithelial;Liver	NA	NA	NA	NA	NA	2078.bed	353	0.71073	1
GliaHrn.specific.peaks	2079	sheffield_dnase	0.148296	0.887939	1	785	740	2655	2655	1390	4	13160	46741	Fibroblast;Muscle;Epithelial;Skin;Brain;Bone	NA	NA	NA	NA	NA	2101.bed	220	0.71073	1
GliaHrn.specific.peaks	2116	sheffield_dnase	0.148296	0.887939	1	785	740	2655	2655	1390	4	13160	46741	Fibroblast;Muscle;Brain;Endothelial;Epithelial;Skin	NA	NA	NA	NA	NA	2152.bed	241	0.71073	1
GliaHrn.specific.peaks	2195	sheffield_dnase	0.148296	0.887939	1	785	740	2655	2655	1390	4	13160	46741	Epithelial;Prostate;Mammary	NA	NA	NA	NA	NA	2250.bed	305	0.71073	1
GliaHrn.specific.peaks	2261	sheffield_dnase	0.148296	0.887939	1	785	740	2655	2655	1390	4	13160	46741	Fibroblast;Prostate	NA	NA	NA	NA	NA	2330.bed	232	0.71073	1
GliaHrn.specific.peaks	2300	sheffield_dnase	0.148296	0.887939	1	785	740	2655	2655	1390	4	13160	46741	Fibroblast;Prostate	NA	NA	NA	NA	NA	2384.bed	232	0.71073	1
GliaHrn.specific.peaks	2758	sheffield_dnase	0.148296	0.887939	1	785	740	2655	2655	1390	4	13160	46741	Epithelial;Fibroblast;Brain	NA	NA	NA	NA	NA	701.bed	149	0.71073	1
GliaHrn.specific.peaks	2951	sheffield_dnase	0.148296	0.887939	1	785	740	2655	2655	1390	4	13160	46741	Fibroblast;Muscle;Skin;Brain;Epithelial;Endothelial;Cervix;Primitive;Bone	NA	NA	NA	NA	NA	945.bed	143	0.71073	1
GliaHrn.specific.peaks	2953	sheffield_dnase	0.148296	0.887939	1	785	740	2655	2655	1390	4	13160	46741	Epithelial;Fibroblast;Muscle;Skin;Brain;Endothelial;Colon;Cervix;Bone;Liver	NA	NA	NA	NA	NA	947.bed	173	0.71073	1
GliaHrn.specific.peaks	1696	sheffield_dnase	0.146827	0.887794	18	808	805	1373	1373	995	72	13143	46673	Epithelial;Fibroblast;Muscle;Brain;Skin;Hematopoietic;Stem;Endothelial;Colon;Cer	NA	NA	NA	NA	NA	1612.bed	157	0.713138	1
GliaHrn.specific.peaks	2384	sheffield_dnase	0.146827	0.887794	18	808	805	1373	1373	995	72	13143	46673	Epithelial;Fibroblast;Muscle;Brain;Hematopoietic;Skin;Stem;Endothelial;Colon;Cer	NA	NA	NA	NA	NA	2491.bed	184	0.713138	1
GliaHrn.specific.peaks	1294	sheffield_dnase	0.145621	0.869708	12	810	816	1502	1502	1040	49	13149	46696	Epithelial;Fibroblast;Brain;Hematopoietic;Primitive;Stem;Endothelial;Muscle;Colo	NA	NA	NA	NA	NA	1169.bed	268	0.715121	1
GliaHrn.specific.peaks	1273	sheffield_dnase	0.14487	0.819605	3	811	879	2270	2270	1320	13	13158	46732	Fibroblast;Muscle;Brain;Epithelial;Endothelial;Skin;Bone	NA	NA	NA	NA	NA	1148.bed	195	0.716357	1
GliaHrn.specific.peaks	1373	sheffield_dnase	0.14487	0.819605	3	811	879	2270	2270	1320	13	13158	46732	Hematopoietic	NA	NA	NA	NA	NA	126.bed	193	0.716357	1
GliaHrn.specific.peaks	1683	sheffield_dnase	0.14487	0.819605	3	811	879	2270	2270	1320	13	13158	46732	Fibroblast	NA	NA	NA	NA	NA	1598.bed	546	0.716357	1
GliaHrn.specific.peaks	1864	sheffield_dnase	0.14487	0.819605	3	811	879	2270	2270	1320	13	13158	46732	Fibroblast;Muscle	NA	NA	NA	NA	NA	1808.bed	365	0.716357	1
GliaHrn.specific.peaks	2291	sheffield_dnase	0.14487	0.819605	3	811	879	2270	2270	1320	13	13158	46732	Fibroblast;Ewing sarcoma;Skin	NA	NA	NA	NA	NA	2370.bed	205	0.716357	1
GliaHrn.specific.peaks	2621	sheffield_dnase	0.14487	0.819605	3	811	879	2270	2270	1320	13	13158	46732	Brain;Hematopoietic;Epithelial	NA	NA	NA	NA	NA	532.bed	234	0.716357	1
GliaHrn.specific.peaks	2659	sheffield_dnase	0.14487	0.819605	3	811	879	2270	2270	1320	13	13158	46732	Fibroblast;Muscle;Hematopoietic;Skin;Epithelial;Endothelial;Bone;Brain	NA	NA	NA	NA	NA	573.bed	164	0.716357	1
GliaHrn.specific.peaks	2707	sheffield_dnase	0.14487	0.819605	3	811	879	2270	2270	1320	13	13158	46732	Muscle;Skin;Brain;Endothelial;Epithelial;Fibroblast;Primitive	NA	NA	NA	NA	NA	634.bed	141	0.716357	1
GliaHrn.specific.peaks	2873	sheffield_dnase	0.14487	0.819605	3	811	879	2270	2270	1320	13	13158	46732	Epithelial;Brain	NA	NA	NA	NA	NA	855.bed	623	0.716357	1
GliaHrn.specific.peaks	2897	sheffield_dnase	0.14487	0.819605	3	811	879	2270	2270	1320	13	13158	46732	Fibroblast;Muscle;Endothelial;Primitive	NA	NA	NA	NA	NA	882.bed	249	0.716357	1
GliaHrn.specific.peaks	1610	sheffield_dnase	0.142859	0.89672	25	821	734	1281	1281	945	99	13136	46646	Muscle;Brain	NA	NA	NA	NA	NA	1518.bed	1910	0.719682	1
GliaHrn.specific.peaks	2367	sheffield_dnase	0.135426	0.887743	24	822	807	1290	1290	973	96	13137	46649	Epithelial;Fibroblast;Muscle;Brain;Skin;Stem;Endothelial;Liver;Hematopoietic;Pro	NA	NA	NA	NA	NA	2466.bed	254	0.732106	1
GliaHrn.specific.peaks	2436	sheffield_dnase	0.135426	0.887743	24	822	807	1290	1290	973	96	13137	46649	sheffield_dnase	NA	NA	NA	NA	NA	309.bed	668	0.732106	1
GliaHrn.specific.peaks	1577	sheffield_dnase	0.135199	0.789259	2	824	926	2458	2458	1400	9	13159	46736	Fibroblast;Muscle;Skin;Brain;Epithelial;Endothelial;Cervix	NA	NA	NA	NA	NA	1482.bed	192	0.732489	1
GliaHrn.specific.peaks	1589	sheffield_dnase	0.135199	0.789259	2	824	926	2458	2458	1400	9	13159	46736	Fibroblast;Muscle;Hematopoietic;Primitive;Skin;Brain;Epithelial;Endothelial;Cerv	NA	NA	NA	NA	NA	1494.bed	133	0.732489	1
GliaHrn.specific.peaks	1629	sheffield_dnase	0.135199	0.789259	2	824	926	2458	2458	1400	9	13159	46736	Fibroblast;Muscle;Brain;Epithelial;Endothelial;Skin;Bone	NA	NA	NA	NA	NA	1536.bed	134	0.732489	1
GliaHrn.specific.peaks	1645	sheffield_dnase	0.135199	0.789259	2	824	926	2458	2458	1400	9	13159	46736	Brain;Hematopoietic;Fibroblast	NA	NA	NA	NA	NA	1554.bed	234	0.732489	1
GliaHrn.specific.peaks	1716	sheffield_dnase	0.135199	0.789259	2	824	926	2458	2458	1400	9	13159	46736	Fibroblast;Muscle;Skin;Endothelial;Epithelial;Brain	NA	NA	NA	NA	NA	1635.bed	176	0.732489	1
GliaHrn.specific.peaks	1730	sheffield_dnase	0.135199	0.789259	2	824	926	2458	2458	1400	9	13159	46736	Endothelial and Lymphoblast specific	NA	NA	NA	NA	NA	165.bed	128	0.732489	1
GliaHrn.specific.peaks	1754	sheffield_dnase	0.135199	0.789259	2	824	926	2458	2458	1400	9	13159	46736	Complex tissue specific	NA	NA	NA	NA	NA	1676.bed	303	0.732489	1
GliaHrn.specific.peaks	1817	sheffield_dnase	0.135199	0.789259	2	824	926	2458	2458	1400	9	13159	46736	Fibroblast;Muscle;Epithelial;Skin	NA	NA	NA	NA	NA	1746.bed	141	0.732489	1
GliaHrn.specific.peaks	2097	sheffield_dnase	0.135199	0.789259	2	824	926	2458	2458	1400	9	13159	46736	Colon;Cervix;Epithelial;Mammary	NA	NA	NA	NA	NA	2125.bed	205	0.732489	1
GliaHrn.specific.peaks	2309	sheffield_dnase	0.135199	0.789259	2	824	926	2458	2458	1400	9	13159	46736	Epithelial;Fibroblast;Muscle;Brain;Skin;Stem;Endothelial;Colon;Cervix;Liver;Pros	NA	NA	NA	NA	NA	2395.bed	58	0.732489	1
GliaHrn.specific.peaks	2730	sheffield_dnase	0.135199	0.789259	2	824	926	2458	2458	1400	9	13159	46736	Hematopoietic	NA	NA	NA	NA	NA	664.bed	329	0.732489	1
GliaHrn.specific.peaks	2742	sheffield_dnase	0.135199	0.789259	2	824	926	2458	2458	1400	9	13159	46736	Fibroblast;Muscle;Hematopoietic;Brain	NA	NA	NA	NA	NA	683.bed	129	0.732489	1
GliaHrn.specific.peaks	2895	sheffield_dnase	0.135199	0.789259	2	824	926	2458	2458	1400	9	13159	46736	Endothelial;Mammary	NA	NA	NA	NA	NA	880.bed	150	0.732489	1
GliaHrn.specific.peaks	2973	sheffield_dnase	0.135199	0.789259	2	824	926	2458	2458	1400	9	13159	46736	Liver;Endothelial	NA	NA	NA	NA	NA	971.bed	171	0.732489	1
GliaHrn.specific.peaks	2984	sheffield_dnase	0.135199	0.789259	2	824	926	2458	2458	1400	9	13159	46736	Fibroblast	NA	NA	NA	NA	NA	984.bed	777	0.732489	1
GliaHrn.specific.peaks	1351	sheffield_dnase	0.134863	0.835617	8	839	863	1706	1706	1140	34	13153	46711	Hematopoietic	NA	NA	NA	NA	NA	124.bed	244	0.733055	1
GliaHrn.specific.peaks	2902	sheffield_dnase	0.134705	0.841107	9	840	851	1640	1640	1110	38	13152	46707	Endothelial;Primitive	NA	NA	NA	NA	NA	890.bed	1550	0.733322	1
GliaHrn.specific.peaks	2409	sheffield_dnase	0.134564	0.828662	7	841	870	1772	1772	1160	30	13154	46715	Hematopoietic	NA	NA	NA	NA	NA	275.bed	200	0.733561	1
GliaHrn.specific.peaks	2453	sheffield_dnase	0.133595	0.819564	6	842	889	1871	1871	1200	26	13155	46719	Hematopoietic;Fibroblast;Endothelial;Muscle	NA	NA	NA	NA	NA	330.bed	163	0.735199	1
GliaHrn.specific.peaks	2558	sheffield_dnase	0.133595	0.819564	6	842	889	1871	1871	1200	26	13155	46719	Epithelial;Fibroblast;Muscle;Brain;Hematopoietic;Primitive;Skin;Stem;Endothelial	NA	NA	NA	NA	NA	446.bed	84	0.735199	1
GliaHrn.specific.peaks	1660	sheffield_dnase	0.132757	0.905077	39	844	722	1143	1143	903	153	13122	46592	Stem	NA	NA	NA	NA	NA	157.bed	1295	0.736619	1
GliaHrn.specific.peaks	318	codex	0.132637	0.852296	12	845	837	1502	1502	1060	50	13149	46695	T-cell acute lymphoblastic leukaemia (T-ALL) cell line.	Leukaemia cell	NA	TAL1	NA	GSE25000	GSM614003_TAL1.bed	1077	0.736822	1
GliaHrn.specific.peaks	1203	sheffield_dnase	0.13161	0.807155	5	846	903	1970	1970	1240	22	13156	46723	Brain;Liver	NA	NA	NA	NA	NA	1065.bed	194	0.738566	1
GliaHrn.specific.peaks	1228	sheffield_dnase	0.13161	0.807155	5	846	903	1970	1970	1240	22	13156	46723	Epithelial;Fibroblast;Muscle;Brain;Skin;Colon;Cervix;Liver;Endothelial;Primitive	NA	NA	NA	NA	NA	1092.bed	81	0.738566	1
GliaHrn.specific.peaks	1675	sheffield_dnase	0.13161	0.807155	5	846	903	1970	1970	1240	22	13156	46723	Fibroblast;Brain;Stem;Endothelial;Epithelial;Muscle	NA	NA	NA	NA	NA	159.bed	128	0.738566	1
GliaHrn.specific.peaks	2531	sheffield_dnase	0.13161	0.807155	5	846	903	1970	1970	1240	22	13156	46723	Fibroblast;Muscle;Hematopoietic;Primitive;Skin;Brain;Epithelial;Endothelial;Cerv	NA	NA	NA	NA	NA	42.bed	74	0.738566	1
GliaHrn.specific.peaks	2672	sheffield_dnase	0.13161	0.807155	5	846	903	1970	1970	1240	22	13156	46723	Fibroblast;Muscle;Skin;Brain;Epithelial;Endothelial;Cervix;Primitive;Bone	NA	NA	NA	NA	NA	594.bed	133	0.738566	1
GliaHrn.specific.peaks	1659	sheffield_dnase	0.131022	0.942217	129	851	687	835	851	791	486	13032	46259	HSMM	NA	NA	NA	NA	NA	1569.bed	14088	0.739567	1
GliaHrn.specific.peaks	2508	sheffield_dnase	0.129308	0.904194	41	852	723	1125	1125	900	161	13120	46584	Epithelial;Fibroblast;Muscle;Brain;Hematopoietic;Skin;Stem;Endothelial;Colon;Cer	NA	NA	NA	NA	NA	393.bed	297	0.742493	1
GliaHrn.specific.peaks	1180	sheffield_dnase	0.127999	0.789227	4	853	941	2103	2103	1300	18	13157	46727	Fibroblast;Muscle;Skin;Brain;Epithelial;Endothelial;Cervix;Primitive;Bone	NA	NA	NA	NA	NA	1038.bed	142	0.744733	1
GliaHrn.specific.peaks	1603	sheffield_dnase	0.127999	0.789227	4	853	941	2103	2103	1300	18	13157	46727	Fibroblast;Muscle;Skin;Brain;Epithelial;Endothelial;Cervix;Primitive;Bone	NA	NA	NA	NA	NA	1510.bed	160	0.744733	1
GliaHrn.specific.peaks	1622	sheffield_dnase	0.127999	0.789227	4	853	941	2103	2103	1300	18	13157	46727	Brain;Endothelial;Epithelial	NA	NA	NA	NA	NA	1529.bed	358	0.744733	1
GliaHrn.specific.peaks	1653	sheffield_dnase	0.127999	0.789227	4	853	941	2103	2103	1300	18	13157	46727	Fibroblast;Muscle;Skin;Brain;Endothelial;Primitive;Bone	NA	NA	NA	NA	NA	1563.bed	130	0.744733	1
GliaHrn.specific.peaks	1785	sheffield_dnase	0.127999	0.789227	4	853	941	2103	2103	1300	18	13157	46727	Fibroblast;Muscle;Skin;Brain;Epithelial;Endothelial	NA	NA	NA	NA	NA	1713.bed	168	0.744733	1
GliaHrn.specific.peaks	2049	sheffield_dnase	0.127999	0.789227	4	853	941	2103	2103	1300	18	13157	46727	Hematopoietic	NA	NA	NA	NA	NA	2064.bed	371	0.744733	1
GliaHrn.specific.peaks	2674	sheffield_dnase	0.127999	0.789227	4	853	941	2103	2103	1300	18	13157	46727	Epithelial;Fibroblast;Muscle;Skin;Brain;Endothelial;Cervix;Primitive;Bone;Liver	NA	NA	NA	NA	NA	596.bed	189	0.744733	1
GliaHrn.specific.peaks	1218	sheffield_dnase	0.125692	0.863764	18	860	823	1373	1373	1020	74	13143	46671	Stem	NA	NA	NA	NA	NA	108.bed	811	0.7487	1
GliaHrn.specific.peaks	1932	sheffield_dnase	0.123493	0.879253	26	861	811	1269	1269	980	105	13135	46640	AoAF and Muscle	NA	NA	NA	NA	NA	1895.bed	2892	0.752501	1
GliaHrn.specific.peaks	1558	sheffield_dnase	0.123136	0.866088	20	862	818	1338	1338	1010	82	13141	46663	Hematopoietic;Stem;Brain;Fibroblast;Muscle;Epithelial;Liver;Endothelial;Bone	NA	NA	NA	NA	NA	1462.bed	193	0.753119	1
GliaHrn.specific.peaks	1778	sheffield_dnase	0.123136	0.866088	20	862	818	1338	1338	1010	82	13141	46663	Weak Th1	NA	NA	NA	NA	NA	1704.bed	4982	0.753119	1
GliaHrn.specific.peaks	474	encode_tfbs	0.122755	0.935387	117	864	691	859	864	805	444	13044	46301	ChIP HSMMtube EZH2_(39875)	HSMMtube	NA	EZH2_(39875)	None	NA	wgEncodeAwgTfbsBroadHsmmtEzh239875UniPk.narrowPeak	2700	0.75378	1
GliaHrn.specific.peaks	1278	sheffield_dnase	0.122553	0.898594	41	865	731	1125	1125	907	162	13120	46583	Brain	NA	NA	NA	NA	NA	1153.bed	3997	0.754131	1
GliaHrn.specific.peaks	1312	sheffield_dnase	0.121571	0.761049	3	866	995	2270	2270	1380	14	13158	46731	Epithelial;Fibroblast;Muscle;Skin;Brain;Stem;Endothelial;Colon;Cervix;Mammary;Li	NA	NA	NA	NA	NA	1196.bed	192	0.755838	1
GliaHrn.specific.peaks	1506	sheffield_dnase	0.121571	0.761049	3	866	995	2270	2270	1380	14	13158	46731	Hematopoietic	NA	NA	NA	NA	NA	1408.bed	306	0.755838	1
GliaHrn.specific.peaks	1510	sheffield_dnase	0.121571	0.761049	3	866	995	2270	2270	1380	14	13158	46731	Epithelial;Skin;Fibroblast;Brain;Colon;Cervix;Endothelial;Muscle;Mammary;Bone;Li	NA	NA	NA	NA	NA	1411.bed	101	0.755838	1
GliaHrn.specific.peaks	1749	sheffield_dnase	0.121571	0.761049	3	866	995	2270	2270	1380	14	13158	46731	Fibroblast;Brain;Epithelial;Endothelial;Muscle;Bone	NA	NA	NA	NA	NA	1668.bed	128	0.755838	1
GliaHrn.specific.peaks	2182	sheffield_dnase	0.121571	0.761049	3	866	995	2270	2270	1380	14	13158	46731	Epithelial;Stem;Colon;Cervix;Liver;Prostate;Mammary	NA	NA	NA	NA	NA	2234.bed	217	0.755838	1
GliaHrn.specific.peaks	2183	sheffield_dnase	0.121571	0.761049	3	866	995	2270	2270	1380	14	13158	46731	Fibroblast;Epithelial;Prostate;Mammary	NA	NA	NA	NA	NA	2235.bed	188	0.755838	1
GliaHrn.specific.peaks	2188	sheffield_dnase	0.121571	0.761049	3	866	995	2270	2270	1380	14	13158	46731	Skin;Brain;Endothelial;Primitive;Epithelial	NA	NA	NA	NA	NA	2241.bed	159	0.755838	1
GliaHrn.specific.peaks	2318	sheffield_dnase	0.121571	0.761049	3	866	995	2270	2270	1380	14	13158	46731	Endothelial;Epithelial	NA	NA	NA	NA	NA	2405.bed	163	0.755838	1
GliaHrn.specific.peaks	2388	sheffield_dnase	0.121571	0.761049	3	866	995	2270	2270	1380	14	13158	46731	Fibroblast;Muscle;Skin;Brain;Epithelial;Endothelial;Cervix;Bone	NA	NA	NA	NA	NA	2496.bed	122	0.755838	1
GliaHrn.specific.peaks	2446	sheffield_dnase	0.121571	0.761049	3	866	995	2270	2270	1380	14	13158	46731	Epithelial;Fibroblast;Muscle;Hematopoietic;Primitive;Skin;Brain;Endothelial;Cerv	NA	NA	NA	NA	NA	323.bed	48	0.755838	1
GliaHrn.specific.peaks	2766	sheffield_dnase	0.121571	0.761049	3	866	995	2270	2270	1380	14	13158	46731	Fibroblast;Muscle;Epithelial;Hematopoietic	NA	NA	NA	NA	NA	712.bed	194	0.755838	1
GliaHrn.specific.peaks	1394	sheffield_dnase	0.121283	0.908614	54	877	718	1041	1041	879	211	13107	46534	Epithelial;Fibroblast;Muscle;Skin;Brain;Endothelial;Colon;Cervix;Primitive;Bone	NA	NA	NA	NA	NA	1291.bed	671	0.75634	1
GliaHrn.specific.peaks	322	codex	0.121015	0.831131	11	878	867	1547	1547	1100	47	13150	46698	CD133+ Umbilical Cord Blood (UCB) cells were expanded in vitro for 10-11 days; f	Umbilical Cord Blood Stem and Progenitor Cells	NA	MEIS1	NA	GSE26014	GSM638314_15_16_MEIS1.bed	420	0.756807	1
GliaHrn.specific.peaks	2857	sheffield_dnase	0.120966	0.819523	9	879	891	1640	1640	1140	39	13152	46706	Muscle;Endothelial	NA	NA	NA	NA	NA	829.bed	502	0.756892	1
GliaHrn.specific.peaks	2918	sheffield_dnase	0.12067	0.835567	12	880	864	1502	1502	1080	51	13149	46694	Liver	NA	NA	NA	NA	NA	909.bed	352	0.757408	1
GliaHrn.specific.peaks	1397	sheffield_dnase	0.120398	0.811726	8	881	897	1706	1706	1160	35	13153	46710	Fibroblast;Muscle;Brain;Primitive;Stem;Epithelial;Endothelial;Skin;Bone	NA	NA	NA	NA	NA	1295.bed	122	0.757882	1
GliaHrn.specific.peaks	2395	sheffield_dnase	0.120398	0.811726	8	881	897	1706	1706	1160	35	13153	46710	Stem	NA	NA	NA	NA	NA	253.bed	574	0.757882	1
GliaHrn.specific.peaks	2714	sheffield_dnase	0.120398	0.811726	8	881	897	1706	1706	1160	35	13153	46710	Fibroblast;Muscle;Skin;Brain;Epithelial;Endothelial;Primitive;Prostate;Bone	NA	NA	NA	NA	NA	644.bed	154	0.757882	1
GliaHrn.specific.peaks	2801	sheffield_dnase	0.120398	0.811726	8	881	897	1706	1706	1160	35	13153	46710	Weak	NA	NA	NA	NA	NA	758.bed	1745	0.757882	1
GliaHrn.specific.peaks	2145	sheffield_dnase	0.119285	0.801915	7	885	910	1772	1772	1190	31	13154	46714	Epithelial;Brain;Primitive;Hematopoietic;Stem;Colon;Cervix;Liver;Endothelial;Mam	NA	NA	NA	NA	NA	2194.bed	212	0.759828	1
GliaHrn.specific.peaks	1279	sheffield_dnase	0.117399	0.789195	6	886	948	1871	1871	1240	27	13155	46718	Fibroblast;Brain;Skin	NA	NA	NA	NA	NA	1154.bed	313	0.763134	1
GliaHrn.specific.peaks	2376	sheffield_dnase	0.117399	0.789195	6	886	948	1871	1871	1240	27	13155	46718	Liver;Prostate;Mammary	NA	NA	NA	NA	NA	2484.bed	208	0.763134	1
GliaHrn.specific.peaks	1340	sheffield_dnase	0.11675	0.870291	25	888	815	1281	1281	995	102	13136	46643	Primitive;Hematopoietic;Endothelial	NA	NA	NA	NA	NA	1225.bed	1768	0.764275	1
GliaHrn.specific.peaks	1500	sheffield_dnase	0.116658	0.897574	45	889	732	1099	1099	907	178	13116	46567	Brain	NA	NA	NA	NA	NA	1401.bed	3567	0.764438	1
GliaHrn.specific.peaks	1238	sheffield_dnase	0.114381	0.772047	5	890	975	1970	1970	1280	23	13156	46722	Brain;Endothelial;Primitive	NA	NA	NA	NA	NA	1103.bed	159	0.768456	1
GliaHrn.specific.peaks	1560	sheffield_dnase	0.114381	0.772047	5	890	975	1970	1970	1280	23	13156	46722	Fibroblast;Muscle;Primitive;Brain;Epithelial;Endothelial;Cervix;Skin;Stem;Bone;L	NA	NA	NA	NA	NA	1465.bed	118	0.768456	1
GliaHrn.specific.peaks	2103	sheffield_dnase	0.114381	0.772047	5	890	975	1970	1970	1280	23	13156	46722	Primitive;Hematopoietic;Stem;Colon;Epithelial;Cervix;Liver;Prostate;Mammary;Skin	NA	NA	NA	NA	NA	2132.bed	116	0.768456	1
GliaHrn.specific.peaks	1939	sheffield_dnase	0.114254	0.87154	27	893	814	1250	1250	986	110	13134	46635	sheffield_dnase	NA	NA	NA	NA	NA	1906.bed	14468	0.768681	1
GliaHrn.specific.peaks	2896	sheffield_dnase	0.114173	0.900816	51	894	728	1060	1060	894	201	13110	46544	Weak PA-TU-8988T specific	NA	NA	NA	NA	NA	881.bed	10662	0.768824	1
GliaHrn.specific.peaks	2218	sheffield_dnase	0.112957	0.91825	82	895	713	944	944	851	317	13079	46428	Prostate Cancer	NA	NA	NA	NA	NA	2279.bed	9540	0.77098	1
GliaHrn.specific.peaks	2140	sheffield_dnase	0.112881	0.921067	89	896	710	924	924	843	343	13072	46402	sheffield_dnase	NA	NA	NA	NA	NA	2186.bed	45797	0.771116	1
GliaHrn.specific.peaks	1428	sheffield_dnase	0.111099	0.710344	1	897	1104	2655	2655	1550	5	13160	46740	Brain;Endothelial;Epithelial;Muscle;Fibroblast	NA	NA	NA	NA	NA	1329.bed	426	0.774286	1
GliaHrn.specific.peaks	1437	sheffield_dnase	0.111099	0.710344	1	897	1104	2655	2655	1550	5	13160	46740	Fibroblast;Muscle;Brain;Epithelial;Endothelial;Skin;Bone	NA	NA	NA	NA	NA	1338.bed	162	0.774286	1
GliaHrn.specific.peaks	1544	sheffield_dnase	0.111099	0.710344	1	897	1104	2655	2655	1550	5	13160	46740	Fibroblast;Muscle;Brain;Skin	NA	NA	NA	NA	NA	1445.bed	153	0.774286	1
GliaHrn.specific.peaks	1621	sheffield_dnase	0.111099	0.710344	1	897	1104	2655	2655	1550	5	13160	46740	Fibroblast;Muscle;Bone;Brain	NA	NA	NA	NA	NA	1528.bed	201	0.774286	1
GliaHrn.specific.peaks	1633	sheffield_dnase	0.111099	0.710344	1	897	1104	2655	2655	1550	5	13160	46740	Fibroblast;Muscle;Epithelial;Brain	NA	NA	NA	NA	NA	1540.bed	161	0.774286	1
GliaHrn.specific.peaks	1637	sheffield_dnase	0.111099	0.710344	1	897	1104	2655	2655	1550	5	13160	46740	Fibroblast;Muscle;Brain;Endothelial;Epithelial;Skin	NA	NA	NA	NA	NA	1544.bed	126	0.774286	1
GliaHrn.specific.peaks	1768	sheffield_dnase	0.111099	0.710344	1	897	1104	2655	2655	1550	5	13160	46740	Muscle;Epithelial;Brain;Fibroblast	NA	NA	NA	NA	NA	1691.bed	314	0.774286	1
GliaHrn.specific.peaks	1799	sheffield_dnase	0.111099	0.710344	1	897	1104	2655	2655	1550	5	13160	46740	Epithelial;Fibroblast;Muscle;Skin;Brain;Endothelial;Cervix;Mammary	NA	NA	NA	NA	NA	1729.bed	143	0.774286	1
GliaHrn.specific.peaks	1811	sheffield_dnase	0.111099	0.710344	1	897	1104	2655	2655	1550	5	13160	46740	Epithelial;Fibroblast	NA	NA	NA	NA	NA	1740.bed	514	0.774286	1
GliaHrn.specific.peaks	1873	sheffield_dnase	0.111099	0.710344	1	897	1104	2655	2655	1550	5	13160	46740	Cervix;Epithelial	NA	NA	NA	NA	NA	1817.bed	285	0.774286	1
GliaHrn.specific.peaks	1911	sheffield_dnase	0.111099	0.710344	1	897	1104	2655	2655	1550	5	13160	46740	Epithelial;Hematopoietic;Primitive;Brain;Colon;Cervix;Liver;Fibroblast;Endotheli	NA	NA	NA	NA	NA	187.bed	47	0.774286	1
GliaHrn.specific.peaks	1959	sheffield_dnase	0.111099	0.710344	1	897	1104	2655	2655	1550	5	13160	46740	Epithelial;Brain;Fibroblast;Colon;Skin	NA	NA	NA	NA	NA	1931.bed	165	0.774286	1
GliaHrn.specific.peaks	2099	sheffield_dnase	0.111099	0.710344	1	897	1104	2655	2655	1550	5	13160	46740	Epithelial;Cervix	NA	NA	NA	NA	NA	2128.bed	467	0.774286	1
GliaHrn.specific.peaks	2278	sheffield_dnase	0.111099	0.710344	1	897	1104	2655	2655	1550	5	13160	46740	Fibroblast	NA	NA	NA	NA	NA	2354.bed	314	0.774286	1
GliaHrn.specific.peaks	2347	sheffield_dnase	0.111099	0.710344	1	897	1104	2655	2655	1550	5	13160	46740	Epithelial;Fibroblast;Muscle;Skin;Brain;Stem;Endothelial;Colon;Cervix;Liver;Mamm	NA	NA	NA	NA	NA	2444.bed	78	0.774286	1
GliaHrn.specific.peaks	2357	sheffield_dnase	0.111099	0.710344	1	897	1104	2655	2655	1550	5	13160	46740	Brain;Epithelial;Endothelial;Fibroblast;Colon;Muscle;Skin	NA	NA	NA	NA	NA	2456.bed	192	0.774286	1
GliaHrn.specific.peaks	2617	sheffield_dnase	0.111099	0.710344	1	897	1104	2655	2655	1550	5	13160	46740	Hematopoietic;Brain;Fibroblast;Epithelial;Muscle;Skin	NA	NA	NA	NA	NA	523.bed	204	0.774286	1
GliaHrn.specific.peaks	2658	sheffield_dnase	0.111099	0.710344	1	897	1104	2655	2655	1550	5	13160	46740	Hematopoietic;Epithelial	NA	NA	NA	NA	NA	572.bed	202	0.774286	1
GliaHrn.specific.peaks	2769	sheffield_dnase	0.111099	0.710344	1	897	1104	2655	2655	1550	5	13160	46740	Hematopoietic	NA	NA	NA	NA	NA	715.bed	164	0.774286	1
GliaHrn.specific.peaks	2862	sheffield_dnase	0.111099	0.710344	1	897	1104	2655	2655	1550	5	13160	46740	Fibroblast;Endothelial;Primitive;Muscle	NA	NA	NA	NA	NA	837.bed	406	0.774286	1
GliaHrn.specific.peaks	2463	sheffield_dnase	0.111082	0.859663	23	917	825	1305	1305	1020	95	13138	46650	Epithelial;Fibroblast;Muscle;Brain;Hematopoietic;Primitive;Skin;Stem;Endothelial	NA	NA	NA	NA	NA	34.bed	185	0.774315	1
GliaHrn.specific.peaks	1277	sheffield_dnase	0.109622	0.710322	2	918	1124	2458	2458	1500	10	13159	46735	Fibroblast;Muscle;Brain;Epithelial	NA	NA	NA	NA	NA	1152.bed	124	0.776922	1
GliaHrn.specific.peaks	1581	sheffield_dnase	0.109622	0.710322	2	918	1124	2458	2458	1500	10	13159	46735	Fibroblast;Muscle;Brain;Epithelial;Skin;Bone	NA	NA	NA	NA	NA	1486.bed	136	0.776922	1
GliaHrn.specific.peaks	2304	sheffield_dnase	0.109622	0.710322	2	918	1124	2458	2458	1500	10	13159	46735	Hematopoietic;Mammary	NA	NA	NA	NA	NA	2390.bed	261	0.776922	1
GliaHrn.specific.peaks	2320	sheffield_dnase	0.109622	0.710322	2	918	1124	2458	2458	1500	10	13159	46735	Fibroblast;Muscle;Epithelial;Brain	NA	NA	NA	NA	NA	2408.bed	193	0.776922	1
GliaHrn.specific.peaks	2411	sheffield_dnase	0.109622	0.710322	2	918	1124	2458	2458	1500	10	13159	46735	Epithelial;Fibroblast;Muscle;Hematopoietic;Cervix;Liver;Brain	NA	NA	NA	NA	NA	279.bed	120	0.776922	1
GliaHrn.specific.peaks	1431	sheffield_dnase	0.109616	0.747675	4	923	1030	2103	2103	1350	19	13157	46726	Fibroblast	NA	NA	NA	NA	NA	1331.bed	2011	0.776935	1
GliaHrn.specific.peaks	1517	sheffield_dnase	0.109616	0.747675	4	923	1030	2103	2103	1350	19	13157	46726	Fibroblast;Muscle;Brain	NA	NA	NA	NA	NA	1419.bed	224	0.776935	1
GliaHrn.specific.peaks	2251	sheffield_dnase	0.109616	0.747675	4	923	1030	2103	2103	1350	19	13157	46726	Fibroblast;Muscle;Skin;Brain;Endothelial;Epithelial	NA	NA	NA	NA	NA	2320.bed	198	0.776935	1
GliaHrn.specific.peaks	2794	sheffield_dnase	0.109616	0.747675	4	923	1030	2103	2103	1350	19	13157	46726	Epithelial;Fibroblast;Muscle;Brain;Primitive;Skin;Stem;Endothelial;Colon;Cervix;	NA	NA	NA	NA	NA	749.bed	270	0.776935	1
GliaHrn.specific.peaks	2824	sheffield_dnase	0.109616	0.747675	4	923	1030	2103	2103	1350	19	13157	46726	Fibroblast;Muscle;Skin;Brain;Endothelial;Epithelial;Primitive;Bone	NA	NA	NA	NA	NA	789.bed	190	0.776935	1
GliaHrn.specific.peaks	2859	sheffield_dnase	0.109616	0.747675	4	923	1030	2103	2103	1350	19	13157	46726	Muscle;Endothelial;Primitive;Fibroblast	NA	NA	NA	NA	NA	831.bed	333	0.776935	1
GliaHrn.specific.peaks	1947	sheffield_dnase	0.109553	0.824352	13	929	875	1475	1475	1090	56	13148	46689	Skin;Epithelial	NA	NA	NA	NA	NA	1915.bed	253	0.777047	1
GliaHrn.specific.peaks	2516	sheffield_dnase	0.10955	0.813799	11	930	896	1547	1547	1120	48	13150	46697	Non-hematopoietic somatic cells	NA	NA	NA	NA	NA	400.bed	199	0.777053	1
GliaHrn.specific.peaks	1347	sheffield_dnase	0.108484	0.799019	9	931	916	1640	1640	1160	40	13152	46705	Fibroblast;Muscle;Brain;Skin	NA	NA	NA	NA	NA	1236.bed	210	0.778962	1
GliaHrn.specific.peaks	1607	sheffield_dnase	0.108484	0.799019	9	931	916	1640	1640	1160	40	13152	46705	Fibroblast;Muscle;Brain;Skin;Bone	NA	NA	NA	NA	NA	1515.bed	142	0.778962	1
GliaHrn.specific.peaks	1807	sheffield_dnase	0.106497	0.843326	19	933	848	1356	1356	1050	80	13142	46665	Fibroblast	NA	NA	NA	NA	NA	1737.bed	4075	0.782534	1
GliaHrn.specific.peaks	2656	sheffield_dnase	0.10594	0.874756	34	934	812	1183	1183	976	138	13127	46607	Hematopoietic	NA	NA	NA	NA	NA	570.bed	7128	0.783539	1
GliaHrn.specific.peaks	2287	sheffield_dnase	0.105592	0.77684	7	935	964	1772	1772	1220	32	13154	46713	Muscle;Brain;Skin;Fibroblast;Epithelial;Cervix;Endothelial;Primitive;Prostate	NA	NA	NA	NA	NA	2367.bed	111	0.784166	1
GliaHrn.specific.peaks	2571	sheffield_dnase	0.105592	0.77684	7	935	964	1772	1772	1220	32	13154	46713	Fibroblast;Muscle;Hematopoietic	NA	NA	NA	NA	NA	463.bed	255	0.784166	1
GliaHrn.specific.peaks	2686	sheffield_dnase	0.105592	0.77684	7	935	964	1772	1772	1220	32	13154	46713	Fibroblast	NA	NA	NA	NA	NA	607.bed	692	0.784166	1
GliaHrn.specific.peaks	1172	sheffield_dnase	0.10302	0.760994	6	938	1006	1871	1871	1270	28	13155	46717	Primitive;Stem;Colon;Liver;Epithelial;Prostate;Mammary;Skin;Brain;Hematopoietic	NA	NA	NA	NA	NA	1027.bed	181	0.788823	1
GliaHrn.specific.peaks	2167	sheffield_dnase	0.10196	0.7103	3	939	1129	2270	2270	1450	15	13158	46730	Muscle;Skin;Hematopoietic;Brain;Endothelial;Fibroblast;Epithelial;Primitive	NA	NA	NA	NA	NA	2220.bed	156	0.790752	1
GliaHrn.specific.peaks	2197	sheffield_dnase	0.10196	0.7103	3	939	1129	2270	2270	1450	15	13158	46730	Fibroblast;Brain;Endothelial;Muscle;Primitive;Bone;Liver;Epithelial	NA	NA	NA	NA	NA	2252.bed	206	0.790752	1
GliaHrn.specific.peaks	2475	sheffield_dnase	0.10196	0.7103	3	939	1129	2270	2270	1450	15	13158	46730	Hematopoietic;Stem	NA	NA	NA	NA	NA	351.bed	226	0.790752	1
GliaHrn.specific.peaks	1779	sheffield_dnase	0.100635	0.882539	44	942	810	1104	1104	952	177	13117	46568	Colon	NA	NA	NA	NA	NA	1705.bed	7442	0.793168	1
GliaHrn.specific.peaks	2256	sheffield_dnase	0.0992694	0.739864	5	943	1055	1970	1970	1320	24	13156	46721	Prostate	NA	NA	NA	NA	NA	2326.bed	629	0.795666	1
GliaHrn.specific.peaks	2442	sheffield_dnase	0.0992694	0.739864	5	943	1055	1970	1970	1320	24	13156	46721	Hematopoietic;Endothelial;Primitive	NA	NA	NA	NA	NA	316.bed	226	0.795666	1
GliaHrn.specific.peaks	2922	sheffield_dnase	0.0992694	0.739864	5	943	1055	1970	1970	1320	24	13156	46721	Epithelial;Fibroblast;Muscle;Skin;Stem;Endothelial;Cervix;Liver;Hematopoietic;Ma	NA	NA	NA	NA	NA	913.bed	259	0.795666	1
GliaHrn.specific.peaks	1365	sheffield_dnase	0.0990469	0.797175	11	946	919	1547	1547	1140	49	13150	46696	Brain;Skin	NA	NA	NA	NA	NA	1252.bed	244	0.796073	1
GliaHrn.specific.peaks	2036	sheffield_dnase	0.0990469	0.797175	11	946	919	1547	1547	1140	49	13150	46696	Fibroblast;Epithelial;Muscle;Skin	NA	NA	NA	NA	NA	2049.bed	3340	0.796073	1
GliaHrn.specific.peaks	2503	sheffield_dnase	0.0982853	0.789131	10	948	950	1579	1579	1160	45	13151	46700	Epithelial;Fibroblast;Brain;Hematopoietic;Primitive;Stem;Endothelial;Muscle;Colo	NA	NA	NA	NA	NA	389.bed	168	0.797471	1
GliaHrn.specific.peaks	29	cistrome_cistrome	0.0956805	0.891313	58	949	739	1019	1019	902	231	13103	46514	cistrome_cistrome Ishikawa ESR1	Ishikawa	uterus	ESR1	EtOH(45min)	NA	Human_Ishikawa_ESR1_EtOH-45min_Liu.bed	6120	0.802268	1
GliaHrn.specific.peaks	1326	sheffield_dnase	0.0955593	0.767819	8	950	986	1706	1706	1210	37	13153	46708	Stem;Colon;Liver	NA	NA	NA	NA	NA	1210.bed	509	0.802492	1
GliaHrn.specific.peaks	1426	sheffield_dnase	0.0937567	0.710278	4	951	1133	2103	2103	1400	20	13157	46725	Primitive	NA	NA	NA	NA	NA	1326.bed	1194	0.80583	1
GliaHrn.specific.peaks	2965	sheffield_dnase	0.0937567	0.710278	4	951	1133	2103	2103	1400	20	13157	46725	Liver	NA	NA	NA	NA	NA	964.bed	374	0.80583	1
GliaHrn.specific.peaks	1253	sheffield_dnase	0.0933365	0.753285	7	953	1017	1772	1772	1250	33	13154	46712	Fibroblast;Brain;Hematopoietic;Primitive;Stem;Epithelial;Muscle;Colon;Liver;Endo	NA	NA	NA	NA	NA	1120.bed	297	0.80661	1
GliaHrn.specific.peaks	1355	sheffield_dnase	0.0933365	0.753285	7	953	1017	1772	1772	1250	33	13154	46712	Complex tissue specific	NA	NA	NA	NA	NA	1243.bed	380	0.80661	1
GliaHrn.specific.peaks	2553	sheffield_dnase	0.091264	0.807008	15	955	908	1430	1430	1100	66	13146	46679	Epithelial;Fibroblast;Muscle;Brain;Skin;Hematopoietic;Stem;Endothelial;Colon;Cer	NA	NA	NA	NA	NA	441.bed	122	0.810468	1
GliaHrn.specific.peaks	2591	sheffield_dnase	0.0905017	0.825735	20	956	873	1338	1338	1060	86	13141	46659	Epithelial;Fibroblast;Muscle;Brain;Hematopoietic;Skin;Stem;Endothelial;Colon;Cer	NA	NA	NA	NA	NA	489.bed	175	0.811892	1
GliaHrn.specific.peaks	2738	sheffield_dnase	0.0902708	0.734739	6	957	1068	1871	1871	1300	29	13155	46716	Hematopoietic;Skin	NA	NA	NA	NA	NA	676.bed	263	0.812324	1
GliaHrn.specific.peaks	1222	sheffield_dnase	0.0902171	0.789098	12	958	952	1502	1502	1140	54	13149	46691	Muscle;Fibroblast;Brain;Endothelial;Epithelial	NA	NA	NA	NA	NA	1087.bed	862	0.812424	1
GliaHrn.specific.peaks	1201	sheffield_dnase	0.0889783	0.645738	2	959	1262	2458	2458	1560	11	13159	46734	Muscle;Epithelial;Fibroblast;Liver;Brain	NA	NA	NA	NA	NA	1061.bed	191	0.814745	1
GliaHrn.specific.peaks	1231	sheffield_dnase	0.0889783	0.645738	2	959	1262	2458	2458	1560	11	13159	46734	Fibroblast;Muscle;Skin;Brain;Epithelial;Endothelial;Colon;Bone;Liver	NA	NA	NA	NA	NA	1095.bed	242	0.814745	1
GliaHrn.specific.peaks	1774	sheffield_dnase	0.0889783	0.645738	2	959	1262	2458	2458	1560	11	13159	46734	Brain;Fibroblast;Skin;Epithelial;Muscle	NA	NA	NA	NA	NA	1698.bed	132	0.814745	1
GliaHrn.specific.peaks	1850	sheffield_dnase	0.0889783	0.645738	2	959	1262	2458	2458	1560	11	13159	46734	Fibroblast	NA	NA	NA	NA	NA	1785.bed	295	0.814745	1
GliaHrn.specific.peaks	2299	sheffield_dnase	0.0889783	0.645738	2	959	1262	2458	2458	1560	11	13159	46734	Skin;Liver;Fibroblast;Prostate;Mammary	NA	NA	NA	NA	NA	2383.bed	82	0.814745	1
GliaHrn.specific.peaks	2378	sheffield_dnase	0.0889783	0.645738	2	959	1262	2458	2458	1560	11	13159	46734	Epithelial;Primitive;Colon;Cervix;Liver;Endothelial;Hematopoietic;Prostate;Mamma	NA	NA	NA	NA	NA	2486.bed	115	0.814745	1
GliaHrn.specific.peaks	2716	sheffield_dnase	0.0889783	0.645738	2	959	1262	2458	2458	1560	11	13159	46734	Epithelial;Fibroblast;Muscle;Primitive;Skin;Brain;Endothelial;Colon;Cervix;Mamma	NA	NA	NA	NA	NA	647.bed	126	0.814745	1
GliaHrn.specific.peaks	2983	sheffield_dnase	0.088357	0.77196	10	966	978	1579	1579	1170	46	13151	46699	sheffield_dnase	NA	NA	NA	NA	NA	982.bed	2560	0.815911	1
GliaHrn.specific.peaks	1209	sheffield_dnase	0.0868968	0.76094	9	967	1007	1640	1640	1200	42	13152	46703	Epithelial;Fibroblast;Brain;Hematopoietic;Primitive;Stem;Endothelial;Muscle;Colo	NA	NA	NA	NA	NA	1071.bed	134	0.818659	1
GliaHrn.specific.peaks	1416	sheffield_dnase	0.0868968	0.76094	9	967	1007	1640	1640	1200	42	13152	46703	Fibroblast;Muscle;Brain;Primitive;Skin;Epithelial;Endothelial;Stem;Prostate;Bone	NA	NA	NA	NA	NA	1316.bed	86	0.818659	1
GliaHrn.specific.peaks	1928	sheffield_dnase	0.0860305	0.710256	5	969	1135	1970	1970	1360	25	13156	46720	HCPEpiC	NA	NA	NA	NA	NA	1890.bed	2757	0.820294	1
GliaHrn.specific.peaks	2146	sheffield_dnase	0.0860305	0.710256	5	969	1135	1970	1970	1360	25	13156	46720	Brain;Epithelial;Skin	NA	NA	NA	NA	NA	2195.bed	1967	0.820294	1
GliaHrn.specific.peaks	2644	sheffield_dnase	0.0860305	0.710256	5	969	1135	1970	1970	1360	25	13156	46720	Stem;Colon;Mammary	NA	NA	NA	NA	NA	557.bed	589	0.820294	1
GliaHrn.specific.peaks	1358	sheffield_dnase	0.0854448	0.665895	3	972	1225	2270	2270	1490	16	13158	46729	Fibroblast;Muscle;Skin;Brain;Endothelial;Epithelial;Bone	NA	NA	NA	NA	NA	1246.bed	137	0.821401	1
GliaHrn.specific.peaks	1697	sheffield_dnase	0.0854448	0.665895	3	972	1225	2270	2270	1490	16	13158	46729	Muscle;Skin;Endothelial;Fibroblast;Brain	NA	NA	NA	NA	NA	1613.bed	208	0.821401	1
GliaHrn.specific.peaks	2001	sheffield_dnase	0.0854448	0.665895	3	972	1225	2270	2270	1490	16	13158	46729	Brain;Fibroblast;Epithelial	NA	NA	NA	NA	NA	1992.bed	522	0.821401	1
GliaHrn.specific.peaks	2163	sheffield_dnase	0.0854448	0.665895	3	972	1225	2270	2270	1490	16	13158	46729	Hematopoietic	NA	NA	NA	NA	NA	2216.bed	227	0.821401	1
GliaHrn.specific.peaks	2244	sheffield_dnase	0.0854448	0.665895	3	972	1225	2270	2270	1490	16	13158	46729	Fibroblast;Muscle;Skin;Brain;Epithelial	NA	NA	NA	NA	NA	2313.bed	180	0.821401	1
GliaHrn.specific.peaks	2246	sheffield_dnase	0.0854448	0.665895	3	972	1225	2270	2270	1490	16	13158	46729	Fibroblast;Muscle;Hematopoietic;Skin;Brain;Epithelial;Endothelial;Bone	NA	NA	NA	NA	NA	2315.bed	98	0.821401	1
GliaHrn.specific.peaks	2288	sheffield_dnase	0.0854448	0.665895	3	972	1225	2270	2270	1490	16	13158	46729	Stem;Ewing sarcoma	NA	NA	NA	NA	NA	2368.bed	224	0.821401	1
GliaHrn.specific.peaks	2834	sheffield_dnase	0.0854448	0.665895	3	972	1225	2270	2270	1490	16	13158	46729	Stem and Medullo specific	NA	NA	NA	NA	NA	801.bed	181	0.821401	1
GliaHrn.specific.peaks	1869	sheffield_dnase	0.0849533	0.747598	8	980	1036	1706	1706	1240	38	13153	46707	Fibroblast;Muscle;Skin;Brain;Epithelial	NA	NA	NA	NA	NA	1813.bed	129	0.822331	1
GliaHrn.specific.peaks	1314	sheffield_dnase	0.0841365	0.591949	1	981	1355	2655	2655	1660	6	13160	46739	Fibroblast;Muscle;Primitive;Brain;Epithelial;Endothelial;Skin;Bone	NA	NA	NA	NA	NA	1198.bed	142	0.823879	1
GliaHrn.specific.peaks	1350	sheffield_dnase	0.0841365	0.591949	1	981	1355	2655	2655	1660	6	13160	46739	Fibroblast;Muscle;Skin;Brain;Epithelial;Endothelial	NA	NA	NA	NA	NA	1239.bed	175	0.823879	1
GliaHrn.specific.peaks	1363	sheffield_dnase	0.0841365	0.591949	1	981	1355	2655	2655	1660	6	13160	46739	Fibroblast;Muscle;Brain;Endothelial;Epithelial;Skin;Bone	NA	NA	NA	NA	NA	1250.bed	145	0.823879	1
GliaHrn.specific.peaks	1575	sheffield_dnase	0.0841365	0.591949	1	981	1355	2655	2655	1660	6	13160	46739	Fibroblast;Muscle;Brain;Epithelial;Endothelial	NA	NA	NA	NA	NA	1480.bed	176	0.823879	1
GliaHrn.specific.peaks	1643	sheffield_dnase	0.0841365	0.591949	1	981	1355	2655	2655	1660	6	13160	46739	Fibroblast;Muscle;Skin	NA	NA	NA	NA	NA	1550.bed	215	0.823879	1
GliaHrn.specific.peaks	1680	sheffield_dnase	0.0841365	0.591949	1	981	1355	2655	2655	1660	6	13160	46739	Fibroblast;Muscle;Brain;Epithelial;Endothelial;Skin;Bone	NA	NA	NA	NA	NA	1594.bed	177	0.823879	1
GliaHrn.specific.peaks	1694	sheffield_dnase	0.0841365	0.591949	1	981	1355	2655	2655	1660	6	13160	46739	Fibroblast;Endothelial;Epithelial;Muscle;Bone	NA	NA	NA	NA	NA	1610.bed	228	0.823879	1
GliaHrn.specific.peaks	1718	sheffield_dnase	0.0841365	0.591949	1	981	1355	2655	2655	1660	6	13160	46739	Fibroblast;Muscle;Epithelial;Skin;Brain	NA	NA	NA	NA	NA	1637.bed	174	0.823879	1
GliaHrn.specific.peaks	1952	sheffield_dnase	0.0841365	0.591949	1	981	1355	2655	2655	1660	6	13160	46739	Epithelial;Fibroblast;Brain;Endothelial;Muscle	NA	NA	NA	NA	NA	1923.bed	234	0.823879	1
GliaHrn.specific.peaks	1958	sheffield_dnase	0.0841365	0.591949	1	981	1355	2655	2655	1660	6	13160	46739	Epithelial;Brain;Colon;Cervix;Skin	NA	NA	NA	NA	NA	1930.bed	218	0.823879	1
GliaHrn.specific.peaks	1997	sheffield_dnase	0.0841365	0.591949	1	981	1355	2655	2655	1660	6	13160	46739	Fibroblast;Brain;Epithelial;Endothelial;Cervix	NA	NA	NA	NA	NA	1986.bed	177	0.823879	1
GliaHrn.specific.peaks	2139	sheffield_dnase	0.0841365	0.591949	1	981	1355	2655	2655	1660	6	13160	46739	Epithelial;Mammary;Skin	NA	NA	NA	NA	NA	2184.bed	265	0.823879	1
GliaHrn.specific.peaks	2210	sheffield_dnase	0.0841365	0.591949	1	981	1355	2655	2655	1660	6	13160	46739	Epithelial;Fibroblast;Muscle;Hematopoietic;Primitive;Skin;Brain;Endothelial;Colo	NA	NA	NA	NA	NA	227.bed	83	0.823879	1
GliaHrn.specific.peaks	2641	sheffield_dnase	0.0841365	0.591949	1	981	1355	2655	2655	1660	6	13160	46739	Hematopoietic;Brain	NA	NA	NA	NA	NA	554.bed	133	0.823879	1
GliaHrn.specific.peaks	2671	sheffield_dnase	0.0841365	0.591949	1	981	1355	2655	2655	1660	6	13160	46739	Epithelial;Fibroblast;Muscle;Skin;Brain;Endothelial;Colon;Cervix;Prostate;Bone	NA	NA	NA	NA	NA	593.bed	112	0.823879	1
GliaHrn.specific.peaks	2698	sheffield_dnase	0.0841365	0.591949	1	981	1355	2655	2655	1660	6	13160	46739	Fibroblast;Muscle;Hematopoietic;Skin;Epithelial;Endothelial;Cervix;Brain	NA	NA	NA	NA	NA	623.bed	151	0.823879	1
GliaHrn.specific.peaks	2755	sheffield_dnase	0.0841365	0.591949	1	981	1355	2655	2655	1660	6	13160	46739	Epithelial;Fibroblast;Muscle;Primitive;Skin;Brain;Stem;Endothelial;Colon;Cervix;	NA	NA	NA	NA	NA	699.bed	116	0.823879	1
GliaHrn.specific.peaks	2810	sheffield_dnase	0.0841365	0.591949	1	981	1355	2655	2655	1660	6	13160	46739	Hematopoietic;Mammary	NA	NA	NA	NA	NA	766.bed	215	0.823879	1
GliaHrn.specific.peaks	2903	sheffield_dnase	0.0841365	0.591949	1	981	1355	2655	2655	1660	6	13160	46739	Muscle;Skin;Brain;Endothelial;Fibroblast;Epithelial;Primitive	NA	NA	NA	NA	NA	891.bed	181	0.823879	1
GliaHrn.specific.peaks	2967	sheffield_dnase	0.0841365	0.591949	1	981	1355	2655	2655	1660	6	13160	46739	Liver;Hematopoietic	NA	NA	NA	NA	NA	966.bed	167	0.823879	1
GliaHrn.specific.peaks	1934	sheffield_dnase	0.0836582	0.800164	16	1001	913	1404	1404	1110	71	13145	46674	Epithelial	NA	NA	NA	NA	NA	1897.bed	6449	0.824787	1
GliaHrn.specific.peaks	2883	sheffield_dnase	0.082454	0.782387	13	1002	957	1475	1475	1140	59	13148	46686	Hematopoietic	NA	NA	NA	NA	NA	867.bed	2506	0.827077	1
GliaHrn.specific.peaks	1171	sheffield_dnase	0.0823829	0.731115	7	1003	1070	1772	1772	1280	34	13154	46711	Primitive;Hematopoietic;Liver;Muscle;Bone	NA	NA	NA	NA	NA	1026.bed	403	0.827212	1
GliaHrn.specific.peaks	1588	sheffield_dnase	0.0823829	0.731115	7	1003	1070	1772	1772	1280	34	13154	46711	Fibroblast;Muscle;Brain;Epithelial;Skin	NA	NA	NA	NA	NA	1493.bed	208	0.827212	1
GliaHrn.specific.peaks	2048	sheffield_dnase	0.0800869	0.676443	4	1005	1211	2103	2103	1440	21	13157	46724	Hematopoietic	NA	NA	NA	NA	NA	2063.bed	921	0.831597	1
GliaHrn.specific.peaks	2942	sheffield_dnase	0.0800869	0.676443	4	1005	1211	2103	2103	1440	21	13157	46724	Fibroblast;Muscle;Skin;Brain;Endothelial;Epithelial;Primitive	NA	NA	NA	NA	NA	936.bed	152	0.831597	1
GliaHrn.specific.peaks	1179	sheffield_dnase	0.0793261	0.75552	10	1007	1014	1579	1579	1200	47	13151	46698	Weak complex tissue specific	NA	NA	NA	NA	NA	1037.bed	307	0.833055	1
GliaHrn.specific.peaks	2214	sheffield_dnase	0.0793261	0.75552	10	1007	1014	1579	1579	1200	47	13151	46698	Ewing sarcoma	NA	NA	NA	NA	NA	2273.bed	1048	0.833055	1
GliaHrn.specific.peaks	2655	sheffield_dnase	0.0789813	0.710234	6	1009	1138	1871	1871	1340	30	13155	46715	Stem;Liver	NA	NA	NA	NA	NA	57.bed	180	0.833717	1
GliaHrn.specific.peaks	2574	sheffield_dnase	0.0787822	0.841522	32	1010	850	1203	1203	1020	135	13129	46610	sheffield_dnase	NA	NA	NA	NA	NA	466.bed	8903	0.834099	1
GliaHrn.specific.peaks	200	cistrome_epigenome	0.0780657	0.962025	829	1011	659	261	1011	644	3053	12332	43692	cistrome_epigenome NB4 cells H3K9me3	NB4 cells	hematopoietic stem cell	H3K9me3	No treatment	NA	Human_NB4-cells_H3K9me3_No-treatment_Stunnenberg.bed	107924	0.835477	1
GliaHrn.specific.peaks	1615	sheffield_dnase	0.0776114	0.743229	9	1012	1045	1640	1640	1230	43	13152	46702	Fibroblast;Muscle;Bone	NA	NA	NA	NA	NA	1522.bed	337	0.836351	1
GliaHrn.specific.peaks	2215	sheffield_dnase	0.0776114	0.743229	9	1012	1045	1640	1640	1230	43	13152	46702	Ewing sarcoma	NA	NA	NA	NA	NA	2274.bed	457	0.836351	1
GliaHrn.specific.peaks	2327	sheffield_dnase	0.0765979	0.846366	36	1014	840	1167	1167	1010	151	13125	46594	Epithelial;Fibroblast;Muscle;Brain;Hematopoietic;Skin;Stem;Endothelial;Colon;Cer	NA	NA	NA	NA	NA	2416.bed	255	0.838305	1
GliaHrn.specific.peaks	2757	sheffield_dnase	0.0754161	0.728414	8	1015	1079	1706	1706	1270	39	13153	46706	Epithelial;Fibroblast;Muscle;Brain;Hematopoietic;Primitive;Skin;Stem;Endothelial	NA	NA	NA	NA	NA	700.bed	137	0.840589	1
GliaHrn.specific.peaks	1612	sheffield_dnase	0.074825	0.769332	13	1016	984	1475	1475	1160	60	13148	46685	Epithelial;Brain;Hematopoietic;Stem;Colon;Cervix;Liver;Endothelial;Mammary;Muscl	NA	NA	NA	NA	NA	152.bed	334	0.841734	1
GliaHrn.specific.peaks	1244	sheffield_dnase	0.074651	0.901914	107	1017	726	883	1017	875	421	13054	46324	Weak stem specific	NA	NA	NA	NA	NA	111.bed	16567	0.842072	1
GliaHrn.specific.peaks	1794	sheffield_dnase	0.0745348	0.894598	91	1018	736	923	1018	892	361	13070	46384	Muscle	NA	NA	NA	NA	NA	1721.bed	23600	0.842297	1
GliaHrn.specific.peaks	2638	sheffield_dnase	0.0726468	0.751138	11	1019	1023	1547	1547	1200	52	13150	46693	Epithelial;Brain;Stem;Fibroblast;Colon;Liver;Muscle;Prostate;Mammary	NA	NA	NA	NA	NA	551.bed	123	0.845967	1
GliaHrn.specific.peaks	2211	sheffield_dnase	0.0726071	0.710212	7	1020	1139	1772	1772	1310	35	13154	46710	Ewing sarcoma;Skin;Endothelial;Primitive	NA	NA	NA	NA	NA	2270.bed	340	0.846044	1
GliaHrn.specific.peaks	1271	sheffield_dnase	0.0722616	0.591918	2	1021	1375	2458	2458	1620	12	13159	46733	Fibroblast;Muscle;Primitive;Brain;Epithelial;Endothelial;Skin;Bone	NA	NA	NA	NA	NA	1146.bed	126	0.846717	1
GliaHrn.specific.peaks	1480	sheffield_dnase	0.0722616	0.591918	2	1021	1375	2458	2458	1620	12	13159	46733	Fibroblast	NA	NA	NA	NA	NA	1382.bed	479	0.846717	1
GliaHrn.specific.peaks	2259	sheffield_dnase	0.0722616	0.591918	2	1021	1375	2458	2458	1620	12	13159	46733	Epithelial;Prostate	NA	NA	NA	NA	NA	2329.bed	652	0.846717	1
GliaHrn.specific.peaks	2744	sheffield_dnase	0.0722616	0.591918	2	1021	1375	2458	2458	1620	12	13159	46733	Hematopoietic;Endothelial;Primitive	NA	NA	NA	NA	NA	685.bed	162	0.846717	1
GliaHrn.specific.peaks	2823	sheffield_dnase	0.0722616	0.591918	2	1021	1375	2458	2458	1620	12	13159	46733	Hematopoietic;Liver;Endothelial;Primitive;Stem;Bone;Brain	NA	NA	NA	NA	NA	788.bed	147	0.846717	1
GliaHrn.specific.peaks	2930	sheffield_dnase	0.0722616	0.591918	2	1021	1375	2458	2458	1620	12	13159	46733	Muscle;Hematopoietic;Epithelial;Fibroblast;Cervix;Liver;Mammary;Brain	NA	NA	NA	NA	NA	920.bed	128	0.846717	1
GliaHrn.specific.peaks	2039	sheffield_dnase	0.0717004	0.887245	82	1027	809	944	1027	927	328	13079	46417	Fibrobl specific	NA	NA	NA	NA	NA	2052.bed	25640	0.847812	1
GliaHrn.specific.peaks	224	codex	0.0715381	0.626714	3	1028	1298	2270	2270	1530	17	13158	46728	No drug (DMSO)	Erythroid Leukaemia	NA	STAT5	NA	E-MTAB-1096	BG22_STAT5_HEL_DMSO.bed	127	0.848129	1
GliaHrn.specific.peaks	1162	sheffield_dnase	0.0715381	0.626714	3	1028	1298	2270	2270	1530	17	13158	46728	Epithelial;Hematopoietic;Primitive;Brain;Colon;Cervix;Muscle;Mammary;Skin;Liver	NA	NA	NA	NA	NA	1018.bed	125	0.848129	1
GliaHrn.specific.peaks	1230	sheffield_dnase	0.0715381	0.626714	3	1028	1298	2270	2270	1530	17	13158	46728	Complex tissue specific	NA	NA	NA	NA	NA	1094.bed	121	0.848129	1
GliaHrn.specific.peaks	2342	sheffield_dnase	0.0715381	0.626714	3	1028	1298	2270	2270	1530	17	13158	46728	Epithelial;Mammary	NA	NA	NA	NA	NA	2438.bed	1087	0.848129	1
GliaHrn.specific.peaks	1703	sheffield_dnase	0.0692215	0.726323	9	1032	1082	1640	1640	1250	44	13152	46701	Muscle;Skin	NA	NA	NA	NA	NA	1619.bed	338	0.852665	1
GliaHrn.specific.peaks	2559	sheffield_dnase	0.0692215	0.726323	9	1032	1082	1640	1640	1250	44	13152	46701	Epithelial;Fibroblast;Muscle;Brain;Hematopoietic;Primitive;Skin;Stem;Endothelial	NA	NA	NA	NA	NA	447.bed	100	0.852665	1
GliaHrn.specific.peaks	1867	sheffield_dnase	0.0689989	0.68731	6	1034	1184	1871	1871	1360	31	13155	46714	Skin;Hematopoietic	NA	NA	NA	NA	NA	1810.bed	190	0.853102	1
GliaHrn.specific.peaks	2104	sheffield_dnase	0.0689989	0.68731	6	1034	1184	1871	1871	1360	31	13155	46714	Epithelial;Fibroblast;Muscle;Brain;Primitive;Stem;Endothelial;Colon;Cervix;Prost	NA	NA	NA	NA	NA	2133.bed	471	0.853102	1
GliaHrn.specific.peaks	2753	sheffield_dnase	0.0689989	0.68731	6	1034	1184	1871	1871	1360	31	13155	46714	Complex tissue specific, repressed hematopoeitic	NA	NA	NA	NA	NA	696.bed	153	0.853102	1
GliaHrn.specific.peaks	1333	sheffield_dnase	0.0687205	0.764756	14	1037	991	1451	1451	1160	65	13147	46680	Epithelial;Fibroblast;Brain;Hematopoietic;Primitive;Stem;Endothelial;Muscle;Colo	NA	NA	NA	NA	NA	1218.bed	149	0.853649	1
GliaHrn.specific.peaks	2225	sheffield_dnase	0.0683159	0.645684	4	1038	1269	2103	2103	1470	22	13157	46723	Stem;Liver;Mammary	NA	NA	NA	NA	NA	2288.bed	182	0.854445	1
GliaHrn.specific.peaks	2710	sheffield_dnase	0.0683159	0.645684	4	1038	1269	2103	2103	1470	22	13157	46723	Hematopoietic;Endothelial	NA	NA	NA	NA	NA	637.bed	160	0.854445	1
GliaHrn.specific.peaks	2007	sheffield_dnase	0.0670004	0.850428	46	1040	839	1094	1094	991	192	13115	46553	sheffield_dnase	NA	NA	NA	NA	NA	2001.bed	54604	0.857037	1
GliaHrn.specific.peaks	2534	sheffield_dnase	0.066709	0.747521	12	1041	1037	1502	1502	1190	57	13149	46688	Brain;Hematopoietic;Primitive;Stem;Fibroblast;Colon;Liver;Epithelial;Endothelial	NA	NA	NA	NA	NA	422.bed	186	0.857612	1
GliaHrn.specific.peaks	2711	sheffield_dnase	0.066709	0.747521	12	1041	1037	1502	1502	1190	57	13149	46688	Hematopoietic	NA	NA	NA	NA	NA	64.bed	801	0.857612	1
GliaHrn.specific.peaks	115	cistrome_cistrome	0.0654836	0.852579	49	1043	833	1071	1071	982	204	13112	46541	cistrome_cistrome T47D ESR1	T47D	breast	ESR1	EtOH(45min)	NA	Human_T47D_ESR1_EtOH-45min_Liu.bed	3060	0.860036	1
GliaHrn.specific.peaks	1346	sheffield_dnase	0.0645762	0.823176	32	1044	876	1203	1203	1040	138	13129	46607	Brain;Fibroblast	NA	NA	NA	NA	NA	1235.bed	1319	0.861834	1
GliaHrn.specific.peaks	1642	sheffield_dnase	0.0643257	0.65762	5	1045	1243	1970	1970	1420	27	13156	46718	Fibroblast;Muscle;Brain;Stem;Epithelial;Endothelial;Skin;Bone	NA	NA	NA	NA	NA	155.bed	102	0.862332	1
GliaHrn.specific.peaks	1777	sheffield_dnase	0.0643257	0.65762	5	1045	1243	1970	1970	1420	27	13156	46718	Bone	NA	NA	NA	NA	NA	1702.bed	730	0.862332	1
GliaHrn.specific.peaks	2598	sheffield_dnase	0.0643257	0.65762	5	1045	1243	1970	1970	1420	27	13156	46718	Fibroblast;Muscle;Brain;Hematopoietic;Primitive;Skin;Epithelial;Endothelial;Cerv	NA	NA	NA	NA	NA	497.bed	117	0.862332	1
GliaHrn.specific.peaks	1185	sheffield_dnase	0.0642025	0.507379	1	1048	1545	2655	2655	1750	7	13160	46738	Fibroblast;Muscle;Epithelial;Endothelial;Primitive;Brain	NA	NA	NA	NA	NA	1042.bed	97	0.862576	1
GliaHrn.specific.peaks	1445	sheffield_dnase	0.0642025	0.507379	1	1048	1545	2655	2655	1750	7	13160	46738	Fibroblast;Muscle;Epithelial;Endothelial;Skin;Brain	NA	NA	NA	NA	NA	1345.bed	174	0.862576	1
GliaHrn.specific.peaks	1448	sheffield_dnase	0.0642025	0.507379	1	1048	1545	2655	2655	1750	7	13160	46738	Fibroblast;Muscle;Skin;Brain;Epithelial;Endothelial;Bone	NA	NA	NA	NA	NA	1348.bed	111	0.862576	1
GliaHrn.specific.peaks	1534	sheffield_dnase	0.0642025	0.507379	1	1048	1545	2655	2655	1750	7	13160	46738	Fibroblast;Muscle;Brain;Epithelial;Endothelial;Bone	NA	NA	NA	NA	NA	1435.bed	106	0.862576	1
GliaHrn.specific.peaks	1582	sheffield_dnase	0.0642025	0.507379	1	1048	1545	2655	2655	1750	7	13160	46738	Fibroblast;Muscle;Skin;Brain;Epithelial;Endothelial;Bone	NA	NA	NA	NA	NA	1487.bed	139	0.862576	1
GliaHrn.specific.peaks	1846	sheffield_dnase	0.0642025	0.507379	1	1048	1545	2655	2655	1750	7	13160	46738	Brain;Endothelial;Epithelial;Skin;Fibroblast	NA	NA	NA	NA	NA	1781.bed	196	0.862576	1
GliaHrn.specific.peaks	2021	sheffield_dnase	0.0642025	0.507379	1	1048	1545	2655	2655	1750	7	13160	46738	Epithelial;Brain;Colon;Cervix	NA	NA	NA	NA	NA	2025.bed	188	0.862576	1
GliaHrn.specific.peaks	2682	sheffield_dnase	0.0642025	0.507379	1	1048	1545	2655	2655	1750	7	13160	46738	Endothelial;Epithelial;Primitive;Brain	NA	NA	NA	NA	NA	603.bed	83	0.862576	1
GliaHrn.specific.peaks	2708	sheffield_dnase	0.0642025	0.507379	1	1048	1545	2655	2655	1750	7	13160	46738	Epithelial;Fibroblast;Muscle;Hematopoietic;Skin;Brain;Endothelial;Cervix;Primiti	NA	NA	NA	NA	NA	635.bed	91	0.862576	1
GliaHrn.specific.peaks	2905	sheffield_dnase	0.0642025	0.507379	1	1048	1545	2655	2655	1750	7	13160	46738	Fibroblast;Muscle;Skin;Brain;Endothelial;Epithelial;Primitive;Bone	NA	NA	NA	NA	NA	893.bed	122	0.862576	1
GliaHrn.specific.peaks	1152	sheffield_dnase	0.0640237	0.893348	107	1058	738	883	1058	893	425	13054	46320	Weak HepG2 specific	NA	NA	NA	NA	NA	1008.bed	23313	0.862931	1
GliaHrn.specific.peaks	2552	sheffield_dnase	0.0636816	0.724653	10	1059	1087	1579	1579	1240	49	13151	46696	Epithelial;Fibroblast;Brain;Primitive;Hematopoietic;Skin;Stem;Endothelial;Muscle	NA	NA	NA	NA	NA	440.bed	133	0.863611	1
GliaHrn.specific.peaks	211	cistrome_epigenome	0.060081	0.929953	294	1060	700	562	1060	774	1121	12867	45624	cistrome_epigenome VCaP H3K36me3	VCaP	prostate	H3K36me3	regular medium	NA	Human_VCaP_H3K36me3_regular-medium_Chinnaiyan.bed	50257	0.870801	1
GliaHrn.specific.peaks	1598	sheffield_dnase	0.0599636	0.775359	19	1061	970	1356	1356	1130	87	13142	46658	Brain;Skin	NA	NA	NA	NA	NA	1501.bed	895	0.871037	1
GliaHrn.specific.peaks	1344	sheffield_dnase	0.0598314	0.591887	3	1062	1381	2270	2270	1570	18	13158	46727	Brain;Fibroblast	NA	NA	NA	NA	NA	1232.bed	1723	0.871302	1
GliaHrn.specific.peaks	1936	sheffield_dnase	0.0598314	0.591887	3	1062	1381	2270	2270	1570	18	13158	46727	Epithelial;Brain;Hematopoietic;Primitive;Stem;Colon;Cervix;Liver;Fibroblast;Endo	NA	NA	NA	NA	NA	190.bed	96	0.871302	1
GliaHrn.specific.peaks	2204	sheffield_dnase	0.0598314	0.591887	3	1062	1381	2270	2270	1570	18	13158	46727	Fibroblast;Hematopoietic;Skin;Brain;Epithelial;Endothelial;Muscle	NA	NA	NA	NA	NA	2264.bed	203	0.871302	1
GliaHrn.specific.peaks	2298	sheffield_dnase	0.0598314	0.591887	3	1062	1381	2270	2270	1570	18	13158	46727	Epithelial;Prostate	NA	NA	NA	NA	NA	2382.bed	227	0.871302	1
GliaHrn.specific.peaks	2379	sheffield_dnase	0.0598314	0.591887	3	1062	1381	2270	2270	1570	18	13158	46727	Colon;Epithelial;Prostate;Mammary;Skin	NA	NA	NA	NA	NA	2487.bed	259	0.871302	1
GliaHrn.specific.peaks	2689	sheffield_dnase	0.0598314	0.591887	3	1062	1381	2270	2270	1570	18	13158	46727	Epithelial;Hematopoietic;Colon;Cervix;Mammary	NA	NA	NA	NA	NA	611.bed	142	0.871302	1
GliaHrn.specific.peaks	2799	sheffield_dnase	0.059586	0.873191	78	1068	813	962	1068	948	317	13083	46428	Brain	NA	NA	NA	NA	NA	756.bed	17285	0.871794	1
GliaHrn.specific.peaks	2034	sheffield_dnase	0.0595257	0.769958	18	1069	981	1373	1373	1140	83	13143	46662	sheffield_dnase	NA	NA	NA	NA	NA	2042.bed	5638	0.871915	1
GliaHrn.specific.peaks	390	codex	0.0591749	0.692855	8	1070	1175	1706	1706	1320	41	13153	46704	Proerythroblasts derived from CD34+ foetal liver cells (2-trimester stage).	Erythroblast	NA	TAL1	NA	GSE36985	GSM908054_TAL1.bed	584	0.87262	1
GliaHrn.specific.peaks	2022	sheffield_dnase	0.0587023	0.723289	11	1071	1090	1547	1547	1240	54	13150	46691	Epithelial;Fibroblast;Muscle;Hematopoietic;Skin;Brain;Endothelial;Colon;Cervix;L	NA	NA	NA	NA	NA	2026.bed	217	0.87357	1
GliaHrn.specific.peaks	1409	sheffield_dnase	0.0586954	0.546377	2	1072	1471	2458	2458	1670	13	13159	46732	Hematopoietic	NA	NA	NA	NA	NA	1308.bed	340	0.873584	1
GliaHrn.specific.peaks	1567	sheffield_dnase	0.0586954	0.546377	2	1072	1471	2458	2458	1670	13	13159	46732	Brain;Epithelial;Muscle;Bone;Liver	NA	NA	NA	NA	NA	1472.bed	179	0.873584	1
GliaHrn.specific.peaks	1685	sheffield_dnase	0.0586954	0.546377	2	1072	1471	2458	2458	1670	13	13159	46732	Stem;Liver	NA	NA	NA	NA	NA	160.bed	292	0.873584	1
GliaHrn.specific.peaks	1780	sheffield_dnase	0.0586954	0.546377	2	1072	1471	2458	2458	1670	13	13159	46732	Skin;Fibroblast;Epithelial;Cervix;Endothelial;Primitive	NA	NA	NA	NA	NA	1708.bed	234	0.873584	1
GliaHrn.specific.peaks	1848	sheffield_dnase	0.0586954	0.546377	2	1072	1471	2458	2458	1670	13	13159	46732	Fibroblast;Muscle;Epithelial;Cervix;Skin;Brain	NA	NA	NA	NA	NA	1783.bed	138	0.873584	1
GliaHrn.specific.peaks	2119	sheffield_dnase	0.0586954	0.546377	2	1072	1471	2458	2458	1670	13	13159	46732	Fibroblast;Skin	NA	NA	NA	NA	NA	2156.bed	270	0.873584	1
GliaHrn.specific.peaks	2719	sheffield_dnase	0.0586954	0.546377	2	1072	1471	2458	2458	1670	13	13159	46732	Epithelial;Fibroblast;Muscle;Primitive;Skin;Brain;Stem;Endothelial;Colon;Cervix;	NA	NA	NA	NA	NA	650.bed	149	0.873584	1
GliaHrn.specific.peaks	2773	sheffield_dnase	0.0586954	0.546377	2	1072	1471	2458	2458	1670	13	13159	46732	Hematopoietic	NA	NA	NA	NA	NA	72.bed	326	0.873584	1
GliaHrn.specific.peaks	2822	sheffield_dnase	0.0586954	0.546377	2	1072	1471	2458	2458	1670	13	13159	46732	Epithelial;Skin;Brain;Colon;Cervix;Endothelial;Primitive;Mammary;Liver	NA	NA	NA	NA	NA	787.bed	136	0.873584	1
GliaHrn.specific.peaks	2966	sheffield_dnase	0.0586954	0.546377	2	1072	1471	2458	2458	1670	13	13159	46732	Epithelial;Liver;Mammary	NA	NA	NA	NA	NA	965.bed	235	0.873584	1
GliaHrn.specific.peaks	1983	sheffield_dnase	0.0581917	0.6176	4	1082	1316	2103	2103	1500	23	13157	46722	Complex tissue specific	NA	NA	NA	NA	NA	1973.bed	388	0.874598	1
GliaHrn.specific.peaks	2078	sheffield_dnase	0.0581917	0.6176	4	1082	1316	2103	2103	1500	23	13157	46722	Epithelial	NA	NA	NA	NA	NA	2100.bed	2275	0.874598	1
GliaHrn.specific.peaks	2657	sheffield_dnase	0.0581917	0.6176	4	1082	1316	2103	2103	1500	23	13157	46722	Fibroblast;Muscle;Hematopoietic;Skin	NA	NA	NA	NA	NA	571.bed	195	0.874598	1
GliaHrn.specific.peaks	2790	sheffield_dnase	0.0581917	0.6176	4	1082	1316	2103	2103	1500	23	13157	46722	Complex tissue specific	NA	NA	NA	NA	NA	744.bed	144	0.874598	1
GliaHrn.specific.peaks	1381	sheffield_dnase	0.0569414	0.710146	10	1086	1140	1579	1579	1270	50	13151	46695	Fibroblast;Muscle;Brain;Primitive;Skin;Stem;Epithelial;Endothelial;Prostate;Mamm	NA	NA	NA	NA	NA	1267.bed	98	0.877119	1
GliaHrn.specific.peaks	1762	sheffield_dnase	0.056621	0.741897	14	1087	1052	1451	1451	1200	67	13147	46678	Complex tissue specific	NA	NA	NA	NA	NA	1685.bed	695	0.877766	1
GliaHrn.specific.peaks	2812	sheffield_dnase	0.056621	0.741897	14	1087	1052	1451	1451	1200	67	13147	46678	Fibroblast;Muscle;Brain;Hematopoietic;Skin;Epithelial;Endothelial;Primitive;Bone	NA	NA	NA	NA	NA	77.bed	373	0.877766	1
GliaHrn.specific.peaks	2037	sheffield_dnase	0.0554806	0.820851	37	1089	877	1162	1162	1040	160	13124	46585	Stem	NA	NA	NA	NA	NA	205.bed	5301	0.880075	1
GliaHrn.specific.peaks	465	encode_tfbs	0.0550241	0.766532	19	1090	988	1356	1356	1140	88	13142	46657	ChIP HeLa-S3 EZH2_(39875)	HeLa-S3	NA	EZH2_(39875)	None	NA	wgEncodeAwgTfbsBroadHelas3Ezh239875UniPk.narrowPeak	1818	0.881	1
GliaHrn.specific.peaks	2002	sheffield_dnase	0.0531632	0.747445	16	1091	1040	1404	1404	1180	76	13145	46669	Primitive;Stem;Colon;Liver;Epithelial;Prostate;Brain;Hematopoietic	NA	NA	NA	NA	NA	1995.bed	284	0.884783	1
GliaHrn.specific.peaks	13	cistrome_cistrome	0.0526932	0.800705	30	1092	912	1218	1218	1070	133	13131	46612	cistrome_cistrome Caco-2(differentiated) GATA6	Caco-2(differentiated)	intestine	GATA6	No treatment	NA	Human_Caco-2-differentiated_GATA6_No-treatment_Shivdasani.bed	3334	0.885741	1
GliaHrn.specific.peaks	1563	sheffield_dnase	0.0524169	0.64563	6	1093	1271	1871	1871	1410	33	13155	46712	Fibroblast;Muscle;Epithelial;Skin;Brain	NA	NA	NA	NA	NA	1468.bed	164	0.886305	1
GliaHrn.specific.peaks	2499	sheffield_dnase	0.0524169	0.64563	6	1093	1271	1871	1871	1410	33	13155	46712	Epithelial;Brain;Hematopoietic;Stem;Colon;Cervix;Liver;Mammary	NA	NA	NA	NA	NA	384.bed	152	0.886305	1
GliaHrn.specific.peaks	2959	sheffield_dnase	0.051699	0.773283	22	1095	974	1317	1317	1130	101	13139	46644	Brain;Primitive;Hematopoietic;Stem;Liver;Epithelial;Endothelial;Prostate;Mammary	NA	NA	NA	NA	NA	952.bed	290	0.887771	1
GliaHrn.specific.peaks	1854	sheffield_dnase	0.0508451	0.696208	10	1096	1166	1579	1579	1280	51	13151	46694	Epithelial	NA	NA	NA	NA	NA	1791.bed	5841	0.889518	1
GliaHrn.specific.peaks	2785	sheffield_dnase	0.0508451	0.696208	10	1096	1166	1579	1579	1280	51	13151	46694	Fibroblast;Muscle;Skin;Brain;Epithelial;Endothelial;Primitive;Bone	NA	NA	NA	NA	NA	733.bed	231	0.889518	1
GliaHrn.specific.peaks	461	encode_tfbs	0.0500981	0.910781	207	1098	716	699	1098	838	806	12954	45939	ChIP H1-hESC EZH2_(39875)	H1-hESC	NA	EZH2_(39875)	None	NA	wgEncodeAwgTfbsBroadH1hescEzh239875UniPk.narrowPeak	6370	0.89105	1
GliaHrn.specific.peaks	1509	sheffield_dnase	0.0499827	0.560725	3	1099	1447	2270	2270	1610	19	13158	46726	Epithelial;Fibroblast;Hematopoietic;Primitive;Skin;Stem;Brain;Colon;Cervix;Liver	NA	NA	NA	NA	NA	1410.bed	119	0.891286	1
GliaHrn.specific.peaks	2165	sheffield_dnase	0.0499827	0.560725	3	1099	1447	2270	2270	1610	19	13158	46726	Hematopoietic	NA	NA	NA	NA	NA	2218.bed	221	0.891286	1
GliaHrn.specific.peaks	2239	sheffield_dnase	0.0499827	0.560725	3	1099	1447	2270	2270	1610	19	13158	46726	Complex tissue specific	NA	NA	NA	NA	NA	2305.bed	357	0.891286	1
GliaHrn.specific.peaks	2892	sheffield_dnase	0.0499827	0.560725	3	1099	1447	2270	2270	1610	19	13158	46726	Fibroblast;Muscle;Endothelial;Primitive;Skin	NA	NA	NA	NA	NA	877.bed	211	0.891286	1
GliaHrn.specific.peaks	1542	sheffield_dnase	0.049495	0.591856	4	1103	1387	2103	2103	1530	24	13157	46721	Fibroblast;Muscle;Brain;Skin;Epithelial;Endothelial;Hematopoietic;Bone	NA	NA	NA	NA	NA	1443.bed	218	0.892288	1
GliaHrn.specific.peaks	2718	sheffield_dnase	0.049495	0.591856	4	1103	1387	2103	2103	1530	24	13157	46721	Epithelial;Fibroblast;Muscle;Primitive;Skin;Brain;Endothelial;Colon;Cervix;Mamma	NA	NA	NA	NA	NA	649.bed	240	0.892288	1
GliaHrn.specific.peaks	1034	encode_tfbs	0.0492597	0.44395	1	1105	1670	2655	2655	1810	8	13160	46737	ChIP NT2-D1 ZNF274	NT2-D1	NA	ZNF274	None	NA	wgEncodeAwgTfbsSydhNt2d1Znf274UcdUniPk.narrowPeak	745	0.892772	1
GliaHrn.specific.peaks	1202	sheffield_dnase	0.0492597	0.44395	1	1105	1670	2655	2655	1810	8	13160	46737	Epithelial;Liver	NA	NA	NA	NA	NA	1064.bed	145	0.892772	1
GliaHrn.specific.peaks	1487	sheffield_dnase	0.0492597	0.44395	1	1105	1670	2655	2655	1810	8	13160	46737	Epithelial;Fibroblast;Muscle;Skin;Brain;Endothelial;Colon;Cervix;Primitive;Bone	NA	NA	NA	NA	NA	1389.bed	162	0.892772	1
GliaHrn.specific.peaks	1550	sheffield_dnase	0.0492597	0.44395	1	1105	1670	2655	2655	1810	8	13160	46737	Fibroblast;Muscle;Skin	NA	NA	NA	NA	NA	1450.bed	223	0.892772	1
GliaHrn.specific.peaks	1712	sheffield_dnase	0.0492597	0.44395	1	1105	1670	2655	2655	1810	8	13160	46737	Fibroblast;Muscle;Skin;Brain;Epithelial;Endothelial;Bone	NA	NA	NA	NA	NA	1631.bed	185	0.892772	1
GliaHrn.specific.peaks	1721	sheffield_dnase	0.0492597	0.44395	1	1105	1670	2655	2655	1810	8	13160	46737	Fibroblast;Muscle;Epithelial;Brain	NA	NA	NA	NA	NA	1641.bed	240	0.892772	1
GliaHrn.specific.peaks	1917	sheffield_dnase	0.0492597	0.44395	1	1105	1670	2655	2655	1810	8	13160	46737	Epithelial;Colon;Cervix;Mammary;Skin	NA	NA	NA	NA	NA	1878.bed	185	0.892772	1
GliaHrn.specific.peaks	2176	sheffield_dnase	0.0492597	0.44395	1	1105	1670	2655	2655	1810	8	13160	46737	Endothelial;Primitive;Prostate;Mammary	NA	NA	NA	NA	NA	2229.bed	169	0.892772	1
GliaHrn.specific.peaks	2230	sheffield_dnase	0.0492597	0.44395	1	1105	1670	2655	2655	1810	8	13160	46737	Fibroblast;Primitive;Brain;Epithelial;Colon;Cervix;Muscle;Skin;Bone;Liver	NA	NA	NA	NA	NA	2294.bed	175	0.892772	1
GliaHrn.specific.peaks	2352	sheffield_dnase	0.0492597	0.44395	1	1105	1670	2655	2655	1810	8	13160	46737	Epithelial;Primitive;Brain;Stem;Colon;Cervix;Liver;Endothelial;Muscle;Hematopoie	NA	NA	NA	NA	NA	2450.bed	207	0.892772	1
GliaHrn.specific.peaks	2629	sheffield_dnase	0.0492597	0.44395	1	1105	1670	2655	2655	1810	8	13160	46737	Epithelial;Liver;Endothelial;Primitive	NA	NA	NA	NA	NA	541.bed	116	0.892772	1
GliaHrn.specific.peaks	2670	sheffield_dnase	0.0492597	0.44395	1	1105	1670	2655	2655	1810	8	13160	46737	Epithelial;Brain;Skin;Stem;Colon;Cervix;Liver;Fibroblast;Endothelial;Primitive;H	NA	NA	NA	NA	NA	592.bed	66	0.892772	1
GliaHrn.specific.peaks	2833	sheffield_dnase	0.0492597	0.44395	1	1105	1670	2655	2655	1810	8	13160	46737	Epithelial;Fibroblast;Muscle;Hematopoietic;Primitive;Skin;Brain;Stem;Endothelial	NA	NA	NA	NA	NA	800.bed	95	0.892772	1
GliaHrn.specific.peaks	2936	sheffield_dnase	0.0492597	0.44395	1	1105	1670	2655	2655	1810	8	13160	46737	Epithelial;Mammary	NA	NA	NA	NA	NA	928.bed	261	0.892772	1
GliaHrn.specific.peaks	2096	sheffield_dnase	0.0492578	0.654105	7	1119	1252	1772	1772	1380	38	13154	46707	Brain	NA	NA	NA	NA	NA	2123.bed	781	0.892775	1
GliaHrn.specific.peaks	2890	sheffield_dnase	0.0486976	0.679921	9	1120	1205	1640	1640	1320	47	13152	46698	Liver;Prostate	NA	NA	NA	NA	NA	873.bed	389	0.893928	1
GliaHrn.specific.peaks	1787	sheffield_dnase	0.0478018	0.612244	5	1121	1327	1970	1970	1470	29	13156	46716	Fibroblast;Muscle;Skin;Brain;Endothelial;Epithelial	NA	NA	NA	NA	NA	1715.bed	154	0.895773	1
GliaHrn.specific.peaks	1985	sheffield_dnase	0.0478018	0.612244	5	1121	1327	1970	1970	1470	29	13156	46716	Epithelial;Brain;Colon;Cervix;Endothelial;Primitive	NA	NA	NA	NA	NA	1975.bed	244	0.895773	1
GliaHrn.specific.peaks	1870	sheffield_dnase	0.0476703	0.507341	2	1123	1555	2458	2458	1710	14	13159	46731	Fibroblast;Muscle;Skin;Brain;Epithelial;Endothelial	NA	NA	NA	NA	NA	1814.bed	128	0.896045	1
GliaHrn.specific.peaks	2052	sheffield_dnase	0.0476703	0.507341	2	1123	1555	2458	2458	1710	14	13159	46731	Hematopoietic	NA	NA	NA	NA	NA	2068.bed	685	0.896045	1
GliaHrn.specific.peaks	2219	sheffield_dnase	0.0476703	0.507341	2	1123	1555	2458	2458	1710	14	13159	46731	Stem;Prostate;Mammary	NA	NA	NA	NA	NA	2280.bed	142	0.896045	1
GliaHrn.specific.peaks	2481	sheffield_dnase	0.0476703	0.507341	2	1123	1555	2458	2458	1710	14	13159	46731	Fibroblast;Muscle;Brain;Endothelial;Bone	NA	NA	NA	NA	NA	361.bed	168	0.896045	1
GliaHrn.specific.peaks	2759	sheffield_dnase	0.0476703	0.507341	2	1123	1555	2458	2458	1710	14	13159	46731	Brain;Hematopoietic	NA	NA	NA	NA	NA	702.bed	168	0.896045	1
GliaHrn.specific.peaks	2963	sheffield_dnase	0.0476703	0.507341	2	1123	1555	2458	2458	1710	14	13159	46731	Liver;Mammary	NA	NA	NA	NA	NA	959.bed	696	0.896045	1
GliaHrn.specific.peaks	2860	sheffield_dnase	0.0474848	0.729519	15	1129	1075	1430	1430	1210	73	13146	46672	Endothelial;Primitive	NA	NA	NA	NA	NA	833.bed	2436	0.896428	1
GliaHrn.specific.peaks	2787	sheffield_dnase	0.0471859	0.697429	11	1130	1165	1547	1547	1280	56	13150	46689	Endothelial;Primitive	NA	NA	NA	NA	NA	739.bed	1514	0.897045	1
GliaHrn.specific.peaks	1971	sheffield_dnase	0.0470785	0.854486	72	1131	831	987	1131	983	299	13089	46446	Weak HCF	NA	NA	NA	NA	NA	1955.bed	12534	0.897267	1
GliaHrn.specific.peaks	2679	sheffield_dnase	0.046159	0.660603	8	1132	1241	1706	1706	1360	43	13153	46702	Repressed in Hematopoietic	NA	NA	NA	NA	NA	600.bed	200	0.899168	1
GliaHrn.specific.peaks	2169	sheffield_dnase	0.0457133	0.799226	34	1133	915	1183	1183	1080	151	13127	46594	Epithelial;Fibroblast;Muscle;Brain;Hematopoietic;Skin;Stem;Endothelial;Colon;Cer	NA	NA	NA	NA	NA	2222.bed	278	0.900092	1
GliaHrn.specific.peaks	2290	sheffield_dnase	0.0455797	0.626629	6	1134	1302	1871	1871	1440	34	13155	46711	Fibroblast;Muscle;Hematopoietic;Primitive;Skin;Brain;Stem;Epithelial;Endothelial	NA	NA	NA	NA	NA	237.bed	113	0.900369	1
GliaHrn.specific.peaks	2605	sheffield_dnase	0.0453392	0.682805	10	1135	1198	1579	1579	1300	52	13151	46693	Hematopoietic;Stem;Liver;Brain	NA	NA	NA	NA	NA	504.bed	257	0.900867	1
GliaHrn.specific.peaks	1605	sheffield_dnase	0.0452211	0.71008	13	1136	1141	1475	1475	1250	65	13148	46680	Fibroblast;Muscle;Brain;Skin;Epithelial;Endothelial;Cervix;Prostate;Mammary	NA	NA	NA	NA	NA	1513.bed	283	0.901112	1
GliaHrn.specific.peaks	2102	sheffield_dnase	0.0452211	0.71008	13	1136	1141	1475	1475	1250	65	13148	46680	Epithelial;Fibroblast;Muscle;Brain;Skin;Hematopoietic;Stem;Endothelial;Colon;Cer	NA	NA	NA	NA	NA	2131.bed	137	0.901112	1
GliaHrn.specific.peaks	2526	sheffield_dnase	0.0448384	0.736013	17	1138	1065	1388	1388	1200	82	13144	46663	Stem;Liver	NA	NA	NA	NA	NA	412.bed	803	0.901907	1
GliaHrn.specific.peaks	311	codex	0.0447286	0.817607	44	1139	893	1104	1139	1050	191	13117	46554	CD34+ Umbilical Cord Blood (UCB) were differentiated into megakaryocytes for 10	Megakaryocyte	NA	TAL1	NA	GSE24674	GSM607953_TAL1.bed	1498	0.902135	1
GliaHrn.specific.peaks	1370	sheffield_dnase	0.0431503	0.63732	7	1140	1284	1772	1772	1400	39	13154	46706	Hematopoietic	NA	NA	NA	NA	NA	1257.bed	948	0.905419	1
GliaHrn.specific.peaks	292	codex	0.0430578	0.719646	15	1141	1097	1430	1430	1220	74	13146	46671	Kasumi-1 (AML FAB M2) with t(8;21) translocation and mismatch siRNA derived from	Acute Myeloid Leukemia	NA	EP300	NA	GSE60131	GSM1466006_EP300.bed	581	0.905612	1
GliaHrn.specific.peaks	1289	sheffield_dnase	0.0420349	0.568171	4	1142	1434	2103	2103	1560	25	13157	46720	Epithelial;Brain;Primitive;Hematopoietic;Stem;Colon;Cervix;Liver;Fibroblast;Endo	NA	NA	NA	NA	NA	1164.bed	120	0.907748	1
GliaHrn.specific.peaks	2999	sheffield_dnase	0.0420349	0.568171	4	1142	1434	2103	2103	1560	25	13157	46720	Fibroblast;Muscle;Skin;Brain;Epithelial;Endothelial;Bone	NA	NA	NA	NA	NA	999.bed	235	0.907748	1
GliaHrn.specific.peaks	2111	sheffield_dnase	0.0417042	0.532679	3	1144	1499	2270	2270	1640	20	13158	46725	Epithelial;Hematopoietic;Skin;Fibroblast;Colon;Cervix;Endothelial;Muscle	NA	NA	NA	NA	NA	2143.bed	135	0.908439	1
GliaHrn.specific.peaks	2611	sheffield_dnase	0.0417042	0.532679	3	1144	1499	2270	2270	1640	20	13158	46725	Hematopoietic	NA	NA	NA	NA	NA	514.bed	401	0.908439	1
GliaHrn.specific.peaks	2652	sheffield_dnase	0.0417042	0.532679	3	1144	1499	2270	2270	1640	20	13158	46725	Hematopoietic;Skin	NA	NA	NA	NA	NA	566.bed	126	0.908439	1
GliaHrn.specific.peaks	2754	sheffield_dnase	0.0417042	0.532679	3	1144	1499	2270	2270	1640	20	13158	46725	Epithelial;Fibroblast;Muscle;Brain;Hematopoietic;Primitive;Skin;Stem;Endothelial	NA	NA	NA	NA	NA	697.bed	84	0.908439	1
GliaHrn.specific.peaks	2825	sheffield_dnase	0.0417042	0.532679	3	1144	1499	2270	2270	1640	20	13158	46725	Epithelial;Fibroblast;Muscle;Brain;Hematopoietic;Primitive;Skin;Stem;Endothelial	NA	NA	NA	NA	NA	79.bed	138	0.908439	1
GliaHrn.specific.peaks	2848	sheffield_dnase	0.0417042	0.532679	3	1144	1499	2270	2270	1640	20	13158	46725	Fibroblast;Muscle;Brain;Hematopoietic;Primitive;Epithelial;Endothelial;Liver;Ste	NA	NA	NA	NA	NA	818.bed	74	0.908439	1
GliaHrn.specific.peaks	1543	sheffield_dnase	0.0411105	0.591825	5	1150	1389	1970	1970	1500	30	13156	46715	Fibroblast;Muscle;Skin;Brain;Epithelial;Endothelial	NA	NA	NA	NA	NA	1444.bed	148	0.909682	1
GliaHrn.specific.peaks	2720	sheffield_dnase	0.0411105	0.591825	5	1150	1389	1970	1970	1500	30	13156	46715	Fibroblast;Muscle;Brain;Epithelial;Skin;Bone	NA	NA	NA	NA	NA	651.bed	186	0.909682	1
GliaHrn.specific.peaks	813	encode_tfbs	0.0410794	0.844841	70	1152	847	995	1152	998	294	13091	46451	ChIP H1-hESC SUZ12	H1-hESC	NA	SUZ12	None	NA	wgEncodeAwgTfbsSydhH1hescSuz12UcdUniPk.narrowPeak	4789	0.909747	1
GliaHrn.specific.peaks	2938	sheffield_dnase	0.0408336	0.72713	17	1153	1081	1388	1388	1210	83	13144	46662	sheffield_dnase	NA	NA	NA	NA	NA	931.bed	10650	0.910262	1
GliaHrn.specific.peaks	1739	sheffield_dnase	0.0406773	0.645577	8	1154	1273	1706	1706	1380	44	13153	46701	Colon;Epithelial;Skin	NA	NA	NA	NA	NA	1659.bed	1718	0.91059	1
GliaHrn.specific.peaks	2513	sheffield_dnase	0.0403739	0.669909	10	1155	1220	1579	1579	1320	53	13151	46692	Epithelial;Fibroblast;Muscle;Brain;Primitive;Hematopoietic;Skin;Endothelial;Colo	NA	NA	NA	NA	NA	398.bed	95	0.911226	1
GliaHrn.specific.peaks	2550	sheffield_dnase	0.0392422	0.739567	20	1156	1058	1338	1338	1180	96	13141	46649	Epithelial;Fibroblast;Muscle;Brain;Hematopoietic;Skin;Stem;Endothelial;Colon;Cer	NA	NA	NA	NA	NA	439.bed	153	0.913604	1
GliaHrn.specific.peaks	2528	sheffield_dnase	0.0391232	0.905386	226	1157	721	665	1157	848	885	12935	45860	Weak PANC-1 specific	NA	NA	NA	NA	NA	416.bed	26317	0.913854	1
GliaHrn.specific.peaks	2556	sheffield_dnase	0.0389953	0.770448	28	1158	980	1237	1237	1120	129	13133	46616	Epithelial;Fibroblast;Muscle;Brain;Hematopoietic;Skin;Stem;Endothelial;Colon;Cer	NA	NA	NA	NA	NA	444.bed	188	0.914123	1
GliaHrn.specific.peaks	1217	sheffield_dnase	0.0387636	0.766713	27	1159	987	1250	1250	1130	125	13134	46620	sheffield_dnase	NA	NA	NA	NA	NA	1079.bed	6152	0.914611	1
GliaHrn.specific.peaks	1901	sheffield_dnase	0.0387028	0.47351	2	1160	1624	2458	2458	1750	15	13159	46730	Epithelial	NA	NA	NA	NA	NA	1857.bed	425	0.914739	1
GliaHrn.specific.peaks	2307	sheffield_dnase	0.0387028	0.47351	2	1160	1624	2458	2458	1750	15	13159	46730	Epithelial;Brain;Primitive;Hematopoietic;Stem;Colon;Cervix;Liver;Endothelial;Pro	NA	NA	NA	NA	NA	2393.bed	139	0.914739	1
GliaHrn.specific.peaks	1502	sheffield_dnase	0.0382465	0.652143	9	1162	1255	1640	1640	1350	49	13152	46696	Brain	NA	NA	NA	NA	NA	1403.bed	417	0.915701	1
GliaHrn.specific.peaks	1583	sheffield_dnase	0.0379469	0.394592	1	1163	1769	2655	2655	1860	9	13160	46736	Fibroblast;Muscle;Skin;Brain;Epithelial;Endothelial;Primitive;Bone	NA	NA	NA	NA	NA	1488.bed	123	0.916333	1
GliaHrn.specific.peaks	1624	sheffield_dnase	0.0379469	0.394592	1	1163	1769	2655	2655	1860	9	13160	46736	Fibroblast;Muscle;Epithelial;Skin;Brain	NA	NA	NA	NA	NA	1530.bed	167	0.916333	1
GliaHrn.specific.peaks	1720	sheffield_dnase	0.0379469	0.394592	1	1163	1769	2655	2655	1860	9	13160	46736	Fibroblast;Muscle;Skin	NA	NA	NA	NA	NA	1639.bed	215	0.916333	1
GliaHrn.specific.peaks	1725	sheffield_dnase	0.0379469	0.394592	1	1163	1769	2655	2655	1860	9	13160	46736	Fibroblast;Brain	NA	NA	NA	NA	NA	1645.bed	239	0.916333	1
GliaHrn.specific.peaks	1753	sheffield_dnase	0.0379469	0.394592	1	1163	1769	2655	2655	1860	9	13160	46736	Epithelial;Cervix;Liver	NA	NA	NA	NA	NA	1674.bed	269	0.916333	1
GliaHrn.specific.peaks	2059	sheffield_dnase	0.0379469	0.394592	1	1163	1769	2655	2655	1860	9	13160	46736	Epithelial;Prostate;Mammary	NA	NA	NA	NA	NA	2077.bed	338	0.916333	1
GliaHrn.specific.peaks	2075	sheffield_dnase	0.0379469	0.394592	1	1163	1769	2655	2655	1860	9	13160	46736	Fibroblast;Brain;Epithelial;Muscle;Skin	NA	NA	NA	NA	NA	2094.bed	277	0.916333	1
GliaHrn.specific.peaks	2122	sheffield_dnase	0.0379469	0.394592	1	1163	1769	2655	2655	1860	9	13160	46736	Hematopoietic;Brain	NA	NA	NA	NA	NA	2163.bed	234	0.916333	1
GliaHrn.specific.peaks	2893	sheffield_dnase	0.0379469	0.394592	1	1163	1769	2655	2655	1860	9	13160	46736	Muscle	NA	NA	NA	NA	NA	878.bed	971	0.916333	1
GliaHrn.specific.peaks	1193	sheffield_dnase	0.0377423	0.621375	7	1172	1310	1772	1772	1420	40	13154	46705	Brain;Epithelial	NA	NA	NA	NA	NA	1051.bed	201	0.916764	1
GliaHrn.specific.peaks	1608	sheffield_dnase	0.0377423	0.621375	7	1172	1310	1772	1772	1420	40	13154	46705	Fibroblast;Muscle;Skin;Brain	NA	NA	NA	NA	NA	1516.bed	175	0.916764	1
GliaHrn.specific.peaks	2867	sheffield_dnase	0.0377423	0.621375	7	1172	1310	1772	1772	1420	40	13154	46705	Epithelial;Fibroblast;Muscle;Hematopoietic;Primitive;Skin;Brain;Stem;Endothelial	NA	NA	NA	NA	NA	846.bed	333	0.916764	1
GliaHrn.specific.peaks	1692	sheffield_dnase	0.0372324	0.795489	39	1175	921	1143	1175	1080	174	13122	46571	Fibroblast; Muscle	NA	NA	NA	NA	NA	1609.bed	1474	0.917841	1
GliaHrn.specific.peaks	1223	sheffield_dnase	0.0366554	0.688856	13	1176	1179	1475	1475	1280	67	13148	46678	Complex tissue specific	NA	NA	NA	NA	NA	1088.bed	313	0.919062	1
GliaHrn.specific.peaks	2341	sheffield_dnase	0.035903	0.65749	10	1177	1246	1579	1579	1330	54	13151	46691	Epithelial;Prostate;Mammary	NA	NA	NA	NA	NA	2437.bed	3205	0.920655	1
GliaHrn.specific.peaks	2582	sheffield_dnase	0.0353001	0.572723	5	1178	1425	1970	1970	1520	31	13156	46714	Hematopoietic;Skin	NA	NA	NA	NA	NA	475.bed	117	0.921934	1
GliaHrn.specific.peaks	2647	sheffield_dnase	0.0353001	0.572723	5	1178	1425	1970	1970	1520	31	13156	46714	Fibroblast;Muscle;Skin;Brain;Stem;Epithelial	NA	NA	NA	NA	NA	56.bed	199	0.921934	1
GliaHrn.specific.peaks	1211	sheffield_dnase	0.0352526	0.676247	12	1180	1214	1502	1502	1300	63	13149	46682	Brain;Primitive;Hematopoietic;Stem;Muscle;Fibroblast;Colon;Epithelial;Liver;Endo	NA	NA	NA	NA	NA	1073.bed	158	0.922035	1
GliaHrn.specific.peaks	1705	sheffield_dnase	0.0347524	0.507304	3	1181	1561	2270	2270	1670	21	13158	46724	Fibroblast;Muscle	NA	NA	NA	NA	NA	1620.bed	297	0.923098	1
GliaHrn.specific.peaks	1828	sheffield_dnase	0.0347524	0.507304	3	1181	1561	2270	2270	1670	21	13158	46724	Muscle;Skin;Brain;Endothelial;Fibroblast;Epithelial;Primitive	NA	NA	NA	NA	NA	1761.bed	204	0.923098	1
GliaHrn.specific.peaks	2494	sheffield_dnase	0.0347524	0.507304	3	1181	1561	2270	2270	1670	21	13158	46724	Hematopoietic	NA	NA	NA	NA	NA	379.bed	213	0.923098	1
GliaHrn.specific.peaks	1250	sheffield_dnase	0.0343027	0.591794	6	1184	1391	1871	1871	1480	36	13155	46709	Stem;Epithelial;Brain;Fibroblast;Muscle;Colon;Liver;Hematopoietic	NA	NA	NA	NA	NA	1116.bed	122	0.924054	1
GliaHrn.specific.peaks	1290	sheffield_dnase	0.0343027	0.591794	6	1184	1391	1871	1871	1480	36	13155	46709	Fibroblast;Brain;Primitive;Stem;Epithelial;Muscle;Liver;Endothelial;Skin;Bone	NA	NA	NA	NA	NA	1165.bed	137	0.924054	1
GliaHrn.specific.peaks	315	codex	0.0341053	0.830422	66	1186	868	1002	1186	1020	282	13095	46463	Adult chronic myeloid leukaemia (at blast crisis) cell line carrying t(9;22) tra	Leukaemia cell	NA	GATA1	NA	GSE24779	GSM610335_GATA1.bed	7135	0.924474	1
GliaHrn.specific.peaks	2132	sheffield_dnase	0.0340564	0.769431	31	1187	983	1209	1209	1130	143	13130	46602	Epithelial	NA	NA	NA	NA	NA	2175.bed	6766	0.924578	1
GliaHrn.specific.peaks	1154	sheffield_dnase	0.0338222	0.639088	9	1188	1280	1640	1640	1370	50	13152	46695	Brain;Stem;Epithelial	NA	NA	NA	NA	NA	101.bed	152	0.925077	1
GliaHrn.specific.peaks	2819	sheffield_dnase	0.0338222	0.639088	9	1188	1280	1640	1640	1370	50	13152	46695	Epithelial;Hematopoietic;Skin;Brain;Endothelial;Fibroblast;Colon;Cervix;Liver;Pr	NA	NA	NA	NA	NA	78.bed	327	0.925077	1
GliaHrn.specific.peaks	1324	sheffield_dnase	0.0337562	0.709992	17	1190	1143	1388	1388	1240	85	13144	46660	sheffield_dnase	NA	NA	NA	NA	NA	1208.bed	4604	0.925217	1
GliaHrn.specific.peaks	2636	sheffield_dnase	0.0329615	0.606208	7	1191	1332	1772	1772	1430	41	13154	46704	Epithelial;Fibroblast;Muscle;Primitive;Skin;Brain;Endothelial;Colon;Cervix;Liver	NA	NA	NA	NA	NA	549.bed	308	0.926912	1
GliaHrn.specific.peaks	2675	sheffield_dnase	0.0329615	0.606208	7	1191	1332	1772	1772	1430	41	13154	46704	Epithelial;Fibroblast;Muscle;Primitive;Skin;Brain;Endothelial;Cervix;Liver;Mamma	NA	NA	NA	NA	NA	597.bed	226	0.926912	1
GliaHrn.specific.peaks	1292	sheffield_dnase	0.0315564	0.665667	12	1193	1233	1502	1502	1310	64	13149	46681	Epithelial;Fibroblast;Brain;Hematopoietic;Primitive;Stem;Muscle;Colon;Cervix;Liv	NA	NA	NA	NA	NA	1167.bed	154	0.929916	1
GliaHrn.specific.peaks	1329	sheffield_dnase	0.0315564	0.665667	12	1193	1233	1502	1502	1310	64	13149	46681	Fibroblast;Muscle;Hematopoietic;Primitive;Brain;Stem;Epithelial;Endothelial;Live	NA	NA	NA	NA	NA	1214.bed	131	0.929916	1
GliaHrn.specific.peaks	1269	sheffield_dnase	0.0314063	0.443908	2	1195	1684	2458	2458	1780	16	13159	46729	Epithelial;Fibroblast;Muscle;Primitive;Skin;Brain;Stem;Endothelial;Colon;Cervix;	NA	NA	NA	NA	NA	1144.bed	109	0.930237	1
GliaHrn.specific.peaks	1505	sheffield_dnase	0.0314063	0.443908	2	1195	1684	2458	2458	1780	16	13159	46729	Hematopoietic	NA	NA	NA	NA	NA	1406.bed	170	0.930237	1
GliaHrn.specific.peaks	1693	sheffield_dnase	0.0314063	0.443908	2	1195	1684	2458	2458	1780	16	13159	46729	Epithelial;Fibroblast;Muscle;Primitive;Skin;Brain;Stem;Endothelial;Colon;Cervix;	NA	NA	NA	NA	NA	161.bed	113	0.930237	1
GliaHrn.specific.peaks	189	cistrome_epigenome	0.0308446	0.897177	225	1198	733	668	1198	866	889	12936	45856	cistrome_epigenome MCF-7 H3K9me3	MCF-7	breast	H3K9me3	DMSO(3hr)	NA	Human_MCF-7_H3K9me3_DMSO-3hr_Liu.bed	31814	0.931441	1
GliaHrn.specific.peaks	2681	sheffield_dnase	0.0301806	0.526064	4	1199	1520	2103	2103	1610	27	13157	46718	Epithelial;Fibroblast;Brain;Hematopoietic;Primitive;Stem;Colon;Cervix;Liver;Endo	NA	NA	NA	NA	NA	602.bed	85	0.932866	1
GliaHrn.specific.peaks	2783	sheffield_dnase	0.0301806	0.526064	4	1199	1520	2103	2103	1610	27	13157	46718	Epithelial;Hematopoietic;Skin;Brain;Endothelial;Fibroblast;Colon;Cervix;Muscle	NA	NA	NA	NA	NA	731.bed	122	0.932866	1
GliaHrn.specific.peaks	1465	sheffield_dnase	0.0298671	0.626544	9	1201	1303	1640	1640	1380	51	13152	46694	Brain;Muscle;Fibroblast	NA	NA	NA	NA	NA	1367.bed	182	0.93354	1
GliaHrn.specific.peaks	1259	sheffield_dnase	0.0297566	0.692668	16	1202	1176	1404	1404	1260	82	13145	46663	Hematopoietic;Endothelial	NA	NA	NA	NA	NA	1127.bed	684	0.933777	1
GliaHrn.specific.peaks	1262	sheffield_dnase	0.0297566	0.692668	16	1202	1176	1404	1404	1260	82	13145	46663	Muscle;Brain;Fibroblast	NA	NA	NA	NA	NA	1135.bed	1641	0.933777	1
GliaHrn.specific.peaks	1197	sheffield_dnase	0.0294717	0.857731	111	1204	826	873	1204	968	459	13050	46286	Stem and SK-N-SH_RA	NA	NA	NA	NA	NA	1057.bed	4647	0.93439	1
GliaHrn.specific.peaks	1181	sheffield_dnase	0.0293199	0.355126	1	1205	1858	2655	2655	1910	10	13160	46735	Fibroblast;Muscle;Skin;Brain;Epithelial;Endothelial;Primitive	NA	NA	NA	NA	NA	1039.bed	128	0.934717	1
GliaHrn.specific.peaks	1190	sheffield_dnase	0.0293199	0.355126	1	1205	1858	2655	2655	1910	10	13160	46735	Epithelial;Fibroblast;Muscle;Skin;Brain;Endothelial;Colon;Cervix;Bone	NA	NA	NA	NA	NA	1048.bed	145	0.934717	1
GliaHrn.specific.peaks	1387	sheffield_dnase	0.0293199	0.355126	1	1205	1858	2655	2655	1910	10	13160	46735	Fibroblast;Muscle;Brain;Epithelial	NA	NA	NA	NA	NA	1283.bed	330	0.934717	1
GliaHrn.specific.peaks	1446	sheffield_dnase	0.0293199	0.355126	1	1205	1858	2655	2655	1910	10	13160	46735	Fibroblast;Muscle;Skin;Brain;Endothelial	NA	NA	NA	NA	NA	1346.bed	153	0.934717	1
GliaHrn.specific.peaks	1469	sheffield_dnase	0.0293199	0.355126	1	1205	1858	2655	2655	1910	10	13160	46735	Muscle;Epithelial	NA	NA	NA	NA	NA	1370.bed	284	0.934717	1
GliaHrn.specific.peaks	1630	sheffield_dnase	0.0293199	0.355126	1	1205	1858	2655	2655	1910	10	13160	46735	Fibroblast;Muscle;Skin;Brain;Epithelial;Endothelial;Bone	NA	NA	NA	NA	NA	1537.bed	182	0.934717	1
GliaHrn.specific.peaks	1638	sheffield_dnase	0.0293199	0.355126	1	1205	1858	2655	2655	1910	10	13160	46735	Fibroblast;Muscle;Skin	NA	NA	NA	NA	NA	1545.bed	222	0.934717	1
GliaHrn.specific.peaks	1893	sheffield_dnase	0.0293199	0.355126	1	1205	1858	2655	2655	1910	10	13160	46735	Fibroblast	NA	NA	NA	NA	NA	1838.bed	415	0.934717	1
GliaHrn.specific.peaks	1973	sheffield_dnase	0.0293199	0.355126	1	1205	1858	2655	2655	1910	10	13160	46735	Cervix;Endothelial;Primitive	NA	NA	NA	NA	NA	1958.bed	388	0.934717	1
GliaHrn.specific.peaks	2090	sheffield_dnase	0.0293199	0.355126	1	1205	1858	2655	2655	1910	10	13160	46735	Hematopoietic;Endothelial;Primitive	NA	NA	NA	NA	NA	2115.bed	110	0.934717	1
GliaHrn.specific.peaks	2189	sheffield_dnase	0.0293199	0.355126	1	1205	1858	2655	2655	1910	10	13160	46735	Brain;Stem;Colon;Epithelial;Skin;Liver	NA	NA	NA	NA	NA	2242.bed	155	0.934717	1
GliaHrn.specific.peaks	2201	sheffield_dnase	0.0293199	0.355126	1	1205	1858	2655	2655	1910	10	13160	46735	Muscle;Epithelial;Endothelial;Fibroblast;Brain	NA	NA	NA	NA	NA	2260.bed	175	0.934717	1
GliaHrn.specific.peaks	2326	sheffield_dnase	0.0293199	0.355126	1	1205	1858	2655	2655	1910	10	13160	46735	Fibroblast;Muscle;Skin;Brain;Epithelial;Endothelial;Cervix;Primitive	NA	NA	NA	NA	NA	2414.bed	102	0.934717	1
GliaHrn.specific.peaks	2373	sheffield_dnase	0.0293199	0.355126	1	1205	1858	2655	2655	1910	10	13160	46735	Ewing sarcoma and Prostate Cancer	NA	NA	NA	NA	NA	2476.bed	269	0.934717	1
GliaHrn.specific.peaks	2924	sheffield_dnase	0.0293199	0.355126	1	1205	1858	2655	2655	1910	10	13160	46735	Hematopoietic;Stem;Liver	NA	NA	NA	NA	NA	915.bed	138	0.934717	1
GliaHrn.specific.peaks	2954	sheffield_dnase	0.0293199	0.355126	1	1205	1858	2655	2655	1910	10	13160	46735	Epithelial;Fibroblast;Muscle;Primitive;Skin;Brain;Endothelial;Colon;Cervix;Bone;	NA	NA	NA	NA	NA	948.bed	117	0.934717	1
GliaHrn.specific.peaks	1369	sheffield_dnase	0.0289214	0.484236	3	1221	1611	2270	2270	1700	22	13158	46723	Brain;Prostate	NA	NA	NA	NA	NA	1256.bed	284	0.935575	1
GliaHrn.specific.peaks	1305	sheffield_dnase	0.0287425	0.591763	7	1222	1393	1772	1772	1460	42	13154	46703	Brain;Fibroblast	NA	NA	NA	NA	NA	1185.bed	436	0.935961	1
GliaHrn.specific.peaks	2872	sheffield_dnase	0.0287425	0.591763	7	1222	1393	1772	1772	1460	42	13154	46703	Epithelial;Brain	NA	NA	NA	NA	NA	852.bed	802	0.935961	1
GliaHrn.specific.peaks	2394	sheffield_dnase	0.0282747	0.633983	10	1224	1287	1579	1579	1360	56	13151	46689	Fibroblast;Brain;Primitive;Hematopoietic;Stem;Epithelial;Muscle;Colon;Liver;Endo	NA	NA	NA	NA	NA	252.bed	96	0.936969	1
GliaHrn.specific.peaks	1941	sheffield_dnase	0.0282421	0.775034	38	1225	971	1153	1225	1120	174	13123	46571	sheffield_dnase	NA	NA	NA	NA	NA	1909.bed	29989	0.937039	1
GliaHrn.specific.peaks	2723	sheffield_dnase	0.0277935	0.814726	62	1226	895	1008	1226	1040	270	13099	46475	sheffield_dnase	NA	NA	NA	NA	NA	655.bed	15140	0.938008	1
GliaHrn.specific.peaks	2609	sheffield_dnase	0.026679	0.702538	19	1227	1157	1356	1356	1250	96	13142	46649	sheffield_dnase	NA	NA	NA	NA	NA	510.bed	12575	0.940418	1
GliaHrn.specific.peaks	294	codex	0.0265709	0.722453	23	1228	1092	1305	1305	1210	113	13138	46632	Kasumi-1 (AML FAB M2) with t(8;21) translocation and mismatch siRNA derived from	Acute Myeloid Leukemia	NA	CEBPA	NA	GSE60131	GSM1501162_CEBPA.bed	612	0.940652	1
GliaHrn.specific.peaks	2563	sheffield_dnase	0.026337	0.614483	9	1229	1323	1640	1640	1400	52	13152	46693	Repressed in Hematopoietic and Stem	NA	NA	NA	NA	NA	450.bed	164	0.941159	1
GliaHrn.specific.peaks	2603	sheffield_dnase	0.025904	0.537991	5	1230	1492	1970	1970	1560	33	13156	46712	Epithelial;Brain;Primitive;Hematopoietic;Stem;Colon;Cervix;Liver;Endothelial;Pro	NA	NA	NA	NA	NA	502.bed	127	0.942098	1
GliaHrn.specific.peaks	2952	sheffield_dnase	0.025904	0.537991	5	1230	1492	1970	1970	1560	33	13156	46712	Epithelial;Fibroblast;Muscle;Primitive;Skin;Brain;Endothelial;Cervix;Liver;Mamma	NA	NA	NA	NA	NA	946.bed	205	0.942098	1
GliaHrn.specific.peaks	2203	sheffield_dnase	0.0256546	0.560625	6	1232	1451	1871	1871	1520	38	13155	46707	Epithelial	NA	NA	NA	NA	NA	2263.bed	233	0.942639	1
GliaHrn.specific.peaks	2137	sheffield_dnase	0.0255147	0.507267	4	1233	1564	2103	2103	1630	28	13157	46717	Liver;Prostate	NA	NA	NA	NA	NA	2181.bed	359	0.942943	1
GliaHrn.specific.peaks	2220	sheffield_dnase	0.0255147	0.507267	4	1233	1564	2103	2103	1630	28	13157	46717	Endothelial;Primitive;Prostate	NA	NA	NA	NA	NA	2281.bed	191	0.942943	1
GliaHrn.specific.peaks	2497	sheffield_dnase	0.0254692	0.417762	2	1235	1734	2458	2458	1810	17	13159	46728	Brain;Hematopoietic;Stem	NA	NA	NA	NA	NA	382.bed	125	0.943042	1
GliaHrn.specific.peaks	2637	sheffield_dnase	0.0250402	0.622848	10	1236	1308	1579	1579	1370	57	13151	46688	Repressed in Hematopoietic and Stem	NA	NA	NA	NA	NA	550.bed	183	0.943974	1
GliaHrn.specific.peaks	1237	sheffield_dnase	0.0241718	0.591732	8	1237	1395	1706	1706	1450	48	13153	46697	Brain;Skin	NA	NA	NA	NA	NA	1101.bed	287	0.945863	1
GliaHrn.specific.peaks	159	cistrome_epigenome	0.0239816	0.894787	253	1238	735	624	1238	866	1002	12908	45743	cistrome_epigenome LnCaP H3K27me3	LnCaP	prostate	H3K27me3	R1881(16hr)	NA	Human_LnCaP_H3K27me3_R1881-16hr_Chinnaiyan.bed	11283	0.946277	1
GliaHrn.specific.peaks	1158	sheffield_dnase	0.0237404	0.62986	11	1239	1294	1547	1547	1360	62	13150	46683	Stem;Liver;Brain	NA	NA	NA	NA	NA	1014.bed	295	0.946803	1
GliaHrn.specific.peaks	2477	sheffield_dnase	0.0237404	0.62986	11	1239	1294	1547	1547	1360	62	13150	46683	Stem;Brain	NA	NA	NA	NA	NA	353.bed	385	0.946803	1
GliaHrn.specific.peaks	2628	sheffield_dnase	0.0231912	0.602877	9	1241	1338	1640	1640	1410	53	13152	46692	Stem	NA	NA	NA	NA	NA	54.bed	1334	0.948001	1
GliaHrn.specific.peaks	2157	sheffield_dnase	0.0231526	0.769782	41	1242	982	1125	1242	1120	189	13120	46556	Skin;Endothelial	NA	NA	NA	NA	NA	2206.bed	4948	0.948085	1
GliaHrn.specific.peaks	1227	sheffield_dnase	0.0227055	0.322836	1	1243	1947	2655	2655	1950	11	13160	46734	Muscle;Skin;Brain;Endothelial;Fibroblast;Epithelial;Primitive	NA	NA	NA	NA	NA	1091.bed	144	0.949062	1
GliaHrn.specific.peaks	1714	sheffield_dnase	0.0227055	0.322836	1	1243	1947	2655	2655	1950	11	13160	46734	Fibroblast;Muscle;Skin;Brain;Epithelial;Endothelial;Cervix;Primitive	NA	NA	NA	NA	NA	1633.bed	170	0.949062	1
GliaHrn.specific.peaks	1996	sheffield_dnase	0.0227055	0.322836	1	1243	1947	2655	2655	1950	11	13160	46734	Fibroblast;Cervix	NA	NA	NA	NA	NA	1985.bed	362	0.949062	1
GliaHrn.specific.peaks	2174	sheffield_dnase	0.0227055	0.322836	1	1243	1947	2655	2655	1950	11	13160	46734	Epithelial;Muscle;Fibroblast;Brain;Endothelial	NA	NA	NA	NA	NA	2227.bed	263	0.949062	1
GliaHrn.specific.peaks	2567	sheffield_dnase	0.0227055	0.322836	1	1243	1947	2655	2655	1950	11	13160	46734	Primitive;Stem;Colon;Epithelial;Prostate;Mammary;Skin	NA	NA	NA	NA	NA	455.bed	141	0.949062	1
GliaHrn.specific.peaks	2627	sheffield_dnase	0.0227055	0.322836	1	1243	1947	2655	2655	1950	11	13160	46734	Cervix;Endothelial	NA	NA	NA	NA	NA	538.bed	160	0.949062	1
GliaHrn.specific.peaks	2749	sheffield_dnase	0.0227055	0.322836	1	1243	1947	2655	2655	1950	11	13160	46734	Fibroblast;Brain;Endothelial;Epithelial;Primitive;Muscle;Bone	NA	NA	NA	NA	NA	692.bed	189	0.949062	1
GliaHrn.specific.peaks	2760	sheffield_dnase	0.0227055	0.322836	1	1243	1947	2655	2655	1950	11	13160	46734	Fibroblast;Brain;Skin;Muscle	NA	NA	NA	NA	NA	703.bed	117	0.949062	1
GliaHrn.specific.peaks	2807	sheffield_dnase	0.0227055	0.322836	1	1243	1947	2655	2655	1950	11	13160	46734	Stem;Colon;Hematopoietic	NA	NA	NA	NA	NA	763.bed	232	0.949062	1
GliaHrn.specific.peaks	2900	sheffield_dnase	0.0227055	0.322836	1	1243	1947	2655	2655	1950	11	13160	46734	Muscle;Fibroblast;Endothelial;Primitive	NA	NA	NA	NA	NA	889.bed	196	0.949062	1
GliaHrn.specific.peaks	2948	sheffield_dnase	0.0227055	0.322836	1	1243	1947	2655	2655	1950	11	13160	46734	Fibroblast;Muscle;Skin;Brain;Endothelial;Epithelial;Cervix;Primitive;Bone	NA	NA	NA	NA	NA	942.bed	183	0.949062	1
GliaHrn.specific.peaks	2430	sheffield_dnase	0.0226838	0.695977	20	1254	1169	1338	1338	1250	102	13141	46643	Complex tissue specific distal sites	NA	NA	NA	NA	NA	30.bed	664	0.949109	1
GliaHrn.specific.peaks	2684	sheffield_dnase	0.0226838	0.695977	20	1254	1169	1338	1338	1250	102	13141	46643	SK-N-SH_RA and Medullo specific	NA	NA	NA	NA	NA	605.bed	358	0.949109	1
GliaHrn.specific.peaks	1164	sheffield_dnase	0.0224624	0.635822	12	1256	1286	1502	1502	1350	67	13149	46678	Stem;Brain;Muscle;Epithelial	NA	NA	NA	NA	NA	102.bed	210	0.949593	1
GliaHrn.specific.peaks	1403	sheffield_dnase	0.0223391	0.653921	14	1257	1253	1451	1451	1320	76	13147	46669	BE2_C	NA	NA	NA	NA	NA	1301.bed	308	0.949863	1
GliaHrn.specific.peaks	1177	sheffield_dnase	0.0221455	0.612097	10	1258	1329	1579	1579	1390	58	13151	46687	Epithelial;Muscle;Skin;Brain;Endothelial;Fibroblast;Colon;Cervix;Primitive	NA	NA	NA	NA	NA	1035.bed	422	0.950286	1
GliaHrn.specific.peaks	1570	sheffield_dnase	0.022138	0.522158	5	1259	1526	1970	1970	1580	34	13156	46711	Epithelial;Endothelial;Primitive;Skin	NA	NA	NA	NA	NA	1475.bed	823	0.950303	1
GliaHrn.specific.peaks	2693	sheffield_dnase	0.022138	0.522158	5	1259	1526	1970	1970	1580	34	13156	46711	K562 specific	NA	NA	NA	NA	NA	617.bed	908	0.950303	1
GliaHrn.specific.peaks	2826	sheffield_dnase	0.0221346	0.546239	6	1261	1481	1871	1871	1540	39	13155	46706	Endothelial and Htr8	NA	NA	NA	NA	NA	790.bed	1841	0.95031	1
GliaHrn.specific.peaks	2886	sheffield_dnase	0.0219309	0.66818	16	1262	1222	1404	1404	1300	85	13145	46660	Stem plus others, distal	NA	NA	NA	NA	NA	87.bed	250	0.950756	1
GliaHrn.specific.peaks	2044	sheffield_dnase	0.021756	0.564842	7	1263	1438	1772	1772	1490	44	13154	46701	Skin;Stem;Brain;Muscle	NA	NA	NA	NA	NA	206.bed	119	0.951139	1
GliaHrn.specific.peaks	1430	sheffield_dnase	0.0215372	0.489765	4	1264	1596	2103	2103	1650	29	13157	46716	Fibroblast	NA	NA	NA	NA	NA	1330.bed	3109	0.951618	1
GliaHrn.specific.peaks	2660	sheffield_dnase	0.0215372	0.489765	4	1264	1596	2103	2103	1650	29	13157	46716	Skin;Hematopoietic	NA	NA	NA	NA	NA	575.bed	221	0.951618	1
GliaHrn.specific.peaks	1331	sheffield_dnase	0.0211712	0.734254	30	1266	1069	1218	1266	1180	145	13131	46600	Epithelial;Fibroblast;Brain;Hematopoietic;Primitive;Stem;Endothelial;Muscle;Colo	NA	NA	NA	NA	NA	1216.bed	287	0.952421	1
GliaHrn.specific.peaks	1590	sheffield_dnase	0.0206395	0.394546	2	1267	1778	2458	2458	1830	18	13159	46727	Fibroblast;Muscle;Skin;Brain	NA	NA	NA	NA	NA	1495.bed	189	0.953587	1
GliaHrn.specific.peaks	2920	sheffield_dnase	0.0206395	0.394546	2	1267	1778	2458	2458	1830	18	13159	46727	Liver;Prostate	NA	NA	NA	NA	NA	910.bed	420	0.953587	1
GliaHrn.specific.peaks	1943	sheffield_dnase	0.0200052	0.626459	12	1269	1304	1502	1502	1360	68	13149	46677	Skin;Stem	NA	NA	NA	NA	NA	1910.bed	251	0.954981	1
GliaHrn.specific.peaks	1641	sheffield_dnase	0.0199502	0.443866	3	1270	1687	2270	2270	1740	24	13158	46721	Fibroblast;Muscle	NA	NA	NA	NA	NA	1549.bed	343	0.955102	1
GliaHrn.specific.peaks	2258	sheffield_dnase	0.0199502	0.443866	3	1270	1687	2270	2270	1740	24	13158	46721	Epithelial;Stem;Colon;Cervix;Liver;Endothelial;Prostate;Mammary;Skin	NA	NA	NA	NA	NA	2328.bed	180	0.955102	1
GliaHrn.specific.peaks	2301	sheffield_dnase	0.0199502	0.443866	3	1270	1687	2270	2270	1740	24	13158	46721	Skin;Mammary	NA	NA	NA	NA	NA	2388.bed	238	0.955102	1
GliaHrn.specific.peaks	2465	sheffield_dnase	0.0199502	0.443866	3	1270	1687	2270	2270	1740	24	13158	46721	Epithelial;Fibroblast;Muscle;Brain;Primitive;Skin;Stem;Endothelial;Colon;Cervix;	NA	NA	NA	NA	NA	341.bed	72	0.955102	1
GliaHrn.specific.peaks	2041	sheffield_dnase	0.0198133	0.852264	131	1274	838	831	1274	981	545	13030	46200	DNase Weak CD14	NA	NA	NA	NA	NA	2055.bed	54749	0.955403	1
GliaHrn.specific.peaks	2047	sheffield_dnase	0.0195244	0.72921	30	1275	1077	1218	1275	1190	146	13131	46599	Hematopoietic	NA	NA	NA	NA	NA	2062.bed	1977	0.956039	1
GliaHrn.specific.peaks	2013	sheffield_dnase	0.0190681	0.532573	6	1276	1505	1871	1871	1550	40	13155	46705	Hematopoietic	NA	NA	NA	NA	NA	2012.bed	366	0.957044	1
GliaHrn.specific.peaks	2170	sheffield_dnase	0.0190681	0.532573	6	1276	1505	1871	1871	1550	40	13155	46705	Fibroblast;Muscle	NA	NA	NA	NA	NA	2223.bed	1483	0.957044	1
GliaHrn.specific.peaks	2154	sheffield_dnase	0.0189541	0.63216	13	1278	1289	1475	1475	1350	73	13148	46672	Hematopoietic	NA	NA	NA	NA	NA	2203.bed	777	0.957295	1
GliaHrn.specific.peaks	1334	sheffield_dnase	0.0188901	0.507229	5	1279	1566	1970	1970	1600	35	13156	46710	Primitive;Hematopoietic;Stem;Liver;Endothelial;Prostate;Brain;Muscle;Bone	NA	NA	NA	NA	NA	1219.bed	194	0.957436	1
GliaHrn.specific.peaks	2337	sheffield_dnase	0.0188901	0.507229	5	1279	1566	1970	1970	1600	35	13156	46710	Fibroblast;Muscle;Prostate;Mammary;Skin	NA	NA	NA	NA	NA	2433.bed	122	0.957436	1
GliaHrn.specific.peaks	2996	sheffield_dnase	0.0188901	0.507229	5	1279	1566	1970	1970	1600	35	13156	46710	Epithelial;Fibroblast;Muscle;Skin;Brain;Endothelial;Cervix;Primitive;Bone	NA	NA	NA	NA	NA	996.bed	209	0.957436	1
GliaHrn.specific.peaks	2487	sheffield_dnase	0.0188854	0.552279	7	1282	1464	1772	1772	1510	45	13154	46700	Hematopoietic	NA	NA	NA	NA	NA	370.bed	253	0.957447	1
GliaHrn.specific.peaks	2606	sheffield_dnase	0.0188854	0.552279	7	1282	1464	1772	1772	1510	45	13154	46700	Primitive;Stem;Liver	NA	NA	NA	NA	NA	505.bed	275	0.957447	1
GliaHrn.specific.peaks	2129	sheffield_dnase	0.0188837	0.64933	15	1284	1258	1430	1430	1320	82	13146	46663	Hematopoietic	NA	NA	NA	NA	NA	2171.bed	2964	0.95745	1
GliaHrn.specific.peaks	2510	sheffield_dnase	0.0187563	0.73651	33	1285	1064	1191	1285	1180	159	13128	46586	Epithelial;Fibroblast;Muscle;Brain;Hematopoietic;Primitive;Skin;Stem;Endothelial	NA	NA	NA	NA	NA	395.bed	258	0.957731	1
GliaHrn.specific.peaks	2030	sheffield_dnase	0.0182964	0.749104	38	1286	1026	1153	1286	1160	180	13123	46565	sheffield_dnase	NA	NA	NA	NA	NA	2034.bed	1964	0.958746	1
GliaHrn.specific.peaks	2852	sheffield_dnase	0.0181523	0.47343	4	1287	1626	2103	2103	1670	30	13157	46715	Hematopoietic	NA	NA	NA	NA	NA	821.bed	287	0.959064	1
GliaHrn.specific.peaks	31	cistrome_cistrome	0.0179062	0.580931	9	1288	1413	1640	1640	1450	55	13152	46690	cistrome_cistrome LnCaP AR	LnCaP	prostate	AR	1nmR1881(16hr)	NA	Human_LnCaP_AR_1nmR1881-16hr_Chinnaiyan.bed	4936	0.959608	1
GliaHrn.specific.peaks	1246	sheffield_dnase	0.0176135	0.295928	1	1289	2032	2655	2655	1990	12	13160	46733	Epithelial;Colon;Liver	NA	NA	NA	NA	NA	1111.bed	132	0.960255	1
GliaHrn.specific.peaks	1769	sheffield_dnase	0.0176135	0.295928	1	1289	2032	2655	2655	1990	12	13160	46733	Fibroblast;Muscle;Epithelial	NA	NA	NA	NA	NA	1692.bed	270	0.960255	1
GliaHrn.specific.peaks	1894	sheffield_dnase	0.0176135	0.295928	1	1289	2032	2655	2655	1990	12	13160	46733	Fibroblast;Muscle;Brain;Endothelial;Epithelial	NA	NA	NA	NA	NA	1842.bed	281	0.960255	1
GliaHrn.specific.peaks	1913	sheffield_dnase	0.0176135	0.295928	1	1289	2032	2655	2655	1990	12	13160	46733	Epithelial;Fibroblast;Muscle;Skin;Endothelial;Cervix;Primitive	NA	NA	NA	NA	NA	1874.bed	204	0.960255	1
GliaHrn.specific.peaks	2080	sheffield_dnase	0.0176135	0.295928	1	1289	2032	2655	2655	1990	12	13160	46733	Fibroblast;Muscle;Cervix	NA	NA	NA	NA	NA	2102.bed	226	0.960255	1
GliaHrn.specific.peaks	2381	sheffield_dnase	0.0176135	0.295928	1	1289	2032	2655	2655	1990	12	13160	46733	Epithelial;Hematopoietic;Primitive;Brain;Stem;Colon;Cervix;Liver;Prostate;Mammar	NA	NA	NA	NA	NA	2489.bed	108	0.960255	1
GliaHrn.specific.peaks	2691	sheffield_dnase	0.0176135	0.295928	1	1289	2032	2655	2655	1990	12	13160	46733	Stem;Hematopoietic	NA	NA	NA	NA	NA	614.bed	400	0.960255	1
GliaHrn.specific.peaks	2874	sheffield_dnase	0.0173374	0.786852	59	1296	955	1017	1296	1090	266	13102	46479	Medullo specific	NA	NA	NA	NA	NA	856.bed	43589	0.960866	1
GliaHrn.specific.peaks	1024	encode_tfbs	0.0172818	0.750951	40	1297	1024	1135	1297	1150	189	13121	46556	ChIP MCF-7 GATA3_(SC-268)	MCF-7	NA	GATA3_(SC-268)	None	NA	wgEncodeAwgTfbsSydhMcf7Gata3UcdUniPk.narrowPeak	6081	0.960988	1
GliaHrn.specific.peaks	2422	sheffield_dnase	0.0172509	0.59167	10	1298	1396	1579	1579	1420	60	13151	46685	Epithelial;Brain;Hematopoietic;Primitive;Skin;Stem;Fibroblast;Muscle;Colon;Cervi	NA	NA	NA	NA	NA	292.bed	230	0.961057	1
GliaHrn.specific.peaks	2124	sheffield_dnase	0.0167125	0.373773	2	1299	1819	2458	2458	1860	19	13159	46726	Hematopoietic	NA	NA	NA	NA	NA	2165.bed	428	0.962249	1
GliaHrn.specific.peaks	2851	sheffield_dnase	0.0167125	0.373773	2	1299	1819	2458	2458	1860	19	13159	46726	Epithelial;Hematopoietic;Stem;Colon;Skin	NA	NA	NA	NA	NA	820.bed	302	0.962249	1
GliaHrn.specific.peaks	1746	sheffield_dnase	0.0165362	0.426077	3	1301	1720	2270	2270	1760	25	13158	46720	Complex tissue specific	NA	NA	NA	NA	NA	1665.bed	63	0.96264	1
GliaHrn.specific.peaks	2733	sheffield_dnase	0.0165362	0.426077	3	1301	1720	2270	2270	1760	25	13158	46720	Hematopoietic	NA	NA	NA	NA	NA	670.bed	516	0.96264	1
GliaHrn.specific.peaks	2428	sheffield_dnase	0.0161102	0.55689	8	1303	1457	1706	1706	1490	51	13153	46694	Epithelial;Fibroblast;Muscle;Brain;Hematopoietic;Primitive;Skin;Stem;Endothelial	NA	NA	NA	NA	NA	299.bed	129	0.963584	1
GliaHrn.specific.peaks	1386	sheffield_dnase	0.016094	0.49313	5	1304	1589	1970	1970	1620	36	13156	46709	Hematopoietic;Primitive;Liver;Stem;Prostate;Brain	NA	NA	NA	NA	NA	1273.bed	287	0.96362	1
GliaHrn.specific.peaks	2969	sheffield_dnase	0.016094	0.49313	5	1304	1589	1970	1970	1620	36	13156	46709	Epithelial;Brain;Hematopoietic;Skin;Stem;Colon;Cervix;Liver;Fibroblast;Endotheli	NA	NA	NA	NA	NA	968.bed	118	0.96362	1
GliaHrn.specific.peaks	2160	sheffield_dnase	0.0156331	0.704537	27	1306	1150	1250	1306	1240	136	13134	46609	Hematopoietic	NA	NA	NA	NA	NA	2211.bed	6852	0.964644	1
GliaHrn.specific.peaks	1466	sheffield_dnase	0.0152764	0.458149	4	1307	1648	2103	2103	1690	31	13157	46714	Primitive;Hematopoietic;Fibroblast;Brain;Liver;Epithelial;Muscle;Prostate;Skin;B	NA	NA	NA	NA	NA	1368.bed	155	0.965436	1
GliaHrn.specific.peaks	2226	sheffield_dnase	0.0152764	0.458149	4	1307	1648	2103	2103	1690	31	13157	46714	Epithelial;Fibroblast;Muscle;Brain;Hematopoietic;Primitive;Skin;Stem;Endothelial	NA	NA	NA	NA	NA	229.bed	89	0.965436	1
GliaHrn.specific.peaks	1418	sheffield_dnase	0.0149987	0.678946	22	1309	1207	1317	1317	1280	115	13139	46630	Brain;Stem;Colon;Fibroblast;Epithelial;Muscle;Mammary;Liver	NA	NA	NA	NA	NA	1318.bed	511	0.966054	1
GliaHrn.specific.peaks	1291	sheffield_dnase	0.0146279	0.591639	11	1310	1397	1547	1547	1420	66	13150	46679	Epithelial;Brain;Primitive;Hematopoietic;Stem;Fibroblast;Colon;Liver;Endothelial	NA	NA	NA	NA	NA	1166.bed	169	0.966879	1
GliaHrn.specific.peaks	2313	sheffield_dnase	0.0143756	0.638097	16	1311	1282	1404	1404	1330	89	13145	46656	Epithelial;Fibroblast;Muscle;Brain;Hematopoietic;Skin;Stem;Endothelial;Colon;Cer	NA	NA	NA	NA	NA	240.bed	150	0.967441	1
GliaHrn.specific.peaks	371	codex	0.0143404	0.818322	96	1312	892	909	1312	1040	416	13065	46329	K562 erythrocytic leukaemia cells (ATCC CCL-243) were grown according to standar	Embryonic Stem Cell	NA	EZH2	NA	GSE32509	GSM831028_EZH2.bed	3205	0.967519	1
GliaHrn.specific.peaks	2106	sheffield_dnase	0.0141673	0.528757	7	1313	1516	1772	1772	1530	47	13154	46698	Mammary	NA	NA	NA	NA	NA	2139.bed	704	0.967905	1
GliaHrn.specific.peaks	1470	sheffield_dnase	0.0140864	0.507192	6	1314	1569	1871	1871	1580	42	13155	46703	Endothelial;Muscle;Brain	NA	NA	NA	NA	NA	1371.bed	276	0.968085	1
GliaHrn.specific.peaks	2074	sheffield_dnase	0.0140864	0.507192	6	1314	1569	1871	1871	1580	42	13155	46703	Primitive;Stem;Epithelial;Liver;Prostate;Mammary;Skin	NA	NA	NA	NA	NA	2093.bed	212	0.968085	1
GliaHrn.specific.peaks	1654	sheffield_dnase	0.0140259	0.599952	12	1316	1341	1502	1502	1390	71	13149	46674	Epithelial;Fibroblast;Muscle;Brain;Hematopoietic;Skin;Stem;Endothelial;Colon;Cer	NA	NA	NA	NA	NA	1564.bed	127	0.96822	1
GliaHrn.specific.peaks	2199	sheffield_dnase	0.0137489	0.560525	9	1317	1452	1640	1640	1470	57	13152	46688	Skin;Endothelial;Primitive	NA	NA	NA	NA	NA	2256.bed	194	0.968838	1
GliaHrn.specific.peaks	2901	sheffield_dnase	0.0137489	0.560525	9	1317	1452	1640	1640	1470	57	13152	46688	Epithelial;Fibroblast;Brain;Hematopoietic;Primitive;Skin;Stem;Endothelial;Muscle	NA	NA	NA	NA	NA	89.bed	98	0.968838	1
GliaHrn.specific.peaks	2585	sheffield_dnase	0.0136881	0.409681	3	1319	1746	2270	2270	1780	26	13158	46719	Hematopoietic	NA	NA	NA	NA	NA	481.bed	435	0.968973	1
GliaHrn.specific.peaks	1175	sheffield_dnase	0.0136814	0.273159	1	1320	2099	2655	2655	2020	13	13160	46732	Hematopoietic;Stem	NA	NA	NA	NA	NA	103.bed	86	0.968989	1
GliaHrn.specific.peaks	1604	sheffield_dnase	0.0136814	0.273159	1	1320	2099	2655	2655	2020	13	13160	46732	Brain;Endothelial;Fibroblast;Muscle;Epithelial	NA	NA	NA	NA	NA	1511.bed	320	0.968989	1
GliaHrn.specific.peaks	1614	sheffield_dnase	0.0136814	0.273159	1	1320	2099	2655	2655	2020	13	13160	46732	Epithelial;Muscle;Skin	NA	NA	NA	NA	NA	1521.bed	221	0.968989	1
GliaHrn.specific.peaks	1935	sheffield_dnase	0.0136814	0.273159	1	1320	2099	2655	2655	2020	13	13160	46732	Fibroblast;Hematopoietic;Epithelial;Endothelial;Muscle;Brain	NA	NA	NA	NA	NA	19.bed	135	0.968989	1
GliaHrn.specific.peaks	2569	sheffield_dnase	0.0136814	0.273159	1	1320	2099	2655	2655	2020	13	13160	46732	Stem;Epithelial;Skin	NA	NA	NA	NA	NA	458.bed	232	0.968989	1
GliaHrn.specific.peaks	2882	sheffield_dnase	0.0136814	0.273159	1	1320	2099	2655	2655	2020	13	13160	46732	Epithelial;Hematopoietic;Fibroblast;Brain;Endothelial;Colon;Cervix;Muscle;Bone	NA	NA	NA	NA	NA	866.bed	151	0.968989	1
GliaHrn.specific.peaks	1313	sheffield_dnase	0.0135215	0.355077	2	1326	1874	2458	2458	1890	20	13159	46725	Fibroblast;Muscle;Skin;Brain;Epithelial;Endothelial;Bone	NA	NA	NA	NA	NA	1197.bed	116	0.969345	1
GliaHrn.specific.peaks	2626	sheffield_dnase	0.0135215	0.355077	2	1326	1874	2458	2458	1890	20	13159	46725	Brain;Hematopoietic;Stem;Fibroblast;Muscle;Endothelial;Primitive;Liver	NA	NA	NA	NA	NA	537.bed	100	0.969345	1
GliaHrn.specific.peaks	2797	sheffield_dnase	0.0134282	0.654698	19	1328	1249	1356	1356	1310	103	13142	46642	Hematopoietic;Stem;Colon;Liver;Prostate;Mammary;Brain;Epithelial	NA	NA	NA	NA	NA	753.bed	309	0.969554	1
GliaHrn.specific.peaks	2073	sheffield_dnase	0.0134072	0.607169	13	1329	1331	1475	1475	1380	76	13148	46669	Brain;Stem;Epithelial	NA	NA	NA	NA	NA	2092.bed	203	0.969601	1
GliaHrn.specific.peaks	203	cistrome_epigenome	0.0133493	0.746906	44	1330	1043	1104	1330	1160	209	13117	46536	cistrome_epigenome UPR9 cells H3K27me3	UPR9 cells	hematopoietic stem cell	H3K27me3	No treatment	NA	Human_UPR9-cells_H3K27me3_No-treatment_Stunnenberg.bed	15117	0.96973	1
GliaHrn.specific.peaks	472	encode_tfbs	0.0129861	0.758016	50	1331	1009	1067	1331	1140	234	13111	46511	ChIP HSMM EZH2_(39875)	HSMM	NA	EZH2_(39875)	None	NA	wgEncodeAwgTfbsBroadHsmmEzh239875UniPk.narrowPeak	1540	0.970541	1
GliaHrn.specific.peaks	2181	sheffield_dnase	0.0128372	0.443823	4	1332	1691	2103	2103	1710	32	13157	46713	Primitive;Prostate;Mammary;Epithelial	NA	NA	NA	NA	NA	2233.bed	924	0.970874	1
GliaHrn.specific.peaks	1824	sheffield_dnase	0.0126075	0.804674	86	1333	909	931	1333	1060	379	13075	46366	Weak	NA	NA	NA	NA	NA	1758.bed	4726	0.971387	1
GliaHrn.specific.peaks	1293	sheffield_dnase	0.0121677	0.619078	15	1334	1314	1430	1430	1360	86	13146	46659	Epithelial;Fibroblast;Muscle;Brain;Hematopoietic;Primitive;Skin;Stem;Endothelial	NA	NA	NA	NA	NA	1168.bed	281	0.972372	1
GliaHrn.specific.peaks	2802	sheffield_dnase	0.0118795	0.77109	60	1335	979	1012	1335	1110	276	13101	46469	Liver	NA	NA	NA	NA	NA	759.bed	8770	0.973017	1
GliaHrn.specific.peaks	1872	sheffield_dnase	0.0118525	0.747689	47	1336	1029	1090	1336	1150	223	13114	46522	Epithelial	NA	NA	NA	NA	NA	1816.bed	6150	0.973078	1
GliaHrn.specific.peaks	2076	sheffield_dnase	0.0116291	0.467157	5	1337	1634	1970	1970	1650	38	13156	46707	Epithelial;Skin	NA	NA	NA	NA	NA	2095.bed	453	0.973578	1
GliaHrn.specific.peaks	2249	sheffield_dnase	0.0116291	0.467157	5	1337	1634	1970	1970	1650	38	13156	46707	Ewing sarcoma	NA	NA	NA	NA	NA	2319.bed	161	0.973578	1
GliaHrn.specific.peaks	1380	sheffield_dnase	0.0113946	0.605998	14	1339	1334	1451	1451	1370	82	13147	46663	Brain;Stem	NA	NA	NA	NA	NA	1266.bed	260	0.974104	1
GliaHrn.specific.peaks	1618	sheffield_dnase	0.0113938	0.574214	11	1340	1422	1547	1547	1440	68	13150	46677	Bone	NA	NA	NA	NA	NA	1525.bed	2723	0.974106	1
GliaHrn.specific.peaks	2745	sheffield_dnase	0.0113762	0.794675	80	1341	922	954	1341	1070	357	13081	46388	Weak endothelial	NA	NA	NA	NA	NA	687.bed	19554	0.974145	1
GliaHrn.specific.peaks	2592	sheffield_dnase	0.0113266	0.705238	32	1342	1148	1203	1342	1230	161	13129	46584	Epithelial;Fibroblast;Muscle;Brain;Hematopoietic;Skin;Stem;Endothelial;Colon;Cer	NA	NA	NA	NA	NA	491.bed	294	0.974257	1
GliaHrn.specific.peaks	2803	sheffield_dnase	0.0113156	0.3945	3	1343	1780	2270	2270	1800	27	13158	46718	Hematopoietic	NA	NA	NA	NA	NA	76.bed	158	0.974281	1
GliaHrn.specific.peaks	1229	sheffield_dnase	0.0109304	0.338162	2	1344	1917	2458	2458	1910	21	13159	46724	Fibroblast;Muscle;Skin;Brain;Epithelial;Endothelial;Bone	NA	NA	NA	NA	NA	1093.bed	122	0.975146	1
GliaHrn.specific.peaks	1462	sheffield_dnase	0.0109304	0.338162	2	1344	1917	2458	2458	1910	21	13159	46724	Epithelial;Primitive;Brain;Stem;Colon;Cervix;Liver;Fibroblast;Endothelial;Hemato	NA	NA	NA	NA	NA	1362.bed	87	0.975146	1
GliaHrn.specific.peaks	2408	sheffield_dnase	0.0109304	0.338162	2	1344	1917	2458	2458	1910	21	13159	46724	Hematopoietic	NA	NA	NA	NA	NA	274.bed	199	0.975146	1
GliaHrn.specific.peaks	2786	sheffield_dnase	0.0109304	0.338162	2	1344	1917	2458	2458	1910	21	13159	46724	Hematopoietic;Endothelial;Primitive	NA	NA	NA	NA	NA	738.bed	153	0.975146	1
GliaHrn.specific.peaks	2383	sheffield_dnase	0.0107717	0.430339	4	1348	1713	2103	2103	1720	33	13157	46712	Epithelial;Skin;Colon;Fibroblast;Endothelial;Primitive;Liver;Mammary	NA	NA	NA	NA	NA	2490.bed	187	0.975502	1
GliaHrn.specific.peaks	1982	sheffield_dnase	0.0106473	0.678394	26	1349	1208	1269	1349	1280	136	13135	46609	sheffield_dnase	NA	NA	NA	NA	NA	1970.bed	6794	0.975782	1
GliaHrn.specific.peaks	1537	sheffield_dnase	0.0106378	0.253643	1	1350	2144	2655	2655	2050	14	13160	46731	Epithelial;Fibroblast;Muscle;Skin;Brain;Endothelial;Colon;Cervix;Primitive;Bone	NA	NA	NA	NA	NA	1438.bed	151	0.975803	1
GliaHrn.specific.peaks	1992	sheffield_dnase	0.0106378	0.253643	1	1350	2144	2655	2655	2050	14	13160	46731	Epithelial;Brain;Hematopoietic;Stem;Colon;Cervix;Liver	NA	NA	NA	NA	NA	1981.bed	148	0.975803	1
GliaHrn.specific.peaks	2207	sheffield_dnase	0.0106378	0.253643	1	1350	2144	2655	2655	2050	14	13160	46731	Hematopoietic	NA	NA	NA	NA	NA	2267.bed	190	0.975803	1
GliaHrn.specific.peaks	2412	sheffield_dnase	0.0106378	0.253643	1	1350	2144	2655	2655	2050	14	13160	46731	Epithelial;Fibroblast;Muscle;Hematopoietic;Primitive;Skin;Brain;Stem;Endothelial	NA	NA	NA	NA	NA	28.bed	87	0.975803	1
GliaHrn.specific.peaks	2596	sheffield_dnase	0.0106378	0.253643	1	1350	2144	2655	2655	2050	14	13160	46731	Epithelial;Fibroblast;Muscle;Hematopoietic;Primitive;Skin;Brain;Endothelial;Colo	NA	NA	NA	NA	NA	495.bed	81	0.975803	1
GliaHrn.specific.peaks	1367	sheffield_dnase	0.0106002	0.52592	8	1355	1522	1706	1706	1530	54	13153	46691	Fibroblast;Muscle;Brain;Skin;Endothelial;Primitive;Prostate;Bone;Epithelial	NA	NA	NA	NA	NA	1254.bed	183	0.975888	1
GliaHrn.specific.peaks	1195	sheffield_dnase	0.0103454	0.827098	126	1356	871	845	1356	1020	540	13035	46205	Brain	NA	NA	NA	NA	NA	1055.bed	5748	0.97646	1
GliaHrn.specific.peaks	2017	sheffield_dnase	0.010144	0.598685	14	1357	1343	1451	1451	1380	83	13147	46662	Weak Th2	NA	NA	NA	NA	NA	2020.bed	11466	0.976913	1
GliaHrn.specific.peaks	1382	sheffield_dnase	0.00972472	0.575595	12	1358	1420	1502	1502	1430	74	13149	46671	Epithelial;Fibroblast;Brain;Hematopoietic;Primitive;Stem;Muscle;Colon;Liver;Endo	NA	NA	NA	NA	NA	1268.bed	161	0.977857	1
GliaHrn.specific.peaks	293	codex	0.00938963	0.667008	25	1359	1223	1281	1359	1290	133	13136	46612	Kasumi-1 (AML FAB M2) with t(8;21) translocation and RUNX1/ETO siRNA derived fro	Acute Myeloid Leukemia	NA	EP300	NA	GSE60131	GSM1466007_EP300.bed	839	0.978612	1
GliaHrn.specific.peaks	2335	sheffield_dnase	0.00917615	0.701336	34	1360	1158	1183	1360	1230	172	13127	46573	Epithelial;Fibroblast;Muscle;Brain;Hematopoietic;Skin;Stem;Endothelial;Colon;Cer	NA	NA	NA	NA	NA	243.bed	244	0.979093	1
GliaHrn.specific.peaks	2646	sheffield_dnase	0.00917615	0.701336	34	1360	1158	1183	1360	1230	172	13127	46573	Weak stem plus others	NA	NA	NA	NA	NA	559.bed	1181	0.979093	1
GliaHrn.specific.peaks	2775	sheffield_dnase	0.0091564	0.532466	9	1362	1507	1640	1640	1500	60	13152	46685	Hematopoietic;Brain;Endothelial;Bone;Fibroblast	NA	NA	NA	NA	NA	721.bed	210	0.979137	1
GliaHrn.specific.peaks	2173	sheffield_dnase	0.00902649	0.546101	10	1363	1482	1579	1579	1470	65	13151	46680	Weak A549	NA	NA	NA	NA	NA	2226.bed	11915	0.97943	1
GliaHrn.specific.peaks	1423	sheffield_dnase	0.00902044	0.591545	14	1364	1398	1451	1451	1400	84	13147	46661	Fibroblast;Brain;Stem;Muscle;Epithelial;Liver;Endothelial;Skin;Bone	NA	NA	NA	NA	NA	1322.bed	154	0.979444	1
GliaHrn.specific.peaks	1464	sheffield_dnase	0.00882822	0.322785	2	1365	1958	2458	2458	1930	22	13159	46723	Fibroblast;Muscle;Brain;Stem;Endothelial;Epithelial;Bone	NA	NA	NA	NA	NA	1364.bed	146	0.979877	1
GliaHrn.specific.peaks	2943	sheffield_dnase	0.00882822	0.322785	2	1365	1958	2458	2458	1930	22	13159	46723	Muscle;Fibroblast;Endothelial;Primitive	NA	NA	NA	NA	NA	938.bed	372	0.979877	1
GliaHrn.specific.peaks	1156	sheffield_dnase	0.00841236	0.633704	20	1367	1288	1338	1367	1330	112	13141	46633	Liver	NA	NA	NA	NA	NA	1011.bed	1020	0.980816	1
GliaHrn.specific.peaks	1775	sheffield_dnase	0.00835352	0.443781	5	1368	1692	1970	1970	1680	40	13156	46705	Brain;Primitive;Hematopoietic;Stem;Liver;Prostate	NA	NA	NA	NA	NA	170.bed	171	0.980949	1
GliaHrn.specific.peaks	2791	sheffield_dnase	0.00835352	0.443781	5	1368	1692	1970	1970	1680	40	13156	46705	Epithelial;Fibroblast;Brain;Hematopoietic;Primitive;Skin;Endothelial;Muscle;Colo	NA	NA	NA	NA	NA	746.bed	129	0.980949	1
GliaHrn.specific.peaks	1541	sheffield_dnase	0.00827769	0.236729	1	1370	2196	2655	2655	2070	15	13160	46730	Fibroblast;Muscle;Brain;Epithelial;Endothelial;Skin	NA	NA	NA	NA	NA	1442.bed	189	0.98112	1
GliaHrn.specific.peaks	2474	sheffield_dnase	0.00827769	0.236729	1	1370	2196	2655	2655	2070	15	13160	46730	Epithelial;Fibroblast;Muscle;Brain;Hematopoietic;Primitive;Skin;Stem;Endothelial	NA	NA	NA	NA	NA	350.bed	82	0.98112	1
GliaHrn.specific.peaks	2933	sheffield_dnase	0.00827769	0.236729	1	1370	2196	2655	2655	2070	15	13160	46730	Primitive;Liver;Mammary	NA	NA	NA	NA	NA	925.bed	209	0.98112	1
GliaHrn.specific.peaks	2978	sheffield_dnase	0.00789894	0.537816	10	1373	1494	1579	1579	1480	66	13151	46679	Liver;Muscle;Bone;Fibroblast	NA	NA	NA	NA	NA	976.bed	400	0.981976	1
GliaHrn.specific.peaks	2333	sheffield_dnase	0.00770297	0.367278	3	1374	1832	2270	2270	1830	29	13158	46716	Muscle;Brain	NA	NA	NA	NA	NA	2423.bed	235	0.98242	1
GliaHrn.specific.peaks	2597	sheffield_dnase	0.00770297	0.367278	3	1374	1832	2270	2270	1830	29	13158	46716	Epithelial;Fibroblast;Muscle;Brain;Skin;Endothelial;Colon;Cervix;Primitive;Prost	NA	NA	NA	NA	NA	496.bed	78	0.98242	1
GliaHrn.specific.peaks	2392	sheffield_dnase	0.0075519	0.405732	4	1376	1750	2103	2103	1740	35	13157	46710	Epithelial;Fibroblast;Muscle;Hematopoietic;Primitive;Skin;Brain;Stem;Endothelial	NA	NA	NA	NA	NA	250.bed	155	0.982761	1
GliaHrn.specific.peaks	2792	sheffield_dnase	0.0075519	0.405732	4	1376	1750	2103	2103	1740	35	13157	46710	Epithelial;Fibroblast;Muscle;Brain;Hematopoietic;Primitive;Skin;Stem;Endothelial	NA	NA	NA	NA	NA	747.bed	282	0.982761	1
GliaHrn.specific.peaks	1320	sheffield_dnase	0.00712414	0.308745	2	1378	2004	2458	2458	1950	23	13159	46722	Fibroblast;Brain;Skin	NA	NA	NA	NA	NA	1203.bed	167	0.98373	1
GliaHrn.specific.peaks	1492	sheffield_dnase	0.00712414	0.308745	2	1378	2004	2458	2458	1950	23	13159	46722	Fibroblast;Muscle;Brain;Skin;Bone	NA	NA	NA	NA	NA	1395.bed	134	0.98373	1
GliaHrn.specific.peaks	498	encode_tfbs	0.00698978	0.852867	216	1380	832	688	1380	967	897	12945	45848	ChIP NHLF EZH2_(39875)	NHLF	NA	EZH2_(39875)	None	NA	wgEncodeAwgTfbsBroadNhlfEzh239875UniPk.narrowPeak	7030	0.984034	1
GliaHrn.specific.peaks	2522	sheffield_dnase	0.00665628	0.724475	48	1381	1089	1081	1381	1180	235	13113	46510	Weak stem specific	NA	NA	NA	NA	NA	407.bed	1714	0.98479	1
GliaHrn.specific.peaks	1167	sheffield_dnase	0.00644507	0.221929	1	1382	2238	2655	2655	2090	16	13160	46729	Liver	NA	NA	NA	NA	NA	1022.bed	436	0.985269	1
GliaHrn.specific.peaks	1297	sheffield_dnase	0.00644507	0.221929	1	1382	2238	2655	2655	2090	16	13160	46729	Primitive	NA	NA	NA	NA	NA	1173.bed	266	0.985269	1
GliaHrn.specific.peaks	1670	sheffield_dnase	0.00644507	0.221929	1	1382	2238	2655	2655	2090	16	13160	46729	Epithelial;Fibroblast;Muscle;Hematopoietic;Skin;Brain;Endothelial;Colon;Cervix;B	NA	NA	NA	NA	NA	1584.bed	156	0.985269	1
GliaHrn.specific.peaks	2829	sheffield_dnase	0.00644507	0.221929	1	1382	2238	2655	2655	2090	16	13160	46729	Epithelial;Fibroblast;Muscle;Skin;Brain;Endothelial;Colon;Cervix;Primitive	NA	NA	NA	NA	NA	795.bed	152	0.985269	1
GliaHrn.specific.peaks	1687	sheffield_dnase	0.00634348	0.355028	3	1386	1876	2270	2270	1840	30	13158	46715	Hematopoietic;Endothelial	NA	NA	NA	NA	NA	1602.bed	313	0.9855	1
GliaHrn.specific.peaks	2009	sheffield_dnase	0.00634348	0.355028	3	1386	1876	2270	2270	1840	30	13158	46715	Fibroblast	NA	NA	NA	NA	NA	2007.bed	1060	0.9855	1
GliaHrn.specific.peaks	2856	sheffield_dnase	0.00631265	0.597321	17	1388	1345	1388	1388	1370	101	13144	46644	Cervix	NA	NA	NA	NA	NA	827.bed	967	0.98557	1
GliaHrn.specific.peaks	1501	sheffield_dnase	0.00631017	0.394454	4	1389	1781	2103	2103	1760	36	13157	46709	Muscle;Brain	NA	NA	NA	NA	NA	1402.bed	311	0.985575	1
GliaHrn.specific.peaks	419	encode_segmentation	0.0061753	0.901078	561	1390	727	333	1390	817	2201	12600	44544	Weak Enhancer Segments	GM12878	NA	NA	NA	ENCODE segmentation	Gm12878_WE.bed	48813	0.985881	1
GliaHrn.specific.peaks	28	cistrome_cistrome	0.00617134	0.72139	48	1391	1093	1081	1391	1190	236	13113	46509	cistrome_cistrome Ishikawa ESR1	Ishikawa	uterus	ESR1	E2(45min)	NA	Human_Ishikawa_ESR1_E2-45min_Liu.bed	3814	0.98589	1
GliaHrn.specific.peaks	1213	sheffield_dnase	0.00595079	0.48961	8	1392	1598	1706	1706	1570	58	13153	46687	Liver;Endothelial	NA	NA	NA	NA	NA	1075.bed	524	0.986391	1
GliaHrn.specific.peaks	1978	sheffield_dnase	0.00595079	0.48961	8	1392	1598	1706	1706	1570	58	13153	46687	Brain;Primitive;Fibroblast;Stem;Endothelial;Muscle;Skin;Bone	NA	NA	NA	NA	NA	1966.bed	149	0.986391	1
GliaHrn.specific.peaks	2089	sheffield_dnase	0.00582072	0.698954	40	1394	1163	1135	1394	1230	203	13121	46542	Stem and Jurkat	NA	NA	NA	NA	NA	2114.bed	11474	0.986687	1
GliaHrn.specific.peaks	1650	sheffield_dnase	0.00574404	0.295874	2	1395	2039	2458	2458	1960	24	13159	46721	Epithelial;Brain;Hematopoietic;Skin;Stem;Fibroblast;Muscle;Colon;Cervix;Liver;En	NA	NA	NA	NA	NA	156.bed	84	0.986861	1
GliaHrn.specific.peaks	2751	sheffield_dnase	0.00574404	0.295874	2	1395	2039	2458	2458	1960	24	13159	46721	Epithelial;Fibroblast;Muscle;Hematopoietic;Skin;Brain;Endothelial;Cervix;Primiti	NA	NA	NA	NA	NA	694.bed	172	0.986861	1
GliaHrn.specific.peaks	749	encode_tfbs	0.00566591	0.836162	182	1397	853	737	1397	996	771	12979	45974	ChIP GM12878 IKZF1_(IkN)_(UCLA)	GM12878	NA	IKZF1_(IkN)_(UCLA)	None	NA	wgEncodeAwgTfbsSydhGm12878Ikzf1iknuclaUniPk.narrowPeak	9047	0.987038	1
GliaHrn.specific.peaks	2813	sheffield_dnase	0.00563445	0.591452	17	1398	1399	1388	1399	1400	102	13144	46643	Hematopoietic;Endothelial	NA	NA	NA	NA	NA	770.bed	2815	0.98711	1
GliaHrn.specific.peaks	1032	encode_tfbs	0.00563339	0.797281	110	1399	918	875	1399	1060	489	13051	46256	ChIP NT2-D1 SUZ12	NT2-D1	NA	SUZ12	None	NA	wgEncodeAwgTfbsSydhNt2d1Suz12UcdUniPk.narrowPeak	3308	0.987112	1
GliaHrn.specific.peaks	2916	sheffield_dnase	0.00560167	0.726064	52	1400	1084	1056	1400	1180	254	13109	46491	Medullo and SK-N-SH_RA	NA	NA	NA	NA	NA	905.bed	4884	0.987185	1
GliaHrn.specific.peaks	1606	sheffield_dnase	0.00548361	0.443739	6	1401	1694	1871	1871	1660	48	13155	46697	Epithelial;Fibroblast;Muscle;Skin;Brain;Endothelial;Colon;Cervix;Liver;Primitive	NA	NA	NA	NA	NA	1514.bed	187	0.987453	1
GliaHrn.specific.peaks	1249	sheffield_dnase	0.00526554	0.383785	4	1402	1805	2103	2103	1770	37	13157	46708	Liver	NA	NA	NA	NA	NA	1115.bed	265	0.987949	1
GliaHrn.specific.peaks	98	cistrome_cistrome	0.00511789	0.687721	38	1403	1182	1153	1403	1250	196	13123	46549	cistrome_cistrome MDA-MB-231 Cells ESR1, DBDmut	MDA-MB-231 Cells	breast	ESR1, DBDmut	E2(45min)	NA	Human_MDA-MB-231-Cells_ESR1,-DBDmut_E2-45min_Katzenellenbogen.bed	2332	0.988285	1
GliaHrn.specific.peaks	182	cistrome_epigenome	0.0051032	0.89353	509	1404	737	361	1404	834	2014	12652	44731	cistrome_epigenome MCF-7 H3K4me2	MCF-7	breast	H3K4me2	EtOH(6hr)	NA	Human_MCF-7_H3K4me2_EtOH-6hr_Barton.bed	36821	0.988318	1
GliaHrn.specific.peaks	2595	sheffield_dnase	0.00505615	0.549253	13	1405	1469	1475	1475	1450	84	13148	46661	Epithelial;Fibroblast;Muscle;Brain;Hematopoietic;Skin;Stem;Endothelial;Colon;Cer	NA	NA	NA	NA	NA	494.bed	126	0.988425	1
GliaHrn.specific.peaks	2832	sheffield_dnase	0.0050205	0.20887	1	1406	2280	2655	2655	2110	17	13160	46728	Epithelial;Fibroblast;Muscle;Primitive;Skin;Brain;Endothelial;Colon;Cervix;Liver	NA	NA	NA	NA	NA	799.bed	171	0.988506	1
GliaHrn.specific.peaks	2926	sheffield_dnase	0.0050205	0.20887	1	1406	2280	2655	2655	2110	17	13160	46728	Fibroblast;Muscle;Brain;Hematopoietic;Skin;Epithelial;Cervix;Endothelial;Liver	NA	NA	NA	NA	NA	917.bed	165	0.988506	1
GliaHrn.specific.peaks	1891	sheffield_dnase	0.00500159	0.630769	24	1408	1292	1290	1408	1330	135	13137	46610	WI-38 and Colo829	NA	NA	NA	NA	NA	1835.bed	8561	0.988549	1
GliaHrn.specific.peaks	2643	sheffield_dnase	0.00481411	0.656969	30	1409	1248	1218	1409	1290	162	13131	46583	Stem	NA	NA	NA	NA	NA	556.bed	563	0.988976	1
GliaHrn.specific.peaks	2010	sheffield_dnase	0.00479078	0.566297	15	1410	1437	1430	1437	1430	94	13146	46651	Skin	NA	NA	NA	NA	NA	2008.bed	4871	0.989029	1
GliaHrn.specific.peaks	2998	sheffield_dnase	0.00462737	0.284034	2	1411	2071	2458	2458	1980	25	13159	46720	Epithelial;Fibroblast;Muscle;Primitive;Skin;Brain;Stem;Endothelial;Colon;Cervix;	NA	NA	NA	NA	NA	998.bed	100	0.989402	1
GliaHrn.specific.peaks	1827	sheffield_dnase	0.00457451	0.507042	10	1412	1571	1579	1579	1520	70	13151	46675	Skin;Endothelial;Primitive	NA	NA	NA	NA	NA	1760.bed	299	0.989522	1
GliaHrn.specific.peaks	2511	sheffield_dnase	0.00449687	0.61464	22	1413	1322	1317	1413	1350	127	13139	46618	Epithelial;Fibroblast;Muscle;Brain;Hematopoietic;Primitive;Skin;Stem;Endothelial	NA	NA	NA	NA	NA	396.bed	175	0.989699	1
GliaHrn.specific.peaks	1191	sheffield_dnase	0.0043881	0.373678	4	1414	1821	2103	2103	1780	38	13157	46707	Epithelial;Fibroblast;Muscle;Skin;Brain;Stem;Endothelial;Colon;Cervix;Mammary;Bo	NA	NA	NA	NA	NA	105.bed	220	0.989947	1
GliaHrn.specific.peaks	1905	sheffield_dnase	0.0043881	0.373678	4	1414	1821	2103	2103	1780	38	13157	46707	Skin;Epithelial	NA	NA	NA	NA	NA	1862.bed	353	0.989947	1
GliaHrn.specific.peaks	1554	sheffield_dnase	0.00392054	0.484001	9	1416	1612	1640	1640	1560	66	13152	46679	Hematopoietic	NA	NA	NA	NA	NA	1459.bed	959	0.991013	1
GliaHrn.specific.peaks	1559	sheffield_dnase	0.00391221	0.197262	1	1417	2313	2655	2655	2130	18	13160	46727	Epithelial;Fibroblast;Brain;Hematopoietic;Primitive;Stem;Endothelial;Muscle;Colo	NA	NA	NA	NA	NA	1464.bed	113	0.991032	1
GliaHrn.specific.peaks	2114	sheffield_dnase	0.00391221	0.197262	1	1417	2313	2655	2655	2130	18	13160	46727	Hematopoietic;Colon;Epithelial;Cervix;Prostate;Mammary;Skin	NA	NA	NA	NA	NA	215.bed	424	0.991032	1
GliaHrn.specific.peaks	2273	sheffield_dnase	0.00391221	0.197262	1	1417	2313	2655	2655	2130	18	13160	46727	Epithelial;Skin	NA	NA	NA	NA	NA	2348.bed	176	0.991032	1
GliaHrn.specific.peaks	2777	sheffield_dnase	0.00391221	0.197262	1	1417	2313	2655	2655	2130	18	13160	46727	Hematopoietic;Endothelial;Fibroblast;Muscle	NA	NA	NA	NA	NA	724.bed	154	0.991032	1
GliaHrn.specific.peaks	2962	sheffield_dnase	0.0038294	0.682081	40	1421	1202	1135	1421	1250	208	13121	46537	sheffield_dnase	NA	NA	NA	NA	NA	958.bed	9541	0.991221	1
GliaHrn.specific.peaks	1243	sheffield_dnase	0.0038067	0.465502	8	1422	1638	1706	1706	1590	61	13153	46684	Stem;Liver;Brain	NA	NA	NA	NA	NA	1108.bed	345	0.991273	1
GliaHrn.specific.peaks	2560	sheffield_dnase	0.0038067	0.465502	8	1422	1638	1706	1706	1590	61	13153	46684	Repressed in Hematopoietic	NA	NA	NA	NA	NA	448.bed	121	0.991273	1
GliaHrn.specific.peaks	177	cistrome_epigenome	0.0037838	0.903809	712	1424	724	286	1424	811	2782	12449	43963	cistrome_epigenome MCF-7 H3K27me3	MCF-7	breast	H3K27me3	E2(3hr)	NA	Human_MCF-7_H3K27me3_E2-3hr_Liu.bed	49075	0.991325	1
GliaHrn.specific.peaks	1871	sheffield_dnase	0.00372468	0.273104	2	1425	2105	2458	2458	2000	26	13159	46719	HRPEpiC and Colo829	NA	NA	NA	NA	NA	1815.bed	227	0.99146	1
GliaHrn.specific.peaks	2127	sheffield_dnase	0.00365229	0.562144	16	1426	1443	1404	1443	1420	101	13145	46644	Hematopoietic	NA	NA	NA	NA	NA	217.bed	2032	0.991626	1
GliaHrn.specific.peaks	1319	sheffield_dnase	0.0035652	0.394408	5	1427	1782	1970	1970	1730	45	13156	46700	Muscle;Brain;Fibroblast;Skin;Colon;Cervix;Endothelial;Epithelial	NA	NA	NA	NA	NA	1202.bed	139	0.991824	1
GliaHrn.specific.peaks	2633	sheffield_dnase	0.0035652	0.394408	5	1427	1782	1970	1970	1730	45	13156	46700	Fibroblast;Muscle;Brain;Primitive;Skin;Epithelial;Endothelial;Cervix;Liver;Stem;	NA	NA	NA	NA	NA	546.bed	148	0.991824	1
GliaHrn.specific.peaks	1276	sheffield_dnase	0.0035173	0.322733	3	1429	1960	2270	2270	1890	33	13158	46712	Brain;Skin;Muscle;Fibroblast;Epithelial	NA	NA	NA	NA	NA	1151.bed	113	0.991934	1
GliaHrn.specific.peaks	1417	sheffield_dnase	0.0035173	0.322733	3	1429	1960	2270	2270	1890	33	13158	46712	Epithelial;Fibroblast;Muscle;Brain;Primitive;Skin;Colon;Cervix;Liver;Endothelial	NA	NA	NA	NA	NA	1317.bed	67	0.991934	1
GliaHrn.specific.peaks	2466	sheffield_dnase	0.00348233	0.507005	11	1431	1572	1547	1572	1520	77	13150	46668	Epithelial;Fibroblast;Muscle;Brain;Hematopoietic;Primitive;Skin;Stem;Endothelial	NA	NA	NA	NA	NA	342.bed	130	0.992014	1
GliaHrn.specific.peaks	1948	sheffield_dnase	0.00347568	0.519354	12	1432	1531	1502	1531	1490	82	13149	46663	Skin;Epithelial	NA	NA	NA	NA	NA	1916.bed	517	0.992029	1
GliaHrn.specific.peaks	1147	sheffield_dnase	0.00344269	0.530281	13	1433	1512	1475	1512	1470	87	13148	46658	Fibroblast;Brain;Primitive;Hematopoietic;Stem;Epithelial;Muscle;Liver;Endothelia	NA	NA	NA	NA	NA	1001.bed	188	0.992104	1
GliaHrn.specific.peaks	2654	sheffield_dnase	0.00335866	0.417585	6	1434	1735	1871	1871	1680	51	13155	46694	Weak tissue specific	NA	NA	NA	NA	NA	569.bed	9676	0.992296	1
GliaHrn.specific.peaks	235	codex	0.00329012	0.706486	52	1435	1145	1056	1435	1210	261	13109	46484	Mobilised CD34+ cells isolated from the healthly peripheral blood.	Hematopoietic Stem and Progenitor Cells	NA	LYL1	NA	GSE45144	GSM1097882_LYL1.bed	1972	0.992453	1
GliaHrn.specific.peaks	1786	sheffield_dnase	0.00327178	0.457985	8	1436	1650	1706	1706	1600	62	13153	46683	Fibroblast;Muscle;Brain;Epithelial;Skin	NA	NA	NA	NA	NA	1714.bed	165	0.992495	1
GliaHrn.specific.peaks	158	cistrome_epigenome	0.00314337	0.811464	159	1437	901	774	1437	1040	694	13002	46051	cistrome_epigenome LnCaP H3K27me3	LnCaP	prostate	H3K27me3	EtOH(16hr)	NA	Human_LnCaP_H3K27me3_EtOH-16hr_Chinnaiyan.bed	9193	0.992788	1
GliaHrn.specific.peaks	2322	sheffield_dnase	0.00304942	0.186876	1	1438	2353	2655	2655	2150	19	13160	46726	Brain;Epithelial;Fibroblast	NA	NA	NA	NA	NA	2410.bed	178	0.993003	1
GliaHrn.specific.peaks	1275	sheffield_dnase	0.00299868	0.486175	10	1439	1605	1579	1605	1540	73	13151	46672	Fibroblast;Muscle;Brain;Primitive;Hematopoietic;Skin;Stem;Epithelial;Endothelial	NA	NA	NA	NA	NA	1150.bed	230	0.993119	1
GliaHrn.specific.peaks	1783	sheffield_dnase	0.00299868	0.486175	10	1439	1605	1579	1605	1540	73	13151	46672	Skin;Fibroblast;Muscle	NA	NA	NA	NA	NA	1711.bed	320	0.993119	1
GliaHrn.specific.peaks	1157	sheffield_dnase	0.00299566	0.262984	2	1441	2131	2458	2458	2010	27	13159	46718	Liver	NA	NA	NA	NA	NA	1013.bed	799	0.993126	1
GliaHrn.specific.peaks	1240	sheffield_dnase	0.00299566	0.262984	2	1441	2131	2458	2458	2010	27	13159	46718	Fibroblast;Muscle;Brain;Skin;Epithelial;Endothelial;Bone	NA	NA	NA	NA	NA	1105.bed	85	0.993126	1
GliaHrn.specific.peaks	2064	sheffield_dnase	0.00299566	0.262984	2	1441	2131	2458	2458	2010	27	13159	46718	Stem;Endothelial;Primitive	NA	NA	NA	NA	NA	2081.bed	140	0.993126	1
GliaHrn.specific.peaks	2247	sheffield_dnase	0.00299566	0.262984	2	1441	2131	2458	2458	2010	27	13159	46718	Hematopoietic;Brain;Endothelial	NA	NA	NA	NA	NA	2316.bed	170	0.993126	1
GliaHrn.specific.peaks	2907	sheffield_dnase	0.00299566	0.262984	2	1441	2131	2458	2458	2010	27	13159	46718	Epithelial;Fibroblast;Muscle;Hematopoietic;Primitive;Skin;Brain;Endothelial;Colo	NA	NA	NA	NA	NA	895.bed	245	0.993126	1
GliaHrn.specific.peaks	1357	sheffield_dnase	0.00288299	0.313235	3	1446	1990	2270	2270	1900	34	13158	46711	Fibroblast;Muscle;Skin;Brain;Epithelial;Cervix;Bone	NA	NA	NA	NA	NA	1245.bed	179	0.993384	1
GliaHrn.specific.peaks	2599	sheffield_dnase	0.00252064	0.346314	4	1447	1897	2103	2103	1820	41	13157	46704	Epithelial;Fibroblast;Muscle;Primitive;Skin;Brain;Endothelial;Cervix;Liver;Prost	NA	NA	NA	NA	NA	498.bed	169	0.994213	1
GliaHrn.specific.peaks	2734	sheffield_dnase	0.00252064	0.346314	4	1447	1897	2103	2103	1820	41	13157	46704	Hematopoietic	NA	NA	NA	NA	NA	671.bed	386	0.994213	1
GliaHrn.specific.peaks	1377	sheffield_dnase	0.00240813	0.443654	8	1449	1696	1706	1706	1620	64	13153	46681	Epithelial;Brain;Primitive;Hematopoietic;Stem;Colon;Cervix;Liver;Endothelial;Mus	NA	NA	NA	NA	NA	1263.bed	175	0.99447	1
GliaHrn.specific.peaks	1245	sheffield_dnase	0.00240744	0.253586	2	1450	2149	2458	2458	2020	28	13159	46717	Endothelial and Liver	NA	NA	NA	NA	NA	1110.bed	366	0.994472	1
GliaHrn.specific.peaks	2439	sheffield_dnase	0.00240744	0.253586	2	1450	2149	2458	2458	2020	28	13159	46717	Stem;Endothelial;Primitive	NA	NA	NA	NA	NA	312.bed	120	0.994472	1
GliaHrn.specific.peaks	2589	sheffield_dnase	0.00240744	0.253586	2	1450	2149	2458	2458	2020	28	13159	46717	Fibroblast;Muscle;Brain;Hematopoietic;Primitive;Skin;Epithelial;Endothelial;Cerv	NA	NA	NA	NA	NA	487.bed	74	0.994472	1
GliaHrn.specific.peaks	1322	sheffield_dnase	0.00240697	0.401811	6	1453	1755	1871	1871	1690	53	13155	46692	Brain;Stem;Liver	NA	NA	NA	NA	NA	1206.bed	156	0.994473	1
GliaHrn.specific.peaks	2135	sheffield_dnase	0.00240641	0.560224	18	1454	1454	1373	1454	1430	114	13143	46631	Hematopoietic	NA	NA	NA	NA	NA	218.bed	1626	0.994474	1
GliaHrn.specific.peaks	2308	sheffield_dnase	0.0023605	0.304279	3	1455	2013	2270	2270	1910	35	13158	46710	Epithelial;Fibroblast;Brain;Hematopoietic;Primitive;Skin;Stem;Endothelial;Muscle	NA	NA	NA	NA	NA	2394.bed	188	0.994579	1
GliaHrn.specific.peaks	2673	sheffield_dnase	0.0023605	0.304279	3	1455	2013	2270	2270	1910	35	13158	46710	Fibroblast;Muscle;Skin;Brain;Epithelial;Endothelial;Cervix;Primitive;Bone	NA	NA	NA	NA	NA	595.bed	187	0.994579	1
GliaHrn.specific.peaks	1784	sheffield_dnase	0.00224983	0.47319	10	1457	1627	1579	1627	1550	75	13151	46670	Fibroblast;Muscle;Skin;Brain;Epithelial;Endothelial	NA	NA	NA	NA	NA	1712.bed	234	0.994833	1
GliaHrn.specific.peaks	1743	sheffield_dnase	0.00224725	0.421084	7	1458	1729	1772	1772	1650	59	13154	46686	Skin;Brain;Endothelial	NA	NA	NA	NA	NA	1662.bed	317	0.994839	1
GliaHrn.specific.peaks	1528	sheffield_dnase	0.0021733	0.456306	9	1459	1653	1640	1653	1580	70	13152	46675	Stem plus others	NA	NA	NA	NA	NA	143.bed	116	0.995008	1
GliaHrn.specific.peaks	2469	sheffield_dnase	0.00216227	0.595382	24	1460	1348	1290	1460	1370	143	13137	46602	Epithelial;Fibroblast;Muscle;Brain;Hematopoietic;Skin;Stem;Endothelial;Colon;Cer	NA	NA	NA	NA	NA	345.bed	202	0.995034	1
GliaHrn.specific.peaks	192	cistrome_epigenome	0.00212437	0.704198	58	1461	1151	1019	1461	1210	292	13103	46453	cistrome_epigenome MCF-7 H3R17me2	MCF-7	breast	H3R17me2	No treatment	NA	Human_MCF-7_H3R17me2_No-treatment_Brown.bed	4242	0.99512	1
GliaHrn.specific.peaks	1411	sheffield_dnase	0.00209034	0.338062	4	1462	1921	2103	2103	1830	42	13157	46703	Epithelial;Brain;Colon;Liver;Bone	NA	NA	NA	NA	NA	1310.bed	215	0.995198	1
GliaHrn.specific.peaks	348	codex	0.00206967	0.684022	49	1463	1195	1071	1463	1240	254	13112	46491	K562 erythrocytic leukaemia cells (ATCC CCL-243) were grown according to standar	Erythrocytic leukaemia cells	NA	CBX2	NA	GSE32509	GSM830986_CBX2.bed	8296	0.995246	1
GliaHrn.specific.peaks	354	codex	0.00199514	0.481927	11	1464	1614	1547	1614	1540	81	13150	46664	K562 erythrocytic leukaemia cells (ATCC CCL-243) were grown according to standar	Erythrocytic leukaemia cells	NA	CREBBP	NA	GSE32509	GSM831001_CREBBP.bed	2277	0.995417	1
GliaHrn.specific.peaks	1566	sheffield_dnase	0.00193324	0.244837	2	1465	2174	2458	2458	2030	29	13159	46716	Stem;Muscle	NA	NA	NA	NA	NA	1471.bed	204	0.995558	1
GliaHrn.specific.peaks	2631	sheffield_dnase	0.00185381	0.169071	1	1466	2395	2655	2655	2170	21	13160	46724	Fibroblast;Muscle;Skin;Brain;Epithelial;Endothelial;Cervix;Primitive;Bone	NA	NA	NA	NA	NA	543.bed	181	0.995741	1
GliaHrn.specific.peaks	2507	sheffield_dnase	0.00180849	0.582795	23	1467	1409	1305	1467	1390	140	13138	46605	Epithelial;Fibroblast;Muscle;Brain;Hematopoietic;Skin;Stem;Endothelial;Colon;Cer	NA	NA	NA	NA	NA	392.bed	237	0.995844	1
GliaHrn.specific.peaks	2138	sheffield_dnase	0.00173152	0.330193	4	1468	1932	2103	2103	1830	43	13157	46702	Epithelial;Primitive;Hematopoietic;Brain;Stem;Colon;Cervix;Liver;Muscle;Prostate	NA	NA	NA	NA	NA	2182.bed	196	0.996021	1
GliaHrn.specific.peaks	2297	sheffield_dnase	0.00173152	0.330193	4	1468	1932	2103	2103	1830	43	13157	46702	Skin;Prostate	NA	NA	NA	NA	NA	2381.bed	276	0.996021	1
GliaHrn.specific.peaks	2861	sheffield_dnase	0.00171664	0.387183	6	1470	1796	1871	1871	1710	55	13155	46690	Endothelial	NA	NA	NA	NA	NA	836.bed	419	0.996055	1
GliaHrn.specific.peaks	1323	sheffield_dnase	0.00163056	0.605579	28	1471	1335	1237	1471	1350	164	13133	46581	Hematopoeitic	NA	NA	NA	NA	NA	1207.bed	825	0.996253	1
GliaHrn.specific.peaks	760	encode_tfbs	0.00156745	0.778479	131	1472	961	831	1472	1090	596	13030	46149	ChIP GM12878 p300_(SC-584)	GM12878	NA	p300_(SC-584)	None	NA	wgEncodeAwgTfbsSydhGm12878P300bUniPk.narrowPeak	6189	0.996397	1
GliaHrn.specific.peaks	54	cistrome_cistrome	0.00154428	0.686166	54	1473	1189	1041	1473	1230	279	13107	46466	cistrome_cistrome MCF-7 ESR1	MCF-7	breast	ESR1	EtOH(45min)	NA	Human_MCF-7_ESR1_EtOH-45min_Liu.bed	3305	0.99645	1
GliaHrn.specific.peaks	196	cistrome_epigenome	0.00148759	0.720504	74	1474	1095	978	1474	1180	364	13087	46381	cistrome_epigenome NB4 cells H3K27me3	NB4 cells	hematopoietic stem cell	H3K27me3	No treatment	NA	Human_NB4-cells_H3K27me3_No-treatment_Stunnenberg.bed	2918	0.996581	1
GliaHrn.specific.peaks	1212	sheffield_dnase	0.00147395	0.35493	5	1475	1878	1970	1970	1770	50	13156	46695	Fibroblast;Primitive;Brain;Epithelial;Endothelial;Muscle;Stem;Bone	NA	NA	NA	NA	NA	1074.bed	180	0.996612	1
GliaHrn.specific.peaks	1265	sheffield_dnase	0.00144571	0.161383	1	1476	2425	2655	2655	2190	22	13160	46723	Muscle;Fibroblast;Skin;Brain;Endothelial;Cervix	NA	NA	NA	NA	NA	1138.bed	261	0.996677	1
GliaHrn.specific.peaks	1270	sheffield_dnase	0.00144571	0.161383	1	1476	2425	2655	2655	2190	22	13160	46723	Epithelial;Fibroblast;Muscle;Primitive;Brain;Endothelial;Colon;Cervix;Skin;Bone;	NA	NA	NA	NA	NA	1145.bed	343	0.996677	1
GliaHrn.specific.peaks	1755	sheffield_dnase	0.00144571	0.161383	1	1476	2425	2655	2655	2190	22	13160	46723	Skin;Cervix	NA	NA	NA	NA	NA	1677.bed	327	0.996677	1
GliaHrn.specific.peaks	1258	sheffield_dnase	0.0014327	0.322682	4	1479	1962	2103	2103	1850	44	13157	46701	Hematopoietic;Cervix;Endothelial;Epithelial	NA	NA	NA	NA	NA	1126.bed	314	0.996707	1
GliaHrn.specific.peaks	2473	sheffield_dnase	0.0014327	0.322682	4	1479	1962	2103	2103	1850	44	13157	46701	Epithelial;Fibroblast;Muscle;Brain;Hematopoietic;Primitive;Skin;Stem;Endothelial	NA	NA	NA	NA	NA	349.bed	79	0.996707	1
GliaHrn.specific.peaks	357	codex	0.00141785	0.61422	31	1481	1324	1209	1481	1340	179	13130	46566	K562 erythrocytic leukaemia cells (ATCC CCL-243) were grown according to standar	Erythrocytic leukaemia cells	NA	WHSC1	NA	GSE32509	GSM831005_WHSC1.bed	2085	0.996741	1
GliaHrn.specific.peaks	2008	sheffield_dnase	0.00137397	0.686914	56	1482	1187	1029	1482	1230	289	13105	46456	sheffield_dnase	NA	NA	NA	NA	NA	2006.bed	44090	0.996841	1
GliaHrn.specific.peaks	2940	sheffield_dnase	0.00136613	0.766372	119	1483	989	853	1483	1110	550	13042	46195	Weak Endothelial and Htr8	NA	NA	NA	NA	NA	934.bed	29710	0.996859	1
GliaHrn.specific.peaks	2610	sheffield_dnase	0.00129511	0.650316	42	1484	1257	1119	1484	1290	229	13119	46516	Weak lymphoblast specific	NA	NA	NA	NA	NA	511.bed	3960	0.997022	1
GliaHrn.specific.peaks	2486	sheffield_dnase	0.00124985	0.449194	10	1485	1664	1579	1664	1580	79	13151	46666	Stem plus others	NA	NA	NA	NA	NA	37.bed	185	0.997126	1
GliaHrn.specific.peaks	2535	sheffield_dnase	0.00124394	0.229031	2	1486	2221	2458	2458	2060	31	13159	46714	Muscle;Hematopoietic;Fibroblast;Epithelial;Brain	NA	NA	NA	NA	NA	423.bed	129	0.99714	1
GliaHrn.specific.peaks	2515	sheffield_dnase	0.00121868	0.373582	6	1487	1823	1871	1871	1730	57	13155	46688	Epithelial;Fibroblast;Muscle;Brain;Hematopoietic;Primitive;Skin;Stem;Endothelial	NA	NA	NA	NA	NA	40.bed	75	0.997198	1
GliaHrn.specific.peaks	907	encode_tfbs	0.00121011	0.604532	30	1488	1336	1218	1488	1350	176	13131	46569	ChIP HepG2 TCF7L2	HepG2	NA	TCF7L2	None	NA	wgEncodeAwgTfbsSydhHepg2Tcf7l2UcdUniPk.narrowPeak	2742	0.997217	1
GliaHrn.specific.peaks	2854	sheffield_dnase	0.00118418	0.315505	4	1489	1985	2103	2103	1860	45	13157	46700	Hematopoietic;Liver;Endothelial;Prostate;Bone	NA	NA	NA	NA	NA	824.bed	264	0.997277	1
GliaHrn.specific.peaks	1408	sheffield_dnase	0.00116885	0.394315	7	1490	1784	1772	1784	1680	63	13154	46682	Brain;Hematopoietic;Primitive;Stem;Liver;Endothelial;Prostate	NA	NA	NA	NA	NA	1307.bed	181	0.997312	1
GliaHrn.specific.peaks	1832	sheffield_dnase	0.00116885	0.394315	7	1490	1784	1772	1784	1680	63	13154	46682	Skin;Brain;Epithelial	NA	NA	NA	NA	NA	1765.bed	150	0.997312	1
GliaHrn.specific.peaks	480	encode_tfbs	0.00115212	0.637278	39	1492	1285	1143	1492	1310	217	13122	46528	ChIP K562 EZH2_(39875)	K562	NA	EZH2_(39875)	None	NA	wgEncodeAwgTfbsBroadK562Ezh239875UniPk.narrowPeak	1685	0.997351	1
GliaHrn.specific.peaks	2109	sheffield_dnase	0.00112756	0.154363	1	1493	2446	2655	2655	2200	23	13160	46722	Muscle;Skin;Brain;Endothelial;Fibroblast;Epithelial	NA	NA	NA	NA	NA	2141.bed	219	0.997407	1
GliaHrn.specific.peaks	2700	sheffield_dnase	0.00112756	0.154363	1	1493	2446	2655	2655	2200	23	13160	46722	Muscle;Hematopoietic	NA	NA	NA	NA	NA	625.bed	779	0.997407	1
GliaHrn.specific.peaks	2467	sheffield_dnase	0.00107619	0.44357	10	1495	1697	1579	1697	1590	80	13151	46665	Epithelial;Fibroblast;Muscle;Brain;Hematopoietic;Primitive;Skin;Stem;Endothelial	NA	NA	NA	NA	NA	343.bed	122	0.997525	1
GliaHrn.specific.peaks	1366	sheffield_dnase	0.0010501	0.273049	3	1496	2106	2270	2270	1960	39	13158	46706	Fibroblast;Muscle;Brain;Skin;Liver;Endothelial;Epithelial;Primitive;Prostate;Bon	NA	NA	NA	NA	NA	1253.bed	83	0.997585	1
GliaHrn.specific.peaks	30	cistrome_cistrome	0.00104443	0.511394	16	1497	1540	1404	1540	1480	111	13145	46634	cistrome_cistrome LnCaP AR	LnCaP	prostate	AR	10nmR1881(16hr)	NA	Human_LnCaP_AR_10nmR1881-16hr_Chinnaiyan.bed	7635	0.997598	1
GliaHrn.specific.peaks	2588	sheffield_dnase	0.0010135	0.425815	9	1498	1723	1640	1723	1620	75	13152	46670	Epithelial;Fibroblast;Muscle;Hematopoietic;Skin;Brain;Endothelial;Colon;Cervix;P	NA	NA	NA	NA	NA	485.bed	151	0.997669	1
GliaHrn.specific.peaks	2602	sheffield_dnase	0.00099679	0.22187	2	1499	2242	2458	2458	2070	32	13159	46713	Epithelial;Fibroblast;Muscle;Primitive;Skin;Brain;Endothelial;Colon;Cervix;Liver	NA	NA	NA	NA	NA	500.bed	203	0.997707	1
GliaHrn.specific.peaks	2806	sheffield_dnase	0.000989874	0.388146	7	1500	1793	1772	1793	1690	64	13154	46681	Weak repressed hematopoeitic	NA	NA	NA	NA	NA	762.bed	116	0.997723	1
GliaHrn.specific.peaks	392	codex	0.000977752	0.30864	4	1501	2006	2103	2103	1870	46	13157	46699	Proerythroblasts were derived from CD34+ adult bone marrow cells isolated from h	Erythroblast	NA	NFE2	NA	GSE36985	GSM908059_NFE2.bed	404	0.997751	1
GliaHrn.specific.peaks	1407	sheffield_dnase	0.000977752	0.30864	4	1501	2006	2103	2103	1870	46	13157	46699	Hematopoietic	NA	NA	NA	NA	NA	1306.bed	297	0.997751	1
GliaHrn.specific.peaks	1225	sheffield_dnase	0.000941953	0.55345	22	1503	1462	1317	1503	1430	141	13139	46604	Skin;Stem	NA	NA	NA	NA	NA	109.bed	919	0.997833	1
GliaHrn.specific.peaks	1210	sheffield_dnase	0.000934223	0.405551	8	1504	1753	1706	1753	1650	70	13153	46675	Epithelial;Brain;Primitive;Hematopoietic;Fibroblast;Stem;Colon;Cervix;Liver;Endo	NA	NA	NA	NA	NA	1072.bed	287	0.997851	1
GliaHrn.specific.peaks	2432	sheffield_dnase	0.000908178	0.486973	14	1505	1603	1451	1603	1520	102	13147	46643	Stem plus others	NA	NA	NA	NA	NA	301.bed	284	0.997911	1
GliaHrn.specific.peaks	1396	sheffield_dnase	0.000879493	0.147928	1	1506	2470	2655	2655	2210	24	13160	46721	Epithelial;Fibroblast;Muscle;Hematopoietic;Primitive;Skin;Brain;Endothelial;Colo	NA	NA	NA	NA	NA	1293.bed	161	0.997977	1
GliaHrn.specific.peaks	1831	sheffield_dnase	0.000879493	0.147928	1	1506	2470	2655	2655	2210	24	13160	46721	Skin;Epithelial	NA	NA	NA	NA	NA	1764.bed	204	0.997977	1
GliaHrn.specific.peaks	2678	sheffield_dnase	0.00086137	0.360904	6	1508	1848	1871	1871	1740	59	13155	46686	Stem	NA	NA	NA	NA	NA	60.bed	475	0.998019	1
GliaHrn.specific.peaks	1744	sheffield_dnase	0.000806492	0.302066	4	1509	2021	2103	2103	1880	47	13157	46698	Fibroblast;Skin	NA	NA	NA	NA	NA	1663.bed	201	0.998145	1
GliaHrn.specific.peaks	1252	sheffield_dnase	0.000798221	0.215142	2	1510	2256	2458	2458	2070	33	13159	46712	Epithelial;Fibroblast;Hematopoietic;Primitive;Brain;Stem;Endothelial;Muscle;Colo	NA	NA	NA	NA	NA	1119.bed	120	0.998164	1
GliaHrn.specific.peaks	2286	sheffield_dnase	0.00077615	0.60319	33	1511	1337	1191	1511	1350	194	13128	46551	Epithelial;Fibroblast;Muscle;Brain;Hematopoietic;Skin;Stem;Endothelial;Colon;Cer	NA	NA	NA	NA	NA	2366.bed	310	0.998214	1
GliaHrn.specific.peaks	2981	sheffield_dnase	0.000752393	0.701009	73	1512	1161	981	1512	1220	369	13088	46376	Weak complex tissue specific	NA	NA	NA	NA	NA	979.bed	6934	0.998269	1
GliaHrn.specific.peaks	2561	sheffield_dnase	0.000741484	0.414737	9	1513	1741	1640	1741	1630	77	13152	46668	Epithelial;Fibroblast;Muscle;Brain;Primitive;Skin;Stem;Endothelial;Colon;Cervix;	NA	NA	NA	NA	NA	449.bed	164	0.998294	1
GliaHrn.specific.peaks	2420	sheffield_dnase	0.000723025	0.354881	6	1514	1879	1871	1879	1750	60	13155	46685	Epithelial;Fibroblast;Muscle;Brain;Hematopoietic;Primitive;Skin;Stem;Endothelial	NA	NA	NA	NA	NA	287.bed	116	0.998337	1
GliaHrn.specific.peaks	2445	sheffield_dnase	0.000723025	0.354881	6	1514	1879	1871	1879	1750	60	13155	46685	Epithelial;Fibroblast;Muscle;Brain;Hematopoietic;Skin;Stem;Colon;Cervix;Liver;En	NA	NA	NA	NA	NA	321.bed	142	0.998337	1
GliaHrn.specific.peaks	2187	sheffield_dnase	0.000722828	0.443528	11	1516	1698	1547	1698	1590	88	13150	46657	Stem;Mammary;Brain	NA	NA	NA	NA	NA	2240.bed	377	0.998337	1
GliaHrn.specific.peaks	1402	sheffield_dnase	0.000685568	0.52942	20	1517	1514	1338	1517	1460	134	13141	46611	Fibroblast;Muscle;Hematopoietic;Skin;Brain;Epithelial;Endothelial;Colon;Bone	NA	NA	NA	NA	NA	130.bed	569	0.998423	1
GliaHrn.specific.peaks	1451	sheffield_dnase	0.000675546	0.394269	8	1518	1786	1706	1786	1670	72	13153	46673	Brain;Skin	NA	NA	NA	NA	NA	1352.bed	375	0.998446	1
GliaHrn.specific.peaks	2992	sheffield_dnase	0.000652102	0.45294	12	1519	1660	1502	1660	1560	94	13149	46651	Endothelial plus others	NA	NA	NA	NA	NA	991.bed	821	0.9985	1
GliaHrn.specific.peaks	2876	sheffield_dnase	0.000642528	0.569957	27	1520	1430	1250	1520	1400	168	13134	46577	Stem plus others	NA	NA	NA	NA	NA	86.bed	290	0.998522	1
GliaHrn.specific.peaks	2587	sheffield_dnase	0.000606281	0.349056	6	1521	1889	1871	1889	1760	61	13155	46684	Epithelial;Fibroblast;Muscle;Brain;Hematopoietic;Skin;Endothelial;Colon;Cervix;L	NA	NA	NA	NA	NA	484.bed	118	0.998605	1
GliaHrn.specific.peaks	2565	sheffield_dnase	0.000598566	0.577748	29	1522	1418	1230	1522	1390	178	13132	46567	Brain;Primitive;Hematopoietic;Stem;Colon;Liver;Epithelial;Endothelial;Fibroblast	NA	NA	NA	NA	NA	452.bed	319	0.998623	1
GliaHrn.specific.peaks	349	codex	0.000594785	0.644496	48	1523	1275	1081	1523	1290	264	13113	46481	K562 erythrocytic leukaemia cells (ATCC CCL-243) were grown according to standar	Erythrocytic leukaemia cells	NA	CBX8	NA	GSE32509	GSM830987_CBX8.bed	7114	0.998631	1
GliaHrn.specific.peaks	2915	sheffield_dnase	0.000535163	0.136543	1	1524	2519	2655	2655	2230	26	13160	46719	Epithelial;Brain;Hematopoietic;Stem;Colon;Liver;Mammary	NA	NA	NA	NA	NA	904.bed	326	0.998769	1
GliaHrn.specific.peaks	2761	sheffield_dnase	0.000510914	0.20284	2	1525	2295	2458	2458	2090	35	13159	46710	Liver	NA	NA	NA	NA	NA	705.bed	711	0.998824	1
GliaHrn.specific.peaks	876	encode_tfbs	0.000503912	0.365284	7	1526	1838	1772	1838	1710	68	13154	46677	ChIP HeLa-S3 ZZZ3	HeLa-S3	NA	ZZZ3	None	NA	wgEncodeAwgTfbsSydhHelas3Zzz3UniPk.narrowPeak	251	0.99884	1
GliaHrn.specific.peaks	1897	sheffield_dnase	0.000501799	0.417408	10	1527	1736	1579	1736	1610	85	13151	46660	NHEK and Epithelial	NA	NA	NA	NA	NA	1848.bed	2200	0.998845	1
GliaHrn.specific.peaks	391	codex	0.000486698	0.443485	12	1528	1699	1502	1699	1580	96	13149	46649	Proerythroblasts were derived from CD34+ adult bone marrow cells isolated from h	Erythroblast	NA	TAL1	NA	GSE36985	GSM908055_TAL1.bed	1137	0.99888	1
GliaHrn.specific.peaks	2607	sheffield_dnase	0.000486698	0.443485	12	1528	1699	1502	1699	1580	96	13149	46649	Weak stem and HCT-116	NA	NA	NA	NA	NA	507.bed	1956	0.99888	1
GliaHrn.specific.peaks	1512	sheffield_dnase	0.000486544	0.383597	8	1530	1806	1706	1806	1680	74	13153	46671	Epithelial;Fibroblast;Muscle;Brain;Hematopoietic;Primitive;Skin;Stem;Endothelial	NA	NA	NA	NA	NA	1413.bed	119	0.99888	1
GliaHrn.specific.peaks	1900	sheffield_dnase	0.000460651	0.657163	56	1531	1247	1029	1531	1270	302	13105	46443	Colon;Mammary	NA	NA	NA	NA	NA	1855.bed	6619	0.99894	1
GliaHrn.specific.peaks	1260	sheffield_dnase	0.00046033	0.247628	3	1532	2163	2270	2270	1990	43	13158	46702	Muscle;Endothelial;Primitive	NA	NA	NA	NA	NA	1128.bed	339	0.998941	1
GliaHrn.specific.peaks	2405	sheffield_dnase	0.00045	0.283925	4	1533	2072	2103	2103	1900	50	13157	46695	Hematopoietic	NA	NA	NA	NA	NA	270.bed	163	0.998964	1
GliaHrn.specific.peaks	2393	sheffield_dnase	0.000422561	0.787495	195	1534	954	713	1534	1070	876	12966	45869	Epithelial;Fibroblast;Brain;Hematopoietic;Primitive;Skin;Stem;Endothelial;Muscle	NA	NA	NA	NA	NA	251.bed	1651	0.999027	1
GliaHrn.specific.peaks	1266	sheffield_dnase	0.000417481	0.131484	1	1535	2539	2655	2655	2240	27	13160	46718	Fibroblast;Muscle;Skin;Brain;Epithelial;Endothelial;Cervix;Primitive;Bone	NA	NA	NA	NA	NA	1140.bed	163	0.999039	1
GliaHrn.specific.peaks	1781	sheffield_dnase	0.000417481	0.131484	1	1535	2539	2655	2655	2240	27	13160	46718	Epithelial;Brain;Colon;Cervix;Skin;Liver	NA	NA	NA	NA	NA	1709.bed	283	0.999039	1
GliaHrn.specific.peaks	1649	sheffield_dnase	0.000392215	0.394223	9	1537	1787	1640	1787	1650	81	13152	46664	Epithelial;Muscle;Skin;Brain;Fibroblast;Colon;Cervix;Liver;Endothelial;Mammary	NA	NA	NA	NA	NA	1559.bed	256	0.999097	1
GliaHrn.specific.peaks	2600	sheffield_dnase	0.000373794	0.241995	3	1538	2182	2270	2270	2000	44	13158	46701	Epithelial;Fibroblast;Muscle;Brain;Primitive;Skin;Endothelial;Colon;Cervix;Liver	NA	NA	NA	NA	NA	499.bed	143	0.99914	1
GliaHrn.specific.peaks	2295	sheffield_dnase	0.000369791	0.278352	4	1539	2086	2103	2103	1910	51	13157	46694	Epithelial;Fibroblast;Muscle;Brain;Hematopoietic;Primitive;Skin;Stem;Endothelial	NA	NA	NA	NA	NA	238.bed	102	0.999149	1
GliaHrn.specific.peaks	2517	sheffield_dnase	0.000369791	0.278352	4	1539	2086	2103	2103	1910	51	13157	46694	Brain;Stem	NA	NA	NA	NA	NA	401.bed	200	0.999149	1
GliaHrn.specific.peaks	2018	sheffield_dnase	0.00036456	0.486294	17	1541	1604	1388	1604	1510	124	13144	46621	Weak Ubiquitous	NA	NA	NA	NA	NA	2022.bed	470	0.999161	1
GliaHrn.specific.peaks	382	codex	0.000354312	0.529658	23	1542	1513	1305	1542	1450	154	13138	46591	Blast cells from human patient B with t(8;21) AML.	Acute Myeloid Leukemia	NA	RUNX1T1	NA	GSE29225	GSM850826_RUNX1T1.bed	1125	0.999184	1
GliaHrn.specific.peaks	1942	sheffield_dnase	0.000303292	0.236613	3	1543	2199	2270	2270	2000	45	13158	46700	Fibroblast;Muscle;Brain;Hematopoietic;Primitive;Skin;Stem;Epithelial;Endothelial	NA	NA	NA	NA	NA	191.bed	80	0.999302	1
GliaHrn.specific.peaks	1385	sheffield_dnase	0.00029685	0.327548	6	1544	1937	1871	1937	1780	65	13155	46680	Fibroblast;Hematopoietic;Primitive;Brain;Liver;Epithelial;Endothelial;Muscle;Pro	NA	NA	NA	NA	NA	1272.bed	199	0.999317	1
GliaHrn.specific.peaks	1473	sheffield_dnase	0.00029685	0.327548	6	1544	1937	1871	1937	1780	65	13155	46680	Hematopoietic;Primitive;Fibroblast;Stem;Liver;Epithelial;Endothelial;Bone;Brain	NA	NA	NA	NA	NA	1374.bed	197	0.999317	1
GliaHrn.specific.peaks	3012	ucsc_features	0.00029627	0.542328	26	1546	1488	1269	1546	1430	170	13135	46575	UCSC Vista enhancers	NA	NA	NA	NA	NA	vistaEnhancers.bed	1339	0.999318	1
GliaHrn.specific.peaks	1378	sheffield_dnase	0.000291594	0.415139	11	1547	1740	1547	1740	1610	94	13150	46651	Stem and SK-N-SH_RA	NA	NA	NA	NA	NA	1264.bed	161	0.999329	1
GliaHrn.specific.peaks	2888	sheffield_dnase	0.000280801	0.300732	5	1548	2023	1970	2023	1850	59	13156	46686	Primitive;Hematopoietic;Stem;Liver;Endothelial;Prostate;Brain	NA	NA	NA	NA	NA	871.bed	226	0.999354	1
GliaHrn.specific.peaks	2566	sheffield_dnase	0.000273216	0.469032	16	1549	1632	1404	1632	1530	121	13145	46624	Primitive;Hematopoietic;Stem;Liver;Prostate;Brain	NA	NA	NA	NA	NA	453.bed	327	0.999371	1
GliaHrn.specific.peaks	2464	sheffield_dnase	0.000267965	0.398614	10	1550	1760	1579	1760	1630	89	13151	46656	Epithelial;Fibroblast;Muscle;Brain;Hematopoietic;Primitive;Skin;Stem;Endothelial	NA	NA	NA	NA	NA	340.bed	129	0.999383	1
GliaHrn.specific.peaks	454	encode_segmentation	0.000259665	0.841587	432	1551	849	414	1551	938	1812	12729	44933	Weak Enhancer Segments	K562	NA	NA	NA	ENCODE segmentation	K562_WE.bed	38829	0.999402	1
GliaHrn.specific.peaks	1207	sheffield_dnase	0.000249074	0.267837	4	1552	2119	2103	2119	1920	53	13157	46692	Epithelial;Fibroblast;Muscle;Brain;Hematopoietic;Primitive;Skin;Endothelial;Colo	NA	NA	NA	NA	NA	1069.bed	120	0.999427	1
GliaHrn.specific.peaks	2334	sheffield_dnase	0.000249074	0.267837	4	1552	2119	2103	2119	1920	53	13157	46692	Prostate;Mammary;Epithelial	NA	NA	NA	NA	NA	2429.bed	352	0.999427	1
GliaHrn.specific.peaks	1169	sheffield_dnase	0.000232455	0.295714	5	1554	2041	1970	2041	1860	60	13156	46685	Epithelial;Fibroblast;Muscle;Brain;Liver;Skin;Bone	NA	NA	NA	NA	NA	1024.bed	217	0.999465	1
GliaHrn.specific.peaks	2941	sheffield_dnase	0.000216635	0.516205	23	1555	1536	1305	1555	1470	158	13138	46587	Endothelial	NA	NA	NA	NA	NA	935.bed	4575	0.999501	1
GliaHrn.specific.peaks	2891	sheffield_dnase	0.000212028	0.340229	7	1556	1909	1772	1909	1750	73	13154	46672	Hematopoietic	NA	NA	NA	NA	NA	874.bed	391	0.999512	1
GliaHrn.specific.peaks	1337	sheffield_dnase	0.000210687	0.359281	8	1557	1850	1706	1850	1700	79	13153	46666	Primitive;Hematopoietic;Stem;Colon;Epithelial;Liver;Endothelial;Prostate;Mammary	NA	NA	NA	NA	NA	1222.bed	178	0.999515	1
GliaHrn.specific.peaks	1257	sheffield_dnase	0.00020789	0.18202	2	1558	2363	2458	2458	2130	39	13159	46706	Primitive;Hematopoietic;Stem;Liver;Endothelial;Prostate;Bone;Brain	NA	NA	NA	NA	NA	1125.bed	399	0.999521	1
GliaHrn.specific.peaks	1666	sheffield_dnase	0.00020789	0.18202	2	1558	2363	2458	2458	2130	39	13159	46706	Stem;Brain	NA	NA	NA	NA	NA	158.bed	202	0.999521	1
GliaHrn.specific.peaks	2118	sheffield_dnase	0.000177841	0.335624	7	1560	1924	1772	1924	1750	74	13154	46671	Hematopoietic	NA	NA	NA	NA	NA	2155.bed	388	0.999591	1
GliaHrn.specific.peaks	2000	sheffield_dnase	0.00016876	0.548233	30	1561	1470	1218	1561	1420	194	13131	46551	Epithelial	NA	NA	NA	NA	NA	1990.bed	7043	0.999611	1
GliaHrn.specific.peaks	962	encode_tfbs	0.000165859	0.385592	10	1562	1802	1579	1802	1650	92	13151	46653	ChIP K562 KAP1	K562	NA	KAP1	None	NA	wgEncodeAwgTfbsSydhK562Kap1UcdUniPk.narrowPeak	5489	0.999618	1
GliaHrn.specific.peaks	1336	sheffield_dnase	0.000165859	0.385592	10	1562	1802	1579	1802	1650	92	13151	46653	Hematopoeitic	NA	NA	NA	NA	NA	1221.bed	171	0.999618	1
GliaHrn.specific.peaks	2271	sheffield_dnase	0.000165822	0.177466	2	1564	2375	2458	2458	2130	40	13159	46705	Epithelial;Fibroblast;Brain;Hematopoietic;Primitive;Stem;Endothelial;Colon;Cervi	NA	NA	NA	NA	NA	2343.bed	97	0.999618	1
GliaHrn.specific.peaks	1166	sheffield_dnase	0.000161307	0.221811	3	1565	2243	2270	2270	2030	48	13158	46697	Epithelial;Fibroblast;Muscle;Brain;Primitive;Skin;Stem;Endothelial;Colon;Cervix;	NA	NA	NA	NA	NA	1021.bed	118	0.999629	1
GliaHrn.specific.peaks	1268	sheffield_dnase	0.000160413	0.531826	27	1566	1509	1250	1566	1440	180	13134	46565	Epithelial;Fibroblast;Muscle;Brain;Primitive;Hematopoietic;Skin;Stem;Endothelial	NA	NA	NA	NA	NA	1143.bed	383	0.999631	1
GliaHrn.specific.peaks	2648	sheffield_dnase	0.000158898	0.286163	5	1567	2067	1970	2067	1870	62	13156	46683	Weak HeLa specific	NA	NA	NA	NA	NA	560.bed	600	0.999634	1
GliaHrn.specific.peaks	831	encode_tfbs	0.000136853	0.253473	4	1568	2152	2103	2152	1940	56	13157	46689	ChIP HeLa-S3 BRF2	HeLa-S3	NA	BRF2	None	NA	wgEncodeAwgTfbsSydhHelas3Brf2UniPk.narrowPeak	303	0.999685	1
GliaHrn.specific.peaks	93	cistrome_cistrome	0.000130632	0.489913	21	1569	1595	1331	1595	1500	152	13140	46593	cistrome_cistrome MCF-7 c-Fos	MCF-7	breast	c-Fos	DMSO(45min-3hr)	NA	Human_MCF-7_c-Fos_DMSO-45min-3hr_Liu.bed	1021	0.999699	1
GliaHrn.specific.peaks	2069	sheffield_dnase	0.000127943	0.520803	26	1570	1529	1269	1570	1460	177	13135	46568	sheffield_dnase	NA	NA	NA	NA	NA	2088.bed	5683	0.999705	1
GliaHrn.specific.peaks	53	cistrome_cistrome	0.000123487	0.428048	14	1571	1716	1451	1716	1580	116	13147	46629	cistrome_cistrome MCF-7 ESR1	MCF-7	breast	ESR1	E2(6hr)	NA	Human_MCF-7_ESR1_E2-6hr_Jin.bed	1750	0.999716	1
GliaHrn.specific.peaks	369	codex	0.00011502	0.67175	81	1572	1217	949	1572	1250	427	13080	46318	K562 erythrocytic leukaemia cells (ATCC CCL-243) were grown according to standar	Erythrocytic leukaemia cells	NA	SUZ12	NA	GSE32509	GSM831021_SUZ12.bed	2804	0.999735	1
GliaHrn.specific.peaks	19	cistrome_cistrome	0.000105993	0.670166	81	1573	1219	949	1573	1250	428	13080	46317	cistrome_cistrome ECC-1 ESR1	ECC-1	uterus	ESR1	EtOH(45min)	NA	Human_ECC-1_ESR1_EtOH-45min_Liu.bed	8848	0.999756	1
GliaHrn.specific.peaks	2694	sheffield_dnase	0.000105353	0.169008	2	1574	2396	2458	2458	2140	42	13159	46703	Fibroblast;Muscle;Skin;Stem;Brain;Endothelial;Epithelial;Primitive	NA	NA	NA	NA	NA	62.bed	137	0.999757	1
GliaHrn.specific.peaks	2722	sheffield_dnase	0.000104417	0.322527	7	1575	1964	1772	1964	1770	77	13154	46668	Brain	NA	NA	NA	NA	NA	654.bed	289	0.99976	1
GliaHrn.specific.peaks	229	codex	0.000104334	0.78168	234	1576	958	655	1576	1060	1058	12927	45687	Juvenile acute myeloid leukaemia cell line carrying t(8;21) translocation RUNX1-	Leukaemia cell	NA	LMO2	NA	GSE43834	GSM1082311_LMO2.bed	7923	0.99976	1
GliaHrn.specific.peaks	18	cistrome_cistrome	9.77e-05	0.663981	78	1577	1237	962	1577	1260	416	13083	46329	cistrome_cistrome ECC-1 ESR1	ECC-1	uterus	ESR1	E2(45min)	NA	Human_ECC-1_ESR1_E2-45min_Liu.bed	5080	0.999775	1
GliaHrn.specific.peaks	2979	sheffield_dnase	9.74e-05	0.586075	43	1578	1405	1110	1578	1360	260	13118	46485	HA-sp specific	NA	NA	NA	NA	NA	977.bed	2457	0.999776	1
GliaHrn.specific.peaks	263	codex	9.26e-05	0.602834	49	1579	1339	1071	1579	1330	288	13112	46457	codex Embryonic Stem Cell SOX2	Embryonic Stem Cell	NA	SOX2	NA	GSE46130	GSM1124068_SOX2.bed	2311	0.999787	1
GliaHrn.specific.peaks	58	cistrome_cistrome	9.12e-05	0.742175	158	1580	1051	775	1580	1140	753	13003	45992	cistrome_cistrome MCF-7 ESR1	MCF-7	breast	ESR1	Tam(45min)	NA	Human_MCF-7_ESR1_Tam-45min_Hurtado.bed	19161	0.99979	1
GliaHrn.specific.peaks	160	cistrome_epigenome	8.89e-05	0.833327	460	1581	866	391	1581	946	1947	12701	44798	cistrome_epigenome LnCaP H3K36me3	LnCaP	prostate	H3K36me3	regular medium	NA	Human_LnCaP_H3K36me3_regular-medium_Chinnaiyan.bed	46112	0.999795	1
GliaHrn.specific.peaks	2976	sheffield_dnase	8.53e-05	0.20875	3	1582	2282	2270	2282	2040	51	13158	46694	Primitive;Liver;Endothelial;Muscle;Bone;Fibroblast	NA	NA	NA	NA	NA	974.bed	219	0.999804	1
GliaHrn.specific.peaks	339	codex	8.12e-05	0.729983	143	1583	1074	809	1583	1160	693	13018	46052	Kasumi-1 (AML FAB M2) with t(8;21) translocation and mismatch siRNA derived from	Acute Myeloid Leukemia	NA	RUNX1T1	NA	GSE29225	GSM722706_RUNX1T1.bed	3283	0.999813	1
GliaHrn.specific.peaks	45	cistrome_cistrome	8.07e-05	0.626949	60	1584	1297	1012	1584	1300	339	13101	46406	cistrome_cistrome MCF-7 ESR1	MCF-7	breast	ESR1	E2(45min)	NA	Human_MCF-7_ESR1_E2-45min_Carroll.bed	2372	0.999814	1
GliaHrn.specific.peaks	495	encode_tfbs	7.77e-05	0.790815	272	1585	925	592	1585	1030	1215	12889	45530	ChIP NHEK EZH2_(39875)	NHEK	NA	EZH2_(39875)	None	NA	wgEncodeAwgTfbsBroadNhekEzh239875UniPk.narrowPeak	7978	0.999821	1
GliaHrn.specific.peaks	1949	sheffield_dnase	7.34e-05	0.365678	10	1586	1837	1579	1837	1670	97	13151	46648	Epithelial;Fibroblast;Brain;Hematopoietic;Primitive;Skin;Stem;Endothelial;Muscle	NA	NA	NA	NA	NA	192.bed	161	0.999831	1
GliaHrn.specific.peaks	1216	sheffield_dnase	7e-05	0.693344	105	1587	1173	887	1587	1220	536	13056	46209	Weak	NA	NA	NA	NA	NA	1078.bed	13903	0.999839	1
GliaHrn.specific.peaks	176	cistrome_epigenome	6.52e-05	0.82692	441	1588	872	406	1588	955	1881	12720	44864	cistrome_epigenome MCF-7 H3K27me3	MCF-7	breast	H3K27me3	DMSO(3hr)	NA	Human_MCF-7_H3K27me3_DMSO-3hr_Liu.bed	31472	0.99985	1
GliaHrn.specific.peaks	830	encode_tfbs	6.33e-05	0.347008	9	1589	1894	1640	1894	1710	92	13152	46653	ChIP HeLa-S3 BRF1	HeLa-S3	NA	BRF1	None	NA	wgEncodeAwgTfbsSydhHelas3Brf1UniPk.narrowPeak	193	0.999854	1
GliaHrn.specific.peaks	2639	sheffield_dnase	6.33e-05	0.347008	9	1589	1894	1640	1894	1710	92	13152	46653	Brain;Primitive;Hematopoietic;Stem;Colon;Liver;Epithelial;Endothelial;Prostate	NA	NA	NA	NA	NA	552.bed	216	0.999854	1
GliaHrn.specific.peaks	1600	sheffield_dnase	6.09e-05	0.310413	7	1591	1997	1772	1997	1790	80	13154	46665	Hematopoietic;Skin	NA	NA	NA	NA	NA	1505.bed	407	0.99986	1
GliaHrn.specific.peaks	1298	sheffield_dnase	6.05e-05	0.26478	5	1592	2129	1970	2129	1900	67	13156	46678	Brain;Primitive;Hematopoietic;Stem;Liver;Epithelial;Endothelial;Prostate;Muscle;	NA	NA	NA	NA	NA	1174.bed	296	0.999861	1
GliaHrn.specific.peaks	470	encode_tfbs	5.83e-05	0.735228	158	1593	1067	775	1593	1140	760	13003	45985	ChIP HMEC EZH2_(39875)	HMEC	NA	EZH2_(39875)	None	NA	wgEncodeAwgTfbsBroadHmecEzh239875UniPk.narrowPeak	4626	0.999866	1
GliaHrn.specific.peaks	210	cistrome_epigenome	5.82e-05	0.746801	177	1594	1044	749	1594	1130	838	12984	45907	cistrome_epigenome VCaP H3K27me3	VCaP	prostate	H3K27me3	regular medium	NA	Human_VCaP_H3K27me3_regular-medium_Chinnaiyan.bed	14547	0.999866	1
GliaHrn.specific.peaks	2853	sheffield_dnase	5.66e-05	0.287657	6	1595	2063	1871	2063	1840	74	13155	46671	Liver;Brain	NA	NA	NA	NA	NA	822.bed	471	0.99987	1
GliaHrn.specific.peaks	1247	sheffield_dnase	5.34e-05	0.488989	24	1596	1600	1290	1600	1500	174	13137	46571	Complex tissue specific	NA	NA	NA	NA	NA	1113.bed	361	0.999877	1
GliaHrn.specific.peaks	2731	sheffield_dnase	5.32e-05	0.157731	2	1597	2438	2458	2458	2160	45	13159	46700	Primitive;Hematopoietic;Liver	NA	NA	NA	NA	NA	668.bed	236	0.999878	1
GliaHrn.specific.peaks	2050	sheffield_dnase	4.98e-05	0.26088	5	1598	2137	1970	2137	1900	68	13156	46677	Hematopoietic;Colon;Epithelial;Prostate;Mammary;Skin	NA	NA	NA	NA	NA	2065.bed	283	0.999885	1
GliaHrn.specific.peaks	1208	sheffield_dnase	4.97e-05	0.232672	4	1599	2210	2103	2210	1970	61	13157	46684	Complex tissue specific	NA	NA	NA	NA	NA	1070.bed	121	0.999886	1
GliaHrn.specific.peaks	2502	sheffield_dnase	4.33e-05	0.368049	11	1600	1828	1547	1828	1660	106	13150	46639	Complex tissue specific	NA	NA	NA	NA	NA	388.bed	217	0.9999	1
GliaHrn.specific.peaks	221	cistrome_epigenome	4.19e-05	0.779243	261	1601	960	610	1601	1060	1183	12900	45562	cistrome_epigenome metastatic prostate cancer tissue H3K27me3	metastatic prostate cancer tissue	prostate	H3K27me3	No treatment	NA	Human_metastatic-prostate-cancer-tissue_H3K27me3_No-treatment_Chinnaiyan.bed	15510	0.999904	1
GliaHrn.specific.peaks	1468	sheffield_dnase	4.15e-05	0.379978	12	1602	1811	1502	1811	1640	112	13149	46633	Epithelial;Fibroblast;Muscle;Brain;Hematopoietic;Primitive;Skin;Stem;Endothelial	NA	NA	NA	NA	NA	137.bed	226	0.999904	1
GliaHrn.specific.peaks	2155	sheffield_dnase	3.9e-05	0.529195	33	1603	1515	1191	1603	1440	221	13128	46524	Skin;Epithelial	NA	NA	NA	NA	NA	2204.bed	1971	0.99991	1
GliaHrn.specific.peaks	2931	sheffield_dnase	3.88e-05	0.280076	6	1604	2081	1871	2081	1850	76	13155	46669	Epithelial;Fibroblast;Muscle;Brain;Hematopoietic;Primitive;Skin;Endothelial;Colo	NA	NA	NA	NA	NA	922.bed	184	0.999911	1
GliaHrn.specific.peaks	223	cistrome_epigenome	3.51e-05	0.66978	95	1605	1221	916	1605	1250	502	13066	46243	cistrome_epigenome metastatic prostate cancer tissue H3K9me3	metastatic prostate cancer tissue	prostate	H3K9me3	No treatment	NA	Human_metastatic-prostate-cancer-tissue_H3K9me3_No-treatment_Chinnaiyan.bed	11237	0.999919	1
GliaHrn.specific.peaks	1504	sheffield_dnase	3.16e-05	0.397153	14	1606	1762	1451	1762	1610	125	13147	46620	Stem;Brain;Liver;Epithelial;Endothelial;Fibroblast;Bone	NA	NA	NA	NA	NA	1405.bed	295	0.999927	1
GliaHrn.specific.peaks	2594	sheffield_dnase	2.83e-05	0.487613	26	1607	1602	1269	1607	1490	189	13135	46556	Epithelial;Fibroblast;Muscle;Brain;Hematopoietic;Skin;Stem;Endothelial;Colon;Cer	NA	NA	NA	NA	NA	493.bed	260	0.999935	1
GliaHrn.specific.peaks	1863	sheffield_dnase	2.68e-05	0.329086	9	1608	1936	1640	1936	1730	97	13152	46648	Epithelial;Fibroblast;Muscle;Brain;Hematopoietic;Skin;Stem;Endothelial;Colon;Cer	NA	NA	NA	NA	NA	180.bed	149	0.999938	1
GliaHrn.specific.peaks	1617	sheffield_dnase	2.66e-05	0.599027	57	1609	1342	1025	1609	1330	337	13104	46408	Weak Ostoblast	NA	NA	NA	NA	NA	1524.bed	1354	0.999939	1
GliaHrn.specific.peaks	2816	sheffield_dnase	2.66e-05	0.272883	6	1610	2107	1871	2107	1860	78	13155	46667	Hematopoietic;Endothelial;Primitive	NA	NA	NA	NA	NA	775.bed	263	0.999939	1
GliaHrn.specific.peaks	1009	encode_tfbs	2.5e-05	0.490761	27	1611	1593	1250	1611	1480	195	13134	46550	ChIP K562 ZNF274_(M01)	K562	NA	ZNF274_(M01)	None	NA	wgEncodeAwgTfbsSydhK562Znf274m01UcdUniPk.narrowPeak	1997	0.999942	1
GliaHrn.specific.peaks	2547	sheffield_dnase	2.27e-05	0.246366	5	1612	2170	1970	2170	1920	72	13156	46673	Epithelial;Fibroblast;Muscle;Brain;Hematopoietic;Skin;Endothelial;Colon;Cervix;L	NA	NA	NA	NA	NA	436.bed	138	0.999948	1
GliaHrn.specific.peaks	2736	sheffield_dnase	1.89e-05	0.440385	20	1613	1702	1338	1702	1550	161	13141	46584	Muscle;Endothelial;Primitive	NA	NA	NA	NA	NA	674.bed	1377	0.999956	1
GliaHrn.specific.peaks	2840	sheffield_dnase	1.68e-05	0.285395	7	1614	2069	1772	2069	1820	87	13154	46658	Epithelial;Fibroblast;Muscle;Brain;Hematopoietic;Primitive;Skin;Stem;Endothelial	NA	NA	NA	NA	NA	81.bed	136	0.999961	1
GliaHrn.specific.peaks	2264	sheffield_dnase	1.61e-05	0.334566	10	1615	1925	1579	1925	1710	106	13151	46639	Fibroblast;Muscle;Brain;Skin;Epithelial;Cervix;Liver;Endothelial;Prostate;Bone	NA	NA	NA	NA	NA	2333.bed	316	0.999963	1
GliaHrn.specific.peaks	181	cistrome_epigenome	1.5e-05	0.828685	554	1616	869	340	1616	942	2354	12607	44391	cistrome_epigenome MCF-7 H3K4me2	MCF-7	breast	H3K4me2	E2(6hr)	NA	Human_MCF-7_H3K4me2_E2-6hr_Barton.bed	54266	0.999965	1
GliaHrn.specific.peaks	1691	sheffield_dnase	1.4e-05	0.282146	7	1617	2076	1772	2076	1820	88	13154	46657	Hematopoietic;Epithelial	NA	NA	NA	NA	NA	1608.bed	271	0.999968	1
GliaHrn.specific.peaks	433	encode_segmentation	1.18e-05	0.820758	512	1618	878	359	1618	952	2197	12649	44548	Weak Enhancer Segments	HeLa-S3	NA	NA	NA	ENCODE segmentation	Helas3_WE.bed	62184	0.999973	1
GliaHrn.specific.peaks	1221	sheffield_dnase	1.05e-05	0.620244	75	1619	1313	972	1619	1300	428	13086	46317	HA-sp specific	NA	NA	NA	NA	NA	1086.bed	8217	0.999976	1
GliaHrn.specific.peaks	2121	sheffield_dnase	1.01e-05	0.572211	53	1620	1428	1051	1620	1370	328	13108	46417	sheffield_dnase	NA	NA	NA	NA	NA	2159.bed	11942	0.999977	1
GliaHrn.specific.peaks	2529	sheffield_dnase	9.69e-06	0.339181	11	1621	1914	1547	1914	1690	115	13150	46630	Hematopoietic	NA	NA	NA	NA	NA	418.bed	2265	0.999978	1
GliaHrn.specific.peaks	1521	sheffield_dnase	9.52e-06	0.205661	4	1622	2289	2103	2289	2000	69	13157	46676	Fibroblast;Muscle;Brain;Hematopoietic;Primitive;Stem;Epithelial;Endothelial;Colo	NA	NA	NA	NA	NA	1422.bed	119	0.999978	1
GliaHrn.specific.peaks	1299	sheffield_dnase	9.42e-06	0.3939	16	1623	1788	1404	1788	1600	144	13145	46601	Primitive;Brain;Stem;Fibroblast;Colon;Liver;Epithelial;Endothelial;Muscle;Prosta	NA	NA	NA	NA	NA	1175.bed	278	0.999978	1
GliaHrn.specific.peaks	1596	sheffield_dnase	9.32e-06	0.309877	9	1624	2000	1640	2000	1750	103	13152	46642	Epithelial;Fibroblast;Muscle;Brain;Hematopoietic;Primitive;Skin;Stem;Endothelial	NA	NA	NA	NA	NA	150.bed	196	0.999979	1
GliaHrn.specific.peaks	591	encode_tfbs	8.37e-06	0.528704	40	1625	1517	1135	1625	1430	268	13121	46477	ChIP H1-hESC BCL11A	H1-hESC	NA	BCL11A	None	NA	wgEncodeAwgTfbsHaibH1hescBcl11aPcr1xUniPk.narrowPeak	2518	0.999981	1
GliaHrn.specific.peaks	2705	sheffield_dnase	7.86e-06	0.0825314	1	1626	2734	2655	2734	2340	43	13160	46702	Complex tissue specific	NA	NA	NA	NA	NA	632.bed	135	0.999982	1
GliaHrn.specific.peaks	190	cistrome_epigenome	7.69e-06	0.74978	237	1627	1025	651	1627	1100	1116	12924	45629	cistrome_epigenome MCF-7 H3K9me3	MCF-7	breast	H3K9me3	E2(3hr)	NA	Human_MCF-7_H3K9me3_E2-3hr_Liu.bed	47408	0.999982	1
GliaHrn.specific.peaks	384	codex	6.43e-06	0.454341	25	1628	1657	1281	1657	1520	195	13136	46550	codex Embryonic Stem Cell SMAD3	Embryonic Stem Cell	NA	SMAD3	NA	GSE36578	GSM897117_SMAD3.bed	947	0.999985	1
GliaHrn.specific.peaks	1332	sheffield_dnase	6.08e-06	0.286579	8	1629	2066	1706	2066	1800	99	13153	46646	Epithelial;Fibroblast;Muscle;Brain;Hematopoietic;Primitive;Skin;Stem;Endothelial	NA	NA	NA	NA	NA	1217.bed	123	0.999986	1
GliaHrn.specific.peaks	1772	sheffield_dnase	5.16e-06	0.462193	27	1630	1641	1250	1641	1510	207	13134	46538	Weak Fibroblast; Muscle	NA	NA	NA	NA	NA	1696.bed	3956	0.999988	1
GliaHrn.specific.peaks	2680	sheffield_dnase	4.53e-06	0.435857	23	1631	1706	1305	1706	1550	187	13138	46558	Fibroblast;Brain;Hematopoietic;Primitive;Stem;Colon;Epithelial;Liver;Endothelial	NA	NA	NA	NA	NA	601.bed	329	0.99999	1
GliaHrn.specific.peaks	2837	sheffield_dnase	4.46e-06	0.578921	61	1632	1415	1010	1632	1350	373	13100	46372	Brain	NA	NA	NA	NA	NA	807.bed	1771	0.99999	1
GliaHrn.specific.peaks	1248	sheffield_dnase	4.11e-06	0.194375	4	1633	2328	2103	2328	2020	73	13157	46672	Skin;Colon;Liver;Epithelial;Fibroblast	NA	NA	NA	NA	NA	1114.bed	139	0.999991	1
GliaHrn.specific.peaks	2932	sheffield_dnase	4.11e-06	0.194375	4	1633	2328	2103	2328	2020	73	13157	46672	Brain;Liver	NA	NA	NA	NA	NA	924.bed	452	0.999991	1
GliaHrn.specific.peaks	2923	sheffield_dnase	4.09e-06	0.388756	17	1635	1792	1388	1792	1600	155	13144	46590	Fibroblast;Brain;Primitive;Hematopoietic;Stem;Epithelial;Muscle;Colon;Liver;Endo	NA	NA	NA	NA	NA	914.bed	305	0.999991	1
GliaHrn.specific.peaks	2	cistrome_cistrome	3.51e-06	0.768432	314	1636	985	529	1636	1050	1441	12847	45304	cistrome_cistrome A594 cells NR3C1	A594 cells	lung	NR3C1	DEX(1hr)	NA	Human_A594--cells_NR3C1_DEX-1hr_Myers.bed	11083	0.999992	1
GliaHrn.specific.peaks	44	cistrome_cistrome	3.22e-06	0.693205	154	1637	1174	786	1637	1200	785	13007	45960	cistrome_cistrome MCF-7 ESR1	MCF-7	breast	ESR1	E2(45min)	NA	Human_MCF-7_ESR1_E2-45min_Brown.bed	7218	0.999993	1
GliaHrn.specific.peaks	2555	sheffield_dnase	3.08e-06	0.400819	19	1638	1756	1356	1756	1580	168	13142	46577	Epithelial;Fibroblast;Muscle;Brain;Hematopoietic;Skin;Stem;Endothelial;Colon;Cer	NA	NA	NA	NA	NA	443.bed	229	0.999993	1
GliaHrn.specific.peaks	1829	sheffield_dnase	3.03e-06	0.216276	5	1639	2252	1970	2252	1950	82	13156	46663	Skin;Brain	NA	NA	NA	NA	NA	1762.bed	263	0.999993	1
GliaHrn.specific.peaks	2879	sheffield_dnase	2.95e-06	0.343925	13	1640	1902	1475	1902	1670	134	13148	46611	Hematopoietic;Stem;Liver;Epithelial;Prostate;Brain	NA	NA	NA	NA	NA	863.bed	262	0.999993	1
GliaHrn.specific.peaks	928	encode_tfbs	2.9e-06	0.275426	8	1641	2095	1706	2095	1810	103	13153	46642	ChIP K562 BRF2	K562	NA	BRF2	None	NA	wgEncodeAwgTfbsSydhK562Brf2UniPk.narrowPeak	1087	0.999993	1
GliaHrn.specific.peaks	1041	encode_tfbs	2.76e-06	0.710286	182	1642	1132	737	1642	1170	905	12979	45840	ChIP SH-SY5Y GATA3_(SC-269)	SH-SY5Y	NA	GATA3_(SC-269)	None	NA	wgEncodeAwgTfbsSydhShsy5yGata3sc269sc269UcdUniPk.narrowPeak	15879	0.999994	1
GliaHrn.specific.peaks	1174	sheffield_dnase	2.64e-06	0.413432	21	1643	1743	1331	1743	1570	180	13140	46565	Weak	NA	NA	NA	NA	NA	1029.bed	737	0.999994	1
GliaHrn.specific.peaks	1945	sheffield_dnase	2.48e-06	0.595192	73	1644	1349	981	1644	1320	434	13088	46311	Skin	NA	NA	NA	NA	NA	1913.bed	3633	0.999994	1
GliaHrn.specific.peaks	2177	sheffield_dnase	2.47e-06	0.213666	5	1645	2264	1970	2264	1960	83	13156	46662	Epithelial;Brain;Hematopoietic;Stem;Endothelial;Muscle;Fibroblast;Colon;Cervix;L	NA	NA	NA	NA	NA	223.bed	158	0.999994	1
GliaHrn.specific.peaks	528	encode_tfbs	2.47e-06	0.639565	102	1646	1279	890	1646	1270	564	13059	46181	ChIP ECC-1 ERalpha_a	ECC-1	NA	ERalpha_a	BPA_100nM	NA	wgEncodeAwgTfbsHaibEcc1EraaV0416102Bpa1hUniPk.narrowPeak	4260	0.999994	1
GliaHrn.specific.peaks	2455	sheffield_dnase	2.35e-06	0.303041	10	1647	2019	1579	2019	1750	117	13151	46628	Brain;Hematopoietic;Primitive;Fibroblast;Stem;Epithelial;Endothelial;Muscle;Bone	NA	NA	NA	NA	NA	332.bed	212	0.999995	1
GliaHrn.specific.peaks	2800	sheffield_dnase	2.29e-06	0.492316	36	1648	1592	1167	1648	1470	259	13125	46486	Primitive;Hematopoietic;Stem;Prostate;Brain	NA	NA	NA	NA	NA	757.bed	1387	0.999995	1
GliaHrn.specific.peaks	1415	sheffield_dnase	2.18e-06	0.186691	4	1649	2354	2103	2354	2040	76	13157	46669	Complex tissue specific	NA	NA	NA	NA	NA	1315.bed	124	0.999995	1
GliaHrn.specific.peaks	2404	sheffield_dnase	2.1e-06	0.120268	2	1650	2582	2458	2582	2230	59	13159	46686	Epithelial;Fibroblast;Muscle;Brain;Hematopoietic;Primitive;Skin;Stem;Endothelial	NA	NA	NA	NA	NA	27.bed	99	0.999995	1
GliaHrn.specific.peaks	1295	sheffield_dnase	2.09e-06	0.416875	22	1651	1737	1317	1737	1570	187	13139	46558	Fibroblast;Brain;Hematopoietic;Primitive;Stem;Epithelial;Muscle;Colon;Cervix;Liv	NA	NA	NA	NA	NA	1170.bed	330	0.999995	1
GliaHrn.specific.peaks	1454	sheffield_dnase	1.69e-06	0.593638	75	1652	1352	972	1652	1330	447	13086	46298	Liver	NA	NA	NA	NA	NA	1355.bed	16486	0.999996	1
GliaHrn.specific.peaks	2557	sheffield_dnase	1.69e-06	0.154235	3	1653	2448	2270	2448	2120	69	13158	46676	Epithelial;Fibroblast;Muscle;Brain;Hematopoietic;Primitive;Skin;Stem;Endothelial	NA	NA	NA	NA	NA	445.bed	133	0.999996	1
GliaHrn.specific.peaks	2972	sheffield_dnase	1.34e-06	0.206199	5	1654	2288	1970	2288	1970	86	13156	46659	Complex tissue specific	NA	NA	NA	NA	NA	970.bed	174	0.999997	1
GliaHrn.specific.peaks	67	cistrome_cistrome	1.19e-06	0.661028	130	1655	1240	833	1655	1240	695	13031	46050	cistrome_cistrome MCF-7 GATA3	MCF-7	breast	GATA3	No treatment	NA	Human_MCF-7_GATA3_No-treatment_White.bed	8885	0.999997	1
GliaHrn.specific.peaks	2562	sheffield_dnase	1.09e-06	0.203825	5	1656	2293	1970	2293	1970	87	13156	46658	Epithelial;Fibroblast;Muscle;Brain;Hematopoietic;Primitive;Skin;Stem;Endothelial	NA	NA	NA	NA	NA	45.bed	109	0.999997	1
GliaHrn.specific.peaks	2683	sheffield_dnase	9.27e-07	0.411546	23	1657	1744	1305	1744	1570	198	13138	46547	Weak ubiquitous	NA	NA	NA	NA	NA	604.bed	312	0.999998	1
GliaHrn.specific.peaks	2472	sheffield_dnase	9.07e-07	0.326802	13	1658	1940	1475	1940	1690	141	13148	46604	Repressed in Hematopoietic	NA	NA	NA	NA	NA	348.bed	214	0.999998	1
GliaHrn.specific.peaks	1038	encode_tfbs	7.41e-07	0.495456	41	1659	1586	1125	1659	1460	293	13120	46452	ChIP PBDEFetal GATA-1	PBDEFetal	NA	GATA-1	None	NA	wgEncodeAwgTfbsSydhPbdefetalGata1UcdUniPk.narrowPeak	2157	0.999998	1
GliaHrn.specific.peaks	2343	sheffield_dnase	5.86e-07	0.197018	5	1660	2319	1970	2319	1980	90	13156	46655	Epithelial;Fibroblast;Muscle;Brain;Hematopoietic;Primitive;Skin;Stem;Endothelial	NA	NA	NA	NA	NA	244.bed	147	0.999999	1
GliaHrn.specific.peaks	295	codex	5.73e-07	0.725645	244	1661	1086	639	1661	1130	1186	12917	45559	Kasumi-1 (AML FAB M2) with t(8;21) translocation and RUNX1/ETO siRNA derived fro	Acute Myeloid Leukemia	NA	CEBPA	NA	GSE60131	GSM1501163_CEBPA.bed	7279	0.999999	1
GliaHrn.specific.peaks	1368	sheffield_dnase	5.53e-07	0.596422	85	1662	1347	934	1662	1310	504	13076	46241	SK-N-SH_RA	NA	NA	NA	NA	NA	1255.bed	2013	0.999999	1
GliaHrn.specific.peaks	2071	sheffield_dnase	5.43e-07	0.319974	13	1663	1972	1475	1972	1700	144	13148	46601	Mammary;Epithelial	NA	NA	NA	NA	NA	2090.bed	437	0.999999	1
GliaHrn.specific.peaks	2110	sheffield_dnase	5.4e-07	0.35	16	1664	1888	1404	1888	1650	162	13145	46583	Epithelial	NA	NA	NA	NA	NA	2142.bed	1960	0.999999	1
GliaHrn.specific.peaks	2282	sheffield_dnase	4.88e-07	0.17092	4	1665	2391	2103	2391	2050	83	13157	46662	Epithelial;Fibroblast;Muscle;Brain;Hematopoietic;Primitive;Skin;Stem;Endothelial	NA	NA	NA	NA	NA	236.bed	124	0.999999	1
GliaHrn.specific.peaks	723	encode_tfbs	4.66e-07	0.437085	29	1666	1705	1230	1705	1530	235	13132	46510	ChIP T-47D ERalpha_a	T-47D	NA	ERalpha_a	BPA_100nM	NA	wgEncodeAwgTfbsHaibT47dEraaV0416102Bpa1hUniPk.narrowPeak	3902	0.999999	1
GliaHrn.specific.peaks	1830	sheffield_dnase	4.45e-07	0.481129	39	1667	1615	1143	1667	1480	287	13122	46458	Skin	NA	NA	NA	NA	NA	1763.bed	1795	0.999999	1
GliaHrn.specific.peaks	2237	sheffield_dnase	4.08e-07	0.393623	22	1668	1789	1317	1789	1590	198	13139	46547	Liver;Brain	NA	NA	NA	NA	NA	2303.bed	1230	0.999999	1
GliaHrn.specific.peaks	2267	sheffield_dnase	3.3e-07	0.324279	14	1669	1945	1451	1945	1690	153	13147	46592	Epithelial;Fibroblast;Muscle;Brain;Hematopoietic;Primitive;Stem;Endothelial;Colo	NA	NA	NA	NA	NA	234.bed	197	0.999999	1
GliaHrn.specific.peaks	2321	sheffield_dnase	3e-07	0.2298	7	1670	2218	1772	2218	1890	108	13154	46637	Epithelial;Fibroblast;Brain;Hematopoietic;Primitive;Skin;Stem;Endothelial;Muscle	NA	NA	NA	NA	NA	241.bed	161	0.999999	1
GliaHrn.specific.peaks	1296	sheffield_dnase	2.99e-07	0.246623	8	1671	2169	1706	2169	1850	115	13153	46630	Epithelial;Fibroblast;Muscle;Brain;Hematopoietic;Primitive;Stem;Endothelial;Colo	NA	NA	NA	NA	NA	1171.bed	170	0.999999	1
GliaHrn.specific.peaks	1286	sheffield_dnase	2.87e-07	0.261512	9	1672	2136	1640	2136	1820	122	13152	46623	Fibroblast;Brain;Primitive;Hematopoietic;Stem;Epithelial;Muscle;Colon;Liver;Endo	NA	NA	NA	NA	NA	1161.bed	196	0.999999	1
GliaHrn.specific.peaks	2156	sheffield_dnase	2.6e-07	0.299511	12	1673	2026	1502	2026	1730	142	13149	46603	Skin	NA	NA	NA	NA	NA	2205.bed	368	0.999999	1
GliaHrn.specific.peaks	2260	sheffield_dnase	2.33e-07	0.208569	6	1674	2283	1871	2283	1940	102	13155	46643	Epithelial;Fibroblast;Muscle;Brain;Hematopoietic;Primitive;Skin;Stem;Endothelial	NA	NA	NA	NA	NA	233.bed	185	0.999999	1
GliaHrn.specific.peaks	2425	sheffield_dnase	2.22e-07	0.385796	22	1675	1800	1317	1800	1600	202	13139	46543	Epithelial;Fibroblast;Muscle;Brain;Hematopoietic;Skin;Stem;Endothelial;Colon;Cer	NA	NA	NA	NA	NA	295.bed	270	0.999999	1
GliaHrn.specific.peaks	122	cistrome_cistrome	2.02e-07	0.225612	7	1676	2231	1772	2231	1890	110	13154	46635	cistrome_cistrome UPR9 cells PML	UPR9 cells	hematopoietic stem cell	PML	No treatment	NA	Human_UPR9-cells_PML_No-treatment_Stunnenberg.bed	395	1	1
GliaHrn.specific.peaks	103	cistrome_cistrome	1.87e-07	0.49803	47	1677	1583	1090	1677	1450	334	13114	46411	cistrome_cistrome NB4 cells PML	NB4 cells	hematopoietic stem cell	PML	No treatment	NA	Human_NB4-cells_PML_No-treatment_Stunnenberg.bed	3912	1	1
GliaHrn.specific.peaks	1564	sheffield_dnase	1.81e-07	0.134683	3	1678	2525	2270	2525	2160	79	13158	46666	Skin;Muscle	NA	NA	NA	NA	NA	1469.bed	281	1	1
GliaHrn.specific.peaks	219	cistrome_epigenome	1.64e-07	0.479569	42	1679	1616	1119	1679	1470	310	13119	46435	cistrome_epigenome VCaP H3K9me3	VCaP	prostate	H3K9me3	regular medium	NA	Human_VCaP_H3K9me3_regular-medium_Chinnaiyan.bed	5404	1	1
GliaHrn.specific.peaks	234	codex	1.6e-07	0.359949	19	1680	1849	1356	1849	1630	187	13142	46558	Mobilised CD34+ cells isolated from the healthly peripheral blood.	Hematopoietic Stem and Progenitor Cells	NA	TAL1	NA	GSE45144	GSM1097881_SCL.bed	528	1	1
GliaHrn.specific.peaks	2725	sheffield_dnase	1.4e-07	0.350384	18	1681	1887	1373	1887	1650	182	13143	46563	Complex tissue specific	NA	NA	NA	NA	NA	657.bed	439	1	1
GliaHrn.specific.peaks	1523	sheffield_dnase	1.4e-07	0.313984	14	1682	1989	1451	1989	1710	158	13147	46587	Primitive;Hematopoietic;Liver;Epithelial;Endothelial;Prostate;Stem;Bone;Brain	NA	NA	NA	NA	NA	1424.bed	364	1	1
GliaHrn.specific.peaks	927	encode_tfbs	1.14e-07	0.236322	8	1683	2201	1706	2201	1860	120	13153	46625	ChIP K562 BRF1	K562	NA	BRF1	None	NA	wgEncodeAwgTfbsSydhK562Brf1UniPk.narrowPeak	221	1	1
GliaHrn.specific.peaks	2815	sheffield_dnase	1.03e-07	0.437595	33	1684	1704	1191	1704	1530	267	13128	46478	PANC-1 specific	NA	NA	NA	NA	NA	773.bed	2004	1	1
GliaHrn.specific.peaks	1414	sheffield_dnase	9.36e-08	0.234364	8	1685	2206	1706	2206	1870	121	13153	46624	Epithelial;Fibroblast;Brain;Hematopoietic;Primitive;Stem;Endothelial;Muscle;Colo	NA	NA	NA	NA	NA	1314.bed	170	1	1
GliaHrn.specific.peaks	2614	sheffield_dnase	9.11e-08	0.217677	7	1686	2249	1772	2249	1900	114	13154	46631	Epithelial;Fibroblast;Muscle;Skin;Brain;Endothelial;Colon;Cervix;Primitive;Liver	NA	NA	NA	NA	NA	520.bed	184	1	1
GliaHrn.specific.peaks	2316	sheffield_dnase	8.41e-08	0.198802	6	1687	2310	1871	2310	1960	107	13155	46638	Epithelial;Muscle;Hematopoietic;Skin;Brain;Fibroblast;Colon;Cervix;Endothelial;P	NA	NA	NA	NA	NA	2403.bed	228	1	1
GliaHrn.specific.peaks	191	cistrome_epigenome	7.77e-08	0.597819	101	1688	1344	893	1688	1310	597	13060	46148	cistrome_epigenome MCF-7 H3R17me2	MCF-7	breast	H3R17me2	E2(45min)	NA	Human_MCF-7_H3R17me2_E2-45min_Brown.bed	4840	1	1
GliaHrn.specific.peaks	508	encode_tfbs	7.7e-08	0.567046	81	1689	1436	949	1689	1360	505	13080	46240	ChIP A549 FOXA1_(SC-101058)	A549	NA	FOXA1_(SC-101058)	DEX_100nM	NA	wgEncodeAwgTfbsHaibA549Foxa1V0416102Dex100nmUniPk.narrowPeak	7695	1	1
GliaHrn.specific.peaks	2885	sheffield_dnase	7.7e-08	0.232438	8	1690	2211	1706	2211	1870	122	13153	46623	Primitive;Hematopoietic;Stem;Liver;Prostate;Brain	NA	NA	NA	NA	NA	869.bed	334	1	1
GliaHrn.specific.peaks	1025	encode_tfbs	7.5e-08	0.630111	129	1691	1293	835	1691	1270	723	13032	46022	ChIP MCF-7 GATA3_(SC-269)	MCF-7	NA	GATA3_(SC-269)	None	NA	wgEncodeAwgTfbsSydhMcf7Gata3sc269UcdUniPk.narrowPeak	12077	1	1
GliaHrn.specific.peaks	2935	sheffield_dnase	7.46e-08	0.513234	56	1692	1538	1029	1692	1420	386	13105	46359	DNase Hepatocyte specific	NA	NA	NA	NA	NA	927.bed	33964	1	1
GliaHrn.specific.peaks	172	cistrome_epigenome	6.79e-08	0.476185	44	1693	1622	1104	1693	1470	327	13117	46418	cistrome_epigenome LnCaP H3K9me3	LnCaP	prostate	H3K9me3	R1881(16hr)	NA	Human_LnCaP_H3K9me3_R1881-16hr_Chinnaiyan.bed	4675	1	1
GliaHrn.specific.peaks	982	encode_tfbs	6.11e-08	0.213915	7	1694	2263	1772	2263	1910	116	13154	46629	ChIP K562 Pol3	K562	NA	Pol3	None	NA	wgEncodeAwgTfbsSydhK562Pol3UniPk.narrowPeak	207	1	1
GliaHrn.specific.peaks	2471	sheffield_dnase	5.59e-08	0.152509	4	1695	2456	2103	2456	2080	93	13157	46652	Epithelial;Fibroblast;Muscle;Brain;Primitive;Hematopoietic;Skin;Stem;Endothelial	NA	NA	NA	NA	NA	347.bed	129	1	1
GliaHrn.specific.peaks	124	cistrome_cistrome	5.05e-08	0.354193	20	1696	1881	1338	1881	1640	200	13141	46545	cistrome_cistrome UPR9 cells RARA	UPR9 cells	hematopoietic stem cell	RARA	No treatment	NA	Human_UPR9-cells_RARA_No-treatment_Stunnenberg.bed	1818	1	1
GliaHrn.specific.peaks	1374	sheffield_dnase	5.05e-08	0.354193	20	1696	1881	1338	1881	1640	200	13141	46545	Primitive;Liver;Epithelial;Endothelial;Muscle;Stem;Prostate;Bone;Fibroblast;Brai	NA	NA	NA	NA	NA	1260.bed	400	1	1
GliaHrn.specific.peaks	828	encode_tfbs	4.94e-08	0.302458	14	1698	2020	1451	2020	1720	164	13147	46581	ChIP HeLa-S3 BDP1	HeLa-S3	NA	BDP1	None	NA	wgEncodeAwgTfbsSydhHelas3Bdp1UniPk.narrowPeak	508	1	1
GliaHrn.specific.peaks	171	cistrome_epigenome	4.88e-08	0.424275	32	1699	1724	1203	1724	1540	267	13129	46478	cistrome_epigenome LnCaP H3K9me3	LnCaP	prostate	H3K9me3	EtOH(16hr)	NA	Human_LnCaP_H3K9me3_EtOH-16hr_Chinnaiyan.bed	2696	1	1
GliaHrn.specific.peaks	2977	sheffield_dnase	4.27e-08	0.0554259	1	1700	2810	2655	2810	2390	64	13160	46681	Complex tissue specific	NA	NA	NA	NA	NA	975.bed	238	1	1
GliaHrn.specific.peaks	2667	sheffield_dnase	3.89e-08	0.0933318	2	1701	2697	2458	2697	2290	76	13159	46669	Epithelial;Fibroblast;Muscle;Brain;Primitive;Hematopoietic;Stem;Endothelial;Colo	NA	NA	NA	NA	NA	587.bed	189	1	1
GliaHrn.specific.peaks	2470	sheffield_dnase	3.66e-08	0.350672	20	1702	1886	1338	1886	1640	202	13141	46543	Epithelial;Fibroblast;Muscle;Brain;Hematopoietic;Primitive;Skin;Stem;Endothelial	NA	NA	NA	NA	NA	346.bed	277	1	1
GliaHrn.specific.peaks	2056	sheffield_dnase	3e-08	0.189907	6	1703	2343	1871	2343	1970	112	13155	46633	Epithelial;Fibroblast;Muscle;Primitive;Skin;Brain;Endothelial;Colon;Cervix;Liver	NA	NA	NA	NA	NA	2074.bed	193	1	1
GliaHrn.specific.peaks	864	encode_tfbs	2.05e-08	0.293478	14	1704	2047	1451	2047	1730	169	13147	46576	ChIP HeLa-S3 SPT20	HeLa-S3	NA	SPT20	None	NA	wgEncodeAwgTfbsSydhHelas3Spt20UniPk.narrowPeak	4088	1	1
GliaHrn.specific.peaks	2427	sheffield_dnase	1.94e-08	0.219793	8	1705	2245	1706	2245	1890	129	13153	46616	Epithelial;Fibroblast;Muscle;Brain;Hematopoietic;Primitive;Skin;Stem;Endothelial	NA	NA	NA	NA	NA	298.bed	162	1	1
GliaHrn.specific.peaks	1507	sheffield_dnase	1.88e-08	0.119524	3	1706	2584	2270	2584	2190	89	13158	46656	Hematopoietic;Skin;Endothelial;Primitive;Fibroblast	NA	NA	NA	NA	NA	1409.bed	188	1	1
GliaHrn.specific.peaks	1912	sheffield_dnase	1.71e-08	0.593173	109	1707	1354	877	1707	1310	649	13052	46096	Complex tissue specific	NA	NA	NA	NA	NA	1872.bed	3895	1	1
GliaHrn.specific.peaks	356	codex	1.63e-08	0.232805	9	1708	2209	1640	2209	1850	137	13152	46608	K562 erythrocytic leukaemia cells (ATCC CCL-243) were grown according to standar	Erythrocytic leukaemia cells	NA	NCOR1	NA	GSE32509	GSM831004_NCOR1.bed	624	1	1
GliaHrn.specific.peaks	1321	sheffield_dnase	1.58e-08	0.309698	16	1709	2001	1404	2001	1700	183	13145	46562	Primitive;Hematopoietic;Stem;Liver;Endothelial;Bone;Fibroblast;Brain	NA	NA	NA	NA	NA	1205.bed	380	1	1
GliaHrn.specific.peaks	1876	sheffield_dnase	1.33e-08	0.244377	10	1710	2177	1579	2177	1820	145	13151	46600	Epithelial;Brain;Hematopoietic;Primitive;Stem;Fibroblast;Muscle;Colon;Cervix;Liv	NA	NA	NA	NA	NA	182.bed	252	1	1
GliaHrn.specific.peaks	139	cistrome_cistrome	1.27e-08	0.553794	84	1711	1461	938	1711	1370	536	13077	46209	cistrome_cistrome abl AR	abl	prostate	AR	DHT(4hr)	NA	Human_abl_AR_DHT-4hr_Brown.bed	5312	1	1
GliaHrn.specific.peaks	114	cistrome_cistrome	9.47e-09	0.569943	96	1712	1431	909	1712	1350	595	13065	46150	cistrome_cistrome T47D ESR1	T47D	breast	ESR1	E2(45min)	NA	Human_T47D_ESR1_E2-45min_Liu.bed	5437	1	1
GliaHrn.specific.peaks	109	cistrome_cistrome	8.08e-09	0.196896	7	1713	2320	1772	2320	1940	126	13154	46619	cistrome_cistrome NB4 cells RXR	NB4 cells	hematopoietic stem cell	RXR	ATRA(24hr)	NA	Human_NB4-cells_RXR_ATRA-24hr_Stunnenberg.bed	4498	1	1
GliaHrn.specific.peaks	264	codex	7.03e-09	0.544638	82	1714	1483	944	1714	1380	532	13079	46213	codex Embryonic Stem Cell SOX2	Embryonic Stem Cell	NA	SOX2	NA	GSE46130	GSM1124069_SOX2.bed	5206	1	1
GliaHrn.specific.peaks	1599	sheffield_dnase	5.85e-09	0.0844286	2	1715	2723	2458	2723	2300	84	13159	46661	Hematopoietic	NA	NA	NA	NA	NA	1504.bed	364	1	1
GliaHrn.specific.peaks	16	cistrome_cistrome	5.61e-09	0.569462	99	1716	1432	900	1716	1350	614	13062	46131	cistrome_cistrome Caco-2(proliferating) GATA6	Caco-2(proliferating)	intestine	GATA6	No treatment	NA	Human_Caco-2-proliferating_GATA6_No-treatment_Shivdasani.bed	24891	1	1
GliaHrn.specific.peaks	2546	sheffield_dnase	5.58e-09	0.158244	5	1717	2436	1970	2436	2040	112	13156	46633	Weak Ubiquitous	NA	NA	NA	NA	NA	435.bed	145	1	1
GliaHrn.specific.peaks	1999	sheffield_dnase	5.27e-09	0.29032	15	1718	2055	1430	2055	1730	183	13146	46562	Epithelial;Fibroblast;Muscle;Brain;Hematopoietic;Primitive;Skin;Stem;Endothelial	NA	NA	NA	NA	NA	199.bed	220	1	1
GliaHrn.specific.peaks	1282	sheffield_dnase	5.11e-09	0.236206	10	1719	2203	1579	2203	1830	150	13151	46595	Hematopoietic;Endothelial;Bone;Fibroblast;Brain	NA	NA	NA	NA	NA	1157.bed	418	1	1
GliaHrn.specific.peaks	2141	sheffield_dnase	4.62e-09	0.0834336	2	1720	2729	2458	2729	2300	85	13159	46660	Hematopoietic;Stem;Colon;Liver;Epithelial;Endothelial;Brain	NA	NA	NA	NA	NA	219.bed	158	1	1
GliaHrn.specific.peaks	2623	sheffield_dnase	3.98e-09	0.135045	4	1721	2524	2103	2524	2120	105	13157	46640	Epithelial;Fibroblast;Brain;Primitive;Endothelial;Muscle;Colon;Cervix;Liver;Mamm	NA	NA	NA	NA	NA	534.bed	197	1	1
GliaHrn.specific.peaks	366	codex	2.93e-09	0.466016	51	1722	1636	1060	1722	1470	387	13110	46358	K562 erythrocytic leukaemia cells (ATCC CCL-243) were grown according to standar	Erythrocytic leukaemia cells	NA	RNF2	NA	GSE32509	GSM831017_RNF2.bed	4105	1	1
GliaHrn.specific.peaks	1988	sheffield_dnase	2.92e-09	0.154106	5	1723	2449	1970	2449	2050	115	13156	46630	Epithelial;Fibroblast;Muscle;Brain;Hematopoietic;Primitive;Skin;Stem;Endothelial	NA	NA	NA	NA	NA	1978.bed	150	1	1
GliaHrn.specific.peaks	2437	sheffield_dnase	2.58e-09	0.284086	15	1724	2070	1430	2070	1740	187	13146	46558	Epithelial;Fibroblast;Brain;Hematopoietic;Primitive;Stem;Endothelial;Muscle;Colo	NA	NA	NA	NA	NA	31.bed	274	1	1
GliaHrn.specific.peaks	2586	sheffield_dnase	2.34e-09	0.242036	11	1725	2181	1547	2181	1820	161	13150	46584	Brain;Hematopoietic;Stem;Colon;Cervix;Liver;Epithelial	NA	NA	NA	NA	NA	483.bed	241	1	1
GliaHrn.specific.peaks	150	cistrome_epigenome	2.32e-09	0.749004	463	1726	1028	387	1726	1050	2170	12698	44575	cistrome_epigenome APL164 cells H3K27me3	APL164 cells	hematopoietic stem cell	H3K27me3	No treatment	NA	Human_APL164-cells_H3K27me3_No-treatment_Stunnenberg.bed	15071	1	1
GliaHrn.specific.peaks	512	encode_tfbs	2.06e-09	0.624638	158	1727	1305	775	1727	1270	892	13003	45853	ChIP A549 GR	A549	NA	GR	DEX_5nM	NA	wgEncodeAwgTfbsHaibA549GrPcr1xDex5nmUniPk.narrowPeak	10279	1	1
GliaHrn.specific.peaks	1472	sheffield_dnase	1.94e-09	0.240537	11	1728	2187	1547	2187	1820	162	13150	46583	Complex tissue specific	NA	NA	NA	NA	NA	1373.bed	229	1	1
GliaHrn.specific.peaks	447	encode_segmentation	1.57e-09	0.646299	190	1729	1261	725	1729	1240	1036	12971	45709	Weak Enhancer Segments	Huvec	NA	NA	NA	ENCODE segmentation	Huvec_WE.bed	12143	1	1
GliaHrn.specific.peaks	2696	sheffield_dnase	1.52e-09	0.106352	3	1730	2634	2270	2634	2210	100	13158	46645	Weak Ubiquitous	NA	NA	NA	NA	NA	621.bed	186	1	1
GliaHrn.specific.peaks	3006	ucsc_features	1.46e-09	0.479042	58	1731	1617	1019	1731	1460	428	13103	46317	UCSC Microsatellites	NA	NA	NA	NA	NA	microsat.bed	41572	1	1
GliaHrn.specific.peaks	1439	sheffield_dnase	1.44e-09	0.199616	8	1732	2305	1706	2305	1910	142	13153	46603	Epithelial;Fibroblast;Brain;Hematopoietic;Primitive;Stem;Endothelial;Muscle;Colo	NA	NA	NA	NA	NA	134.bed	176	1	1
GliaHrn.specific.peaks	102	cistrome_cistrome	1.34e-09	0.339222	23	1733	1913	1305	1913	1650	240	13138	46505	cistrome_cistrome NB4 cells PML	NB4 cells	hematopoietic stem cell	PML	ATRA(24hr)	NA	Human_NB4-cells_PML_ATRA-24hr_Stunnenberg.bed	4179	1	1
GliaHrn.specific.peaks	149	cistrome_epigenome	1.25e-09	0.815518	1055	1734	894	222	1734	950	4513	12106	42232	cistrome_epigenome APL164 cells H3K27me3	APL164 cells	hematopoietic stem cell	H3K27me3	ATRA(48hr)	NA	Human_APL164-cells_H3K27me3_ATRA-48hr_Stunnenberg.bed	39984	1	1
GliaHrn.specific.peaks	1028	encode_tfbs	1.23e-09	0.591161	127	1735	1400	841	1735	1330	758	13034	45987	ChIP MCF-7 ZNF217	MCF-7	NA	ZNF217	None	NA	wgEncodeAwgTfbsSydhMcf7Znf217UcdUniPk.narrowPeak	9933	1	1
GliaHrn.specific.peaks	1163	sheffield_dnase	1.23e-09	0.148913	5	1736	2465	1970	2465	2060	119	13156	46626	Epithelial;Fibroblast;Brain;Hematopoietic;Primitive;Stem;Muscle;Colon;Cervix;Liv	NA	NA	NA	NA	NA	1019.bed	226	1	1
GliaHrn.specific.peaks	131	cistrome_cistrome	1.15e-09	0.366982	28	1737	1836	1237	1836	1600	270	13133	46475	cistrome_cistrome VCaP AR	VCaP	prostate	AR	siERG	NA	Human_VCaP_AR_siERG_Chinnaiyan.bed	5586	1	1
GliaHrn.specific.peaks	1062	encode_tfbs	1.02e-09	0.293625	17	1738	2046	1388	2046	1720	205	13144	46540	ChIP H1-hESC c-Myc	H1-hESC	NA	c-Myc	None	NA	wgEncodeAwgTfbsUtaH1hescCmycUniPk.narrowPeak	1217	1	1
GliaHrn.specific.peaks	320	codex	8.04e-10	0.700113	310	1739	1162	532	1739	1140	1557	12851	45188	CD133+ Umbilical Cord Blood (UCB) cells were expanded in vitro for 10-11 days; f	Umbilical Cord Blood Stem and Progenitor Cells	NA	SPI1	NA	GSE26014	GSM638310_11_PU1.bed	11445	1	1
GliaHrn.specific.peaks	2504	sheffield_dnase	7.53e-10	0.299191	18	1740	2027	1373	2027	1710	213	13143	46532	Epithelial;Fibroblast;Muscle;Brain;Hematopoietic;Primitive;Skin;Stem;Endothelial	NA	NA	NA	NA	NA	39.bed	303	1	1
GliaHrn.specific.peaks	2456	sheffield_dnase	6.88e-10	0.163549	6	1741	2414	1871	2414	2010	130	13155	46615	Epithelial;Fibroblast;Brain;Hematopoietic;Primitive;Stem;Muscle;Colon;Cervix;Liv	NA	NA	NA	NA	NA	333.bed	158	1	1
GliaHrn.specific.peaks	99	cistrome_cistrome	6.34e-10	0.624389	169	1742	1306	757	1742	1270	954	12992	45791	cistrome_cistrome MDA-MB-231 Cells ESR1	MDA-MB-231 Cells	breast	ESR1	E2(45min)	NA	Human_MDA-MB-231-Cells_ESR1_E2-45min_Katzenellenbogen.bed	11906	1	1
GliaHrn.specific.peaks	957	encode_tfbs	5.65e-10	0.371127	30	1743	1825	1218	1825	1600	286	13131	46459	ChIP K562 IRF1	K562	NA	IRF1	IFNa30	NA	wgEncodeAwgTfbsSydhK562Irf1Ifna30UniPk.narrowPeak	1299	1	1
GliaHrn.specific.peaks	1471	sheffield_dnase	5.36e-10	0.12436	4	1744	2559	2103	2559	2140	114	13157	46631	Hematopoietic;Liver;Epithelial;Endothelial;Prostate;Bone;Fibroblast;Brain	NA	NA	NA	NA	NA	1372.bed	294	1	1
GliaHrn.specific.peaks	2839	sheffield_dnase	4.81e-10	0.101276	3	1745	2660	2270	2660	2220	105	13158	46640	Hematopoietic;Cervix;Liver;Epithelial	NA	NA	NA	NA	NA	809.bed	365	1	1
GliaHrn.specific.peaks	2929	sheffield_dnase	3.55e-10	0.36725	30	1746	1834	1218	1834	1600	289	13131	46456	Epithelial;Fibroblast;Muscle;Brain;Hematopoietic;Primitive;Skin;Stem;Endothelial	NA	NA	NA	NA	NA	92.bed	355	1	1
GliaHrn.specific.peaks	603	encode_tfbs	3.35e-10	0.490288	68	1747	1594	998	1747	1450	490	13093	46255	ChIP H1-hESC POU5F1_(SC-9081)	H1-hESC	NA	POU5F1_(SC-9081)	None	NA	wgEncodeAwgTfbsHaibH1hescPou5f1sc9081V0416102UniPk.narrowPeak	3997	1	1
GliaHrn.specific.peaks	764	encode_tfbs	2.94e-10	0.158654	6	1748	2433	1871	2433	2020	134	13155	46611	ChIP GM12878 Pol3	GM12878	NA	Pol3	None	NA	wgEncodeAwgTfbsSydhGm12878Pol3UniPk.narrowPeak	211	1	1
GliaHrn.specific.peaks	1565	sheffield_dnase	2.82e-10	0.237414	12	1749	2193	1502	2193	1810	179	13149	46566	Epithelial;Fibroblast;Muscle;Brain;Hematopoietic;Primitive;Skin;Stem;Endothelial	NA	NA	NA	NA	NA	147.bed	216	1	1
GliaHrn.specific.peaks	1405	sheffield_dnase	2.74e-10	0.214664	10	1750	2259	1579	2259	1860	165	13151	46580	Brain;Stem;Fibroblast;Endothelial	NA	NA	NA	NA	NA	1304.bed	261	1	1
GliaHrn.specific.peaks	195	cistrome_epigenome	2.49e-10	0.739339	479	1751	1059	375	1751	1060	2272	12682	44473	cistrome_epigenome NB4 cells H3K27me3	NB4 cells	hematopoietic stem cell	H3K27me3	ATRA(24hr)	NA	Human_NB4-cells_H3K27me3_ATRA-24hr_Stunnenberg.bed	43206	1	1
GliaHrn.specific.peaks	724	encode_tfbs	1.51e-10	0.543738	102	1752	1485	890	1752	1380	662	13059	46083	ChIP T-47D ERalpha_a	T-47D	NA	ERalpha_a	Genistein_100nM	NA	wgEncodeAwgTfbsHaibT47dEralphaaPcr2xGen1hUniPk.narrowPeak	10547	1	1
GliaHrn.specific.peaks	458	encode_tfbs	1.35e-10	0.505369	79	1753	1574	958	1753	1430	552	13082	46193	ChIP GM12878 EZH2_(39875)	GM12878	NA	EZH2_(39875)	None	NA	wgEncodeAwgTfbsBroadGm12878Ezh239875UniPk.narrowPeak	2472	1	1
GliaHrn.specific.peaks	209	cistrome_epigenome	1.31e-10	0.447983	54	1754	1668	1041	1754	1490	426	13107	46319	cistrome_epigenome VCaP H3K27me3	VCaP	prostate	H3K27me3	R1881(16hr)	NA	Human_VCaP_H3K27me3_R1881-16hr_Chinnaiyan.bed	4510	1	1
GliaHrn.specific.peaks	725	encode_tfbs	1.25e-10	0.540852	101	1755	1489	893	1755	1380	659	13060	46086	ChIP T-47D ERalpha_a	T-47D	NA	ERalpha_a	Estradiol_10nM	NA	wgEncodeAwgTfbsHaibT47dEralphaaV0416102Est10nm1hUniPk.narrowPeak	10505	1	1
GliaHrn.specific.peaks	925	encode_tfbs	1.24e-10	0.209566	10	1756	2277	1579	2277	1870	169	13151	46576	ChIP K562 BDP1	K562	NA	BDP1	None	NA	wgEncodeAwgTfbsSydhK562Bdp1UniPk.narrowPeak	570	1	1
GliaHrn.specific.peaks	1601	sheffield_dnase	1.19e-10	0.385782	36	1757	1801	1167	1801	1580	330	13125	46415	Hematopoietic;Liver;Epithelial	NA	NA	NA	NA	NA	1508.bed	672	1	1
GliaHrn.specific.peaks	1511	sheffield_dnase	1.12e-10	0.136281	5	1758	2520	1970	2520	2080	130	13156	46615	Epithelial;Fibroblast;Muscle;Brain;Primitive;Hematopoietic;Skin;Stem;Endothelial	NA	NA	NA	NA	NA	1412.bed	153	1	1
GliaHrn.specific.peaks	319	codex	1.11e-10	0.431885	49	1759	1710	1071	1759	1510	401	13112	46344	Proerythroblasts were derived from mobilised CD34+ cells isolated from the healt	Erythroblast	NA	TAL1	NA	GSE25000	GSM614004_TAL1.bed	4799	1	1
GliaHrn.specific.peaks	2270	sheffield_dnase	1.02e-10	0.0701924	2	1760	2770	2458	2770	2330	101	13159	46644	Epithelial;Brain;Hematopoietic;Skin;Colon;Cervix;Liver;Endothelial;Fibroblast;Pr	NA	NA	NA	NA	NA	2342.bed	134	1	1
GliaHrn.specific.peaks	1974	sheffield_dnase	9.22e-11	0.311404	22	1761	1993	1317	1993	1690	250	13139	46495	Epithelial;Fibroblast;Muscle;Brain;Hematopoietic;Primitive;Skin;Stem;Endothelial	NA	NA	NA	NA	NA	196.bed	306	1	1
GliaHrn.specific.peaks	129	cistrome_cistrome	8.92e-11	0.229685	12	1762	2219	1502	2219	1830	185	13149	46560	cistrome_cistrome VCaP AR	VCaP	prostate	AR	No treatment	NA	Human_VCaP_AR_No-treatment_Chinnaiyan.bed	2976	1	1
GliaHrn.specific.peaks	426	encode_segmentation	7.3e-11	0.836578	1727	1763	852	180	1763	932	7149	11434	39596	Weak Enhancer Segments	H1hesc	NA	NA	NA	ENCODE segmentation	H1hesc_WE.bed	123430	1	1
GliaHrn.specific.peaks	308	codex	6.7e-11	0.180486	8	1764	2368	1706	2368	1950	157	13153	46588	CD34+ Umbilical Cord Blood (UCB) were differentiated into megakaryocytes for 10	Megakaryocyte	NA	GATA2	NA	GSE24674	GSM607950_GATA2.bed	409	1	1
GliaHrn.specific.peaks	2382	sheffield_dnase	6.32e-11	0.0688264	2	1765	2777	2458	2777	2330	103	13159	46642	Epithelial;Fibroblast;Muscle;Brain;Hematopoietic;Primitive;Skin;Stem;Endothelial	NA	NA	NA	NA	NA	249.bed	124	1	1
GliaHrn.specific.peaks	111	cistrome_cistrome	5.24e-11	0.48842	74	1766	1601	978	1766	1450	535	13087	46210	cistrome_cistrome PR9 cells RARA	PR9 cells	hematopoietic stem cell	RARA	ZnSO4(4hr)	NA	Human_PR9-cells_RARA_ZnSO4-4hr_Zhang.bed	1393	1	1
GliaHrn.specific.peaks	986	encode_tfbs	4.63e-11	0.132201	5	1767	2532	1970	2532	2090	134	13156	46611	ChIP K562 SETDB1	K562	NA	SETDB1	MNaseD	NA	wgEncodeAwgTfbsSydhK562Setdb1MnasedUcdUniPk.narrowPeak	2967	1	1
GliaHrn.specific.peaks	440	encode_segmentation	3.9e-11	0.579885	141	1768	1414	814	1768	1330	857	13020	45888	Weak Enhancer Segments	Hepg2	NA	NA	NA	ENCODE segmentation	Hepg2_WE.bed	11040	1	1
GliaHrn.specific.peaks	2172	sheffield_dnase	3.63e-11	0.163126	7	1769	2417	1772	2417	1990	152	13154	46593	Liver;Epithelial	NA	NA	NA	NA	NA	2225.bed	708	1	1
GliaHrn.specific.peaks	1962	sheffield_dnase	3.07e-11	0.201201	10	1770	2298	1579	2298	1880	176	13151	46569	Epithelial;Fibroblast;Muscle;Brain;Hematopoietic;Primitive;Skin;Stem;Endothelial	NA	NA	NA	NA	NA	194.bed	239	1	1
GliaHrn.specific.peaks	2980	sheffield_dnase	2.94e-11	0.162056	7	1771	2421	1772	2421	1990	153	13154	46592	Epithelial;Brain;Cervix;Liver;Endothelial;Primitive;Hematopoietic	NA	NA	NA	NA	NA	978.bed	401	1	1
GliaHrn.specific.peaks	981	encode_tfbs	2.82e-11	0.282509	19	1772	2073	1356	2073	1730	238	13142	46507	ChIP K562 Pol2(phosphoS2)	K562	NA	Pol2(phosphoS2)	None	NA	wgEncodeAwgTfbsSydhK562Pol2s2UniPk.narrowPeak	2220	1	1
GliaHrn.specific.peaks	110	cistrome_cistrome	2.7e-11	0.451909	60	1773	1662	1012	1773	1480	469	13101	46276	cistrome_cistrome NB4 cells RXR	NB4 cells	hematopoietic stem cell	RXR	No treatment(Antibody RXR _sc774)	NA	Human_NB4-cells_RXR_No-treatment-Antibody-RXR-_sc774_Stunnenberg.bed	5248	1	1
GliaHrn.specific.peaks	2370	sheffield_dnase	2.67e-11	0.250452	15	1774	2154	1430	2154	1790	212	13146	46533	Epithelial;Fibroblast;Muscle;Brain;Hematopoietic;Primitive;Skin;Stem;Endothelial	NA	NA	NA	NA	NA	247.bed	268	1	1
GliaHrn.specific.peaks	345	codex	2.48e-11	0.761827	684	1775	994	292	1775	1020	3138	12477	43607	Macrophages were derived from peripheral blood monocytes by incubation with huma	Macrophage	NA	SPI1	NA	GSE31621	GSM785501_PU1.bed	26490	1	1
GliaHrn.specific.peaks	1165	sheffield_dnase	2.37e-11	0.0900938	3	1776	2706	2270	2706	2250	118	13158	46627	Epithelial;Fibroblast;Brain;Hematopoietic;Primitive;Stem;Endothelial;Muscle;Colo	NA	NA	NA	NA	NA	1020.bed	176	1	1
GliaHrn.specific.peaks	1194	sheffield_dnase	2.11e-11	0.439637	56	1777	1703	1029	1777	1500	450	13105	46295	Weak SK-N-SH_RA specific	NA	NA	NA	NA	NA	1054.bed	1361	1	1
GliaHrn.specific.peaks	2509	sheffield_dnase	2.09e-11	0.52785	101	1778	1519	893	1778	1400	675	13060	46070	Epithelial;Fibroblast;Muscle;Brain;Hematopoietic;Primitive;Skin;Stem;Endothelial	NA	NA	NA	NA	NA	394.bed	1010	1	1
GliaHrn.specific.peaks	307	codex	1.56e-11	0.374787	37	1779	1817	1162	1817	1590	349	13124	46396	CD34+ Umbilical Cord Blood (UCB) were differentiated into megakaryocytes for 10	Megakaryocyte	NA	GATA1	NA	GSE24674	GSM607949_GATA1.bed	1867	1	1
GliaHrn.specific.peaks	1219	sheffield_dnase	1.06e-11	0.394709	43	1780	1768	1110	1780	1550	385	13118	46360	Weak	NA	NA	NA	NA	NA	1080.bed	1527	1	1
GliaHrn.specific.peaks	956	encode_tfbs	8.34e-12	0.409641	48	1781	1747	1081	1781	1540	414	13113	46331	ChIP K562 Ini1	K562	NA	Ini1	None	NA	wgEncodeAwgTfbsSydhK562Ini1IggmusUniPk.narrowPeak	1942	1	1
GliaHrn.specific.peaks	2452	sheffield_dnase	7.54e-12	0.140741	6	1782	2497	1871	2497	2050	151	13155	46594	Complex tissue specific	NA	NA	NA	NA	NA	33.bed	169	1	1
GliaHrn.specific.peaks	51	cistrome_cistrome	6.23e-12	0.499176	88	1783	1581	927	1783	1430	622	13073	46123	cistrome_cistrome MCF-7 ESR1	MCF-7	breast	ESR1	E2(45min)	NA	Human_MCF-7_ESR1_E2-45min_White.bed	6508	1	1
GliaHrn.specific.peaks	2540	sheffield_dnase	5.86e-12	0.0857234	3	1784	2720	2270	2720	2260	124	13158	46621	Epithelial;Fibroblast;Muscle;Brain;Hematopoietic;Primitive;Skin;Stem;Endothelial	NA	NA	NA	NA	NA	43.bed	149	1	1
GliaHrn.specific.peaks	285	codex	5.56e-12	0.363581	36	1785	1842	1167	1842	1600	350	13125	46395	Proerythroblasts derived from CD34+ bone marrow cells isolated from heathly dono	Erythroblast	NA	GFI1B	NA	GSE52924	GSM1278242_GFI1B.bed	3000	1	1
GliaHrn.specific.peaks	304	codex	5.02e-12	0.647177	258	1786	1260	619	1786	1220	1401	12903	45344	codex T-Cell TAL1	T-Cell	NA	TAL1	NA	GSE59657	GSM1519646_TAL1.bed	18234	1	1
GliaHrn.specific.peaks	144	cistrome_cistrome	4.67e-12	0.42068	53	1787	1731	1051	1787	1520	445	13108	46300	cistrome_cistrome metastatic prostate cancer tissue AR	metastatic prostate cancer tissue	prostate	AR	No treatment	NA	Human_metastatic-prostate-cancer-tissue_AR_No-treatment_Chinnaiyan.bed	7723	1	1
GliaHrn.specific.peaks	2880	sheffield_dnase	4.35e-12	0.0350936	1	1788	2847	2655	2847	2430	101	13160	46644	Epithelial;Brain;Hematopoietic;Stem;Colon;Cervix;Liver;Endothelial;Mammary	NA	NA	NA	NA	NA	864.bed	156	1	1
GliaHrn.specific.peaks	2695	sheffield_dnase	3.94e-12	0.211329	12	1789	2274	1502	2274	1860	201	13149	46544	Muscle;Fibroblast	NA	NA	NA	NA	NA	620.bed	493	1	1
GliaHrn.specific.peaks	331	codex	3.85e-12	0.583232	161	1790	1408	770	1790	1320	972	13000	45773	CD36+ erythroid progenitor cells were derived from mobilised CD34+ cells isolate	Erythroid Progenitor	NA	SMARCA4	NA	GSE26501	GSM651553_BRG1.bed	7687	1	1
GliaHrn.specific.peaks	1498	sheffield_dnase	3.68e-12	0.0843591	3	1791	2724	2270	2724	2260	126	13158	46619	Epithelial;Fibroblast;Muscle;Brain;Hematopoietic;Primitive;Skin;Stem;Endothelial	NA	NA	NA	NA	NA	140.bed	150	1	1
GliaHrn.specific.peaks	2458	sheffield_dnase	2.37e-12	0.102679	4	1792	2653	2103	2653	2180	138	13157	46607	Epithelial;Fibroblast;Brain;Hematopoietic;Skin;Stem;Muscle;Colon;Cervix;Liver;En	NA	NA	NA	NA	NA	335.bed	158	1	1
GliaHrn.specific.peaks	1170	sheffield_dnase	2.22e-12	0.187309	10	1793	2351	1579	2351	1910	189	13151	46556	Hematopoietic;Liver	NA	NA	NA	NA	NA	1025.bed	1289	1	1
GliaHrn.specific.peaks	2005	sheffield_dnase	1.66e-12	0.118854	5	1794	2586	1970	2586	2120	149	13156	46596	Repressed in Hematopoietic	NA	NA	NA	NA	NA	200.bed	178	1	1
GliaHrn.specific.peaks	1518	sheffield_dnase	1.5e-12	0.101208	4	1795	2661	2103	2661	2190	140	13157	46605	Ubiquitous	NA	NA	NA	NA	NA	142.bed	191	1	1
GliaHrn.specific.peaks	468	encode_tfbs	1.28e-12	0.528437	115	1796	1518	865	1796	1390	767	13046	45978	ChIP HepG2 EZH2_(39875)	HepG2	NA	EZH2_(39875)	None	NA	wgEncodeAwgTfbsBroadHepg2Ezh239875UniPk.narrowPeak	3286	1	1
GliaHrn.specific.peaks	358	codex	1.06e-12	0.340059	33	1797	1910	1191	1910	1630	343	13128	46402	K562 erythrocytic leukaemia cells (ATCC CCL-243) were grown according to standar	Erythrocytic leukaemia cells	NA	EP300	NA	GSE32509	GSM831006_EP300.bed	2174	1	1
GliaHrn.specific.peaks	2850	sheffield_dnase	1.06e-12	0.117275	5	1798	2592	1970	2592	2120	151	13156	46594	Epithelial;Fibroblast;Muscle;Brain;Hematopoietic;Primitive;Stem;Endothelial;Colo	NA	NA	NA	NA	NA	82.bed	174	1	1
GliaHrn.specific.peaks	64	cistrome_cistrome	8.9e-13	0.581978	170	1799	1411	753	1799	1320	1028	12991	45717	cistrome_cistrome MCF-7 FoxA1	MCF-7	breast	FoxA1	No treatment	NA	Human_MCF-7_FoxA1_No-treatment_Brown.bed	9849	1	1
GliaHrn.specific.peaks	336	codex	8.73e-13	0.539384	126	1800	1491	845	1800	1380	823	13035	45922	Mobilised CD34+ cells isolated from the healthly peripheral blood were expanded	Hematopoietic Stem and Progenitor Cells	NA	TCF7L2	NA	GSE29194	GSM722402_TCFL72.bed	6212	1	1
GliaHrn.specific.peaks	2235	sheffield_dnase	8.5e-13	0.131971	6	1801	2536	1871	2536	2070	161	13155	46584	Epithelial;Fibroblast;Muscle;Brain;Hematopoietic;Primitive;Skin;Stem;Endothelial	NA	NA	NA	NA	NA	230.bed	175	1	1
GliaHrn.specific.peaks	378	codex	7.55e-13	0.47117	80	1802	1630	954	1802	1460	599	13081	46146	K562 erythrocytic leukaemia cells (ATCC CCL-243) were grown according to standar	Embryonic Stem Cell	NA	SUZ12	NA	GSE32509	GSM831042_SUZ12.bed	2682	1	1
GliaHrn.specific.peaks	2524	sheffield_dnase	7.04e-13	0.212003	13	1803	2271	1475	2271	1850	217	13148	46528	Epithelial;Fibroblast;Muscle;Brain;Hematopoietic;Primitive;Skin;Stem;Endothelial	NA	NA	NA	NA	NA	41.bed	254	1	1
GliaHrn.specific.peaks	2836	sheffield_dnase	6.62e-13	0.523109	114	1804	1524	867	1804	1400	768	13047	45977	PANC-1 specific	NA	NA	NA	NA	NA	806.bed	4431	1	1
GliaHrn.specific.peaks	2763	sheffield_dnase	6e-13	0.236849	16	1805	2195	1404	2195	1800	239	13145	46506	Weak	NA	NA	NA	NA	NA	709.bed	601	1	1
GliaHrn.specific.peaks	510	encode_tfbs	4.06e-13	0.218222	14	1806	2247	1451	2247	1830	227	13147	46518	ChIP A549 GR	A549	NA	GR	DEX_500pM	NA	wgEncodeAwgTfbsHaibA549GrPcr1xDex500pmUniPk.narrowPeak	1009	1	1
GliaHrn.specific.peaks	95	cistrome_cistrome	3.96e-13	0.288644	24	1807	2060	1290	2060	1720	294	13137	46451	cistrome_cistrome MCF-7 c-Jun	MCF-7	breast	c-Jun	DMSO(45min-3hr)	NA	Human_MCF-7_c-Jun_DMSO-45min-3hr_Liu.bed	1204	1	1
GliaHrn.specific.peaks	1256	sheffield_dnase	3.53e-13	0.12876	6	1808	2544	1871	2544	2070	165	13155	46580	Epithelial;Brain;Hematopoietic;Colon;Cervix;Liver;Endothelial;Primitive;Prostate	NA	NA	NA	NA	NA	1124.bed	263	1	1
GliaHrn.specific.peaks	65	cistrome_cistrome	2.97e-13	0.568956	162	1809	1433	768	1809	1340	1002	12999	45743	cistrome_cistrome MCF-7 FoxA1	MCF-7	breast	FoxA1	E2(45min)	NA	Human_MCF-7_FoxA1_No-treatment_Brown_2.bed	13464	1	1
GliaHrn.specific.peaks	8	cistrome_cistrome	2.4e-13	0.312513	29	1810	1991	1230	1991	1680	328	13132	46417	cistrome_cistrome APL164 cells PML	APL164 cells	hematopoietic stem cell	PML	No treatment	NA	Human_APL164-cells_PML_No-treatment_Stunnenberg.bed	4000	1	1
GliaHrn.specific.peaks	2020	sheffield_dnase	1.83e-13	0.126453	6	1811	2552	1871	2552	2080	168	13155	46577	Epithelial;Hematopoietic;Colon;Cervix;Liver;Mammary	NA	NA	NA	NA	NA	2024.bed	307	1	1
GliaHrn.specific.peaks	1371	sheffield_dnase	1.63e-13	0.19568	12	1812	2325	1502	2325	1880	217	13149	46528	Complex tissue specific	NA	NA	NA	NA	NA	1258.bed	352	1	1
GliaHrn.specific.peaks	2889	sheffield_dnase	1.39e-13	0.139221	7	1813	2505	1772	2505	2030	178	13154	46567	Brain;Hematopoietic;Primitive;Stem;Colon;Cervix;Liver;Epithelial;Endothelial;Mus	NA	NA	NA	NA	NA	872.bed	286	1	1
GliaHrn.specific.peaks	146	cistrome_cistrome	1.18e-13	0.617534	240	1814	1320	648	1814	1260	1365	12921	45380	cistrome_cistrome metastatic prostate cancer tissue PolII	metastatic prostate cancer tissue	prostate	PolII	No treatment	NA	Human_metastatic-prostate-cancer-tissue_PolII_No-treatment_Chinnaiyan.bed	13863	1	1
GliaHrn.specific.peaks	2665	sheffield_dnase	1.13e-13	0.109967	5	1815	2624	1970	2624	2140	161	13156	46584	Epithelial;Fibroblast;Muscle;Brain;Hematopoietic;Skin;Stem;Endothelial;Colon;Cer	NA	NA	NA	NA	NA	584.bed	264	1	1
GliaHrn.specific.peaks	2576	sheffield_dnase	1.09e-13	0.0753605	3	1816	2757	2270	2757	2280	141	13158	46604	Epithelial;Fibroblast;Muscle;Brain;Hematopoietic;Primitive;Skin;Stem;Endothelial	NA	NA	NA	NA	NA	47.bed	162	1	1
GliaHrn.specific.peaks	859	encode_tfbs	1.07e-13	0.457507	79	1817	1651	958	1817	1480	609	13082	46136	ChIP HeLa-S3 PRDM1_(9115)	HeLa-S3	NA	PRDM1_(9115)	None	NA	wgEncodeAwgTfbsSydhHelas3Prdm19115IggrabUniPk.narrowPeak	4577	1	1
GliaHrn.specific.peaks	1906	sheffield_dnase	7.6e-14	0.337347	36	1818	1923	1167	1923	1640	377	13125	46368	Skin	NA	NA	NA	NA	NA	1863.bed	1199	1	1
GliaHrn.specific.peaks	2937	sheffield_dnase	7.24e-14	0.136905	7	1819	2517	1772	2517	2040	181	13154	46564	Epithelial;Fibroblast;Muscle;Brain;Hematopoietic;Primitive;Skin;Stem;Endothelial	NA	NA	NA	NA	NA	93.bed	206	1	1
GliaHrn.specific.peaks	2533	sheffield_dnase	6.83e-14	0.0743033	3	1820	2759	2270	2759	2280	143	13158	46602	Hematopoietic;Colon;Cervix;Liver;Mammary;Skin;Epithelial;Fibroblast	NA	NA	NA	NA	NA	421.bed	251	1	1
GliaHrn.specific.peaks	2514	sheffield_dnase	6.06e-14	0.122785	6	1821	2566	1871	2566	2090	173	13155	46572	Ubiquitous	NA	NA	NA	NA	NA	399.bed	197	1	1
GliaHrn.specific.peaks	2419	sheffield_dnase	3.65e-14	0.0528688	2	1822	2818	2458	2818	2370	134	13159	46611	Epithelial;Fibroblast;Muscle;Brain;Hematopoietic;Primitive;Skin;Stem;Endothelial	NA	NA	NA	NA	NA	286.bed	159	1	1
GliaHrn.specific.peaks	995	encode_tfbs	3.02e-14	0.365251	45	1823	1839	1099	1839	1590	435	13116	46310	ChIP K562 STAT2	K562	NA	STAT2	IFNa6h	NA	wgEncodeAwgTfbsSydhK562Stat2Ifna6hUniPk.narrowPeak	1923	1	1
GliaHrn.specific.peaks	56	cistrome_cistrome	3.01e-14	0.561631	168	1824	1446	760	1824	1340	1052	12993	45693	cistrome_cistrome MCF-7 ESR1	MCF-7	breast	ESR1	Fulv	NA	Human_MCF-7_ESR1_Fulv_Stunnenberg.bed	7031	1	1
GliaHrn.specific.peaks	208	cistrome_epigenome	2.64e-14	0.453316	81	1825	1659	949	1825	1480	630	13080	46115	cistrome_epigenome VCaP H3K27me3	VCaP	prostate	H3K27me3	EtOH(16hr)	NA	Human_VCaP_H3K27me3_EtOH-16hr_Chinnaiyan.bed	5702	1	1
GliaHrn.specific.peaks	73	cistrome_cistrome	2.39e-14	0.391328	54	1826	1790	1041	1826	1550	487	13107	46258	cistrome_cistrome MCF-7 PolII	MCF-7	breast	PolII	E2(6hr)	NA	Human_MCF-7_PolII_E2-6hr_Jin.bed	1490	1	1
GliaHrn.specific.peaks	2488	sheffield_dnase	2.1e-14	0.0717854	3	1827	2768	2270	2768	2290	148	13158	46597	Hematopoietic specific	NA	NA	NA	NA	NA	371.bed	213	1	1
GliaHrn.specific.peaks	265	codex	1.99e-14	0.578223	192	1828	1417	720	1828	1320	1167	12969	45578	codex Embryonic Stem Cell NANOG	Embryonic Stem Cell	NA	NANOG	NA	GSE46130	GSM1124070_NANOG.bed	13465	1	1
GliaHrn.specific.peaks	1944	sheffield_dnase	1.03e-14	0.482954	102	1829	1613	890	1829	1440	744	13059	46001	Colo829	NA	NA	NA	NA	NA	1911.bed	8301	1	1
GliaHrn.specific.peaks	393	codex	9.6e-15	0.0874225	4	1830	2715	2103	2715	2220	162	13157	46583	Proerythroblasts were derived from CD34+ adult bone marrow cells isolated from h	Erythroblast	NA	POLR2A	NA	GSE36985	GSM908069_PolII.bed	235	1	1
GliaHrn.specific.peaks	988	encode_tfbs	8.73e-15	0.358593	45	1831	1852	1099	1852	1590	443	13116	46302	ChIP K562 SIRT6	K562	NA	SIRT6	None	NA	wgEncodeAwgTfbsSydhK562Sirt6UniPk.narrowPeak	2305	1	1
GliaHrn.specific.peaks	779	encode_tfbs	7.23e-15	0.191591	13	1832	2339	1475	2339	1880	240	13148	46505	ChIP GM12878 ZZZ3	GM12878	NA	ZZZ3	None	NA	wgEncodeAwgTfbsSydhGm12878Zzz3UniPk.narrowPeak	713	1	1
GliaHrn.specific.peaks	47	cistrome_cistrome	6.27e-15	0.647824	339	1833	1259	504	1833	1200	1833	12822	44912	cistrome_cistrome MCF-7 ESR1	MCF-7	breast	ESR1	E2(45min)	NA	Human_MCF-7_ESR1_E2-45min_Hurtado.bed	24646	1	1
GliaHrn.specific.peaks	1456	sheffield_dnase	4.68e-15	0.2064	15	1834	2287	1430	2287	1850	257	13146	46488	Fibroblast;Brain;Hematopoietic;Primitive;Stem;Epithelial;Muscle;Colon;Liver;Endo	NA	NA	NA	NA	NA	1357.bed	368	1	1
GliaHrn.specific.peaks	411	codex	3.04e-15	0.385857	56	1835	1799	1029	1835	1550	512	13105	46233	codex Embryonic Stem Cell TP53	Embryonic Stem Cell	NA	TP53	NA	GSE39912	GSM981236_TP53.bed	4067	1	1
GliaHrn.specific.peaks	985	encode_tfbs	2.8e-15	0.233213	19	1836	2208	1356	2208	1800	288	13142	46457	ChIP K562 RPC155	K562	NA	RPC155	None	NA	wgEncodeAwgTfbsSydhK562Rpc155UniPk.narrowPeak	1310	1	1
GliaHrn.specific.peaks	204	cistrome_epigenome	2.22e-15	0.465784	96	1837	1637	909	1837	1460	726	13065	46019	cistrome_epigenome UPR9 cells H3K27me3	UPR9 cells	hematopoietic stem cell	H3K27me3	Zinc(5hr)	NA	Human_UPR9-cells_H3K27me3_Zinc-5hr_Stunnenberg.bed	6509	1	1
GliaHrn.specific.peaks	119	cistrome_cistrome	1.35e-15	0.544271	166	1838	1484	764	1838	1360	1072	12995	45673	cistrome_cistrome T47D PGR	T47D	breast	PGR	E2(45min)	NA	Human_T47D_PGR_E2-45min_Brown.bed	5404	1	1
GliaHrn.specific.peaks	1868	sheffield_dnase	1.16e-15	0.253981	23	1839	2143	1305	2143	1760	320	13138	46425	Skin;Liver	NA	NA	NA	NA	NA	1812.bed	970	1	1
GliaHrn.specific.peaks	1410	sheffield_dnase	1.16e-15	0.123848	7	1839	2562	1772	2562	2060	200	13154	46545	Epithelial;Brain;Hematopoietic;Stem;Colon;Cervix;Liver;Fibroblast;Endothelial;Pr	NA	NA	NA	NA	NA	1309.bed	237	1	1
GliaHrn.specific.peaks	128	cistrome_cistrome	1.06e-15	0.319395	37	1841	1974	1162	1974	1660	409	13124	46336	cistrome_cistrome VCaP AR	VCaP	prostate	AR	EtOH(16hr)	NA	Human_VCaP_AR_EtOH-16hr_Chinnaiyan.bed	3613	1	1
GliaHrn.specific.peaks	806	encode_tfbs	9.64e-16	0.593833	239	1842	1350	649	1842	1280	1412	12922	45333	ChIP H1-hESC MafK_(ab50322)	H1-hESC	NA	MafK_(ab50322)	None	NA	wgEncodeAwgTfbsSydhH1hescMafkIggrabUniPk.narrowPeak	11425	1	1
GliaHrn.specific.peaks	1	cistrome_cistrome	6.27e-16	0.144717	9	1843	2479	1640	2479	1990	220	13152	46525	cistrome_cistrome 22RV1 AR	22RV1	prostate	AR	No treatment	NA	Human_22RV1_AR_No-treatment_Chinnaiyan.bed	3802	1	1
GliaHrn.specific.peaks	2415	sheffield_dnase	5.79e-16	0.0651584	3	1844	2790	2270	2790	2300	163	13158	46582	Epithelial;Fibroblast;Brain;Hematopoietic;Primitive;Stem;Muscle;Colon;Cervix;Liv	NA	NA	NA	NA	NA	282.bed	196	1	1
GliaHrn.specific.peaks	2551	sheffield_dnase	4.82e-16	0.04659	2	1845	2827	2458	2827	2380	152	13159	46593	Epithelial;Fibroblast;Muscle;Brain;Hematopoietic;Primitive;Skin;Stem;Endothelial	NA	NA	NA	NA	NA	44.bed	173	1	1
GliaHrn.specific.peaks	132	cistrome_cistrome	3.86e-16	0.196407	15	1846	2322	1430	2322	1870	270	13146	46475	cistrome_cistrome VCaP ERG+AR	VCaP	prostate	ERG+AR	regular medium	NA	Human_VCaP_ERG+AR_regular-medium_Chinnaiyan.bed	2430	1	1
GliaHrn.specific.peaks	655	encode_tfbs	3.38e-16	0.24292	22	1847	2180	1317	2180	1780	320	13139	46425	ChIP HepG2 TCF12	HepG2	NA	TCF12	None	NA	wgEncodeAwgTfbsHaibHepg2Tcf12Pcr1xUniPk.narrowPeak	2061	1	1
GliaHrn.specific.peaks	9	cistrome_cistrome	2.89e-16	0.305856	35	1848	2010	1178	2010	1680	404	13126	46341	cistrome_cistrome APL164 cells RXR	APL164 cells	hematopoietic stem cell	RXR	No treatment	NA	Human_APL164-cells_RXR_No-treatment_Stunnenberg.bed	6490	1	1
GliaHrn.specific.peaks	2460	sheffield_dnase	2.89e-16	0.045983	2	1848	2828	2458	2828	2380	154	13159	46591	Complex tissue specific	NA	NA	NA	NA	NA	337.bed	176	1	1
GliaHrn.specific.peaks	34	cistrome_cistrome	2.41e-16	0.629311	327	1850	1296	515	1850	1220	1819	12834	44926	cistrome_cistrome LnCaP AR	LnCaP	prostate	AR	R1881(16hr)	NA	Human_LnCaP_AR_R1881-16hr_Chinnaiyan.bed	41243	1	1
GliaHrn.specific.peaks	2688	sheffield_dnase	2.41e-16	0.161416	11	1850	2424	1547	2424	1940	241	13150	46504	Hematopoietic;Liver;Epithelial;Endothelial;Muscle;Bone;Fibroblast;Brain	NA	NA	NA	NA	NA	610.bed	391	1	1
GliaHrn.specific.peaks	50	cistrome_cistrome	1.45e-16	0.492372	125	1852	1591	847	1852	1430	893	13036	45852	cistrome_cistrome MCF-7 ESR1	MCF-7	breast	ESR1	E2(45min)	NA	Human_MCF-7_ESR1_E2-45min_Weisz.bed	5280	1	1
GliaHrn.specific.peaks	266	codex	9.64e-17	0.585211	241	1853	1407	644	1853	1300	1444	12920	45301	codex Embryonic Stem Cell NANOG	Embryonic Stem Cell	NA	NANOG	NA	GSE46130	GSM1124071_NANOG.bed	18537	1	1
GliaHrn.specific.peaks	32	cistrome_cistrome	9.64e-17	0.477296	116	1853	1619	863	1853	1440	855	13045	45890	cistrome_cistrome LnCaP AR	LnCaP	prostate	AR	DHT(4hr)	NA	Human_LnCaP_AR_DHT-4hr_Brown.bed	7059	1	1
GliaHrn.specific.peaks	1284	sheffield_dnase	9.64e-17	0.17475	13	1853	2383	1475	2383	1900	263	13148	46482	Hematopoietic;Primitive;Liver;Epithelial;Endothelial;Stem;Prostate;Bone;Fibrobla	NA	NA	NA	NA	NA	1159.bed	416	1	1
GliaHrn.specific.peaks	1459	sheffield_dnase	9.64e-17	0.0244073	1	1853	2864	2655	2864	2460	145	13160	46600	Epithelial;Fibroblast;Muscle;Brain;Hematopoietic;Primitive;Skin;Stem;Endothelial	NA	NA	NA	NA	NA	136.bed	152	1	1
GliaHrn.specific.peaks	2015	sheffield_dnase	4.82e-17	0.443675	93	1857	1695	917	1857	1490	738	13068	46007	Weak Th2	NA	NA	NA	NA	NA	2017.bed	6325	1	1
GliaHrn.specific.peaks	305	codex	4.82e-17	0.405655	73	1857	1752	981	1857	1530	634	13088	46111	Human K562 erythroleukemia cells (ATCC # CCL-243) were cultured in RPMI medium 1	Myeloid Leukemia	NA	GATA1	NA	GSE18868	GSM467647_GATA1.bed	4065	1	1
GliaHrn.specific.peaks	1335	sheffield_dnase	4.82e-17	0.137197	9	1857	2513	1640	2513	2000	232	13152	46513	Complex tissue specific	NA	NA	NA	NA	NA	1220.bed	301	1	1
GliaHrn.specific.peaks	2573	sheffield_dnase	4.82e-17	0.115711	7	1857	2598	1772	2598	2080	214	13154	46531	Hematopoietic;Brain;Stem;Colon;Cervix;Liver;Epithelial;Endothelial;Prostate	NA	NA	NA	NA	NA	465.bed	301	1	1
GliaHrn.specific.peaks	2057	sheffield_dnase	4.82e-17	0.076516	4	1857	2754	2103	2754	2240	185	13157	46560	Epithelial;Fibroblast;Muscle;Brain;Hematopoietic;Skin;Stem;Endothelial;Colon;Cer	NA	NA	NA	NA	NA	2075.bed	213	1	1
GliaHrn.specific.peaks	810	encode_tfbs	0	0.834363	3592	1862	865	42	1862	923	14505	9569	32240	ChIP H1-hESC Rad21	H1-hESC	NA	Rad21	None	NA	wgEncodeAwgTfbsSydhH1hescRad21IggrabUniPk.narrowPeak	55674	1	1
GliaHrn.specific.peaks	604	encode_tfbs	0	0.777335	3962	1862	963	18	1862	948	16666	9199	30079	ChIP H1-hESC Rad21	H1-hESC	NA	Rad21	None	NA	wgEncodeAwgTfbsHaibH1hescRad21V0416102UniPk.narrowPeak	75680	1	1
GliaHrn.specific.peaks	1069	encode_tfbs	0	0.824463	3203	1862	874	109	1862	948	13119	9958	33626	ChIP HepG2 CTCF	HepG2	NA	CTCF	None	NA	wgEncodeAwgTfbsUtaHepg2CtcfUniPk.narrowPeak	40800	1	1
GliaHrn.specific.peaks	1072	encode_tfbs	0	0.801367	3319	1862	911	86	1862	953	13845	9842	32900	ChIP HUVEC CTCF	HUVEC	NA	CTCF	None	NA	wgEncodeAwgTfbsUtaHuvecCtcfUniPk.narrowPeak	44033	1	1
GliaHrn.specific.peaks	648	encode_tfbs	0	0.776633	3573	1862	967	45	1862	958	15157	9588	31588	ChIP HepG2 Rad21	HepG2	NA	Rad21	None	NA	wgEncodeAwgTfbsHaibHepg2Rad21V0416101UniPk.narrowPeak	54315	1	1
GliaHrn.specific.peaks	1134	encode_tfbs	0	0.776315	3527	1862	968	52	1862	961	14980	9634	31765	ChIP MCF-7 CTCF	MCF-7	NA	CTCF	None	NA	wgEncodeAwgTfbsUwMcf7CtcfUniPk.narrowPeak	58994	1	1
GliaHrn.specific.peaks	460	encode_tfbs	0	0.762404	3676	1862	993	32	1862	962	15754	9485	30991	ChIP H1-hESC CTCF	H1-hESC	NA	CTCF	None	NA	wgEncodeAwgTfbsBroadH1hescCtcfUniPk.narrowPeak	66551	1	1
GliaHrn.specific.peaks	563	encode_tfbs	0	0.792209	3221	1862	923	108	1862	964	13570	9940	33175	ChIP GM12878 Rad21	GM12878	NA	Rad21	None	NA	wgEncodeAwgTfbsHaibGm12878Rad21V0416101UniPk.narrowPeak	40019	1	1
GliaHrn.specific.peaks	860	encode_tfbs	0	0.800021	3117	1862	914	116	1862	964	13065	10044	33680	ChIP HeLa-S3 Rad21	HeLa-S3	NA	Rad21	None	NA	wgEncodeAwgTfbsSydhHelas3Rad21IggrabUniPk.narrowPeak	43420	1	1
GliaHrn.specific.peaks	765	encode_tfbs	0	0.811029	2953	1862	902	130	1862	965	12290	10208	34455	ChIP GM12878 Rad21	GM12878	NA	Rad21	None	NA	wgEncodeAwgTfbsSydhGm12878Rad21IggrabUniPk.narrowPeak	33085	1	1
GliaHrn.specific.peaks	629	encode_tfbs	0	0.762855	3571	1862	992	47	1862	967	15333	9590	31412	ChIP HepG2 CTCF_(SC-5916)	HepG2	NA	CTCF_(SC-5916)	None	NA	wgEncodeAwgTfbsHaibHepg2Ctcfsc5916V0416101UniPk.narrowPeak	55778	1	1
GliaHrn.specific.peaks	903	encode_tfbs	0	0.79096	3091	1862	924	118	1862	968	13069	10070	33676	ChIP HepG2 Rad21	HepG2	NA	Rad21	None	NA	wgEncodeAwgTfbsSydhHepg2Rad21IggrabUniPk.narrowPeak	37233	1	1
GliaHrn.specific.peaks	467	encode_tfbs	0	0.783457	3297	1862	956	90	1862	969	13979	9864	32766	ChIP HepG2 CTCF	HepG2	NA	CTCF	None	NA	wgEncodeAwgTfbsBroadHepg2CtcfUniPk.narrowPeak	46448	1	1
GliaHrn.specific.peaks	592	encode_tfbs	0	0.764972	3471	1862	990	59	1862	970	14908	9690	31837	ChIP H1-hESC CTCF_(SC-5916)	H1-hESC	NA	CTCF_(SC-5916)	None	NA	wgEncodeAwgTfbsHaibH1hescCtcfsc5916V0416102UniPk.narrowPeak	54111	1	1
GliaHrn.specific.peaks	1139	encode_tfbs	0	0.75178	3740	1862	1020	29	1862	970	16154	9421	30591	ChIP RPTEC CTCF	RPTEC	NA	CTCF	None	NA	wgEncodeAwgTfbsUwRptecCtcfUniPk.narrowPeak	58785	1	1
GliaHrn.specific.peaks	503	encode_tfbs	0	0.787823	3236	1862	953	103	1862	973	13683	9925	33062	ChIP A549 CTCF_(SC-5916)	A549	NA	CTCF_(SC-5916)	DEX_100nM	NA	wgEncodeAwgTfbsHaibA549Ctcfsc5916Pcr1xDex100nmUniPk.narrowPeak	40841	1	1
GliaHrn.specific.peaks	504	encode_tfbs	0	0.789099	3187	1862	951	110	1862	974	13473	9974	33272	ChIP A549 CTCF_(SC-5916)	A549	NA	CTCF_(SC-5916)	EtOH_0.02pct	NA	wgEncodeAwgTfbsHaibA549Ctcfsc5916Pcr1xEtoh02UniPk.narrowPeak	38133	1	1
GliaHrn.specific.peaks	1099	encode_tfbs	0	0.752176	3597	1862	1019	41	1862	974	15582	9564	31163	ChIP BE2_C CTCF	BE2_C	NA	CTCF	None	NA	wgEncodeAwgTfbsUwBe2cCtcfUniPk.narrowPeak	54655	1	1
GliaHrn.specific.peaks	1126	encode_tfbs	0	0.751196	3618	1862	1022	37	1862	974	15679	9543	31066	ChIP HMF CTCF	HMF	NA	CTCF	None	NA	wgEncodeAwgTfbsUwHmfCtcfUniPk.narrowPeak	54171	1	1
GliaHrn.specific.peaks	469	encode_tfbs	0	0.779963	3178	1862	959	112	1862	978	13549	9983	33196	ChIP HMEC CTCF	HMEC	NA	CTCF	None	NA	wgEncodeAwgTfbsBroadHmecCtcfUniPk.narrowPeak	40048	1	1
GliaHrn.specific.peaks	473	encode_tfbs	0	0.751376	3550	1862	1021	50	1862	978	15406	9611	31339	ChIP HSMMtube CTCF	HSMMtube	NA	CTCF	None	NA	wgEncodeAwgTfbsBroadHsmmtCtcfUniPk.narrowPeak	47949	1	1
GliaHrn.specific.peaks	1066	encode_tfbs	0	0.754049	3512	1862	1016	55	1862	978	15218	9649	31527	ChIP HeLa-S3 CTCF	HeLa-S3	NA	CTCF	None	NA	wgEncodeAwgTfbsUtaHelas3CtcfUniPk.narrowPeak	58806	1	1
GliaHrn.specific.peaks	490	encode_tfbs	0	0.775431	3225	1862	969	106	1862	979	13793	9936	32952	ChIP NH-A CTCF	NH-A	NA	CTCF	None	NA	wgEncodeAwgTfbsBroadNhaCtcfUniPk.narrowPeak	38474	1	1
GliaHrn.specific.peaks	471	encode_tfbs	0	0.746922	3591	1862	1041	43	1862	982	15631	9570	31114	ChIP HSMM CTCF	HSMM	NA	CTCF	None	NA	wgEncodeAwgTfbsBroadHsmmCtcfUniPk.narrowPeak	50924	1	1
GliaHrn.specific.peaks	1129	encode_tfbs	0	0.755726	3416	1862	1013	71	1862	982	14812	9745	31933	ChIP HRE CTCF	HRE	NA	CTCF	None	NA	wgEncodeAwgTfbsUwHreCtcfUniPk.narrowPeak	42295	1	1
GliaHrn.specific.peaks	492	encode_tfbs	0	0.747459	3554	1862	1039	49	1862	983	15476	9607	31269	ChIP NHDF-Ad CTCF	NHDF-Ad	NA	CTCF	None	NA	wgEncodeAwgTfbsBroadNhdfadCtcfUniPk.narrowPeak	48995	1	1
GliaHrn.specific.peaks	464	encode_tfbs	0	0.757183	3326	1862	1011	83	1862	985	14432	9835	32313	ChIP HeLa-S3 CTCF	HeLa-S3	NA	CTCF	None	NA	wgEncodeAwgTfbsBroadHelas3CtcfUniPk.narrowPeak	52783	1	1
GliaHrn.specific.peaks	1118	encode_tfbs	0	0.749063	3437	1862	1027	66	1862	985	14986	9724	31759	ChIP HEEpiC CTCF	HEEpiC	NA	CTCF	None	NA	wgEncodeAwgTfbsUwHeeCtcfUniPk.narrowPeak	46226	1	1
GliaHrn.specific.peaks	1130	encode_tfbs	0	0.738747	3671	1862	1061	33	1862	985	16065	9490	30680	ChIP HRPEpiC CTCF	HRPEpiC	NA	CTCF	None	NA	wgEncodeAwgTfbsUwHrpeCtcfUniPk.narrowPeak	53134	1	1
GliaHrn.specific.peaks	1135	encode_tfbs	0	0.774505	3053	1862	972	121	1862	985	13115	10108	33630	ChIP NB4 CTCF	NB4	NA	CTCF	None	NA	wgEncodeAwgTfbsUwNb4CtcfUniPk.narrowPeak	38253	1	1
GliaHrn.specific.peaks	1081	encode_tfbs	0	0.73773	3626	1862	1063	35	1862	987	15900	9535	30845	ChIP MCF-7 CTCF	MCF-7	NA	CTCF	estrogen	NA	wgEncodeAwgTfbsUtaMcf7CtcfEstroUniPk.narrowPeak	66592	1	1
GliaHrn.specific.peaks	499	encode_tfbs	0	0.737877	3607	1862	1062	39	1862	988	15822	9554	30923	ChIP Osteobl CTCF	Osteobl	NA	CTCF	None	NA	wgEncodeAwgTfbsBroadOsteoblCtcfUniPk.narrowPeak	56264	1	1
GliaHrn.specific.peaks	1117	encode_tfbs	0	0.75722	3295	1862	1010	91	1862	988	14307	9866	32438	ChIP HCT-116 CTCF	HCT-116	NA	CTCF	None	NA	wgEncodeAwgTfbsUwHct116CtcfUniPk.narrowPeak	50294	1	1
GliaHrn.specific.peaks	1092	encode_tfbs	0	0.757138	3291	1862	1012	92	1862	989	14292	9870	32453	ChIP A549 CTCF	A549	NA	CTCF	None	NA	wgEncodeAwgTfbsUwA549CtcfUniPk.narrowPeak	45732	1	1
GliaHrn.specific.peaks	905	encode_tfbs	0	0.777846	2555	1862	962	146	1862	990	11054	10606	35691	ChIP HepG2 SMC3_(ab9263)	HepG2	NA	SMC3_(ab9263)	None	NA	wgEncodeAwgTfbsSydhHepg2Smc3ab9263IggrabUniPk.narrowPeak	30797	1	1
GliaHrn.specific.peaks	717	encode_tfbs	0	0.746916	3374	1862	1042	74	1862	993	14762	9787	31983	ChIP SK-N-SH_RA CTCF	SK-N-SH_RA	NA	CTCF	None	NA	wgEncodeAwgTfbsHaibSknshraCtcfV0416102UniPk.narrowPeak	40588	1	1
GliaHrn.specific.peaks	719	encode_tfbs	0	0.716061	3888	1862	1098	22	1862	994	17263	9273	29482	ChIP SK-N-SH_RA Rad21	SK-N-SH_RA	NA	Rad21	None	NA	wgEncodeAwgTfbsHaibSknshraRad21V0416102UniPk.narrowPeak	62275	1	1
GliaHrn.specific.peaks	494	encode_tfbs	0	0.742796	3324	1862	1047	84	1862	998	14616	9837	32129	ChIP NHEK CTCF	NHEK	NA	CTCF	None	NA	wgEncodeAwgTfbsBroadNhekCtcfUniPk.narrowPeak	47113	1	1
GliaHrn.specific.peaks	1055	encode_tfbs	0	0.730917	3442	1862	1072	64	1862	999	15257	9719	31488	ChIP GM12878 CTCF	GM12878	NA	CTCF	None	NA	wgEncodeAwgTfbsUtaGm12878CtcfUniPk.narrowPeak	48916	1	1
GliaHrn.specific.peaks	1127	encode_tfbs	0	0.711505	3691	1862	1103	31	1862	999	16544	9470	30201	ChIP HPAF CTCF	HPAF	NA	CTCF	None	NA	wgEncodeAwgTfbsUwHpafCtcfUniPk.narrowPeak	56686	1	1
GliaHrn.specific.peaks	983	encode_tfbs	0	0.773979	1895	1862	973	169	1862	1000	8345	11266	38400	ChIP K562 Rad21	K562	NA	Rad21	None	NA	wgEncodeAwgTfbsSydhK562Rad21UniPk.narrowPeak	17627	1	1
GliaHrn.specific.peaks	1075	encode_tfbs	0	0.729166	3374	1862	1078	74	1862	1000	15006	9787	31739	ChIP K562 CTCF	K562	NA	CTCF	None	NA	wgEncodeAwgTfbsUtaK562CtcfUniPk.narrowPeak	56058	1	1
GliaHrn.specific.peaks	1112	encode_tfbs	0	0.725731	3526	1862	1085	53	1862	1000	15670	9635	31075	ChIP HA-sp CTCF	HA-sp	NA	CTCF	None	NA	wgEncodeAwgTfbsUwHaspCtcfUniPk.narrowPeak	46546	1	1
GliaHrn.specific.peaks	1114	encode_tfbs	0	0.740375	3289	1862	1054	95	1862	1000	14507	9872	32238	ChIP HCFaa CTCF	HCFaa	NA	CTCF	None	NA	wgEncodeAwgTfbsUwHcfaaCtcfUniPk.narrowPeak	41571	1	1
GliaHrn.specific.peaks	1123	encode_tfbs	0	0.742756	3291	1862	1048	92	1862	1000	14483	9870	32262	ChIP HFF-Myc CTCF	HFF-Myc	NA	CTCF	None	NA	wgEncodeAwgTfbsUwHffmycCtcfUniPk.narrowPeak	43821	1	1
GliaHrn.specific.peaks	1132	encode_tfbs	0	0.724651	3449	1862	1088	63	1862	1000	15374	9712	31371	ChIP HVMF CTCF	HVMF	NA	CTCF	None	NA	wgEncodeAwgTfbsUwHvmfCtcfUniPk.narrowPeak	46460	1	1
GliaHrn.specific.peaks	1142	encode_tfbs	0	0.728312	3375	1862	1080	73	1862	1000	15022	9786	31723	ChIP WERI-Rb-1 CTCF	WERI-Rb-1	NA	CTCF	None	NA	wgEncodeAwgTfbsUwWerirb1CtcfUniPk.narrowPeak	50308	1	1
GliaHrn.specific.peaks	1095	encode_tfbs	0	0.720975	3357	1862	1094	77	1862	1010	15052	9804	31693	ChIP AG09309 CTCF	AG09309	NA	CTCF	None	NA	wgEncodeAwgTfbsUwAg09309CtcfUniPk.narrowPeak	43928	1	1
GliaHrn.specific.peaks	1128	encode_tfbs	0	0.715669	3464	1862	1099	61	1862	1010	15564	9697	31181	ChIP HPF CTCF	HPF	NA	CTCF	None	NA	wgEncodeAwgTfbsUwHpfCtcfUniPk.narrowPeak	46150	1	1
GliaHrn.specific.peaks	1137	encode_tfbs	0	0.729313	3276	1862	1076	98	1862	1010	14605	9885	32140	ChIP NHEK CTCF	NHEK	NA	CTCF	None	NA	wgEncodeAwgTfbsUwNhekCtcfUniPk.narrowPeak	42465	1	1
GliaHrn.specific.peaks	735	encode_tfbs	0	0.742591	2418	1862	1049	150	1862	1020	10873	10743	35872	ChIP A549 Rad21	A549	NA	Rad21	None	NA	wgEncodeAwgTfbsSydhA549Rad21IggrabUniPk.narrowPeak	24465	1	1
GliaHrn.specific.peaks	745	encode_tfbs	0	0.694457	3623	1862	1171	36	1862	1020	16528	9538	30217	ChIP GM12878 CTCF_(SC-15914)	GM12878	NA	CTCF_(SC-15914)	None	NA	wgEncodeAwgTfbsSydhGm12878Ctcfsc15914c20UniPk.narrowPeak	55551	1	1
GliaHrn.specific.peaks	768	encode_tfbs	0	0.742455	2734	1862	1050	142	1862	1020	12200	10427	34545	ChIP GM12878 SMC3_(ab9263)	GM12878	NA	SMC3_(ab9263)	None	NA	wgEncodeAwgTfbsSydhGm12878Smc3ab9263IggmusUniPk.narrowPeak	30517	1	1
GliaHrn.specific.peaks	1085	encode_tfbs	0	0.686504	3942	1862	1188	19	1862	1020	17941	9219	28804	ChIP MCF-7 CTCF	MCF-7	NA	CTCF	vehicle	NA	wgEncodeAwgTfbsUtaMcf7CtcfVehUniPk.narrowPeak	82176	1	1
GliaHrn.specific.peaks	1097	encode_tfbs	0	0.705936	3482	1862	1147	56	1862	1020	15780	9679	30965	ChIP AG10803 CTCF	AG10803	NA	CTCF	None	NA	wgEncodeAwgTfbsUwAg10803CtcfUniPk.narrowPeak	47656	1	1
GliaHrn.specific.peaks	1102	encode_tfbs	0	0.714372	3288	1862	1100	96	1862	1020	14863	9873	31882	ChIP GM06990 CTCF	GM06990	NA	CTCF	None	NA	wgEncodeAwgTfbsUwGm06990CtcfUniPk.narrowPeak	45500	1	1
GliaHrn.specific.peaks	1113	encode_tfbs	0	0.694153	3736	1862	1172	30	1862	1020	16991	9425	29754	ChIP HBMEC CTCF	HBMEC	NA	CTCF	None	NA	wgEncodeAwgTfbsUwHbmecCtcfUniPk.narrowPeak	58376	1	1
GliaHrn.specific.peaks	1116	encode_tfbs	0	0.687532	3760	1862	1183	25	1862	1020	17192	9401	29553	ChIP HCPEpiC CTCF	HCPEpiC	NA	CTCF	None	NA	wgEncodeAwgTfbsUwHcpeCtcfUniPk.narrowPeak	61062	1	1
GliaHrn.specific.peaks	1119	encode_tfbs	0	0.72301	3223	1862	1091	107	1862	1020	14475	9938	32270	ChIP HEK293 CTCF	HEK293	NA	CTCF	None	NA	wgEncodeAwgTfbsUwHek293CtcfUniPk.narrowPeak	47331	1	1
GliaHrn.specific.peaks	1120	encode_tfbs	0	0.738753	2987	1862	1060	127	1862	1020	13294	10174	33451	ChIP HeLa-S3 CTCF	HeLa-S3	NA	CTCF	None	NA	wgEncodeAwgTfbsUwHelas3CtcfUniPk.narrowPeak	38400	1	1
GliaHrn.specific.peaks	1121	encode_tfbs	0	0.712351	3240	1862	1102	102	1862	1020	14694	9921	32051	ChIP HepG2 CTCF	HepG2	NA	CTCF	None	NA	wgEncodeAwgTfbsUwHepg2CtcfUniPk.narrowPeak	48708	1	1
GliaHrn.specific.peaks	1122	encode_tfbs	0	0.73088	3054	1862	1073	120	1862	1020	13673	10107	33072	ChIP HFF CTCF	HFF	NA	CTCF	None	NA	wgEncodeAwgTfbsUwHffCtcfUniPk.narrowPeak	34889	1	1
GliaHrn.specific.peaks	82	cistrome_cistrome	0	0.676665	4310	1862	1210	13	1862	1030	19562	8851	27183	cistrome_cistrome MCF-7 RAD21	MCF-7	breast	RAD21	mock	NA	Human_MCF-7_RAD21_mock_Odom.bed	96884	1	1
GliaHrn.specific.peaks	457	encode_tfbs	0	0.708967	3279	1862	1144	97	1862	1030	14903	9882	31842	ChIP GM12878 CTCF	GM12878	NA	CTCF	None	NA	wgEncodeAwgTfbsBroadGm12878CtcfUniPk.narrowPeak	44982	1	1
GliaHrn.specific.peaks	527	encode_tfbs	0	0.735405	2385	1862	1066	151	1862	1030	10814	10776	35931	ChIP ECC-1 CTCF_(SC-5916)	ECC-1	NA	CTCF_(SC-5916)	DMSO_0.02pct	NA	wgEncodeAwgTfbsHaibEcc1CtcfcV0416102Dm002p1hUniPk.narrowPeak	23192	1	1
GliaHrn.specific.peaks	722	encode_tfbs	0	0.720337	2727	1862	1096	143	1862	1030	12445	10434	34300	ChIP T-47D CTCF_(SC-5916)	T-47D	NA	CTCF_(SC-5916)	DMSO_0.02pct	NA	wgEncodeAwgTfbsHaibT47dCtcfsc5916V0416102Dm002p1hUniPk.narrowPeak	29285	1	1
GliaHrn.specific.peaks	1052	encode_tfbs	0	0.680863	3742	1862	1203	27	1862	1030	17225	9419	29520	ChIP Gliobla CTCF	Gliobla	NA	CTCF	None	NA	wgEncodeAwgTfbsUtaGlioblaCtcfUniPk.narrowPeak	62772	1	1
GliaHrn.specific.peaks	1101	encode_tfbs	0	0.701173	3328	1862	1160	82	1862	1030	15218	9833	31527	ChIP Caco-2 CTCF	Caco-2	NA	CTCF	None	NA	wgEncodeAwgTfbsUwCaco2CtcfUniPk.narrowPeak	46852	1	1
GliaHrn.specific.peaks	1106	encode_tfbs	0	0.703122	3308	1862	1153	89	1862	1030	15107	9853	31638	ChIP GM12872 CTCF	GM12872	NA	CTCF	None	NA	wgEncodeAwgTfbsUwGm12872CtcfUniPk.narrowPeak	47151	1	1
GliaHrn.specific.peaks	1107	encode_tfbs	0	0.696026	3425	1862	1168	70	1862	1030	15694	9736	31051	ChIP GM12873 CTCF	GM12873	NA	CTCF	None	NA	wgEncodeAwgTfbsUwGm12873CtcfUniPk.narrowPeak	51005	1	1
GliaHrn.specific.peaks	1111	encode_tfbs	0	0.702614	3467	1862	1156	60	1862	1030	15768	9694	30977	ChIP HAc CTCF	HAc	NA	CTCF	None	NA	wgEncodeAwgTfbsUwHacCtcfUniPk.narrowPeak	45591	1	1
GliaHrn.specific.peaks	1115	encode_tfbs	0	0.684339	3610	1862	1192	38	1862	1030	16632	9551	30113	ChIP HCM CTCF	HCM	NA	CTCF	None	NA	wgEncodeAwgTfbsUwHcmCtcfUniPk.narrowPeak	50703	1	1
GliaHrn.specific.peaks	1125	encode_tfbs	0	0.683459	3647	1862	1196	34	1862	1030	16797	9514	29948	ChIP HMEC CTCF	HMEC	NA	CTCF	None	NA	wgEncodeAwgTfbsUwHmecCtcfUniPk.narrowPeak	55897	1	1
GliaHrn.specific.peaks	1143	encode_tfbs	0	0.713125	2777	1862	1101	139	1862	1030	12749	10384	33996	ChIP WI-38 CTCF	WI-38	NA	CTCF	None	NA	wgEncodeAwgTfbsUwWi38CtcfUniPk.narrowPeak	31518	1	1
GliaHrn.specific.peaks	21	cistrome_cistrome	0	0.665358	3938	1862	1235	20	1862	1040	18272	9223	28473	cistrome_cistrome HepG2 liver cells CTCF	HepG2 liver cells	liver	CTCF	No treatment	NA	Human_HepG2-liver-cells_CTCF_No-treatment_Odom.bed	73607	1	1
GliaHrn.specific.peaks	475	encode_tfbs	0	0.706246	3099	1862	1146	117	1862	1040	14195	10062	32550	ChIP HUVEC CTCF	HUVEC	NA	CTCF	None	NA	wgEncodeAwgTfbsBroadHuvecCtcfUniPk.narrowPeak	37412	1	1
GliaHrn.specific.peaks	920	encode_tfbs	0	0.705053	3124	1862	1149	115	1862	1040	14316	10037	32429	ChIP IMR90 Rad21	IMR90	NA	Rad21	None	NA	wgEncodeAwgTfbsSydhImr90Rad21IggrabUniPk.narrowPeak	37417	1	1
GliaHrn.specific.peaks	1098	encode_tfbs	0	0.682169	3382	1862	1201	72	1862	1040	15726	9779	31019	ChIP AoAF CTCF	AoAF	NA	CTCF	None	NA	wgEncodeAwgTfbsUwAoafCtcfUniPk.narrowPeak	45960	1	1
GliaHrn.specific.peaks	1110	encode_tfbs	0	0.703698	3141	1862	1152	113	1862	1040	14406	10020	32339	ChIP GM12878 CTCF	GM12878	NA	CTCF	None	NA	wgEncodeAwgTfbsUwGm12878CtcfUniPk.narrowPeak	40122	1	1
GliaHrn.specific.peaks	1136	encode_tfbs	0	0.682243	3438	1862	1200	65	1862	1040	15957	9723	30788	ChIP NHDF-neo CTCF	NHDF-neo	NA	CTCF	None	NA	wgEncodeAwgTfbsUwNhdfneoCtcfUniPk.narrowPeak	45920	1	1
GliaHrn.specific.peaks	455	encode_tfbs	0	0.676398	3314	1862	1213	87	1862	1050	15531	9847	31214	ChIP Dnd41 CTCF	Dnd41	NA	CTCF	None	NA	wgEncodeAwgTfbsBroadDnd41CtcfUniPk.narrowPeak	50070	1	1
GliaHrn.specific.peaks	479	encode_tfbs	0	0.688072	3231	1862	1181	104	1862	1050	15008	9930	31737	ChIP K562 CTCF	K562	NA	CTCF	None	NA	wgEncodeAwgTfbsBroadK562CtcfUniPk.narrowPeak	51992	1	1
GliaHrn.specific.peaks	497	encode_tfbs	0	0.691587	3242	1862	1178	101	1862	1050	15002	9919	31743	ChIP NHLF CTCF	NHLF	NA	CTCF	None	NA	wgEncodeAwgTfbsBroadNhlfCtcfUniPk.narrowPeak	39537	1	1
GliaHrn.specific.peaks	686	encode_tfbs	0	0.70307	2750	1862	1154	141	1862	1050	12766	10411	33979	ChIP K562 Rad21	K562	NA	Rad21	None	NA	wgEncodeAwgTfbsHaibK562Rad21V0416102UniPk.narrowPeak	34725	1	1
GliaHrn.specific.peaks	917	encode_tfbs	0	0.679717	3431	1862	1206	68	1862	1050	15967	9730	30778	ChIP IMR90 CTCF_(SC-15914)	IMR90	NA	CTCF_(SC-15914)	None	NA	wgEncodeAwgTfbsSydhImr90CtcfbIggrabUniPk.narrowPeak	45920	1	1
GliaHrn.specific.peaks	947	encode_tfbs	0	0.672087	3344	1862	1216	78	1862	1050	15723	9817	31022	ChIP K562 CTCF_(SC-15914)	K562	NA	CTCF_(SC-15914)	None	NA	wgEncodeAwgTfbsSydhK562CtcfbIggrabUniPk.narrowPeak	54387	1	1
GliaHrn.specific.peaks	1094	encode_tfbs	0	0.68308	3343	1862	1197	79	1862	1050	15550	9818	31195	ChIP AG04450 CTCF	AG04450	NA	CTCF	None	NA	wgEncodeAwgTfbsUwAg04450CtcfUniPk.narrowPeak	46500	1	1
GliaHrn.specific.peaks	1096	encode_tfbs	0	0.663129	3573	1862	1238	45	1862	1050	16818	9588	29927	ChIP AG09319 CTCF	AG09319	NA	CTCF	None	NA	wgEncodeAwgTfbsUwAg09319CtcfUniPk.narrowPeak	49675	1	1
GliaHrn.specific.peaks	1100	encode_tfbs	0	0.666294	3373	1862	1224	76	1862	1050	15935	9788	30810	ChIP BJ CTCF	BJ	NA	CTCF	None	NA	wgEncodeAwgTfbsUwBjCtcfUniPk.narrowPeak	44668	1	1
GliaHrn.specific.peaks	1104	encode_tfbs	0	0.68845	3263	1862	1180	99	1862	1050	15136	9898	31609	ChIP GM12864 CTCF	GM12864	NA	CTCF	None	NA	wgEncodeAwgTfbsUwGm12864CtcfUniPk.narrowPeak	46798	1	1
GliaHrn.specific.peaks	1133	encode_tfbs	0	0.698191	3021	1862	1164	123	1862	1050	13981	10140	32764	ChIP K562 CTCF	K562	NA	CTCF	None	NA	wgEncodeAwgTfbsUwK562CtcfUniPk.narrowPeak	43247	1	1
GliaHrn.specific.peaks	1138	encode_tfbs	0	0.703002	3085	1862	1155	119	1862	1050	14182	10076	32563	ChIP NHLF CTCF	NHLF	NA	CTCF	None	NA	wgEncodeAwgTfbsUwNhlfCtcfUniPk.narrowPeak	35446	1	1
GliaHrn.specific.peaks	1140	encode_tfbs	0	0.684118	3323	1862	1194	85	1862	1050	15451	9838	31294	ChIP SAEC CTCF	SAEC	NA	CTCF	None	NA	wgEncodeAwgTfbsUwSaecCtcfUniPk.narrowPeak	42446	1	1
GliaHrn.specific.peaks	1090	encode_tfbs	0	0.677284	3290	1862	1209	94	1862	1060	15417	9871	31328	ChIP ProgFib CTCF	ProgFib	NA	CTCF	None	NA	wgEncodeAwgTfbsUtaProgfibCtcfUniPk.narrowPeak	43918	1	1
GliaHrn.specific.peaks	1105	encode_tfbs	0	0.676026	3253	1862	1215	100	1862	1060	15281	9908	31464	ChIP GM12865 CTCF	GM12865	NA	CTCF	None	NA	wgEncodeAwgTfbsUwGm12865CtcfUniPk.narrowPeak	44069	1	1
GliaHrn.specific.peaks	1109	encode_tfbs	0	0.684627	3046	1862	1190	122	1862	1060	14280	10115	32465	ChIP GM12875 CTCF	GM12875	NA	CTCF	None	NA	wgEncodeAwgTfbsUwGm12875CtcfUniPk.narrowPeak	39184	1	1
GliaHrn.specific.peaks	41	cistrome_cistrome	0	0.644305	3454	1862	1276	62	1862	1070	16631	9707	30114	cistrome_cistrome MCF-7 CTCF	MCF-7	breast	CTCF	No treatment	NA	Human_MCF-7_CTCF_No-treatment_Hurtado.bed	56378	1	1
GliaHrn.specific.peaks	42	cistrome_cistrome	0	0.613169	3742	1862	1325	27	1862	1070	18379	9419	28366	cistrome_cistrome MCF-7 CTCF	MCF-7	breast	CTCF	Tam(45min)	NA	Human_MCF-7_CTCF_Tam-45min_Hurtado.bed	65523	1	1
GliaHrn.specific.peaks	324	codex	0	0.680565	2375	1862	1204	152	1862	1070	11427	10786	35318	CD36+ erythroid progenitor cells were derived from mobilised CD34+ cells isolate	Erythroid Progenitor	NA	CTCF	NA	GSE26501	GSM651542_CTCF.bed	25290	1	1
GliaHrn.specific.peaks	989	encode_tfbs	0	0.684604	2207	1862	1191	157	1862	1070	10629	10954	36116	ChIP K562 SMC3_(ab9263)	K562	NA	SMC3_(ab9263)	None	NA	wgEncodeAwgTfbsSydhK562Smc3ab9263IggrabUniPk.narrowPeak	23598	1	1
GliaHrn.specific.peaks	1089	encode_tfbs	0	0.653007	3331	1862	1254	80	1862	1070	15970	9830	30775	ChIP NHEK CTCF	NHEK	NA	CTCF	None	NA	wgEncodeAwgTfbsUtaNhekCtcfUniPk.narrowPeak	53797	1	1
GliaHrn.specific.peaks	1093	encode_tfbs	0	0.637822	3519	1862	1283	54	1862	1070	17013	9642	29732	ChIP AG04449 CTCF	AG04449	NA	CTCF	None	NA	wgEncodeAwgTfbsUwAg04449CtcfUniPk.narrowPeak	50260	1	1
GliaHrn.specific.peaks	1108	encode_tfbs	0	0.670802	2988	1862	1218	126	1862	1070	14235	10173	32510	ChIP GM12874 CTCF	GM12874	NA	CTCF	None	NA	wgEncodeAwgTfbsUwGm12874CtcfUniPk.narrowPeak	37517	1	1
GliaHrn.specific.peaks	1131	encode_tfbs	0	0.66452	3129	1862	1236	114	1862	1070	14932	10032	31813	ChIP HUVEC CTCF	HUVEC	NA	CTCF	None	NA	wgEncodeAwgTfbsUwHuvecCtcfUniPk.narrowPeak	37920	1	1
GliaHrn.specific.peaks	1141	encode_tfbs	0	0.640936	3477	1862	1278	57	1862	1070	16784	9684	29961	ChIP SK-N-SH_RA CTCF	SK-N-SH_RA	NA	CTCF	None	NA	wgEncodeAwgTfbsUwSknshraCtcfUniPk.narrowPeak	46232	1	1
GliaHrn.specific.peaks	39	cistrome_cistrome	0	0.593476	3603	1862	1353	40	1862	1080	18158	9558	28587	cistrome_cistrome MCF-7 CTCF	MCF-7	breast	CTCF	E2(45min)	NA	Human_MCF-7_CTCF_E2-45min_Hurtado.bed	64017	1	1
GliaHrn.specific.peaks	668	encode_tfbs	0	0.659729	3016	1862	1242	124	1862	1080	14521	10145	32224	ChIP K562 CTCF_(SC-5916)	K562	NA	CTCF_(SC-5916)	None	NA	wgEncodeAwgTfbsHaibK562CtcfcPcr1xUniPk.narrowPeak	45603	1	1
GliaHrn.specific.peaks	1124	encode_tfbs	0	0.6827	1767	1862	1199	173	1862	1080	8653	11394	38092	ChIP HL-60 CTCF	HL-60	NA	CTCF	None	NA	wgEncodeAwgTfbsUwHl60CtcfUniPk.narrowPeak	16683	1	1
GliaHrn.specific.peaks	26	cistrome_cistrome	0	0.601946	3477	1862	1340	57	1862	1090	17465	9684	29280	cistrome_cistrome HepG2 liver cells RAD21	HepG2 liver cells	liver	RAD21	No treatment	NA	Human_HepG2-liver-cells_RAD21_No-treatment_Odom.bed	57071	1	1
GliaHrn.specific.peaks	178	cistrome_epigenome	0	0.65418	2630	1862	1251	144	1862	1090	12915	10531	33830	cistrome_epigenome MCF-7 H3K4me1	MCF-7	breast	H3K4me1	DMSO(3hr)	NA	Human_MCF-7_H3K4me1_DMSO-3hr_Liu.bed	127623	1	1
GliaHrn.specific.peaks	863	encode_tfbs	0	0.644945	2954	1862	1274	128	1862	1090	14479	10207	32266	ChIP HeLa-S3 SMC3_(ab9263)	HeLa-S3	NA	SMC3_(ab9263)	None	NA	wgEncodeAwgTfbsSydhHelas3Smc3ab9263IggrabUniPk.narrowPeak	39567	1	1
GliaHrn.specific.peaks	1049	encode_tfbs	0	0.623376	3311	1862	1307	88	1862	1090	16376	9850	30369	ChIP A549 CTCF	A549	NA	CTCF	None	NA	wgEncodeAwgTfbsUtaA549CtcfUniPk.narrowPeak	55351	1	1
GliaHrn.specific.peaks	80	cistrome_cistrome	0	0.582422	4178	1862	1410	16	1862	1100	20755	8983	25990	cistrome_cistrome MCF-7 RAD21	MCF-7	breast	RAD21	E2(45min)	NA	Human_MCF-7_RAD21_E2-45min_Odom.bed	78398	1	1
GliaHrn.specific.peaks	81	cistrome_cistrome	0	0.573142	4275	1862	1424	14	1862	1100	21332	8886	25413	cistrome_cistrome MCF-7 RAD21	MCF-7	breast	RAD21	No treatment	NA	Human_MCF-7_RAD21_No-treatment_Odom.bed	87269	1	1
GliaHrn.specific.peaks	90	cistrome_cistrome	0	0.581668	4331	1862	1412	12	1862	1100	21385	8830	25360	cistrome_cistrome MCF-7 STAG1	MCF-7	breast	STAG1	mock	NA	Human_MCF-7_STAG1_mock_Odom.bed	105167	1	1
GliaHrn.specific.peaks	323	codex	0	0.651244	1909	1862	1256	168	1862	1100	9661	11252	37084	Mobilised CD34+ cells isolated from the healthly peripheral blood.	Hematopoietic Stem and Progenitor Cells	NA	CTCF	NA	GSE26501	GSM651541_CTCF.bed	18624	1	1
GliaHrn.specific.peaks	1051	encode_tfbs	0	0.618107	3187	1862	1315	110	1862	1100	15930	9974	30815	ChIP Fibrobl CTCF	Fibrobl	NA	CTCF	None	NA	wgEncodeAwgTfbsUtaFibroblCtcfUniPk.narrowPeak	45978	1	1
GliaHrn.specific.peaks	1063	encode_tfbs	0	0.641193	2357	1862	1277	153	1862	1100	11867	10804	34878	ChIP H1-hESC CTCF	H1-hESC	NA	CTCF	None	NA	wgEncodeAwgTfbsUtaH1hescCtcfUniPk.narrowPeak	43247	1	1
GliaHrn.specific.peaks	40	cistrome_cistrome	0	0.564391	4018	1862	1439	17	1862	1110	20464	9143	26281	cistrome_cistrome MCF-7 CTCF	MCF-7	breast	CTCF	E2(45min)	NA	Human_MCF-7_CTCF_E2-45min_Odom.bed	76387	1	1
GliaHrn.specific.peaks	212	cistrome_epigenome	0	0.631377	1581	1862	1291	186	1862	1110	8311	11580	38434	cistrome_epigenome VCaP H3K4me1	VCaP	prostate	H3K4me1	regular medium	NA	Human_VCaP_H3K4me1_regular-medium_Chinnaiyan.bed	63143	1	1
GliaHrn.specific.peaks	3009	ucsc_features	0	0.557521	6548	1862	1456	8	1862	1110	29906	6613	16839	UCSC Repeat Masker	NA	NA	NA	NA	NA	rmsk.bed	5298130	1	1
GliaHrn.specific.peaks	298	codex	0	0.684212	676	1862	1193	295	1862	1120	3428	12485	43317	Kasumi-1 (AML FAB M2) with t(8;21) translocation and mismatch siRNA derived from	Acute Myeloid Leukemia	NA	SPI1	NA	GSE60131	GSM1501166_SPI1.bed	25538	1	1
GliaHrn.specific.peaks	325	codex	0	0.612455	1989	1862	1326	165	1862	1120	10528	11172	36217	CD36+ erythroid progenitor cells were derived from mobilised CD34+ cells isolate	Erythroid Progenitor	NA	CTCF	NA	GSE26501	GSM651543_CTCF.bed	21602	1	1
GliaHrn.specific.peaks	1012	encode_tfbs	0	0.661813	856	1862	1239	257	1862	1120	4446	12305	42299	ChIP MCF10A-Er-Src c-Fos	MCF10A-Er-Src	NA	c-Fos	4OHTAM_1uM_4hr	NA	wgEncodeAwgTfbsSydhMcf10aesCfosTam14hHvdUniPk.narrowPeak	86323	1	1
GliaHrn.specific.peaks	89	cistrome_cistrome	0	0.518009	4392	1862	1532	10	1862	1130	22979	8769	23766	cistrome_cistrome MCF-7 STAG1	MCF-7	breast	STAG1	No treatment	NA	Human_MCF-7_STAG1_No-treatment_Odom.bed	91861	1	1
GliaHrn.specific.peaks	201	cistrome_epigenome	0	0.62238	1109	1862	1309	218	1862	1130	6021	12052	40724	cistrome_epigenome T47D H3K4me1	T47D	breast	H3K4me1	DMSO(45min-3hr)	NA	Human_T47D_H3K4me1_DMSO-45min-3hr_Liu.bed	44002	1	1
GliaHrn.specific.peaks	442	encode_segmentation	0	0.596612	1766	1862	1346	174	1862	1130	9639	11395	37106	Enhancers Segments	Huvec	NA	NA	NA	ENCODE segmentation	Huvec_E.bed	53526	1	1
GliaHrn.specific.peaks	1084	encode_tfbs	0	0.589112	2837	1862	1401	135	1862	1130	14869	10324	31876	ChIP MCF-7 CTCF	MCF-7	NA	CTCF	None	NA	wgEncodeAwgTfbsUtaMcf7CtcfUniPk.narrowPeak	57936	1	1
GliaHrn.specific.peaks	27	cistrome_cistrome	0	0.519869	4234	1862	1530	15	1862	1140	22301	8927	24444	cistrome_cistrome HepG2 liver cells STAG1	HepG2 liver cells	liver	STAG1	No treatment	NA	Human_HepG2-liver-cells_STAG1_No-treatment_Odom.bed	83080	1	1
GliaHrn.specific.peaks	88	cistrome_cistrome	0	0.510918	4353	1862	1541	11	1862	1140	22984	8808	23761	cistrome_cistrome MCF-7 STAG1	MCF-7	breast	STAG1	E2(45min)	NA	Human_MCF-7_STAG1_E2-45min_Odom.bed	93033	1	1
GliaHrn.specific.peaks	202	cistrome_epigenome	0	0.631928	806	1862	1290	263	1862	1140	4374	12355	42371	cistrome_epigenome T47D H3K4me1	T47D	breast	H3K4me1	E2(45min-3hr)	NA	Human_T47D_H3K4me1_E2-45min-3hr_Liu.bed	35778	1	1
GliaHrn.specific.peaks	1060	encode_tfbs	0	0.578342	2784	1862	1416	138	1862	1140	14813	10377	31932	ChIP GM19239 CTCF	GM19239	NA	CTCF	None	NA	wgEncodeAwgTfbsUtaGm19239CtcfUniPk.narrowPeak	41085	1	1
GliaHrn.specific.peaks	1061	encode_tfbs	0	0.574762	2888	1862	1421	133	1862	1140	15354	10273	31391	ChIP GM19240 CTCF	GM19240	NA	CTCF	None	NA	wgEncodeAwgTfbsUtaGm19240CtcfUniPk.narrowPeak	46036	1	1
GliaHrn.specific.peaks	1083	encode_tfbs	0	0.572243	2788	1862	1427	137	1862	1140	14939	10373	31806	ChIP MCF-7 CTCF	MCF-7	NA	CTCF	serum_starved_media	NA	wgEncodeAwgTfbsUtaMcf7CtcfSerumstvdUniPk.narrowPeak	54343	1	1
GliaHrn.specific.peaks	79	cistrome_cistrome	0	0.507557	3582	1862	1544	44	1862	1150	19830	9579	26915	cistrome_cistrome MCF-7 RAD21	MCF-7	breast	RAD21	CTCF knock out	NA	Human_MCF-7_RAD21_CTCF-knock-out_Odom.bed	51667	1	1
GliaHrn.specific.peaks	161	cistrome_epigenome	0	0.586041	1728	1862	1406	179	1862	1150	9584	11433	37161	cistrome_epigenome LnCaP H3K4me1	LnCaP	prostate	H3K4me1	regular medium	NA	Human_LnCaP_H3K4me1_regular-medium_Chinnaiyan.bed	69585	1	1
GliaHrn.specific.peaks	1059	encode_tfbs	0	0.550529	2927	1862	1468	132	1862	1150	15982	10234	30763	ChIP GM19238 CTCF	GM19238	NA	CTCF	None	NA	wgEncodeAwgTfbsUtaGm19238CtcfUniPk.narrowPeak	49938	1	1
GliaHrn.specific.peaks	179	cistrome_epigenome	0	0.561687	2043	1862	1445	163	1862	1160	11523	11118	35222	cistrome_epigenome MCF-7 H3K4me1	MCF-7	breast	H3K4me1	E2(3hr)	NA	Human_MCF-7_H3K4me1_E2-3hr_Liu.bed	95807	1	1
[truncated: 1,013 more rows]
