# Supplementary material for: Chromatin accessibility mapping of the striatum identifies tyrosine kinase FYN as a therapeutic target for heroin use disorder
Source: Nat Commun. 2020 Sep 14;11:4634. doi: 10.1038/s41467-020-18114-3 (PMC7490718; doi:10.1038/s41467-020-18114-3)
Supplement: Supplementary file 15 — Supplementary Data 12 [file 41467_2020_18114_MOESM15_ESM.xlsx]

## Sheet: Supplementary Table 11.txt
userSet	dbSet	collection	pValueLog	oddsRatio	support	rnkPV	rnkLO	rnkSup	maxRnk	meanRnk	b	c	d	description	cellType	tissue	antibody	treatment	dataSource	filename	size	pValue	adj.pValue
GliaCtrl.specific.peaks	423	encode_segmentation	Inf	3.63926	5872	1	30	5	30	12	20292	2109	26524	Repressed Segments	H1hesc	NA	NA	NA	ENCODE segmentation	H1hesc_R.bed	543759	0	0
GliaCtrl.specific.peaks	437	encode_segmentation	Inf	3.54182	5884	1	32	4	32	12.3	20694	2097	26122	Repressed Segments	Hepg2	NA	NA	NA	ENCODE segmentation	Hepg2_R.bed	346815	0	0
GliaCtrl.specific.peaks	444	encode_segmentation	Inf	3.52635	5516	1	33	7	33	13.7	18175	2465	28641	Repressed Segments	Huvec	NA	NA	NA	ENCODE segmentation	Huvec_R.bed	1593561	0	0
GliaCtrl.specific.peaks	430	encode_segmentation	Inf	3.42196	6000	1	38	3	38	14	21981	1981	24835	Repressed Segments	HeLa-S3	NA	NA	NA	ENCODE segmentation	Helas3_R.bed	1594290	0	0
GliaCtrl.specific.peaks	451	encode_segmentation	Inf	3.31468	6005	1	42	2	42	15	22392	1976	24424	Repressed Segments	K562	NA	NA	NA	ENCODE segmentation	K562_R.bed	459545	0	0
GliaCtrl.specific.peaks	416	encode_segmentation	Inf	3.07574	5741	1	50	6	50	19	21279	2240	25537	Repressed Segments	GM12878	NA	NA	NA	ENCODE segmentation	Gm12878_R.bed	719258	0	0
GliaCtrl.specific.peaks	3005	ucsc_features	168.856	2.05375	3113	7	116	10	116	44.3	11116	4868	35700	UCSC LaminB1 Lads	NA	NA	NA	NA	NA	laminB1Lads.bed	1302	1.39e-169	5.99e-167
GliaCtrl.specific.peaks	3007	ucsc_features	147.591	2.14272	2174	8	112	13	112	44.3	6963	5807	39853	UCSC Nested repeats	NA	NA	NA	NA	NA	nestedRepeats.bed	575600	2.57e-148	9.66e-146
GliaCtrl.specific.peaks	445	encode_segmentation	81.1547	1.68923	2469	9	175	11	175	65	9812	5512	37004	Transcribed Segments	Huvec	NA	NA	NA	ENCODE segmentation	Huvec_T.bed	1498149	7e-82	2.34e-79
GliaCtrl.specific.peaks	3003	ucsc_features	45.7906	2.05873	630	10	115	125	125	83.3	1871	7351	44945	UCSC Genomic superdups	NA	NA	NA	NA	NA	genomicSuperDups.bed	51599	1.62e-46	4.88e-44
GliaCtrl.specific.peaks	203	cistrome_epigenome	13.8069	2.82034	94	11	79	622	622	237	197	7887	46619	cistrome_epigenome UPR9 cells H3K27me3	UPR9 cells	hematopoietic stem cell	H3K27me3	No treatment	NA	Human_UPR9-cells_H3K27me3_No-treatment_Stunnenberg.bed	15117	1.56e-14	4.24e-12
GliaCtrl.specific.peaks	334	codex	13.7723	1.95917	196	12	119	380	380	170	594	7785	46222	Mobilised CD34+ cells isolated from the healthly peripheral blood were expanded	Hematopoietic Stem and Progenitor Cells	NA	TCF7L2	NA	GSE29194	GSM722400_TCF7L2.bed	9717	1.69e-14	4.24e-12
GliaCtrl.specific.peaks	223	cistrome_epigenome	7.53246	1.72804	145	13	172	472	472	219	496	7836	46320	cistrome_epigenome metastatic prostate cancer tissue H3K9me3	metastatic prostate cancer tissue	prostate	H3K9me3	No treatment	NA	Human_metastatic-prostate-cancer-tissue_H3K9me3_No-treatment_Chinnaiyan.bed	11237	2.93e-08	6.8e-06
GliaCtrl.specific.peaks	2391	sheffield_dnase	6.5534	5.14347	21	14	21	1058	1058	364	24	7960	46792	Hematopoietic	NA	NA	NA	NA	NA	25.bed	270	2.8e-07	6.02e-05
GliaCtrl.specific.peaks	431	encode_segmentation	5.99198	1.13585	2377	15	368	12	368	132	12729	5604	34087	Transcribed Segments	HeLa-S3	NA	NA	NA	ENCODE segmentation	Helas3_T.bed	1472755	1.02e-06	0.000204542
GliaCtrl.specific.peaks	2523	sheffield_dnase	5.81971	2.03361	68	16	117	748	748	294	197	7913	46619	sheffield_dnase	NA	NA	NA	NA	NA	409.bed	38602	1.51e-06	0.000285115
GliaCtrl.specific.peaks	189	cistrome_epigenome	5.56637	1.43895	217	17	248	350	350	205	892	7764	45924	cistrome_epigenome MCF-7 H3K9me3	MCF-7	breast	H3K9me3	DMSO(3hr)	NA	Human_MCF-7_H3K9me3_DMSO-3hr_Liu.bed	31814	2.71e-06	0.000480879
GliaCtrl.specific.peaks	2699	sheffield_dnase	4.79845	2.65023	32	18	81	950	950	350	71	7949	46745	Hematopoietic	NA	NA	NA	NA	NA	624.bed	1252	1.59e-05	0.00266156
GliaCtrl.specific.peaks	190	cistrome_epigenome	4.5353	1.34377	252	19	269	313	313	200	1109	7729	45707	cistrome_epigenome MCF-7 H3K9me3	MCF-7	breast	H3K9me3	E2(3hr)	NA	Human_MCF-7_H3K9me3_E2-3hr_Liu.bed	47408	2.92e-05	0.00462166
GliaCtrl.specific.peaks	2537	sheffield_dnase	3.81936	3.61496	16	20	31	1132	1132	394	26	7965	46790	Hematopoietic	NA	NA	NA	NA	NA	426.bed	340	0.000151579	0.0228277
GliaCtrl.specific.peaks	1690	sheffield_dnase	3.67281	1.38742	159	21	254	446	446	240	676	7822	46140	MCF-7 and Epithelial	NA	NA	NA	NA	NA	1605.bed	189760	0.000212418	0.0304668
GliaCtrl.specific.peaks	294	codex	3.56823	2.01174	39	22	118	897	897	346	114	7942	46702	Kasumi-1 (AML FAB M2) with t(8;21) translocation and mismatch siRNA derived from	Acute Myeloid Leukemia	NA	CEBPA	NA	GSE60131	GSM1501162_CEBPA.bed	612	0.000270255	0.0370004
GliaCtrl.specific.peaks	1362	sheffield_dnase	3.26295	3.26301	15	23	43	1153	1153	406	27	7966	46789	Hematopoietic	NA	NA	NA	NA	NA	125.bed	191	0.000545826	0.0714794
GliaCtrl.specific.peaks	2447	sheffield_dnase	3.17128	5.28402	9	24	20	1277	1277	440	10	7972	46806	Hematopoietic	NA	NA	NA	NA	NA	324.bed	176	0.000674098	0.0845993
GliaCtrl.specific.peaks	2409	sheffield_dnase	3.13888	3.14641	15	25	49	1153	1153	409	28	7966	46788	Hematopoietic	NA	NA	NA	NA	NA	275.bed	200	0.000726303	0.087505
GliaCtrl.specific.peaks	292	codex	3.05946	2.17353	27	26	110	992	992	376	73	7954	46743	Kasumi-1 (AML FAB M2) with t(8;21) translocation and mismatch siRNA derived from	Acute Myeloid Leukemia	NA	EP300	NA	GSE60131	GSM1466006_EP300.bed	581	0.00087204	0.101022
GliaCtrl.specific.peaks	1964	sheffield_dnase	2.6659	3.20282	12	27	45	1211	1211	428	22	7969	46794	sheffield_dnase	NA	NA	NA	NA	NA	1943.bed	8785	0.00215825	0.240765
GliaCtrl.specific.peaks	3000	ucsc_features	2.57749	1.09268	6590	28	385	1	385	138	38042	1391	8774	UCSC coriellDelDup table	NA	NA	NA	NA	NA	coriellDelDup.bed	957	0.00264554	0.284584
GliaCtrl.specific.peaks	2809	sheffield_dnase	2.5183	5.1362	7	29	22	1350	1350	467	8	7974	46808	Hematopoietic	NA	NA	NA	NA	NA	765.bed	189	0.0030318	0.314889
GliaCtrl.specific.peaks	2803	sheffield_dnase	2.47976	2.82724	13	30	78	1191	1191	433	27	7968	46789	Hematopoietic	NA	NA	NA	NA	NA	76.bed	158	0.00331312	0.332637
GliaCtrl.specific.peaks	116	cistrome_cistrome	2.38741	1.24913	188	31	308	391	391	243	887	7793	45929	cistrome_cistrome T47D ESR1	T47D	breast	ESR1	full media	NA	Human_T47D_ESR1_full-media_Hurtado.bed	17642	0.00409818	0.398185
GliaCtrl.specific.peaks	2521	sheffield_dnase	2.35437	1.69884	37	32	173	913	913	373	128	7944	46688	sheffield_dnase	NA	NA	NA	NA	NA	406.bed	11952	0.00442208	0.416229
GliaCtrl.specific.peaks	2844	sheffield_dnase	2.27823	11.7364	4	33	2	1522	1522	519	2	7977	46814	Liver;Hematopoietic	NA	NA	NA	NA	NA	813.bed	392	0.00526954	0.480966
GliaCtrl.specific.peaks	2200	sheffield_dnase	2.22509	2.38054	15	34	96	1153	1153	428	37	7966	46779	Hematopoietic	NA	NA	NA	NA	NA	226.bed	359	0.00595541	0.527579
GliaCtrl.specific.peaks	1818	sheffield_dnase	2.10561	2.93531	10	35	51	1253	1253	446	20	7971	46796	Hematopoietic	NA	NA	NA	NA	NA	175.bed	266	0.00784135	0.645926
GliaCtrl.specific.peaks	2539	sheffield_dnase	2.10561	2.93531	10	35	51	1253	1253	446	20	7971	46796	Hematopoietic	NA	NA	NA	NA	NA	429.bed	886	0.00784135	0.645926
GliaCtrl.specific.peaks	749	encode_tfbs	2.10047	1.24349	163	37	310	436	436	261	772	7818	46044	ChIP GM12878 IKZF1_(IkN)_(UCLA)	GM12878	NA	IKZF1_(IkN)_(UCLA)	None	NA	wgEncodeAwgTfbsSydhGm12878Ikzf1iknuclaUniPk.narrowPeak	9047	0.00793468	0.645926
GliaCtrl.specific.peaks	2704	sheffield_dnase	2.07178	2.34869	14	38	97	1171	1171	435	35	7967	46781	NB4 specific	NA	NA	NA	NA	NA	631.bed	1977	0.0084765	0.647412
GliaCtrl.specific.peaks	2701	sheffield_dnase	2.06793	1.4632	56	39	246	804	804	363	225	7925	46591	Weak CD14 specific	NA	NA	NA	NA	NA	626.bed	41471	0.00855204	0.647412
GliaCtrl.specific.peaks	2756	sheffield_dnase	2.06096	5.86871	5	40	7	1437	1437	495	5	7976	46811	Hematopoietic	NA	NA	NA	NA	NA	70.bed	245	0.00869042	0.647412
GliaCtrl.specific.peaks	2186	sheffield_dnase	2.05489	2.69062	11	41	80	1226	1226	449	24	7970	46792	Hematopoietic	NA	NA	NA	NA	NA	224.bed	277	0.00881271	0.647412
GliaCtrl.specific.peaks	2410	sheffield_dnase	1.95652	2.58309	11	42	84	1226	1226	451	25	7970	46791	Hematopoietic	NA	NA	NA	NA	NA	276.bed	284	0.0110529	0.79265
GliaCtrl.specific.peaks	2779	sheffield_dnase	1.91273	1.69567	28	43	174	983	983	400	97	7953	46719	CD14 specific	NA	NA	NA	NA	NA	726.bed	3152	0.0122255	0.849085
GliaCtrl.specific.peaks	2086	sheffield_dnase	1.90645	1.57851	36	44	195	924	924	388	134	7945	46682	Jurkat	NA	NA	NA	NA	NA	2110.bed	28735	0.0124036	0.849085
GliaCtrl.specific.peaks	2450	sheffield_dnase	1.83657	2.16314	14	45	111	1171	1171	442	38	7967	46778	Hematopoietic	NA	NA	NA	NA	NA	327.bed	911	0.0145691	0.975156
GliaCtrl.specific.peaks	2662	sheffield_dnase	1.72507	3.16038	7	46	48	1350	1350	481	13	7974	46803	Hematopoietic	NA	NA	NA	NA	NA	579.bed	510	0.0188336	1
GliaCtrl.specific.peaks	760	encode_tfbs	1.69065	1.2365	124	47	311	533	533	297	590	7857	46226	ChIP GM12878 p300_(SC-584)	GM12878	NA	p300_(SC-584)	None	NA	wgEncodeAwgTfbsSydhGm12878P300bUniPk.narrowPeak	6189	0.020387	1
GliaCtrl.specific.peaks	2776	sheffield_dnase	1.63263	2.51561	9	48	85	1277	1277	470	21	7972	46795	Hematopoietic;Endothelial	NA	NA	NA	NA	NA	723.bed	330	0.0233005	1
GliaCtrl.specific.peaks	1676	sheffield_dnase	1.61024	8.80114	3	49	6	1644	1644	566	2	7978	46814	Fibroblast;Muscle;Epithelial	NA	NA	NA	NA	NA	1590.bed	300	0.0245333	1
GliaCtrl.specific.peaks	295	codex	1.57118	1.15585	232	50	363	333	363	249	1182	7749	45634	Kasumi-1 (AML FAB M2) with t(8;21) translocation and RUNX1/ETO siRNA derived fro	Acute Myeloid Leukemia	NA	CEBPA	NA	GSE60131	GSM1501163_CEBPA.bed	7279	0.0268424	1
GliaCtrl.specific.peaks	1878	sheffield_dnase	1.55406	3.20116	6	51	46	1389	1389	495	11	7975	46805	Endothelial;Epithelial;Fibroblast	NA	NA	NA	NA	NA	1821.bed	785	0.0279215	1
GliaCtrl.specific.peaks	2495	sheffield_dnase	1.55406	3.20116	6	51	46	1389	1389	495	11	7975	46805	Hematopoietic;Liver	NA	NA	NA	NA	NA	380.bed	224	0.0279215	1
GliaCtrl.specific.peaks	1933	sheffield_dnase	1.51674	3.6678	5	53	29	1437	1437	506	8	7976	46808	Fibroblast	NA	NA	NA	NA	NA	1896.bed	562	0.030427	1
GliaCtrl.specific.peaks	1595	sheffield_dnase	1.49717	1.38597	46	54	255	858	858	389	195	7935	46621	Hematopoietic	NA	NA	NA	NA	NA	15.bed	29117	0.0318294	1
GliaCtrl.specific.peaks	2781	sheffield_dnase	1.46829	2.47138	8	55	93	1307	1307	485	19	7973	46797	Hematopoietic	NA	NA	NA	NA	NA	73.bed	181	0.0340178	1
GliaCtrl.specific.peaks	172	cistrome_epigenome	1.44299	1.284	71	56	292	731	731	360	325	7910	46491	cistrome_epigenome LnCaP H3K9me3	LnCaP	prostate	H3K9me3	R1881(16hr)	NA	Human_LnCaP_H3K9me3_R1881-16hr_Chinnaiyan.bed	4675	0.0360591	1
GliaCtrl.specific.peaks	1234	sheffield_dnase	1.43356	2.93434	6	57	53	1389	1389	500	12	7975	46804	Fibroblast;Muscle;Skin;Brain;Epithelial;Endothelial;Cervix;Bone	NA	NA	NA	NA	NA	1099.bed	199	0.0368502	1
GliaCtrl.specific.peaks	1506	sheffield_dnase	1.43356	2.93434	6	57	53	1389	1389	500	12	7975	46804	Hematopoietic	NA	NA	NA	NA	NA	1408.bed	306	0.0368502	1
GliaCtrl.specific.peaks	2126	sheffield_dnase	1.3894	1.63098	20	59	189	1072	1072	440	72	7961	46744	Hematopoietic	NA	NA	NA	NA	NA	2168.bed	4048	0.0407945	1
GliaCtrl.specific.peaks	2653	sheffield_dnase	1.38445	1.49487	28	60	208	983	983	417	110	7953	46706	sheffield_dnase	NA	NA	NA	NA	NA	568.bed	20902	0.0412623	1
GliaCtrl.specific.peaks	2194	sheffield_dnase	1.37953	2.34768	8	61	98	1307	1307	489	20	7973	46796	Hematopoietic	NA	NA	NA	NA	NA	225.bed	182	0.041732	1
GliaCtrl.specific.peaks	2206	sheffield_dnase	1.37896	3.26017	5	62	44	1437	1437	514	9	7976	46807	Hematopoietic	NA	NA	NA	NA	NA	2266.bed	270	0.0417873	1
GliaCtrl.specific.peaks	1763	sheffield_dnase	1.35855	5.86749	3	63	8	1644	1644	572	3	7978	46813	Fibroblast;Muscle;Brain;Epithelial;Endothelial;Skin;Bone	NA	NA	NA	NA	NA	1686.bed	132	0.0437971	1
GliaCtrl.specific.peaks	2780	sheffield_dnase	1.33405	1.65124	18	64	188	1098	1098	450	64	7963	46752	sheffield_dnase	NA	NA	NA	NA	NA	729.bed	12888	0.0463393	1
GliaCtrl.specific.peaks	1515	sheffield_dnase	1.25668	2.9341	5	65	55	1437	1437	519	10	7976	46806	Hematopoietic;Muscle;Brain	NA	NA	NA	NA	NA	1417.bed	213	0.0553761	1
GliaCtrl.specific.peaks	2090	sheffield_dnase	1.25668	2.9341	5	65	55	1437	1437	519	10	7976	46806	Hematopoietic;Endothelial;Primitive	NA	NA	NA	NA	NA	2115.bed	110	0.0553761	1
GliaCtrl.specific.peaks	2131	sheffield_dnase	1.25668	2.9341	5	65	55	1437	1437	519	10	7976	46806	Endothelial	NA	NA	NA	NA	NA	2174.bed	1743	0.0553761	1
GliaCtrl.specific.peaks	2742	sheffield_dnase	1.25668	2.9341	5	65	55	1437	1437	519	10	7976	46806	Fibroblast;Muscle;Hematopoietic;Brain	NA	NA	NA	NA	NA	683.bed	129	0.0553761	1
GliaCtrl.specific.peaks	2541	sheffield_dnase	1.25542	1.33638	43	69	270	876	876	405	189	7938	46627	Hematopoietic	NA	NA	NA	NA	NA	430.bed	19370	0.0555361	1
GliaCtrl.specific.peaks	210	cistrome_epigenome	1.25535	1.15371	163	70	364	436	436	290	831	7818	45985	cistrome_epigenome VCaP H3K27me3	VCaP	prostate	H3K27me3	regular medium	NA	Human_VCaP_H3K27me3_regular-medium_Chinnaiyan.bed	14547	0.0555451	1
GliaCtrl.specific.peaks	1709	sheffield_dnase	1.24067	11.7337	2	71	3	1849	1849	641	1	7979	46815	Fibroblast;Muscle;Skin;Brain;Endothelial;Epithelial	NA	NA	NA	NA	NA	1628.bed	186	0.0574548	1
GliaCtrl.specific.peaks	2735	sheffield_dnase	1.24067	11.7337	2	71	3	1849	1849	641	1	7979	46815	Hematopoietic;Epithelial	NA	NA	NA	NA	NA	673.bed	326	0.0574548	1
GliaCtrl.specific.peaks	2906	sheffield_dnase	1.24067	11.7337	2	71	3	1849	1849	641	1	7979	46815	Fibroblast;Muscle;Skin;Brain;Epithelial;Endothelial;Cervix;Primitive	NA	NA	NA	NA	NA	894.bed	116	0.0574548	1
GliaCtrl.specific.peaks	2737	sheffield_dnase	1.23328	1.32538	44	74	273	871	871	406	195	7937	46621	Weak CD14 specific	NA	NA	NA	NA	NA	675.bed	7868	0.0584413	1
GliaCtrl.specific.peaks	2312	sheffield_dnase	1.22431	2.51504	6	75	86	1389	1389	517	14	7975	46802	Hematopoietic	NA	NA	NA	NA	NA	24.bed	201	0.0596616	1
GliaCtrl.specific.peaks	1639	sheffield_dnase	1.19813	3.35304	4	76	39	1522	1522	546	7	7977	46809	Epithelial;Fibroblast;Muscle;Brain;Cervix;Skin	NA	NA	NA	NA	NA	1547.bed	138	0.0633677	1
GliaCtrl.specific.peaks	2091	sheffield_dnase	1.19813	3.35304	4	76	39	1522	1522	546	7	7977	46809	Hematopoietic	NA	NA	NA	NA	NA	2116.bed	264	0.0633677	1
GliaCtrl.specific.peaks	2276	sheffield_dnase	1.19813	3.35304	4	76	39	1522	1522	546	7	7977	46809	Fibroblast;Muscle;Skin	NA	NA	NA	NA	NA	2351.bed	216	0.0633677	1
GliaCtrl.specific.peaks	2726	sheffield_dnase	1.18668	1.61941	16	79	190	1132	1132	467	58	7965	46758	Hematopoietic	NA	NA	NA	NA	NA	66.bed	6286	0.0650614	1
GliaCtrl.specific.peaks	1951	sheffield_dnase	1.17837	1.31915	42	80	274	885	885	413	187	7939	46629	sheffield_dnase	NA	NA	NA	NA	NA	1921.bed	24857	0.0663171	1
GliaCtrl.specific.peaks	1836	sheffield_dnase	1.1644	4.40083	3	81	23	1644	1644	583	4	7978	46812	Muscle;Skin;Brain;Endothelial;Fibroblast;Epithelial;Primitive	NA	NA	NA	NA	NA	1769.bed	186	0.0684854	1
GliaCtrl.specific.peaks	2275	sheffield_dnase	1.1644	4.40083	3	81	23	1644	1644	583	4	7978	46812	Colon;Epithelial;Prostate;Mammary;Skin	NA	NA	NA	NA	NA	2350.bed	251	0.0684854	1
GliaCtrl.specific.peaks	2697	sheffield_dnase	1.1644	4.40083	3	81	23	1644	1644	583	4	7978	46812	Muscle;Hematopoietic;Epithelial;Endothelial;Fibroblast;Skin;Brain	NA	NA	NA	NA	NA	622.bed	105	0.0684854	1
GliaCtrl.specific.peaks	2584	sheffield_dnase	1.16215	1.95645	9	84	120	1277	1277	494	27	7972	46789	Hematopoietic	NA	NA	NA	NA	NA	477.bed	929	0.0688418	1
GliaCtrl.specific.peaks	1925	sheffield_dnase	1.16167	1.55398	18	85	202	1098	1098	462	68	7963	46748	Weak	NA	NA	NA	NA	NA	1888.bed	14037	0.0689174	1
GliaCtrl.specific.peaks	2012	sheffield_dnase	1.07345	2.93385	4	86	59	1522	1522	556	8	7977	46808	Endothelial;Primitive;Hematopoietic	NA	NA	NA	NA	NA	2011.bed	258	0.0844406	1
GliaCtrl.specific.peaks	1735	sheffield_dnase	1.04942	2.4449	5	87	94	1437	1437	539	12	7976	46804	Hematopoietic;Endothelial	NA	NA	NA	NA	NA	1654.bed	126	0.0892447	1
GliaCtrl.specific.peaks	1960	sheffield_dnase	1.04942	2.4449	5	87	94	1437	1437	539	12	7976	46804	Colo829 and NHEK	NA	NA	NA	NA	NA	1932.bed	194	0.0892447	1
GliaCtrl.specific.peaks	2449	sheffield_dnase	1.03751	1.44949	20	89	247	1072	1072	469	81	7961	46735	Hematopoietic	NA	NA	NA	NA	NA	326.bed	1484	0.091725	1
GliaCtrl.specific.peaks	1821	sheffield_dnase	1.00902	1.46752	18	90	209	1098	1098	466	72	7963	46744	sheffield_dnase	NA	NA	NA	NA	NA	1754.bed	18635	0.0979448	1
GliaCtrl.specific.peaks	1811	sheffield_dnase	1.0087	3.52042	3	91	34	1644	1644	590	5	7978	46811	Epithelial;Fibroblast	NA	NA	NA	NA	NA	1740.bed	514	0.0980161	1
GliaCtrl.specific.peaks	1923	sheffield_dnase	1.0087	3.52042	3	91	34	1644	1644	590	5	7978	46811	Fibroblast;Epithelial;Endothelial;Primitive;Skin	NA	NA	NA	NA	NA	1883.bed	181	0.0980161	1
GliaCtrl.specific.peaks	2209	sheffield_dnase	1.0087	3.52042	3	91	34	1644	1644	590	5	7978	46811	Hematopoietic;Epithelial;Skin	NA	NA	NA	NA	NA	2269.bed	97	0.0980161	1
GliaCtrl.specific.peaks	2988	sheffield_dnase	1.0087	3.52042	3	91	34	1644	1644	590	5	7978	46811	Fibroblast;Muscle;Skin;Brain;Epithelial;Endothelial;Primitive	NA	NA	NA	NA	NA	988.bed	158	0.0980161	1
GliaCtrl.specific.peaks	2165	sheffield_dnase	0.991	1.95621	7	95	121	1350	1350	522	21	7974	46795	Hematopoietic	NA	NA	NA	NA	NA	2218.bed	221	0.102094	1
GliaCtrl.specific.peaks	1399	sheffield_dnase	0.983366	5.86688	2	96	9	1849	1849	651	2	7979	46814	Fibroblast;Muscle;Brain;Epithelial;Endothelial;Skin;Bone	NA	NA	NA	NA	NA	1297.bed	167	0.103904	1
GliaCtrl.specific.peaks	1436	sheffield_dnase	0.983366	5.86688	2	96	9	1849	1849	651	2	7979	46814	Fibroblast;Muscle;Skin;Brain;Epithelial;Endothelial	NA	NA	NA	NA	NA	1337.bed	151	0.103904	1
GliaCtrl.specific.peaks	1767	sheffield_dnase	0.983366	5.86688	2	96	9	1849	1849	651	2	7979	46814	Muscle;Epithelial;Fibroblast;Brain	NA	NA	NA	NA	NA	1690.bed	192	0.103904	1
GliaCtrl.specific.peaks	1998	sheffield_dnase	0.983366	5.86688	2	96	9	1849	1849	651	2	7979	46814	Fibroblast;Muscle;Epithelial;Cervix;Brain	NA	NA	NA	NA	NA	1987.bed	263	0.103904	1
GliaCtrl.specific.peaks	2107	sheffield_dnase	0.983366	5.86688	2	96	9	1849	1849	651	2	7979	46814	Hematopoietic;Epithelial;Skin	NA	NA	NA	NA	NA	214.bed	157	0.103904	1
GliaCtrl.specific.peaks	2899	sheffield_dnase	0.983366	5.86688	2	96	9	1849	1849	651	2	7979	46814	Fibroblast;Brain;Endothelial;Epithelial;Primitive;Muscle	NA	NA	NA	NA	NA	887.bed	244	0.103904	1
GliaCtrl.specific.peaks	2579	sheffield_dnase	0.972389	2.07113	6	102	114	1389	1389	535	17	7975	46799	Hematopoietic	NA	NA	NA	NA	NA	472.bed	471	0.106564	1
GliaCtrl.specific.peaks	2128	sheffield_dnase	0.964784	2.60776	4	103	82	1522	1522	569	9	7977	46807	Hematopoietic	NA	NA	NA	NA	NA	2170.bed	730	0.108447	1
GliaCtrl.specific.peaks	2620	sheffield_dnase	0.964784	2.60776	4	103	82	1522	1522	569	9	7977	46807	Fibroblast;Muscle;Hematopoietic;Epithelial;Brain	NA	NA	NA	NA	NA	531.bed	219	0.108447	1
GliaCtrl.specific.peaks	2676	sheffield_dnase	0.960997	2.25687	5	105	107	1437	1437	550	13	7976	46803	Epithelial;Fibroblast;Muscle;Hematopoietic;Primitive;Skin;Brain;Endothelial;Colo	NA	NA	NA	NA	NA	598.bed	168	0.109396	1
GliaCtrl.specific.peaks	2709	sheffield_dnase	0.960997	2.25687	5	105	107	1437	1437	550	13	7976	46803	Fibroblast;Muscle;Endothelial;Primitive	NA	NA	NA	NA	NA	636.bed	147	0.109396	1
GliaCtrl.specific.peaks	2453	sheffield_dnase	0.953207	1.80568	8	107	159	1307	1307	524	26	7973	46790	Hematopoietic;Fibroblast;Endothelial;Muscle	NA	NA	NA	NA	NA	330.bed	163	0.111376	1
GliaCtrl.specific.peaks	2030	sheffield_dnase	0.916203	1.25133	39	108	307	897	897	437	183	7942	46633	sheffield_dnase	NA	NA	NA	NA	NA	2034.bed	1964	0.121282	1
GliaCtrl.specific.peaks	2812	sheffield_dnase	0.90671	1.42548	17	109	250	1115	1115	491	70	7964	46746	Fibroblast;Muscle;Brain;Hematopoietic;Skin;Epithelial;Endothelial;Primitive;Bone	NA	NA	NA	NA	NA	77.bed	373	0.123962	1
GliaCtrl.specific.peaks	2778	sheffield_dnase	0.901519	1.95609	6	110	122	1389	1389	540	18	7975	46798	Hematopoietic;Skin;Endothelial;Primitive	NA	NA	NA	NA	NA	725.bed	200	0.125453	1
GliaCtrl.specific.peaks	1183	sheffield_dnase	0.880556	2.93361	3	111	60	1644	1644	605	6	7978	46810	Epithelial;Fibroblast;Muscle;Skin;Brain;Endothelial;Cervix;Primitive;Bone;Liver	NA	NA	NA	NA	NA	1040.bed	143	0.131657	1
GliaCtrl.specific.peaks	1482	sheffield_dnase	0.880556	2.93361	3	111	60	1644	1644	605	6	7978	46810	Fibroblast;Muscle;Brain	NA	NA	NA	NA	NA	1384.bed	165	0.131657	1
GliaCtrl.specific.peaks	1751	sheffield_dnase	0.880556	2.93361	3	111	60	1644	1644	605	6	7978	46810	Hematopoietic;Endothelial;Epithelial;Fibroblast	NA	NA	NA	NA	NA	167.bed	144	0.131657	1
GliaCtrl.specific.peaks	103	cistrome_cistrome	0.878121	1.17461	66	114	323	755	755	397	330	7915	46486	cistrome_cistrome NB4 cells PML	NB4 cells	hematopoietic stem cell	PML	No treatment	NA	Human_NB4-cells_PML_No-treatment_Stunnenberg.bed	3912	0.132397	1
GliaCtrl.specific.peaks	1877	sheffield_dnase	0.849057	1.2129	44	115	319	871	871	435	213	7937	46603	sheffield_dnase	NA	NA	NA	NA	NA	1820.bed	23329	0.141561	1
GliaCtrl.specific.peaks	1187	sheffield_dnase	0.836699	Inf	1	116	1	2145	2145	754	0	7980	46816	Epithelial;Fibroblast;Muscle;Skin;Brain;Endothelial;Colon;Cervix;Mammary;Bone	NA	NA	NA	NA	NA	1044.bed	129	0.145647	1
GliaCtrl.specific.peaks	2426	sheffield_dnase	0.836128	1.85299	6	117	158	1389	1389	555	19	7975	46797	Epithelial;Fibroblast;Muscle;Brain;Hematopoietic;Primitive;Skin;Stem;Endothelial	NA	NA	NA	NA	NA	296.bed	103	0.145838	1
GliaCtrl.specific.peaks	2115	sheffield_dnase	0.828203	1.60045	9	118	191	1277	1277	529	33	7972	46783	Epithelial	NA	NA	NA	NA	NA	2150.bed	4650	0.148524	1
GliaCtrl.specific.peaks	1919	sheffield_dnase	0.808296	1.95597	5	119	123	1437	1437	560	15	7976	46801	Epithelial;Fibroblast;Muscle;Brain;Hematopoietic;Primitive;Skin;Endothelial;Colo	NA	NA	NA	NA	NA	188.bed	107	0.155491	1
GliaCtrl.specific.peaks	1579	sheffield_dnase	0.804603	3.91133	2	120	26	1849	1849	665	3	7979	46813	Fibroblast;Muscle;Skin;Brain;Epithelial;Endothelial	NA	NA	NA	NA	NA	1484.bed	138	0.156818	1
GliaCtrl.specific.peaks	2268	sheffield_dnase	0.804603	3.91133	2	120	26	1849	1849	665	3	7979	46813	Endothelial;Primitive;Prostate;Mammary	NA	NA	NA	NA	NA	2340.bed	169	0.156818	1
GliaCtrl.specific.peaks	2542	sheffield_dnase	0.804603	3.91133	2	120	26	1849	1849	665	3	7979	46813	Fibroblast;Muscle;Hematopoietic;Brain;Epithelial;Endothelial;Bone	NA	NA	NA	NA	NA	431.bed	133	0.156818	1
GliaCtrl.specific.peaks	1631	sheffield_dnase	0.784879	2.13361	4	123	113	1522	1522	586	11	7977	46805	Muscle;Fibroblast;Epithelial;Endothelial;Skin;Brain	NA	NA	NA	NA	NA	1538.bed	236	0.164105	1
GliaCtrl.specific.peaks	750	encode_tfbs	0.779992	1.25784	27	124	299	992	992	472	126	7954	46690	ChIP GM12878 JunD	GM12878	NA	JunD	None	NA	wgEncodeAwgTfbsSydhGm12878JundUniPk.narrowPeak	2472	0.165962	1
GliaCtrl.specific.peaks	2150	sheffield_dnase	0.7757	1.76033	6	125	165	1389	1389	560	20	7975	46796	Hematopoietic	NA	NA	NA	NA	NA	22.bed	777	0.16761	1
GliaCtrl.specific.peaks	2408	sheffield_dnase	0.7757	1.76033	6	125	165	1389	1389	560	20	7975	46796	Hematopoietic	NA	NA	NA	NA	NA	274.bed	199	0.16761	1
GliaCtrl.specific.peaks	2619	sheffield_dnase	0.773672	1.37552	15	127	257	1153	1153	512	64	7966	46752	Weak lymphoblast specific	NA	NA	NA	NA	NA	528.bed	18868	0.168395	1
GliaCtrl.specific.peaks	1548	sheffield_dnase	0.773113	2.51447	3	128	87	1644	1644	620	7	7978	46809	Fibroblast;Skin	NA	NA	NA	NA	NA	1449.bed	264	0.168611	1
GliaCtrl.specific.peaks	2208	sheffield_dnase	0.773113	2.51447	3	128	87	1644	1644	620	7	7978	46809	Hematopoietic;Endothelial;Primitive	NA	NA	NA	NA	NA	2268.bed	172	0.168611	1
GliaCtrl.specific.peaks	2234	sheffield_dnase	0.773113	2.51447	3	128	87	1644	1644	620	7	7978	46809	Hematopoietic	NA	NA	NA	NA	NA	23.bed	242	0.168611	1
GliaCtrl.specific.peaks	2493	sheffield_dnase	0.773113	2.51447	3	128	87	1644	1644	620	7	7978	46809	Hematopoietic;Cervix;Liver	NA	NA	NA	NA	NA	376.bed	210	0.168611	1
GliaCtrl.specific.peaks	2658	sheffield_dnase	0.773113	2.51447	3	128	87	1644	1644	620	7	7978	46809	Hematopoietic;Epithelial	NA	NA	NA	NA	NA	572.bed	202	0.168611	1
GliaCtrl.specific.peaks	2905	sheffield_dnase	0.773113	2.51447	3	128	87	1644	1644	620	7	7978	46809	Fibroblast;Muscle;Skin;Brain;Endothelial;Epithelial;Primitive;Bone	NA	NA	NA	NA	NA	893.bed	122	0.168611	1
GliaCtrl.specific.peaks	1351	sheffield_dnase	0.73913	1.50894	9	134	207	1277	1277	539	35	7972	46781	Hematopoietic	NA	NA	NA	NA	NA	124.bed	244	0.182335	1
GliaCtrl.specific.peaks	2917	sheffield_dnase	0.731628	1.26164	23	135	298	1026	1026	486	107	7958	46709	sheffield_dnase	NA	NA	NA	NA	NA	908.bed	15404	0.185512	1
GliaCtrl.specific.peaks	1762	sheffield_dnase	0.712033	1.33378	15	136	271	1153	1153	520	66	7966	46750	Complex tissue specific	NA	NA	NA	NA	NA	1685.bed	695	0.194074	1
GliaCtrl.specific.peaks	1233	sheffield_dnase	0.70981	1.95586	4	137	124	1522	1522	594	12	7977	46804	Epithelial;Fibroblast;Muscle;Skin;Brain;Endothelial;Cervix;Bone	NA	NA	NA	NA	NA	1097.bed	177	0.19507	1
GliaCtrl.specific.peaks	1820	sheffield_dnase	0.70981	1.95586	4	137	124	1522	1522	594	12	7977	46804	Endothelial	NA	NA	NA	NA	NA	1753.bed	1090	0.19507	1
GliaCtrl.specific.peaks	1870	sheffield_dnase	0.70981	1.95586	4	137	124	1522	1522	594	12	7977	46804	Fibroblast;Muscle;Skin;Brain;Epithelial;Endothelial	NA	NA	NA	NA	NA	1814.bed	128	0.19507	1
GliaCtrl.specific.peaks	2299	sheffield_dnase	0.70981	1.95586	4	137	124	1522	1522	594	12	7977	46804	Skin;Liver;Fibroblast;Prostate;Mammary	NA	NA	NA	NA	NA	2383.bed	82	0.19507	1
GliaCtrl.specific.peaks	2884	sheffield_dnase	0.70981	1.95586	4	137	124	1522	1522	594	12	7977	46804	Hematopoietic	NA	NA	NA	NA	NA	868.bed	159	0.19507	1
GliaCtrl.specific.peaks	2930	sheffield_dnase	0.70981	1.95586	4	137	124	1522	1522	594	12	7977	46804	Muscle;Hematopoietic;Epithelial;Fibroblast;Cervix;Liver;Mammary;Brain	NA	NA	NA	NA	NA	920.bed	128	0.19507	1
GliaCtrl.specific.peaks	1929	sheffield_dnase	0.693235	1.21903	27	143	318	992	992	484	130	7954	46686	HAEpiC	NA	NA	NA	NA	NA	1891.bed	22664	0.202659	1
GliaCtrl.specific.peaks	1837	sheffield_dnase	0.681774	2.20014	3	144	109	1644	1644	632	8	7978	46808	Hematopoietic	NA	NA	NA	NA	NA	177.bed	222	0.208078	1
GliaCtrl.specific.peaks	2371	sheffield_dnase	0.68107	1.26714	19	145	297	1084	1084	509	88	7962	46728	Weak Ewing sarcoma	NA	NA	NA	NA	NA	2473.bed	15496	0.208416	1
GliaCtrl.specific.peaks	1259	sheffield_dnase	0.674352	1.27274	18	146	296	1098	1098	513	83	7963	46733	Hematopoietic;Endothelial	NA	NA	NA	NA	NA	1127.bed	684	0.211665	1
GliaCtrl.specific.peaks	1699	sheffield_dnase	0.67095	2.93337	2	147	63	1849	1849	686	4	7979	46812	Fibroblast;Muscle;Brain;Epithelial;Endothelial	NA	NA	NA	NA	NA	1615.bed	174	0.213329	1
GliaCtrl.specific.peaks	1955	sheffield_dnase	0.67095	2.93337	2	147	63	1849	1849	686	4	7979	46812	Epithelial;Fibroblast;Muscle;Skin;Brain;Endothelial;Colon;Cervix;Primitive;Prost	NA	NA	NA	NA	NA	1928.bed	131	0.213329	1
GliaCtrl.specific.peaks	2294	sheffield_dnase	0.67095	2.93337	2	147	63	1849	1849	686	4	7979	46812	Ewing sarcoma;Hematopoietic;Epithelial;Fibroblast;Brain	NA	NA	NA	NA	NA	2374.bed	171	0.213329	1
GliaCtrl.specific.peaks	2496	sheffield_dnase	0.67095	2.93337	2	147	63	1849	1849	686	4	7979	46812	Hematopoietic	NA	NA	NA	NA	NA	381.bed	201	0.213329	1
GliaCtrl.specific.peaks	2951	sheffield_dnase	0.67095	2.93337	2	147	63	1849	1849	686	4	7979	46812	Fibroblast;Muscle;Skin;Brain;Epithelial;Endothelial;Cervix;Primitive;Bone	NA	NA	NA	NA	NA	945.bed	143	0.213329	1
GliaCtrl.specific.peaks	2700	sheffield_dnase	0.667987	1.60023	6	152	192	1389	1389	578	22	7975	46794	Muscle;Hematopoietic	NA	NA	NA	NA	NA	625.bed	779	0.21479	1
GliaCtrl.specific.peaks	2738	sheffield_dnase	0.661415	1.52124	7	153	206	1350	1350	570	27	7974	46789	Hematopoietic;Skin	NA	NA	NA	NA	NA	676.bed	263	0.218064	1
GliaCtrl.specific.peaks	2148	sheffield_dnase	0.659147	1.42732	9	154	249	1277	1277	560	37	7972	46779	Epithelial;Skin	NA	NA	NA	NA	NA	2197.bed	2807	0.219206	1
GliaCtrl.specific.peaks	2740	sheffield_dnase	0.658987	1.46693	8	155	210	1307	1307	557	32	7973	46784	Hematopoietic	NA	NA	NA	NA	NA	68.bed	1292	0.219287	1
GliaCtrl.specific.peaks	417	encode_segmentation	0.655882	1.02564	1358	156	415	14	415	195	7800	6623	39016	Transcribed Segments	GM12878	NA	NA	NA	ENCODE segmentation	Gm12878_T.bed	621374	0.22086	1
GliaCtrl.specific.peaks	1443	sheffield_dnase	0.642768	1.80528	4	157	160	1522	1522	613	13	7977	46803	Epithelial;Fibroblast;Muscle;Hematopoietic;Primitive;Skin;Brain;Endothelial;Cerv	NA	NA	NA	NA	NA	1343.bed	198	0.227631	1
GliaCtrl.specific.peaks	1611	sheffield_dnase	0.642768	1.80528	4	157	160	1522	1522	613	13	7977	46803	Muscle;Brain;Epithelial;Endothelial;Fibroblast	NA	NA	NA	NA	NA	1519.bed	169	0.227631	1
GliaCtrl.specific.peaks	1715	sheffield_dnase	0.642768	1.80528	4	157	160	1522	1522	613	13	7977	46803	Epithelial;Fibroblast;Muscle;Hematopoietic;Skin;Brain;Endothelial;Colon;Cervix;P	NA	NA	NA	NA	NA	1634.bed	362	0.227631	1
GliaCtrl.specific.peaks	1864	sheffield_dnase	0.642768	1.80528	4	157	160	1522	1522	613	13	7977	46803	Fibroblast;Muscle	NA	NA	NA	NA	NA	1808.bed	365	0.227631	1
GliaCtrl.specific.peaks	2873	sheffield_dnase	0.642768	1.80528	4	157	160	1522	1522	613	13	7977	46803	Epithelial;Brain	NA	NA	NA	NA	NA	855.bed	623	0.227631	1
GliaCtrl.specific.peaks	2819	sheffield_dnase	0.631133	1.34474	11	162	268	1226	1226	552	48	7970	46768	Epithelial;Hematopoietic;Skin;Brain;Endothelial;Fibroblast;Colon;Cervix;Liver;Pr	NA	NA	NA	NA	NA	78.bed	327	0.233812	1
GliaCtrl.specific.peaks	2451	sheffield_dnase	0.622257	1.38973	9	163	253	1277	1277	564	38	7972	46778	Hematopoietic	NA	NA	NA	NA	NA	329.bed	337	0.23864	1
GliaCtrl.specific.peaks	1726	sheffield_dnase	0.619956	1.53062	6	164	204	1389	1389	586	23	7975	46793	Fibroblast	NA	NA	NA	NA	NA	1646.bed	1139	0.239908	1
GliaCtrl.specific.peaks	1862	sheffield_dnase	0.619956	1.53062	6	164	204	1389	1389	586	23	7975	46793	Hematopoietic;Epithelial	NA	NA	NA	NA	NA	18.bed	618	0.239908	1
GliaCtrl.specific.peaks	1939	sheffield_dnase	0.612612	1.20663	22	166	322	1042	1042	510	107	7959	46709	sheffield_dnase	NA	NA	NA	NA	NA	1906.bed	14468	0.243999	1
GliaCtrl.specific.peaks	2178	sheffield_dnase	0.611983	1.1369	43	167	367	876	876	470	222	7938	46594	Prostate Cancer and Muscle	NA	NA	NA	NA	NA	2230.bed	15238	0.244352	1
GliaCtrl.specific.peaks	2483	sheffield_dnase	0.604285	1.20822	21	168	321	1058	1058	516	102	7960	46714	Hematopoietic	NA	NA	NA	NA	NA	367.bed	9200	0.248722	1
GliaCtrl.specific.peaks	1977	sheffield_dnase	0.603295	1.95574	3	169	130	1644	1644	648	9	7978	46807	Muscle;Fibroblast;Skin	NA	NA	NA	NA	NA	1964.bed	257	0.24929	1
GliaCtrl.specific.peaks	2908	sheffield_dnase	0.603295	1.95574	3	169	130	1644	1644	648	9	7978	46807	Epithelial;Fibroblast;Muscle;Primitive;Skin;Brain;Endothelial;Colon;Cervix;Liver	NA	NA	NA	NA	NA	896.bed	136	0.24929	1
GliaCtrl.specific.peaks	2127	sheffield_dnase	0.59585	1.20998	20	171	320	1072	1072	521	97	7961	46719	Hematopoietic	NA	NA	NA	NA	NA	217.bed	2032	0.2536	1
GliaCtrl.specific.peaks	2474	sheffield_dnase	0.582673	1.67629	4	172	176	1522	1522	623	14	7977	46802	Epithelial;Fibroblast;Muscle;Brain;Hematopoietic;Primitive;Skin;Stem;Endothelial	NA	NA	NA	NA	NA	350.bed	82	0.261413	1
GliaCtrl.specific.peaks	2719	sheffield_dnase	0.582673	1.67629	4	172	176	1522	1522	623	14	7977	46802	Epithelial;Fibroblast;Muscle;Primitive;Skin;Brain;Stem;Endothelial;Colon;Cervix;	NA	NA	NA	NA	NA	650.bed	149	0.261413	1
GliaCtrl.specific.peaks	2897	sheffield_dnase	0.582673	1.67629	4	172	176	1522	1522	623	14	7977	46802	Fibroblast;Muscle;Endothelial;Primitive	NA	NA	NA	NA	NA	882.bed	249	0.261413	1
GliaCtrl.specific.peaks	2414	sheffield_dnase	0.576026	1.54399	5	175	203	1437	1437	605	19	7976	46797	Hematopoietic	NA	NA	NA	NA	NA	281.bed	207	0.265445	1
GliaCtrl.specific.peaks	2732	sheffield_dnase	0.575381	1.46682	6	176	211	1389	1389	592	24	7975	46792	Hematopoietic	NA	NA	NA	NA	NA	669.bed	2282	0.265839	1
GliaCtrl.specific.peaks	293	codex	0.569103	1.16474	26	177	362	1003	1003	514	131	7955	46685	Kasumi-1 (AML FAB M2) with t(8;21) translocation and RUNX1/ETO siRNA derived fro	Acute Myeloid Leukemia	NA	EP300	NA	GSE60131	GSM1466007_EP300.bed	839	0.26971	1
GliaCtrl.specific.peaks	1345	sheffield_dnase	0.568503	5.86627	1	178	15	2145	2145	779	1	7980	46815	Fibroblast;Muscle;Epithelial;Brain	NA	NA	NA	NA	NA	1233.bed	423	0.270083	1
GliaCtrl.specific.peaks	1359	sheffield_dnase	0.568503	5.86627	1	178	15	2145	2145	779	1	7980	46815	Fibroblast;Muscle;Skin;Brain;Epithelial;Endothelial;Cervix;Bone	NA	NA	NA	NA	NA	1247.bed	138	0.270083	1
GliaCtrl.specific.peaks	1427	sheffield_dnase	0.568503	5.86627	1	178	15	2145	2145	779	1	7980	46815	Epithelial	NA	NA	NA	NA	NA	1328.bed	490	0.270083	1
GliaCtrl.specific.peaks	1561	sheffield_dnase	0.568503	5.86627	1	178	15	2145	2145	779	1	7980	46815	Fibroblast;Muscle;Brain;Epithelial;Endothelial;Bone	NA	NA	NA	NA	NA	1466.bed	152	0.270083	1
GliaCtrl.specific.peaks	2031	sheffield_dnase	0.568503	5.86627	1	178	15	2145	2145	779	1	7980	46815	Epithelial;Fibroblast;Muscle;Brain;Endothelial;Cervix;Skin	NA	NA	NA	NA	NA	2036.bed	208	0.270083	1
GliaCtrl.specific.peaks	1160	sheffield_dnase	0.566604	2.34666	2	183	99	1849	1849	710	5	7979	46811	Epithelial;Fibroblast;Muscle;Brain;Endothelial;Liver	NA	NA	NA	NA	NA	1016.bed	135	0.271266	1
GliaCtrl.specific.peaks	1168	sheffield_dnase	0.566604	2.34666	2	183	99	1849	1849	710	5	7979	46811	Primitive;Hematopoietic;Stem;Liver;Endothelial;Prostate;Skin;Muscle;Bone;Fibrobl	NA	NA	NA	NA	NA	1023.bed	288	0.271266	1
GliaCtrl.specific.peaks	1544	sheffield_dnase	0.566604	2.34666	2	183	99	1849	1849	710	5	7979	46811	Fibroblast;Muscle;Brain;Skin	NA	NA	NA	NA	NA	1445.bed	153	0.271266	1
GliaCtrl.specific.peaks	1637	sheffield_dnase	0.566604	2.34666	2	183	99	1849	1849	710	5	7979	46811	Fibroblast;Muscle;Brain;Endothelial;Epithelial;Skin	NA	NA	NA	NA	NA	1544.bed	126	0.271266	1
GliaCtrl.specific.peaks	1814	sheffield_dnase	0.566604	2.34666	2	183	99	1849	1849	710	5	7979	46811	Fibroblast;Muscle;Epithelial;Endothelial;Brain	NA	NA	NA	NA	NA	1743.bed	256	0.271266	1
GliaCtrl.specific.peaks	2077	sheffield_dnase	0.566604	2.34666	2	183	99	1849	1849	710	5	7979	46811	Fibroblast;Muscle;Brain;Epithelial;Endothelial;Skin	NA	NA	NA	NA	NA	2097.bed	178	0.271266	1
GliaCtrl.specific.peaks	2317	sheffield_dnase	0.566604	2.34666	2	183	99	1849	1849	710	5	7979	46811	Fibroblast;Muscle;Brain;Endothelial;Skin;Bone;Epithelial	NA	NA	NA	NA	NA	2404.bed	146	0.271266	1
GliaCtrl.specific.peaks	2617	sheffield_dnase	0.566604	2.34666	2	183	99	1849	1849	710	5	7979	46811	Hematopoietic;Brain;Fibroblast;Epithelial;Muscle;Skin	NA	NA	NA	NA	NA	523.bed	204	0.271266	1
GliaCtrl.specific.peaks	1658	sheffield_dnase	0.561787	1.30391	10	191	275	1253	1253	573	45	7971	46771	Fibroblast;Muscle	NA	NA	NA	NA	NA	1568.bed	1155	0.274292	1
GliaCtrl.specific.peaks	452	encode_segmentation	0.558835	1.02295	968	192	416	24	416	211	5566	7013	41250	Transcribed Segments	K562	NA	NA	NA	ENCODE segmentation	K562_T.bed	336262	0.276163	1
GliaCtrl.specific.peaks	1181	sheffield_dnase	0.535297	1.76004	3	193	167	1644	1644	668	10	7978	46806	Fibroblast;Muscle;Skin;Brain;Epithelial;Endothelial;Primitive	NA	NA	NA	NA	NA	1039.bed	128	0.291543	1
GliaCtrl.specific.peaks	1624	sheffield_dnase	0.535297	1.76004	3	193	167	1644	1644	668	10	7978	46806	Fibroblast;Muscle;Epithelial;Skin;Brain	NA	NA	NA	NA	NA	1530.bed	167	0.291543	1
GliaCtrl.specific.peaks	2213	sheffield_dnase	0.535297	1.76004	3	193	167	1644	1644	668	10	7978	46806	Ewing sarcoma	NA	NA	NA	NA	NA	2272.bed	470	0.291543	1
GliaCtrl.specific.peaks	2248	sheffield_dnase	0.535297	1.76004	3	193	167	1644	1644	668	10	7978	46806	Hematopoietic;Skin;Muscle	NA	NA	NA	NA	NA	2318.bed	88	0.291543	1
GliaCtrl.specific.peaks	2492	sheffield_dnase	0.535297	1.76004	3	193	167	1644	1644	668	10	7978	46806	Fibroblast;Muscle;Hematopoietic;Skin;Brain;Epithelial;Endothelial;Bone	NA	NA	NA	NA	NA	375.bed	118	0.291543	1
GliaCtrl.specific.peaks	2618	sheffield_dnase	0.531841	1.27554	10	198	293	1253	1253	581	46	7971	46770	Hematopoietic	NA	NA	NA	NA	NA	527.bed	899	0.293873	1
GliaCtrl.specific.peaks	2444	sheffield_dnase	0.529669	1.46676	5	199	212	1437	1437	616	20	7976	46796	Hematopoietic	NA	NA	NA	NA	NA	320.bed	1312	0.295346	1
GliaCtrl.specific.peaks	2489	sheffield_dnase	0.529669	1.46676	5	199	212	1437	1437	616	20	7976	46796	Hematopoietic	NA	NA	NA	NA	NA	372.bed	258	0.295346	1
GliaCtrl.specific.peaks	1146	sheffield_dnase	0.528639	1.56451	4	201	196	1522	1522	640	15	7977	46801	Epithelial;Fibroblast;Muscle;Brain;Primitive;Skin;Endothelial;Colon;Cervix;Liver	NA	NA	NA	NA	NA	1000.bed	126	0.296048	1
GliaCtrl.specific.peaks	1898	sheffield_dnase	0.528639	1.56451	4	201	196	1522	1522	640	15	7977	46801	Fibroblast;Muscle;Epithelial;Skin	NA	NA	NA	NA	NA	1849.bed	256	0.296048	1
GliaCtrl.specific.peaks	2520	sheffield_dnase	0.528639	1.56451	4	201	196	1522	1522	640	15	7977	46801	Stem;Colon;Liver;Hematopoietic	NA	NA	NA	NA	NA	404.bed	288	0.296048	1
GliaCtrl.specific.peaks	2583	sheffield_dnase	0.528639	1.56451	4	201	196	1522	1522	640	15	7977	46801	Hematopoietic	NA	NA	NA	NA	NA	476.bed	241	0.296048	1
GliaCtrl.specific.peaks	2729	sheffield_dnase	0.528639	1.56451	4	201	196	1522	1522	640	15	7977	46801	Hematopoietic	NA	NA	NA	NA	NA	663.bed	420	0.296048	1
GliaCtrl.specific.peaks	2963	sheffield_dnase	0.528639	1.56451	4	201	196	1522	1522	640	15	7977	46801	Liver;Mammary	NA	NA	NA	NA	NA	959.bed	696	0.296048	1
GliaCtrl.specific.peaks	229	codex	0.516276	1.04476	187	207	405	394	405	335	1051	7794	45765	Juvenile acute myeloid leukaemia cell line carrying t(8;21) translocation RUNX1-	Leukaemia cell	NA	LMO2	NA	GSE43834	GSM1082311_LMO2.bed	7923	0.304596	1
GliaCtrl.specific.peaks	2435	sheffield_dnase	0.515682	1.14498	24	208	366	1016	1016	530	123	7957	46693	Stem	NA	NA	NA	NA	NA	304.bed	6086	0.305013	1
GliaCtrl.specific.peaks	1931	sheffield_dnase	0.513558	1.30384	8	209	276	1307	1307	597	36	7973	46780	Fibroblast;Muscle	NA	NA	NA	NA	NA	1894.bed	830	0.306508	1
GliaCtrl.specific.peaks	98	cistrome_cistrome	0.507695	1.10788	37	210	377	913	913	500	196	7944	46620	cistrome_cistrome MDA-MB-231 Cells ESR1, DBDmut	MDA-MB-231 Cells	breast	ESR1, DBDmut	E2(45min)	NA	Human_MDA-MB-231-Cells_ESR1,-DBDmut_E2-45min_Katzenellenbogen.bed	2332	0.310674	1
GliaCtrl.specific.peaks	2485	sheffield_dnase	0.492929	1.25726	9	211	300	1277	1277	596	42	7972	46774	Hematopoietic	NA	NA	NA	NA	NA	369.bed	3517	0.321419	1
GliaCtrl.specific.peaks	1278	sheffield_dnase	0.490247	1.11425	30	212	375	966	966	518	158	7951	46658	Brain	NA	NA	NA	NA	NA	1153.bed	3997	0.32341	1
GliaCtrl.specific.peaks	1388	sheffield_dnase	0.487103	1.39689	5	213	251	1437	1437	634	21	7976	46795	Fibroblast;Muscle;Brain;Epithelial	NA	NA	NA	NA	NA	1285.bed	193	0.32576	1
GliaCtrl.specific.peaks	2531	sheffield_dnase	0.487103	1.39689	5	213	251	1437	1437	634	21	7976	46795	Fibroblast;Muscle;Hematopoietic;Primitive;Skin;Brain;Epithelial;Endothelial;Cerv	NA	NA	NA	NA	NA	42.bed	74	0.32576	1
GliaCtrl.specific.peaks	1173	sheffield_dnase	0.482782	1.95562	2	215	132	1849	1849	732	6	7979	46810	Epithelial;Endothelial;Skin	NA	NA	NA	NA	NA	1028.bed	183	0.329016	1
GliaCtrl.specific.peaks	1306	sheffield_dnase	0.482782	1.95562	2	215	132	1849	1849	732	6	7979	46810	Fibroblast;Muscle;Skin;Brain;Epithelial;Endothelial;Cervix;Primitive	NA	NA	NA	NA	NA	1188.bed	198	0.329016	1
GliaCtrl.specific.peaks	1315	sheffield_dnase	0.482782	1.95562	2	215	132	1849	1849	732	6	7979	46810	Fibroblast;Muscle;Brain;Epithelial;Endothelial;Skin;Bone	NA	NA	NA	NA	NA	1199.bed	206	0.329016	1
GliaCtrl.specific.peaks	1522	sheffield_dnase	0.482782	1.95562	2	215	132	1849	1849	732	6	7979	46810	Epithelial;Fibroblast;Skin;Brain;Endothelial;Colon;Muscle;Primitive;Bone;Liver	NA	NA	NA	NA	NA	1423.bed	133	0.329016	1
GliaCtrl.specific.peaks	1765	sheffield_dnase	0.482782	1.95562	2	215	132	1849	1849	732	6	7979	46810	Fibroblast	NA	NA	NA	NA	NA	1688.bed	332	0.329016	1
GliaCtrl.specific.peaks	1834	sheffield_dnase	0.482782	1.95562	2	215	132	1849	1849	732	6	7979	46810	Epithelial;Fibroblast	NA	NA	NA	NA	NA	1767.bed	231	0.329016	1
GliaCtrl.specific.peaks	1855	sheffield_dnase	0.482782	1.95562	2	215	132	1849	1849	732	6	7979	46810	Fibroblast;Muscle;Epithelial	NA	NA	NA	NA	NA	1792.bed	456	0.329016	1
GliaCtrl.specific.peaks	2340	sheffield_dnase	0.482782	1.95562	2	215	132	1849	1849	732	6	7979	46810	Epithelial;Liver;Prostate;Mammary	NA	NA	NA	NA	NA	2436.bed	223	0.329016	1
GliaCtrl.specific.peaks	2944	sheffield_dnase	0.482782	1.95562	2	215	132	1849	1849	732	6	7979	46810	Fibroblast;Muscle;Skin;Brain;Epithelial;Endothelial;Primitive;Bone	NA	NA	NA	NA	NA	939.bed	181	0.329016	1
GliaCtrl.specific.peaks	2967	sheffield_dnase	0.482782	1.95562	2	215	132	1849	1849	732	6	7979	46810	Liver;Hematopoietic	NA	NA	NA	NA	NA	966.bed	167	0.329016	1
GliaCtrl.specific.peaks	1926	sheffield_dnase	0.479927	1.4667	4	225	214	1522	1522	654	16	7977	46800	sheffield_dnase	NA	NA	NA	NA	NA	1889.bed	4709	0.331187	1
GliaCtrl.specific.peaks	1592	sheffield_dnase	0.475985	1.6	3	226	193	1644	1644	688	11	7978	46805	Fibroblast;Muscle;Skin	NA	NA	NA	NA	NA	1497.bed	220	0.334207	1
GliaCtrl.specific.peaks	2252	sheffield_dnase	0.475985	1.6	3	226	193	1644	1644	688	11	7978	46805	Skin;Muscle;Brain	NA	NA	NA	NA	NA	2321.bed	208	0.334207	1
GliaCtrl.specific.peaks	2007	sheffield_dnase	0.468107	1.0911	37	228	386	913	913	509	199	7944	46617	sheffield_dnase	NA	NA	NA	NA	NA	2001.bed	54604	0.340325	1
GliaCtrl.specific.peaks	1872	sheffield_dnase	0.467697	1.08674	40	229	388	895	895	504	216	7941	46600	Epithelial	NA	NA	NA	NA	NA	1816.bed	6150	0.340646	1
GliaCtrl.specific.peaks	2166	sheffield_dnase	0.464693	1.22799	9	230	316	1277	1277	608	43	7972	46773	Fibroblast;Muscle;Hematopoietic;Endothelial;Epithelial;Skin;Brain	NA	NA	NA	NA	NA	2219.bed	273	0.34301	1
GliaCtrl.specific.peaks	1620	sheffield_dnase	0.452649	1.23515	8	231	312	1307	1307	617	38	7973	46778	Endothelial;Fibroblast;Muscle;Brain	NA	NA	NA	NA	NA	1527.bed	1915	0.352656	1
GliaCtrl.specific.peaks	2173	sheffield_dnase	0.450478	1.17342	12	232	324	1211	1211	589	60	7969	46756	Weak A549	NA	NA	NA	NA	NA	2226.bed	11915	0.354423	1
GliaCtrl.specific.peaks	2491	sheffield_dnase	0.447979	1.33337	5	233	272	1437	1437	647	22	7976	46794	Fibroblast;Muscle;Hematopoietic;Skin;Brain;Epithelial;Endothelial;Primitive	NA	NA	NA	NA	NA	374.bed	209	0.356469	1
GliaCtrl.specific.peaks	2211	sheffield_dnase	0.439968	1.24449	7	234	309	1350	1350	631	33	7974	46783	Ewing sarcoma;Skin;Endothelial;Primitive	NA	NA	NA	NA	NA	2270.bed	340	0.363105	1
GliaCtrl.specific.peaks	2008	sheffield_dnase	0.437335	1.06324	52	235	403	828	828	489	287	7929	46529	sheffield_dnase	NA	NA	NA	NA	NA	2006.bed	44090	0.365313	1
GliaCtrl.specific.peaks	2674	sheffield_dnase	0.435918	1.3804	4	236	256	1522	1522	671	17	7977	46799	Epithelial;Fibroblast;Muscle;Skin;Brain;Endothelial;Cervix;Primitive;Bone;Liver	NA	NA	NA	NA	NA	596.bed	189	0.366507	1
GliaCtrl.specific.peaks	2535	sheffield_dnase	0.426493	1.25716	6	237	301	1389	1389	642	28	7975	46788	Muscle;Hematopoietic;Fibroblast;Epithelial;Brain	NA	NA	NA	NA	NA	423.bed	129	0.374548	1
GliaCtrl.specific.peaks	1854	sheffield_dnase	0.42585	1.17338	10	238	325	1253	1253	605	50	7971	46766	Epithelial	NA	NA	NA	NA	NA	1791.bed	5841	0.375102	1
GliaCtrl.specific.peaks	2985	sheffield_dnase	0.42585	1.17338	10	238	325	1253	1253	605	50	7971	46766	complex tissue specific	NA	NA	NA	NA	NA	985.bed	558	0.375102	1
GliaCtrl.specific.peaks	1538	sheffield_dnase	0.424354	2.93313	1	240	68	2145	2145	818	2	7980	46814	Epithelial;Fibroblast;Muscle;Primitive;Brain;Endothelial;Colon;Cervix;Liver;Hema	NA	NA	NA	NA	NA	1439.bed	66	0.376397	1
GliaCtrl.specific.peaks	1628	sheffield_dnase	0.424354	2.93313	1	240	68	2145	2145	818	2	7980	46814	Epithelial;Fibroblast;Muscle;Skin;Brain;Endothelial;Bone	NA	NA	NA	NA	NA	1535.bed	146	0.376397	1
GliaCtrl.specific.peaks	1664	sheffield_dnase	0.424354	2.93313	1	240	68	2145	2145	818	2	7980	46814	Fibroblast;Muscle;Epithelial;Endothelial;Brain	NA	NA	NA	NA	NA	1578.bed	154	0.376397	1
GliaCtrl.specific.peaks	1801	sheffield_dnase	0.424354	2.93313	1	240	68	2145	2145	818	2	7980	46814	Epithelial;Fibroblast;Muscle;Primitive;Skin;Brain;Endothelial;Colon;Cervix;Hemat	NA	NA	NA	NA	NA	1730.bed	149	0.376397	1
GliaCtrl.specific.peaks	1995	sheffield_dnase	0.424354	2.93313	1	240	68	2145	2145	818	2	7980	46814	Epithelial;Skin;Colon;Cervix;Endothelial;Primitive	NA	NA	NA	NA	NA	1984.bed	165	0.376397	1
GliaCtrl.specific.peaks	2285	sheffield_dnase	0.424354	2.93313	1	240	68	2145	2145	818	2	7980	46814	Fibroblast;Muscle;Skin;Brain;Epithelial;Endothelial;Bone	NA	NA	NA	NA	NA	2365.bed	168	0.376397	1
GliaCtrl.specific.peaks	2365	sheffield_dnase	0.424354	2.93313	1	240	68	2145	2145	818	2	7980	46814	Epithelial;Fibroblast;Brain;Endothelial;Colon;Muscle;Skin	NA	NA	NA	NA	NA	2464.bed	105	0.376397	1
GliaCtrl.specific.peaks	2624	sheffield_dnase	0.424354	2.93313	1	240	68	2145	2145	818	2	7980	46814	Epithelial;Hematopoietic;Skin	NA	NA	NA	NA	NA	535.bed	154	0.376397	1
GliaCtrl.specific.peaks	2650	sheffield_dnase	0.424354	2.93313	1	240	68	2145	2145	818	2	7980	46814	Colon;Cervix;Hematopoietic	NA	NA	NA	NA	NA	564.bed	249	0.376397	1
GliaCtrl.specific.peaks	2993	sheffield_dnase	0.424354	2.93313	1	240	68	2145	2145	818	2	7980	46814	Epithelial;Fibroblast;Muscle;Skin;Brain;Endothelial;Colon;Primitive;Bone;Liver	NA	NA	NA	NA	NA	992.bed	119	0.376397	1
GliaCtrl.specific.peaks	1273	sheffield_dnase	0.423967	1.46664	3	250	215	1644	1644	703	12	7978	46804	Fibroblast;Muscle;Brain;Epithelial;Endothelial;Skin;Bone	NA	NA	NA	NA	NA	1148.bed	195	0.376732	1
GliaCtrl.specific.peaks	1710	sheffield_dnase	0.423967	1.46664	3	250	215	1644	1644	703	12	7978	46804	Fibroblast;Muscle;Brain	NA	NA	NA	NA	NA	1629.bed	236	0.376732	1
GliaCtrl.specific.peaks	1547	sheffield_dnase	0.414083	1.67613	2	252	179	1849	1849	760	7	7979	46809	Fibroblast;Brain;Endothelial;Epithelial;Muscle;Bone	NA	NA	NA	NA	NA	1448.bed	191	0.385405	1
GliaCtrl.specific.peaks	1582	sheffield_dnase	0.414083	1.67613	2	252	179	1849	1849	760	7	7979	46809	Fibroblast;Muscle;Skin;Brain;Epithelial;Endothelial;Bone	NA	NA	NA	NA	NA	1487.bed	139	0.385405	1
GliaCtrl.specific.peaks	1792	sheffield_dnase	0.414083	1.67613	2	252	179	1849	1849	760	7	7979	46809	Hematopoietic;Epithelial;Skin	NA	NA	NA	NA	NA	172.bed	116	0.385405	1
GliaCtrl.specific.peaks	2328	sheffield_dnase	0.414083	1.67613	2	252	179	1849	1849	760	7	7979	46809	Fibroblast;Muscle;Epithelial;Skin;Brain	NA	NA	NA	NA	NA	2417.bed	169	0.385405	1
GliaCtrl.specific.peaks	2352	sheffield_dnase	0.414083	1.67613	2	252	179	1849	1849	760	7	7979	46809	Epithelial;Primitive;Brain;Stem;Colon;Cervix;Liver;Endothelial;Muscle;Hematopoie	NA	NA	NA	NA	NA	2450.bed	207	0.385405	1
GliaCtrl.specific.peaks	2682	sheffield_dnase	0.414083	1.67613	2	252	179	1849	1849	760	7	7979	46809	Endothelial;Epithelial;Primitive;Brain	NA	NA	NA	NA	NA	603.bed	83	0.385405	1
GliaCtrl.specific.peaks	2698	sheffield_dnase	0.414083	1.67613	2	252	179	1849	1849	760	7	7979	46809	Fibroblast;Muscle;Hematopoietic;Skin;Epithelial;Endothelial;Cervix;Brain	NA	NA	NA	NA	NA	623.bed	151	0.385405	1
GliaCtrl.specific.peaks	2708	sheffield_dnase	0.414083	1.67613	2	252	179	1849	1849	760	7	7979	46809	Epithelial;Fibroblast;Muscle;Hematopoietic;Skin;Brain;Endothelial;Cervix;Primiti	NA	NA	NA	NA	NA	635.bed	91	0.385405	1
GliaCtrl.specific.peaks	2767	sheffield_dnase	0.414083	1.67613	2	252	179	1849	1849	760	7	7979	46809	Hematopoietic;Endothelial;Primitive	NA	NA	NA	NA	NA	713.bed	237	0.385405	1
GliaCtrl.specific.peaks	2301	sheffield_dnase	0.411988	1.27537	5	261	294	1437	1437	664	23	7976	46793	Skin;Mammary	NA	NA	NA	NA	NA	2388.bed	238	0.387268	1
GliaCtrl.specific.peaks	2448	sheffield_dnase	0.411988	1.27537	5	261	294	1437	1437	664	23	7976	46793	Hematopoietic	NA	NA	NA	NA	NA	325.bed	350	0.387268	1
GliaCtrl.specific.peaks	1364	sheffield_dnase	0.402493	1.15034	10	263	365	1253	1253	627	51	7971	46765	Brain	NA	NA	NA	NA	NA	1251.bed	2496	0.395828	1
GliaCtrl.specific.peaks	1317	sheffield_dnase	0.398459	1.17334	8	264	327	1307	1307	633	40	7973	46776	Fibroblast;Muscle;Hematopoietic;Primitive;Skin;Brain;Epithelial;Endothelial;Cerv	NA	NA	NA	NA	NA	1200.bed	290	0.399523	1
GliaCtrl.specific.peaks	2429	sheffield_dnase	0.398459	1.17334	8	264	327	1307	1307	633	40	7973	46776	Stem	NA	NA	NA	NA	NA	3.bed	1198	0.399523	1
GliaCtrl.specific.peaks	1426	sheffield_dnase	0.396085	1.30368	4	266	277	1522	1522	688	18	7977	46798	Primitive	NA	NA	NA	NA	NA	1326.bed	1194	0.401713	1
GliaCtrl.specific.peaks	1976	sheffield_dnase	0.392747	1.09607	17	267	384	1115	1115	589	91	7964	46725	Skin;Hematopoietic	NA	NA	NA	NA	NA	1963.bed	9751	0.404811	1
GliaCtrl.specific.peaks	235	codex	0.383175	1.04614	46	268	404	858	858	510	258	7935	46558	Mobilised CD34+ cells isolated from the healthly peripheral blood.	Hematopoietic Stem and Progenitor Cells	NA	LYL1	NA	GSE45144	GSM1097882_LYL1.bed	1972	0.413833	1
GliaCtrl.specific.peaks	1750	sheffield_dnase	0.378857	1.22219	5	269	317	1437	1437	674	24	7976	46792	Brain;Muscle;Fibroblast	NA	NA	NA	NA	NA	1669.bed	288	0.417968	1
GliaCtrl.specific.peaks	1442	sheffield_dnase	0.378144	1.3538	3	270	258	1644	1644	724	13	7978	46803	Epithelial;Fibroblast;Muscle;Primitive;Skin;Brain;Endothelial;Cervix;Liver;Mamma	NA	NA	NA	NA	NA	1342.bed	269	0.418654	1
GliaCtrl.specific.peaks	1614	sheffield_dnase	0.378144	1.3538	3	270	258	1644	1644	724	13	7978	46803	Epithelial;Muscle;Skin	NA	NA	NA	NA	NA	1521.bed	221	0.418654	1
GliaCtrl.specific.peaks	1683	sheffield_dnase	0.378144	1.3538	3	270	258	1644	1644	724	13	7978	46803	Fibroblast	NA	NA	NA	NA	NA	1598.bed	546	0.418654	1
GliaCtrl.specific.peaks	1913	sheffield_dnase	0.378144	1.3538	3	270	258	1644	1644	724	13	7978	46803	Epithelial;Fibroblast;Muscle;Skin;Endothelial;Cervix;Primitive	NA	NA	NA	NA	NA	1874.bed	204	0.418654	1
GliaCtrl.specific.peaks	2092	sheffield_dnase	0.378144	1.3538	3	270	258	1644	1644	724	13	7978	46803	Hematopoietic	NA	NA	NA	NA	NA	2119.bed	557	0.418654	1
GliaCtrl.specific.peaks	2167	sheffield_dnase	0.378144	1.3538	3	270	258	1644	1644	724	13	7978	46803	Muscle;Skin;Hematopoietic;Brain;Endothelial;Fibroblast;Epithelial;Primitive	NA	NA	NA	NA	NA	2220.bed	156	0.418654	1
GliaCtrl.specific.peaks	2269	sheffield_dnase	0.378144	1.3538	3	270	258	1644	1644	724	13	7978	46803	Epithelial;Brain;Stem;Colon;Cervix;Liver;Hematopoietic;Prostate;Mammary	NA	NA	NA	NA	NA	2341.bed	194	0.418654	1
GliaCtrl.specific.peaks	2359	sheffield_dnase	0.378144	1.3538	3	270	258	1644	1644	724	13	7978	46803	Skin;Endothelial;Epithelial;Muscle;Brain;Fibroblast	NA	NA	NA	NA	NA	2458.bed	200	0.418654	1
GliaCtrl.specific.peaks	2849	sheffield_dnase	0.378144	1.3538	3	270	258	1644	1644	724	13	7978	46803	Hematopoietic;Fibroblast;Brain;Muscle;Bone	NA	NA	NA	NA	NA	819.bed	139	0.418654	1
GliaCtrl.specific.peaks	2966	sheffield_dnase	0.378144	1.3538	3	270	258	1644	1644	724	13	7978	46803	Epithelial;Liver;Mammary	NA	NA	NA	NA	NA	965.bed	235	0.418654	1
GliaCtrl.specific.peaks	2661	sheffield_dnase	0.373238	1.11269	11	280	376	1226	1226	627	58	7970	46758	Hematopoietic	NA	NA	NA	NA	NA	577.bed	3032	0.423411	1
GliaCtrl.specific.peaks	1791	sheffield_dnase	0.366753	1.17329	6	281	329	1389	1389	666	30	7975	46786	HRPEpiC	NA	NA	NA	NA	NA	1719.bed	1249	0.42978	1
GliaCtrl.specific.peaks	2224	sheffield_dnase	0.364655	1.07897	16	282	389	1132	1132	601	87	7965	46729	sheffield_dnase	NA	NA	NA	NA	NA	2287.bed	16192	0.431862	1
GliaCtrl.specific.peaks	1934	sheffield_dnase	0.361745	1.08956	13	283	387	1191	1191	620	70	7968	46746	Epithelial	NA	NA	NA	NA	NA	1897.bed	6449	0.434765	1
GliaCtrl.specific.peaks	1167	sheffield_dnase	0.359975	1.23504	4	284	313	1522	1522	706	19	7977	46797	Liver	NA	NA	NA	NA	NA	1022.bed	436	0.436541	1
GliaCtrl.specific.peaks	2626	sheffield_dnase	0.359975	1.23504	4	284	313	1522	1522	706	19	7977	46797	Brain;Hematopoietic;Stem;Fibroblast;Muscle;Endothelial;Primitive;Liver	NA	NA	NA	NA	NA	537.bed	100	0.436541	1
GliaCtrl.specific.peaks	2668	sheffield_dnase	0.359975	1.23504	4	284	313	1522	1522	706	19	7977	46797	Fibroblast;Muscle;Endothelial;Skin	NA	NA	NA	NA	NA	588.bed	159	0.436541	1
GliaCtrl.specific.peaks	1149	sheffield_dnase	0.357466	1.02287	91	287	417	635	635	446	522	7890	46294	Brain	NA	NA	NA	NA	NA	1003.bed	33665	0.43907	1
GliaCtrl.specific.peaks	1487	sheffield_dnase	0.356939	1.46658	2	288	217	1849	1849	785	8	7979	46808	Epithelial;Fibroblast;Muscle;Skin;Brain;Endothelial;Colon;Cervix;Primitive;Bone	NA	NA	NA	NA	NA	1389.bed	162	0.439603	1
GliaCtrl.specific.peaks	1529	sheffield_dnase	0.356939	1.46658	2	288	217	1849	1849	785	8	7979	46808	Fibroblast;Muscle	NA	NA	NA	NA	NA	1430.bed	326	0.439603	1
GliaCtrl.specific.peaks	1589	sheffield_dnase	0.356939	1.46658	2	288	217	1849	1849	785	8	7979	46808	Fibroblast;Muscle;Hematopoietic;Primitive;Skin;Brain;Epithelial;Endothelial;Cerv	NA	NA	NA	NA	NA	1494.bed	133	0.439603	1
GliaCtrl.specific.peaks	1657	sheffield_dnase	0.356939	1.46658	2	288	217	1849	1849	785	8	7979	46808	Fibroblast;Brain;Epithelial;Muscle	NA	NA	NA	NA	NA	1567.bed	192	0.439603	1
GliaCtrl.specific.peaks	1723	sheffield_dnase	0.356939	1.46658	2	288	217	1849	1849	785	8	7979	46808	Fibroblast;Muscle;Epithelial;Skin;Brain	NA	NA	NA	NA	NA	1643.bed	154	0.439603	1
GliaCtrl.specific.peaks	1725	sheffield_dnase	0.356939	1.46658	2	288	217	1849	1849	785	8	7979	46808	Fibroblast;Brain	NA	NA	NA	NA	NA	1645.bed	239	0.439603	1
GliaCtrl.specific.peaks	1890	sheffield_dnase	0.356939	1.46658	2	288	217	1849	1849	785	8	7979	46808	Endothelial;Fibroblast	NA	NA	NA	NA	NA	1834.bed	489	0.439603	1
GliaCtrl.specific.peaks	1924	sheffield_dnase	0.356939	1.46658	2	288	217	1849	1849	785	8	7979	46808	Fibroblast;Muscle;Skin;Brain;Endothelial;Epithelial;Primitive	NA	NA	NA	NA	NA	1885.bed	162	0.439603	1
GliaCtrl.specific.peaks	2762	sheffield_dnase	0.356939	1.46658	2	288	217	1849	1849	785	8	7979	46808	Hematopoietic;Brain	NA	NA	NA	NA	NA	706.bed	227	0.439603	1
GliaCtrl.specific.peaks	2830	sheffield_dnase	0.356939	1.46658	2	288	217	1849	1849	785	8	7979	46808	Epithelial;Fibroblast;Muscle;Primitive;Skin;Brain;Stem;Endothelial;Colon;Cervix;	NA	NA	NA	NA	NA	797.bed	199	0.439603	1
GliaCtrl.specific.peaks	2887	sheffield_dnase	0.356939	1.46658	2	288	217	1849	1849	785	8	7979	46808	Hematopoietic	NA	NA	NA	NA	NA	870.bed	214	0.439603	1
GliaCtrl.specific.peaks	2687	sheffield_dnase	0.34834	1.17327	5	299	330	1437	1437	689	25	7976	46791	Endothelial	NA	NA	NA	NA	NA	608.bed	474	0.448394	1
GliaCtrl.specific.peaks	2721	sheffield_dnase	0.34834	1.17327	5	299	330	1437	1437	689	25	7976	46791	Stem;Brain	NA	NA	NA	NA	NA	652.bed	151	0.448394	1
GliaCtrl.specific.peaks	1453	sheffield_dnase	0.337631	1.25707	3	301	302	1644	1644	749	14	7978	46802	Brain;Cervix;Mammary	NA	NA	NA	NA	NA	1354.bed	173	0.459588	1
GliaCtrl.specific.peaks	1745	sheffield_dnase	0.337631	1.25707	3	301	302	1644	1644	749	14	7978	46802	Fibroblast;Muscle;Skin;Brain;Epithelial;Endothelial;Colon	NA	NA	NA	NA	NA	1664.bed	157	0.459588	1
GliaCtrl.specific.peaks	2759	sheffield_dnase	0.337631	1.25707	3	301	302	1644	1644	749	14	7978	46802	Brain;Hematopoietic	NA	NA	NA	NA	NA	702.bed	168	0.459588	1
GliaCtrl.specific.peaks	2768	sheffield_dnase	0.337631	1.25707	3	301	302	1644	1644	749	14	7978	46802	Muscle;Hematopoietic;Epithelial;Fibroblast;Liver	NA	NA	NA	NA	NA	714.bed	262	0.459588	1
GliaCtrl.specific.peaks	2870	sheffield_dnase	0.337631	1.25707	3	301	302	1644	1644	749	14	7978	46802	Fibroblast;Muscle;Skin;Brain;Epithelial;Endothelial;Cervix;Bone	NA	NA	NA	NA	NA	849.bed	224	0.459588	1
GliaCtrl.specific.peaks	1481	sheffield_dnase	0.330472	1.9555	1	306	142	2145	2145	864	3	7980	46813	Fibroblast	NA	NA	NA	NA	NA	1383.bed	343	0.467227	1
GliaCtrl.specific.peaks	1519	sheffield_dnase	0.330472	1.9555	1	306	142	2145	2145	864	3	7980	46813	Fibroblast;Endothelial;Epithelial;Muscle;Brain;Bone	NA	NA	NA	NA	NA	1420.bed	179	0.467227	1
GliaCtrl.specific.peaks	1536	sheffield_dnase	0.330472	1.9555	1	306	142	2145	2145	864	3	7980	46813	Fibroblast;Muscle;Skin;Brain;Epithelial;Endothelial;Colon;Bone	NA	NA	NA	NA	NA	1437.bed	114	0.467227	1
GliaCtrl.specific.peaks	1576	sheffield_dnase	0.330472	1.9555	1	306	142	2145	2145	864	3	7980	46813	Fibroblast;Muscle;Epithelial;Endothelial;Brain	NA	NA	NA	NA	NA	1481.bed	257	0.467227	1
GliaCtrl.specific.peaks	1636	sheffield_dnase	0.330472	1.9555	1	306	142	2145	2145	864	3	7980	46813	Fibroblast;Muscle;Brain;Epithelial;Endothelial	NA	NA	NA	NA	NA	1543.bed	199	0.467227	1
GliaCtrl.specific.peaks	1688	sheffield_dnase	0.330472	1.9555	1	306	142	2145	2145	864	3	7980	46813	Epithelial;Endothelial;Fibroblast;Skin;Brain	NA	NA	NA	NA	NA	1603.bed	188	0.467227	1
GliaCtrl.specific.peaks	1761	sheffield_dnase	0.330472	1.9555	1	306	142	2145	2145	864	3	7980	46813	Epithelial;Fibroblast;Muscle;Skin;Brain;Endothelial;Colon;Cervix	NA	NA	NA	NA	NA	1684.bed	143	0.467227	1
GliaCtrl.specific.peaks	1844	sheffield_dnase	0.330472	1.9555	1	306	142	2145	2145	864	3	7980	46813	Epithelial;Fibroblast;Brain;Colon;Cervix;Muscle;Mammary;Skin;Bone;Liver	NA	NA	NA	NA	NA	1779.bed	123	0.467227	1
GliaCtrl.specific.peaks	1865	sheffield_dnase	0.330472	1.9555	1	306	142	2145	2145	864	3	7980	46813	Muscle;Brain;Epithelial;Endothelial;Fibroblast	NA	NA	NA	NA	NA	1809.bed	260	0.467227	1
GliaCtrl.specific.peaks	1873	sheffield_dnase	0.330472	1.9555	1	306	142	2145	2145	864	3	7980	46813	Cervix;Epithelial	NA	NA	NA	NA	NA	1817.bed	285	0.467227	1
GliaCtrl.specific.peaks	1880	sheffield_dnase	0.330472	1.9555	1	306	142	2145	2145	864	3	7980	46813	Muscle;Skin;Cervix;Endothelial;Epithelial;Primitive	NA	NA	NA	NA	NA	1824.bed	154	0.467227	1
GliaCtrl.specific.peaks	1882	sheffield_dnase	0.330472	1.9555	1	306	142	2145	2145	864	3	7980	46813	Epithelial;Fibroblast;Brain;Endothelial;Colon;Cervix;Hematopoietic;Muscle;Skin;L	NA	NA	NA	NA	NA	1826.bed	176	0.467227	1
GliaCtrl.specific.peaks	2149	sheffield_dnase	0.330472	1.9555	1	306	142	2145	2145	864	3	7980	46813	Epithelial;Fibroblast;Muscle;Skin;Brain;Endothelial;Colon;Cervix;Liver;Mammary	NA	NA	NA	NA	NA	2198.bed	120	0.467227	1
GliaCtrl.specific.peaks	2162	sheffield_dnase	0.330472	1.9555	1	306	142	2145	2145	864	3	7980	46813	Hematopoietic	NA	NA	NA	NA	NA	2215.bed	318	0.467227	1
GliaCtrl.specific.peaks	2240	sheffield_dnase	0.330472	1.9555	1	306	142	2145	2145	864	3	7980	46813	Skin;Fibroblast;Brain;Endothelial;Epithelial;Muscle;Bone	NA	NA	NA	NA	NA	2306.bed	223	0.467227	1
GliaCtrl.specific.peaks	2782	sheffield_dnase	0.330472	1.9555	1	306	142	2145	2145	864	3	7980	46813	Hematopoietic;Epithelial	NA	NA	NA	NA	NA	730.bed	534	0.467227	1
GliaCtrl.specific.peaks	2175	sheffield_dnase	0.327201	1.17325	4	322	332	1522	1522	725	20	7977	46796	Endothelial;Primitive;Prostate	NA	NA	NA	NA	NA	2228.bed	320	0.47076	1
GliaCtrl.specific.peaks	2914	sheffield_dnase	0.320219	1.12811	5	323	369	1437	1437	710	26	7976	46790	Brain	NA	NA	NA	NA	NA	903.bed	878	0.478388	1
GliaCtrl.specific.peaks	1839	sheffield_dnase	0.315011	1.09997	6	324	378	1389	1389	697	32	7975	46784	Skeletal Muscle	NA	NA	NA	NA	NA	1772.bed	2814	0.48416	1
GliaCtrl.specific.peaks	1496	sheffield_dnase	0.308871	1.30361	2	325	278	1849	1849	817	9	7979	46807	Fibroblast;Muscle;Epithelial;Skin;Brain	NA	NA	NA	NA	NA	1399.bed	152	0.491053	1
GliaCtrl.specific.peaks	1581	sheffield_dnase	0.308871	1.30361	2	325	278	1849	1849	817	9	7979	46807	Fibroblast;Muscle;Brain;Epithelial;Skin;Bone	NA	NA	NA	NA	NA	1486.bed	136	0.491053	1
GliaCtrl.specific.peaks	1619	sheffield_dnase	0.308871	1.30361	2	325	278	1849	1849	817	9	7979	46807	Fibroblast	NA	NA	NA	NA	NA	1526.bed	789	0.491053	1
GliaCtrl.specific.peaks	1630	sheffield_dnase	0.308871	1.30361	2	325	278	1849	1849	817	9	7979	46807	Fibroblast;Muscle;Skin;Brain;Epithelial;Endothelial;Bone	NA	NA	NA	NA	NA	1537.bed	182	0.491053	1
GliaCtrl.specific.peaks	1645	sheffield_dnase	0.308871	1.30361	2	325	278	1849	1849	817	9	7979	46807	Brain;Hematopoietic;Fibroblast	NA	NA	NA	NA	NA	1554.bed	234	0.491053	1
GliaCtrl.specific.peaks	1672	sheffield_dnase	0.308871	1.30361	2	325	278	1849	1849	817	9	7979	46807	Fibroblast;Muscle;Skin;Brain;Endothelial;Epithelial	NA	NA	NA	NA	NA	1586.bed	160	0.491053	1
GliaCtrl.specific.peaks	1730	sheffield_dnase	0.308871	1.30361	2	325	278	1849	1849	817	9	7979	46807	Endothelial and Lymphoblast specific	NA	NA	NA	NA	NA	165.bed	128	0.491053	1
GliaCtrl.specific.peaks	1754	sheffield_dnase	0.308871	1.30361	2	325	278	1849	1849	817	9	7979	46807	Complex tissue specific	NA	NA	NA	NA	NA	1676.bed	303	0.491053	1
GliaCtrl.specific.peaks	1973	sheffield_dnase	0.308871	1.30361	2	325	278	1849	1849	817	9	7979	46807	Cervix;Endothelial;Primitive	NA	NA	NA	NA	NA	1958.bed	388	0.491053	1
GliaCtrl.specific.peaks	2265	sheffield_dnase	0.308871	1.30361	2	325	278	1849	1849	817	9	7979	46807	Epithelial;Prostate;Mammary;Skin	NA	NA	NA	NA	NA	2334.bed	301	0.491053	1
GliaCtrl.specific.peaks	2629	sheffield_dnase	0.308871	1.30361	2	325	278	1849	1849	817	9	7979	46807	Epithelial;Liver;Endothelial;Primitive	NA	NA	NA	NA	NA	541.bed	116	0.491053	1
GliaCtrl.specific.peaks	2713	sheffield_dnase	0.308871	1.30361	2	325	278	1849	1849	817	9	7979	46807	Fibroblast;Muscle;Skin;Brain;Endothelial;Primitive;Bone	NA	NA	NA	NA	NA	643.bed	152	0.491053	1
GliaCtrl.specific.peaks	2764	sheffield_dnase	0.308871	1.30361	2	325	278	1849	1849	817	9	7979	46807	Hematopoietic	NA	NA	NA	NA	NA	71.bed	284	0.491053	1
GliaCtrl.specific.peaks	2847	sheffield_dnase	0.308871	1.30361	2	325	278	1849	1849	817	9	7979	46807	Hematopoietic	NA	NA	NA	NA	NA	816.bed	291	0.491053	1
GliaCtrl.specific.peaks	1845	sheffield_dnase	0.301706	1.17323	3	339	333	1644	1644	772	15	7978	46801	Muscle;Hematopoietic;Epithelial;Endothelial;Fibroblast	NA	NA	NA	NA	NA	178.bed	97	0.499223	1
GliaCtrl.specific.peaks	2246	sheffield_dnase	0.301706	1.17323	3	339	333	1644	1644	772	15	7978	46801	Fibroblast;Muscle;Hematopoietic;Skin;Brain;Epithelial;Endothelial;Bone	NA	NA	NA	NA	NA	2315.bed	98	0.499223	1
GliaCtrl.specific.peaks	1828	sheffield_dnase	0.297421	1.11734	4	341	370	1522	1522	744	21	7977	46795	Muscle;Skin;Brain;Endothelial;Fibroblast;Epithelial;Primitive	NA	NA	NA	NA	NA	1761.bed	204	0.504172	1
GliaCtrl.specific.peaks	1857	sheffield_dnase	0.297421	1.11734	4	341	370	1522	1522	744	21	7977	46795	Fibroblast;Muscle	NA	NA	NA	NA	NA	1794.bed	596	0.504172	1
GliaCtrl.specific.peaks	2048	sheffield_dnase	0.297421	1.11734	4	341	370	1522	1522	744	21	7977	46795	Hematopoietic	NA	NA	NA	NA	NA	2063.bed	921	0.504172	1
GliaCtrl.specific.peaks	2928	sheffield_dnase	0.297421	1.11734	4	341	370	1522	1522	744	21	7977	46795	Hematopoietic;Endothelial;Primitive	NA	NA	NA	NA	NA	919.bed	118	0.504172	1
GliaCtrl.specific.peaks	2943	sheffield_dnase	0.297421	1.11734	4	341	370	1522	1522	744	21	7977	46795	Muscle;Fibroblast;Endothelial;Primitive	NA	NA	NA	NA	NA	938.bed	372	0.504172	1
GliaCtrl.specific.peaks	2087	sheffield_dnase	0.291795	1.0666	6	346	390	1389	1389	708	33	7975	46783	Skin;Hematopoietic	NA	NA	NA	NA	NA	2112.bed	279	0.510746	1
GliaCtrl.specific.peaks	219	cistrome_epigenome	0.280906	0.999649	53	347	424	824	824	532	311	7928	46505	cistrome_epigenome VCaP H3K9me3	VCaP	prostate	H3K9me3	regular medium	NA	Human_VCaP_H3K9me3_regular-medium_Chinnaiyan.bed	5404	0.523714	1
GliaCtrl.specific.peaks	2070	sheffield_dnase	0.270659	0.996084	36	348	425	924	924	566	212	7945	46604	sheffield_dnase	NA	NA	NA	NA	NA	2089.bed	28533	0.536217	1
GliaCtrl.specific.peaks	1675	sheffield_dnase	0.270341	1.06658	4	349	391	1522	1522	754	22	7977	46794	Fibroblast;Brain;Stem;Endothelial;Epithelial;Muscle	NA	NA	NA	NA	NA	159.bed	128	0.53661	1
GliaCtrl.specific.peaks	1684	sheffield_dnase	0.270341	1.06658	4	349	391	1522	1522	754	22	7977	46794	Fibroblast	NA	NA	NA	NA	NA	1599.bed	689	0.53661	1
GliaCtrl.specific.peaks	2078	sheffield_dnase	0.270341	1.06658	4	349	391	1522	1522	754	22	7977	46794	Epithelial	NA	NA	NA	NA	NA	2100.bed	2275	0.53661	1
GliaCtrl.specific.peaks	2442	sheffield_dnase	0.270341	1.06658	4	349	391	1522	1522	754	22	7977	46794	Hematopoietic;Endothelial;Primitive	NA	NA	NA	NA	NA	316.bed	226	0.53661	1
GliaCtrl.specific.peaks	2631	sheffield_dnase	0.270341	1.06658	4	349	391	1522	1522	754	22	7977	46794	Fibroblast;Muscle;Skin;Brain;Epithelial;Endothelial;Cervix;Primitive;Bone	NA	NA	NA	NA	NA	543.bed	181	0.53661	1
GliaCtrl.specific.peaks	2392	sheffield_dnase	0.270188	1.0352	6	354	406	1389	1389	716	34	7975	46782	Epithelial;Fibroblast;Muscle;Hematopoietic;Primitive;Skin;Brain;Stem;Endothelial	NA	NA	NA	NA	NA	250.bed	155	0.5368	1
GliaCtrl.specific.peaks	1422	sheffield_dnase	0.269768	1.09993	3	355	379	1644	1644	793	16	7978	46800	Fibroblast;Brain;Hematopoietic;Endothelial;Muscle;Bone;Epithelial	NA	NA	NA	NA	NA	1321.bed	104	0.537318	1
GliaCtrl.specific.peaks	1505	sheffield_dnase	0.269768	1.09993	3	355	379	1644	1644	793	16	7978	46800	Hematopoietic	NA	NA	NA	NA	NA	1406.bed	170	0.537318	1
GliaCtrl.specific.peaks	2016	sheffield_dnase	0.269768	1.09993	3	355	379	1644	1644	793	16	7978	46800	Epithelial;Brain;Hematopoietic;Stem;Colon;Endothelial;Liver	NA	NA	NA	NA	NA	202.bed	255	0.537318	1
GliaCtrl.specific.peaks	2329	sheffield_dnase	0.269768	1.09993	3	355	379	1644	1644	793	16	7978	46800	Muscle;Skin;Brain;Endothelial;Fibroblast;Epithelial;Cervix	NA	NA	NA	NA	NA	2418.bed	344	0.537318	1
GliaCtrl.specific.peaks	2497	sheffield_dnase	0.269768	1.09993	3	355	379	1644	1644	793	16	7978	46800	Brain;Hematopoietic;Stem	NA	NA	NA	NA	NA	382.bed	125	0.537318	1
GliaCtrl.specific.peaks	1375	sheffield_dnase	0.268084	1.17321	2	360	335	1849	1849	848	10	7979	46806	Liver	NA	NA	NA	NA	NA	1261.bed	605	0.539406	1
GliaCtrl.specific.peaks	1469	sheffield_dnase	0.268084	1.17321	2	360	335	1849	1849	848	10	7979	46806	Muscle;Epithelial	NA	NA	NA	NA	NA	1370.bed	284	0.539406	1
GliaCtrl.specific.peaks	1646	sheffield_dnase	0.268084	1.17321	2	360	335	1849	1849	848	10	7979	46806	Hematopoietic	NA	NA	NA	NA	NA	1555.bed	283	0.539406	1
GliaCtrl.specific.peaks	1790	sheffield_dnase	0.268084	1.17321	2	360	335	1849	1849	848	10	7979	46806	Fibroblast;Muscle;Epithelial;Skin	NA	NA	NA	NA	NA	1718.bed	156	0.539406	1
GliaCtrl.specific.peaks	2326	sheffield_dnase	0.268084	1.17321	2	360	335	1849	1849	848	10	7979	46806	Fibroblast;Muscle;Skin;Brain;Epithelial;Endothelial;Cervix;Primitive	NA	NA	NA	NA	NA	2414.bed	102	0.539406	1
GliaCtrl.specific.peaks	2363	sheffield_dnase	0.268084	1.17321	2	360	335	1849	1849	848	10	7979	46806	Epithelial;Liver	NA	NA	NA	NA	NA	2462.bed	263	0.539406	1
GliaCtrl.specific.peaks	2811	sheffield_dnase	0.268084	1.17321	2	360	335	1849	1849	848	10	7979	46806	Brain;Hematopoietic	NA	NA	NA	NA	NA	769.bed	241	0.539406	1
GliaCtrl.specific.peaks	1941	sheffield_dnase	0.267486	0.995415	28	367	426	983	983	592	165	7953	46651	sheffield_dnase	NA	NA	NA	NA	NA	1909.bed	29989	0.54015	1
GliaCtrl.specific.peaks	315	codex	0.264055	0.991986	46	368	427	858	858	551	272	7935	46544	Adult chronic myeloid leukaemia (at blast crisis) cell line carrying t(9;22) tra	Leukaemia cell	NA	GATA1	NA	GSE24779	GSM610335_GATA1.bed	7135	0.544433	1
GliaCtrl.specific.peaks	1008	encode_tfbs	0.263739	1.46653	1	369	228	2145	2145	914	4	7980	46812	ChIP K562 ZNF274	K562	NA	ZNF274	None	NA	wgEncodeAwgTfbsSydhK562Znf274UcdUniPk.narrowPeak	305	0.54483	1
GliaCtrl.specific.peaks	1363	sheffield_dnase	0.263739	1.46653	1	369	228	2145	2145	914	4	7980	46812	Fibroblast;Muscle;Brain;Endothelial;Epithelial;Skin;Bone	NA	NA	NA	NA	NA	1250.bed	145	0.54483	1
GliaCtrl.specific.peaks	1438	sheffield_dnase	0.263739	1.46653	1	369	228	2145	2145	914	4	7980	46812	Fibroblast;Muscle;Brain;Epithelial;Endothelial;Skin;Bone	NA	NA	NA	NA	NA	1339.bed	178	0.54483	1
GliaCtrl.specific.peaks	1572	sheffield_dnase	0.263739	1.46653	1	369	228	2145	2145	914	4	7980	46812	Fibroblast;Muscle;Epithelial;Brain;Skin	NA	NA	NA	NA	NA	1478.bed	101	0.54483	1
GliaCtrl.specific.peaks	1580	sheffield_dnase	0.263739	1.46653	1	369	228	2145	2145	914	4	7980	46812	Fibroblast;Muscle;Brain;Epithelial;Skin;Bone	NA	NA	NA	NA	NA	1485.bed	146	0.54483	1
GliaCtrl.specific.peaks	1634	sheffield_dnase	0.263739	1.46653	1	369	228	2145	2145	914	4	7980	46812	Fibroblast;Muscle;Brain;Epithelial;Endothelial	NA	NA	NA	NA	NA	1541.bed	159	0.54483	1
GliaCtrl.specific.peaks	1671	sheffield_dnase	0.263739	1.46653	1	369	228	2145	2145	914	4	7980	46812	Fibroblast;Muscle;Primitive;Brain;Epithelial;Endothelial;Bone	NA	NA	NA	NA	NA	1585.bed	123	0.54483	1
GliaCtrl.specific.peaks	1728	sheffield_dnase	0.263739	1.46653	1	369	228	2145	2145	914	4	7980	46812	Fibroblast;Skin	NA	NA	NA	NA	NA	1648.bed	275	0.54483	1
GliaCtrl.specific.peaks	1773	sheffield_dnase	0.263739	1.46653	1	369	228	2145	2145	914	4	7980	46812	Fibroblast	NA	NA	NA	NA	NA	1697.bed	385	0.54483	1
GliaCtrl.specific.peaks	1813	sheffield_dnase	0.263739	1.46653	1	369	228	2145	2145	914	4	7980	46812	Muscle;Fibroblast;Epithelial;Brain	NA	NA	NA	NA	NA	1742.bed	294	0.54483	1
GliaCtrl.specific.peaks	1816	sheffield_dnase	0.263739	1.46653	1	369	228	2145	2145	914	4	7980	46812	Fibroblast;Muscle	NA	NA	NA	NA	NA	1745.bed	296	0.54483	1
GliaCtrl.specific.peaks	1887	sheffield_dnase	0.263739	1.46653	1	369	228	2145	2145	914	4	7980	46812	Hematopoietic;Skin;Brain;Epithelial;Endothelial;Fibroblast;Colon;Muscle	NA	NA	NA	NA	NA	1831.bed	100	0.54483	1
GliaCtrl.specific.peaks	2060	sheffield_dnase	0.263739	1.46653	1	369	228	2145	2145	914	4	7980	46812	Epithelial;Liver	NA	NA	NA	NA	NA	2078.bed	353	0.54483	1
GliaCtrl.specific.peaks	2236	sheffield_dnase	0.263739	1.46653	1	369	228	2145	2145	914	4	7980	46812	Epithelial;Mammary;Skin	NA	NA	NA	NA	NA	2300.bed	724	0.54483	1
GliaCtrl.specific.peaks	2243	sheffield_dnase	0.263739	1.46653	1	369	228	2145	2145	914	4	7980	46812	Fibroblast;Muscle;Skin;Brain;Epithelial;Endothelial	NA	NA	NA	NA	NA	2312.bed	180	0.54483	1
GliaCtrl.specific.peaks	2277	sheffield_dnase	0.263739	1.46653	1	369	228	2145	2145	914	4	7980	46812	Fibroblast;Endothelial;Epithelial;Muscle;Bone	NA	NA	NA	NA	NA	2352.bed	273	0.54483	1
GliaCtrl.specific.peaks	2347	sheffield_dnase	0.263739	1.46653	1	369	228	2145	2145	914	4	7980	46812	Epithelial;Fibroblast;Muscle;Skin;Brain;Stem;Endothelial;Colon;Cervix;Liver;Mamm	NA	NA	NA	NA	NA	2444.bed	78	0.54483	1
GliaCtrl.specific.peaks	2758	sheffield_dnase	0.263739	1.46653	1	369	228	2145	2145	914	4	7980	46812	Epithelial;Fibroblast;Brain	NA	NA	NA	NA	NA	701.bed	149	0.54483	1
GliaCtrl.specific.peaks	1819	sheffield_dnase	0.251919	0.986274	19	387	428	1084	1084	633	113	7962	46703	sheffield_dnase	NA	NA	NA	NA	NA	1750.bed	14611	0.559862	1
GliaCtrl.specific.peaks	1859	sheffield_dnase	0.251919	0.986274	19	387	428	1084	1084	633	113	7962	46703	Fibroblast	NA	NA	NA	NA	NA	1796.bed	3167	0.559862	1
GliaCtrl.specific.peaks	2613	sheffield_dnase	0.250079	1.00559	6	389	423	1389	1389	734	35	7975	46781	Weak lymphoblast specific	NA	NA	NA	NA	NA	518.bed	3402	0.56224	1
GliaCtrl.specific.peaks	1985	sheffield_dnase	0.248361	1.01138	5	390	421	1437	1437	749	29	7976	46787	Epithelial;Brain;Colon;Cervix;Endothelial;Primitive	NA	NA	NA	NA	NA	1975.bed	244	0.564468	1
GliaCtrl.specific.peaks	2598	sheffield_dnase	0.248361	1.01138	5	390	421	1437	1437	749	29	7976	46787	Fibroblast;Muscle;Brain;Hematopoietic;Primitive;Skin;Epithelial;Endothelial;Cerv	NA	NA	NA	NA	NA	497.bed	117	0.564468	1
GliaCtrl.specific.peaks	2692	sheffield_dnase	0.247241	0.983857	52	392	430	828	828	550	310	7929	46506	K562 specific	NA	NA	NA	NA	NA	615.bed	36694	0.565926	1
GliaCtrl.specific.peaks	1928	sheffield_dnase	0.245698	1.02017	4	393	418	1522	1522	778	23	7977	46793	HCPEpiC	NA	NA	NA	NA	NA	1890.bed	2757	0.567939	1
GliaCtrl.specific.peaks	2112	sheffield_dnase	0.245698	1.02017	4	393	418	1522	1522	778	23	7977	46793	Epithelial;Skin	NA	NA	NA	NA	NA	2146.bed	2091	0.567939	1
GliaCtrl.specific.peaks	2634	sheffield_dnase	0.245698	1.02017	4	393	418	1522	1522	778	23	7977	46793	Complex tissue specific	NA	NA	NA	NA	NA	547.bed	170	0.567939	1
GliaCtrl.specific.peaks	1670	sheffield_dnase	0.241319	1.03518	3	396	407	1644	1644	816	17	7978	46799	Epithelial;Fibroblast;Muscle;Hematopoietic;Skin;Brain;Endothelial;Colon;Cervix;B	NA	NA	NA	NA	NA	1584.bed	156	0.573694	1
GliaCtrl.specific.peaks	1697	sheffield_dnase	0.241319	1.03518	3	396	407	1644	1644	816	17	7978	46799	Muscle;Skin;Endothelial;Fibroblast;Brain	NA	NA	NA	NA	NA	1613.bed	208	0.573694	1
GliaCtrl.specific.peaks	2049	sheffield_dnase	0.241319	1.03518	3	396	407	1644	1644	816	17	7978	46799	Hematopoietic	NA	NA	NA	NA	NA	2064.bed	371	0.573694	1
GliaCtrl.specific.peaks	2114	sheffield_dnase	0.241319	1.03518	3	396	407	1644	1644	816	17	7978	46799	Hematopoietic;Colon;Epithelial;Cervix;Prostate;Mammary;Skin	NA	NA	NA	NA	NA	215.bed	424	0.573694	1
GliaCtrl.specific.peaks	2244	sheffield_dnase	0.241319	1.03518	3	396	407	1644	1644	816	17	7978	46799	Fibroblast;Muscle;Skin;Brain;Epithelial	NA	NA	NA	NA	NA	2313.bed	180	0.573694	1
GliaCtrl.specific.peaks	2288	sheffield_dnase	0.241319	1.03518	3	396	407	1644	1644	816	17	7978	46799	Stem;Ewing sarcoma	NA	NA	NA	NA	NA	2368.bed	224	0.573694	1
GliaCtrl.specific.peaks	2848	sheffield_dnase	0.241319	1.03518	3	396	407	1644	1644	816	17	7978	46799	Fibroblast;Muscle;Brain;Hematopoietic;Primitive;Epithelial;Endothelial;Liver;Ste	NA	NA	NA	NA	NA	818.bed	74	0.573694	1
GliaCtrl.specific.peaks	2950	sheffield_dnase	0.241319	1.03518	3	396	407	1644	1644	816	17	7978	46799	Fibroblast;Muscle;Primitive;Skin;Brain;Epithelial;Endothelial;Cervix;Bone;Liver	NA	NA	NA	NA	NA	944.bed	160	0.573694	1
GliaCtrl.specific.peaks	2628	sheffield_dnase	0.235606	0.977632	8	404	465	1307	1307	725	48	7973	46768	Stem	NA	NA	NA	NA	NA	54.bed	1334	0.581292	1
GliaCtrl.specific.peaks	390	codex	0.233791	0.977635	7	405	464	1350	1350	740	42	7974	46774	Proerythroblasts derived from CD34+ foetal liver cells (2-trimester stage).	Erythroblast	NA	TAL1	NA	GSE36985	GSM908054_TAL1.bed	584	0.583726	1
GliaCtrl.specific.peaks	1848	sheffield_dnase	0.233236	1.06656	2	406	396	1849	1849	884	11	7979	46805	Fibroblast;Muscle;Epithelial;Cervix;Skin;Brain	NA	NA	NA	NA	NA	1783.bed	138	0.584472	1
GliaCtrl.specific.peaks	1860	sheffield_dnase	0.233236	1.06656	2	406	396	1849	1849	884	11	7979	46805	Fibroblast;Skin;Muscle	NA	NA	NA	NA	NA	1798.bed	301	0.584472	1
GliaCtrl.specific.peaks	2217	sheffield_dnase	0.233236	1.06656	2	406	396	1849	1849	884	11	7979	46805	Endothelial;Prostate	NA	NA	NA	NA	NA	2278.bed	272	0.584472	1
GliaCtrl.specific.peaks	2272	sheffield_dnase	0.233236	1.06656	2	406	396	1849	1849	884	11	7979	46805	Fibroblast;Muscle;Skin;Brain;Epithelial;Endothelial;Cervix;Primitive	NA	NA	NA	NA	NA	2344.bed	129	0.584472	1
GliaCtrl.specific.peaks	2281	sheffield_dnase	0.233236	1.06656	2	406	396	1849	1849	884	11	7979	46805	Epithelial;Skin	NA	NA	NA	NA	NA	2357.bed	664	0.584472	1
GliaCtrl.specific.peaks	2621	sheffield_dnase	0.233236	1.06656	2	406	396	1849	1849	884	11	7979	46805	Brain;Hematopoietic;Epithelial	NA	NA	NA	NA	NA	532.bed	234	0.584472	1
GliaCtrl.specific.peaks	2835	sheffield_dnase	0.233236	1.06656	2	406	396	1849	1849	884	11	7979	46805	Stem;Brain	NA	NA	NA	NA	NA	804.bed	428	0.584472	1
GliaCtrl.specific.peaks	2746	sheffield_dnase	0.228037	0.97764	5	413	463	1437	1437	771	30	7976	46786	Endothelial;Primitive	NA	NA	NA	NA	NA	689.bed	844	0.591511	1
GliaCtrl.specific.peaks	1144	sheffield_dnase	0.227567	0.983703	179	414	431	406	431	417	1067	7802	45749	Stem cell specific (weak)	NA	NA	NA	NA	NA	10.bed	63200	0.592151	1
GliaCtrl.specific.peaks	2580	sheffield_dnase	0.223262	0.977643	4	415	462	1522	1522	800	24	7977	46792	Hematopoietic	NA	NA	NA	NA	NA	473.bed	223	0.598051	1
GliaCtrl.specific.peaks	318	codex	0.220194	0.957656	8	416	469	1307	1307	731	49	7973	46767	T-cell acute lymphoblastic leukaemia (T-ALL) cell line.	Leukaemia cell	NA	TAL1	NA	GSE25000	GSM614003_TAL1.bed	1077	0.60229	1
GliaCtrl.specific.peaks	1365	sheffield_dnase	0.220194	0.957656	8	416	469	1307	1307	731	49	7973	46767	Brain;Skin	NA	NA	NA	NA	NA	1252.bed	244	0.60229	1
GliaCtrl.specific.peaks	2516	sheffield_dnase	0.220194	0.957656	8	416	469	1307	1307	731	49	7973	46767	Non-hematopoietic somatic cells	NA	NA	NA	NA	NA	400.bed	199	0.60229	1
GliaCtrl.specific.peaks	1587	sheffield_dnase	0.215935	0.977646	3	419	454	1644	1644	839	18	7978	46798	Fibroblast;Muscle;Brain;Epithelial;Endothelial	NA	NA	NA	NA	NA	1492.bed	143	0.608226	1
GliaCtrl.specific.peaks	1653	sheffield_dnase	0.215935	0.977646	3	419	454	1644	1644	839	18	7978	46798	Fibroblast;Muscle;Skin;Brain;Endothelial;Primitive;Bone	NA	NA	NA	NA	NA	1563.bed	130	0.608226	1
GliaCtrl.specific.peaks	1701	sheffield_dnase	0.215935	0.977646	3	419	454	1644	1644	839	18	7978	46798	Muscle;Brain;Fibroblast	NA	NA	NA	NA	NA	1617.bed	226	0.608226	1
GliaCtrl.specific.peaks	2058	sheffield_dnase	0.215935	0.977646	3	419	454	1644	1644	839	18	7978	46798	Epithelial	NA	NA	NA	NA	NA	2076.bed	379	0.608226	1
GliaCtrl.specific.peaks	2124	sheffield_dnase	0.215935	0.977646	3	419	454	1644	1644	839	18	7978	46798	Hematopoietic	NA	NA	NA	NA	NA	2165.bed	428	0.608226	1
GliaCtrl.specific.peaks	2232	sheffield_dnase	0.215935	0.977646	3	419	454	1644	1644	839	18	7978	46798	Epithelial;Skin	NA	NA	NA	NA	NA	2298.bed	1684	0.608226	1
GliaCtrl.specific.peaks	2512	sheffield_dnase	0.215935	0.977646	3	419	454	1644	1644	839	18	7978	46798	Epithelial;Fibroblast;Muscle;Hematopoietic;Primitive;Skin;Brain;Endothelial;Colo	NA	NA	NA	NA	NA	397.bed	140	0.608226	1
GliaCtrl.specific.peaks	2859	sheffield_dnase	0.215935	0.977646	3	419	454	1644	1644	839	18	7978	46798	Muscle;Endothelial;Primitive;Fibroblast	NA	NA	NA	NA	NA	831.bed	333	0.608226	1
GliaCtrl.specific.peaks	1570	sheffield_dnase	0.21396	0.951189	6	427	472	1389	1389	763	37	7975	46779	Epithelial;Endothelial;Primitive;Skin	NA	NA	NA	NA	NA	1475.bed	823	0.610998	1
GliaCtrl.specific.peaks	1389	sheffield_dnase	0.213867	1.17318	1	428	342	2145	2145	972	5	7980	46811	Fibroblast;Muscle;Brain;Endothelial;Epithelial;Skin	NA	NA	NA	NA	NA	1286.bed	229	0.61113	1
GliaCtrl.specific.peaks	1484	sheffield_dnase	0.213867	1.17318	1	428	342	2145	2145	972	5	7980	46811	Complex tissue specific	NA	NA	NA	NA	NA	1386.bed	134	0.61113	1
GliaCtrl.specific.peaks	1656	sheffield_dnase	0.213867	1.17318	1	428	342	2145	2145	972	5	7980	46811	Fibroblast;Brain;Epithelial;Endothelial;Muscle;Bone	NA	NA	NA	NA	NA	1566.bed	143	0.61113	1
GliaCtrl.specific.peaks	1665	sheffield_dnase	0.213867	1.17318	1	428	342	2145	2145	972	5	7980	46811	Fibroblast;Muscle;Skin;Endothelial;Epithelial;Brain;Bone	NA	NA	NA	NA	NA	1579.bed	184	0.61113	1
GliaCtrl.specific.peaks	1680	sheffield_dnase	0.213867	1.17318	1	428	342	2145	2145	972	5	7980	46811	Fibroblast;Muscle;Brain;Epithelial;Endothelial;Skin;Bone	NA	NA	NA	NA	NA	1594.bed	177	0.61113	1
GliaCtrl.specific.peaks	1694	sheffield_dnase	0.213867	1.17318	1	428	342	2145	2145	972	5	7980	46811	Fibroblast;Endothelial;Epithelial;Muscle;Bone	NA	NA	NA	NA	NA	1610.bed	228	0.61113	1
GliaCtrl.specific.peaks	1706	sheffield_dnase	0.213867	1.17318	1	428	342	2145	2145	972	5	7980	46811	Epithelial;Fibroblast;Muscle;Skin;Brain;Endothelial;Cervix;Mammary;Bone	NA	NA	NA	NA	NA	1625.bed	133	0.61113	1
GliaCtrl.specific.peaks	1724	sheffield_dnase	0.213867	1.17318	1	428	342	2145	2145	972	5	7980	46811	Fibroblast;Muscle;Brain;Epithelial	NA	NA	NA	NA	NA	1644.bed	220	0.61113	1
GliaCtrl.specific.peaks	1768	sheffield_dnase	0.213867	1.17318	1	428	342	2145	2145	972	5	7980	46811	Muscle;Epithelial;Brain;Fibroblast	NA	NA	NA	NA	NA	1691.bed	314	0.61113	1
GliaCtrl.specific.peaks	1805	sheffield_dnase	0.213867	1.17318	1	428	342	2145	2145	972	5	7980	46811	Endothelial;Fibroblast;Epithelial;Muscle	NA	NA	NA	NA	NA	1735.bed	405	0.61113	1
GliaCtrl.specific.peaks	1895	sheffield_dnase	0.213867	1.17318	1	428	342	2145	2145	972	5	7980	46811	Fibroblast;Muscle;Skin	NA	NA	NA	NA	NA	1844.bed	321	0.61113	1
GliaCtrl.specific.peaks	2099	sheffield_dnase	0.213867	1.17318	1	428	342	2145	2145	972	5	7980	46811	Epithelial;Cervix	NA	NA	NA	NA	NA	2128.bed	467	0.61113	1
GliaCtrl.specific.peaks	2123	sheffield_dnase	0.213867	1.17318	1	428	342	2145	2145	972	5	7980	46811	Hematopoietic	NA	NA	NA	NA	NA	2164.bed	471	0.61113	1
GliaCtrl.specific.peaks	2195	sheffield_dnase	0.213867	1.17318	1	428	342	2145	2145	972	5	7980	46811	Epithelial;Prostate;Mammary	NA	NA	NA	NA	NA	2250.bed	305	0.61113	1
GliaCtrl.specific.peaks	2361	sheffield_dnase	0.213867	1.17318	1	428	342	2145	2145	972	5	7980	46811	Epithelial	NA	NA	NA	NA	NA	2460.bed	337	0.61113	1
GliaCtrl.specific.peaks	2536	sheffield_dnase	0.213867	1.17318	1	428	342	2145	2145	972	5	7980	46811	Hematopoietic;Epithelial;Cervix;Mammary;Skin	NA	NA	NA	NA	NA	424.bed	144	0.61113	1
GliaCtrl.specific.peaks	2578	sheffield_dnase	0.213867	1.17318	1	428	342	2145	2145	972	5	7980	46811	Hematopoietic;Skin	NA	NA	NA	NA	NA	471.bed	408	0.61113	1
GliaCtrl.specific.peaks	2690	sheffield_dnase	0.213867	1.17318	1	428	342	2145	2145	972	5	7980	46811	Hematopoietic	NA	NA	NA	NA	NA	613.bed	296	0.61113	1
GliaCtrl.specific.peaks	2903	sheffield_dnase	0.213867	1.17318	1	428	342	2145	2145	972	5	7980	46811	Muscle;Skin;Brain;Endothelial;Fibroblast;Epithelial;Primitive	NA	NA	NA	NA	NA	891.bed	181	0.61113	1
GliaCtrl.specific.peaks	2925	sheffield_dnase	0.213867	1.17318	1	428	342	2145	2145	972	5	7980	46811	Epithelial;Fibroblast;Muscle;Hematopoietic;Primitive;Skin;Brain;Endothelial;Colo	NA	NA	NA	NA	NA	916.bed	66	0.61113	1
GliaCtrl.specific.peaks	2615	sheffield_dnase	0.209517	0.949608	17	448	473	1115	1115	679	105	7964	46711	Hematopoietic	NA	NA	NA	NA	NA	521.bed	3229	0.617281	1
GliaCtrl.specific.peaks	2396	sheffield_dnase	0.206008	0.943836	14	449	475	1171	1171	698	87	7967	46729	Stem	NA	NA	NA	NA	NA	254.bed	1944	0.62229	1
GliaCtrl.specific.peaks	1237	sheffield_dnase	0.205692	0.938478	8	450	478	1307	1307	745	50	7973	46766	Brain;Skin	NA	NA	NA	NA	NA	1101.bed	287	0.622742	1
GliaCtrl.specific.peaks	2744	sheffield_dnase	0.203299	0.977649	2	451	449	1849	1849	916	12	7979	46804	Hematopoietic;Endothelial;Primitive	NA	NA	NA	NA	NA	685.bed	162	0.626183	1
GliaCtrl.specific.peaks	2766	sheffield_dnase	0.203299	0.977649	2	451	449	1849	1849	916	12	7979	46804	Fibroblast;Muscle;Epithelial;Hematopoietic	NA	NA	NA	NA	NA	712.bed	194	0.626183	1
GliaCtrl.specific.peaks	2823	sheffield_dnase	0.203299	0.977649	2	451	449	1849	1849	916	12	7979	46804	Hematopoietic;Liver;Endothelial;Primitive;Stem;Bone;Brain	NA	NA	NA	NA	NA	788.bed	147	0.626183	1
GliaCtrl.specific.peaks	2871	sheffield_dnase	0.203299	0.977649	2	451	449	1849	1849	916	12	7979	46804	Epithelial;Fibroblast;Muscle;Primitive;Skin;Brain;Endothelial;Bone	NA	NA	NA	NA	NA	850.bed	183	0.626183	1
GliaCtrl.specific.peaks	2994	sheffield_dnase	0.203299	0.977649	2	451	449	1849	1849	916	12	7979	46804	Fibroblast;Muscle;Skin;Brain;Epithelial;Endothelial;Primitive;Bone	NA	NA	NA	NA	NA	993.bed	203	0.626183	1
GliaCtrl.specific.peaks	2877	sheffield_dnase	0.203049	0.971516	113	456	466	568	568	497	682	7868	46134	Weak Huh specific	NA	NA	NA	NA	NA	860.bed	113875	0.626543	1
GliaCtrl.specific.peaks	1861	sheffield_dnase	0.202826	0.938509	4	457	476	1522	1522	818	25	7977	46791	Weak HFF	NA	NA	NA	NA	NA	1799.bed	3451	0.626865	1
GliaCtrl.specific.peaks	2256	sheffield_dnase	0.202826	0.938509	4	457	476	1522	1522	818	25	7977	46791	Prostate	NA	NA	NA	NA	NA	2326.bed	629	0.626865	1
GliaCtrl.specific.peaks	2898	sheffield_dnase	0.202193	0.933146	7	459	481	1350	1350	763	44	7974	46772	Endothelial and Htr8	NA	NA	NA	NA	NA	884.bed	1914	0.62778	1
GliaCtrl.specific.peaks	110	cistrome_cistrome	0.198955	0.964618	76	460	467	703	703	543	462	7905	46354	cistrome_cistrome NB4 cells RXR	NB4 cells	hematopoietic stem cell	RXR	No treatment(Antibody RXR _sc774)	NA	Human_NB4-cells_RXR_No-treatment-Antibody-RXR-_sc774_Stunnenberg.bed	5248	0.632478	1
GliaCtrl.specific.peaks	1413	sheffield_dnase	0.193255	0.926158	3	461	483	1644	1644	863	19	7978	46797	Hematopoietic;Primitive;Fibroblast;Stem;Epithelial;Muscle;Liver;Endothelial;Pros	NA	NA	NA	NA	NA	1313.bed	80	0.640833	1
GliaCtrl.specific.peaks	1431	sheffield_dnase	0.193255	0.926158	3	461	483	1644	1644	863	19	7978	46797	Fibroblast	NA	NA	NA	NA	NA	1331.bed	2011	0.640833	1
GliaCtrl.specific.peaks	1609	sheffield_dnase	0.193255	0.926158	3	461	483	1644	1644	863	19	7978	46797	Fibroblast;Muscle;Epithelial;Endothelial;Skin;Brain;Bone	NA	NA	NA	NA	NA	1517.bed	118	0.640833	1
GliaCtrl.specific.peaks	2072	sheffield_dnase	0.193255	0.926158	3	461	483	1644	1644	863	19	7978	46797	Stem;Brain;Epithelial	NA	NA	NA	NA	NA	2091.bed	204	0.640833	1
GliaCtrl.specific.peaks	2490	sheffield_dnase	0.193255	0.926158	3	461	483	1644	1644	863	19	7978	46797	Hematopoietic;Fibroblast;Brain;Muscle	NA	NA	NA	NA	NA	373.bed	195	0.640833	1
GliaCtrl.specific.peaks	2772	sheffield_dnase	0.193255	0.926158	3	461	483	1644	1644	863	19	7978	46797	Hematopoietic	NA	NA	NA	NA	NA	719.bed	1863	0.640833	1
GliaCtrl.specific.peaks	2946	sheffield_dnase	0.193255	0.926158	3	461	483	1644	1644	863	19	7978	46797	Fibroblast;Muscle;Skin;Brain;Endothelial;Epithelial;Primitive	NA	NA	NA	NA	NA	940.bed	233	0.640833	1
GliaCtrl.specific.peaks	2428	sheffield_dnase	0.19205	0.92005	8	468	492	1307	1307	756	51	7973	46765	Epithelial;Fibroblast;Muscle;Brain;Hematopoietic;Primitive;Skin;Stem;Endothelial	NA	NA	NA	NA	NA	299.bed	129	0.642613	1
GliaCtrl.specific.peaks	2787	sheffield_dnase	0.19205	0.92005	8	468	492	1307	1307	756	51	7973	46765	Endothelial;Primitive	NA	NA	NA	NA	NA	739.bed	1514	0.642613	1
GliaCtrl.specific.peaks	2571	sheffield_dnase	0.192013	0.916482	5	470	495	1437	1437	801	32	7976	46784	Fibroblast;Muscle;Hematopoietic	NA	NA	NA	NA	NA	463.bed	255	0.642669	1
GliaCtrl.specific.peaks	2135	sheffield_dnase	0.190479	0.931813	17	471	482	1115	1115	689	107	7964	46709	Hematopoietic	NA	NA	NA	NA	NA	218.bed	1626	0.644943	1
GliaCtrl.specific.peaks	2045	sheffield_dnase	0.186399	0.916429	10	472	496	1253	1253	740	64	7971	46752	Hematopoietic	NA	NA	NA	NA	NA	2060.bed	6219	0.65103	1
GliaCtrl.specific.peaks	2146	sheffield_dnase	0.184209	0.902379	4	473	510	1522	1522	835	26	7977	46790	Brain;Epithelial;Skin	NA	NA	NA	NA	NA	2195.bed	1967	0.654321	1
GliaCtrl.specific.peaks	2151	sheffield_dnase	0.184209	0.902379	4	473	510	1522	1522	835	26	7977	46790	Hematopoietic	NA	NA	NA	NA	NA	220.bed	1057	0.654321	1
GliaCtrl.specific.peaks	1666	sheffield_dnase	0.182715	0.902354	6	475	512	1389	1389	792	39	7975	46777	Stem;Brain	NA	NA	NA	NA	NA	158.bed	202	0.656576	1
GliaCtrl.specific.peaks	2484	sheffield_dnase	0.178275	0.908659	11	476	499	1226	1226	734	71	7970	46745	sheffield_dnase	NA	NA	NA	NA	NA	368.bed	10125	0.663323	1
GliaCtrl.specific.peaks	1159	sheffield_dnase	0.177466	0.902403	2	477	501	1849	1849	942	13	7979	46803	Epithelial;Liver	NA	NA	NA	NA	NA	1015.bed	162	0.66456	1
GliaCtrl.specific.peaks	1769	sheffield_dnase	0.177466	0.902403	2	477	501	1849	1849	942	13	7979	46803	Fibroblast;Muscle;Epithelial	NA	NA	NA	NA	NA	1692.bed	270	0.66456	1
GliaCtrl.specific.peaks	2019	sheffield_dnase	0.177466	0.902403	2	477	501	1849	1849	942	13	7979	46803	Muscle;Skin;Fibroblast;Brain;Endothelial;Epithelial;Primitive	NA	NA	NA	NA	NA	2023.bed	202	0.66456	1
GliaCtrl.specific.peaks	2207	sheffield_dnase	0.177466	0.902403	2	477	501	1849	1849	942	13	7979	46803	Hematopoietic	NA	NA	NA	NA	NA	2267.bed	190	0.66456	1
GliaCtrl.specific.peaks	2318	sheffield_dnase	0.177466	0.902403	2	477	501	1849	1849	942	13	7979	46803	Endothelial;Epithelial	NA	NA	NA	NA	NA	2405.bed	163	0.66456	1
GliaCtrl.specific.peaks	2527	sheffield_dnase	0.177466	0.902403	2	477	501	1849	1849	942	13	7979	46803	Fibroblast;Muscle;Hematopoietic;Brain;Epithelial;Endothelial	NA	NA	NA	NA	NA	415.bed	216	0.66456	1
GliaCtrl.specific.peaks	2635	sheffield_dnase	0.177466	0.902403	2	477	501	1849	1849	942	13	7979	46803	Epithelial;Fibroblast;Muscle;Primitive;Skin;Brain;Endothelial;Colon;Cervix;Bone;	NA	NA	NA	NA	NA	548.bed	141	0.66456	1
GliaCtrl.specific.peaks	2795	sheffield_dnase	0.177466	0.902403	2	477	501	1849	1849	942	13	7979	46803	Complex tissue specific	NA	NA	NA	NA	NA	750.bed	159	0.66456	1
GliaCtrl.specific.peaks	2948	sheffield_dnase	0.177466	0.902403	2	477	501	1849	1849	942	13	7979	46803	Fibroblast;Muscle;Skin;Brain;Endothelial;Epithelial;Cervix;Primitive;Bone	NA	NA	NA	NA	NA	942.bed	183	0.66456	1
GliaCtrl.specific.peaks	2801	sheffield_dnase	0.176079	0.888739	5	486	517	1437	1437	813	33	7976	46783	Weak	NA	NA	NA	NA	NA	758.bed	1745	0.666685	1
GliaCtrl.specific.peaks	1314	sheffield_dnase	0.175371	0.977651	1	487	432	2145	2145	1020	6	7980	46810	Fibroblast;Muscle;Primitive;Brain;Epithelial;Endothelial;Skin;Bone	NA	NA	NA	NA	NA	1198.bed	142	0.667773	1
GliaCtrl.specific.peaks	1360	sheffield_dnase	0.175371	0.977651	1	487	432	2145	2145	1020	6	7980	46810	Fibroblast;Muscle;Skin;Brain;Epithelial;Endothelial	NA	NA	NA	NA	NA	1248.bed	127	0.667773	1
GliaCtrl.specific.peaks	1428	sheffield_dnase	0.175371	0.977651	1	487	432	2145	2145	1020	6	7980	46810	Brain;Endothelial;Epithelial;Muscle;Fibroblast	NA	NA	NA	NA	NA	1329.bed	426	0.667773	1
GliaCtrl.specific.peaks	1435	sheffield_dnase	0.175371	0.977651	1	487	432	2145	2145	1020	6	7980	46810	Brain;Endothelial;Epithelial;Skin;Fibroblast	NA	NA	NA	NA	NA	1336.bed	167	0.667773	1
GliaCtrl.specific.peaks	1527	sheffield_dnase	0.175371	0.977651	1	487	432	2145	2145	1020	6	7980	46810	Fibroblast;Muscle;Epithelial	NA	NA	NA	NA	NA	1429.bed	342	0.667773	1
GliaCtrl.specific.peaks	1643	sheffield_dnase	0.175371	0.977651	1	487	432	2145	2145	1020	6	7980	46810	Fibroblast;Muscle;Skin	NA	NA	NA	NA	NA	1550.bed	215	0.667773	1
GliaCtrl.specific.peaks	1711	sheffield_dnase	0.175371	0.977651	1	487	432	2145	2145	1020	6	7980	46810	Fibroblast;Muscle;Brain;Skin;Endothelial;Epithelial;Bone	NA	NA	NA	NA	NA	1630.bed	93	0.667773	1
GliaCtrl.specific.peaks	1713	sheffield_dnase	0.175371	0.977651	1	487	432	2145	2145	1020	6	7980	46810	Fibroblast;Muscle;Brain;Endothelial;Epithelial	NA	NA	NA	NA	NA	1632.bed	225	0.667773	1
GliaCtrl.specific.peaks	1722	sheffield_dnase	0.175371	0.977651	1	487	432	2145	2145	1020	6	7980	46810	Fibroblast;Muscle;Epithelial;Brain	NA	NA	NA	NA	NA	1642.bed	168	0.667773	1
GliaCtrl.specific.peaks	1997	sheffield_dnase	0.175371	0.977651	1	487	432	2145	2145	1020	6	7980	46810	Fibroblast;Brain;Epithelial;Endothelial;Cervix	NA	NA	NA	NA	NA	1986.bed	177	0.667773	1
GliaCtrl.specific.peaks	2033	sheffield_dnase	0.175371	0.977651	1	487	432	2145	2145	1020	6	7980	46810	Brain;Endothelial;Epithelial;Fibroblast	NA	NA	NA	NA	NA	2041.bed	235	0.667773	1
GliaCtrl.specific.peaks	2184	sheffield_dnase	0.175371	0.977651	1	487	432	2145	2145	1020	6	7980	46810	Epithelial;Prostate;Mammary	NA	NA	NA	NA	NA	2237.bed	205	0.667773	1
GliaCtrl.specific.peaks	2278	sheffield_dnase	0.175371	0.977651	1	487	432	2145	2145	1020	6	7980	46810	Fibroblast	NA	NA	NA	NA	NA	2354.bed	314	0.667773	1
GliaCtrl.specific.peaks	2289	sheffield_dnase	0.175371	0.977651	1	487	432	2145	2145	1020	6	7980	46810	Skin;Endothelial;Primitive;Ewing sarcoma	NA	NA	NA	NA	NA	2369.bed	198	0.667773	1
GliaCtrl.specific.peaks	2671	sheffield_dnase	0.175371	0.977651	1	487	432	2145	2145	1020	6	7980	46810	Epithelial;Fibroblast;Muscle;Skin;Brain;Endothelial;Colon;Cervix;Prostate;Bone	NA	NA	NA	NA	NA	593.bed	112	0.667773	1
GliaCtrl.specific.peaks	2715	sheffield_dnase	0.175371	0.977651	1	487	432	2145	2145	1020	6	7980	46810	Fibroblast;Muscle;Brain;Hematopoietic;Skin;Epithelial;Endothelial;Cervix;Primiti	NA	NA	NA	NA	NA	645.bed	72	0.667773	1
GliaCtrl.specific.peaks	2989	sheffield_dnase	0.175371	0.977651	1	487	432	2145	2145	1020	6	7980	46810	Epithelial;Skin;Brain;Fibroblast;Colon;Cervix;Endothelial;Primitive	NA	NA	NA	NA	NA	989.bed	144	0.667773	1
GliaCtrl.specific.peaks	2612	sheffield_dnase	0.174518	0.892519	7	504	516	1350	1350	790	46	7974	46770	sheffield_dnase	NA	NA	NA	NA	NA	517.bed	10685	0.669086	1
GliaCtrl.specific.peaks	339	codex	0.174018	0.959937	112	505	468	571	571	515	684	7869	46132	Kasumi-1 (AML FAB M2) with t(8;21) translocation and mismatch siRNA derived from	Acute Myeloid Leukemia	NA	RUNX1T1	NA	GSE29225	GSM722706_RUNX1T1.bed	3283	0.669856	1
GliaCtrl.specific.peaks	2478	sheffield_dnase	0.173645	0.923851	23	506	490	1026	1026	674	146	7958	46670	Stem	NA	NA	NA	NA	NA	354.bed	4735	0.670432	1
GliaCtrl.specific.peaks	1525	sheffield_dnase	0.172969	0.879871	3	507	519	1644	1644	890	20	7978	46796	Fibroblast;Muscle;Epithelial;Bone;Brain	NA	NA	NA	NA	NA	1427.bed	206	0.671477	1
GliaCtrl.specific.peaks	1678	sheffield_dnase	0.172969	0.879871	3	507	519	1644	1644	890	20	7978	46796	Fibroblast;Muscle;Brain;Epithelial;Endothelial;Skin;Bone	NA	NA	NA	NA	NA	1592.bed	111	0.671477	1
GliaCtrl.specific.peaks	2675	sheffield_dnase	0.168722	0.879826	6	509	521	1389	1389	806	40	7975	46776	Epithelial;Fibroblast;Muscle;Primitive;Skin;Brain;Endothelial;Cervix;Liver;Mamma	NA	NA	NA	NA	NA	597.bed	226	0.678076	1
GliaCtrl.specific.peaks	1189	sheffield_dnase	0.167245	0.868982	4	510	525	1522	1522	852	27	7977	46789	Complex tissue specific	NA	NA	NA	NA	NA	1046.bed	285	0.680386	1
GliaCtrl.specific.peaks	1687	sheffield_dnase	0.167245	0.868982	4	510	525	1522	1522	852	27	7977	46789	Hematopoietic;Endothelial	NA	NA	NA	NA	NA	1602.bed	313	0.680386	1
GliaCtrl.specific.peaks	1991	sheffield_dnase	0.167245	0.868982	4	510	525	1522	1522	852	27	7977	46789	Epithelial;Brain;Hematopoietic;Skin;Stem;Colon;Cervix;Liver;Fibroblast;Endotheli	NA	NA	NA	NA	NA	1980.bed	194	0.680386	1
GliaCtrl.specific.peaks	2290	sheffield_dnase	0.161392	0.862568	5	513	528	1437	1437	826	34	7976	46782	Fibroblast;Muscle;Hematopoietic;Primitive;Skin;Brain;Stem;Epithelial;Endothelial	NA	NA	NA	NA	NA	237.bed	113	0.689618	1
GliaCtrl.specific.peaks	1640	sheffield_dnase	0.155719	0.858337	6	514	529	1389	1389	811	41	7975	46775	Fibroblast;Skin	NA	NA	NA	NA	NA	1548.bed	736	0.698684	1
GliaCtrl.specific.peaks	1312	sheffield_dnase	0.155095	0.837952	2	515	557	1849	1849	974	14	7979	46802	Epithelial;Fibroblast;Muscle;Skin;Brain;Stem;Endothelial;Colon;Cervix;Mammary;Li	NA	NA	NA	NA	NA	1196.bed	192	0.699689	1
GliaCtrl.specific.peaks	1901	sheffield_dnase	0.155095	0.837952	2	515	557	1849	1849	974	14	7979	46802	Epithelial	NA	NA	NA	NA	NA	1857.bed	425	0.699689	1
GliaCtrl.specific.peaks	2241	sheffield_dnase	0.155095	0.837952	2	515	557	1849	1849	974	14	7979	46802	Skin;Endothelial;Epithelial;Primitive	NA	NA	NA	NA	NA	2307.bed	217	0.699689	1
GliaCtrl.specific.peaks	2388	sheffield_dnase	0.155095	0.837952	2	515	557	1849	1849	974	14	7979	46802	Fibroblast;Muscle;Skin;Brain;Epithelial;Endothelial;Cervix;Bone	NA	NA	NA	NA	NA	2496.bed	122	0.699689	1
GliaCtrl.specific.peaks	2397	sheffield_dnase	0.155095	0.837952	2	515	557	1849	1849	974	14	7979	46802	Stem;Epithelial	NA	NA	NA	NA	NA	259.bed	202	0.699689	1
GliaCtrl.specific.peaks	2446	sheffield_dnase	0.155095	0.837952	2	515	557	1849	1849	974	14	7979	46802	Epithelial;Fibroblast;Muscle;Hematopoietic;Primitive;Skin;Brain;Endothelial;Cerv	NA	NA	NA	NA	NA	323.bed	48	0.699689	1
GliaCtrl.specific.peaks	2630	sheffield_dnase	0.155095	0.837952	2	515	557	1849	1849	974	14	7979	46802	Epithelial;Fibroblast;Muscle;Skin;Brain;Endothelial;Cervix;Primitive;Liver;Prost	NA	NA	NA	NA	NA	542.bed	98	0.699689	1
GliaCtrl.specific.peaks	2974	sheffield_dnase	0.155095	0.837952	2	515	557	1849	1849	974	14	7979	46802	Hematopoietic;Liver	NA	NA	NA	NA	NA	972.bed	199	0.699689	1
GliaCtrl.specific.peaks	2995	sheffield_dnase	0.155095	0.837952	2	515	557	1849	1849	974	14	7979	46802	Epithelial;Fibroblast;Muscle;Skin;Brain;Endothelial;Colon;Cervix;Primitive;Bone;	NA	NA	NA	NA	NA	994.bed	132	0.699689	1
GliaCtrl.specific.peaks	1199	sheffield_dnase	0.154809	0.837932	3	524	566	1644	1644	911	21	7978	46795	Liver;Endothelial	NA	NA	NA	NA	NA	1059.bed	182	0.700151	1
GliaCtrl.specific.peaks	2062	sheffield_dnase	0.154809	0.837932	3	524	566	1644	1644	911	21	7978	46795	Fibroblast;Muscle;Stem;Brain;Epithelial	NA	NA	NA	NA	NA	208.bed	124	0.700151	1
GliaCtrl.specific.peaks	2185	sheffield_dnase	0.154809	0.837932	3	524	566	1644	1644	911	21	7978	46795	Mammary	NA	NA	NA	NA	NA	2239.bed	3646	0.700151	1
GliaCtrl.specific.peaks	2140	sheffield_dnase	0.154458	0.933161	53	527	480	824	824	610	333	7928	46483	sheffield_dnase	NA	NA	NA	NA	NA	2186.bed	45797	0.700716	1
GliaCtrl.specific.peaks	1744	sheffield_dnase	0.150318	0.855334	7	528	532	1350	1350	803	48	7974	46768	Fibroblast;Skin	NA	NA	NA	NA	NA	1663.bed	201	0.707427	1
GliaCtrl.specific.peaks	2911	sheffield_dnase	0.147856	0.837891	5	529	569	1437	1437	845	35	7976	46781	Epithelial;Fibroblast;Muscle;Hematopoietic;Primitive;Skin;Brain;Stem;Endothelial	NA	NA	NA	NA	NA	90.bed	129	0.711449	1
GliaCtrl.specific.peaks	2037	sheffield_dnase	0.1478	0.902132	24	530	513	1016	1016	686	156	7957	46660	Stem	NA	NA	NA	NA	NA	205.bed	5301	0.711542	1
GliaCtrl.specific.peaks	1034	encode_tfbs	0.144985	0.837973	1	531	535	2145	2145	1070	7	7980	46809	ChIP NT2-D1 ZNF274	NT2-D1	NA	ZNF274	None	NA	wgEncodeAwgTfbsSydhNt2d1Znf274UcdUniPk.narrowPeak	745	0.716167	1
GliaCtrl.specific.peaks	1178	sheffield_dnase	0.144985	0.837973	1	531	535	2145	2145	1070	7	7980	46809	Endothelial;Epithelial;Brain;Fibroblast	NA	NA	NA	NA	NA	1036.bed	460	0.716167	1
GliaCtrl.specific.peaks	1309	sheffield_dnase	0.144985	0.837973	1	531	535	2145	2145	1070	7	7980	46809	Epithelial;Fibroblast;Muscle;Skin;Brain;Endothelial;Colon;Cervix;Primitive;Mamma	NA	NA	NA	NA	NA	1191.bed	148	0.716167	1
GliaCtrl.specific.peaks	1448	sheffield_dnase	0.144985	0.837973	1	531	535	2145	2145	1070	7	7980	46809	Fibroblast;Muscle;Skin;Brain;Epithelial;Endothelial;Bone	NA	NA	NA	NA	NA	1348.bed	111	0.716167	1
GliaCtrl.specific.peaks	1621	sheffield_dnase	0.144985	0.837973	1	531	535	2145	2145	1070	7	7980	46809	Fibroblast;Muscle;Bone;Brain	NA	NA	NA	NA	NA	1528.bed	201	0.716167	1
GliaCtrl.specific.peaks	1719	sheffield_dnase	0.144985	0.837973	1	531	535	2145	2145	1070	7	7980	46809	Fibroblast;Muscle;Epithelial;Skin;Brain;Bone	NA	NA	NA	NA	NA	1638.bed	147	0.716167	1
GliaCtrl.specific.peaks	1802	sheffield_dnase	0.144985	0.837973	1	531	535	2145	2145	1070	7	7980	46809	Epithelial;Muscle;Skin;Fibroblast;Brain;Endothelial;Colon;Cervix;Primitive	NA	NA	NA	NA	NA	1732.bed	155	0.716167	1
GliaCtrl.specific.peaks	1903	sheffield_dnase	0.144985	0.837973	1	531	535	2145	2145	1070	7	7980	46809	Fibroblast;Skin	NA	NA	NA	NA	NA	1859.bed	284	0.716167	1
GliaCtrl.specific.peaks	1910	sheffield_dnase	0.144985	0.837973	1	531	535	2145	2145	1070	7	7980	46809	Epithelial	NA	NA	NA	NA	NA	1869.bed	397	0.716167	1
GliaCtrl.specific.peaks	1922	sheffield_dnase	0.144985	0.837973	1	531	535	2145	2145	1070	7	7980	46809	Fibroblast;Epithelial;Endothelial;Primitive;Skin	NA	NA	NA	NA	NA	1882.bed	198	0.716167	1
GliaCtrl.specific.peaks	1986	sheffield_dnase	0.144985	0.837973	1	531	535	2145	2145	1070	7	7980	46809	Epithelial	NA	NA	NA	NA	NA	1976.bed	353	0.716167	1
GliaCtrl.specific.peaks	2223	sheffield_dnase	0.144985	0.837973	1	531	535	2145	2145	1070	7	7980	46809	Colon;Epithelial;Mammary;Skin	NA	NA	NA	NA	NA	2285.bed	183	0.716167	1
GliaCtrl.specific.peaks	2311	sheffield_dnase	0.144985	0.837973	1	531	535	2145	2145	1070	7	7980	46809	Epithelial;Primitive;Brain;Stem;Colon;Cervix;Liver;Fibroblast;Endothelial;Hemato	NA	NA	NA	NA	NA	2399.bed	87	0.716167	1
GliaCtrl.specific.peaks	2332	sheffield_dnase	0.144985	0.837973	1	531	535	2145	2145	1070	7	7980	46809	Cervix;Mammary;Muscle	NA	NA	NA	NA	NA	2421.bed	226	0.716167	1
GliaCtrl.specific.peaks	2364	sheffield_dnase	0.144985	0.837973	1	531	535	2145	2145	1070	7	7980	46809	Hematopoietic;Epithelial	NA	NA	NA	NA	NA	2463.bed	154	0.716167	1
GliaCtrl.specific.peaks	2717	sheffield_dnase	0.144985	0.837973	1	531	535	2145	2145	1070	7	7980	46809	Epithelial;Fibroblast;Muscle;Skin;Brain;Endothelial;Colon;Cervix;Primitive;Mamma	NA	NA	NA	NA	NA	648.bed	165	0.716167	1
GliaCtrl.specific.peaks	2730	sheffield_dnase	0.144985	0.837973	1	531	535	2145	2145	1070	7	7980	46809	Hematopoietic	NA	NA	NA	NA	NA	664.bed	329	0.716167	1
GliaCtrl.specific.peaks	2769	sheffield_dnase	0.144985	0.837973	1	531	535	2145	2145	1070	7	7980	46809	Hematopoietic	NA	NA	NA	NA	NA	715.bed	164	0.716167	1
GliaCtrl.specific.peaks	2827	sheffield_dnase	0.144985	0.837973	1	531	535	2145	2145	1070	7	7980	46809	Hematopoietic;Endothelial;Primitive	NA	NA	NA	NA	NA	791.bed	142	0.716167	1
GliaCtrl.specific.peaks	2936	sheffield_dnase	0.144985	0.837973	1	531	535	2145	2145	1070	7	7980	46809	Epithelial;Mammary	NA	NA	NA	NA	NA	928.bed	261	0.716167	1
GliaCtrl.specific.peaks	2973	sheffield_dnase	0.144985	0.837973	1	531	535	2145	2145	1070	7	7980	46809	Liver;Endothelial	NA	NA	NA	NA	NA	971.bed	171	0.716167	1
GliaCtrl.specific.peaks	2984	sheffield_dnase	0.144985	0.837973	1	531	535	2145	2145	1070	7	7980	46809	Fibroblast	NA	NA	NA	NA	NA	984.bed	777	0.716167	1
GliaCtrl.specific.peaks	124	cistrome_cistrome	0.144652	0.908844	31	553	498	959	959	670	200	7950	46616	cistrome_cistrome UPR9 cells RARA	UPR9 cells	hematopoietic stem cell	RARA	No treatment	NA	Human_UPR9-cells_RARA_No-treatment_Stunnenberg.bed	1818	0.716718	1
GliaCtrl.specific.peaks	1258	sheffield_dnase	0.143642	0.837871	6	554	570	1389	1389	838	42	7975	46774	Hematopoietic;Cervix;Endothelial;Epithelial	NA	NA	NA	NA	NA	1126.bed	314	0.718387	1
GliaCtrl.specific.peaks	1171	sheffield_dnase	0.137701	0.809001	4	555	579	1522	1522	885	29	7977	46787	Primitive;Hematopoietic;Liver;Muscle;Bone	NA	NA	NA	NA	NA	1026.bed	403	0.728281	1
GliaCtrl.specific.peaks	1787	sheffield_dnase	0.137701	0.809001	4	555	579	1522	1522	885	29	7977	46787	Fibroblast;Muscle;Skin;Brain;Endothelial;Epithelial	NA	NA	NA	NA	NA	1715.bed	154	0.728281	1
GliaCtrl.specific.peaks	2046	sheffield_dnase	0.137701	0.809001	4	555	579	1522	1522	885	29	7977	46787	Fibroblast;Muscle;Epithelial;Skin	NA	NA	NA	NA	NA	2061.bed	764	0.728281	1
GliaCtrl.specific.peaks	2960	sheffield_dnase	0.137157	0.879644	18	558	522	1098	1098	726	120	7963	46696	sheffield_dnase	NA	NA	NA	NA	NA	955.bed	12605	0.729193	1
GliaCtrl.specific.peaks	1541	sheffield_dnase	0.135665	0.782073	2	559	591	1849	1849	1000	15	7979	46801	Fibroblast;Muscle;Brain;Epithelial;Endothelial;Skin	NA	NA	NA	NA	NA	1442.bed	189	0.731703	1
GliaCtrl.specific.peaks	1562	sheffield_dnase	0.135665	0.782073	2	559	591	1849	1849	1000	15	7979	46801	Epithelial;Muscle;Brain	NA	NA	NA	NA	NA	1467.bed	201	0.731703	1
GliaCtrl.specific.peaks	2307	sheffield_dnase	0.135665	0.782073	2	559	591	1849	1849	1000	15	7979	46801	Epithelial;Brain;Primitive;Hematopoietic;Stem;Colon;Cervix;Liver;Endothelial;Pro	NA	NA	NA	NA	NA	2393.bed	139	0.731703	1
GliaCtrl.specific.peaks	2366	sheffield_dnase	0.135665	0.782073	2	559	591	1849	1849	1000	15	7979	46801	Fibroblast;Muscle;Skin;Brain;Epithelial;Endothelial	NA	NA	NA	NA	NA	2465.bed	158	0.731703	1
GliaCtrl.specific.peaks	2543	sheffield_dnase	0.135665	0.782073	2	559	591	1849	1849	1000	15	7979	46801	Stem;Hematopoietic	NA	NA	NA	NA	NA	432.bed	239	0.731703	1
GliaCtrl.specific.peaks	2926	sheffield_dnase	0.135665	0.782073	2	559	591	1849	1849	1000	15	7979	46801	Fibroblast;Muscle;Brain;Hematopoietic;Skin;Epithelial;Cervix;Endothelial;Liver	NA	NA	NA	NA	NA	917.bed	165	0.731703	1
GliaCtrl.specific.peaks	2402	sheffield_dnase	0.132428	0.818369	6	565	575	1389	1389	843	43	7975	46773	Hematopoietic	NA	NA	NA	NA	NA	265.bed	2424	0.737177	1
GliaCtrl.specific.peaks	1402	sheffield_dnase	0.126459	0.870436	19	566	524	1084	1084	725	128	7962	46688	Fibroblast;Muscle;Hematopoietic;Skin;Brain;Epithelial;Endothelial;Colon;Bone	NA	NA	NA	NA	NA	130.bed	569	0.74738	1
GliaCtrl.specific.peaks	1255	sheffield_dnase	0.124868	0.782019	4	567	597	1522	1522	895	30	7977	46786	Brain	NA	NA	NA	NA	NA	1123.bed	209	0.750122	1
GliaCtrl.specific.peaks	2702	sheffield_dnase	0.124868	0.782019	4	567	597	1522	1522	895	30	7977	46786	CD14 specific	NA	NA	NA	NA	NA	627.bed	416	0.750122	1
GliaCtrl.specific.peaks	1650	sheffield_dnase	0.12396	0.765037	3	569	606	1644	1644	940	23	7978	46793	Epithelial;Brain;Hematopoietic;Skin;Stem;Fibroblast;Muscle;Colon;Cervix;Liver;En	NA	NA	NA	NA	NA	156.bed	84	0.751692	1
GliaCtrl.specific.peaks	2117	sheffield_dnase	0.12396	0.765037	3	569	606	1644	1644	940	23	7978	46793	Epithelial;Fibroblast	NA	NA	NA	NA	NA	2153.bed	1376	0.751692	1
GliaCtrl.specific.peaks	2733	sheffield_dnase	0.12396	0.765037	3	569	606	1644	1644	940	23	7978	46793	Hematopoietic	NA	NA	NA	NA	NA	670.bed	516	0.751692	1
GliaCtrl.specific.peaks	2955	sheffield_dnase	0.12396	0.765037	3	569	606	1644	1644	940	23	7978	46793	Epithelial;Fibroblast;Muscle;Primitive;Skin;Brain;Endothelial;Bone	NA	NA	NA	NA	NA	949.bed	248	0.751692	1
GliaCtrl.specific.peaks	1463	sheffield_dnase	0.123903	0.792567	5	573	586	1437	1437	865	37	7976	46779	Epithelial;Fibroblast;Brain;Hematopoietic;Primitive;Skin;Stem;Endothelial;Muscle	NA	NA	NA	NA	NA	1363.bed	150	0.751791	1
GliaCtrl.specific.peaks	2694	sheffield_dnase	0.123903	0.792567	5	573	586	1437	1437	865	37	7976	46779	Fibroblast;Muscle;Skin;Stem;Brain;Endothelial;Epithelial;Primitive	NA	NA	NA	NA	NA	62.bed	137	0.751791	1
GliaCtrl.specific.peaks	1979	sheffield_dnase	0.12356	0.837769	11	575	571	1226	1226	791	77	7970	46739	Epithelial	NA	NA	NA	NA	NA	1967.bed	3468	0.752384	1
GliaCtrl.specific.peaks	1202	sheffield_dnase	0.12061	0.733212	1	576	625	2145	2145	1120	8	7980	46808	Epithelial;Liver	NA	NA	NA	NA	NA	1064.bed	145	0.757513	1
GliaCtrl.specific.peaks	1393	sheffield_dnase	0.12061	0.733212	1	576	625	2145	2145	1120	8	7980	46808	Fibroblast;Muscle;Skin;Brain;Epithelial;Endothelial;Bone	NA	NA	NA	NA	NA	1290.bed	160	0.757513	1
GliaCtrl.specific.peaks	1513	sheffield_dnase	0.12061	0.733212	1	576	625	2145	2145	1120	8	7980	46808	Epithelial;Fibroblast;Brain;Colon;Cervix;Muscle	NA	NA	NA	NA	NA	1415.bed	174	0.757513	1
GliaCtrl.specific.peaks	1578	sheffield_dnase	0.12061	0.733212	1	576	625	2145	2145	1120	8	7980	46808	Fibroblast;Skin	NA	NA	NA	NA	NA	1483.bed	342	0.757513	1
GliaCtrl.specific.peaks	1629	sheffield_dnase	0.12061	0.733212	1	576	625	2145	2145	1120	8	7980	46808	Fibroblast;Muscle;Brain;Epithelial;Endothelial;Skin;Bone	NA	NA	NA	NA	NA	1536.bed	134	0.757513	1
GliaCtrl.specific.peaks	1720	sheffield_dnase	0.12061	0.733212	1	576	625	2145	2145	1120	8	7980	46808	Fibroblast;Muscle;Skin	NA	NA	NA	NA	NA	1639.bed	215	0.757513	1
GliaCtrl.specific.peaks	1815	sheffield_dnase	0.12061	0.733212	1	576	625	2145	2145	1120	8	7980	46808	Fibroblast;Muscle;Epithelial;Skin;Brain	NA	NA	NA	NA	NA	1744.bed	235	0.757513	1
GliaCtrl.specific.peaks	2021	sheffield_dnase	0.12061	0.733212	1	576	625	2145	2145	1120	8	7980	46808	Epithelial;Brain;Colon;Cervix	NA	NA	NA	NA	NA	2025.bed	188	0.757513	1
GliaCtrl.specific.peaks	2075	sheffield_dnase	0.12061	0.733212	1	576	625	2145	2145	1120	8	7980	46808	Fibroblast;Brain;Epithelial;Muscle;Skin	NA	NA	NA	NA	NA	2094.bed	277	0.757513	1
GliaCtrl.specific.peaks	2193	sheffield_dnase	0.12061	0.733212	1	576	625	2145	2145	1120	8	7980	46808	Epithelial;Skin	NA	NA	NA	NA	NA	2249.bed	347	0.757513	1
GliaCtrl.specific.peaks	2212	sheffield_dnase	0.12061	0.733212	1	576	625	2145	2145	1120	8	7980	46808	Fibroblast;Skin;Ewing sarcoma	NA	NA	NA	NA	NA	2271.bed	305	0.757513	1
GliaCtrl.specific.peaks	2293	sheffield_dnase	0.12061	0.733212	1	576	625	2145	2145	1120	8	7980	46808	Brain;Ewing sarcoma	NA	NA	NA	NA	NA	2373.bed	230	0.757513	1
GliaCtrl.specific.peaks	2354	sheffield_dnase	0.12061	0.733212	1	576	625	2145	2145	1120	8	7980	46808	Fibroblast;Muscle;Brain;Endothelial;Epithelial;Primitive;Bone	NA	NA	NA	NA	NA	2452.bed	154	0.757513	1
GliaCtrl.specific.peaks	2641	sheffield_dnase	0.12061	0.733212	1	576	625	2145	2145	1120	8	7980	46808	Hematopoietic;Brain	NA	NA	NA	NA	NA	554.bed	133	0.757513	1
GliaCtrl.specific.peaks	2739	sheffield_dnase	0.12061	0.733212	1	576	625	2145	2145	1120	8	7980	46808	Muscle;Hematopoietic;Fibroblast	NA	NA	NA	NA	NA	679.bed	298	0.757513	1
GliaCtrl.specific.peaks	2833	sheffield_dnase	0.12061	0.733212	1	576	625	2145	2145	1120	8	7980	46808	Epithelial;Fibroblast;Muscle;Hematopoietic;Primitive;Skin;Brain;Stem;Endothelial	NA	NA	NA	NA	NA	800.bed	95	0.757513	1
GliaCtrl.specific.peaks	2895	sheffield_dnase	0.12061	0.733212	1	576	625	2145	2145	1120	8	7980	46808	Endothelial;Mammary	NA	NA	NA	NA	NA	880.bed	150	0.757513	1
GliaCtrl.specific.peaks	2997	sheffield_dnase	0.12061	0.733212	1	576	625	2145	2145	1120	8	7980	46808	Fibroblast;Muscle;Hematopoietic;Skin;Brain;Epithelial;Endothelial;Colon;Bone;Liv	NA	NA	NA	NA	NA	997.bed	58	0.757513	1
GliaCtrl.specific.peaks	1808	sheffield_dnase	0.119672	0.80496	7	594	582	1350	1350	842	51	7974	46765	Muscle;Fibroblast	NA	NA	NA	NA	NA	1738.bed	5138	0.759151	1
GliaCtrl.specific.peaks	1325	sheffield_dnase	0.118751	0.733179	2	595	643	1849	1849	1030	16	7979	46800	Hematopoietic	NA	NA	NA	NA	NA	121.bed	450	0.760763	1
GliaCtrl.specific.peaks	1593	sheffield_dnase	0.118751	0.733179	2	595	643	1849	1849	1030	16	7979	46800	Fibroblast;Muscle	NA	NA	NA	NA	NA	1498.bed	515	0.760763	1
GliaCtrl.specific.peaks	1662	sheffield_dnase	0.118751	0.733179	2	595	643	1849	1849	1030	16	7979	46800	Fibroblast;Muscle;Skin;Brain;Endothelial;Epithelial	NA	NA	NA	NA	NA	1574.bed	276	0.760763	1
GliaCtrl.specific.peaks	2120	sheffield_dnase	0.118751	0.733179	2	595	643	1849	1849	1030	16	7979	46800	Fibroblast;Skin	NA	NA	NA	NA	NA	2157.bed	361	0.760763	1
GliaCtrl.specific.peaks	2829	sheffield_dnase	0.118751	0.733179	2	595	643	1849	1849	1030	16	7979	46800	Epithelial;Fibroblast;Muscle;Skin;Brain;Endothelial;Colon;Cervix;Primitive	NA	NA	NA	NA	NA	795.bed	152	0.760763	1
GliaCtrl.specific.peaks	221	cistrome_epigenome	0.114761	0.945831	186	600	474	396	600	490	1152	7795	45664	cistrome_epigenome metastatic prostate cancer tissue H3K27me3	metastatic prostate cancer tissue	prostate	H3K27me3	No treatment	NA	Human_metastatic-prostate-cancer-tissue_H3K27me3_No-treatment_Chinnaiyan.bed	15510	0.767783	1
GliaCtrl.specific.peaks	1343	sheffield_dnase	0.114658	0.857	19	601	530	1084	1084	738	130	7962	46686	sheffield_dnase	NA	NA	NA	NA	NA	1230.bed	16657	0.767966	1
GliaCtrl.specific.peaks	1905	sheffield_dnase	0.113331	0.771694	5	602	604	1437	1437	881	38	7976	46778	Skin;Epithelial	NA	NA	NA	NA	NA	1862.bed	353	0.770316	1
GliaCtrl.specific.peaks	1430	sheffield_dnase	0.113178	0.756776	4	603	611	1522	1522	912	31	7977	46785	Fibroblast	NA	NA	NA	NA	NA	1330.bed	3109	0.770588	1
GliaCtrl.specific.peaks	1867	sheffield_dnase	0.113178	0.756776	4	603	611	1522	1522	912	31	7977	46785	Skin;Hematopoietic	NA	NA	NA	NA	NA	1810.bed	190	0.770588	1
GliaCtrl.specific.peaks	2602	sheffield_dnase	0.113178	0.756776	4	603	611	1522	1522	912	31	7977	46785	Epithelial;Fibroblast;Muscle;Primitive;Skin;Brain;Endothelial;Colon;Cervix;Liver	NA	NA	NA	NA	NA	500.bed	203	0.770588	1
GliaCtrl.specific.peaks	2640	sheffield_dnase	0.113178	0.756776	4	603	611	1522	1522	912	31	7977	46785	Hematopoietic;Stem;Brain	NA	NA	NA	NA	NA	553.bed	185	0.770588	1
GliaCtrl.specific.peaks	1396	sheffield_dnase	0.110888	0.733145	3	607	648	1644	1644	966	24	7978	46792	Epithelial;Fibroblast;Muscle;Hematopoietic;Primitive;Skin;Brain;Endothelial;Colo	NA	NA	NA	NA	NA	1293.bed	161	0.774661	1
GliaCtrl.specific.peaks	2258	sheffield_dnase	0.110888	0.733145	3	607	648	1644	1644	966	24	7978	46792	Epithelial;Stem;Colon;Cervix;Liver;Endothelial;Prostate;Mammary;Skin	NA	NA	NA	NA	NA	2328.bed	180	0.774661	1
GliaCtrl.specific.peaks	1610	sheffield_dnase	0.106983	0.829229	14	609	573	1171	1171	784	99	7967	46717	Muscle;Brain	NA	NA	NA	NA	NA	1518.bed	1910	0.781658	1
GliaCtrl.specific.peaks	2372	sheffield_dnase	0.105047	0.91347	77	610	497	700	700	602	494	7904	46322	Ewing sarcoma	NA	NA	NA	NA	NA	2474.bed	42618	0.785151	1
GliaCtrl.specific.peaks	1700	sheffield_dnase	0.103998	0.690037	2	611	681	1849	1849	1050	17	7979	46799	Epithelial;Muscle	NA	NA	NA	NA	NA	1616.bed	300	0.78705	1
GliaCtrl.specific.peaks	1789	sheffield_dnase	0.103998	0.690037	2	611	681	1849	1849	1050	17	7979	46799	Brain;Epithelial;Fibroblast	NA	NA	NA	NA	NA	1717.bed	213	0.78705	1
GliaCtrl.specific.peaks	2222	sheffield_dnase	0.103998	0.690037	2	611	681	1849	1849	1050	17	7979	46799	Fibroblast;Muscle;Skin;Brain;Epithelial;Cervix;Endothelial;Prostate;Mammary	NA	NA	NA	NA	NA	2283.bed	109	0.78705	1
GliaCtrl.specific.peaks	2254	sheffield_dnase	0.103998	0.690037	2	611	681	1849	1849	1050	17	7979	46799	Hematopoietic;Muscle	NA	NA	NA	NA	NA	2323.bed	205	0.78705	1
GliaCtrl.specific.peaks	2407	sheffield_dnase	0.103998	0.690037	2	611	681	1849	1849	1050	17	7979	46799	Fibroblast;Muscle;Hematopoietic;Skin;Brain;Epithelial;Endothelial;Bone	NA	NA	NA	NA	NA	272.bed	153	0.78705	1
GliaCtrl.specific.peaks	2611	sheffield_dnase	0.103998	0.690037	2	611	681	1849	1849	1050	17	7979	46799	Hematopoietic	NA	NA	NA	NA	NA	514.bed	401	0.78705	1
GliaCtrl.specific.peaks	2616	sheffield_dnase	0.103998	0.690037	2	611	681	1849	1849	1050	17	7979	46799	Muscle;Hematopoietic;Fibroblast;Epithelial	NA	NA	NA	NA	NA	522.bed	432	0.78705	1
GliaCtrl.specific.peaks	2689	sheffield_dnase	0.103998	0.690037	2	611	681	1849	1849	1050	17	7979	46799	Epithelial;Hematopoietic;Colon;Cervix;Mammary	NA	NA	NA	NA	NA	611.bed	142	0.78705	1
GliaCtrl.specific.peaks	2747	sheffield_dnase	0.103998	0.690037	2	611	681	1849	1849	1050	17	7979	46799	Endothelial;Primitive	NA	NA	NA	NA	NA	690.bed	412	0.78705	1
GliaCtrl.specific.peaks	2752	sheffield_dnase	0.103998	0.690037	2	611	681	1849	1849	1050	17	7979	46799	Epithelial;Fibroblast;Muscle;Skin;Brain;Endothelial;Colon;Cervix;Primitive;Bone;	NA	NA	NA	NA	NA	695.bed	114	0.78705	1
GliaCtrl.specific.peaks	2784	sheffield_dnase	0.103998	0.690037	2	611	681	1849	1849	1050	17	7979	46799	Muscle;Epithelial	NA	NA	NA	NA	NA	732.bed	693	0.78705	1
GliaCtrl.specific.peaks	2965	sheffield_dnase	0.103998	0.690037	2	611	681	1849	1849	1050	17	7979	46799	Liver	NA	NA	NA	NA	NA	964.bed	374	0.78705	1
GliaCtrl.specific.peaks	2686	sheffield_dnase	0.102531	0.733112	4	623	650	1522	1522	932	32	7977	46784	Fibroblast	NA	NA	NA	NA	NA	607.bed	692	0.789712	1
GliaCtrl.specific.peaks	2952	sheffield_dnase	0.102531	0.733112	4	623	650	1522	1522	932	32	7977	46784	Epithelial;Fibroblast;Muscle;Primitive;Skin;Brain;Endothelial;Cervix;Liver;Mamma	NA	NA	NA	NA	NA	946.bed	205	0.789712	1
GliaCtrl.specific.peaks	1552	sheffield_dnase	0.102505	0.774552	7	625	603	1350	1350	859	53	7974	46763	BE2_C and Stem	NA	NA	NA	NA	NA	1453.bed	436	0.789759	1
GliaCtrl.specific.peaks	1932	sheffield_dnase	0.101011	0.820919	14	626	574	1171	1171	790	100	7967	46716	AoAF and Muscle	NA	NA	NA	NA	NA	1895.bed	2892	0.792482	1
GliaCtrl.specific.peaks	1190	sheffield_dnase	0.100817	0.651732	1	627	721	2145	2145	1160	9	7980	46807	Epithelial;Fibroblast;Muscle;Skin;Brain;Endothelial;Colon;Cervix;Bone	NA	NA	NA	NA	NA	1048.bed	145	0.792836	1
GliaCtrl.specific.peaks	1264	sheffield_dnase	0.100817	0.651732	1	627	721	2145	2145	1160	9	7980	46807	Fibroblast;Muscle;Brain;Epithelial;Endothelial;Skin;Bone	NA	NA	NA	NA	NA	1137.bed	148	0.792836	1
GliaCtrl.specific.peaks	1308	sheffield_dnase	0.100817	0.651732	1	627	721	2145	2145	1160	9	7980	46807	Hematopoietic	NA	NA	NA	NA	NA	119.bed	456	0.792836	1
GliaCtrl.specific.peaks	1446	sheffield_dnase	0.100817	0.651732	1	627	721	2145	2145	1160	9	7980	46807	Fibroblast;Muscle;Skin;Brain;Endothelial	NA	NA	NA	NA	NA	1346.bed	153	0.792836	1
GliaCtrl.specific.peaks	1490	sheffield_dnase	0.100817	0.651732	1	627	721	2145	2145	1160	9	7980	46807	Fibroblast;Muscle;Skin;Epithelial;Endothelial;Brain;Bone	NA	NA	NA	NA	NA	1392.bed	154	0.792836	1
GliaCtrl.specific.peaks	1497	sheffield_dnase	0.100817	0.651732	1	627	721	2145	2145	1160	9	7980	46807	Hematopoietic;Brain;Epithelial;Endothelial;Muscle;Fibroblast	NA	NA	NA	NA	NA	14.bed	121	0.792836	1
GliaCtrl.specific.peaks	1514	sheffield_dnase	0.100817	0.651732	1	627	721	2145	2145	1160	9	7980	46807	Fibroblast;Muscle;Epithelial;Skin;Bone;Brain	NA	NA	NA	NA	NA	1416.bed	117	0.792836	1
GliaCtrl.specific.peaks	1583	sheffield_dnase	0.100817	0.651732	1	627	721	2145	2145	1160	9	7980	46807	Fibroblast;Muscle;Skin;Brain;Epithelial;Endothelial;Primitive;Bone	NA	NA	NA	NA	NA	1488.bed	123	0.792836	1
GliaCtrl.specific.peaks	1674	sheffield_dnase	0.100817	0.651732	1	627	721	2145	2145	1160	9	7980	46807	Complex tissue specific	NA	NA	NA	NA	NA	1589.bed	73	0.792836	1
GliaCtrl.specific.peaks	1716	sheffield_dnase	0.100817	0.651732	1	627	721	2145	2145	1160	9	7980	46807	Fibroblast;Muscle;Skin;Endothelial;Epithelial;Brain	NA	NA	NA	NA	NA	1635.bed	176	0.792836	1
GliaCtrl.specific.peaks	1817	sheffield_dnase	0.100817	0.651732	1	627	721	2145	2145	1160	9	7980	46807	Fibroblast;Muscle;Epithelial;Skin	NA	NA	NA	NA	NA	1746.bed	141	0.792836	1
GliaCtrl.specific.peaks	1840	sheffield_dnase	0.100817	0.651732	1	627	721	2145	2145	1160	9	7980	46807	Fibroblast;Muscle;Epithelial;Cervix;Brain	NA	NA	NA	NA	NA	1774.bed	165	0.792836	1
GliaCtrl.specific.peaks	2059	sheffield_dnase	0.100817	0.651732	1	627	721	2145	2145	1160	9	7980	46807	Epithelial;Prostate;Mammary	NA	NA	NA	NA	NA	2077.bed	338	0.792836	1
GliaCtrl.specific.peaks	2304	sheffield_dnase	0.100817	0.651732	1	627	721	2145	2145	1160	9	7980	46807	Hematopoietic;Mammary	NA	NA	NA	NA	NA	2390.bed	261	0.792836	1
GliaCtrl.specific.peaks	2309	sheffield_dnase	0.100817	0.651732	1	627	721	2145	2145	1160	9	7980	46807	Epithelial;Fibroblast;Muscle;Brain;Skin;Stem;Endothelial;Colon;Cervix;Liver;Pros	NA	NA	NA	NA	NA	2395.bed	58	0.792836	1
GliaCtrl.specific.peaks	2373	sheffield_dnase	0.100817	0.651732	1	627	721	2145	2145	1160	9	7980	46807	Ewing sarcoma and Prostate Cancer	NA	NA	NA	NA	NA	2476.bed	269	0.792836	1
GliaCtrl.specific.peaks	2411	sheffield_dnase	0.100817	0.651732	1	627	721	2145	2145	1160	9	7980	46807	Epithelial;Fibroblast;Muscle;Hematopoietic;Cervix;Liver;Brain	NA	NA	NA	NA	NA	279.bed	120	0.792836	1
GliaCtrl.specific.peaks	2789	sheffield_dnase	0.100817	0.651732	1	627	721	2145	2145	1160	9	7980	46807	Hematopoietic;Endothelial;Primitive	NA	NA	NA	NA	NA	743.bed	174	0.792836	1
GliaCtrl.specific.peaks	2821	sheffield_dnase	0.100817	0.651732	1	627	721	2145	2145	1160	9	7980	46807	Fibroblast;Muscle;Endothelial;Primitive	NA	NA	NA	NA	NA	783.bed	306	0.792836	1
GliaCtrl.specific.peaks	2893	sheffield_dnase	0.100817	0.651732	1	627	721	2145	2145	1160	9	7980	46807	Muscle	NA	NA	NA	NA	NA	878.bed	971	0.792836	1
GliaCtrl.specific.peaks	1172	sheffield_dnase	0.0991664	0.703805	3	647	673	1644	1644	988	25	7978	46791	Primitive;Stem;Colon;Liver;Epithelial;Prostate;Mammary;Skin;Brain;Hematopoietic	NA	NA	NA	NA	NA	1027.bed	181	0.795854	1
GliaCtrl.specific.peaks	1557	sheffield_dnase	0.0991664	0.703805	3	647	673	1644	1644	988	25	7978	46791	Fibroblast;Muscle;Hematopoietic;Skin;Brain;Endothelial;Epithelial;Cervix;Primiti	NA	NA	NA	NA	NA	1461.bed	120	0.795854	1
GliaCtrl.specific.peaks	1300	sheffield_dnase	0.0975916	0.810941	13	649	578	1191	1191	806	94	7968	46722	Epithelial;Fibroblast;Muscle;Brain;Hematopoietic;Skin;Stem;Colon;Cervix;Endothel	NA	NA	NA	NA	NA	1177.bed	363	0.798746	1
GliaCtrl.specific.peaks	2654	sheffield_dnase	0.0947864	0.760192	7	650	610	1350	1350	870	54	7974	46762	Weak tissue specific	NA	NA	NA	NA	NA	569.bed	9676	0.803921	1
GliaCtrl.specific.peaks	2826	sheffield_dnase	0.0946548	0.733079	5	651	652	1437	1437	913	40	7976	46776	Endothelial and Htr8	NA	NA	NA	NA	NA	790.bed	1841	0.804165	1
GliaCtrl.specific.peaks	1795	sheffield_dnase	0.0918982	0.802388	13	652	584	1191	1191	809	95	7968	46721	HeLa	NA	NA	NA	NA	NA	1724.bed	14267	0.809285	1
GliaCtrl.specific.peaks	1509	sheffield_dnase	0.0911096	0.651688	2	653	741	1849	1849	1080	18	7979	46798	Epithelial;Fibroblast;Hematopoietic;Primitive;Skin;Stem;Brain;Colon;Cervix;Liver	NA	NA	NA	NA	NA	1410.bed	119	0.810756	1
GliaCtrl.specific.peaks	1785	sheffield_dnase	0.0911096	0.651688	2	653	741	1849	1849	1080	18	7979	46798	Fibroblast;Muscle;Skin;Brain;Epithelial;Endothelial	NA	NA	NA	NA	NA	1713.bed	168	0.810756	1
GliaCtrl.specific.peaks	1800	sheffield_dnase	0.0911096	0.651688	2	653	741	1849	1849	1080	18	7979	46798	Hematopoietic	NA	NA	NA	NA	NA	173.bed	553	0.810756	1
GliaCtrl.specific.peaks	1833	sheffield_dnase	0.0911096	0.651688	2	653	741	1849	1849	1080	18	7979	46798	Epithelial	NA	NA	NA	NA	NA	1766.bed	311	0.810756	1
GliaCtrl.specific.peaks	1245	sheffield_dnase	0.0886542	0.676722	3	657	704	1644	1644	1000	26	7978	46790	Endothelial and Liver	NA	NA	NA	NA	NA	1110.bed	366	0.815353	1
GliaCtrl.specific.peaks	1434	sheffield_dnase	0.0886542	0.676722	3	657	704	1644	1644	1000	26	7978	46790	Fibroblast;Brain;Epithelial;Endothelial;Muscle	NA	NA	NA	NA	NA	1335.bed	1520	0.815353	1
GliaCtrl.specific.peaks	1551	sheffield_dnase	0.0886542	0.676722	3	657	704	1644	1644	1000	26	7978	46790	Brain;Endothelial	NA	NA	NA	NA	NA	1452.bed	203	0.815353	1
GliaCtrl.specific.peaks	1909	sheffield_dnase	0.0886542	0.676722	3	657	704	1644	1644	1000	26	7978	46790	Endothelial;Epithelial;Primitive	NA	NA	NA	NA	NA	1866.bed	335	0.815353	1
GliaCtrl.specific.peaks	1968	sheffield_dnase	0.0886542	0.676722	3	657	704	1644	1644	1000	26	7978	46790	Fibroblast	NA	NA	NA	NA	NA	1951.bed	1832	0.815353	1
GliaCtrl.specific.peaks	2644	sheffield_dnase	0.0886542	0.676722	3	657	704	1644	1644	1000	26	7978	46790	Stem;Colon;Mammary	NA	NA	NA	NA	NA	557.bed	589	0.815353	1
GliaCtrl.specific.peaks	2082	sheffield_dnase	0.0875969	0.746355	7	663	618	1350	1350	877	55	7974	46761	Muscle;Endothelial;Fibroblast;Epithelial;Primitive;Brain	NA	NA	NA	NA	NA	2105.bed	1965	0.817341	1
GliaCtrl.specific.peaks	1260	sheffield_dnase	0.0864288	0.715184	5	664	670	1437	1437	924	41	7976	46775	Muscle;Endothelial;Primitive	NA	NA	NA	NA	NA	1128.bed	339	0.819542	1
GliaCtrl.specific.peaks	1201	sheffield_dnase	0.0845927	0.586547	1	665	789	2145	2145	1200	10	7980	46806	Muscle;Epithelial;Fibroblast;Liver;Brain	NA	NA	NA	NA	NA	1061.bed	191	0.823014	1
GliaCtrl.specific.peaks	1236	sheffield_dnase	0.0845927	0.586547	1	665	789	2145	2145	1200	10	7980	46806	Epithelial;Fibroblast;Muscle;Hematopoietic;Primitive;Skin;Brain;Endothelial;Cerv	NA	NA	NA	NA	NA	1100.bed	147	0.823014	1
GliaCtrl.specific.peaks	1316	sheffield_dnase	0.0845927	0.586547	1	665	789	2145	2145	1200	10	7980	46806	Hematopoietic	NA	NA	NA	NA	NA	120.bed	295	0.823014	1
GliaCtrl.specific.peaks	1327	sheffield_dnase	0.0845927	0.586547	1	665	789	2145	2145	1200	10	7980	46806	Epithelial;Hematopoietic;Liver	NA	NA	NA	NA	NA	1212.bed	118	0.823014	1
GliaCtrl.specific.peaks	1419	sheffield_dnase	0.0845927	0.586547	1	665	789	2145	2145	1200	10	7980	46806	Fibroblast;Primitive;Brain;Colon;Epithelial;Muscle;Skin;Bone;Liver	NA	NA	NA	NA	NA	1319.bed	156	0.823014	1
GliaCtrl.specific.peaks	1449	sheffield_dnase	0.0845927	0.586547	1	665	789	2145	2145	1200	10	7980	46806	Fibroblast;Muscle;Skin	NA	NA	NA	NA	NA	1349.bed	261	0.823014	1
GliaCtrl.specific.peaks	1516	sheffield_dnase	0.0845927	0.586547	1	665	789	2145	2145	1200	10	7980	46806	Epithelial;Muscle;Skin;Brain	NA	NA	NA	NA	NA	1418.bed	142	0.823014	1
GliaCtrl.specific.peaks	1553	sheffield_dnase	0.0845927	0.586547	1	665	789	2145	2145	1200	10	7980	46806	Hematopoietic	NA	NA	NA	NA	NA	1457.bed	253	0.823014	1
GliaCtrl.specific.peaks	1638	sheffield_dnase	0.0845927	0.586547	1	665	789	2145	2145	1200	10	7980	46806	Fibroblast;Muscle;Skin	NA	NA	NA	NA	NA	1545.bed	222	0.823014	1
GliaCtrl.specific.peaks	1648	sheffield_dnase	0.0845927	0.586547	1	665	789	2145	2145	1200	10	7980	46806	Hematopoietic	NA	NA	NA	NA	NA	1558.bed	251	0.823014	1
GliaCtrl.specific.peaks	2133	sheffield_dnase	0.0845927	0.586547	1	665	789	2145	2145	1200	10	7980	46806	Epithelial;Colon;Cervix	NA	NA	NA	NA	NA	2178.bed	285	0.823014	1
GliaCtrl.specific.peaks	2189	sheffield_dnase	0.0845927	0.586547	1	665	789	2145	2145	1200	10	7980	46806	Brain;Stem;Colon;Epithelial;Skin;Liver	NA	NA	NA	NA	NA	2242.bed	155	0.823014	1
GliaCtrl.specific.peaks	2389	sheffield_dnase	0.0845927	0.586547	1	665	789	2145	2145	1200	10	7980	46806	Epithelial;Fibroblast;Muscle;Skin;Brain;Endothelial;Cervix;Primitive;Bone	NA	NA	NA	NA	NA	2497.bed	128	0.823014	1
GliaCtrl.specific.peaks	2750	sheffield_dnase	0.0845927	0.586547	1	665	789	2145	2145	1200	10	7980	46806	Skin;Brain;Endothelial;Epithelial;Primitive	NA	NA	NA	NA	NA	693.bed	148	0.823014	1
GliaCtrl.specific.peaks	2760	sheffield_dnase	0.0845927	0.586547	1	665	789	2145	2145	1200	10	7980	46806	Fibroblast;Brain;Skin;Muscle	NA	NA	NA	NA	NA	703.bed	117	0.823014	1
GliaCtrl.specific.peaks	2954	sheffield_dnase	0.0845927	0.586547	1	665	789	2145	2145	1200	10	7980	46806	Epithelial;Fibroblast;Muscle;Primitive;Skin;Brain;Endothelial;Colon;Cervix;Bone;	NA	NA	NA	NA	NA	948.bed	117	0.823014	1
GliaCtrl.specific.peaks	2996	sheffield_dnase	0.0840166	0.689959	4	681	693	1522	1522	965	34	7977	46782	Epithelial;Fibroblast;Muscle;Skin;Brain;Endothelial;Cervix;Primitive;Bone	NA	NA	NA	NA	NA	996.bed	209	0.824107	1
GliaCtrl.specific.peaks	320	codex	0.0805194	0.937815	248	682	479	320	682	494	1548	7733	45268	CD133+ Umbilical Cord Blood (UCB) cells were expanded in vitro for 10-11 days; f	Umbilical Cord Blood Stem and Progenitor Cells	NA	SPI1	NA	GSE26014	GSM638310_11_PU1.bed	11445	0.83077	1
GliaCtrl.specific.peaks	2777	sheffield_dnase	0.0798373	0.617376	2	683	769	1849	1849	1100	19	7979	46797	Hematopoietic;Endothelial;Fibroblast;Muscle	NA	NA	NA	NA	NA	724.bed	154	0.832075	1
GliaCtrl.specific.peaks	1303	sheffield_dnase	0.079227	0.651645	3	684	745	1644	1644	1020	27	7978	46789	Fibroblast;Muscle;Brain	NA	NA	NA	NA	NA	1183.bed	306	0.833246	1
GliaCtrl.specific.peaks	1738	sheffield_dnase	0.079227	0.651645	3	684	745	1644	1644	1020	27	7978	46789	Epithelial;Brain;Stem;Colon;Cervix;Liver;Mammary	NA	NA	NA	NA	NA	1658.bed	311	0.833246	1
GliaCtrl.specific.peaks	2303	sheffield_dnase	0.079227	0.651645	3	684	745	1644	1644	1020	27	7978	46789	Epithelial;Fibroblast;Brain;Hematopoietic;Primitive;Skin;Stem;Endothelial;Muscle	NA	NA	NA	NA	NA	239.bed	193	0.833246	1
GliaCtrl.specific.peaks	2664	sheffield_dnase	0.0788706	0.698141	5	687	677	1437	1437	934	42	7976	46774	Epithelial;Brain;Hematopoietic;Skin;Stem;Colon;Cervix;Endothelial;Liver;Mammary	NA	NA	NA	NA	NA	583.bed	285	0.83393	1
GliaCtrl.specific.peaks	2663	sheffield_dnase	0.0759914	0.670232	4	688	714	1522	1522	975	35	7977	46781	Hematopoietic	NA	NA	NA	NA	NA	582.bed	1368	0.839477	1
GliaCtrl.specific.peaks	1571	sheffield_dnase	0.0752738	0.781745	14	689	599	1171	1171	820	105	7967	46711	Epithelial;Fibroblast;Muscle;Brain;Skin;Endothelial;Colon;Cervix;Primitive;Hemat	NA	NA	NA	NA	NA	1476.bed	451	0.840865	1
GliaCtrl.specific.peaks	1825	sheffield_dnase	0.0749713	0.732978	8	690	653	1307	1307	883	64	7973	46752	Epithelial;Fibroblast;Muscle;Brain;Skin;Stem;Endothelial;Colon;Cervix;Primitive;	NA	NA	NA	NA	NA	1759.bed	230	0.841451	1
GliaCtrl.specific.peaks	31	cistrome_cistrome	0.0737627	0.703694	6	691	675	1389	1389	918	50	7975	46766	cistrome_cistrome LnCaP AR	LnCaP	prostate	AR	1nmR1881(16hr)	NA	Human_LnCaP_AR_1nmR1881-16hr_Chinnaiyan.bed	4936	0.843796	1
GliaCtrl.specific.peaks	1227	sheffield_dnase	0.0711963	0.533214	1	692	850	2145	2145	1230	11	7980	46805	Muscle;Skin;Brain;Endothelial;Fibroblast;Epithelial;Primitive	NA	NA	NA	NA	NA	1091.bed	144	0.848797	1
GliaCtrl.specific.peaks	1231	sheffield_dnase	0.0711963	0.533214	1	692	850	2145	2145	1230	11	7980	46805	Fibroblast;Muscle;Skin;Brain;Epithelial;Endothelial;Colon;Bone;Liver	NA	NA	NA	NA	NA	1095.bed	242	0.848797	1
GliaCtrl.specific.peaks	1277	sheffield_dnase	0.0711963	0.533214	1	692	850	2145	2145	1230	11	7980	46805	Fibroblast;Muscle;Brain;Epithelial	NA	NA	NA	NA	NA	1152.bed	124	0.848797	1
GliaCtrl.specific.peaks	1318	sheffield_dnase	0.0711963	0.533214	1	692	850	2145	2145	1230	11	7980	46805	Brain;Hematopoietic	NA	NA	NA	NA	NA	1201.bed	177	0.848797	1
GliaCtrl.specific.peaks	1342	sheffield_dnase	0.0711963	0.533214	1	692	850	2145	2145	1230	11	7980	46805	Hematopoietic	NA	NA	NA	NA	NA	123.bed	261	0.848797	1
GliaCtrl.specific.peaks	1384	sheffield_dnase	0.0711963	0.533214	1	692	850	2145	2145	1230	11	7980	46805	Epithelial;Fibroblast;Muscle;Hematopoietic;Primitive;Skin;Brain;Stem;Endothelial	NA	NA	NA	NA	NA	127.bed	70	0.848797	1
GliaCtrl.specific.peaks	1486	sheffield_dnase	0.0711963	0.533214	1	692	850	2145	2145	1230	11	7980	46805	Fibroblast;Muscle;Skin;Brain;Epithelial;Endothelial;Bone	NA	NA	NA	NA	NA	1388.bed	278	0.848797	1
GliaCtrl.specific.peaks	1774	sheffield_dnase	0.0711963	0.533214	1	692	850	2145	2145	1230	11	7980	46805	Brain;Fibroblast;Skin;Epithelial;Muscle	NA	NA	NA	NA	NA	1698.bed	132	0.848797	1
GliaCtrl.specific.peaks	1956	sheffield_dnase	0.0711963	0.533214	1	692	850	2145	2145	1230	11	7980	46805	Epithelial;Fibroblast;Muscle;Skin;Brain;Endothelial;Colon;Cervix	NA	NA	NA	NA	NA	1929.bed	177	0.848797	1
GliaCtrl.specific.peaks	2280	sheffield_dnase	0.0711963	0.533214	1	692	850	2145	2145	1230	11	7980	46805	Fibroblast;Muscle;Endothelial;Epithelial;Skin;Brain	NA	NA	NA	NA	NA	2356.bed	169	0.848797	1
GliaCtrl.specific.peaks	2431	sheffield_dnase	0.0711963	0.533214	1	692	850	2145	2145	1230	11	7980	46805	Epithelial;Fibroblast;Muscle;Hematopoietic;Primitive;Skin;Brain;Endothelial;Colo	NA	NA	NA	NA	NA	300.bed	95	0.848797	1
GliaCtrl.specific.peaks	2666	sheffield_dnase	0.0711963	0.533214	1	692	850	2145	2145	1230	11	7980	46805	Epithelial;Fibroblast;Muscle;Skin;Brain;Stem;Endothelial;Colon;Cervix;Primitive;	NA	NA	NA	NA	NA	586.bed	191	0.848797	1
GliaCtrl.specific.peaks	2706	sheffield_dnase	0.0711963	0.533214	1	692	850	2145	2145	1230	11	7980	46805	Hematopoietic;Endothelial	NA	NA	NA	NA	NA	633.bed	230	0.848797	1
GliaCtrl.specific.peaks	2749	sheffield_dnase	0.0711963	0.533214	1	692	850	2145	2145	1230	11	7980	46805	Fibroblast;Brain;Endothelial;Epithelial;Primitive;Muscle;Bone	NA	NA	NA	NA	NA	692.bed	189	0.848797	1
GliaCtrl.specific.peaks	2865	sheffield_dnase	0.0711963	0.533214	1	692	850	2145	2145	1230	11	7980	46805	Fibroblast;Endothelial;Primitive;Muscle	NA	NA	NA	NA	NA	843.bed	354	0.848797	1
GliaCtrl.specific.peaks	2866	sheffield_dnase	0.0711963	0.533214	1	692	850	2145	2145	1230	11	7980	46805	Fibroblast;Muscle;Skin;Epithelial;Endothelial;Primitive;Brain;Bone	NA	NA	NA	NA	NA	844.bed	155	0.848797	1
GliaCtrl.specific.peaks	2333	sheffield_dnase	0.0707735	0.628359	3	708	766	1644	1644	1040	28	7978	46788	Muscle;Brain	NA	NA	NA	NA	NA	2423.bed	235	0.849623	1
GliaCtrl.specific.peaks	158	cistrome_epigenome	0.0700706	0.901755	107	709	514	584	709	602	695	7874	46121	cistrome_epigenome LnCaP H3K27me3	LnCaP	prostate	H3K27me3	EtOH(16hr)	NA	Human_LnCaP_H3K27me3_EtOH-16hr_Chinnaiyan.bed	9193	0.851	1
GliaCtrl.specific.peaks	1835	sheffield_dnase	0.0699685	0.586496	2	710	805	1849	1849	1120	20	7979	46796	Stem;Brain;Epithelial	NA	NA	NA	NA	NA	1768.bed	133	0.8512	1
GliaCtrl.specific.peaks	2010	sheffield_dnase	0.0689324	0.749953	11	711	617	1226	1226	851	86	7970	46730	Skin	NA	NA	NA	NA	NA	2008.bed	4871	0.853233	1
GliaCtrl.specific.peaks	1262	sheffield_dnase	0.0646787	0.732911	10	712	654	1253	1253	873	80	7971	46736	Muscle;Brain;Fibroblast	NA	NA	NA	NA	NA	1135.bed	1641	0.861631	1
GliaCtrl.specific.peaks	1361	sheffield_dnase	0.0631946	0.606678	3	713	777	1644	1644	1040	29	7978	46787	Fibroblast;Muscle;Skin;Brain;Epithelial;Endothelial;Cervix;Primitive;Bone	NA	NA	NA	NA	NA	1249.bed	144	0.86458	1
GliaCtrl.specific.peaks	2720	sheffield_dnase	0.0631946	0.606678	3	713	777	1644	1644	1040	29	7978	46787	Fibroblast;Muscle;Brain;Epithelial;Skin;Bone	NA	NA	NA	NA	NA	651.bed	186	0.86458	1
GliaCtrl.specific.peaks	1779	sheffield_dnase	0.0621693	0.803884	24	715	583	1016	1016	771	175	7957	46641	Colon	NA	NA	NA	NA	NA	1705.bed	7442	0.866624	1
GliaCtrl.specific.peaks	2324	sheffield_dnase	0.0613221	0.558556	2	716	836	1849	1849	1130	21	7979	46795	Skin;Brain;Epithelial;Muscle;Fibroblast	NA	NA	NA	NA	NA	2412.bed	149	0.868316	1
GliaCtrl.specific.peaks	2494	sheffield_dnase	0.0613221	0.558556	2	716	836	1849	1849	1130	21	7979	46795	Hematopoietic	NA	NA	NA	NA	NA	379.bed	213	0.868316	1
GliaCtrl.specific.peaks	2910	sheffield_dnase	0.0613221	0.558556	2	716	836	1849	1849	1130	21	7979	46795	Epithelial;Fibroblast;Muscle;Skin;Brain;Endothelial;Cervix;Mammary;Bone	NA	NA	NA	NA	NA	898.bed	156	0.868316	1
GliaCtrl.specific.peaks	1937	sheffield_dnase	0.0602649	0.723848	10	719	662	1253	1253	878	81	7971	46735	sheffield_dnase	NA	NA	NA	NA	NA	1900.bed	11199	0.870432	1
GliaCtrl.specific.peaks	1598	sheffield_dnase	0.060203	0.732878	11	720	655	1226	1226	867	88	7970	46728	Brain;Skin	NA	NA	NA	NA	NA	1501.bed	895	0.870557	1
GliaCtrl.specific.peaks	1373	sheffield_dnase	0.0600697	0.48877	1	721	922	2145	2145	1260	12	7980	46804	Hematopoietic	NA	NA	NA	NA	NA	126.bed	193	0.870824	1
GliaCtrl.specific.peaks	1681	sheffield_dnase	0.0600697	0.48877	1	721	922	2145	2145	1260	12	7980	46804	Fibroblast;Muscle;Skin;Brain	NA	NA	NA	NA	NA	1595.bed	257	0.870824	1
GliaCtrl.specific.peaks	1770	sheffield_dnase	0.0600697	0.48877	1	721	922	2145	2145	1260	12	7980	46804	Fibroblast;Muscle;Epithelial;Brain	NA	NA	NA	NA	NA	1693.bed	205	0.870824	1
GliaCtrl.specific.peaks	2164	sheffield_dnase	0.0600697	0.48877	1	721	922	2145	2145	1260	12	7980	46804	Hematopoietic	NA	NA	NA	NA	NA	2217.bed	230	0.870824	1
GliaCtrl.specific.peaks	2360	sheffield_dnase	0.0600697	0.48877	1	721	922	2145	2145	1260	12	7980	46804	Liver;Epithelial	NA	NA	NA	NA	NA	2459.bed	182	0.870824	1
GliaCtrl.specific.peaks	2381	sheffield_dnase	0.0600697	0.48877	1	721	922	2145	2145	1260	12	7980	46804	Epithelial;Hematopoietic;Primitive;Brain;Stem;Colon;Cervix;Liver;Prostate;Mammar	NA	NA	NA	NA	NA	2489.bed	108	0.870824	1
GliaCtrl.specific.peaks	2105	sheffield_dnase	0.0600664	0.713105	9	727	671	1277	1277	892	74	7972	46742	Cervix;Mammary	NA	NA	NA	NA	NA	2136.bed	5802	0.87083	1
GliaCtrl.specific.peaks	1615	sheffield_dnase	0.0597155	0.651557	5	728	748	1437	1437	971	45	7976	46771	Fibroblast;Muscle;Bone	NA	NA	NA	NA	NA	1522.bed	337	0.871534	1
GliaCtrl.specific.peaks	2941	sheffield_dnase	0.0574795	0.78158	20	729	600	1072	1072	800	150	7961	46666	Endothelial	NA	NA	NA	NA	NA	935.bed	4575	0.876033	1
GliaCtrl.specific.peaks	1520	sheffield_dnase	0.0564014	0.586444	3	730	806	1644	1644	1060	30	7978	46786	Muscle;Fibroblast	NA	NA	NA	NA	NA	1421.bed	1043	0.87821	1
GliaCtrl.specific.peaks	2582	sheffield_dnase	0.0564014	0.586444	3	730	806	1644	1644	1060	30	7978	46786	Hematopoietic;Skin	NA	NA	NA	NA	NA	475.bed	117	0.87821	1
GliaCtrl.specific.peaks	1191	sheffield_dnase	0.0560354	0.61728	4	732	770	1522	1522	1010	38	7977	46778	Epithelial;Fibroblast;Muscle;Skin;Brain;Stem;Endothelial;Colon;Cervix;Mammary;Bo	NA	NA	NA	NA	NA	105.bed	220	0.878951	1
GliaCtrl.specific.peaks	1319	sheffield_dnase	0.0543587	0.63738	5	733	756	1437	1437	975	46	7976	46770	Muscle;Brain;Fibroblast;Skin;Colon;Cervix;Endothelial;Epithelial	NA	NA	NA	NA	NA	1202.bed	139	0.882351	1
GliaCtrl.specific.peaks	2011	sheffield_dnase	0.0543587	0.63738	5	733	756	1437	1437	975	46	7976	46770	Epithelial;Fibroblast;Brain;Hematopoietic;Primitive;Stem;Endothelial;Muscle;Colo	NA	NA	NA	NA	NA	201.bed	120	0.882351	1
GliaCtrl.specific.peaks	1228	sheffield_dnase	0.0537423	0.533156	2	735	866	1849	1849	1150	22	7979	46794	Epithelial;Fibroblast;Muscle;Brain;Skin;Colon;Cervix;Liver;Endothelial;Primitive	NA	NA	NA	NA	NA	1092.bed	81	0.883604	1
GliaCtrl.specific.peaks	1464	sheffield_dnase	0.0537423	0.533156	2	735	866	1849	1849	1150	22	7979	46794	Fibroblast;Muscle;Brain;Stem;Endothelial;Epithelial;Bone	NA	NA	NA	NA	NA	1364.bed	146	0.883604	1
GliaCtrl.specific.peaks	1492	sheffield_dnase	0.0537423	0.533156	2	735	866	1849	1849	1150	22	7979	46794	Fibroblast;Muscle;Brain;Skin;Bone	NA	NA	NA	NA	NA	1395.bed	134	0.883604	1
GliaCtrl.specific.peaks	2465	sheffield_dnase	0.0537423	0.533156	2	735	866	1849	1849	1150	22	7979	46794	Epithelial;Fibroblast;Muscle;Brain;Primitive;Skin;Stem;Endothelial;Colon;Cervix;	NA	NA	NA	NA	NA	341.bed	72	0.883604	1
GliaCtrl.specific.peaks	2786	sheffield_dnase	0.0537423	0.533156	2	735	866	1849	1849	1150	22	7979	46794	Hematopoietic;Endothelial;Primitive	NA	NA	NA	NA	NA	738.bed	153	0.883604	1
GliaCtrl.specific.peaks	2796	sheffield_dnase	0.0537423	0.533156	2	735	866	1849	1849	1150	22	7979	46794	Muscle;Brain	NA	NA	NA	NA	NA	752.bed	258	0.883604	1
GliaCtrl.specific.peaks	209	cistrome_epigenome	0.0524644	0.856649	62	741	531	774	774	682	424	7919	46392	cistrome_epigenome VCaP H3K27me3	VCaP	prostate	H3K27me3	R1881(16hr)	NA	Human_VCaP_H3K27me3_R1881-16hr_Chinnaiyan.bed	4510	0.886208	1
GliaCtrl.specific.peaks	2938	sheffield_dnase	0.0508851	0.679792	8	742	702	1307	1307	917	69	7973	46747	sheffield_dnase	NA	NA	NA	NA	NA	931.bed	10650	0.889436	1
GliaCtrl.specific.peaks	211	cistrome_epigenome	0.0508405	0.906922	172	743	500	417	743	553	1110	7809	45706	cistrome_epigenome VCaP H3K36me3	VCaP	prostate	H3K36me3	regular medium	NA	Human_VCaP_H3K36me3_regular-medium_Chinnaiyan.bed	50257	0.889528	1
GliaCtrl.specific.peaks	1856	sheffield_dnase	0.0507845	0.45116	1	744	974	2145	2145	1290	13	7980	46803	Fibroblast;Muscle;Brain;Epithelial;Endothelial;Primitive	NA	NA	NA	NA	NA	1793.bed	150	0.889642	1
GliaCtrl.specific.peaks	1881	sheffield_dnase	0.0507845	0.45116	1	744	974	2145	2145	1290	13	7980	46803	Epithelial;Primitive;Brain;Colon;Cervix;Muscle;Mammary;Skin	NA	NA	NA	NA	NA	1825.bed	217	0.889642	1
GliaCtrl.specific.peaks	1975	sheffield_dnase	0.0507845	0.45116	1	744	974	2145	2145	1290	13	7980	46803	Fibroblast;Muscle;Skin;Epithelial;Endothelial;Brain	NA	NA	NA	NA	NA	1961.bed	118	0.889642	1
GliaCtrl.specific.peaks	2183	sheffield_dnase	0.0507845	0.45116	1	744	974	2145	2145	1290	13	7980	46803	Fibroblast;Epithelial;Prostate;Mammary	NA	NA	NA	NA	NA	2235.bed	188	0.889642	1
GliaCtrl.specific.peaks	2259	sheffield_dnase	0.0507845	0.45116	1	744	974	2145	2145	1290	13	7980	46803	Epithelial;Prostate	NA	NA	NA	NA	NA	2329.bed	652	0.889642	1
GliaCtrl.specific.peaks	2306	sheffield_dnase	0.0507845	0.45116	1	744	974	2145	2145	1290	13	7980	46803	Epithelial;Fibroblast;Muscle;Skin;Brain;Cervix;Liver;Prostate;Mammary	NA	NA	NA	NA	NA	2392.bed	176	0.889642	1
GliaCtrl.specific.peaks	2412	sheffield_dnase	0.0507845	0.45116	1	744	974	2145	2145	1290	13	7980	46803	Epithelial;Fibroblast;Muscle;Hematopoietic;Primitive;Skin;Brain;Stem;Endothelial	NA	NA	NA	NA	NA	28.bed	87	0.889642	1
GliaCtrl.specific.peaks	1588	sheffield_dnase	0.0503144	0.567514	3	751	827	1644	1644	1070	31	7978	46785	Fibroblast;Muscle;Brain;Epithelial;Skin	NA	NA	NA	NA	NA	1493.bed	208	0.890606	1
GliaCtrl.specific.peaks	1904	sheffield_dnase	0.0503144	0.567514	3	751	827	1644	1644	1070	31	7978	46785	Epithelial;Fibroblast;Muscle;Hematopoietic;Primitive;Skin;Brain;Endothelial;Colo	NA	NA	NA	NA	NA	186.bed	283	0.890606	1
GliaCtrl.specific.peaks	2181	sheffield_dnase	0.0503144	0.567514	3	751	827	1644	1644	1070	31	7978	46785	Primitive;Prostate;Mammary;Epithelial	NA	NA	NA	NA	NA	2233.bed	924	0.890606	1
GliaCtrl.specific.peaks	2454	sheffield_dnase	0.0503144	0.567514	3	751	827	1644	1644	1070	31	7978	46785	Hematopoietic	NA	NA	NA	NA	NA	331.bed	235	0.890606	1
GliaCtrl.specific.peaks	311	codex	0.0492657	0.789547	26	755	588	1003	1003	782	193	7955	46623	CD34+ Umbilical Cord Blood (UCB) were differentiated into megakaryocytes for 10	Megakaryocyte	NA	TAL1	NA	GSE24674	GSM607953_TAL1.bed	1498	0.892759	1
GliaCtrl.specific.peaks	30	cistrome_cistrome	0.0490591	0.725816	13	756	658	1191	1191	868	105	7968	46711	cistrome_cistrome LnCaP AR	LnCaP	prostate	AR	10nmR1881(16hr)	NA	Human_LnCaP_AR_10nmR1881-16hr_Chinnaiyan.bed	7635	0.893184	1
GliaCtrl.specific.peaks	2430	sheffield_dnase	0.0490591	0.725816	13	756	658	1191	1191	868	105	7968	46711	Complex tissue specific distal sites	NA	NA	NA	NA	NA	30.bed	664	0.893184	1
GliaCtrl.specific.peaks	171	cistrome_epigenome	0.0477545	0.815084	37	758	576	913	913	749	266	7944	46550	cistrome_epigenome LnCaP H3K9me3	LnCaP	prostate	H3K9me3	EtOH(16hr)	NA	Human_LnCaP_H3K9me3_EtOH-16hr_Chinnaiyan.bed	2696	0.895871	1
GliaCtrl.specific.peaks	1782	sheffield_dnase	0.047095	0.509965	2	759	894	1849	1849	1170	23	7979	46793	Skin;Brain;Endothelial;Epithelial;Fibroblast	NA	NA	NA	NA	NA	1710.bed	145	0.897233	1
GliaCtrl.specific.peaks	2125	sheffield_dnase	0.047095	0.509965	2	759	894	1849	1849	1170	23	7979	46793	Hematopoietic	NA	NA	NA	NA	NA	2166.bed	1217	0.897233	1
GliaCtrl.specific.peaks	2330	sheffield_dnase	0.047095	0.509965	2	759	894	1849	1849	1170	23	7979	46793	Stem;Muscle	NA	NA	NA	NA	NA	2419.bed	191	0.897233	1
GliaCtrl.specific.peaks	2657	sheffield_dnase	0.047095	0.509965	2	759	894	1849	1849	1170	23	7979	46793	Fibroblast;Muscle;Hematopoietic;Skin	NA	NA	NA	NA	NA	571.bed	195	0.897233	1
GliaCtrl.specific.peaks	2718	sheffield_dnase	0.047095	0.509965	2	759	894	1849	1849	1170	23	7979	46793	Epithelial;Fibroblast;Muscle;Primitive;Skin;Brain;Endothelial;Colon;Cervix;Mamma	NA	NA	NA	NA	NA	649.bed	240	0.897233	1
GliaCtrl.specific.peaks	2748	sheffield_dnase	0.047095	0.509965	2	759	894	1849	1849	1170	23	7979	46793	Fibroblast;Muscle;Endothelial;Primitive	NA	NA	NA	NA	NA	691.bed	242	0.897233	1
GliaCtrl.specific.peaks	2820	sheffield_dnase	0.047095	0.509965	2	759	894	1849	1849	1170	23	7979	46793	Epithelial	NA	NA	NA	NA	NA	782.bed	904	0.897233	1
GliaCtrl.specific.peaks	1451	sheffield_dnase	0.0470062	0.670067	8	766	715	1307	1307	929	70	7973	46746	Brain;Skin	NA	NA	NA	NA	NA	1352.bed	375	0.897416	1
GliaCtrl.specific.peaks	2874	sheffield_dnase	0.0467018	0.811358	36	767	577	924	924	756	260	7945	46556	Medullo specific	NA	NA	NA	NA	NA	856.bed	43589	0.898045	1
GliaCtrl.specific.peaks	1412	sheffield_dnase	0.0456004	0.586392	4	768	808	1522	1522	1030	40	7977	46776	Epithelial;Brain;Hematopoietic;Skin;Stem;Fibroblast;Muscle;Colon;Cervix;Liver;En	NA	NA	NA	NA	NA	1311.bed	172	0.900326	1
GliaCtrl.specific.peaks	1608	sheffield_dnase	0.0456004	0.586392	4	768	808	1522	1522	1030	40	7977	46776	Fibroblast;Muscle;Skin;Brain	NA	NA	NA	NA	NA	1516.bed	175	0.900326	1
GliaCtrl.specific.peaks	2035	sheffield_dnase	0.0456004	0.586392	4	768	808	1522	1522	1030	40	7977	46776	Skin	NA	NA	NA	NA	NA	2043.bed	3115	0.900326	1
GliaCtrl.specific.peaks	2292	sheffield_dnase	0.044862	0.549768	3	771	849	1644	1644	1090	32	7978	46784	Stem;Ewing sarcoma	NA	NA	NA	NA	NA	2372.bed	495	0.901858	1
GliaCtrl.specific.peaks	736	encode_tfbs	0.0430062	0.418926	1	772	1024	2145	2145	1310	14	7980	46802	ChIP GM08714 ZNF274	GM08714	NA	ZNF274	None	NA	wgEncodeAwgTfbsSydhGm08714Znf274UcdUniPk.narrowPeak	667	0.90572	1
GliaCtrl.specific.peaks	1353	sheffield_dnase	0.0430062	0.418926	1	772	1024	2145	2145	1310	14	7980	46802	Epithelial;Fibroblast;Muscle;Hematopoietic;Primitive;Skin;Brain;Endothelial;Colo	NA	NA	NA	NA	NA	1241.bed	111	0.90572	1
GliaCtrl.specific.peaks	1480	sheffield_dnase	0.0430062	0.418926	1	772	1024	2145	2145	1310	14	7980	46802	Fibroblast	NA	NA	NA	NA	NA	1382.bed	479	0.90572	1
GliaCtrl.specific.peaks	1510	sheffield_dnase	0.0430062	0.418926	1	772	1024	2145	2145	1310	14	7980	46802	Epithelial;Skin;Fibroblast;Brain;Colon;Cervix;Endothelial;Muscle;Mammary;Bone;Li	NA	NA	NA	NA	NA	1411.bed	101	0.90572	1
GliaCtrl.specific.peaks	1698	sheffield_dnase	0.0430062	0.418926	1	772	1024	2145	2145	1310	14	7980	46802	Fibroblast;Muscle;Skin;Brain;Epithelial;Endothelial	NA	NA	NA	NA	NA	1614.bed	130	0.90572	1
GliaCtrl.specific.peaks	1749	sheffield_dnase	0.0430062	0.418926	1	772	1024	2145	2145	1310	14	7980	46802	Fibroblast;Brain;Epithelial;Endothelial;Muscle;Bone	NA	NA	NA	NA	NA	1668.bed	128	0.90572	1
GliaCtrl.specific.peaks	1894	sheffield_dnase	0.0430062	0.418926	1	772	1024	2145	2145	1310	14	7980	46802	Fibroblast;Muscle;Brain;Endothelial;Epithelial	NA	NA	NA	NA	NA	1842.bed	281	0.90572	1
GliaCtrl.specific.peaks	1950	sheffield_dnase	0.0430062	0.418926	1	772	1024	2145	2145	1310	14	7980	46802	Epithelial;Muscle	NA	NA	NA	NA	NA	1920.bed	320	0.90572	1
GliaCtrl.specific.peaks	2305	sheffield_dnase	0.0430062	0.418926	1	772	1024	2145	2145	1310	14	7980	46802	Epithelial;Colon;Cervix;Liver;Endothelial;Prostate;Mammary	NA	NA	NA	NA	NA	2391.bed	210	0.90572	1
GliaCtrl.specific.peaks	2707	sheffield_dnase	0.0430062	0.418926	1	772	1024	2145	2145	1310	14	7980	46802	Muscle;Skin;Brain;Endothelial;Epithelial;Fibroblast;Primitive	NA	NA	NA	NA	NA	634.bed	141	0.90572	1
GliaCtrl.specific.peaks	2822	sheffield_dnase	0.0430062	0.418926	1	772	1024	2145	2145	1310	14	7980	46802	Epithelial;Skin;Brain;Colon;Cervix;Endothelial;Primitive;Mammary;Liver	NA	NA	NA	NA	NA	787.bed	136	0.90572	1
GliaCtrl.specific.peaks	2160	sheffield_dnase	0.0425312	0.738119	17	783	622	1115	1115	840	135	7964	46681	Hematopoietic	NA	NA	NA	NA	NA	2211.bed	6852	0.906711	1
GliaCtrl.specific.peaks	2042	sheffield_dnase	0.0421952	0.7659	23	784	605	1026	1026	805	176	7958	46640	Melano specific	NA	NA	NA	NA	NA	2057.bed	5212	0.907413	1
GliaCtrl.specific.peaks	2017	sheffield_dnase	0.0419742	0.681691	10	785	698	1253	1253	912	86	7971	46730	Weak Th2	NA	NA	NA	NA	NA	2020.bed	11466	0.907874	1
GliaCtrl.specific.peaks	1226	sheffield_dnase	0.0412637	0.488706	2	786	928	1849	1849	1190	24	7979	46792	Fibroblast;Muscle;Skin;Brain;Epithelial;Endothelial;Primitive;Bone	NA	NA	NA	NA	NA	1090.bed	280	0.909361	1
GliaCtrl.specific.peaks	1584	sheffield_dnase	0.0412637	0.488706	2	786	928	1849	1849	1190	24	7979	46792	Fibroblast;Muscle;Hematopoietic;Primitive;Skin;Brain;Epithelial;Endothelial;Live	NA	NA	NA	NA	NA	1489.bed	177	0.909361	1
GliaCtrl.specific.peaks	2751	sheffield_dnase	0.0412637	0.488706	2	786	928	1849	1849	1190	24	7979	46792	Epithelial;Fibroblast;Muscle;Hematopoietic;Skin;Brain;Endothelial;Cervix;Primiti	NA	NA	NA	NA	NA	694.bed	172	0.909361	1
GliaCtrl.specific.peaks	2828	sheffield_dnase	0.0412637	0.488706	2	786	928	1849	1849	1190	24	7979	46792	Muscle;Skin;Brain;Endothelial;Fibroblast;Epithelial;Primitive	NA	NA	NA	NA	NA	794.bed	182	0.909361	1
GliaCtrl.specific.peaks	2867	sheffield_dnase	0.0410984	0.572078	4	790	821	1522	1522	1040	41	7977	46775	Epithelial;Fibroblast;Muscle;Hematopoietic;Primitive;Skin;Brain;Stem;Endothelial	NA	NA	NA	NA	NA	846.bed	333	0.909707	1
GliaCtrl.specific.peaks	2577	sheffield_dnase	0.0408476	0.598319	5	791	783	1437	1437	1000	49	7976	46767	Hematopoietic	NA	NA	NA	NA	NA	470.bed	3515	0.910233	1
GliaCtrl.specific.peaks	2918	sheffield_dnase	0.0408476	0.598319	5	791	783	1437	1437	1000	49	7976	46767	Liver	NA	NA	NA	NA	NA	909.bed	352	0.910233	1
GliaCtrl.specific.peaks	2983	sheffield_dnase	0.0408476	0.598319	5	791	783	1437	1437	1000	49	7976	46767	sheffield_dnase	NA	NA	NA	NA	NA	982.bed	2560	0.910233	1
GliaCtrl.specific.peaks	1970	sheffield_dnase	0.0400696	0.732676	17	794	656	1115	1115	855	136	7964	46680	Fibroblast	NA	NA	NA	NA	NA	1953.bed	10699	0.911865	1
GliaCtrl.specific.peaks	1783	sheffield_dnase	0.0400409	0.651426	8	795	749	1307	1307	950	72	7973	46744	Skin;Fibroblast;Muscle	NA	NA	NA	NA	NA	1711.bed	320	0.911925	1
GliaCtrl.specific.peaks	2161	sheffield_dnase	0.0400409	0.651426	8	795	749	1307	1307	950	72	7973	46744	Stem	NA	NA	NA	NA	NA	2212.bed	1707	0.911925	1
GliaCtrl.specific.peaks	1737	sheffield_dnase	0.0398682	0.617184	6	797	771	1389	1389	986	57	7975	46759	Epithelial;Brain;Skin;Stem;Colon;Liver;Hematopoietic;Mammary;Muscle	NA	NA	NA	NA	NA	1657.bed	304	0.912288	1
GliaCtrl.specific.peaks	2992	sheffield_dnase	0.039597	0.686011	11	798	696	1226	1226	907	94	7970	46722	Endothelial plus others	NA	NA	NA	NA	NA	991.bed	821	0.912858	1
GliaCtrl.specific.peaks	333	codex	0.0384969	0.631398	7	799	763	1350	1350	971	65	7974	46751	Proerythroblasts were derived from mobilised CD34+ cells isolated from the healt	Erythroblast	NA	SMAD1	NA	GSE29194	GSM722398_SMAD1.bed	1293	0.915173	1
GliaCtrl.specific.peaks	1457	sheffield_dnase	0.0384969	0.631398	7	799	763	1350	1350	971	65	7974	46751	Hematopoietic	NA	NA	NA	NA	NA	1358.bed	2178	0.915173	1
GliaCtrl.specific.peaks	2685	sheffield_dnase	0.0384969	0.631398	7	799	763	1350	1350	971	65	7974	46751	Liver;Brain	NA	NA	NA	NA	NA	606.bed	2873	0.915173	1
GliaCtrl.specific.peaks	2878	sheffield_dnase	0.0374279	0.836725	62	802	572	774	802	716	434	7919	46382	Liver;Epithelial	NA	NA	NA	NA	NA	862.bed	31688	0.917428	1
GliaCtrl.specific.peaks	2063	sheffield_dnase	0.037089	0.58634	5	803	811	1437	1437	1020	50	7976	46766	Epithelial;Fibroblast;Brain;Hematopoietic;Skin;Stem;Endothelial;Muscle;Colon;Cer	NA	NA	NA	NA	NA	2080.bed	181	0.918144	1
GliaCtrl.specific.peaks	1305	sheffield_dnase	0.0370182	0.558445	4	804	839	1522	1522	1060	42	7977	46774	Brain;Fibroblast	NA	NA	NA	NA	NA	1185.bed	436	0.918294	1
GliaCtrl.specific.peaks	29	cistrome_cistrome	0.0368048	0.775957	29	805	601	975	975	794	219	7952	46597	cistrome_cistrome Ishikawa ESR1	Ishikawa	uterus	ESR1	EtOH(45min)	NA	Human_Ishikawa_ESR1_EtOH-45min_Liu.bed	6120	0.918745	1
GliaCtrl.specific.peaks	1175	sheffield_dnase	0.0364695	0.39099	1	806	1092	2145	2145	1350	15	7980	46801	Hematopoietic;Stem	NA	NA	NA	NA	NA	103.bed	86	0.919455	1
GliaCtrl.specific.peaks	1204	sheffield_dnase	0.0364695	0.39099	1	806	1092	2145	2145	1350	15	7980	46801	Liver	NA	NA	NA	NA	NA	1066.bed	437	0.919455	1
GliaCtrl.specific.peaks	1874	sheffield_dnase	0.0364695	0.39099	1	806	1092	2145	2145	1350	15	7980	46801	Fibroblast;Muscle;Epithelial	NA	NA	NA	NA	NA	1818.bed	252	0.919455	1
GliaCtrl.specific.peaks	2051	sheffield_dnase	0.0364695	0.39099	1	806	1092	2145	2145	1350	15	7980	46801	Hematopoietic	NA	NA	NA	NA	NA	2066.bed	462	0.919455	1
GliaCtrl.specific.peaks	2198	sheffield_dnase	0.0364695	0.39099	1	806	1092	2145	2145	1350	15	7980	46801	Fibroblast;Muscle;Brain;Skin	NA	NA	NA	NA	NA	2255.bed	160	0.919455	1
GliaCtrl.specific.peaks	2342	sheffield_dnase	0.0364695	0.39099	1	806	1092	2145	2145	1350	15	7980	46801	Epithelial;Mammary	NA	NA	NA	NA	NA	2438.bed	1087	0.919455	1
GliaCtrl.specific.peaks	2386	sheffield_dnase	0.0364695	0.39099	1	806	1092	2145	2145	1350	15	7980	46801	Epithelial;Brain;Skin;Fibroblast;Colon;Cervix;Liver;Endothelial;Muscle;Prostate;	NA	NA	NA	NA	NA	2493.bed	78	0.919455	1
GliaCtrl.specific.peaks	2947	sheffield_dnase	0.0364695	0.39099	1	806	1092	2145	2145	1350	15	7980	46801	Epithelial;Fibroblast;Muscle;Skin;Brain;Endothelial;Colon;Cervix;Primitive;Liver	NA	NA	NA	NA	NA	941.bed	136	0.919455	1
GliaCtrl.specific.peaks	1746	sheffield_dnase	0.0361475	0.469148	2	814	957	1849	1849	1210	25	7979	46791	Complex tissue specific	NA	NA	NA	NA	NA	1665.bed	63	0.920137	1
GliaCtrl.specific.peaks	2518	sheffield_dnase	0.0361475	0.469148	2	814	957	1849	1849	1210	25	7979	46791	Brain;Hematopoietic;Stem;Colon;Liver;Endothelial;Prostate	NA	NA	NA	NA	NA	402.bed	282	0.920137	1
GliaCtrl.specific.peaks	1355	sheffield_dnase	0.0356108	0.517407	3	816	887	1644	1644	1120	34	7978	46782	Complex tissue specific	NA	NA	NA	NA	NA	1243.bed	380	0.921275	1
GliaCtrl.specific.peaks	2337	sheffield_dnase	0.0356108	0.517407	3	816	887	1644	1644	1120	34	7978	46782	Fibroblast;Muscle;Prostate;Mammary;Skin	NA	NA	NA	NA	NA	2433.bed	122	0.921275	1
GliaCtrl.specific.peaks	1891	sheffield_dnase	0.0355193	0.722027	17	818	664	1115	1115	866	138	7964	46678	WI-38 and Colo829	NA	NA	NA	NA	NA	1835.bed	8561	0.921469	1
GliaCtrl.specific.peaks	2940	sheffield_dnase	0.0353426	0.848978	78	819	533	696	819	683	538	7903	46278	Weak Endothelial and Htr8	NA	NA	NA	NA	NA	934.bed	29710	0.921844	1
GliaCtrl.specific.peaks	2609	sheffield_dnase	0.0342889	0.671691	11	820	713	1226	1226	920	96	7970	46720	sheffield_dnase	NA	NA	NA	NA	NA	510.bed	12575	0.924083	1
GliaCtrl.specific.peaks	2041	sheffield_dnase	0.0336663	0.843059	74	821	534	715	821	690	514	7907	46302	DNase Weak CD14	NA	NA	NA	NA	NA	2055.bed	54749	0.925409	1
GliaCtrl.specific.peaks	2344	sheffield_dnase	0.0324193	0.612524	7	822	775	1350	1350	982	67	7974	46749	Epithelial;Fibroblast;Muscle;Brain;Hematopoietic;Primitive;Skin;Stem;Endothelial	NA	NA	NA	NA	NA	2441.bed	218	0.92807	1
GliaCtrl.specific.peaks	1250	sheffield_dnase	0.0317022	0.502614	3	823	905	1644	1644	1120	35	7978	46781	Stem;Epithelial;Brain;Fibroblast;Muscle;Colon;Liver;Hematopoietic	NA	NA	NA	NA	NA	1116.bed	122	0.929604	1
GliaCtrl.specific.peaks	1397	sheffield_dnase	0.0317022	0.502614	3	823	905	1644	1644	1120	35	7978	46781	Fibroblast;Muscle;Brain;Primitive;Stem;Epithelial;Endothelial;Skin;Bone	NA	NA	NA	NA	NA	1295.bed	122	0.929604	1
GliaCtrl.specific.peaks	2872	sheffield_dnase	0.0317022	0.502614	3	823	905	1644	1644	1120	35	7978	46781	Epithelial;Brain	NA	NA	NA	NA	NA	852.bed	802	0.929604	1
GliaCtrl.specific.peaks	1467	sheffield_dnase	0.0316585	0.451092	2	826	981	1849	1849	1220	26	7979	46790	Brain;Muscle	NA	NA	NA	NA	NA	1369.bed	260	0.929697	1
GliaCtrl.specific.peaks	1731	sheffield_dnase	0.0316585	0.451092	2	826	981	1849	1849	1220	26	7979	46790	Fibroblast; Muscle	NA	NA	NA	NA	NA	1650.bed	437	0.929697	1
GliaCtrl.specific.peaks	2558	sheffield_dnase	0.0316585	0.451092	2	826	981	1849	1849	1220	26	7979	46790	Epithelial;Fibroblast;Muscle;Brain;Hematopoietic;Primitive;Skin;Stem;Endothelial	NA	NA	NA	NA	NA	446.bed	84	0.929697	1
GliaCtrl.specific.peaks	2790	sheffield_dnase	0.0316585	0.451092	2	826	981	1849	1849	1220	26	7979	46790	Complex tissue specific	NA	NA	NA	NA	NA	744.bed	144	0.929697	1
GliaCtrl.specific.peaks	2852	sheffield_dnase	0.0316585	0.451092	2	826	981	1849	1849	1220	26	7979	46790	Hematopoietic	NA	NA	NA	NA	NA	821.bed	287	0.929697	1
GliaCtrl.specific.peaks	1218	sheffield_dnase	0.0313386	0.625329	8	831	767	1307	1307	968	75	7973	46741	Stem	NA	NA	NA	NA	NA	108.bed	811	0.930382	1
GliaCtrl.specific.peaks	1269	sheffield_dnase	0.0309619	0.366545	1	832	1138	2145	2145	1370	16	7980	46800	Epithelial;Fibroblast;Muscle;Primitive;Skin;Brain;Stem;Endothelial;Colon;Cervix;	NA	NA	NA	NA	NA	1144.bed	109	0.93119	1
GliaCtrl.specific.peaks	1667	sheffield_dnase	0.0309619	0.366545	1	832	1138	2145	2145	1370	16	7980	46800	Muscle;Brain;Endothelial;Fibroblast;Epithelial	NA	NA	NA	NA	NA	1580.bed	228	0.93119	1
GliaCtrl.specific.peaks	1936	sheffield_dnase	0.0309619	0.366545	1	832	1138	2145	2145	1370	16	7980	46800	Epithelial;Brain;Hematopoietic;Primitive;Stem;Colon;Cervix;Liver;Fibroblast;Endo	NA	NA	NA	NA	NA	190.bed	96	0.93119	1
GliaCtrl.specific.peaks	2001	sheffield_dnase	0.0309619	0.366545	1	832	1138	2145	2145	1370	16	7980	46800	Brain;Fibroblast;Epithelial	NA	NA	NA	NA	NA	1992.bed	522	0.93119	1
GliaCtrl.specific.peaks	2774	sheffield_dnase	0.0309619	0.366545	1	832	1138	2145	2145	1370	16	7980	46800	Hematopoietic	NA	NA	NA	NA	NA	720.bed	362	0.93119	1
GliaCtrl.specific.peaks	1822	sheffield_dnase	0.0307026	0.680351	13	837	700	1191	1191	909	112	7968	46704	sheffield_dnase	NA	NA	NA	NA	NA	1755.bed	13056	0.931746	1
GliaCtrl.specific.peaks	1829	sheffield_dnase	0.0301196	0.63566	9	838	761	1277	1277	959	83	7972	46733	Skin;Brain	NA	NA	NA	NA	NA	1762.bed	263	0.932997	1
GliaCtrl.specific.peaks	1176	sheffield_dnase	0.0286572	0.674316	13	839	712	1191	1191	914	113	7968	46703	Weak HA-sp specific	NA	NA	NA	NA	NA	1033.bed	14407	0.936144	1
GliaCtrl.specific.peaks	1257	sheffield_dnase	0.0282075	0.488642	3	840	932	1644	1644	1140	36	7978	46780	Primitive;Hematopoietic;Stem;Liver;Endothelial;Prostate;Bone;Brain	NA	NA	NA	NA	NA	1125.bed	399	0.937114	1
GliaCtrl.specific.peaks	1501	sheffield_dnase	0.0282075	0.488642	3	840	932	1644	1644	1140	36	7978	46780	Muscle;Brain	NA	NA	NA	NA	NA	1402.bed	311	0.937114	1
GliaCtrl.specific.peaks	2170	sheffield_dnase	0.0282075	0.488642	3	840	932	1644	1644	1140	36	7978	46780	Fibroblast;Muscle	NA	NA	NA	NA	NA	2223.bed	1483	0.937114	1
GliaCtrl.specific.peaks	1279	sheffield_dnase	0.0277198	0.434375	2	843	1005	1849	1849	1230	27	7979	46789	Fibroblast;Brain;Skin	NA	NA	NA	NA	NA	1154.bed	313	0.938167	1
GliaCtrl.specific.peaks	2660	sheffield_dnase	0.0277198	0.434375	2	843	1005	1849	1849	1230	27	7979	46789	Skin;Hematopoietic	NA	NA	NA	NA	NA	575.bed	221	0.938167	1
GliaCtrl.specific.peaks	2375	sheffield_dnase	0.0276629	0.576665	6	845	818	1389	1389	1020	61	7975	46755	Prostate	NA	NA	NA	NA	NA	2483.bed	1135	0.93829	1
GliaCtrl.specific.peaks	332	codex	0.0276579	0.553116	5	846	844	1437	1437	1040	53	7976	46763	Proerythroblasts were derived from mobilised CD34+ cells isolated from the healt	Erythroblast	NA	SMAD1	NA	GSE29194	GSM722397_SMAD1.bed	1035	0.938301	1
GliaCtrl.specific.peaks	1222	sheffield_dnase	0.0276579	0.553116	5	846	844	1437	1437	1040	53	7976	46763	Muscle;Fibroblast;Brain;Endothelial;Epithelial	NA	NA	NA	NA	NA	1087.bed	862	0.938301	1
GliaCtrl.specific.peaks	1500	sheffield_dnase	0.0275787	0.728354	22	848	657	1042	1042	849	177	7959	46639	Brain	NA	NA	NA	NA	NA	1401.bed	3567	0.938472	1
GliaCtrl.specific.peaks	2526	sheffield_dnase	0.027234	0.594745	7	849	786	1350	1350	995	69	7974	46747	Stem;Liver	NA	NA	NA	NA	NA	412.bed	803	0.939217	1
GliaCtrl.specific.peaks	2600	sheffield_dnase	0.0269509	0.521183	4	850	884	1522	1522	1090	45	7977	46771	Epithelial;Fibroblast;Muscle;Brain;Primitive;Skin;Endothelial;Colon;Cervix;Liver	NA	NA	NA	NA	NA	499.bed	143	0.93983	1
GliaCtrl.specific.peaks	224	codex	0.0263113	0.344977	1	851	1189	2145	2145	1400	17	7980	46799	No drug (DMSO)	Erythroid Leukaemia	NA	STAT5	NA	E-MTAB-1096	BG22_STAT5_HEL_DMSO.bed	127	0.941215	1
GliaCtrl.specific.peaks	1230	sheffield_dnase	0.0263113	0.344977	1	851	1189	2145	2145	1400	17	7980	46799	Complex tissue specific	NA	NA	NA	NA	NA	1094.bed	121	0.941215	1
GliaCtrl.specific.peaks	1251	sheffield_dnase	0.0263113	0.344977	1	851	1189	2145	2145	1400	17	7980	46799	Epithelial;Fibroblast;Muscle;Brain;Hematopoietic;Primitive;Skin;Stem;Endothelial	NA	NA	NA	NA	NA	1118.bed	78	0.941215	1
GliaCtrl.specific.peaks	1265	sheffield_dnase	0.0263113	0.344977	1	851	1189	2145	2145	1400	17	7980	46799	Muscle;Fibroblast;Skin;Brain;Endothelial;Cervix	NA	NA	NA	NA	NA	1138.bed	261	0.941215	1
GliaCtrl.specific.peaks	1297	sheffield_dnase	0.0263113	0.344977	1	851	1189	2145	2145	1400	17	7980	46799	Primitive	NA	NA	NA	NA	NA	1173.bed	266	0.941215	1
GliaCtrl.specific.peaks	1559	sheffield_dnase	0.0263113	0.344977	1	851	1189	2145	2145	1400	17	7980	46799	Epithelial;Fibroblast;Brain;Hematopoietic;Primitive;Stem;Endothelial;Muscle;Colo	NA	NA	NA	NA	NA	1464.bed	113	0.941215	1
GliaCtrl.specific.peaks	1661	sheffield_dnase	0.0263113	0.344977	1	851	1189	2145	2145	1400	17	7980	46799	Fibroblast;Muscle	NA	NA	NA	NA	NA	1572.bed	329	0.941215	1
GliaCtrl.specific.peaks	1686	sheffield_dnase	0.0263113	0.344977	1	851	1189	2145	2145	1400	17	7980	46799	Fibroblast;Muscle	NA	NA	NA	NA	NA	1601.bed	343	0.941215	1
GliaCtrl.specific.peaks	1756	sheffield_dnase	0.0263113	0.344977	1	851	1189	2145	2145	1400	17	7980	46799	Epithelial;Fibroblast;Muscle;Primitive;Brain;Colon;Cervix;Mammary;Skin;Bone	NA	NA	NA	NA	NA	1679.bed	224	0.941215	1
GliaCtrl.specific.peaks	1907	sheffield_dnase	0.0263113	0.344977	1	851	1189	2145	2145	1400	17	7980	46799	Epithelial;Fibroblast;Muscle;Skin;Brain;Endothelial;Cervix;Primitive	NA	NA	NA	NA	NA	1864.bed	140	0.941215	1
GliaCtrl.specific.peaks	1946	sheffield_dnase	0.0263113	0.344977	1	851	1189	2145	2145	1400	17	7980	46799	Fibroblast;Muscle;Skin;Brain;Endothelial;Epithelial	NA	NA	NA	NA	NA	1914.bed	128	0.941215	1
GliaCtrl.specific.peaks	2163	sheffield_dnase	0.0263113	0.344977	1	851	1189	2145	2145	1400	17	7980	46799	Hematopoietic	NA	NA	NA	NA	NA	2216.bed	227	0.941215	1
GliaCtrl.specific.peaks	2239	sheffield_dnase	0.0263113	0.344977	1	851	1189	2145	2145	1400	17	7980	46799	Complex tissue specific	NA	NA	NA	NA	NA	2305.bed	357	0.941215	1
GliaCtrl.specific.peaks	2263	sheffield_dnase	0.0263113	0.344977	1	851	1189	2145	2145	1400	17	7980	46799	Brain;Endothelial;Primitive;Prostate;Mammary	NA	NA	NA	NA	NA	2332.bed	132	0.941215	1
GliaCtrl.specific.peaks	2832	sheffield_dnase	0.0263113	0.344977	1	851	1189	2145	2145	1400	17	7980	46799	Epithelial;Fibroblast;Muscle;Primitive;Skin;Brain;Endothelial;Colon;Cervix;Liver	NA	NA	NA	NA	NA	799.bed	171	0.941215	1
GliaCtrl.specific.peaks	2834	sheffield_dnase	0.0263113	0.344977	1	851	1189	2145	2145	1400	17	7980	46799	Stem and Medullo specific	NA	NA	NA	NA	NA	801.bed	181	0.941215	1
GliaCtrl.specific.peaks	122	cistrome_cistrome	0.0262128	0.657352	12	867	717	1211	1211	932	107	7969	46709	cistrome_cistrome UPR9 cells PML	UPR9 cells	hematopoietic stem cell	PML	No treatment	NA	Human_UPR9-cells_PML_No-treatment_Stunnenberg.bed	395	0.941428	1
GliaCtrl.specific.peaks	1963	sheffield_dnase	0.0260786	0.696707	17	868	678	1115	1115	887	143	7964	46673	Weak Muscle	NA	NA	NA	NA	NA	1942.bed	9084	0.941719	1
GliaCtrl.specific.peaks	1261	sheffield_dnase	0.0260638	0.724247	22	869	661	1042	1042	857	178	7959	46638	Weak NHDF	NA	NA	NA	NA	NA	1132.bed	5244	0.941751	1
GliaCtrl.specific.peaks	2196	sheffield_dnase	0.0250845	0.475425	3	870	952	1644	1644	1160	37	7978	46779	Fibroblast;Muscle;Skin;Brain;Endothelial;Epithelial	NA	NA	NA	NA	NA	2251.bed	298	0.943877	1
GliaCtrl.specific.peaks	2857	sheffield_dnase	0.0250845	0.475425	3	870	952	1644	1644	1160	37	7978	46779	Muscle;Endothelial	NA	NA	NA	NA	NA	829.bed	502	0.943877	1
GliaCtrl.specific.peaks	2913	sheffield_dnase	0.0250845	0.475425	3	870	952	1644	1644	1160	37	7978	46779	Brain	NA	NA	NA	NA	NA	902.bed	464	0.943877	1
GliaCtrl.specific.peaks	1024	encode_tfbs	0.0246229	0.720186	22	873	666	1042	1042	860	179	7959	46637	ChIP MCF-7 GATA3_(SC-268)	MCF-7	NA	GATA3_(SC-268)	None	NA	wgEncodeAwgTfbsSydhMcf7Gata3UcdUniPk.narrowPeak	6081	0.944881	1
GliaCtrl.specific.peaks	1807	sheffield_dnase	0.0243963	0.60124	8	874	782	1307	1307	988	78	7973	46738	Fibroblast	NA	NA	NA	NA	NA	1737.bed	4075	0.945374	1
GliaCtrl.specific.peaks	1157	sheffield_dnase	0.0242643	0.418853	2	875	1035	1849	1849	1250	28	7979	46788	Liver	NA	NA	NA	NA	NA	1013.bed	799	0.945661	1
GliaCtrl.specific.peaks	1736	sheffield_dnase	0.0242643	0.418853	2	875	1035	1849	1849	1250	28	7979	46788	Epithelial;Brain;Hematopoietic;Stem;Colon;Cervix;Endothelial;Liver	NA	NA	NA	NA	NA	1656.bed	288	0.945661	1
GliaCtrl.specific.peaks	1777	sheffield_dnase	0.0242643	0.418853	2	875	1035	1849	1849	1250	28	7979	46788	Bone	NA	NA	NA	NA	NA	1702.bed	730	0.945661	1
GliaCtrl.specific.peaks	2238	sheffield_dnase	0.0242643	0.418853	2	875	1035	1849	1849	1250	28	7979	46788	Fibroblast;Muscle;Brain;Skin	NA	NA	NA	NA	NA	2304.bed	212	0.945661	1
GliaCtrl.specific.peaks	2439	sheffield_dnase	0.0242643	0.418853	2	875	1035	1849	1849	1250	28	7979	46788	Stem;Endothelial;Primitive	NA	NA	NA	NA	NA	312.bed	120	0.945661	1
GliaCtrl.specific.peaks	2155	sheffield_dnase	0.0239228	0.739216	27	880	621	992	992	831	214	7954	46602	Skin;Epithelial	NA	NA	NA	NA	NA	2204.bed	1971	0.946405	1
GliaCtrl.specific.peaks	831	encode_tfbs	0.0226719	0.53298	5	881	872	1437	1437	1060	55	7976	46761	ChIP HeLa-S3 BRF2	HeLa-S3	NA	BRF2	None	NA	wgEncodeAwgTfbsSydhHelas3Brf2UniPk.narrowPeak	303	0.949135	1
GliaCtrl.specific.peaks	1153	sheffield_dnase	0.0223773	0.325804	1	882	1248	2145	2145	1420	18	7980	46798	Liver;Epithelial	NA	NA	NA	NA	NA	1009.bed	699	0.949779	1
GliaCtrl.specific.peaks	1162	sheffield_dnase	0.0223773	0.325804	1	882	1248	2145	2145	1420	18	7980	46798	Epithelial;Hematopoietic;Primitive;Brain;Colon;Cervix;Muscle;Mammary;Skin;Liver	NA	NA	NA	NA	NA	1018.bed	125	0.949779	1
GliaCtrl.specific.peaks	1229	sheffield_dnase	0.0223773	0.325804	1	882	1248	2145	2145	1420	18	7980	46798	Fibroblast;Muscle;Skin;Brain;Epithelial;Endothelial;Bone	NA	NA	NA	NA	NA	1093.bed	122	0.949779	1
GliaCtrl.specific.peaks	1344	sheffield_dnase	0.0223773	0.325804	1	882	1248	2145	2145	1420	18	7980	46798	Brain;Fibroblast	NA	NA	NA	NA	NA	1232.bed	1723	0.949779	1
GliaCtrl.specific.peaks	1826	sheffield_dnase	0.0223773	0.325804	1	882	1248	2145	2145	1420	18	7980	46798	Hematopoietic	NA	NA	NA	NA	NA	176.bed	154	0.949779	1
GliaCtrl.specific.peaks	2794	sheffield_dnase	0.0223773	0.325804	1	882	1248	2145	2145	1420	18	7980	46798	Epithelial;Fibroblast;Muscle;Brain;Primitive;Skin;Stem;Endothelial;Colon;Cervix;	NA	NA	NA	NA	NA	749.bed	270	0.949779	1
GliaCtrl.specific.peaks	2892	sheffield_dnase	0.0223773	0.325804	1	882	1248	2145	2145	1420	18	7980	46798	Fibroblast;Muscle;Endothelial;Primitive;Skin	NA	NA	NA	NA	NA	877.bed	211	0.949779	1
GliaCtrl.specific.peaks	2581	sheffield_dnase	0.0222951	0.462904	3	889	966	1644	1644	1170	38	7978	46778	Epithelial;Fibroblast;Muscle;Hematopoietic;Primitive;Brain;Endothelial;Cervix;Li	NA	NA	NA	NA	NA	474.bed	401	0.949959	1
GliaCtrl.specific.peaks	2134	sheffield_dnase	0.0217439	0.498984	4	890	913	1522	1522	1110	47	7977	46769	Epithelial;Brain;Hematopoietic;Skin;Fibroblast;Stem;Muscle;Colon;Cervix;Liver;En	NA	NA	NA	NA	NA	2179.bed	198	0.951166	1
GliaCtrl.specific.peaks	1326	sheffield_dnase	0.0212332	0.404402	2	891	1063	1849	1849	1270	29	7979	46787	Stem;Colon;Liver	NA	NA	NA	NA	NA	1210.bed	509	0.952285	1
GliaCtrl.specific.peaks	1466	sheffield_dnase	0.0212332	0.404402	2	891	1063	1849	1849	1270	29	7979	46787	Primitive;Hematopoietic;Fibroblast;Brain;Liver;Epithelial;Muscle;Prostate;Skin;B	NA	NA	NA	NA	NA	1368.bed	155	0.952285	1
GliaCtrl.specific.peaks	2499	sheffield_dnase	0.0212332	0.404402	2	891	1063	1849	1849	1270	29	7979	46787	Epithelial;Brain;Hematopoietic;Stem;Colon;Cervix;Liver;Mammary	NA	NA	NA	NA	NA	384.bed	152	0.952285	1
GliaCtrl.specific.peaks	2585	sheffield_dnase	0.0212332	0.404402	2	891	1063	1849	1849	1270	29	7979	46787	Hematopoietic	NA	NA	NA	NA	NA	481.bed	435	0.952285	1
GliaCtrl.specific.peaks	1729	sheffield_dnase	0.0208727	0.569928	7	895	822	1350	1350	1020	72	7974	46744	Skin;Fibroblast	NA	NA	NA	NA	NA	1649.bed	2664	0.953075	1
GliaCtrl.specific.peaks	1827	sheffield_dnase	0.0208727	0.569928	7	895	822	1350	1350	1020	72	7974	46744	Skin;Endothelial;Primitive	NA	NA	NA	NA	NA	1760.bed	299	0.953075	1
GliaCtrl.specific.peaks	2157	sheffield_dnase	0.0207006	0.713021	23	897	672	1026	1026	865	189	7958	46627	Skin;Endothelial	NA	NA	NA	NA	NA	2206.bed	4948	0.953453	1
GliaCtrl.specific.peaks	1984	sheffield_dnase	0.0205075	0.523452	5	898	880	1437	1437	1070	56	7976	46760	Epithelial	NA	NA	NA	NA	NA	1974.bed	3912	0.953877	1
GliaCtrl.specific.peaks	1215	sheffield_dnase	0.0198051	0.451023	3	899	986	1644	1644	1180	39	7978	46777	Brain;Stem;Colon;Endothelial;Liver	NA	NA	NA	NA	NA	1077.bed	282	0.955421	1
GliaCtrl.specific.peaks	1869	sheffield_dnase	0.0198051	0.451023	3	899	986	1644	1644	1180	39	7978	46777	Fibroblast;Muscle;Skin;Brain;Epithelial	NA	NA	NA	NA	NA	1813.bed	129	0.955421	1
GliaCtrl.specific.peaks	1875	sheffield_dnase	0.0198051	0.451023	3	899	986	1644	1644	1180	39	7978	46777	Brain;Epithelial	NA	NA	NA	NA	NA	1819.bed	388	0.955421	1
GliaCtrl.specific.peaks	2798	sheffield_dnase	0.0198051	0.451023	3	899	986	1644	1644	1180	39	7978	46777	Stem;Brain	NA	NA	NA	NA	NA	754.bed	442	0.955421	1
GliaCtrl.specific.peaks	1207	sheffield_dnase	0.0195128	0.488578	4	903	935	1522	1522	1120	48	7977	46768	Epithelial;Fibroblast;Muscle;Brain;Hematopoietic;Primitive;Skin;Endothelial;Colo	NA	NA	NA	NA	NA	1069.bed	120	0.956065	1
GliaCtrl.specific.peaks	1623	sheffield_dnase	0.0195128	0.488578	4	903	935	1522	1522	1120	48	7977	46768	Epithelial;Fibroblast;Brain;Hematopoietic;Stem;Endothelial;Muscle;Colon;Cervix;L	NA	NA	NA	NA	NA	153.bed	256	0.956065	1
GliaCtrl.specific.peaks	1969	sheffield_dnase	0.0194534	0.746352	33	905	619	944	944	823	259	7948	46557	Epithelial;Skin;Colon;Cervix;Hematopoietic;Muscle	NA	NA	NA	NA	NA	1952.bed	1719	0.956195	1
GliaCtrl.specific.peaks	1180	sheffield_dnase	0.0190443	0.30865	1	906	1283	2145	2145	1440	19	7980	46797	Fibroblast;Muscle;Skin;Brain;Epithelial;Endothelial;Cervix;Primitive;Bone	NA	NA	NA	NA	NA	1038.bed	142	0.957096	1
GliaCtrl.specific.peaks	1401	sheffield_dnase	0.0190443	0.30865	1	906	1283	2145	2145	1440	19	7980	46797	Fibroblast;Muscle;Brain;Epithelial;Skin;Bone	NA	NA	NA	NA	NA	1299.bed	133	0.957096	1
GliaCtrl.specific.peaks	1517	sheffield_dnase	0.0190443	0.30865	1	906	1283	2145	2145	1440	19	7980	46797	Fibroblast;Muscle;Brain	NA	NA	NA	NA	NA	1419.bed	224	0.957096	1
GliaCtrl.specific.peaks	1622	sheffield_dnase	0.0190443	0.30865	1	906	1283	2145	2145	1440	19	7980	46797	Brain;Endothelial;Epithelial	NA	NA	NA	NA	NA	1529.bed	358	0.957096	1
GliaCtrl.specific.peaks	1705	sheffield_dnase	0.0190443	0.30865	1	906	1283	2145	2145	1440	19	7980	46797	Fibroblast;Muscle	NA	NA	NA	NA	NA	1620.bed	297	0.957096	1
GliaCtrl.specific.peaks	1755	sheffield_dnase	0.0190443	0.30865	1	906	1283	2145	2145	1440	19	7980	46797	Skin;Cervix	NA	NA	NA	NA	NA	1677.bed	327	0.957096	1
GliaCtrl.specific.peaks	2250	sheffield_dnase	0.0190443	0.30865	1	906	1283	2145	2145	1440	19	7980	46797	Fibroblast;Muscle;Brain;Hematopoietic;Primitive;Skin;Stem;Epithelial;Endothelial	NA	NA	NA	NA	NA	232.bed	83	0.957096	1
GliaCtrl.specific.peaks	2322	sheffield_dnase	0.0190443	0.30865	1	906	1283	2145	2145	1440	19	7980	46797	Brain;Epithelial;Fibroblast	NA	NA	NA	NA	NA	2410.bed	178	0.957096	1
GliaCtrl.specific.peaks	2957	sheffield_dnase	0.0190443	0.30865	1	906	1283	2145	2145	1440	19	7980	46797	Epithelial;Fibroblast;Muscle;Primitive;Skin;Brain;Stem;Endothelial;Colon;Cervix;	NA	NA	NA	NA	NA	950.bed	189	0.957096	1
GliaCtrl.specific.peaks	1148	sheffield_dnase	0.0185748	0.390913	2	915	1100	1849	1849	1290	30	7979	46786	Fibroblast;Brain;Muscle;Bone	NA	NA	NA	NA	NA	1002.bed	191	0.958132	1
GliaCtrl.specific.peaks	1652	sheffield_dnase	0.0185748	0.390913	2	915	1100	1849	1849	1290	30	7979	46786	Fibroblast;Muscle	NA	NA	NA	NA	NA	1562.bed	268	0.958132	1
GliaCtrl.specific.peaks	2104	sheffield_dnase	0.0185748	0.390913	2	915	1100	1849	1849	1290	30	7979	46786	Epithelial;Fibroblast;Muscle;Brain;Primitive;Stem;Endothelial;Colon;Cervix;Prost	NA	NA	NA	NA	NA	2133.bed	471	0.958132	1
GliaCtrl.specific.peaks	2145	sheffield_dnase	0.0185748	0.390913	2	915	1100	1849	1849	1290	30	7979	46786	Epithelial;Brain;Primitive;Hematopoietic;Stem;Colon;Cervix;Liver;Endothelial;Mam	NA	NA	NA	NA	NA	2194.bed	212	0.958132	1
GliaCtrl.specific.peaks	2693	sheffield_dnase	0.0185748	0.390913	2	915	1100	1849	1849	1290	30	7979	46786	K562 specific	NA	NA	NA	NA	NA	617.bed	908	0.958132	1
GliaCtrl.specific.peaks	1408	sheffield_dnase	0.0185381	0.514258	5	920	891	1437	1437	1080	57	7976	46759	Brain;Hematopoietic;Primitive;Stem;Liver;Endothelial;Prostate	NA	NA	NA	NA	NA	1307.bed	181	0.958213	1
GliaCtrl.specific.peaks	2606	sheffield_dnase	0.0175836	0.439738	3	921	997	1644	1644	1190	40	7978	46776	Primitive;Stem;Liver	NA	NA	NA	NA	NA	505.bed	275	0.960321	1
GliaCtrl.specific.peaks	2093	sheffield_dnase	0.0174999	0.478597	4	922	948	1522	1522	1130	49	7977	46767	Epithelial;Fibroblast;Muscle;Brain;Skin;Stem;Endothelial;Colon;Cervix;Liver;Hema	NA	NA	NA	NA	NA	212.bed	232	0.960506	1
GliaCtrl.specific.peaks	1386	sheffield_dnase	0.0162439	0.378295	2	923	1126	1849	1849	1300	31	7979	46785	Hematopoietic;Primitive;Liver;Stem;Prostate;Brain	NA	NA	NA	NA	NA	1273.bed	287	0.963288	1
GliaCtrl.specific.peaks	2287	sheffield_dnase	0.0162439	0.378295	2	923	1126	1849	1849	1300	31	7979	46785	Muscle;Brain;Skin;Fibroblast;Epithelial;Cervix;Endothelial;Primitive;Prostate	NA	NA	NA	NA	NA	2367.bed	111	0.963288	1
GliaCtrl.specific.peaks	1313	sheffield_dnase	0.016217	0.293212	1	925	1328	2145	2145	1470	20	7980	46796	Fibroblast;Muscle;Skin;Brain;Epithelial;Endothelial;Bone	NA	NA	NA	NA	NA	1197.bed	116	0.963347	1
GliaCtrl.specific.peaks	1390	sheffield_dnase	0.016217	0.293212	1	925	1328	2145	2145	1470	20	7980	46796	Brain;Fibroblast	NA	NA	NA	NA	NA	1288.bed	416	0.963347	1
GliaCtrl.specific.peaks	2204	sheffield_dnase	0.016217	0.293212	1	925	1328	2145	2145	1470	20	7980	46796	Fibroblast;Hematopoietic;Skin;Brain;Epithelial;Endothelial;Muscle	NA	NA	NA	NA	NA	2264.bed	203	0.963347	1
GliaCtrl.specific.peaks	2273	sheffield_dnase	0.016217	0.293212	1	925	1328	2145	2145	1470	20	7980	46796	Epithelial;Skin	NA	NA	NA	NA	NA	2348.bed	176	0.963347	1
GliaCtrl.specific.peaks	2824	sheffield_dnase	0.016217	0.293212	1	925	1328	2145	2145	1470	20	7980	46796	Fibroblast;Muscle;Skin;Brain;Endothelial;Epithelial;Primitive;Bone	NA	NA	NA	NA	NA	789.bed	190	0.963347	1
GliaCtrl.specific.peaks	2398	sheffield_dnase	0.0156852	0.469015	4	930	959	1522	1522	1140	50	7977	46766	Epithelial;Fibroblast;Muscle;Brain;Skin;Stem;Colon;Cervix;Liver;Mammary	NA	NA	NA	NA	NA	260.bed	197	0.964528	1
GliaCtrl.specific.peaks	1416	sheffield_dnase	0.0156029	0.429004	3	931	1012	1644	1644	1200	41	7978	46775	Fibroblast;Muscle;Brain;Primitive;Skin;Epithelial;Endothelial;Stem;Prostate;Bone	NA	NA	NA	NA	NA	1316.bed	86	0.964711	1
GliaCtrl.specific.peaks	2074	sheffield_dnase	0.0156029	0.429004	3	931	1012	1644	1644	1200	41	7978	46775	Primitive;Stem;Epithelial;Liver;Prostate;Mammary;Skin	NA	NA	NA	NA	NA	2093.bed	212	0.964711	1
GliaCtrl.specific.peaks	1302	sheffield_dnase	0.0155607	0.63598	14	933	760	1171	1171	955	129	7967	46687	sheffield_dnase	NA	NA	NA	NA	NA	1180.bed	9569	0.964804	1
GliaCtrl.specific.peaks	2242	sheffield_dnase	0.0151203	0.496804	5	934	915	1437	1437	1100	59	7976	46757	Brain;Epithelial;Fibroblast	NA	NA	NA	NA	NA	2310.bed	1556	0.965783	1
GliaCtrl.specific.peaks	2894	sheffield_dnase	0.0149564	0.602498	11	935	781	1226	1226	981	107	7970	46709	Endothelial	NA	NA	NA	NA	NA	879.bed	2537	0.966148	1
GliaCtrl.specific.peaks	2034	sheffield_dnase	0.0145518	0.558224	8	936	840	1307	1307	1030	84	7973	46732	sheffield_dnase	NA	NA	NA	NA	NA	2042.bed	5638	0.967048	1
GliaCtrl.specific.peaks	1404	sheffield_dnase	0.0142007	0.366466	2	937	1143	1849	1849	1310	32	7979	46784	BE2_C, SK-N-SH_RA, and Stem	NA	NA	NA	NA	NA	1302.bed	211	0.967831	1
GliaCtrl.specific.peaks	2538	sheffield_dnase	0.0142007	0.366466	2	937	1143	1849	1849	1310	32	7979	46784	Hematopoietic	NA	NA	NA	NA	NA	427.bed	487	0.967831	1
GliaCtrl.specific.peaks	2341	sheffield_dnase	0.0140503	0.459806	4	939	968	1522	1522	1140	51	7977	46765	Epithelial;Prostate;Mammary	NA	NA	NA	NA	NA	2437.bed	3205	0.968166	1
GliaCtrl.specific.peaks	2424	sheffield_dnase	0.0139966	0.619362	13	940	768	1191	1191	966	123	7968	46693	Epithelial;Fibroblast;Brain;Hematopoietic;Primitive;Skin;Stem;Endothelial;Muscle	NA	NA	NA	NA	NA	294.bed	287	0.968285	1
GliaCtrl.specific.peaks	2132	sheffield_dnase	0.0138935	0.636924	15	941	758	1153	1153	951	138	7966	46678	Epithelial	NA	NA	NA	NA	NA	2175.bed	6766	0.968515	1
GliaCtrl.specific.peaks	1283	sheffield_dnase	0.0138378	0.41878	3	942	1040	1644	1644	1210	42	7978	46774	Brain;Prostate	NA	NA	NA	NA	NA	1158.bed	221	0.96864	1
GliaCtrl.specific.peaks	1739	sheffield_dnase	0.0138378	0.41878	3	942	1040	1644	1644	1210	42	7978	46774	Colon;Epithelial;Skin	NA	NA	NA	NA	NA	1659.bed	1718	0.96864	1
GliaCtrl.specific.peaks	2297	sheffield_dnase	0.0138378	0.41878	3	942	1040	1644	1644	1210	42	7978	46774	Skin;Prostate	NA	NA	NA	NA	NA	2381.bed	276	0.96864	1
GliaCtrl.specific.peaks	2679	sheffield_dnase	0.0138378	0.41878	3	942	1040	1644	1644	1210	42	7978	46774	Repressed in Hematopoietic	NA	NA	NA	NA	NA	600.bed	200	0.96864	1
GliaCtrl.specific.peaks	1192	sheffield_dnase	0.0138162	0.279244	1	946	1358	2145	2145	1480	21	7980	46795	Fibroblast;Muscle;Primitive;Skin;Brain;Epithelial;Endothelial;Bone;Liver	NA	NA	NA	NA	NA	1050.bed	189	0.968688	1
GliaCtrl.specific.peaks	1682	sheffield_dnase	0.0138162	0.279244	1	946	1358	2145	2145	1480	21	7980	46795	Fibroblast;Muscle;Skin;Brain;Endothelial;Epithelial;Cervix	NA	NA	NA	NA	NA	1596.bed	209	0.968688	1
GliaCtrl.specific.peaks	1908	sheffield_dnase	0.0138162	0.279244	1	946	1358	2145	2145	1480	21	7980	46795	Fibroblast;Muscle;Hematopoietic;Primitive;Brain;Cervix;Epithelial;Endothelial;Sk	NA	NA	NA	NA	NA	1865.bed	64	0.968688	1
GliaCtrl.specific.peaks	1980	sheffield_dnase	0.0138162	0.279244	1	946	1358	2145	2145	1480	21	7980	46795	Stem;Epithelial	NA	NA	NA	NA	NA	1968.bed	306	0.968688	1
GliaCtrl.specific.peaks	2399	sheffield_dnase	0.0138162	0.279244	1	946	1358	2145	2145	1480	21	7980	46795	Skin;Stem;Fibroblast;Endothelial;Primitive	NA	NA	NA	NA	NA	261.bed	121	0.968688	1
GliaCtrl.specific.peaks	2652	sheffield_dnase	0.0138162	0.279244	1	946	1358	2145	2145	1480	21	7980	46795	Hematopoietic;Skin	NA	NA	NA	NA	NA	566.bed	126	0.968688	1
GliaCtrl.specific.peaks	2710	sheffield_dnase	0.0138162	0.279244	1	946	1358	2145	2145	1480	21	7980	46795	Hematopoietic;Endothelial	NA	NA	NA	NA	NA	637.bed	160	0.968688	1
GliaCtrl.specific.peaks	382	codex	0.013608	0.651032	17	953	751	1115	1115	940	153	7964	46663	Blast cells from human patient B with t(8;21) AML.	Acute Myeloid Leukemia	NA	RUNX1T1	NA	GSE29225	GSM850826_RUNX1T1.bed	1125	0.969152	1
GliaCtrl.specific.peaks	1293	sheffield_dnase	0.0133241	0.551645	8	954	846	1307	1307	1040	85	7973	46731	Epithelial;Fibroblast;Muscle;Brain;Hematopoietic;Primitive;Skin;Stem;Endothelial	NA	NA	NA	NA	NA	1168.bed	281	0.969786	1
GliaCtrl.specific.peaks	2296	sheffield_dnase	0.0133036	0.64213	16	955	755	1132	1132	947	146	7965	46670	Liver;Prostate	NA	NA	NA	NA	NA	2380.bed	10182	0.969832	1
GliaCtrl.specific.peaks	962	encode_tfbs	0.0132478	0.567189	9	956	831	1277	1277	1020	93	7972	46723	ChIP K562 KAP1	K562	NA	KAP1	None	NA	wgEncodeAwgTfbsSydhK562Kap1UcdUniPk.narrowPeak	5489	0.969956	1
GliaCtrl.specific.peaks	2423	sheffield_dnase	0.0132371	0.532863	7	957	873	1350	1350	1060	77	7974	46739	Epithelial;Fibroblast;Brain;Hematopoietic;Skin;Stem;Endothelial;Muscle;Colon;Cer	NA	NA	NA	NA	NA	293.bed	213	0.96998	1
GliaCtrl.specific.peaks	2009	sheffield_dnase	0.0124102	0.355353	2	958	1167	1849	1849	1320	33	7979	46783	Fibroblast	NA	NA	NA	NA	NA	2007.bed	1060	0.971829	1
GliaCtrl.specific.peaks	2106	sheffield_dnase	0.0122658	0.409033	3	959	1053	1644	1644	1220	43	7978	46773	Mammary	NA	NA	NA	NA	NA	2139.bed	704	0.972152	1
GliaCtrl.specific.peaks	2214	sheffield_dnase	0.0122658	0.409033	3	959	1053	1644	1644	1220	43	7978	46773	Ewing sarcoma	NA	NA	NA	NA	NA	2273.bed	1048	0.972152	1
GliaCtrl.specific.peaks	2608	sheffield_dnase	0.0120633	0.52602	7	961	877	1350	1350	1060	78	7974	46738	Weak lymphoblast specific	NA	NA	NA	NA	NA	509.bed	5677	0.972606	1
GliaCtrl.specific.peaks	109	cistrome_cistrome	0.0120569	0.609427	13	962	776	1191	1191	976	125	7968	46691	cistrome_cistrome NB4 cells RXR	NB4 cells	hematopoietic stem cell	RXR	ATRA(24hr)	NA	Human_NB4-cells_RXR_ATRA-24hr_Stunnenberg.bed	4498	0.97262	1
GliaCtrl.specific.peaks	1203	sheffield_dnase	0.0117755	0.266545	1	963	1386	2145	2145	1500	22	7980	46794	Brain;Liver	NA	NA	NA	NA	NA	1065.bed	194	0.97325	1
GliaCtrl.specific.peaks	1651	sheffield_dnase	0.0117755	0.266545	1	963	1386	2145	2145	1500	22	7980	46794	Fibroblast;Muscle;Primitive;Brain;Bone	NA	NA	NA	NA	NA	1561.bed	145	0.97325	1
GliaCtrl.specific.peaks	1983	sheffield_dnase	0.0117755	0.266545	1	963	1386	2145	2145	1500	22	7980	46794	Complex tissue specific	NA	NA	NA	NA	NA	1973.bed	388	0.97325	1
GliaCtrl.specific.peaks	2023	sheffield_dnase	0.0117755	0.266545	1	963	1386	2145	2145	1500	22	7980	46794	Epithelial;Liver;Mammary	NA	NA	NA	NA	NA	2028.bed	175	0.97325	1
GliaCtrl.specific.peaks	2109	sheffield_dnase	0.0117755	0.266545	1	963	1386	2145	2145	1500	22	7980	46794	Muscle;Skin;Brain;Endothelial;Fibroblast;Epithelial	NA	NA	NA	NA	NA	2141.bed	219	0.97325	1
GliaCtrl.specific.peaks	2225	sheffield_dnase	0.0117755	0.266545	1	963	1386	2145	2145	1500	22	7980	46794	Stem;Liver;Mammary	NA	NA	NA	NA	NA	2288.bed	182	0.97325	1
GliaCtrl.specific.peaks	2915	sheffield_dnase	0.0117755	0.266545	1	963	1386	2145	2145	1500	22	7980	46794	Epithelial;Brain;Hematopoietic;Stem;Colon;Liver;Mammary	NA	NA	NA	NA	NA	904.bed	326	0.97325	1
GliaCtrl.specific.peaks	2942	sheffield_dnase	0.0117755	0.266545	1	963	1386	2145	2145	1500	22	7980	46794	Fibroblast;Muscle;Skin;Brain;Endothelial;Epithelial;Primitive	NA	NA	NA	NA	NA	936.bed	152	0.97325	1
GliaCtrl.specific.peaks	1150	sheffield_dnase	0.0116508	0.6168	14	971	772	1171	1171	971	133	7967	46683	Brain	NA	NA	NA	NA	NA	1004.bed	3659	0.97353	1
GliaCtrl.specific.peaks	2022	sheffield_dnase	0.0112539	0.442436	4	972	992	1522	1522	1160	53	7977	46763	Epithelial;Fibroblast;Muscle;Hematopoietic;Skin;Brain;Endothelial;Colon;Cervix;L	NA	NA	NA	NA	NA	2026.bed	217	0.97442	1
GliaCtrl.specific.peaks	2067	sheffield_dnase	0.0109872	0.519351	7	973	885	1350	1350	1070	79	7974	46737	Epithelial;Fibroblast;Muscle;Brain;Skin;Stem;Endothelial;Colon;Cervix;Liver;Pros	NA	NA	NA	NA	NA	2084.bed	201	0.975018	1
GliaCtrl.specific.peaks	1217	sheffield_dnase	0.0108887	0.580737	11	974	815	1226	1226	1000	111	7970	46705	sheffield_dnase	NA	NA	NA	NA	NA	1079.bed	6152	0.97524	1
GliaCtrl.specific.peaks	1703	sheffield_dnase	0.0108666	0.399728	3	975	1078	1644	1644	1230	44	7978	46772	Muscle;Skin	NA	NA	NA	NA	NA	1619.bed	338	0.975289	1
GliaCtrl.specific.peaks	1276	sheffield_dnase	0.0108417	0.344895	2	976	1205	1849	1849	1340	34	7979	46782	Brain;Skin;Muscle;Fibroblast;Epithelial	NA	NA	NA	NA	NA	1151.bed	113	0.975345	1
GliaCtrl.specific.peaks	1334	sheffield_dnase	0.0108417	0.344895	2	976	1205	1849	1849	1340	34	7979	46782	Primitive;Hematopoietic;Stem;Liver;Endothelial;Prostate;Brain;Muscle;Bone	NA	NA	NA	NA	NA	1219.bed	194	0.975345	1
GliaCtrl.specific.peaks	1357	sheffield_dnase	0.0108417	0.344895	2	976	1205	1849	1849	1340	34	7979	46782	Fibroblast;Muscle;Skin;Brain;Epithelial;Cervix;Bone	NA	NA	NA	NA	NA	1245.bed	179	0.975345	1
GliaCtrl.specific.peaks	2247	sheffield_dnase	0.0108417	0.344895	2	976	1205	1849	1849	1340	34	7979	46782	Hematopoietic;Brain;Endothelial	NA	NA	NA	NA	NA	2316.bed	170	0.975345	1
GliaCtrl.specific.peaks	2395	sheffield_dnase	0.0108417	0.344895	2	976	1205	1849	1849	1340	34	7979	46782	Stem	NA	NA	NA	NA	NA	253.bed	574	0.975345	1
GliaCtrl.specific.peaks	2712	sheffield_dnase	0.0108417	0.344895	2	976	1205	1849	1849	1340	34	7979	46782	Skin;Endothelial;Primitive	NA	NA	NA	NA	NA	641.bed	256	0.975345	1
GliaCtrl.specific.peaks	2860	sheffield_dnase	0.0106212	0.49534	6	982	917	1389	1389	1100	71	7975	46745	Endothelial;Primitive	NA	NA	NA	NA	NA	833.bed	2436	0.97584	1
GliaCtrl.specific.peaks	2069	sheffield_dnase	0.0103621	0.654551	20	983	719	1072	1072	925	179	7961	46637	sheffield_dnase	NA	NA	NA	NA	NA	2088.bed	5683	0.976423	1
GliaCtrl.specific.peaks	2216	sheffield_dnase	0.0101935	0.532805	8	984	874	1307	1307	1060	88	7973	46728	Prostate and Breast Cancer	NA	NA	NA	NA	NA	2277.bed	1990	0.976802	1
GliaCtrl.specific.peaks	1369	sheffield_dnase	0.0100397	0.254951	1	985	1427	2145	2145	1520	23	7980	46793	Brain;Prostate	NA	NA	NA	NA	NA	1256.bed	284	0.977148	1
GliaCtrl.specific.peaks	2921	sheffield_dnase	0.0100397	0.254951	1	985	1427	2145	2145	1520	23	7980	46793	Epithelial;Brain;Hematopoietic;Stem;Colon;Cervix;Liver;Endothelial;Mammary	NA	NA	NA	NA	NA	912.bed	233	0.977148	1
GliaCtrl.specific.peaks	1618	sheffield_dnase	0.009986	0.465222	5	987	963	1437	1437	1130	63	7976	46753	Bone	NA	NA	NA	NA	NA	1525.bed	2723	0.977269	1
GliaCtrl.specific.peaks	2552	sheffield_dnase	0.00962198	0.390837	3	988	1105	1644	1644	1250	45	7978	46771	Epithelial;Fibroblast;Brain;Primitive;Hematopoietic;Skin;Stem;Endothelial;Muscle	NA	NA	NA	NA	NA	440.bed	133	0.978088	1
GliaCtrl.specific.peaks	2714	sheffield_dnase	0.00946807	0.335033	2	989	1226	1849	1849	1350	35	7979	46781	Fibroblast;Muscle;Skin;Brain;Epithelial;Endothelial;Primitive;Prostate;Bone	NA	NA	NA	NA	NA	644.bed	154	0.978435	1
GliaCtrl.specific.peaks	2757	sheffield_dnase	0.00946807	0.335033	2	989	1226	1849	1849	1350	35	7979	46781	Epithelial;Fibroblast;Muscle;Brain;Hematopoietic;Primitive;Skin;Stem;Endothelial	NA	NA	NA	NA	NA	700.bed	137	0.978435	1
GliaCtrl.specific.peaks	1778	sheffield_dnase	0.00909871	0.506506	7	991	904	1350	1350	1080	81	7974	46735	Weak Th1	NA	NA	NA	NA	NA	1704.bed	4982	0.979267	1
GliaCtrl.specific.peaks	1177	sheffield_dnase	0.00898887	0.45794	5	992	969	1437	1437	1130	64	7976	46752	Epithelial;Muscle;Skin;Brain;Endothelial;Fibroblast;Colon;Cervix;Primitive	NA	NA	NA	NA	NA	1035.bed	422	0.979515	1
GliaCtrl.specific.peaks	1270	sheffield_dnase	0.00856231	0.244323	1	993	1452	2145	2145	1530	24	7980	46792	Epithelial;Fibroblast;Muscle;Primitive;Brain;Endothelial;Colon;Cervix;Skin;Bone;	NA	NA	NA	NA	NA	1145.bed	343	0.980478	1
GliaCtrl.specific.peaks	1781	sheffield_dnase	0.00856231	0.244323	1	993	1452	2145	2145	1530	24	7980	46792	Epithelial;Brain;Colon;Cervix;Skin;Liver	NA	NA	NA	NA	NA	1709.bed	283	0.980478	1
GliaCtrl.specific.peaks	1831	sheffield_dnase	0.00856231	0.244323	1	993	1452	2145	2145	1530	24	7980	46792	Skin;Epithelial	NA	NA	NA	NA	NA	1764.bed	204	0.980478	1
GliaCtrl.specific.peaks	2999	sheffield_dnase	0.00856231	0.244323	1	993	1452	2145	2145	1530	24	7980	46792	Fibroblast;Muscle;Skin;Brain;Epithelial;Endothelial;Bone	NA	NA	NA	NA	NA	999.bed	235	0.980478	1
GliaCtrl.specific.peaks	392	codex	0.0085155	0.382332	3	997	1119	1644	1644	1250	46	7978	46770	Proerythroblasts were derived from CD34+ adult bone marrow cells isolated from h	Erythroblast	NA	NFE2	NA	GSE36985	GSM908059_NFE2.bed	404	0.980583	1
GliaCtrl.specific.peaks	1407	sheffield_dnase	0.0085155	0.382332	3	997	1119	1644	1644	1250	46	7978	46770	Hematopoietic	NA	NA	NA	NA	NA	1306.bed	297	0.980583	1
GliaCtrl.specific.peaks	2227	sheffield_dnase	0.0085155	0.382332	3	997	1119	1644	1644	1250	46	7978	46770	Mammary	NA	NA	NA	NA	NA	2290.bed	2519	0.980583	1
GliaCtrl.specific.peaks	2129	sheffield_dnase	0.0082729	0.500318	7	1000	910	1350	1350	1090	82	7974	46734	Hematopoietic	NA	NA	NA	NA	NA	2171.bed	2964	0.981131	1
GliaCtrl.specific.peaks	2969	sheffield_dnase	0.00826559	0.32572	2	1001	1255	1849	1849	1370	36	7979	46780	Epithelial;Brain;Hematopoietic;Skin;Stem;Colon;Cervix;Liver;Fibroblast;Endotheli	NA	NA	NA	NA	NA	968.bed	118	0.981148	1
GliaCtrl.specific.peaks	93	cistrome_cistrome	0.00812567	0.61266	16	1002	774	1132	1132	969	153	7965	46663	cistrome_cistrome MCF-7 c-Fos	MCF-7	breast	c-Fos	DMSO(45min-3hr)	NA	Human_MCF-7_c-Fos_DMSO-45min-3hr_Liu.bed	1021	0.981464	1
GliaCtrl.specific.peaks	1743	sheffield_dnase	0.00803231	0.418708	4	1003	1044	1522	1522	1190	56	7977	46760	Skin;Brain;Endothelial	NA	NA	NA	NA	NA	1662.bed	317	0.981675	1
GliaCtrl.specific.peaks	424	encode_segmentation	0.00795951	0.918188	744	1004	494	51	1004	516	4714	7237	42102	Transcribed Segments	H1hesc	NA	NA	NA	ENCODE segmentation	H1hesc_T.bed	324955	0.981839	1
GliaCtrl.specific.peaks	1275	sheffield_dnase	0.00787762	0.475228	6	1005	955	1389	1389	1120	74	7975	46742	Fibroblast;Muscle;Brain;Primitive;Hematopoietic;Skin;Stem;Epithelial;Endothelial	NA	NA	NA	NA	NA	1150.bed	230	0.982025	1
GliaCtrl.specific.peaks	1794	sheffield_dnase	0.00739179	0.725427	43	1006	660	876	1006	847	347	7938	46469	Muscle	NA	NA	NA	NA	NA	1721.bed	23600	0.983124	1
GliaCtrl.specific.peaks	2065	sheffield_dnase	0.00730411	0.234545	1	1007	1477	2145	2145	1540	25	7980	46791	Fibroblast;Muscle;Stem;Brain;Skin;Bone	NA	NA	NA	NA	NA	2082.bed	102	0.983322	1
GliaCtrl.specific.peaks	2838	sheffield_dnase	0.00730411	0.234545	1	1007	1477	2145	2145	1540	25	7980	46791	Epithelial;Brain;Colon;Cervix;Liver;Hematopoietic;Mammary	NA	NA	NA	NA	NA	808.bed	372	0.983322	1
GliaCtrl.specific.peaks	2054	sheffield_dnase	0.00723954	0.555646	11	1009	842	1226	1226	1030	116	7970	46700	Hematopoietic	NA	NA	NA	NA	NA	2072.bed	10488	0.983469	1
GliaCtrl.specific.peaks	2843	sheffield_dnase	0.0072133	0.31691	2	1010	1266	1849	1849	1380	37	7979	46779	Stem;Liver	NA	NA	NA	NA	NA	812.bed	304	0.983528	1
GliaCtrl.specific.peaks	2975	sheffield_dnase	0.0072133	0.31691	2	1010	1266	1849	1849	1380	37	7979	46779	Brain;Primitive;Hematopoietic;Stem;Muscle;Fibroblast;Colon;Liver;Epithelial;Endo	NA	NA	NA	NA	NA	973.bed	209	0.983528	1
GliaCtrl.specific.peaks	2958	sheffield_dnase	0.00665944	0.366386	3	1012	1145	1644	1644	1270	48	7978	46768	Brain	NA	NA	NA	NA	NA	951.bed	853	0.984783	1
GliaCtrl.specific.peaks	1213	sheffield_dnase	0.00639704	0.404252	4	1013	1068	1522	1522	1200	58	7977	46758	Liver;Endothelial	NA	NA	NA	NA	NA	1075.bed	524	0.985378	1
GliaCtrl.specific.peaks	2883	sheffield_dnase	0.00639704	0.404252	4	1013	1068	1522	1522	1200	58	7977	46758	Hematopoietic	NA	NA	NA	NA	NA	867.bed	2506	0.985378	1
GliaCtrl.specific.peaks	2961	sheffield_dnase	0.00639704	0.404252	4	1013	1068	1522	1522	1200	58	7977	46758	Weak complex tissue specific	NA	NA	NA	NA	NA	957.bed	417	0.985378	1
GliaCtrl.specific.peaks	196	cistrome_epigenome	0.00636385	0.719163	43	1016	667	876	1016	853	350	7938	46466	cistrome_epigenome NB4 cells H3K27me3	NB4 cells	hematopoietic stem cell	H3K27me3	No treatment	NA	Human_NB4-cells_H3K27me3_No-treatment_Stunnenberg.bed	2918	0.985454	1
GliaCtrl.specific.peaks	2673	sheffield_dnase	0.00629278	0.308564	2	1017	1292	1849	1849	1390	38	7979	46778	Fibroblast;Muscle;Skin;Brain;Epithelial;Endothelial;Cervix;Primitive;Bone	NA	NA	NA	NA	NA	595.bed	187	0.985615	1
GliaCtrl.specific.peaks	1184	sheffield_dnase	0.00623211	0.225519	1	1018	1497	2145	2145	1550	26	7980	46790	Fibroblast;Muscle;Skin;Brain;Epithelial;Endothelial;Primitive;Bone	NA	NA	NA	NA	NA	1041.bed	118	0.985752	1
GliaCtrl.specific.peaks	1311	sheffield_dnase	0.00623211	0.225519	1	1018	1497	2145	2145	1550	26	7980	46790	Complex tissue specific	NA	NA	NA	NA	NA	1195.bed	270	0.985752	1
GliaCtrl.specific.peaks	1871	sheffield_dnase	0.00623211	0.225519	1	1018	1497	2145	2145	1550	26	7980	46790	HRPEpiC and Colo829	NA	NA	NA	NA	NA	1815.bed	227	0.985752	1
GliaCtrl.specific.peaks	2681	sheffield_dnase	0.00623211	0.225519	1	1018	1497	2145	2145	1550	26	7980	46790	Epithelial;Fibroblast;Brain;Hematopoietic;Primitive;Stem;Colon;Cervix;Liver;Endo	NA	NA	NA	NA	NA	602.bed	85	0.985752	1
GliaCtrl.specific.peaks	2922	sheffield_dnase	0.00623211	0.225519	1	1018	1497	2145	2145	1550	26	7980	46790	Epithelial;Fibroblast;Muscle;Skin;Stem;Endothelial;Cervix;Liver;Hematopoietic;Ma	NA	NA	NA	NA	NA	913.bed	259	0.985752	1
GliaCtrl.specific.peaks	1606	sheffield_dnase	0.00588472	0.358902	3	1023	1160	1644	1644	1280	49	7978	46767	Epithelial;Fibroblast;Muscle;Skin;Brain;Endothelial;Colon;Cervix;Liver;Primitive	NA	NA	NA	NA	NA	1514.bed	187	0.986541	1
GliaCtrl.specific.peaks	2334	sheffield_dnase	0.00588472	0.358902	3	1023	1160	1644	1644	1280	49	7978	46767	Prostate;Mammary;Epithelial	NA	NA	NA	NA	NA	2429.bed	352	0.986541	1
GliaCtrl.specific.peaks	2861	sheffield_dnase	0.00588472	0.358902	3	1023	1160	1644	1644	1280	49	7978	46767	Endothelial	NA	NA	NA	NA	NA	836.bed	419	0.986541	1
GliaCtrl.specific.peaks	2118	sheffield_dnase	0.00581298	0.456681	6	1026	970	1389	1389	1130	77	7975	46739	Hematopoietic	NA	NA	NA	NA	NA	2155.bed	388	0.986704	1
GliaCtrl.specific.peaks	2678	sheffield_dnase	0.00570417	0.397392	4	1027	1081	1522	1522	1210	59	7977	46757	Stem	NA	NA	NA	NA	NA	60.bed	475	0.986952	1
GliaCtrl.specific.peaks	2158	sheffield_dnase	0.00562191	0.634715	22	1028	762	1042	1042	944	203	7959	46613	Skin;Epithelial	NA	NA	NA	NA	NA	2207.bed	7596	0.987139	1
GliaCtrl.specific.peaks	2262	sheffield_dnase	0.00548782	0.300646	2	1029	1310	1849	1849	1400	39	7979	46777	Brain;Prostate	NA	NA	NA	NA	NA	2331.bed	228	0.987443	1
GliaCtrl.specific.peaks	1240	sheffield_dnase	0.00531839	0.217162	1	1030	1530	2145	2145	1570	27	7980	46789	Fibroblast;Muscle;Brain;Skin;Epithelial;Endothelial;Bone	NA	NA	NA	NA	NA	1105.bed	85	0.987829	1
GliaCtrl.specific.peaks	1266	sheffield_dnase	0.00531839	0.217162	1	1030	1530	2145	2145	1570	27	7980	46789	Fibroblast;Muscle;Skin;Brain;Epithelial;Endothelial;Cervix;Primitive;Bone	NA	NA	NA	NA	NA	1140.bed	163	0.987829	1
GliaCtrl.specific.peaks	1289	sheffield_dnase	0.00531839	0.217162	1	1030	1530	2145	2145	1570	27	7980	46789	Epithelial;Brain;Primitive;Hematopoietic;Stem;Colon;Cervix;Liver;Fibroblast;Endo	NA	NA	NA	NA	NA	1164.bed	120	0.987829	1
GliaCtrl.specific.peaks	1642	sheffield_dnase	0.00531839	0.217162	1	1030	1530	2145	2145	1570	27	7980	46789	Fibroblast;Muscle;Brain;Stem;Epithelial;Endothelial;Skin;Bone	NA	NA	NA	NA	NA	155.bed	102	0.987829	1
GliaCtrl.specific.peaks	2589	sheffield_dnase	0.00531839	0.217162	1	1030	1530	2145	2145	1570	27	7980	46789	Fibroblast;Muscle;Brain;Hematopoietic;Primitive;Skin;Epithelial;Endothelial;Cerv	NA	NA	NA	NA	NA	487.bed	74	0.987829	1
GliaCtrl.specific.peaks	2907	sheffield_dnase	0.00531839	0.217162	1	1030	1530	2145	2145	1570	27	7980	46789	Epithelial;Fibroblast;Muscle;Hematopoietic;Primitive;Skin;Brain;Endothelial;Colo	NA	NA	NA	NA	NA	895.bed	245	0.987829	1
GliaCtrl.specific.peaks	1322	sheffield_dnase	0.00519759	0.351716	3	1036	1175	1644	1644	1280	50	7978	46766	Brain;Stem;Liver	NA	NA	NA	NA	NA	1206.bed	156	0.988103	1
GliaCtrl.specific.peaks	2785	sheffield_dnase	0.00519759	0.351716	3	1036	1175	1644	1644	1280	50	7978	46766	Fibroblast;Muscle;Skin;Brain;Epithelial;Endothelial;Primitive;Bone	NA	NA	NA	NA	NA	733.bed	231	0.988103	1
GliaCtrl.specific.peaks	2436	sheffield_dnase	0.00509865	0.471514	7	1038	956	1350	1350	1110	87	7974	46729	sheffield_dnase	NA	NA	NA	NA	NA	309.bed	668	0.988329	1
GliaCtrl.specific.peaks	1225	sheffield_dnase	0.00506196	0.56955	14	1039	824	1171	1171	1010	144	7967	46672	Skin;Stem	NA	NA	NA	NA	NA	109.bed	919	0.988412	1
GliaCtrl.specific.peaks	1366	sheffield_dnase	0.0047842	0.293123	2	1040	1333	1849	1849	1410	40	7979	46776	Fibroblast;Muscle;Brain;Skin;Liver;Endothelial;Epithelial;Primitive;Prostate;Bon	NA	NA	NA	NA	NA	1253.bed	83	0.989044	1
GliaCtrl.specific.peaks	1370	sheffield_dnase	0.0047842	0.293123	2	1040	1333	1849	1849	1410	40	7979	46776	Hematopoietic	NA	NA	NA	NA	NA	1257.bed	948	0.989044	1
GliaCtrl.specific.peaks	2814	sheffield_dnase	0.0047842	0.293123	2	1040	1333	1849	1849	1410	40	7979	46776	Hematopoietic	NA	NA	NA	NA	NA	772.bed	514	0.989044	1
GliaCtrl.specific.peaks	1644	sheffield_dnase	0.00472508	0.418635	5	1043	1045	1437	1437	1180	70	7976	46746	Brain	NA	NA	NA	NA	NA	1553.bed	644	0.989179	1
GliaCtrl.specific.peaks	2434	sheffield_dnase	0.00458848	0.344812	3	1044	1211	1644	1644	1300	51	7978	46765	Epithelial;Brain;Hematopoietic;Skin;Stem;Fibroblast;Muscle;Colon;Cervix;Liver;En	NA	NA	NA	NA	NA	303.bed	191	0.98949	1
GliaCtrl.specific.peaks	2468	sheffield_dnase	0.00458848	0.344812	3	1044	1211	1644	1644	1300	51	7978	46765	Epithelial;Fibroblast;Muscle;Brain;Hematopoietic;Primitive;Skin;Stem;Endothelial	NA	NA	NA	NA	NA	344.bed	104	0.98949	1
GliaCtrl.specific.peaks	438	encode_segmentation	0.00458393	0.921349	1029	1046	491	17	1046	518	6480	6952	40336	Transcribed Segments	Hepg2	NA	NA	NA	ENCODE segmentation	Hepg2_T.bed	222291	0.989501	1
GliaCtrl.specific.peaks	1566	sheffield_dnase	0.00453933	0.209402	1	1047	1561	2145	2145	1580	28	7980	46788	Stem;Muscle	NA	NA	NA	NA	NA	1471.bed	204	0.989602	1
GliaCtrl.specific.peaks	1704	sheffield_dnase	0.00453933	0.209402	1	1047	1561	2145	2145	1580	28	7980	46788	Stem;Endothelial;Primitive	NA	NA	NA	NA	NA	162.bed	222	0.989602	1
GliaCtrl.specific.peaks	2137	sheffield_dnase	0.00453933	0.209402	1	1047	1561	2145	2145	1580	28	7980	46788	Liver;Prostate	NA	NA	NA	NA	NA	2181.bed	359	0.989602	1
GliaCtrl.specific.peaks	2220	sheffield_dnase	0.00453933	0.209402	1	1047	1561	2145	2145	1580	28	7980	46788	Endothelial;Primitive;Prostate	NA	NA	NA	NA	NA	2281.bed	191	0.989602	1
GliaCtrl.specific.peaks	2376	sheffield_dnase	0.00453933	0.209402	1	1047	1561	2145	2145	1580	28	7980	46788	Liver;Prostate;Mammary	NA	NA	NA	NA	NA	2484.bed	208	0.989602	1
GliaCtrl.specific.peaks	354	codex	0.00426839	0.439527	6	1052	998	1389	1389	1150	80	7975	46736	K562 erythrocytic leukaemia cells (ATCC CCL-243) were grown according to standar	Erythrocytic leukaemia cells	NA	CREBBP	NA	GSE32509	GSM831001_CREBBP.bed	2277	0.99022	1
GliaCtrl.specific.peaks	2027	sheffield_dnase	0.00416939	0.285968	2	1053	1347	1849	1849	1420	41	7979	46775	Epithelial;Fibroblast;Brain;Hematopoietic;Stem;Muscle;Colon;Cervix;Liver;Endothe	NA	NA	NA	NA	NA	2031.bed	198	0.990446	1
GliaCtrl.specific.peaks	2473	sheffield_dnase	0.00416939	0.285968	2	1053	1347	1849	1849	1420	41	7979	46775	Epithelial;Fibroblast;Muscle;Brain;Hematopoietic;Primitive;Skin;Stem;Endothelial	NA	NA	NA	NA	NA	349.bed	79	0.990446	1
GliaCtrl.specific.peaks	1367	sheffield_dnase	0.00404885	0.338174	3	1055	1221	1644	1644	1310	52	7978	46764	Fibroblast;Muscle;Brain;Skin;Endothelial;Primitive;Prostate;Bone;Epithelial	NA	NA	NA	NA	NA	1254.bed	183	0.990721	1
GliaCtrl.specific.peaks	1786	sheffield_dnase	0.00403138	0.378139	4	1056	1128	1522	1522	1240	62	7977	46754	Fibroblast;Muscle;Brain;Epithelial;Skin	NA	NA	NA	NA	NA	1714.bed	165	0.99076	1
GliaCtrl.specific.peaks	2655	sheffield_dnase	0.00387488	0.202177	1	1057	1591	2145	2145	1600	29	7980	46787	Stem;Liver	NA	NA	NA	NA	NA	57.bed	180	0.991117	1
GliaCtrl.specific.peaks	1382	sheffield_dnase	0.0037968	0.406989	5	1058	1058	1437	1437	1180	72	7976	46744	Epithelial;Fibroblast;Brain;Hematopoietic;Primitive;Stem;Muscle;Colon;Liver;Endo	NA	NA	NA	NA	NA	1268.bed	161	0.991296	1
GliaCtrl.specific.peaks	2384	sheffield_dnase	0.0037968	0.406989	5	1058	1058	1437	1437	1180	72	7976	46744	Epithelial;Fibroblast;Muscle;Brain;Hematopoietic;Skin;Stem;Endothelial;Colon;Cer	NA	NA	NA	NA	NA	2491.bed	184	0.991296	1
GliaCtrl.specific.peaks	1470	sheffield_dnase	0.00363237	0.279153	2	1060	1365	1849	1849	1420	42	7979	46774	Endothelial;Muscle;Brain	NA	NA	NA	NA	NA	1371.bed	276	0.991671	1
GliaCtrl.specific.peaks	1732	sheffield_dnase	0.00363237	0.279153	2	1060	1365	1849	1849	1420	42	7979	46774	Brain;Fibroblast	NA	NA	NA	NA	NA	1651.bed	1193	0.991671	1
GliaCtrl.specific.peaks	2599	sheffield_dnase	0.00363237	0.279153	2	1060	1365	1849	1849	1420	42	7979	46774	Epithelial;Fibroblast;Muscle;Primitive;Skin;Brain;Endothelial;Cervix;Liver;Prost	NA	NA	NA	NA	NA	498.bed	169	0.991671	1
GliaCtrl.specific.peaks	2171	sheffield_dnase	0.00346492	0.428789	6	1063	1014	1389	1389	1160	82	7975	46734	Epithelial;Brain;Hematopoietic;Skin;Stem;Fibroblast;Colon;Cervix;Liver;Prostate;	NA	NA	NA	NA	NA	2224.bed	213	0.992053	1
GliaCtrl.specific.peaks	8	cistrome_cistrome	0.00336403	0.68015	38	1064	701	908	1064	891	327	7943	46489	cistrome_cistrome APL164 cells PML	APL164 cells	hematopoietic stem cell	PML	No treatment	NA	Human_APL164-cells_PML_No-treatment_Stunnenberg.bed	4000	0.992284	1
GliaCtrl.specific.peaks	2152	sheffield_dnase	0.00330805	0.195433	1	1065	1622	2145	2145	1610	30	7980	46786	Fibroblast;Endothelial	NA	NA	NA	NA	NA	2201.bed	373	0.992412	1
GliaCtrl.specific.peaks	2308	sheffield_dnase	0.00330805	0.195433	1	1065	1622	2145	2145	1610	30	7980	46786	Epithelial;Fibroblast;Brain;Hematopoietic;Primitive;Skin;Stem;Endothelial;Muscle	NA	NA	NA	NA	NA	2394.bed	188	0.992412	1
GliaCtrl.specific.peaks	2564	sheffield_dnase	0.00330805	0.195433	1	1065	1622	2145	2145	1610	30	7980	46786	Brain;Hematopoietic;Stem;Liver	NA	NA	NA	NA	NA	451.bed	117	0.992412	1
GliaCtrl.specific.peaks	2647	sheffield_dnase	0.00330805	0.195433	1	1065	1622	2145	2145	1610	30	7980	46786	Fibroblast;Muscle;Skin;Brain;Stem;Epithelial	NA	NA	NA	NA	NA	56.bed	199	0.992412	1
GliaCtrl.specific.peaks	345	codex	0.00322295	0.885503	472	1069	518	187	1069	591	3103	7509	43713	Macrophages were derived from peripheral blood monocytes by incubation with huma	Macrophage	NA	SPI1	NA	GSE31621	GSM785501_PU1.bed	26490	0.992606	1
GliaCtrl.specific.peaks	2102	sheffield_dnase	0.00319042	0.366307	4	1070	1146	1522	1522	1250	64	7977	46752	Epithelial;Fibroblast;Muscle;Brain;Skin;Hematopoietic;Stem;Endothelial;Colon;Cer	NA	NA	NA	NA	NA	2131.bed	137	0.992681	1
GliaCtrl.specific.peaks	2108	sheffield_dnase	0.00319042	0.366307	4	1070	1146	1522	1522	1250	64	7977	46752	Epithelial;Muscle;Brain;Skin;Fibroblast;Stem;Colon;Cervix;Endothelial;Primitive;	NA	NA	NA	NA	NA	2140.bed	249	0.992681	1
GliaCtrl.specific.peaks	2368	sheffield_dnase	0.00307861	0.564524	16	1072	834	1132	1132	1010	166	7965	46650	Melanocyte, Colo829, and Ewing sarcoma	NA	NA	NA	NA	NA	2468.bed	9461	0.992936	1
GliaCtrl.specific.peaks	2841	sheffield_dnase	0.00304456	0.395972	5	1073	1082	1437	1437	1200	74	7976	46742	Epithelial;Fibroblast;Muscle;Brain;Skin;Stem;Colon;Cervix;Mammary	NA	NA	NA	NA	NA	810.bed	290	0.993014	1
GliaCtrl.specific.peaks	1223	sheffield_dnase	0.00283611	0.360664	4	1074	1156	1522	1522	1250	65	7977	46751	Complex tissue specific	NA	NA	NA	NA	NA	1088.bed	313	0.993491	1
GliaCtrl.specific.peaks	1252	sheffield_dnase	0.0028244	0.189125	1	1075	1662	2145	2145	1630	31	7980	46785	Epithelial;Fibroblast;Hematopoietic;Primitive;Brain;Stem;Endothelial;Muscle;Colo	NA	NA	NA	NA	NA	1119.bed	120	0.993518	1
GliaCtrl.specific.peaks	2024	sheffield_dnase	0.0028244	0.189125	1	1075	1662	2145	2145	1630	31	7980	46785	Epithelial;Brain;Hematopoietic;Skin;Fibroblast;Stem;Muscle;Colon;Cervix;Liver;En	NA	NA	NA	NA	NA	2029.bed	196	0.993518	1
GliaCtrl.specific.peaks	2506	sheffield_dnase	0.0028244	0.189125	1	1075	1662	2145	2145	1630	31	7980	46785	Epithelial;Brain;Hematopoietic;Skin;Stem;Fibroblast;Muscle;Colon;Cervix;Liver;En	NA	NA	NA	NA	NA	391.bed	143	0.993518	1
GliaCtrl.specific.peaks	2554	sheffield_dnase	0.0028244	0.189125	1	1075	1662	2145	2145	1630	31	7980	46785	Epithelial;Brain;Hematopoietic;Skin;Stem;Endothelial;Fibroblast;Muscle;Colon;Cer	NA	NA	NA	NA	NA	442.bed	101	0.993518	1
GliaCtrl.specific.peaks	2949	sheffield_dnase	0.0028244	0.189125	1	1075	1662	2145	2145	1630	31	7980	46785	Epithelial;Fibroblast;Muscle;Skin;Brain;Endothelial;Colon;Cervix;Primitive;Liver	NA	NA	NA	NA	NA	943.bed	123	0.993518	1
GliaCtrl.specific.peaks	1994	sheffield_dnase	0.00280319	0.441035	7	1080	994	1350	1350	1140	93	7974	46723	Epithelial;Fibroblast;Muscle;Brain;Hematopoietic;Skin;Stem;Endothelial;Colon;Cer	NA	NA	NA	NA	NA	1983.bed	268	0.993566	1
GliaCtrl.specific.peaks	1947	sheffield_dnase	0.00277413	0.319708	3	1081	1261	1644	1644	1330	55	7978	46761	Skin;Epithelial	NA	NA	NA	NA	NA	1915.bed	253	0.993633	1
GliaCtrl.specific.peaks	2044	sheffield_dnase	0.00275425	0.266453	2	1082	1394	1849	1849	1440	44	7979	46772	Skin;Stem;Brain;Muscle	NA	NA	NA	NA	NA	206.bed	119	0.993678	1
GliaCtrl.specific.peaks	2727	sheffield_dnase	0.0025245	0.413629	6	1083	1048	1389	1389	1170	85	7975	46731	sheffield_dnase	NA	NA	NA	NA	NA	660.bed	7075	0.994204	1
GliaCtrl.specific.peaks	1290	sheffield_dnase	0.00241165	0.183211	1	1084	1703	2145	2145	1640	32	7980	46784	Fibroblast;Brain;Primitive;Stem;Epithelial;Muscle;Liver;Endothelial;Skin;Bone	NA	NA	NA	NA	NA	1165.bed	137	0.994462	1
GliaCtrl.specific.peaks	1376	sheffield_dnase	0.00241165	0.183211	1	1084	1703	2145	2145	1640	32	7980	46784	Epithelial;Brain;Hematopoietic;Stem;Fibroblast;Colon;Cervix;Liver;Endothelial;Pr	NA	NA	NA	NA	NA	1262.bed	186	0.994462	1
GliaCtrl.specific.peaks	1563	sheffield_dnase	0.00241165	0.183211	1	1084	1703	2145	2145	1640	32	7980	46784	Fibroblast;Muscle;Epithelial;Skin;Brain	NA	NA	NA	NA	NA	1468.bed	164	0.994462	1
GliaCtrl.specific.peaks	2792	sheffield_dnase	0.00241165	0.183211	1	1084	1703	2145	2145	1640	32	7980	46784	Epithelial;Fibroblast;Muscle;Brain;Hematopoietic;Primitive;Skin;Stem;Endothelial	NA	NA	NA	NA	NA	747.bed	282	0.994462	1
GliaCtrl.specific.peaks	1942	sheffield_dnase	0.00239719	0.260526	2	1088	1409	1849	1849	1450	45	7979	46771	Fibroblast;Muscle;Brain;Hematopoietic;Primitive;Skin;Stem;Epithelial;Endothelial	NA	NA	NA	NA	NA	191.bed	80	0.994495	1
GliaCtrl.specific.peaks	2036	sheffield_dnase	0.00239719	0.260526	2	1088	1409	1849	1849	1450	45	7979	46771	Fibroblast;Epithelial;Muscle;Skin	NA	NA	NA	NA	NA	2049.bed	3340	0.994495	1
GliaCtrl.specific.peaks	2257	sheffield_dnase	0.00226938	0.40881	6	1090	1056	1389	1389	1180	86	7975	46730	sheffield_dnase	NA	NA	NA	NA	NA	2327.bed	4681	0.994788	1
GliaCtrl.specific.peaks	1943	sheffield_dnase	0.00223793	0.349883	4	1091	1182	1522	1522	1260	67	7977	46749	Skin;Stem	NA	NA	NA	NA	NA	1910.bed	251	0.99486	1
GliaCtrl.specific.peaks	2081	sheffield_dnase	0.00219686	0.5667	18	1092	832	1098	1098	1010	186	7963	46630	Fibroblast	NA	NA	NA	NA	NA	2104.bed	4622	0.994954	1
GliaCtrl.specific.peaks	1380	sheffield_dnase	0.00217799	0.38052	5	1093	1123	1437	1437	1220	77	7976	46739	Brain;Stem	NA	NA	NA	NA	NA	1266.bed	260	0.994998	1
GliaCtrl.specific.peaks	2154	sheffield_dnase	0.00217799	0.38052	5	1093	1123	1437	1437	1220	77	7976	46739	Hematopoietic	NA	NA	NA	NA	NA	2203.bed	777	0.994998	1
GliaCtrl.specific.peaks	2404	sheffield_dnase	0.00215131	0.308477	3	1095	1293	1644	1644	1340	57	7978	46759	Epithelial;Fibroblast;Muscle;Brain;Hematopoietic;Primitive;Skin;Stem;Endothelial	NA	NA	NA	NA	NA	27.bed	99	0.995059	1
GliaCtrl.specific.peaks	322	codex	0.00208578	0.254857	2	1096	1429	1849	1849	1460	46	7979	46770	CD133+ Umbilical Cord Blood (UCB) cells were expanded in vitro for 10-11 days; f	Umbilical Cord Blood Stem and Progenitor Cells	NA	MEIS1	NA	GSE26014	GSM638314_15_16_MEIS1.bed	420	0.995209	1
GliaCtrl.specific.peaks	2355	sheffield_dnase	0.00208578	0.254857	2	1096	1429	1849	1849	1460	46	7979	46770	Fibroblast;Muscle;Primitive;Brain;Epithelial;Endothelial;Skin;Bone;Liver	NA	NA	NA	NA	NA	2453.bed	216	0.995209	1
GliaCtrl.specific.peaks	2731	sheffield_dnase	0.00208578	0.254857	2	1096	1429	1849	1849	1460	46	7979	46770	Primitive;Hematopoietic;Liver	NA	NA	NA	NA	NA	668.bed	236	0.995209	1
GliaCtrl.specific.peaks	465	encode_tfbs	0.00203905	0.404103	6	1099	1071	1389	1389	1190	87	7975	46729	ChIP HeLa-S3 EZH2_(39875)	HeLa-S3	NA	EZH2_(39875)	None	NA	wgEncodeAwgTfbsBroadHelas3Ezh239875UniPk.narrowPeak	1818	0.995316	1
GliaCtrl.specific.peaks	1182	sheffield_dnase	0.00203905	0.404103	6	1099	1071	1389	1389	1190	87	7975	46729	Stem	NA	NA	NA	NA	NA	104.bed	1004	0.995316	1
GliaCtrl.specific.peaks	2199	sheffield_dnase	0.00189328	0.303152	3	1101	1305	1644	1644	1350	58	7978	46758	Skin;Endothelial;Primitive	NA	NA	NA	NA	NA	2256.bed	194	0.99565	1
GliaCtrl.specific.peaks	2645	sheffield_dnase	0.00189328	0.303152	3	1101	1305	1644	1644	1350	58	7978	46758	Epithelial;Brain;Hematopoietic;Skin;Stem;Colon;Cervix;Endothelial;Fibroblast;Liv	NA	NA	NA	NA	NA	558.bed	268	0.99565	1
GliaCtrl.specific.peaks	1444	sheffield_dnase	0.00181428	0.24943	2	1103	1444	1849	1849	1470	47	7979	46769	Epithelial;Fibroblast;Muscle;Hematopoietic;Skin;Brain;Endothelial;Colon;Cervix;L	NA	NA	NA	NA	NA	1344.bed	314	0.995831	1
GliaCtrl.specific.peaks	13	cistrome_cistrome	0.00180975	0.488129	11	1104	937	1226	1226	1090	132	7970	46684	cistrome_cistrome Caco-2(differentiated) GATA6	Caco-2(differentiated)	intestine	GATA6	No treatment	NA	Human_Caco-2-differentiated_GATA6_No-treatment_Shivdasani.bed	3334	0.995842	1
GliaCtrl.specific.peaks	1253	sheffield_dnase	0.00175862	0.172427	1	1105	1761	2145	2145	1670	34	7980	46782	Fibroblast;Brain;Hematopoietic;Primitive;Stem;Epithelial;Muscle;Colon;Liver;Endo	NA	NA	NA	NA	NA	1120.bed	297	0.995959	1
GliaCtrl.specific.peaks	1838	sheffield_dnase	0.00175862	0.172427	1	1105	1761	2145	2145	1670	34	7980	46782	Epithelial	NA	NA	NA	NA	NA	1770.bed	264	0.995959	1
GliaCtrl.specific.peaks	2076	sheffield_dnase	0.00175862	0.172427	1	1105	1761	2145	2145	1670	34	7980	46782	Epithelial;Skin	NA	NA	NA	NA	NA	2095.bed	453	0.995959	1
GliaCtrl.specific.peaks	1155	sheffield_dnase	0.00163766	0.454504	9	1108	973	1277	1277	1120	116	7972	46700	DNase Liver	NA	NA	NA	NA	NA	1010.bed	5929	0.996236	1
GliaCtrl.specific.peaks	2405	sheffield_dnase	0.00157765	0.244228	2	1109	1456	1849	1849	1470	48	7979	46768	Hematopoietic	NA	NA	NA	NA	NA	270.bed	163	0.996374	1
GliaCtrl.specific.peaks	1897	sheffield_dnase	0.00155136	0.366228	5	1110	1148	1437	1437	1230	80	7976	46736	NHEK and Epithelial	NA	NA	NA	NA	NA	1848.bed	2200	0.996434	1
GliaCtrl.specific.peaks	1220	sheffield_dnase	0.00150188	0.167497	1	1111	1776	2145	2145	1680	35	7980	46781	Fibroblast	NA	NA	NA	NA	NA	1082.bed	356	0.996548	1
GliaCtrl.specific.peaks	2203	sheffield_dnase	0.00150188	0.167497	1	1111	1776	2145	2145	1680	35	7980	46781	Epithelial	NA	NA	NA	NA	NA	2263.bed	233	0.996548	1
GliaCtrl.specific.peaks	1421	sheffield_dnase	0.00138579	0.330143	4	1113	1236	1522	1522	1290	71	7977	46745	Epithelial;Fibroblast;Muscle;Brain;Hematopoietic;Skin;Stem;Endothelial;Colon;Cer	NA	NA	NA	NA	NA	1320.bed	199	0.996814	1
GliaCtrl.specific.peaks	1948	sheffield_dnase	0.0013842	0.361699	5	1114	1154	1437	1437	1240	81	7976	46735	Skin;Epithelial	NA	NA	NA	NA	NA	1916.bed	517	0.996818	1
GliaCtrl.specific.peaks	200	cistrome_epigenome	0.00137912	0.870891	455	1115	523	198	1115	612	3039	7526	43777	cistrome_epigenome NB4 cells H3K9me3	NB4 cells	hematopoietic stem cell	H3K9me3	No treatment	NA	Human_NB4-cells_H3K9me3_No-treatment_Stunnenberg.bed	107924	0.996829	1
GliaCtrl.specific.peaks	2255	sheffield_dnase	0.00137787	0.477251	11	1116	949	1226	1226	1100	135	7970	46681	Epithelial;Muscle;Brain;Skin;Fibroblast;Hematopoietic;Colon;Cervix;Endothelial;P	NA	NA	NA	NA	NA	2325.bed	400	0.996832	1
GliaCtrl.specific.peaks	2625	sheffield_dnase	0.00137177	0.51242	14	1117	893	1171	1171	1060	160	7967	46656	Epithelial;Fibroblast;Muscle;Brain;Hematopoietic;Skin;Stem;Endothelial;Colon;Cer	NA	NA	NA	NA	NA	536.bed	357	0.996846	1
GliaCtrl.specific.peaks	1154	sheffield_dnase	0.00137148	0.239239	2	1118	1467	1849	1849	1480	49	7979	46767	Brain;Stem;Epithelial	NA	NA	NA	NA	NA	101.bed	152	0.996847	1
GliaCtrl.specific.peaks	1381	sheffield_dnase	0.00137148	0.239239	2	1118	1467	1849	1849	1480	49	7979	46767	Fibroblast;Muscle;Brain;Primitive;Skin;Stem;Epithelial;Endothelial;Prostate;Mamm	NA	NA	NA	NA	NA	1267.bed	98	0.996847	1
GliaCtrl.specific.peaks	2121	sheffield_dnase	0.00136791	0.642214	36	1120	754	924	1120	933	328	7945	46488	sheffield_dnase	NA	NA	NA	NA	NA	2159.bed	11942	0.996855	1
GliaCtrl.specific.peaks	2032	sheffield_dnase	0.00133195	0.648201	38	1121	752	908	1121	927	343	7943	46473	sheffield_dnase	NA	NA	NA	NA	NA	2037.bed	23100	0.996938	1
GliaCtrl.specific.peaks	2519	sheffield_dnase	0.00128736	0.288225	3	1122	1343	1644	1644	1370	61	7978	46755	Stem;Muscle;Fibroblast;Bone;Brain	NA	NA	NA	NA	NA	403.bed	224	0.99704	1
GliaCtrl.specific.peaks	1858	sheffield_dnase	0.00128267	0.16284	1	1123	1792	2145	2145	1690	36	7980	46780	Fibroblast;Muscle	NA	NA	NA	NA	NA	1795.bed	800	0.997051	1
GliaCtrl.specific.peaks	2902	sheffield_dnase	0.00128267	0.16284	1	1123	1792	2145	2145	1690	36	7980	46780	Endothelial;Primitive	NA	NA	NA	NA	NA	890.bed	1550	0.997051	1
GliaCtrl.specific.peaks	1304	sheffield_dnase	0.00124033	0.717908	70	1125	669	734	1125	843	570	7911	46246	Brain	NA	NA	NA	NA	NA	1184.bed	16108	0.997148	1
GliaCtrl.specific.peaks	1502	sheffield_dnase	0.00119193	0.234449	2	1126	1480	1849	1849	1480	50	7979	46766	Brain	NA	NA	NA	NA	NA	1403.bed	417	0.997259	1
GliaCtrl.specific.peaks	2295	sheffield_dnase	0.00119193	0.234449	2	1126	1480	1849	1849	1480	50	7979	46766	Epithelial;Fibroblast;Muscle;Brain;Hematopoietic;Primitive;Skin;Stem;Endothelial	NA	NA	NA	NA	NA	238.bed	102	0.997259	1
GliaCtrl.specific.peaks	102	cistrome_cistrome	0.00115904	0.582911	24	1128	813	1016	1128	986	241	7957	46575	cistrome_cistrome NB4 cells PML	NB4 cells	hematopoietic stem cell	PML	ATRA(24hr)	NA	Human_NB4-cells_PML_ATRA-24hr_Stunnenberg.bed	4179	0.997335	1
GliaCtrl.specific.peaks	2028	sheffield_dnase	0.00113115	0.28357	3	1129	1353	1644	1644	1380	62	7978	46754	Epithelial;Brain;Hematopoietic;Skin;Stem;Colon;Cervix;Fibroblast;Liver;Prostate;	NA	NA	NA	NA	NA	2032.bed	185	0.997399	1
GliaCtrl.specific.peaks	2096	sheffield_dnase	0.00109549	0.158436	1	1130	1809	2145	2145	1690	37	7980	46779	Brain	NA	NA	NA	NA	NA	2123.bed	781	0.997481	1
GliaCtrl.specific.peaks	907	encode_tfbs	0.00109081	0.52338	16	1131	881	1132	1132	1050	179	7965	46637	ChIP HepG2 TCF7L2	HepG2	NA	TCF7L2	None	NA	wgEncodeAwgTfbsSydhHepg2Tcf7l2UcdUniPk.narrowPeak	2742	0.997491	1
GliaCtrl.specific.peaks	1696	sheffield_dnase	0.00108763	0.321084	4	1132	1258	1522	1522	1300	73	7977	46743	Epithelial;Fibroblast;Muscle;Brain;Skin;Hematopoietic;Stem;Endothelial;Colon;Cer	NA	NA	NA	NA	NA	1612.bed	157	0.997499	1
GliaCtrl.specific.peaks	2605	sheffield_dnase	0.00103559	0.229847	2	1133	1487	1849	1849	1490	51	7979	46765	Hematopoietic;Stem;Liver;Brain	NA	NA	NA	NA	NA	504.bed	257	0.997618	1
GliaCtrl.specific.peaks	2745	sheffield_dnase	0.00102627	0.636673	37	1134	759	913	1134	935	340	7944	46476	Weak endothelial	NA	NA	NA	NA	NA	687.bed	19554	0.99764	1
GliaCtrl.specific.peaks	204	cistrome_epigenome	0.00101547	0.740499	91	1135	620	635	1135	797	718	7890	46098	cistrome_epigenome UPR9 cells H3K27me3	UPR9 cells	hematopoietic stem cell	H3K27me3	Zinc(5hr)	NA	Human_UPR9-cells_H3K27me3_Zinc-5hr_Stunnenberg.bed	6509	0.997665	1
GliaCtrl.specific.peaks	1324	sheffield_dnase	0.000962947	0.316739	4	1136	1268	1522	1522	1310	74	7977	46742	sheffield_dnase	NA	NA	NA	NA	NA	1208.bed	4604	0.997785	1
GliaCtrl.specific.peaks	1239	sheffield_dnase	0.000935651	0.154263	1	1137	1834	2145	2145	1710	38	7980	46778	Brain	NA	NA	NA	NA	NA	1104.bed	439	0.997848	1
GliaCtrl.specific.peaks	1254	sheffield_dnase	0.000935651	0.154263	1	1137	1834	2145	2145	1710	38	7980	46778	Epithelial;Fibroblast;Brain;Primitive;Hematopoietic;Stem;Endothelial;Muscle;Colo	NA	NA	NA	NA	NA	1122.bed	133	0.997848	1
GliaCtrl.specific.peaks	1411	sheffield_dnase	0.000935651	0.154263	1	1137	1834	2145	2145	1710	38	7980	46778	Epithelial;Brain;Colon;Liver;Bone	NA	NA	NA	NA	NA	1310.bed	215	0.997848	1
GliaCtrl.specific.peaks	208	cistrome_epigenome	0.000906089	0.718703	76	1140	668	703	1140	837	618	7905	46198	cistrome_epigenome VCaP H3K27me3	VCaP	prostate	H3K27me3	EtOH(16hr)	NA	Human_VCaP_H3K27me3_EtOH-16hr_Chinnaiyan.bed	5702	0.997916	1
GliaCtrl.specific.peaks	2563	sheffield_dnase	0.000899522	0.225422	2	1141	1503	1849	1849	1500	52	7979	46764	Repressed in Hematopoietic and Stem	NA	NA	NA	NA	NA	450.bed	164	0.997931	1
GliaCtrl.specific.peaks	1291	sheffield_dnase	0.000872329	0.274697	3	1142	1375	1644	1644	1390	64	7978	46752	Epithelial;Brain;Primitive;Hematopoietic;Stem;Fibroblast;Colon;Liver;Endothelial	NA	NA	NA	NA	NA	1166.bed	169	0.997993	1
GliaCtrl.specific.peaks	2806	sheffield_dnase	0.000872329	0.274697	3	1142	1375	1644	1644	1390	64	7978	46752	Weak repressed hematopoeitic	NA	NA	NA	NA	NA	762.bed	116	0.997993	1
GliaCtrl.specific.peaks	1403	sheffield_dnase	0.000852207	0.312509	4	1144	1274	1522	1522	1310	75	7977	46741	BE2_C	NA	NA	NA	NA	NA	1301.bed	308	0.99804	1
GliaCtrl.specific.peaks	1242	sheffield_dnase	0.000799154	0.150305	1	1145	1850	2145	2145	1710	39	7980	46777	Hematopoietic;Stem;Brain	NA	NA	NA	NA	NA	1107.bed	283	0.998162	1
GliaCtrl.specific.peaks	2636	sheffield_dnase	0.000799154	0.150305	1	1145	1850	2145	2145	1710	39	7980	46777	Epithelial;Fibroblast;Muscle;Primitive;Skin;Brain;Endothelial;Colon;Cervix;Liver	NA	NA	NA	NA	NA	549.bed	308	0.998162	1
GliaCtrl.specific.peaks	1554	sheffield_dnase	0.000765638	0.270465	3	1147	1381	1644	1644	1390	65	7978	46751	Hematopoietic	NA	NA	NA	NA	NA	1459.bed	959	0.998239	1
GliaCtrl.specific.peaks	2264	sheffield_dnase	0.000723015	0.386839	7	1148	1112	1350	1350	1200	106	7974	46710	Fibroblast;Muscle;Brain;Skin;Epithelial;Cervix;Liver;Endothelial;Prostate;Bone	NA	NA	NA	NA	NA	2333.bed	316	0.998337	1
GliaCtrl.specific.peaks	3012	ucsc_features	0.000687503	0.487936	14	1149	938	1171	1171	1090	168	7967	46648	UCSC Vista enhancers	NA	NA	NA	NA	NA	vistaEnhancers.bed	1339	0.998418	1
GliaCtrl.specific.peaks	1775	sheffield_dnase	0.000682583	0.146544	1	1150	1870	2145	2145	1720	40	7980	46776	Brain;Primitive;Hematopoietic;Stem;Liver;Prostate	NA	NA	NA	NA	NA	170.bed	171	0.99843	1
GliaCtrl.specific.peaks	2607	sheffield_dnase	0.000681933	0.362366	6	1151	1152	1389	1389	1230	97	7975	46719	Weak stem and HCT-116	NA	NA	NA	NA	NA	507.bed	1956	0.998431	1
GliaCtrl.specific.peaks	1605	sheffield_dnase	0.00067176	0.266361	3	1152	1396	1644	1644	1400	66	7978	46750	Fibroblast;Muscle;Brain;Skin;Epithelial;Endothelial;Cervix;Prostate;Mammary	NA	NA	NA	NA	NA	1513.bed	283	0.998454	1
GliaCtrl.specific.peaks	1823	sheffield_dnase	0.00064946	0.383215	7	1153	1117	1350	1350	1210	107	7974	46709	Brain;Hematopoietic;Stem;Colon;Epithelial	NA	NA	NA	NA	NA	1757.bed	969	0.998506	1
GliaCtrl.specific.peaks	864	encode_tfbs	0.000629584	0.485038	14	1154	942	1171	1171	1090	169	7967	46647	ChIP HeLa-S3 SPT20	HeLa-S3	NA	SPT20	None	NA	wgEncodeAwgTfbsSydhHelas3Spt20UniPk.narrowPeak	4088	0.998551	1
GliaCtrl.specific.peaks	1896	sheffield_dnase	0.00059445	0.493374	15	1155	919	1153	1155	1080	178	7966	46638	HPdLF	NA	NA	NA	NA	NA	1845.bed	7664	0.998632	1
GliaCtrl.specific.peaks	1164	sheffield_dnase	0.00058919	0.26238	3	1156	1405	1644	1644	1400	67	7978	46749	Stem;Brain;Muscle;Epithelial	NA	NA	NA	NA	NA	102.bed	210	0.998644	1
GliaCtrl.specific.peaks	2445	sheffield_dnase	0.000588585	0.213113	2	1157	1550	1849	1849	1520	55	7979	46761	Epithelial;Fibroblast;Muscle;Brain;Hematopoietic;Skin;Stem;Colon;Cervix;Liver;En	NA	NA	NA	NA	NA	321.bed	142	0.998646	1
GliaCtrl.specific.peaks	2711	sheffield_dnase	0.000588585	0.213113	2	1157	1550	1849	1849	1520	55	7979	46761	Hematopoietic	NA	NA	NA	NA	NA	64.bed	801	0.998646	1
GliaCtrl.specific.peaks	1206	sheffield_dnase	0.000583026	0.142967	1	1159	1885	2145	2145	1730	41	7980	46775	Epithelial;Brain;Hematopoietic;Stem;Fibroblast;Colon;Cervix;Liver;Endothelial;Mu	NA	NA	NA	NA	NA	1068.bed	175	0.998658	1
GliaCtrl.specific.peaks	1607	sheffield_dnase	0.000583026	0.142967	1	1159	1885	2145	2145	1730	41	7980	46775	Fibroblast;Muscle;Brain;Skin;Bone	NA	NA	NA	NA	NA	1515.bed	142	0.998658	1
GliaCtrl.specific.peaks	1830	sheffield_dnase	0.000580762	0.587129	29	1161	788	975	1161	975	289	7952	46527	Skin	NA	NA	NA	NA	NA	1763.bed	1795	0.998664	1
GliaCtrl.specific.peaks	192	cistrome_epigenome	0.000527504	0.588991	30	1162	787	966	1162	972	298	7951	46518	cistrome_epigenome MCF-7 H3R17me2	MCF-7	breast	H3R17me2	No treatment	NA	Human_MCF-7_H3R17me2_No-treatment_Brown.bed	4242	0.998786	1
GliaCtrl.specific.peaks	2141	sheffield_dnase	0.000520731	0.29666	4	1163	1320	1522	1522	1340	79	7977	46737	Hematopoietic;Stem;Colon;Liver;Epithelial;Endothelial;Brain	NA	NA	NA	NA	NA	219.bed	158	0.998802	1
GliaCtrl.specific.peaks	1298	sheffield_dnase	0.000516595	0.258516	3	1164	1418	1644	1644	1410	68	7978	46748	Brain;Primitive;Hematopoietic;Stem;Liver;Epithelial;Endothelial;Prostate;Muscle;	NA	NA	NA	NA	NA	1174.bed	296	0.998811	1
GliaCtrl.specific.peaks	2978	sheffield_dnase	0.000510733	0.209303	2	1165	1566	1849	1849	1530	56	7979	46760	Liver;Muscle;Bone;Fibroblast	NA	NA	NA	NA	NA	976.bed	400	0.998825	1
GliaCtrl.specific.peaks	2649	sheffield_dnase	0.000499097	0.427456	10	1166	1016	1253	1253	1140	137	7971	46679	Epithelial;Fibroblast;Muscle;Brain;Hematopoietic;Skin;Stem;Endothelial;Colon;Cer	NA	NA	NA	NA	NA	563.bed	365	0.998851	1
GliaCtrl.specific.peaks	2791	sheffield_dnase	0.000497996	0.13956	1	1167	1899	2145	2145	1740	42	7980	46774	Epithelial;Fibroblast;Brain;Hematopoietic;Primitive;Skin;Endothelial;Muscle;Colo	NA	NA	NA	NA	NA	746.bed	129	0.998854	1
GliaCtrl.specific.peaks	2002	sheffield_dnase	0.000452796	0.254764	3	1168	1432	1644	1644	1410	69	7978	46747	Primitive;Stem;Colon;Liver;Epithelial;Prostate;Brain;Hematopoietic	NA	NA	NA	NA	NA	1995.bed	284	0.998958	1
GliaCtrl.specific.peaks	2422	sheffield_dnase	0.000443073	0.205626	2	1169	1577	1849	1849	1530	57	7979	46759	Epithelial;Brain;Hematopoietic;Primitive;Skin;Stem;Fibroblast;Muscle;Colon;Cervi	NA	NA	NA	NA	NA	292.bed	230	0.99898	1
GliaCtrl.specific.peaks	2574	sheffield_dnase	0.000441469	0.390455	8	1170	1106	1307	1307	1190	120	7973	46696	sheffield_dnase	NA	NA	NA	NA	NA	466.bed	8903	0.998984	1
GliaCtrl.specific.peaks	54	cistrome_cistrome	0.000426256	0.568258	27	1171	826	992	1171	996	278	7954	46538	cistrome_cistrome MCF-7 ESR1	MCF-7	breast	ESR1	EtOH(45min)	NA	Human_MCF-7_ESR1_EtOH-45min_Liu.bed	3305	0.999019	1
GliaCtrl.specific.peaks	1179	sheffield_dnase	0.000425372	0.136311	1	1172	1913	2145	2145	1740	43	7980	46773	Weak complex tissue specific	NA	NA	NA	NA	NA	1037.bed	307	0.999021	1
GliaCtrl.specific.peaks	1294	sheffield_dnase	0.000425372	0.136311	1	1172	1913	2145	2145	1740	43	7980	46773	Epithelial;Fibroblast;Brain;Hematopoietic;Primitive;Stem;Endothelial;Muscle;Colo	NA	NA	NA	NA	NA	1169.bed	268	0.999021	1
GliaCtrl.specific.peaks	2215	sheffield_dnase	0.000425372	0.136311	1	1172	1913	2145	2145	1740	43	7980	46773	Ewing sarcoma	NA	NA	NA	NA	NA	2274.bed	457	0.999021	1
GliaCtrl.specific.peaks	2559	sheffield_dnase	0.000425372	0.136311	1	1172	1913	2145	2145	1740	43	7980	46773	Epithelial;Fibroblast;Muscle;Brain;Hematopoietic;Primitive;Skin;Stem;Endothelial	NA	NA	NA	NA	NA	447.bed	100	0.999021	1
GliaCtrl.specific.peaks	2507	sheffield_dnase	0.000409599	0.421288	10	1176	1021	1253	1253	1150	139	7971	46677	Epithelial;Fibroblast;Muscle;Brain;Hematopoietic;Skin;Stem;Endothelial;Colon;Cer	NA	NA	NA	NA	NA	392.bed	237	0.999057	1
GliaCtrl.specific.peaks	1654	sheffield_dnase	0.000396748	0.251119	3	1177	1437	1644	1644	1420	70	7978	46746	Epithelial;Fibroblast;Muscle;Brain;Hematopoietic;Skin;Stem;Endothelial;Colon;Cer	NA	NA	NA	NA	NA	1564.bed	127	0.999087	1
GliaCtrl.specific.peaks	1569	sheffield_dnase	0.000384288	0.202077	2	1178	1592	1849	1849	1540	58	7979	46758	Ostoblast and Fibroblasts	NA	NA	NA	NA	NA	1474.bed	238	0.999116	1
GliaCtrl.specific.peaks	159	cistrome_epigenome	0.000383577	0.753712	128	1179	615	516	1179	770	991	7853	45825	cistrome_epigenome LnCaP H3K27me3	LnCaP	prostate	H3K27me3	R1881(16hr)	NA	Human_LnCaP_H3K27me3_R1881-16hr_Chinnaiyan.bed	11283	0.999117	1
GliaCtrl.specific.peaks	2503	sheffield_dnase	0.000363342	0.13321	1	1180	1928	2145	2145	1750	44	7980	46772	Epithelial;Fibroblast;Brain;Hematopoietic;Primitive;Stem;Endothelial;Muscle;Colo	NA	NA	NA	NA	NA	389.bed	168	0.999164	1
GliaCtrl.specific.peaks	2890	sheffield_dnase	0.000363342	0.13321	1	1180	1928	2145	2145	1750	44	7980	46772	Liver;Prostate	NA	NA	NA	NA	NA	873.bed	389	0.999164	1
GliaCtrl.specific.peaks	1248	sheffield_dnase	0.000347529	0.247577	3	1182	1446	1644	1644	1420	71	7978	46745	Skin;Colon;Liver;Epithelial;Fibroblast	NA	NA	NA	NA	NA	1114.bed	139	0.9992	1
GliaCtrl.specific.peaks	2560	sheffield_dnase	0.000333228	0.198647	2	1183	1608	1849	1849	1550	59	7979	46757	Repressed in Hematopoietic	NA	NA	NA	NA	NA	448.bed	121	0.999233	1
GliaCtrl.specific.peaks	2648	sheffield_dnase	0.000333228	0.198647	2	1183	1608	1849	1849	1550	59	7979	46757	Weak HeLa specific	NA	NA	NA	NA	NA	560.bed	600	0.999233	1
GliaCtrl.specific.peaks	2633	sheffield_dnase	0.00031036	0.130247	1	1185	1938	2145	2145	1760	45	7980	46771	Fibroblast;Muscle;Brain;Primitive;Skin;Epithelial;Endothelial;Cervix;Liver;Stem;	NA	NA	NA	NA	NA	546.bed	148	0.999286	1
GliaCtrl.specific.peaks	391	codex	0.000302659	0.31159	5	1186	1276	1437	1437	1300	94	7976	46722	Proerythroblasts were derived from CD34+ adult bone marrow cells isolated from h	Erythroblast	NA	TAL1	NA	GSE36985	GSM908055_TAL1.bed	1137	0.999303	1
GliaCtrl.specific.peaks	2039	sheffield_dnase	0.000280279	0.584883	33	1187	812	944	1187	981	330	7948	46486	Fibrobl specific	NA	NA	NA	NA	NA	2052.bed	25640	0.999355	1
GliaCtrl.specific.peaks	2840	sheffield_dnase	0.000279001	0.278972	4	1188	1368	1522	1522	1360	84	7977	46732	Epithelial;Fibroblast;Muscle;Brain;Hematopoietic;Primitive;Skin;Stem;Endothelial	NA	NA	NA	NA	NA	81.bed	136	0.999358	1
GliaCtrl.specific.peaks	16	cistrome_cistrome	0.000277179	0.681571	70	1189	699	734	1189	874	600	7911	46216	cistrome_cistrome Caco-2(proliferating) GATA6	Caco-2(proliferating)	intestine	GATA6	No treatment	NA	Human_Caco-2-proliferating_GATA6_No-treatment_Shivdasani.bed	24891	0.999362	1
GliaCtrl.specific.peaks	2508	sheffield_dnase	0.000271188	0.436368	12	1190	1003	1211	1211	1130	161	7969	46655	Epithelial;Fibroblast;Muscle;Brain;Hematopoietic;Skin;Stem;Endothelial;Colon;Cer	NA	NA	NA	NA	NA	393.bed	297	0.999376	1
GliaCtrl.specific.peaks	1461	sheffield_dnase	0.000250395	0.192126	2	1191	1643	1849	1849	1560	61	7979	46755	Primitive;Hematopoietic;Stem;Liver;Prostate;Brain	NA	NA	NA	NA	NA	1361.bed	435	0.999424	1
GliaCtrl.specific.peaks	2477	sheffield_dnase	0.000250395	0.192126	2	1191	1643	1849	1849	1560	61	7979	46755	Stem;Brain	NA	NA	NA	NA	NA	353.bed	385	0.999424	1
GliaCtrl.specific.peaks	1733	sheffield_dnase	0.000246412	0.433666	12	1193	1007	1211	1211	1140	162	7969	46654	DNase Osteoblast specific	NA	NA	NA	NA	NA	1652.bed	18743	0.999433	1
GliaCtrl.specific.peaks	1842	sheffield_dnase	0.00023817	0.305086	5	1194	1300	1437	1437	1310	96	7976	46720	Cervix	NA	NA	NA	NA	NA	1777.bed	6756	0.999452	1
GliaCtrl.specific.peaks	2367	sheffield_dnase	0.00023817	0.305086	5	1194	1300	1437	1437	1310	96	7976	46720	Epithelial;Fibroblast;Muscle;Brain;Skin;Stem;Endothelial;Liver;Hematopoietic;Pro	NA	NA	NA	NA	NA	2466.bed	254	0.999452	1
GliaCtrl.specific.peaks	2588	sheffield_dnase	0.000233146	0.237525	3	1196	1472	1644	1644	1440	74	7978	46742	Epithelial;Fibroblast;Muscle;Hematopoietic;Skin;Brain;Endothelial;Colon;Cervix;P	NA	NA	NA	NA	NA	485.bed	151	0.999463	1
GliaCtrl.specific.peaks	2734	sheffield_dnase	0.000226451	0.1247	1	1197	1958	2145	2145	1770	47	7980	46769	Hematopoietic	NA	NA	NA	NA	NA	671.bed	386	0.999479	1
GliaCtrl.specific.peaks	1982	sheffield_dnase	0.000219285	0.3875	9	1198	1110	1277	1277	1200	136	7972	46680	sheffield_dnase	NA	NA	NA	NA	NA	1970.bed	6794	0.999495	1
GliaCtrl.specific.peaks	2587	sheffield_dnase	0.000216986	0.189023	2	1199	1668	1849	1849	1570	62	7979	46754	Epithelial;Fibroblast;Muscle;Brain;Hematopoietic;Skin;Endothelial;Colon;Cervix;L	NA	NA	NA	NA	NA	484.bed	118	0.9995	1
GliaCtrl.specific.peaks	2656	sheffield_dnase	0.000209535	0.368879	8	1200	1135	1307	1307	1210	127	7973	46689	Hematopoietic	NA	NA	NA	NA	NA	570.bed	7128	0.999518	1
GliaCtrl.specific.peaks	2736	sheffield_dnase	0.000185154	0.412818	11	1201	1049	1226	1226	1160	156	7970	46660	Muscle;Endothelial;Primitive	NA	NA	NA	NA	NA	674.bed	1377	0.999574	1
GliaCtrl.specific.peaks	349	codex	0.000173698	0.507738	21	1202	902	1058	1202	1050	242	7960	46574	K562 erythrocytic leukaemia cells (ATCC CCL-243) were grown according to standar	Erythrocytic leukaemia cells	NA	CBX8	NA	GSE32509	GSM830987_CBX8.bed	7114	0.9996	1
GliaCtrl.specific.peaks	2438	sheffield_dnase	0.000165831	0.295822	5	1203	1322	1437	1437	1320	99	7976	46717	Stem	NA	NA	NA	NA	NA	311.bed	1472	0.999618	1
GliaCtrl.specific.peaks	2517	sheffield_dnase	0.000165229	0.119605	1	1204	1982	2145	2145	1780	49	7980	46767	Brain;Stem	NA	NA	NA	NA	NA	401.bed	200	0.99962	1
GliaCtrl.specific.peaks	2156	sheffield_dnase	0.000160109	0.379112	9	1205	1125	1277	1277	1200	139	7972	46677	Skin	NA	NA	NA	NA	NA	2205.bed	368	0.999631	1
GliaCtrl.specific.peaks	1784	sheffield_dnase	0.000156005	0.228256	3	1206	1491	1644	1644	1450	77	7978	46739	Fibroblast;Muscle;Skin;Brain;Epithelial;Endothelial	NA	NA	NA	NA	NA	1712.bed	234	0.999641	1
GliaCtrl.specific.peaks	2646	sheffield_dnase	0.000149233	0.39293	10	1207	1088	1253	1253	1180	149	7971	46667	Weak stem plus others	NA	NA	NA	NA	NA	559.bed	1181	0.999656	1
GliaCtrl.specific.peaks	2547	sheffield_dnase	0.000141036	0.180288	2	1208	1724	1849	1849	1590	65	7979	46751	Epithelial;Fibroblast;Muscle;Brain;Hematopoietic;Skin;Endothelial;Colon;Cervix;L	NA	NA	NA	NA	NA	436.bed	138	0.999675	1
GliaCtrl.specific.peaks	2486	sheffield_dnase	0.000136376	0.225325	3	1209	1504	1644	1644	1450	78	7978	46738	Stem plus others	NA	NA	NA	NA	NA	37.bed	185	0.999686	1
GliaCtrl.specific.peaks	2642	sheffield_dnase	0.000129604	0.373719	9	1210	1131	1277	1277	1210	141	7972	46675	Epithelial;Muscle;Brain;Hematopoietic;Skin;Fibroblast;Stem;Colon;Cervix;Endothel	NA	NA	NA	NA	NA	555.bed	387	0.999702	1
GliaCtrl.specific.peaks	1267	sheffield_dnase	0.000122123	0.177552	2	1211	1744	1849	1849	1600	66	7979	46750	Fibroblast;Muscle;Brain;Primitive;Epithelial;Endothelial;Cervix;Liver;Stem;Prost	NA	NA	NA	NA	NA	1142.bed	178	0.999719	1
GliaCtrl.specific.peaks	2467	sheffield_dnase	0.000119185	0.222468	3	1212	1516	1644	1644	1460	79	7978	46737	Epithelial;Fibroblast;Muscle;Brain;Hematopoietic;Primitive;Skin;Stem;Endothelial	NA	NA	NA	NA	NA	343.bed	122	0.999726	1
GliaCtrl.specific.peaks	28	cistrome_cistrome	0.000109014	0.481251	19	1213	945	1084	1213	1080	231	7962	46585	cistrome_cistrome Ishikawa ESR1	Ishikawa	uterus	ESR1	E2(45min)	NA	Human_Ishikawa_ESR1_E2-45min_Liu.bed	3814	0.999749	1
GliaCtrl.specific.peaks	348	codex	0.000105592	0.495391	21	1214	916	1058	1214	1060	248	7960	46568	K562 erythrocytic leukaemia cells (ATCC CCL-243) were grown according to standar	Erythrocytic leukaemia cells	NA	CBX2	NA	GSE32509	GSM830986_CBX2.bed	8296	0.999757	1
GliaCtrl.specific.peaks	2187	sheffield_dnase	0.000104134	0.219682	3	1215	1519	1644	1644	1460	80	7978	46736	Stem;Mammary;Brain	NA	NA	NA	NA	NA	2240.bed	377	0.99976	1
GliaCtrl.specific.peaks	1166	sheffield_dnase	0.000102982	0.112697	1	1216	2011	2145	2145	1790	52	7980	46764	Epithelial;Fibroblast;Muscle;Brain;Primitive;Skin;Stem;Endothelial;Colon;Cervix;	NA	NA	NA	NA	NA	1021.bed	118	0.999763	1
GliaCtrl.specific.peaks	2723	sheffield_dnase	9.91e-05	0.500772	22	1217	909	1042	1217	1060	257	7959	46559	sheffield_dnase	NA	NA	NA	NA	NA	655.bed	15140	0.999772	1
GliaCtrl.specific.peaks	1418	sheffield_dnase	9.67e-05	0.308217	6	1218	1295	1389	1389	1300	114	7975	46702	Brain;Stem;Colon;Fibroblast;Epithelial;Muscle;Mammary;Liver	NA	NA	NA	NA	NA	1318.bed	511	0.999777	1
GliaCtrl.specific.peaks	67	cistrome_cistrome	9.08e-05	0.674889	80	1219	711	685	1219	872	692	7901	46124	cistrome_cistrome MCF-7 GATA3	MCF-7	breast	GATA3	No treatment	NA	Human_MCF-7_GATA3_No-treatment_White.bed	8885	0.999791	1
GliaCtrl.specific.peaks	1385	sheffield_dnase	8.8e-05	0.110569	1	1220	2019	2145	2145	1790	53	7980	46763	Fibroblast;Hematopoietic;Primitive;Brain;Liver;Epithelial;Endothelial;Muscle;Pro	NA	NA	NA	NA	NA	1272.bed	199	0.999797	1
GliaCtrl.specific.peaks	1235	sheffield_dnase	8.28e-05	0.392613	11	1221	1089	1226	1226	1180	164	7970	46652	Stem;Colon;Liver	NA	NA	NA	NA	NA	110.bed	2519	0.999809	1
GliaCtrl.specific.peaks	263	codex	8.05e-05	0.514854	25	1222	890	1011	1222	1040	284	7956	46532	codex Embryonic Stem Cell SOX2	Embryonic Stem Cell	NA	SOX2	NA	GSE46130	GSM1124068_SOX2.bed	2311	0.999815	1
GliaCtrl.specific.peaks	1471	sheffield_dnase	7.97e-05	0.278882	5	1223	1369	1437	1437	1340	105	7976	46711	Hematopoietic;Liver;Epithelial;Endothelial;Prostate;Bone;Fibroblast;Brain	NA	NA	NA	NA	NA	1372.bed	294	0.999817	1
GliaCtrl.specific.peaks	1528	sheffield_dnase	7.92e-05	0.169822	2	1224	1772	1849	1849	1620	69	7979	46747	Stem plus others	NA	NA	NA	NA	NA	143.bed	116	0.999818	1
GliaCtrl.specific.peaks	1346	sheffield_dnase	7.84e-05	0.344401	8	1225	1213	1307	1307	1250	136	7973	46680	Brain;Fibroblast	NA	NA	NA	NA	NA	1235.bed	1319	0.99982	1
GliaCtrl.specific.peaks	1212	sheffield_dnase	7.51e-05	0.108519	1	1226	2025	2145	2145	1800	54	7980	46762	Fibroblast;Primitive;Brain;Epithelial;Endothelial;Muscle;Stem;Bone	NA	NA	NA	NA	NA	1074.bed	180	0.999827	1
GliaCtrl.specific.peaks	2888	sheffield_dnase	7.51e-05	0.108519	1	1226	2025	2145	2145	1800	54	7980	46762	Primitive;Hematopoietic;Stem;Liver;Endothelial;Prostate;Brain	NA	NA	NA	NA	NA	871.bed	226	0.999827	1
GliaCtrl.specific.peaks	1772	sheffield_dnase	7.45e-05	0.436701	15	1228	1002	1153	1228	1130	201	7966	46615	Weak Fibroblast; Muscle	NA	NA	NA	NA	NA	1696.bed	3956	0.999829	1
GliaCtrl.specific.peaks	1691	sheffield_dnase	6.94e-05	0.211729	3	1229	1554	1644	1644	1480	83	7978	46733	Hematopoietic;Epithelial	NA	NA	NA	NA	NA	1608.bed	271	0.99984	1
GliaCtrl.specific.peaks	232	codex	6.91e-05	0.695052	99	1230	680	606	1230	839	831	7882	45985	Mobilised CD34+ cells isolated from the healthly peripheral blood.	Hematopoietic Stem and Progenitor Cells	NA	ERG	NA	GSE45144	GSM1097879_ERG.bed	2783	0.999841	1
GliaCtrl.specific.peaks	2853	sheffield_dnase	6.85e-05	0.167392	2	1231	1778	1849	1849	1620	70	7979	46746	Liver;Brain	NA	NA	NA	NA	NA	822.bed	471	0.999842	1
GliaCtrl.specific.peaks	1944	sheffield_dnase	6.82e-05	0.679695	87	1232	703	657	1232	864	747	7894	46069	Colo829	NA	NA	NA	NA	NA	1911.bed	8301	0.999843	1
GliaCtrl.specific.peaks	1978	sheffield_dnase	6.42e-05	0.106543	1	1233	2035	2145	2145	1800	55	7980	46761	Brain;Primitive;Fibroblast;Stem;Endothelial;Muscle;Skin;Bone	NA	NA	NA	NA	NA	1966.bed	149	0.999852	1
GliaCtrl.specific.peaks	129	cistrome_cistrome	5.69e-05	0.409026	13	1234	1055	1191	1234	1160	186	7968	46630	cistrome_cistrome VCaP AR	VCaP	prostate	AR	No treatment	NA	Human_VCaP_AR_No-treatment_Chinnaiyan.bed	2976	0.999869	1
GliaCtrl.specific.peaks	1612	sheffield_dnase	5.48e-05	0.104639	1	1235	2044	2145	2145	1810	56	7980	46760	Epithelial;Brain;Hematopoietic;Stem;Colon;Cervix;Liver;Endothelial;Mammary;Muscl	NA	NA	NA	NA	NA	152.bed	334	0.999874	1
GliaCtrl.specific.peaks	2515	sheffield_dnase	5.48e-05	0.104639	1	1235	2044	2145	2145	1810	56	7980	46760	Epithelial;Fibroblast;Muscle;Brain;Hematopoietic;Primitive;Skin;Stem;Endothelial	NA	NA	NA	NA	NA	40.bed	75	0.999874	1
GliaCtrl.specific.peaks	2886	sheffield_dnase	5.28e-05	0.206738	3	1237	1572	1644	1644	1480	85	7978	46731	Stem plus others, distal	NA	NA	NA	NA	NA	87.bed	250	0.999878	1
GliaCtrl.specific.peaks	2136	sheffield_dnase	5.26e-05	0.368139	10	1238	1136	1253	1253	1210	159	7971	46657	Epithelial;Fibroblast;Muscle;Brain;Hematopoietic;Skin;Stem;Endothelial;Colon;Cer	NA	NA	NA	NA	NA	2180.bed	307	0.999879	1
GliaCtrl.specific.peaks	2466	sheffield_dnase	5.13e-05	0.162736	2	1239	1794	1849	1849	1630	72	7979	46744	Epithelial;Fibroblast;Muscle;Brain;Hematopoietic;Primitive;Skin;Stem;Endothelial	NA	NA	NA	NA	NA	342.bed	130	0.999882	1
GliaCtrl.specific.peaks	2479	sheffield_dnase	5.13e-05	0.162736	2	1239	1794	1849	1849	1630	72	7979	46744	Epithelial;Fibroblast;Muscle;Brain;Skin;Stem;Endothelial;Colon;Cervix;Primitive;	NA	NA	NA	NA	NA	355.bed	155	0.999882	1
GliaCtrl.specific.peaks	357	codex	5.09e-05	0.394549	12	1241	1085	1211	1241	1180	178	7969	46638	K562 erythrocytic leukaemia cells (ATCC CCL-243) were grown according to standar	Erythrocytic leukaemia cells	NA	WHSC1	NA	GSE32509	GSM831005_WHSC1.bed	2085	0.999883	1
GliaCtrl.specific.peaks	1243	sheffield_dnase	4.68e-05	0.102801	1	1242	2056	2145	2145	1810	57	7980	46759	Stem;Liver;Brain	NA	NA	NA	NA	NA	1108.bed	345	0.999892	1
GliaCtrl.specific.peaks	2394	sheffield_dnase	4.68e-05	0.102801	1	1242	2056	2145	2145	1810	57	7980	46759	Fibroblast;Brain;Primitive;Hematopoietic;Stem;Epithelial;Muscle;Colon;Liver;Endo	NA	NA	NA	NA	NA	252.bed	96	0.999892	1
GliaCtrl.specific.peaks	2501	sheffield_dnase	4.68e-05	0.102801	1	1242	2056	2145	2145	1810	57	7980	46759	Epithelial;Fibroblast;Muscle;Brain;Hematopoietic;Skin;Stem;Endothelial;Colon;Cer	NA	NA	NA	NA	NA	387.bed	177	0.999892	1
GliaCtrl.specific.peaks	2534	sheffield_dnase	4.68e-05	0.102801	1	1242	2056	2145	2145	1810	57	7980	46759	Brain;Hematopoietic;Primitive;Stem;Fibroblast;Colon;Liver;Epithelial;Endothelial	NA	NA	NA	NA	NA	422.bed	186	0.999892	1
GliaCtrl.specific.peaks	2901	sheffield_dnase	4.68e-05	0.102801	1	1242	2056	2145	2145	1810	57	7980	46759	Epithelial;Fibroblast;Brain;Hematopoietic;Primitive;Skin;Stem;Endothelial;Muscle	NA	NA	NA	NA	NA	89.bed	98	0.999892	1
GliaCtrl.specific.peaks	160	cistrome_epigenome	4.63e-05	0.787406	263	1247	589	301	1247	712	1942	7718	44874	cistrome_epigenome LnCaP H3K36me3	LnCaP	prostate	H3K36me3	regular medium	NA	Human_LnCaP_H3K36me3_regular-medium_Chinnaiyan.bed	46112	0.999893	1
GliaCtrl.specific.peaks	2047	sheffield_dnase	4.49e-05	0.332153	8	1248	1232	1307	1307	1260	141	7973	46675	Hematopoietic	NA	NA	NA	NA	NA	2062.bed	1977	0.999897	1
GliaCtrl.specific.peaks	1280	sheffield_dnase	4.44e-05	0.160503	2	1249	1800	1849	1849	1630	73	7979	46743	Brain;Stem	NA	NA	NA	NA	NA	1155.bed	409	0.999898	1
GliaCtrl.specific.peaks	1512	sheffield_dnase	4.44e-05	0.160503	2	1249	1800	1849	1849	1630	73	7979	46743	Epithelial;Fibroblast;Muscle;Brain;Hematopoietic;Primitive;Skin;Stem;Endothelial	NA	NA	NA	NA	NA	1413.bed	119	0.999898	1
GliaCtrl.specific.peaks	115	cistrome_cistrome	3.85e-05	0.41165	14	1251	1051	1171	1251	1160	199	7967	46617	cistrome_cistrome T47D ESR1	T47D	breast	ESR1	EtOH(45min)	NA	Human_T47D_ESR1_EtOH-45min_Liu.bed	3060	0.999911	1
GliaCtrl.specific.peaks	2667	sheffield_dnase	3.84e-05	0.15833	2	1252	1810	1849	1849	1640	74	7979	46742	Epithelial;Fibroblast;Muscle;Brain;Primitive;Hematopoietic;Stem;Endothelial;Colo	NA	NA	NA	NA	NA	587.bed	189	0.999912	1
GliaCtrl.specific.peaks	2931	sheffield_dnase	3.84e-05	0.15833	2	1252	1810	1849	1849	1640	74	7979	46742	Epithelial;Fibroblast;Muscle;Brain;Hematopoietic;Primitive;Skin;Endothelial;Colo	NA	NA	NA	NA	NA	922.bed	184	0.999912	1
GliaCtrl.specific.peaks	2932	sheffield_dnase	3.84e-05	0.15833	2	1252	1810	1849	1849	1640	74	7979	46742	Brain;Liver	NA	NA	NA	NA	NA	924.bed	452	0.999912	1
GliaCtrl.specific.peaks	2856	sheffield_dnase	3.51e-05	0.199677	3	1255	1602	1644	1644	1500	88	7978	46728	Cervix	NA	NA	NA	NA	NA	827.bed	967	0.999919	1
GliaCtrl.specific.peaks	9	cistrome_cistrome	3.5e-05	0.557966	38	1256	841	908	1256	1000	398	7943	46418	cistrome_cistrome APL164 cells RXR	APL164 cells	hematopoietic stem cell	RXR	No treatment	NA	Human_APL164-cells_RXR_No-treatment_Stunnenberg.bed	6490	0.999919	1
GliaCtrl.specific.peaks	2089	sheffield_dnase	3.49e-05	0.409583	14	1257	1052	1171	1257	1160	200	7967	46616	Stem and Jurkat	NA	NA	NA	NA	NA	2114.bed	11474	0.99992	1
GliaCtrl.specific.peaks	2420	sheffield_dnase	3.42e-05	0.0993116	1	1258	2077	2145	2145	1830	59	7980	46757	Epithelial;Fibroblast;Muscle;Brain;Hematopoietic;Primitive;Skin;Stem;Endothelial	NA	NA	NA	NA	NA	287.bed	116	0.999921	1
GliaCtrl.specific.peaks	2637	sheffield_dnase	3.42e-05	0.0993116	1	1258	2077	2145	2145	1830	59	7980	46757	Repressed in Hematopoietic and Stem	NA	NA	NA	NA	NA	550.bed	183	0.999921	1
GliaCtrl.specific.peaks	53	cistrome_cistrome	3.34e-05	0.261413	5	1260	1406	1437	1437	1370	112	7976	46704	cistrome_cistrome MCF-7 ESR1	MCF-7	breast	ESR1	E2(6hr)	NA	Human_MCF-7_ESR1_E2-6hr_Jin.bed	1750	0.999923	1
GliaCtrl.specific.peaks	1337	sheffield_dnase	3.32e-05	0.156216	2	1261	1824	1849	1849	1640	75	7979	46741	Primitive;Hematopoietic;Stem;Colon;Epithelial;Liver;Endothelial;Prostate;Mammary	NA	NA	NA	NA	NA	1222.bed	178	0.999924	1
GliaCtrl.specific.peaks	356	codex	3.13e-05	0.305824	7	1262	1299	1350	1350	1300	134	7974	46682	K562 erythrocytic leukaemia cells (ATCC CCL-243) were grown according to standar	Erythrocytic leukaemia cells	NA	NCOR1	NA	GSE32509	GSM831004_NCOR1.bed	624	0.999928	1
GliaCtrl.specific.peaks	1945	sheffield_dnase	3.02e-05	0.569362	42	1263	825	885	1263	991	431	7939	46385	Skin	NA	NA	NA	NA	NA	1913.bed	3633	0.99993	1
GliaCtrl.specific.peaks	2400	sheffield_dnase	2.93e-05	0.2833	6	1264	1354	1389	1389	1340	124	7975	46692	Epithelial;Fibroblast;Muscle;Brain;Hematopoietic;Skin;Stem;Colon;Cervix;Endothel	NA	NA	NA	NA	NA	262.bed	300	0.999932	1
GliaCtrl.specific.peaks	2816	sheffield_dnase	2.87e-05	0.154157	2	1265	1838	1849	1849	1650	76	7979	46740	Hematopoietic;Endothelial;Primitive	NA	NA	NA	NA	NA	775.bed	263	0.999934	1
GliaCtrl.specific.peaks	2343	sheffield_dnase	2.66e-05	0.195232	3	1266	1627	1644	1644	1510	90	7978	46726	Epithelial;Fibroblast;Muscle;Brain;Hematopoietic;Primitive;Skin;Stem;Endothelial	NA	NA	NA	NA	NA	244.bed	147	0.999939	1
GliaCtrl.specific.peaks	2253	sheffield_dnase	2.38e-05	0.36575	11	1267	1151	1226	1267	1210	176	7970	46640	Brain;Muscle	NA	NA	NA	NA	NA	2322.bed	4315	0.999945	1
GliaCtrl.specific.peaks	1301	sheffield_dnase	2.3e-05	0.278792	6	1268	1370	1389	1389	1340	126	7975	46690	Weak endothelial	NA	NA	NA	NA	NA	1179.bed	2132	0.999947	1
GliaCtrl.specific.peaks	1659	sheffield_dnase	2.25e-05	0.576607	46	1269	819	858	1269	982	466	7935	46350	HSMM	NA	NA	NA	NA	NA	1569.bed	14088	0.999948	1
GliaCtrl.specific.peaks	1564	sheffield_dnase	2.14e-05	0.150198	2	1270	1852	1849	1852	1660	78	7979	46738	Skin;Muscle	NA	NA	NA	NA	NA	1469.bed	281	0.999951	1
GliaCtrl.specific.peaks	1169	sheffield_dnase	2.13e-05	0.0945001	1	1271	2101	2145	2145	1840	62	7980	46754	Epithelial;Fibroblast;Muscle;Brain;Liver;Skin;Bone	NA	NA	NA	NA	NA	1024.bed	217	0.999951	1
GliaCtrl.specific.peaks	1377	sheffield_dnase	2.13e-05	0.0945001	1	1271	2101	2145	2145	1840	62	7980	46754	Epithelial;Brain;Primitive;Hematopoietic;Stem;Colon;Cervix;Liver;Endothelial;Mus	NA	NA	NA	NA	NA	1263.bed	175	0.999951	1
GliaCtrl.specific.peaks	2502	sheffield_dnase	2.13e-05	0.225228	4	1273	1506	1522	1522	1430	104	7977	46712	Complex tissue specific	NA	NA	NA	NA	NA	388.bed	217	0.999951	1
GliaCtrl.specific.peaks	2799	sheffield_dnase	2.11e-05	0.480576	24	1274	946	1016	1274	1080	292	7957	46524	Brain	NA	NA	NA	NA	NA	756.bed	17285	0.999951	1
GliaCtrl.specific.peaks	1009	encode_tfbs	2.1e-05	0.388074	13	1275	1109	1191	1275	1190	196	7968	46620	ChIP K562 ZNF274_(M01)	K562	NA	ZNF274_(M01)	None	NA	wgEncodeAwgTfbsSydhK562Znf274m01UcdUniPk.narrowPeak	1997	0.999952	1
GliaCtrl.specific.peaks	830	encode_tfbs	2.02e-05	0.190979	3	1276	1649	1644	1649	1520	92	7978	46724	ChIP HeLa-S3 BRF1	HeLa-S3	NA	BRF1	None	NA	wgEncodeAwgTfbsSydhHelas3Brf1UniPk.narrowPeak	193	0.999953	1
GliaCtrl.specific.peaks	2639	sheffield_dnase	2.02e-05	0.190979	3	1276	1649	1644	1649	1520	92	7978	46724	Brain;Primitive;Hematopoietic;Stem;Colon;Liver;Epithelial;Endothelial;Prostate	NA	NA	NA	NA	NA	552.bed	216	0.999953	1
GliaCtrl.specific.peaks	19	cistrome_cistrome	1.93e-05	0.550397	39	1278	848	897	1278	1010	414	7942	46402	cistrome_cistrome ECC-1 ESR1	ECC-1	uterus	ESR1	EtOH(45min)	NA	Human_ECC-1_ESR1_EtOH-45min_Liu.bed	8848	0.999956	1
GliaCtrl.specific.peaks	1596	sheffield_dnase	1.87e-05	0.223078	4	1279	1514	1522	1522	1440	105	7977	46711	Epithelial;Fibroblast;Muscle;Brain;Hematopoietic;Primitive;Skin;Stem;Endothelial	NA	NA	NA	NA	NA	150.bed	196	0.999957	1
GliaCtrl.specific.peaks	2935	sheffield_dnase	1.87e-05	0.525499	33	1280	878	944	1280	1030	367	7948	46449	DNase Hepatocyte specific	NA	NA	NA	NA	NA	927.bed	33964	0.999957	1
GliaCtrl.specific.peaks	2177	sheffield_dnase	1.85e-05	0.148294	2	1281	1861	1849	1861	1660	79	7979	46737	Epithelial;Brain;Hematopoietic;Stem;Endothelial;Muscle;Fibroblast;Colon;Cervix;L	NA	NA	NA	NA	NA	223.bed	158	0.999957	1
GliaCtrl.specific.peaks	1158	sheffield_dnase	1.82e-05	0.0929981	1	1282	2107	2145	2145	1840	63	7980	46753	Stem;Liver;Brain	NA	NA	NA	NA	NA	1014.bed	295	0.999958	1
GliaCtrl.specific.peaks	182	cistrome_epigenome	1.69e-05	0.77532	263	1283	602	301	1283	729	1971	7718	44845	cistrome_epigenome MCF-7 H3K4me2	MCF-7	breast	H3K4me2	EtOH(6hr)	NA	Human_MCF-7_H3K4me2_EtOH-6hr_Barton.bed	36821	0.999961	1
GliaCtrl.specific.peaks	2083	sheffield_dnase	1.68e-05	0.440945	19	1284	995	1084	1284	1120	252	7962	46564	Muscle	NA	NA	NA	NA	NA	2107.bed	2151	0.999961	1
GliaCtrl.specific.peaks	2169	sheffield_dnase	1.62e-05	0.312164	8	1285	1275	1307	1307	1290	150	7973	46666	Epithelial;Fibroblast;Muscle;Brain;Hematopoietic;Skin;Stem;Endothelial;Colon;Cer	NA	NA	NA	NA	NA	2222.bed	278	0.999963	1
GliaCtrl.specific.peaks	2282	sheffield_dnase	1.6e-05	0.146437	2	1286	1872	1849	1872	1670	80	7979	46736	Epithelial;Fibroblast;Muscle;Brain;Hematopoietic;Primitive;Skin;Stem;Endothelial	NA	NA	NA	NA	NA	236.bed	124	0.999963	1
GliaCtrl.specific.peaks	1988	sheffield_dnase	1.57e-05	0.248089	5	1287	1445	1437	1445	1390	118	7976	46698	Epithelial;Fibroblast;Muscle;Brain;Hematopoietic;Primitive;Skin;Stem;Endothelial	NA	NA	NA	NA	NA	1978.bed	150	0.999964	1
GliaCtrl.specific.peaks	1333	sheffield_dnase	1.55e-05	0.0915431	1	1288	2120	2145	2145	1850	64	7980	46752	Epithelial;Fibroblast;Brain;Hematopoietic;Primitive;Stem;Endothelial;Muscle;Colo	NA	NA	NA	NA	NA	1218.bed	149	0.999964	1
GliaCtrl.specific.peaks	1832	sheffield_dnase	1.55e-05	0.0915431	1	1288	2120	2145	2145	1850	64	7980	46752	Skin;Brain;Epithelial	NA	NA	NA	NA	NA	1765.bed	150	0.999964	1
GliaCtrl.specific.peaks	2553	sheffield_dnase	1.55e-05	0.0915431	1	1288	2120	2145	2145	1850	64	7980	46752	Epithelial;Fibroblast;Muscle;Brain;Skin;Hematopoietic;Stem;Endothelial;Colon;Cer	NA	NA	NA	NA	NA	441.bed	122	0.999964	1
GliaCtrl.specific.peaks	2172	sheffield_dnase	1.37e-05	0.290598	7	1291	1339	1350	1350	1330	141	7974	46675	Liver;Epithelial	NA	NA	NA	NA	NA	2225.bed	708	0.999968	1
GliaCtrl.specific.peaks	472	encode_tfbs	1.2e-05	0.408665	16	1292	1057	1132	1292	1160	229	7965	46587	ChIP HSMM EZH2_(39875)	HSMM	NA	EZH2_(39875)	None	NA	wgEncodeAwgTfbsBroadHsmmEzh239875UniPk.narrowPeak	1540	0.999972	1
GliaCtrl.specific.peaks	1599	sheffield_dnase	1.19e-05	0.142859	2	1293	1887	1849	1887	1680	82	7979	46734	Hematopoietic	NA	NA	NA	NA	NA	1504.bed	364	0.999973	1
GliaCtrl.specific.peaks	2522	sheffield_dnase	1.19e-05	0.398824	15	1294	1079	1153	1294	1180	220	7966	46596	Weak stem specific	NA	NA	NA	NA	NA	407.bed	1714	0.999973	1
GliaCtrl.specific.peaks	2050	sheffield_dnase	1.13e-05	0.0887653	1	1295	2138	2145	2145	1860	66	7980	46750	Hematopoietic;Colon;Epithelial;Prostate;Mammary;Skin	NA	NA	NA	NA	NA	2065.bed	283	0.999974	1
GliaCtrl.specific.peaks	220	cistrome_epigenome	9.96e-06	0.688424	121	1296	695	545	1296	845	1024	7860	45792	cistrome_epigenome VCaP Pan-H3	VCaP	prostate	Pan-H3	regular medium	NA	Human_VCaP_Pan-H3_regular-medium_Chinnaiyan.bed	8924	0.999977	1
GliaCtrl.specific.peaks	876	encode_tfbs	9.68e-06	0.0874386	1	1297	2147	2145	2147	1860	67	7980	46749	ChIP HeLa-S3 ZZZ3	HeLa-S3	NA	ZZZ3	None	NA	wgEncodeAwgTfbsSydhHelas3Zzz3UniPk.narrowPeak	251	0.999978	1
GliaCtrl.specific.peaks	1473	sheffield_dnase	9.68e-06	0.0874386	1	1297	2147	2145	2147	1860	67	7980	46749	Hematopoietic;Primitive;Fibroblast;Stem;Liver;Epithelial;Endothelial;Bone;Brain	NA	NA	NA	NA	NA	1374.bed	197	0.999978	1
GliaCtrl.specific.peaks	2432	sheffield_dnase	8.82e-06	0.179264	3	1299	1731	1644	1731	1560	98	7978	46718	Stem plus others	NA	NA	NA	NA	NA	301.bed	284	0.99998	1
GliaCtrl.specific.peaks	1210	sheffield_dnase	8.27e-06	0.0861509	1	1300	2156	2145	2156	1870	68	7980	46748	Epithelial;Brain;Primitive;Hematopoietic;Fibroblast;Stem;Colon;Cervix;Liver;Endo	NA	NA	NA	NA	NA	1072.bed	287	0.999981	1
GliaCtrl.specific.peaks	146	cistrome_cistrome	8.12e-06	0.723069	169	1301	663	424	1301	796	1360	7812	45456	cistrome_cistrome metastatic prostate cancer tissue PolII	metastatic prostate cancer tissue	prostate	PolII	No treatment	NA	Human_metastatic-prostate-cancer-tissue_PolII_No-treatment_Chinnaiyan.bed	13863	0.999981	1
GliaCtrl.specific.peaks	2595	sheffield_dnase	7.68e-06	0.137808	2	1302	1905	1849	1905	1690	85	7979	46731	Epithelial;Fibroblast;Muscle;Brain;Hematopoietic;Skin;Stem;Endothelial;Colon;Cer	NA	NA	NA	NA	NA	494.bed	126	0.999982	1
GliaCtrl.specific.peaks	2557	sheffield_dnase	7.07e-06	0.0849005	1	1303	2165	2145	2165	1870	69	7980	46747	Epithelial;Fibroblast;Muscle;Brain;Hematopoietic;Primitive;Skin;Stem;Endothelial	NA	NA	NA	NA	NA	445.bed	133	0.999984	1
GliaCtrl.specific.peaks	2555	sheffield_dnase	6.64e-06	0.313476	9	1304	1270	1277	1304	1280	168	7972	46648	Epithelial;Fibroblast;Muscle;Brain;Hematopoietic;Skin;Stem;Endothelial;Colon;Cer	NA	NA	NA	NA	NA	443.bed	229	0.999985	1
GliaCtrl.specific.peaks	1147	sheffield_dnase	6.63e-06	0.136203	2	1305	1917	1849	1917	1690	86	7979	46730	Fibroblast;Brain;Primitive;Hematopoietic;Stem;Epithelial;Muscle;Liver;Endothelia	NA	NA	NA	NA	NA	1001.bed	188	0.999985	1
GliaCtrl.specific.peaks	2591	sheffield_dnase	6.63e-06	0.136203	2	1305	1917	1849	1917	1690	86	7979	46730	Epithelial;Fibroblast;Muscle;Brain;Hematopoietic;Skin;Stem;Endothelial;Colon;Cer	NA	NA	NA	NA	NA	489.bed	175	0.999985	1
GliaCtrl.specific.peaks	1336	sheffield_dnase	5.72e-06	0.134635	2	1307	1924	1849	1924	1690	87	7979	46729	Hematopoeitic	NA	NA	NA	NA	NA	1221.bed	171	0.999987	1
GliaCtrl.specific.peaks	2510	sheffield_dnase	5.7e-06	0.294438	8	1308	1325	1307	1325	1310	159	7973	46657	Epithelial;Fibroblast;Muscle;Brain;Hematopoietic;Primitive;Skin;Stem;Endothelial	NA	NA	NA	NA	NA	395.bed	258	0.999987	1
GliaCtrl.specific.peaks	336	codex	5.43e-06	0.64376	90	1309	753	642	1309	901	815	7891	46001	Mobilised CD34+ cells isolated from the healthly peripheral blood were expanded	Hematopoietic Stem and Progenitor Cells	NA	TCF7L2	NA	GSE29194	GSM722402_TCFL72.bed	6212	0.999988	1
GliaCtrl.specific.peaks	982	encode_tfbs	4.96e-06	0.203636	4	1310	1585	1522	1585	1470	115	7977	46701	ChIP K562 Pol3	K562	NA	Pol3	None	NA	wgEncodeAwgTfbsSydhK562Pol3UniPk.narrowPeak	207	0.999989	1
GliaCtrl.specific.peaks	2464	sheffield_dnase	4.94e-06	0.133102	2	1311	1930	1849	1930	1700	88	7979	46728	Epithelial;Fibroblast;Muscle;Brain;Hematopoietic;Primitive;Skin;Stem;Endothelial	NA	NA	NA	NA	NA	340.bed	129	0.999989	1
GliaCtrl.specific.peaks	1906	sheffield_dnase	4.81e-06	0.497219	32	1312	914	950	1312	1060	376	7949	46440	Skin	NA	NA	NA	NA	NA	1863.bed	1199	0.999989	1
GliaCtrl.specific.peaks	2593	sheffield_dnase	4.38e-06	0.228658	5	1313	1489	1437	1489	1410	128	7976	46688	Epithelial;Fibroblast;Muscle;Brain;Hematopoietic;Skin;Stem;Endothelial;Colon;Cer	NA	NA	NA	NA	NA	492.bed	255	0.99999	1
GliaCtrl.specific.peaks	307	codex	4.37e-06	0.475627	28	1314	951	983	1314	1080	344	7953	46472	CD34+ Umbilical Cord Blood (UCB) were differentiated into megakaryocytes for 10	Megakaryocyte	NA	GATA1	NA	GSE24674	GSM607949_GATA1.bed	1867	0.99999	1
GliaCtrl.specific.peaks	2313	sheffield_dnase	4.26e-06	0.131603	2	1315	1935	1849	1935	1700	89	7979	46727	Epithelial;Fibroblast;Muscle;Brain;Hematopoietic;Skin;Stem;Endothelial;Colon;Cer	NA	NA	NA	NA	NA	240.bed	150	0.99999	1
GliaCtrl.specific.peaks	343	codex	4.2e-06	0.750486	238	1316	616	329	1316	754	1842	7743	44974	Acute promyelocytic leukaemia (APL) M3-subtype cell line from the bone marrow of	Leukaemia cell	NA	EP300	NA	GSE30254	GSM749524_EP300.bed	8952	0.99999	1
GliaCtrl.specific.peaks	2556	sheffield_dnase	3.85e-06	0.226881	5	1317	1494	1437	1494	1420	129	7976	46687	Epithelial;Fibroblast;Muscle;Brain;Hematopoietic;Skin;Stem;Endothelial;Colon;Cer	NA	NA	NA	NA	NA	444.bed	188	0.999991	1
GliaCtrl.specific.peaks	384	codex	3.83e-06	0.333413	11	1318	1230	1226	1318	1260	193	7970	46623	codex Embryonic Stem Cell SMAD3	Embryonic Stem Cell	NA	SMAD3	NA	GSE36578	GSM897117_SMAD3.bed	947	0.999991	1
GliaCtrl.specific.peaks	512	encode_tfbs	3.69e-06	0.651787	100	1319	720	602	1319	880	894	7881	45922	ChIP A549 GR	A549	NA	GR	DEX_5nM	NA	wgEncodeAwgTfbsHaibA549GrPcr1xDex5nmUniPk.narrowPeak	10279	0.999992	1
GliaCtrl.specific.peaks	1156	sheffield_dnase	3.32e-06	0.198447	4	1320	1610	1522	1610	1480	118	7977	46698	Liver	NA	NA	NA	NA	NA	1011.bed	1020	0.999992	1
GliaCtrl.specific.peaks	2804	sheffield_dnase	3.21e-06	0.0791555	1	1321	2187	2145	2187	1880	74	7980	46742	Liver;Brain;Hematopoietic	NA	NA	NA	NA	NA	760.bed	628	0.999993	1
GliaCtrl.specific.peaks	1340	sheffield_dnase	3.18e-06	0.128706	2	1322	1944	1849	1944	1700	91	7979	46725	Primitive;Hematopoietic;Endothelial	NA	NA	NA	NA	NA	1225.bed	1768	0.999993	1
GliaCtrl.specific.peaks	2100	sheffield_dnase	3.18e-06	0.128706	2	1322	1944	1849	1944	1700	91	7979	46725	Muscle;Brain;Fibroblast	NA	NA	NA	NA	NA	213.bed	2352	0.999993	1
GliaCtrl.specific.peaks	828	encode_tfbs	2.81e-06	0.283695	8	1324	1351	1307	1351	1330	165	7973	46651	ChIP HeLa-S3 BDP1	HeLa-S3	NA	BDP1	None	NA	wgEncodeAwgTfbsSydhHelas3Bdp1UniPk.narrowPeak	508	0.999994	1
GliaCtrl.specific.peaks	1415	sheffield_dnase	2.74e-06	0.0780984	1	1325	2192	2145	2192	1890	75	7980	46741	Complex tissue specific	NA	NA	NA	NA	NA	1315.bed	124	0.999994	1
GliaCtrl.specific.peaks	2891	sheffield_dnase	2.74e-06	0.0780984	1	1325	2192	2145	2192	1890	75	7980	46741	Hematopoietic	NA	NA	NA	NA	NA	874.bed	391	0.999994	1
GliaCtrl.specific.peaks	1692	sheffield_dnase	2.66e-06	0.299176	9	1327	1312	1277	1327	1310	176	7972	46640	Fibroblast; Muscle	NA	NA	NA	NA	NA	1609.bed	1474	0.999994	1
GliaCtrl.specific.peaks	927	encode_tfbs	2.54e-06	0.195131	4	1328	1628	1522	1628	1490	120	7977	46696	ChIP K562 BRF1	K562	NA	BRF1	None	NA	wgEncodeAwgTfbsSydhK562Brf1UniPk.narrowPeak	221	0.999994	1
GliaCtrl.specific.peaks	1378	sheffield_dnase	2.36e-06	0.125932	2	1329	1953	1849	1953	1710	93	7979	46723	Stem and SK-N-SH_RA	NA	NA	NA	NA	NA	1264.bed	161	0.999995	1
GliaCtrl.specific.peaks	2561	sheffield_dnase	2.34e-06	0.0770692	1	1330	2203	2145	2203	1890	76	7980	46740	Epithelial;Fibroblast;Muscle;Brain;Primitive;Skin;Stem;Endothelial;Colon;Cervix;	NA	NA	NA	NA	NA	449.bed	164	0.999995	1
GliaCtrl.specific.peaks	2463	sheffield_dnase	2.04e-06	0.12459	2	1331	1959	1849	1959	1710	94	7979	46722	Epithelial;Fibroblast;Muscle;Brain;Hematopoietic;Primitive;Skin;Stem;Endothelial	NA	NA	NA	NA	NA	34.bed	185	0.999995	1
GliaCtrl.specific.peaks	3009	ucsc_features	1.88e-06	0.895805	4773	1332	515	8	1332	618	29222	3208	17594	UCSC Repeat Masker	NA	NA	NA	NA	NA	rmsk.bed	5298130	0.999996	1
GliaCtrl.specific.peaks	2959	sheffield_dnase	1.76e-06	0.123276	2	1333	1969	1849	1969	1720	95	7979	46721	Brain;Primitive;Hematopoietic;Stem;Liver;Epithelial;Endothelial;Prostate;Mammary	NA	NA	NA	NA	NA	952.bed	290	0.999996	1
GliaCtrl.specific.peaks	2455	sheffield_dnase	1.64e-06	0.159667	3	1334	1803	1644	1803	1590	110	7978	46706	Brain;Hematopoietic;Primitive;Fibroblast;Stem;Epithelial;Endothelial;Muscle;Bone	NA	NA	NA	NA	NA	332.bed	212	0.999996	1
GliaCtrl.specific.peaks	2529	sheffield_dnase	1.64e-06	0.159667	3	1334	1803	1644	1803	1590	110	7978	46706	Hematopoietic	NA	NA	NA	NA	NA	418.bed	2265	0.999996	1
GliaCtrl.specific.peaks	177	cistrome_epigenome	1.5e-06	0.782568	376	1336	590	225	1336	717	2782	7605	44034	cistrome_epigenome MCF-7 H3K27me3	MCF-7	breast	H3K27me3	E2(3hr)	NA	Human_MCF-7_H3K27me3_E2-3hr_Liu.bed	49075	0.999997	1
GliaCtrl.specific.peaks	723	encode_tfbs	1.49e-06	0.354382	14	1337	1169	1171	1337	1230	231	7967	46585	ChIP T-47D ERalpha_a	T-47D	NA	ERalpha_a	BPA_100nM	NA	wgEncodeAwgTfbsHaibT47dEraaV0416102Bpa1hUniPk.narrowPeak	3902	0.999997	1
GliaCtrl.specific.peaks	1558	sheffield_dnase	1.46e-06	0.0741377	1	1338	2214	2145	2214	1900	79	7980	46737	Hematopoietic;Stem;Brain;Fibroblast;Muscle;Epithelial;Liver;Endothelial;Bone	NA	NA	NA	NA	NA	1462.bed	193	0.999997	1
GliaCtrl.specific.peaks	1600	sheffield_dnase	1.46e-06	0.0741377	1	1338	2214	2145	2214	1900	79	7980	46737	Hematopoietic;Skin	NA	NA	NA	NA	NA	1505.bed	407	0.999997	1
GliaCtrl.specific.peaks	1296	sheffield_dnase	1.43e-06	0.158225	3	1340	1813	1644	1813	1600	111	7978	46705	Epithelial;Fibroblast;Muscle;Brain;Hematopoietic;Primitive;Stem;Endothelial;Colo	NA	NA	NA	NA	NA	1171.bed	170	0.999997	1
GliaCtrl.specific.peaks	131	cistrome_cistrome	1.41e-06	0.391146	18	1341	1091	1098	1341	1180	269	7963	46547	cistrome_cistrome VCaP AR	VCaP	prostate	AR	siERG	NA	Human_VCaP_AR_siERG_Chinnaiyan.bed	5586	0.999997	1
GliaCtrl.specific.peaks	2085	sheffield_dnase	1.38e-06	0.255986	7	1342	1424	1350	1424	1370	160	7974	46656	Epithelial;Brain;Skin;Stem;Colon;Cervix;Fibroblast;Endothelial;Liver;Hematopoiet	NA	NA	NA	NA	NA	211.bed	865	0.999997	1
GliaCtrl.specific.peaks	304	codex	1.37e-06	0.70293	170	1343	676	421	1343	813	1406	7811	45410	codex T-Cell TAL1	T-Cell	NA	TAL1	NA	GSE59657	GSM1519646_TAL1.bed	18234	0.999997	1
GliaCtrl.specific.peaks	1863	sheffield_dnase	1.31e-06	0.120729	2	1344	1978	1849	1978	1720	97	7979	46719	Epithelial;Fibroblast;Muscle;Brain;Hematopoietic;Skin;Stem;Endothelial;Colon;Cer	NA	NA	NA	NA	NA	180.bed	149	0.999997	1
GliaCtrl.specific.peaks	1613	sheffield_dnase	1.24e-06	0.432811	24	1345	1009	1016	1345	1120	324	7957	46492	Muscle	NA	NA	NA	NA	NA	1520.bed	4246	0.999997	1
GliaCtrl.specific.peaks	1504	sheffield_dnase	1.24e-06	0.156809	3	1346	1819	1644	1819	1600	112	7978	46704	Stem;Brain;Liver;Epithelial;Endothelial;Fibroblast;Bone	NA	NA	NA	NA	NA	1405.bed	295	0.999997	1
GliaCtrl.specific.peaks	2592	sheffield_dnase	1.22e-06	0.25439	7	1347	1433	1350	1433	1380	161	7974	46655	Epithelial;Fibroblast;Muscle;Brain;Hematopoietic;Skin;Stem;Endothelial;Colon;Cer	NA	NA	NA	NA	NA	491.bed	294	0.999997	1
GliaCtrl.specific.peaks	1394	sheffield_dnase	1.13e-06	0.327924	12	1348	1245	1211	1348	1270	214	7969	46602	Epithelial;Fibroblast;Muscle;Skin;Brain;Endothelial;Colon;Cervix;Primitive;Bone	NA	NA	NA	NA	NA	1291.bed	671	0.999997	1
GliaCtrl.specific.peaks	1649	sheffield_dnase	1.07e-06	0.0723041	1	1349	2229	2145	2229	1910	81	7980	46735	Epithelial;Muscle;Skin;Brain;Fibroblast;Colon;Cervix;Liver;Endothelial;Mammary	NA	NA	NA	NA	NA	1559.bed	256	0.999998	1
GliaCtrl.specific.peaks	176	cistrome_epigenome	1.06e-06	0.734586	234	1350	624	331	1350	768	1849	7747	44967	cistrome_epigenome MCF-7 H3K27me3	MCF-7	breast	H3K27me3	DMSO(3hr)	NA	Human_MCF-7_H3K27me3_DMSO-3hr_Liu.bed	31472	0.999998	1
GliaCtrl.specific.peaks	1518	sheffield_dnase	1.05e-06	0.210513	5	1351	1557	1437	1557	1450	139	7976	46677	Ubiquitous	NA	NA	NA	NA	NA	142.bed	191	0.999998	1
GliaCtrl.specific.peaks	2797	sheffield_dnase	9.72e-07	0.118285	2	1352	1987	1849	1987	1730	99	7979	46717	Hematopoietic;Stem;Colon;Liver;Prostate;Mammary;Brain;Epithelial	NA	NA	NA	NA	NA	753.bed	309	0.999998	1
GliaCtrl.specific.peaks	537	encode_tfbs	8.89e-07	0.735026	239	1353	623	327	1353	768	1887	7742	44929	ChIP GM12878 BCL11A	GM12878	NA	BCL11A	None	NA	wgEncodeAwgTfbsHaibGm12878Bcl11aPcr1xUniPk.narrowPeak	17876	0.999998	1
GliaCtrl.specific.peaks	2880	sheffield_dnase	8.38e-07	0.1171	2	1354	1991	1849	1991	1730	100	7979	46716	Epithelial;Brain;Hematopoietic;Stem;Colon;Cervix;Liver;Endothelial;Mammary	NA	NA	NA	NA	NA	864.bed	156	0.999998	1
GliaCtrl.specific.peaks	2056	sheffield_dnase	8.12e-07	0.152708	3	1355	1839	1644	1839	1610	115	7978	46701	Epithelial;Fibroblast;Muscle;Primitive;Skin;Brain;Endothelial;Colon;Cervix;Liver	NA	NA	NA	NA	NA	2074.bed	193	0.999998	1
GliaCtrl.specific.peaks	335	codex	7.75e-07	0.56465	61	1356	833	786	1356	992	630	7920	46186	Mobilised CD34+ cells isolated from the healthly peripheral blood were expanded	Hematopoietic Stem and Progenitor Cells	NA	TCF7L2	NA	GSE29194	GSM722401_TCFL72.bed	3739	0.999998	1
GliaCtrl.specific.peaks	928	encode_tfbs	7.22e-07	0.115938	2	1357	1997	1849	1997	1730	101	7979	46715	ChIP K562 BRF2	K562	NA	BRF2	None	NA	wgEncodeAwgTfbsSydhK562Brf2UniPk.narrowPeak	1087	0.999998	1
GliaCtrl.specific.peaks	2623	sheffield_dnase	7.22e-07	0.115938	2	1357	1997	1849	1997	1730	101	7979	46715	Epithelial;Fibroblast;Brain;Primitive;Endothelial;Muscle;Colon;Cervix;Liver;Mamm	NA	NA	NA	NA	NA	534.bed	197	0.999998	1
GliaCtrl.specific.peaks	1507	sheffield_dnase	6.64e-07	0.0697173	1	1359	2240	2145	2240	1910	84	7980	46732	Hematopoietic;Skin;Endothelial;Primitive;Fibroblast	NA	NA	NA	NA	NA	1409.bed	188	0.999998	1
GliaCtrl.specific.peaks	298	codex	6.31e-07	0.793632	467	1360	585	190	1360	712	3400	7514	43416	Kasumi-1 (AML FAB M2) with t(8;21) translocation and mismatch siRNA derived from	Acute Myeloid Leukemia	NA	SPI1	NA	GSE60131	GSM1501166_SPI1.bed	25538	0.999999	1
GliaCtrl.specific.peaks	2879	sheffield_dnase	4.98e-07	0.177346	4	1361	1745	1522	1745	1540	132	7977	46684	Hematopoietic;Stem;Liver;Epithelial;Prostate;Brain	NA	NA	NA	NA	NA	863.bed	262	0.999999	1
GliaCtrl.specific.peaks	139	cistrome_cistrome	4.36e-07	0.522442	48	1362	882	849	1362	1030	536	7933	46280	cistrome_cistrome abl AR	abl	prostate	AR	DHT(4hr)	NA	Human_abl_AR_DHT-4hr_Brown.bed	5312	0.999999	1
GliaCtrl.specific.peaks	2562	sheffield_dnase	4.14e-07	0.067309	1	1363	2254	2145	2254	1920	87	7980	46729	Epithelial;Fibroblast;Muscle;Brain;Hematopoietic;Primitive;Skin;Stem;Endothelial	NA	NA	NA	NA	NA	45.bed	109	0.999999	1
GliaCtrl.specific.peaks	2839	sheffield_dnase	3.99e-07	0.111511	2	1364	2016	1849	2016	1740	105	7979	46711	Hematopoietic;Cervix;Liver;Epithelial	NA	NA	NA	NA	NA	809.bed	365	0.999999	1
GliaCtrl.specific.peaks	957	encode_tfbs	3.84e-07	0.373011	18	1365	1132	1098	1365	1200	282	7963	46534	ChIP K562 IRF1	K562	NA	IRF1	IFNa30	NA	wgEncodeAwgTfbsSydhK562Irf1Ifna30UniPk.narrowPeak	1299	0.999999	1
GliaCtrl.specific.peaks	986	encode_tfbs	3.79e-07	0.174692	4	1366	1750	1522	1750	1550	134	7977	46682	ChIP K562 SETDB1	K562	NA	SETDB1	MNaseD	NA	wgEncodeAwgTfbsSydhK562Setdb1MnasedUcdUniPk.narrowPeak	2967	0.999999	1
GliaCtrl.specific.peaks	2916	sheffield_dnase	3.74e-07	0.313218	12	1367	1272	1211	1367	1280	224	7969	46592	Medullo and SK-N-SH_RA	NA	NA	NA	NA	NA	905.bed	4884	0.999999	1
GliaCtrl.specific.peaks	1824	sheffield_dnase	3.67e-07	0.422032	25	1368	1019	1011	1368	1130	346	7956	46470	Weak	NA	NA	NA	NA	NA	1758.bed	4726	0.999999	1
GliaCtrl.specific.peaks	1660	sheffield_dnase	2.46e-07	0.19503	5	1369	1630	1437	1630	1480	150	7976	46666	Stem	NA	NA	NA	NA	NA	157.bed	1295	0.999999	1
GliaCtrl.specific.peaks	2327	sheffield_dnase	2.15e-07	0.193734	5	1370	1635	1437	1635	1480	151	7976	46665	Epithelial;Fibroblast;Muscle;Brain;Hematopoietic;Skin;Stem;Endothelial;Colon;Cer	NA	NA	NA	NA	NA	2416.bed	255	1	1
GliaCtrl.specific.peaks	2000	sheffield_dnase	1.98e-07	0.250201	8	1371	1442	1307	1442	1370	187	7973	46629	Epithelial	NA	NA	NA	NA	NA	1990.bed	7043	1	1
GliaCtrl.specific.peaks	1299	sheffield_dnase	1.91e-07	0.16839	4	1372	1774	1522	1774	1560	139	7977	46677	Primitive;Brain;Stem;Fibroblast;Colon;Liver;Epithelial;Endothelial;Muscle;Prosta	NA	NA	NA	NA	NA	1175.bed	278	1	1
GliaCtrl.specific.peaks	2885	sheffield_dnase	1.89e-07	0.106431	2	1373	2036	1849	2036	1750	110	7979	46706	Primitive;Hematopoietic;Stem;Liver;Prostate;Brain	NA	NA	NA	NA	NA	869.bed	334	1	1
GliaCtrl.specific.peaks	2	cistrome_cistrome	1.79e-07	0.68191	170	1374	697	421	1374	831	1448	7811	45368	cistrome_cistrome A594 cells NR3C1	A594 cells	lung	NR3C1	DEX(1hr)	NA	Human_A594--cells_NR3C1_DEX-1hr_Myers.bed	11083	1	1
GliaCtrl.specific.peaks	1511	sheffield_dnase	1.7e-07	0.139344	3	1375	1900	1644	1900	1640	126	7978	46690	Epithelial;Fibroblast;Muscle;Brain;Primitive;Hematopoietic;Skin;Stem;Endothelial	NA	NA	NA	NA	NA	1412.bed	153	1	1
GliaCtrl.specific.peaks	144	cistrome_cistrome	1.69e-07	0.463203	35	1376	965	932	1376	1090	441	7946	46375	cistrome_cistrome metastatic prostate cancer tissue AR	metastatic prostate cancer tissue	prostate	AR	No treatment	NA	Human_metastatic-prostate-cancer-tissue_AR_No-treatment_Chinnaiyan.bed	7723	1	1
GliaCtrl.specific.peaks	319	codex	1.58e-07	0.438942	30	1377	1001	966	1377	1110	399	7951	46417	Proerythroblasts were derived from mobilised CD34+ cells isolated from the healt	Erythroblast	NA	TAL1	NA	GSE25000	GSM614004_TAL1.bed	4799	1	1
GliaCtrl.specific.peaks	925	encode_tfbs	1.32e-07	0.210162	6	1378	1558	1389	1558	1440	167	7975	46649	ChIP K562 BDP1	K562	NA	BDP1	None	NA	wgEncodeAwgTfbsSydhK562Bdp1UniPk.narrowPeak	570	1	1
GliaCtrl.specific.peaks	1971	sheffield_dnase	1.3e-07	0.350992	17	1379	1178	1115	1379	1220	283	7964	46533	Weak HCF	NA	NA	NA	NA	NA	1955.bed	12534	1	1
GliaCtrl.specific.peaks	1062	encode_tfbs	1.23e-07	0.260523	9	1380	1411	1277	1411	1360	202	7972	46614	ChIP H1-hESC c-Myc	H1-hESC	NA	c-Myc	None	NA	wgEncodeAwgTfbsUtaH1hescCmycUniPk.narrowPeak	1217	1	1
GliaCtrl.specific.peaks	2684	sheffield_dnase	1.17e-07	0.0616303	1	1381	2293	2145	2293	1940	95	7980	46721	SK-N-SH_RA and Medullo specific	NA	NA	NA	NA	NA	605.bed	358	1	1
GliaCtrl.specific.peaks	2610	sheffield_dnase	1.15e-07	0.28708	11	1382	1345	1226	1382	1320	224	7970	46592	Weak lymphoblast specific	NA	NA	NA	NA	NA	511.bed	3960	1	1
GliaCtrl.specific.peaks	2981	sheffield_dnase	1.08e-07	0.400436	24	1383	1076	1016	1383	1160	350	7957	46466	Weak complex tissue specific	NA	NA	NA	NA	NA	979.bed	6934	1	1
GliaCtrl.specific.peaks	2550	sheffield_dnase	1e-07	0.060987	1	1384	2295	2145	2295	1940	96	7980	46720	Epithelial;Fibroblast;Muscle;Brain;Hematopoietic;Skin;Stem;Endothelial;Colon;Cer	NA	NA	NA	NA	NA	439.bed	153	1	1
GliaCtrl.specific.peaks	591	encode_tfbs	9.99e-08	0.329529	15	1385	1238	1153	1385	1260	266	7966	46550	ChIP H1-hESC BCL11A	H1-hESC	NA	BCL11A	None	NA	wgEncodeAwgTfbsHaibH1hescBcl11aPcr1xUniPk.narrowPeak	2518	1	1
GliaCtrl.specific.peaks	308	codex	9.67e-08	0.186306	5	1386	1690	1437	1690	1500	157	7976	46659	CD34+ Umbilical Cord Blood (UCB) were differentiated into megakaryocytes for 10	Megakaryocyte	NA	GATA2	NA	GSE24674	GSM607950_GATA2.bed	409	1	1
GliaCtrl.specific.peaks	510	encode_tfbs	9.15e-08	0.284528	11	1387	1349	1226	1387	1320	226	7970	46590	ChIP A549 GR	A549	NA	GR	DEX_500pM	NA	wgEncodeAwgTfbsHaibA549GrPcr1xDex500pmUniPk.narrowPeak	1009	1	1
GliaCtrl.specific.peaks	2546	sheffield_dnase	8.96e-08	0.101793	2	1388	2068	1849	2068	1770	115	7979	46701	Weak Ubiquitous	NA	NA	NA	NA	NA	435.bed	145	1	1
GliaCtrl.specific.peaks	813	encode_tfbs	8.96e-08	0.328288	15	1389	1243	1153	1389	1260	267	7966	46549	ChIP H1-hESC SUZ12	H1-hESC	NA	SUZ12	None	NA	wgEncodeAwgTfbsSydhH1hescSuz12UcdUniPk.narrowPeak	4789	1	1
GliaCtrl.specific.peaks	2101	sheffield_dnase	8.55e-08	0.060357	1	1390	2299	2145	2299	1940	97	7980	46719	Epithelial;Fibroblast;Muscle;Brain;Hematopoietic;Skin;Stem;Endothelial;Colon;Cer	NA	NA	NA	NA	NA	2130.bed	224	1	1
GliaCtrl.specific.peaks	264	codex	7.55e-08	0.49146	45	1391	920	864	1391	1060	534	7936	46282	codex Embryonic Stem Cell SOX2	Embryonic Stem Cell	NA	SOX2	NA	GSE46130	GSM1124069_SOX2.bed	5206	1	1
GliaCtrl.specific.peaks	2528	sheffield_dnase	7.32e-08	0.580121	83	1392	817	670	1392	960	833	7898	45983	Weak PANC-1 specific	NA	NA	NA	NA	NA	416.bed	26317	1	1
GliaCtrl.specific.peaks	2260	sheffield_dnase	6.24e-08	0.0591351	1	1393	2308	2145	2308	1950	99	7980	46717	Epithelial;Fibroblast;Muscle;Brain;Hematopoietic;Primitive;Skin;Stem;Endothelial	NA	NA	NA	NA	NA	233.bed	185	1	1
GliaCtrl.specific.peaks	2270	sheffield_dnase	6.24e-08	0.0591351	1	1393	2308	2145	2308	1950	99	7980	46717	Epithelial;Brain;Hematopoietic;Skin;Colon;Cervix;Liver;Endothelial;Fibroblast;Pr	NA	NA	NA	NA	NA	2342.bed	134	1	1
GliaCtrl.specific.peaks	764	encode_tfbs	6.23e-08	0.13199	3	1395	1933	1644	1933	1660	133	7978	46683	ChIP GM12878 Pol3	GM12878	NA	Pol3	None	NA	wgEncodeAwgTfbsSydhGm12878Pol3UniPk.narrowPeak	211	1	1
GliaCtrl.specific.peaks	1	cistrome_cistrome	5.92e-08	0.266936	10	1396	1384	1253	1396	1340	219	7971	46597	cistrome_cistrome 22RV1 AR	22RV1	prostate	AR	No treatment	NA	Human_22RV1_AR_No-treatment_Chinnaiyan.bed	3802	1	1
GliaCtrl.specific.peaks	1323	sheffield_dnase	4.94e-08	0.180537	5	1397	1722	1437	1722	1520	162	7976	46654	Hematopoeitic	NA	NA	NA	NA	NA	1207.bed	825	1	1
GliaCtrl.specific.peaks	2566	sheffield_dnase	4.92e-08	0.098363	2	1398	2084	1849	2084	1780	119	7979	46697	Primitive;Hematopoietic;Stem;Liver;Prostate;Brain	NA	NA	NA	NA	NA	453.bed	327	1	1
GliaCtrl.specific.peaks	234	codex	4.69e-08	0.218899	7	1399	1523	1350	1523	1420	187	7974	46629	Mobilised CD34+ cells isolated from the healthly peripheral blood.	Hematopoietic Stem and Progenitor Cells	NA	TAL1	NA	GSE45144	GSM1097881_SCL.bed	528	1	1
GliaCtrl.specific.peaks	480	encode_tfbs	4.65e-08	0.250555	9	1400	1441	1277	1441	1370	210	7972	46606	ChIP K562 EZH2_(39875)	K562	NA	EZH2_(39875)	None	NA	wgEncodeAwgTfbsBroadK562Ezh239875UniPk.narrowPeak	1685	1	1
GliaCtrl.specific.peaks	238	codex	4.64e-08	0.485936	45	1401	941	864	1401	1070	540	7936	46276	Mobilised CD34+ cells isolated from the healthly peripheral blood.	Hematopoietic Stem and Progenitor Cells	NA	LMO2	NA	GSE45144	GSM1097885_LMO2.bed	1790	1	1
GliaCtrl.specific.peaks	2316	sheffield_dnase	4.55e-08	0.0579617	1	1402	2319	2145	2319	1960	101	7980	46715	Epithelial;Muscle;Hematopoietic;Skin;Brain;Fibroblast;Colon;Cervix;Endothelial;P	NA	NA	NA	NA	NA	2403.bed	228	1	1
GliaCtrl.specific.peaks	1900	sheffield_dnase	4.14e-08	0.329134	16	1403	1240	1132	1403	1260	284	7965	46532	Colon;Mammary	NA	NA	NA	NA	NA	1855.bed	6619	1	1
GliaCtrl.specific.peaks	2962	sheffield_dnase	3.08e-08	0.231547	8	1404	1484	1307	1484	1400	202	7973	46614	sheffield_dnase	NA	NA	NA	NA	NA	958.bed	9541	1	1
GliaCtrl.specific.peaks	195	cistrome_epigenome	2.95e-08	0.721547	279	1405	665	283	1405	784	2238	7702	44578	cistrome_epigenome NB4 cells H3K27me3	NB4 cells	hematopoietic stem cell	H3K27me3	ATRA(24hr)	NA	Human_NB4-cells_H3K27me3_ATRA-24hr_Stunnenberg.bed	43206	1	1
GliaCtrl.specific.peaks	1282	sheffield_dnase	2.62e-08	0.126277	3	1406	1952	1644	1952	1670	139	7978	46677	Hematopoietic;Endothelial;Bone;Fibroblast;Brain	NA	NA	NA	NA	NA	1157.bed	418	1	1
GliaCtrl.specific.peaks	11	cistrome_cistrome	2.45e-08	0.695537	223	1407	679	343	1407	810	1858	7758	44958	cistrome_cistrome APL74 cells RXR	APL74 cells	hematopoietic stem cell	RXR	No treatment	NA	Human_APL74-cells_RXR_No-treatment_Stunnenberg.bed	20192	1	1
GliaCtrl.specific.peaks	2802	sheffield_dnase	2.15e-08	0.312959	15	1408	1273	1153	1408	1280	280	7966	46536	Liver	NA	NA	NA	NA	NA	759.bed	8770	1	1
GliaCtrl.specific.peaks	2665	sheffield_dnase	2.08e-08	0.150956	4	1409	1845	1522	1845	1590	155	7977	46661	Epithelial;Fibroblast;Muscle;Brain;Hematopoietic;Skin;Stem;Endothelial;Colon;Cer	NA	NA	NA	NA	NA	584.bed	264	1	1
GliaCtrl.specific.peaks	2813	sheffield_dnase	2.07e-08	0.0552217	1	1410	2343	2145	2343	1970	106	7980	46710	Hematopoietic;Endothelial	NA	NA	NA	NA	NA	770.bed	2815	1	1
GliaCtrl.specific.peaks	2472	sheffield_dnase	1.97e-08	0.12448	3	1411	1963	1644	1963	1670	141	7978	46675	Repressed in Hematopoietic	NA	NA	NA	NA	NA	348.bed	214	1	1
GliaCtrl.specific.peaks	2018	sheffield_dnase	1.72e-08	0.0928845	2	1412	2108	1849	2108	1790	126	7979	46690	Weak Ubiquitous	NA	NA	NA	NA	NA	2022.bed	470	1	1
GliaCtrl.specific.peaks	2511	sheffield_dnase	1.48e-08	0.0921511	2	1413	2114	1849	2114	1790	127	7979	46689	Epithelial;Fibroblast;Muscle;Brain;Hematopoietic;Primitive;Skin;Stem;Endothelial	NA	NA	NA	NA	NA	396.bed	175	1	1
GliaCtrl.specific.peaks	51	cistrome_cistrome	1.44e-08	0.49513	52	1414	918	828	1414	1050	612	7929	46204	cistrome_cistrome MCF-7 ESR1	MCF-7	breast	ESR1	E2(45min)	NA	Human_MCF-7_ESR1_E2-45min_White.bed	6508	1	1
GliaCtrl.specific.peaks	2321	sheffield_dnase	1.29e-08	0.0536984	1	1415	2359	2145	2359	1970	109	7980	46707	Epithelial;Fibroblast;Brain;Hematopoietic;Primitive;Skin;Stem;Endothelial;Muscle	NA	NA	NA	NA	NA	241.bed	161	1	1
GliaCtrl.specific.peaks	2335	sheffield_dnase	1.28e-08	0.170004	5	1416	1770	1437	1770	1540	172	7976	46644	Epithelial;Fibroblast;Muscle;Brain;Hematopoietic;Skin;Stem;Endothelial;Colon;Cer	NA	NA	NA	NA	NA	243.bed	244	1	1
GliaCtrl.specific.peaks	2427	sheffield_dnase	1.27e-08	0.0914292	2	1417	2123	1849	2123	1800	128	7979	46688	Epithelial;Fibroblast;Muscle;Brain;Hematopoietic;Primitive;Skin;Stem;Endothelial	NA	NA	NA	NA	NA	298.bed	162	1	1
GliaCtrl.specific.peaks	358	codex	1.15e-08	0.348576	20	1418	1184	1072	1418	1220	335	7961	46481	K562 erythrocytic leukaemia cells (ATCC CCL-243) were grown according to standar	Erythrocytic leukaemia cells	NA	EP300	NA	GSE32509	GSM831006_EP300.bed	2174	1	1
GliaCtrl.specific.peaks	2614	sheffield_dnase	1.1e-08	0.0532091	1	1419	2362	2145	2362	1980	110	7980	46706	Epithelial;Fibroblast;Muscle;Skin;Brain;Endothelial;Colon;Cervix;Primitive;Liver	NA	NA	NA	NA	NA	520.bed	184	1	1
GliaCtrl.specific.peaks	2549	sheffield_dnase	9.43e-09	0.0900188	2	1420	2128	1849	2128	1800	130	7979	46686	Epithelial;Fibroblast;Muscle;Brain;Hematopoietic;Skin;Stem;Endothelial;Colon;Cer	NA	NA	NA	NA	NA	438.bed	246	1	1
GliaCtrl.specific.peaks	2110	sheffield_dnase	8.25e-09	0.119384	3	1421	1983	1644	1983	1680	147	7978	46669	Epithelial	NA	NA	NA	NA	NA	2142.bed	1960	1	1
GliaCtrl.specific.peaks	1165	sheffield_dnase	8.02e-09	0.0522567	1	1422	2369	2145	2369	1980	112	7980	46704	Epithelial;Fibroblast;Brain;Hematopoietic;Primitive;Stem;Endothelial;Muscle;Colo	NA	NA	NA	NA	NA	1020.bed	176	1	1
GliaCtrl.specific.peaks	1468	sheffield_dnase	8.02e-09	0.0522567	1	1422	2369	2145	2369	1980	112	7980	46704	Epithelial;Fibroblast;Muscle;Brain;Hematopoietic;Primitive;Skin;Stem;Endothelial	NA	NA	NA	NA	NA	137.bed	226	1	1
GliaCtrl.specific.peaks	2419	sheffield_dnase	6.98e-09	0.0886511	2	1424	2140	1849	2140	1800	132	7979	46684	Epithelial;Fibroblast;Muscle;Brain;Hematopoietic;Primitive;Skin;Stem;Endothelial	NA	NA	NA	NA	NA	286.bed	159	1	1
GliaCtrl.specific.peaks	2425	sheffield_dnase	6.8e-09	0.202579	7	1425	1589	1350	1589	1450	202	7974	46614	Epithelial;Fibroblast;Muscle;Brain;Hematopoietic;Skin;Stem;Endothelial;Colon;Cer	NA	NA	NA	NA	NA	295.bed	270	1	1
GliaCtrl.specific.peaks	2643	sheffield_dnase	6.78e-09	0.143523	4	1426	1883	1522	1883	1610	163	7977	46653	Stem	NA	NA	NA	NA	NA	556.bed	563	1	1
GliaCtrl.specific.peaks	18	cistrome_cistrome	6.74e-09	0.39365	28	1427	1087	983	1427	1170	415	7953	46401	cistrome_cistrome ECC-1 ESR1	ECC-1	uterus	ESR1	E2(45min)	NA	Human_ECC-1_ESR1_E2-45min_Liu.bed	5080	1	1
GliaCtrl.specific.peaks	58	cistrome_cistrome	6.12e-09	0.522076	66	1428	883	755	1428	1020	736	7915	46080	cistrome_cistrome MCF-7 ESR1	MCF-7	breast	ESR1	Tam(45min)	NA	Human_MCF-7_ESR1_Tam-45min_Hurtado.bed	19161	1	1
GliaCtrl.specific.peaks	2815	sheffield_dnase	6.04e-09	0.258119	11	1429	1419	1226	1429	1360	249	7970	46567	PANC-1 specific	NA	NA	NA	NA	NA	773.bed	2004	1	1
GliaCtrl.specific.peaks	1876	sheffield_dnase	5.16e-09	0.0873242	2	1430	2150	1849	2150	1810	134	7979	46682	Epithelial;Brain;Hematopoietic;Primitive;Stem;Fibroblast;Muscle;Colon;Cervix;Liv	NA	NA	NA	NA	NA	182.bed	252	1	1
GliaCtrl.specific.peaks	95	cistrome_cistrome	5.02e-09	0.29899	15	1431	1313	1153	1431	1300	293	7966	46523	cistrome_cistrome MCF-7 c-Jun	MCF-7	breast	c-Jun	DMSO(45min-3hr)	NA	Human_MCF-7_c-Jun_DMSO-45min-3hr_Liu.bed	1204	1	1
GliaCtrl.specific.peaks	132	cistrome_cistrome	3.29e-09	0.264525	12	1432	1402	1211	1432	1350	265	7969	46551	cistrome_cistrome VCaP ERG+AR	VCaP	prostate	ERG+AR	regular medium	NA	Human_VCaP_ERG+AR_regular-medium_Chinnaiyan.bed	2430	1	1
GliaCtrl.specific.peaks	508	encode_tfbs	2.69e-09	0.427129	37	1433	1017	913	1433	1120	505	7944	46311	ChIP A549 FOXA1_(SC-101058)	A549	NA	FOXA1_(SC-101058)	DEX_100nM	NA	wgEncodeAwgTfbsHaibA549Foxa1V0416102Dex100nmUniPk.narrowPeak	7695	1	1
GliaCtrl.specific.peaks	1286	sheffield_dnase	2.66e-09	0.0491754	1	1434	2387	2145	2387	1990	119	7980	46697	Fibroblast;Brain;Primitive;Hematopoietic;Stem;Epithelial;Muscle;Colon;Liver;Endo	NA	NA	NA	NA	NA	1161.bed	196	1	1
GliaCtrl.specific.peaks	236	codex	2.41e-09	0.581597	106	1435	814	589	1435	946	1059	7875	45757	Mobilised CD34+ cells isolated from the healthly peripheral blood.	Hematopoietic Stem and Progenitor Cells	NA	GATA2	NA	GSE45144	GSM1097883_GATA2.bed	7046	1	1
GliaCtrl.specific.peaks	1174	sheffield_dnase	2.2e-09	0.136785	4	1436	1908	1522	1908	1620	171	7977	46645	Weak	NA	NA	NA	NA	NA	1029.bed	737	1	1
GliaCtrl.specific.peaks	2020	sheffield_dnase	1.44e-09	0.110346	3	1437	2020	1644	2020	1700	159	7978	46657	Epithelial;Hematopoietic;Colon;Cervix;Liver;Mammary	NA	NA	NA	NA	NA	2024.bed	307	1	1
GliaCtrl.specific.peaks	2469	sheffield_dnase	1.33e-09	0.0818125	2	1438	2179	1849	2179	1820	143	7979	46673	Epithelial;Fibroblast;Muscle;Brain;Hematopoietic;Skin;Stem;Endothelial;Colon;Cer	NA	NA	NA	NA	NA	345.bed	202	1	1
GliaCtrl.specific.peaks	2540	sheffield_dnase	1.21e-09	0.0471875	1	1439	2398	2145	2398	1990	124	7980	46692	Epithelial;Fibroblast;Muscle;Brain;Hematopoietic;Primitive;Skin;Stem;Endothelial	NA	NA	NA	NA	NA	43.bed	149	1	1
GliaCtrl.specific.peaks	1331	sheffield_dnase	1.14e-09	0.0812426	2	1440	2182	1849	2182	1820	144	7979	46672	Epithelial;Fibroblast;Brain;Hematopoietic;Primitive;Stem;Endothelial;Muscle;Colo	NA	NA	NA	NA	NA	1216.bed	287	1	1
GliaCtrl.specific.peaks	1523	sheffield_dnase	1.14e-09	0.0812426	2	1440	2182	1849	2182	1820	144	7979	46672	Primitive;Hematopoietic;Liver;Epithelial;Endothelial;Prostate;Stem;Bone;Brain	NA	NA	NA	NA	NA	1424.bed	364	1	1
GliaCtrl.specific.peaks	1038	encode_tfbs	1.11e-09	0.266377	13	1442	1395	1191	1442	1340	285	7968	46531	ChIP PBDEFetal GATA-1	PBDEFetal	NA	GATA-1	None	NA	wgEncodeAwgTfbsSydhPbdefetalGata1UcdUniPk.narrowPeak	2157	1	1
GliaCtrl.specific.peaks	1498	sheffield_dnase	1.03e-09	0.046809	1	1443	2403	2145	2403	2000	125	7980	46691	Epithelial;Fibroblast;Muscle;Brain;Hematopoietic;Primitive;Skin;Stem;Endothelial	NA	NA	NA	NA	NA	140.bed	150	1	1
GliaCtrl.specific.peaks	1868	sheffield_dnase	6.79e-10	0.290965	16	1444	1338	1132	1444	1300	321	7965	46495	Skin;Liver	NA	NA	NA	NA	NA	1812.bed	970	1	1
GliaCtrl.specific.peaks	454	encode_segmentation	6.72e-10	0.657539	204	1445	716	364	1445	842	1796	7777	45020	Weak Enhancer Segments	K562	NA	NA	NA	ENCODE segmentation	K562_WE.bed	38829	1	1
GliaCtrl.specific.peaks	2286	sheffield_dnase	6.25e-10	0.150654	5	1446	1849	1437	1849	1580	194	7976	46622	Epithelial;Fibroblast;Muscle;Brain;Hematopoietic;Skin;Stem;Endothelial;Colon;Cer	NA	NA	NA	NA	NA	2366.bed	310	1	1
GliaCtrl.specific.peaks	1321	sheffield_dnase	5.32e-10	0.1292	4	1447	1939	1522	1939	1640	181	7977	46635	Primitive;Hematopoietic;Stem;Liver;Endothelial;Bone;Fibroblast;Brain	NA	NA	NA	NA	NA	1205.bed	380	1	1
GliaCtrl.specific.peaks	2237	sheffield_dnase	5.32e-10	0.1292	4	1447	1939	1522	1939	1640	181	7977	46635	Liver;Brain	NA	NA	NA	NA	NA	2303.bed	1230	1	1
GliaCtrl.specific.peaks	338	codex	4.73e-10	0.604573	138	1449	779	482	1449	903	1324	7843	45492	Kasumi-1 (AML FAB M2) without t(8;21) translocation derived from the DSMZ.	Acute Myeloid Leukemia	NA	RUNX1T1	NA	GSE29225	GSM722705_RUNX1T1.bed	5124	1	1
GliaCtrl.specific.peaks	2876	sheffield_dnase	4.47e-10	0.105042	3	1450	2042	1644	2042	1710	167	7978	46649	Stem plus others	NA	NA	NA	NA	NA	86.bed	290	1	1
GliaCtrl.specific.peaks	181	cistrome_epigenome	4.04e-10	0.689055	274	1451	694	290	1451	812	2297	7707	44519	cistrome_epigenome MCF-7 H3K4me2	MCF-7	breast	H3K4me2	E2(6hr)	NA	Human_MCF-7_H3K4me2_E2-6hr_Barton.bed	54266	1	1
GliaCtrl.specific.peaks	2267	sheffield_dnase	3.95e-10	0.0774648	2	1452	2199	1849	2199	1830	151	7979	46665	Epithelial;Fibroblast;Muscle;Brain;Hematopoietic;Primitive;Stem;Endothelial;Colo	NA	NA	NA	NA	NA	234.bed	197	1	1
GliaCtrl.specific.peaks	2923	sheffield_dnase	3.39e-10	0.0769535	2	1453	2204	1849	2204	1840	152	7979	46664	Fibroblast;Brain;Primitive;Hematopoietic;Stem;Epithelial;Muscle;Colon;Liver;Endo	NA	NA	NA	NA	NA	914.bed	305	1	1
GliaCtrl.specific.peaks	2370	sheffield_dnase	3.35e-10	0.165392	6	1454	1783	1389	1783	1540	212	7975	46604	Epithelial;Fibroblast;Muscle;Brain;Hematopoietic;Primitive;Skin;Stem;Endothelial	NA	NA	NA	NA	NA	247.bed	268	1	1
GliaCtrl.specific.peaks	371	codex	2.98e-10	0.329906	22	1455	1237	1042	1455	1240	389	7959	46427	K562 erythrocytic leukaemia cells (ATCC CCL-243) were grown according to standar	Embryonic Stem Cell	NA	EZH2	NA	GSE32509	GSM831028_EZH2.bed	3205	1	1
GliaCtrl.specific.peaks	1152	sheffield_dnase	2.71e-10	0.347957	25	1456	1185	1011	1456	1220	419	7956	46397	Weak HepG2 specific	NA	NA	NA	NA	NA	1008.bed	23313	1	1
GliaCtrl.specific.peaks	655	encode_tfbs	2.55e-10	0.274468	15	1457	1377	1153	1457	1330	319	7966	46497	ChIP HepG2 TCF12	HepG2	NA	TCF12	None	NA	wgEncodeAwgTfbsHaibHepg2Tcf12Pcr1xUniPk.narrowPeak	2061	1	1
GliaCtrl.specific.peaks	2460	sheffield_dnase	2.51e-10	0.0759508	2	1458	2209	1849	2209	1840	154	7979	46662	Complex tissue specific	NA	NA	NA	NA	NA	337.bed	176	1	1
GliaCtrl.specific.peaks	265	codex	2.32e-10	0.572881	114	1459	820	566	1459	948	1155	7867	45661	codex Embryonic Stem Cell NANOG	Embryonic Stem Cell	NA	NANOG	NA	GSE46130	GSM1124070_NANOG.bed	13465	1	1
GliaCtrl.specific.peaks	419	encode_segmentation	2.31e-10	0.676643	254	1460	710	311	1460	827	2169	7727	44647	Weak Enhancer Segments	GM12878	NA	NA	NA	ENCODE segmentation	Gm12878_WE.bed	48813	1	1
GliaCtrl.specific.peaks	2470	sheffield_dnase	2.06e-10	0.144663	5	1461	1878	1437	1878	1590	202	7976	46614	Epithelial;Fibroblast;Muscle;Brain;Hematopoietic;Primitive;Skin;Stem;Endothelial	NA	NA	NA	NA	NA	346.bed	277	1	1
GliaCtrl.specific.peaks	1247	sheffield_dnase	1.85e-10	0.101385	3	1462	2070	1644	2070	1730	173	7978	46643	Complex tissue specific	NA	NA	NA	NA	NA	1113.bed	361	1	1
GliaCtrl.specific.peaks	2586	sheffield_dnase	1.85e-10	0.0749739	2	1463	2212	1849	2212	1840	156	7979	46660	Brain;Hematopoietic;Stem;Colon;Cervix;Liver;Epithelial	NA	NA	NA	NA	NA	483.bed	241	1	1
GliaCtrl.specific.peaks	128	cistrome_cistrome	1.71e-10	0.33203	23	1464	1233	1026	1464	1240	404	7958	46412	cistrome_cistrome VCaP AR	VCaP	prostate	AR	EtOH(16hr)	NA	Human_VCaP_AR_EtOH-16hr_Chinnaiyan.bed	3613	1	1
GliaCtrl.specific.peaks	2683	sheffield_dnase	1.7e-10	0.12371	4	1465	1967	1522	1967	1650	189	7977	46627	Weak ubiquitous	NA	NA	NA	NA	NA	604.bed	312	1	1
GliaCtrl.specific.peaks	1244	sheffield_dnase	1.57e-10	0.31817	21	1466	1264	1058	1466	1260	385	7960	46431	Weak stem specific	NA	NA	NA	NA	NA	111.bed	16567	1	1
GliaCtrl.specific.peaks	285	codex	1.29e-10	0.286695	17	1467	1346	1115	1467	1310	346	7964	46470	Proerythroblasts derived from CD34+ bone marrow cells isolated from heathly dono	Erythroblast	NA	GFI1B	NA	GSE52924	GSM1278242_GFI1B.bed	3000	1	1
GliaCtrl.specific.peaks	2979	sheffield_dnase	1.09e-10	0.189953	8	1468	1658	1307	1658	1480	246	7973	46570	HA-sp specific	NA	NA	NA	NA	NA	977.bed	2457	1	1
GliaCtrl.specific.peaks	1962	sheffield_dnase	1.03e-10	0.0990858	3	1469	2081	1644	2081	1730	177	7978	46639	Epithelial;Fibroblast;Muscle;Brain;Hematopoietic;Primitive;Skin;Stem;Endothelial	NA	NA	NA	NA	NA	194.bed	239	1	1
GliaCtrl.specific.peaks	1472	sheffield_dnase	1.01e-10	0.0730933	2	1470	2225	1849	2225	1850	160	7979	46656	Complex tissue specific	NA	NA	NA	NA	NA	1373.bed	229	1	1
GliaCtrl.specific.peaks	2071	sheffield_dnase	9.67e-11	0.0417693	1	1471	2431	2145	2431	2020	140	7980	46676	Mammary;Epithelial	NA	NA	NA	NA	NA	2090.bed	437	1	1
GliaCtrl.specific.peaks	2488	sheffield_dnase	8.26e-11	0.0414714	1	1472	2434	2145	2434	2020	141	7980	46675	Hematopoietic specific	NA	NA	NA	NA	NA	371.bed	213	1	1
GliaCtrl.specific.peaks	1268	sheffield_dnase	7.67e-11	0.0979745	3	1473	2087	1644	2087	1730	179	7978	46637	Epithelial;Fibroblast;Muscle;Brain;Primitive;Hematopoietic;Skin;Stem;Endothelial	NA	NA	NA	NA	NA	1143.bed	383	1	1
GliaCtrl.specific.peaks	1974	sheffield_dnase	6.46e-11	0.186898	8	1474	1686	1307	1686	1490	250	7973	46566	Epithelial;Fibroblast;Muscle;Brain;Hematopoietic;Primitive;Skin;Stem;Endothelial	NA	NA	NA	NA	NA	196.bed	306	1	1
GliaCtrl.specific.peaks	1295	sheffield_dnase	4.93e-11	0.0963533	3	1475	2092	1644	2092	1740	182	7978	46634	Fibroblast;Brain;Hematopoietic;Primitive;Stem;Epithelial;Muscle;Colon;Cervix;Liv	NA	NA	NA	NA	NA	1170.bed	330	1	1
GliaCtrl.specific.peaks	1999	sheffield_dnase	4.25e-11	0.0958248	3	1476	2093	1644	2093	1740	183	7978	46633	Epithelial;Fibroblast;Muscle;Brain;Hematopoietic;Primitive;Skin;Stem;Endothelial	NA	NA	NA	NA	NA	199.bed	220	1	1
GliaCtrl.specific.peaks	1454	sheffield_dnase	3.98e-11	0.339046	26	1477	1220	1003	1477	1230	447	7955	46369	Liver	NA	NA	NA	NA	NA	1355.bed	16486	1	1
GliaCtrl.specific.peaks	3006	ucsc_features	3.39e-11	0.306913	21	1478	1297	1058	1478	1280	399	7960	46417	UCSC Microsatellites	NA	NA	NA	NA	NA	microsat.bed	41572	1	1
GliaCtrl.specific.peaks	2850	sheffield_dnase	2.73e-11	0.0394991	1	1479	2443	2145	2443	2020	148	7980	46668	Epithelial;Fibroblast;Muscle;Brain;Hematopoietic;Primitive;Stem;Endothelial;Colo	NA	NA	NA	NA	NA	82.bed	174	1	1
GliaCtrl.specific.peaks	2680	sheffield_dnase	2.73e-11	0.0942731	3	1480	2103	1644	2103	1740	186	7978	46630	Fibroblast;Brain;Hematopoietic;Primitive;Stem;Colon;Epithelial;Liver;Endothelial	NA	NA	NA	NA	NA	601.bed	329	1	1
GliaCtrl.specific.peaks	603	encode_tfbs	2.1e-11	0.350573	29	1481	1180	975	1481	1210	482	7952	46334	ChIP H1-hESC POU5F1_(SC-9081)	H1-hESC	NA	POU5F1_(SC-9081)	None	NA	wgEncodeAwgTfbsHaibH1hescPou5f1sc9081V0416102UniPk.narrowPeak	3997	1	1
GliaCtrl.specific.peaks	2551	sheffield_dnase	1.7e-11	0.0387099	1	1482	2446	2145	2446	2020	151	7980	46665	Epithelial;Fibroblast;Muscle;Brain;Hematopoietic;Primitive;Skin;Stem;Endothelial	NA	NA	NA	NA	NA	44.bed	173	1	1
GliaCtrl.specific.peaks	2514	sheffield_dnase	1.62e-11	0.0679763	2	1483	2248	1849	2248	1860	172	7979	46644	Ubiquitous	NA	NA	NA	NA	NA	399.bed	197	1	1
GliaCtrl.specific.peaks	44	cistrome_cistrome	1.47e-11	0.46536	63	1484	962	771	1484	1070	787	7918	46029	cistrome_cistrome MCF-7 ESR1	MCF-7	breast	ESR1	E2(45min)	NA	Human_MCF-7_ESR1_E2-45min_Brown.bed	7218	1	1
GliaCtrl.specific.peaks	2452	sheffield_dnase	1.45e-11	0.0384537	1	1485	2448	2145	2448	2030	152	7980	46664	Complex tissue specific	NA	NA	NA	NA	NA	33.bed	169	1	1
GliaCtrl.specific.peaks	2725	sheffield_dnase	1.39e-11	0.0675819	2	1486	2251	1849	2251	1860	173	7979	46643	Complex tissue specific	NA	NA	NA	NA	NA	657.bed	439	1	1
GliaCtrl.specific.peaks	1025	encode_tfbs	1.3e-11	0.44111	54	1487	993	817	1487	1100	712	7927	46104	ChIP MCF-7 GATA3_(SC-269)	MCF-7	NA	GATA3_(SC-269)	None	NA	wgEncodeAwgTfbsSydhMcf7Gata3sc269UcdUniPk.narrowPeak	12077	1	1
GliaCtrl.specific.peaks	114	cistrome_cistrome	1.27e-11	0.391463	39	1488	1090	897	1488	1160	580	7942	46236	cistrome_cistrome T47D ESR1	T47D	breast	ESR1	E2(45min)	NA	Human_T47D_ESR1_E2-45min_Liu.bed	5437	1	1
GliaCtrl.specific.peaks	111	cistrome_cistrome	1.24e-11	0.366098	33	1489	1149	944	1489	1190	525	7948	46291	cistrome_cistrome PR9 cells RARA	PR9 cells	hematopoietic stem cell	RARA	ZnSO4(4hr)	NA	Human_PR9-cells_RARA_ZnSO4-4hr_Zhang.bed	1393	1	1
GliaCtrl.specific.peaks	1221	sheffield_dnase	7.98e-12	0.297146	21	1490	1317	1058	1490	1290	412	7960	46404	HA-sp specific	NA	NA	NA	NA	NA	1086.bed	8217	1	1
GliaCtrl.specific.peaks	366	codex	7.73e-12	0.2755	18	1491	1373	1098	1491	1320	381	7963	46435	K562 erythrocytic leukaemia cells (ATCC CCL-243) were grown according to standar	Erythrocytic leukaemia cells	NA	RNF2	NA	GSE32509	GSM831017_RNF2.bed	4105	1	1
GliaCtrl.specific.peaks	988	encode_tfbs	7.44e-12	0.315739	24	1492	1269	1016	1492	1260	443	7957	46373	ChIP K562 SIRT6	K562	NA	SIRT6	None	NA	wgEncodeAwgTfbsSydhK562Sirt6UniPk.narrowPeak	2305	1	1
GliaCtrl.specific.peaks	990	encode_tfbs	6.37e-12	0.295698	21	1493	1323	1058	1493	1290	414	7960	46402	ChIP K562 STAT1	K562	NA	STAT1	IFNa30	NA	wgEncodeAwgTfbsSydhK562Stat1Ifna30UniPk.narrowPeak	1503	1	1
GliaCtrl.specific.peaks	1256	sheffield_dnase	4.81e-12	0.0367509	1	1494	2462	2145	2462	2030	159	7980	46657	Epithelial;Brain;Hematopoietic;Colon;Cervix;Liver;Endothelial;Primitive;Prostate	NA	NA	NA	NA	NA	1124.bed	263	1	1
GliaCtrl.specific.peaks	1405	sheffield_dnase	4.81e-12	0.0367509	1	1494	2462	2145	2462	2030	159	7980	46657	Brain;Stem;Fibroblast;Endothelial	NA	NA	NA	NA	NA	1304.bed	261	1	1
GliaCtrl.specific.peaks	1041	encode_tfbs	4.23e-12	0.485005	76	1496	944	703	1496	1050	910	7905	45906	ChIP SH-SY5Y GATA3_(SC-269)	SH-SY5Y	NA	GATA3_(SC-269)	None	NA	wgEncodeAwgTfbsSydhShsy5yGata3sc269sc269UcdUniPk.narrowPeak	15879	1	1
GliaCtrl.specific.peaks	379	codex	3.59e-12	0.55463	123	1497	843	536	1497	959	1285	7858	45531	Acute myeloid leukaemia (AML) M2-subtype cell line from the bone marrow of a 22-	Leukaemia cell	NA	EP300	NA	GSE30254	GSM835863_EP300.bed	5120	1	1
GliaCtrl.specific.peaks	393	codex	3.51e-12	0.0362917	1	1498	2465	2145	2465	2040	161	7980	46655	Proerythroblasts were derived from CD34+ adult bone marrow cells isolated from h	Erythroblast	NA	POLR2A	NA	GSE36985	GSM908069_PolII.bed	235	1	1
GliaCtrl.specific.peaks	2418	sheffield_dnase	3.44e-12	0.0876477	3	1499	2145	1644	2145	1760	200	7978	46616	Epithelial;Fibroblast;Brain;Hematopoietic;Primitive;Stem;Endothelial;Muscle;Colo	NA	NA	NA	NA	NA	285.bed	217	1	1
GliaCtrl.specific.peaks	1601	sheffield_dnase	3.09e-12	0.217433	12	1500	1529	1211	1529	1410	322	7969	46494	Hematopoietic;Liver;Epithelial	NA	NA	NA	NA	NA	1508.bed	672	1	1
GliaCtrl.specific.peaks	995	encode_tfbs	2.68e-12	0.296793	22	1501	1319	1042	1501	1290	432	7959	46384	ChIP K562 STAT2	K562	NA	STAT2	IFNa6h	NA	wgEncodeAwgTfbsSydhK562Stat2Ifna6hUniPk.narrowPeak	1923	1	1
GliaCtrl.specific.peaks	2763	sheffield_dnase	2.3e-12	0.124794	5	1502	1957	1437	1957	1630	234	7976	46582	Weak	NA	NA	NA	NA	NA	709.bed	601	1	1
GliaCtrl.specific.peaks	484	encode_tfbs	1.84e-12	0.287976	21	1503	1344	1058	1503	1300	425	7960	46391	ChIP K562 p300	K562	NA	p300	None	NA	wgEncodeAwgTfbsBroadK562P300UniPk.narrowPeak	2674	1	1
GliaCtrl.specific.peaks	2896	sheffield_dnase	1.64e-12	0.0855008	3	1504	2162	1644	2162	1770	205	7978	46611	Weak PA-TU-8988T specific	NA	NA	NA	NA	NA	881.bed	10662	1	1
GliaCtrl.specific.peaks	2218	sheffield_dnase	1.03e-12	0.178646	9	1505	1739	1277	1739	1510	294	7972	46522	Prostate Cancer	NA	NA	NA	NA	NA	2279.bed	9540	1	1
GliaCtrl.specific.peaks	2800	sheffield_dnase	9.83e-13	0.121659	5	1506	1975	1437	1975	1640	240	7976	46576	Primitive;Hematopoietic;Stem;Prostate;Brain	NA	NA	NA	NA	NA	757.bed	1387	1	1
GliaCtrl.specific.peaks	389	codex	8.8e-13	0.550469	127	1507	847	523	1507	959	1336	7854	45480	Cell line: Germinal center B cells. Chip antibody: SMRT	B-Cells	NA	NCOR2	NA	GSE43350	GSM898062_NCOR2.bed	5917	1	1
GliaCtrl.specific.peaks	2573	sheffield_dnase	7.78e-13	0.0834561	3	1508	2172	1644	2172	1770	210	7978	46606	Hematopoietic;Brain;Stem;Colon;Cervix;Liver;Epithelial;Endothelial;Prostate	NA	NA	NA	NA	NA	465.bed	301	1	1
GliaCtrl.specific.peaks	981	encode_tfbs	5.56e-13	0.119654	5	1509	1981	1437	1981	1640	244	7976	46572	ChIP K562 Pol2(phosphoS2)	K562	NA	Pol2(phosphoS2)	None	NA	wgEncodeAwgTfbsSydhK562Pol2s2UniPk.narrowPeak	2220	1	1
GliaCtrl.specific.peaks	2858	sheffield_dnase	4.84e-13	0.059929	2	1510	2301	1849	2301	1890	195	7979	46621	Epithelial;Fibroblast;Muscle;Brain;Hematopoietic;Primitive;Skin;Stem;Endothelial	NA	NA	NA	NA	NA	83.bed	210	1	1
GliaCtrl.specific.peaks	956	encode_tfbs	4.67e-13	0.259041	18	1511	1415	1098	1511	1340	405	7963	46411	ChIP K562 Ini1	K562	NA	Ini1	None	NA	wgEncodeAwgTfbsSydhK562Ini1IggmusUniPk.narrowPeak	1942	1	1
GliaCtrl.specific.peaks	1170	sheffield_dnase	4.51e-13	0.0335639	1	1512	2478	2145	2478	2040	174	7980	46642	Hematopoietic;Liver	NA	NA	NA	NA	NA	1025.bed	1289	1	1
GliaCtrl.specific.peaks	458	encode_tfbs	3.79e-13	0.329517	30	1513	1239	966	1513	1240	530	7951	46286	ChIP GM12878 EZH2_(39875)	GM12878	NA	EZH2_(39875)	None	NA	wgEncodeAwgTfbsBroadGm12878Ezh239875UniPk.narrowPeak	2472	1	1
GliaCtrl.specific.peaks	312	codex	3.77e-13	0.499768	93	1514	912	628	1514	1020	1079	7888	45737	Infantile acute megakaryoblastic leukaemia (AML M7) cell line with Trisomy 21.	Leukaemia cell	NA	RUNX1	NA	GSE24779	GSM610330_RUNX1.bed	6857	1	1
GliaCtrl.specific.peaks	2530	sheffield_dnase	3.18e-13	0.0811274	3	1515	2184	1644	2184	1780	216	7978	46600	Primitive;Hematopoietic;Liver;Epithelial;Endothelial;Stem;Prostate;Brain	NA	NA	NA	NA	NA	419.bed	383	1	1
GliaCtrl.specific.peaks	2437	sheffield_dnase	2.4e-13	0.0328048	1	1516	2483	2145	2483	2050	178	7980	46638	Epithelial;Fibroblast;Brain;Hematopoietic;Primitive;Stem;Endothelial;Muscle;Colo	NA	NA	NA	NA	NA	31.bed	274	1	1
GliaCtrl.specific.peaks	1565	sheffield_dnase	2.05e-13	0.0326203	1	1517	2486	2145	2486	2050	179	7980	46637	Epithelial;Fibroblast;Muscle;Brain;Hematopoietic;Primitive;Skin;Stem;Endothelial	NA	NA	NA	NA	NA	147.bed	216	1	1
GliaCtrl.specific.peaks	2937	sheffield_dnase	1.75e-13	0.0324379	1	1518	2489	2145	2489	2050	180	7980	46636	Epithelial;Fibroblast;Muscle;Brain;Hematopoietic;Primitive;Skin;Stem;Endothelial	NA	NA	NA	NA	NA	93.bed	206	1	1
GliaCtrl.specific.peaks	2525	sheffield_dnase	1.5e-13	0.229497	15	1519	1488	1153	1519	1390	381	7966	46435	Weak stem and endothelial	NA	NA	NA	NA	NA	410.bed	9166	1	1
GliaCtrl.specific.peaks	2374	sheffield_dnase	1.43e-13	0.0981369	4	1520	2085	1522	2085	1710	238	7977	46578	Epithelial;Fibroblast;Muscle;Brain;Hematopoietic;Primitive;Skin;Stem;Endothelial	NA	NA	NA	NA	NA	248.bed	294	1	1
GliaCtrl.specific.peaks	474	encode_tfbs	1.25e-13	0.259253	19	1521	1414	1084	1521	1340	427	7962	46389	ChIP HSMMtube EZH2_(39875)	HSMMtube	NA	EZH2_(39875)	None	NA	wgEncodeAwgTfbsBroadHsmmtEzh239875UniPk.narrowPeak	2700	1	1
GliaCtrl.specific.peaks	1371	sheffield_dnase	7.7e-14	0.0564403	2	1522	2332	1849	2332	1900	207	7979	46609	Complex tissue specific	NA	NA	NA	NA	NA	1258.bed	352	1	1
GliaCtrl.specific.peaks	130	cistrome_cistrome	7.13e-14	0.444925	69	1523	991	741	1523	1080	900	7912	45916	cistrome_cistrome VCaP AR	VCaP	prostate	AR	R1881(16hr)	NA	Human_VCaP_AR_R1881-16hr_Chinnaiyan.bed	10810	1	1
GliaCtrl.specific.peaks	779	encode_tfbs	6.15e-14	0.0771779	3	1524	2201	1644	2201	1790	227	7978	46589	ChIP GM12878 ZZZ3	GM12878	NA	ZZZ3	None	NA	wgEncodeAwgTfbsSydhGm12878Zzz3UniPk.narrowPeak	713	1	1
GliaCtrl.specific.peaks	1374	sheffield_dnase	5.78e-14	0.0312767	1	1525	2495	2145	2495	2060	187	7980	46629	Primitive;Liver;Epithelial;Endothelial;Muscle;Stem;Prostate;Bone;Fibroblast;Brai	NA	NA	NA	NA	NA	1260.bed	400	1	1
GliaCtrl.specific.peaks	2594	sheffield_dnase	4.21e-14	0.0309441	1	1526	2497	2145	2497	2060	189	7980	46627	Epithelial;Fibroblast;Muscle;Brain;Hematopoietic;Skin;Stem;Endothelial;Colon;Cer	NA	NA	NA	NA	NA	493.bed	260	1	1
GliaCtrl.specific.peaks	32	cistrome_cistrome	3.7e-14	0.424919	62	1527	1018	774	1527	1110	847	7919	45969	cistrome_cistrome LnCaP AR	LnCaP	prostate	AR	DHT(4hr)	NA	Human_LnCaP_AR_DHT-4hr_Brown.bed	7059	1	1
GliaCtrl.specific.peaks	2970	sheffield_dnase	3.6e-14	0.0307805	1	1528	2499	2145	2499	2060	190	7980	46626	Epithelial;Brain;Hematopoietic;Primitive;Stem;Fibroblast;Colon;Cervix;Liver;Endo	NA	NA	NA	NA	NA	969.bed	219	1	1
GliaCtrl.specific.peaks	937	encode_tfbs	2.89e-14	0.405329	55	1529	1060	809	1529	1130	788	7926	46028	ChIP K562 c-Jun	K562	NA	c-Jun	IFNg6h	NA	wgEncodeAwgTfbsSydhK562CjunIfng6hUniPk.narrowPeak	6596	1	1
GliaCtrl.specific.peaks	45	cistrome_cistrome	2.81e-14	0.174595	10	1530	1751	1253	1751	1510	334	7971	46482	cistrome_cistrome MCF-7 ESR1	MCF-7	breast	ESR1	E2(45min)	NA	Human_MCF-7_ESR1_E2-45min_Carroll.bed	2372	1	1
GliaCtrl.specific.peaks	2524	sheffield_dnase	2.26e-14	0.0543309	2	1531	2351	1849	2351	1910	215	7979	46601	Epithelial;Fibroblast;Muscle;Brain;Hematopoietic;Primitive;Skin;Stem;Endothelial	NA	NA	NA	NA	NA	41.bed	254	1	1
GliaCtrl.specific.peaks	2688	sheffield_dnase	2.16e-14	0.074858	3	1532	2213	1644	2213	1800	234	7978	46582	Hematopoietic;Liver;Epithelial;Endothelial;Muscle;Bone;Fibroblast;Brain	NA	NA	NA	NA	NA	610.bed	391	1	1
GliaCtrl.specific.peaks	2413	sheffield_dnase	1.63e-14	0.0299874	1	1533	2505	2145	2505	2060	195	7980	46621	Epithelial;Fibroblast;Brain;Hematopoietic;Stem;Endothelial;Muscle;Colon;Cervix;L	NA	NA	NA	NA	NA	280.bed	216	1	1
GliaCtrl.specific.peaks	266	codex	1.61e-14	0.532344	131	1534	875	507	1534	972	1423	7850	45393	codex Embryonic Stem Cell NANOG	Embryonic Stem Cell	NA	NANOG	NA	GSE46130	GSM1124071_NANOG.bed	18537	1	1
GliaCtrl.specific.peaks	410	codex	1.6e-14	0.280536	24	1535	1356	1016	1535	1300	498	7957	46318	Proerythroblasts were derived from CD34+ adult bone marrow cells isolated from h	Erythroblast	NA	IRF2	NA	GSE36985	GSM970261_IRF2.bed	1789	1	1
GliaCtrl.specific.peaks	985	encode_tfbs	1.55e-14	0.123271	6	1536	1970	1389	1970	1630	284	7975	46532	ChIP K562 RPC155	K562	NA	RPC155	None	NA	wgEncodeAwgTfbsSydhK562Rpc155UniPk.narrowPeak	1310	1	1
GliaCtrl.specific.peaks	1617	sheffield_dnase	1.2e-14	0.1486	8	1537	1858	1307	1858	1570	314	7973	46502	Weak Ostoblast	NA	NA	NA	NA	NA	1524.bed	1354	1	1
GliaCtrl.specific.peaks	1330	sheffield_dnase	1.17e-14	0.10767	5	1538	2032	1437	2032	1670	271	7976	46545	Hematopoietic;Primitive;Stem;Fibroblast;Colon;Liver;Epithelial;Endothelial;Muscl	NA	NA	NA	NA	NA	1215.bed	415	1	1
GliaCtrl.specific.peaks	440	encode_segmentation	9.45e-15	0.417389	62	1539	1046	774	1539	1120	862	7919	45954	Weak Enhancer Segments	Hepg2	NA	NA	NA	ENCODE segmentation	Hepg2_WE.bed	11040	1	1
GliaCtrl.specific.peaks	1032	encode_tfbs	8.78e-15	0.265719	22	1540	1397	1042	1540	1330	482	7959	46334	ChIP NT2-D1 SUZ12	NT2-D1	NA	SUZ12	None	NA	wgEncodeAwgTfbsSydhNt2d1Suz12UcdUniPk.narrowPeak	3308	1	1
GliaCtrl.specific.peaks	2724	sheffield_dnase	8.68e-15	0.0293816	1	1541	2508	2145	2508	2060	199	7980	46617	Primitive;Hematopoietic;Stem;Colon;Liver;Epithelial;Endothelial;Prostate;Brain	NA	NA	NA	NA	NA	656.bed	278	1	1
GliaCtrl.specific.peaks	2695	sheffield_dnase	7.43e-15	0.029234	1	1542	2509	2145	2509	2070	200	7980	46616	Muscle;Fibroblast	NA	NA	NA	NA	NA	620.bed	493	1	1
GliaCtrl.specific.peaks	2805	sheffield_dnase	4.15e-15	0.0714801	3	1543	2236	1644	2236	1810	245	7978	46571	Fibroblast;Brain;Hematopoietic;Primitive;Stem;Muscle;Colon;Liver;Epithelial;Endo	NA	NA	NA	NA	NA	761.bed	287	1	1
GliaCtrl.specific.peaks	862	encode_tfbs	4e-15	0.186992	12	1544	1684	1211	1684	1480	374	7969	46442	ChIP HeLa-S3 RPC155	HeLa-S3	NA	RPC155	None	NA	wgEncodeAwgTfbsSydhHelas3Rpc155UniPk.narrowPeak	2668	1	1
GliaCtrl.specific.peaks	1885	sheffield_dnase	3.95e-15	0.0286579	1	1545	2511	2145	2511	2070	204	7980	46612	Epithelial;Fibroblast;Brain;Hematopoietic;Primitive;Stem;Endothelial;Muscle;Colo	NA	NA	NA	NA	NA	183.bed	221	1	1
GliaCtrl.specific.peaks	1219	sheffield_dnase	2.22e-15	0.16513	10	1546	1784	1253	1784	1530	353	7971	46463	Weak	NA	NA	NA	NA	NA	1080.bed	1527	1	1
GliaCtrl.specific.peaks	2504	sheffield_dnase	1.78e-15	0.0279687	1	1547	2515	2145	2515	2070	209	7980	46607	Epithelial;Fibroblast;Muscle;Brain;Hematopoietic;Primitive;Skin;Stem;Endothelial	NA	NA	NA	NA	NA	39.bed	303	1	1
GliaCtrl.specific.peaks	34	cistrome_cistrome	1.54e-15	0.563644	177	1548	835	408	1548	930	1811	7804	45005	cistrome_cistrome LnCaP AR	LnCaP	prostate	AR	R1881(16hr)	NA	Human_LnCaP_AR_R1881-16hr_Chinnaiyan.bed	41243	1	1
GliaCtrl.specific.peaks	540	encode_tfbs	1.54e-15	0.486087	104	1548	940	594	1548	1030	1238	7877	45578	ChIP GM12878 CEBPB_(SC-150)	GM12878	NA	CEBPB_(SC-150)	None	NA	wgEncodeAwgTfbsHaibGm12878Cebpbsc150V0422111UniPk.narrowPeak	5786	1	1
GliaCtrl.specific.peaks	794	encode_tfbs	1.35e-15	0.455021	85	1550	972	663	1550	1060	1082	7896	45734	ChIP GM19193 NFKB	GM19193	NA	NFKB	TNFa	NA	wgEncodeAwgTfbsSydhGm19193NfkbTnfaIggrabUniPk.narrowPeak	5280	1	1
GliaCtrl.specific.peaks	1197	sheffield_dnase	1.25e-15	0.216193	16	1551	1541	1132	1551	1410	431	7965	46385	Stem and SK-N-SH_RA	NA	NA	NA	NA	NA	1057.bed	4647	1	1
GliaCtrl.specific.peaks	1195	sheffield_dnase	1.21e-15	0.256572	22	1552	1423	1042	1552	1340	499	7959	46317	Brain	NA	NA	NA	NA	NA	1055.bed	5748	1	1
GliaCtrl.specific.peaks	191	cistrome_epigenome	8.68e-16	0.306977	32	1553	1296	950	1553	1270	606	7949	46210	cistrome_epigenome MCF-7 H3R17me2	MCF-7	breast	H3R17me2	E2(45min)	NA	Human_MCF-7_H3R17me2_E2-45min_Brown.bed	4840	1	1
GliaCtrl.specific.peaks	1424	sheffield_dnase	5.79e-16	0.0488499	2	1554	2389	1849	2389	1930	239	7979	46577	Brain;Hematopoietic;Primitive;Fibroblast;Stem;Colon;Cervix;Liver;Epithelial;Endo	NA	NA	NA	NA	NA	1323.bed	341	1	1
GliaCtrl.specific.peaks	1899	sheffield_dnase	5.79e-16	0.0488499	2	1554	2389	1849	2389	1930	239	7979	46577	Epithelial;Fibroblast;Brain;Hematopoietic;Primitive;Stem;Endothelial;Muscle;Colo	NA	NA	NA	NA	NA	185.bed	262	1	1
GliaCtrl.specific.peaks	788	encode_tfbs	5.3e-16	0.387232	56	1556	1111	804	1556	1160	839	7925	45977	ChIP GM18526 NFKB	GM18526	NA	NFKB	TNFa	NA	wgEncodeAwgTfbsSydhGm18526NfkbTnfaIggrabUniPk.narrowPeak	3070	1	1
GliaCtrl.specific.peaks	725	encode_tfbs	3.38e-16	0.319336	36	1557	1263	924	1557	1250	655	7945	46161	ChIP T-47D ERalpha_a	T-47D	NA	ERalpha_a	Estradiol_10nM	NA	wgEncodeAwgTfbsHaibT47dEralphaaV0416102Est10nm1hUniPk.narrowPeak	10505	1	1
GliaCtrl.specific.peaks	929	encode_tfbs	2.89e-16	0.238502	20	1558	1470	1072	1558	1370	488	7961	46328	ChIP K562 Brg1	K562	NA	Brg1	None	NA	wgEncodeAwgTfbsSydhK562Brg1IggmusUniPk.narrowPeak	2463	1	1
GliaCtrl.specific.peaks	2482	sheffield_dnase	2.89e-16	0.0668177	3	1558	2258	1644	2258	1820	262	7978	46554	Hematopoietic	NA	NA	NA	NA	NA	365.bed	540	1	1
GliaCtrl.specific.peaks	724	encode_tfbs	2.41e-16	0.317859	36	1560	1265	924	1560	1250	658	7945	46158	ChIP T-47D ERalpha_a	T-47D	NA	ERalpha_a	Genistein_100nM	NA	wgEncodeAwgTfbsHaibT47dEralphaaPcr2xGen1hUniPk.narrowPeak	10547	1	1
GliaCtrl.specific.peaks	2837	sheffield_dnase	1.93e-16	0.146096	9	1561	1874	1277	1874	1570	359	7972	46457	Brain	NA	NA	NA	NA	NA	807.bed	1771	1	1
GliaCtrl.specific.peaks	411	codex	1.45e-16	0.241455	21	1562	1463	1058	1562	1360	506	7960	46310	codex Embryonic Stem Cell TP53	Embryonic Stem Cell	NA	TP53	NA	GSE39912	GSM981236_TP53.bed	4067	1	1
GliaCtrl.specific.peaks	1383	sheffield_dnase	1.45e-16	0.0470681	2	1562	2401	1849	2401	1940	248	7979	46568	Complex tissue specific	NA	NA	NA	NA	NA	1269.bed	355	1	1
GliaCtrl.specific.peaks	536	encode_tfbs	9.64e-17	0.612676	276	1564	773	287	1564	875	2586	7705	44230	ChIP GM12878 BATF	GM12878	NA	BATF	None	NA	wgEncodeAwgTfbsHaibGm12878BatfPcr1xUniPk.narrowPeak	32427	1	1
GliaCtrl.specific.peaks	296	codex	9.64e-17	0.603899	261	1564	780	303	1564	882	2482	7720	44334	Kasumi-1 (AML FAB M2) with t(8;21) translocation and mismatch siRNA derived from	Acute Myeloid Leukemia	NA	LMO2	NA	GSE60131	GSM1501164_LMO2.bed	11106	1	1
GliaCtrl.specific.peaks	1028	encode_tfbs	9.64e-17	0.341428	44	1564	1217	871	1564	1220	748	7937	46068	ChIP MCF-7 ZNF217	MCF-7	NA	ZNF217	None	NA	wgEncodeAwgTfbsSydhMcf7Znf217UcdUniPk.narrowPeak	9933	1	1
GliaCtrl.specific.peaks	885	encode_tfbs	9.64e-17	0.133597	8	1564	1926	1307	1926	1600	349	7973	46467	ChIP HepG2 ERRA	HepG2	NA	ERRA	forskolin	NA	wgEncodeAwgTfbsSydhHepg2ErraForsklnUniPk.narrowPeak	1177	1	1
GliaCtrl.specific.peaks	2919	sheffield_dnase	9.64e-17	0.046878	2	1564	2402	1849	2402	1940	249	7979	46567	Epithelial;Fibroblast;Muscle;Brain;Hematopoietic;Primitive;Skin;Stem;Endothelial	NA	NA	NA	NA	NA	91.bed	272	1	1
GliaCtrl.specific.peaks	2728	sheffield_dnase	4.82e-17	0.025073	1	1569	2522	2145	2522	2080	233	7980	46583	Epithelial;Hematopoietic;Brain;Colon;Cervix;Primitive	NA	NA	NA	NA	NA	661.bed	326	1	1
GliaCtrl.specific.peaks	299	codex	0	0.655208	433	1570	718	203	1570	830	3769	7548	43047	Kasumi-1 (AML FAB M2) with t(8;21) translocation and RUNX1/ETO siRNA derived fro	Acute Myeloid Leukemia	NA	SPI1	NA	GSE60131	GSM1501167_SPI1.bed	21287	1	1
GliaCtrl.specific.peaks	426	encode_segmentation	0	0.502109	652	1570	908	109	1570	862	7046	7329	39770	Weak Enhancer Segments	H1hesc	NA	NA	NA	ENCODE segmentation	H1hesc_WE.bed	123430	1	1
GliaCtrl.specific.peaks	3010	ucsc_features	0	0.506743	634	1570	903	124	1570	866	6812	7347	40004	UCSC Simple repeats	NA	NA	NA	NA	NA	simpleRepeat.bed	962714	1	1
GliaCtrl.specific.peaks	346	codex	0	0.580668	384	1570	816	220	1570	869	3749	7597	43067	Macrophages were derived from peripheral blood monocytes by incubation with huma	Macrophage	NA	CEBPB	NA	GSE31621	GSM785502_CEBPbeta.bed	35161	1	1
GliaCtrl.specific.peaks	1012	encode_tfbs	0	0.525168	413	1570	879	212	1570	887	4407	7568	42409	ChIP MCF10A-Er-Src c-Fos	MCF10A-Er-Src	NA	c-Fos	4OHTAM_1uM_4hr	NA	wgEncodeAwgTfbsSydhMcf10aesCfosTam14hHvdUniPk.narrowPeak	86323	1	1
GliaCtrl.specific.peaks	562	encode_tfbs	0	0.487756	510	1570	939	174	1570	894	5748	7471	41068	ChIP GM12878 PU.1	GM12878	NA	PU.1	None	NA	wgEncodeAwgTfbsHaibGm12878Pu1Pcr1xUniPk.narrowPeak	42938	1	1
GliaCtrl.specific.peaks	581	encode_tfbs	0	0.48	537	1570	947	168	1570	895	6117	7444	40699	ChIP GM12891 PU.1	GM12891	NA	PU.1	None	NA	wgEncodeAwgTfbsHaibGm12891Pu1Pcr1xUniPk.narrowPeak	48830	1	1
GliaCtrl.specific.peaks	381	codex	0	0.527612	336	1570	876	249	1570	898	3600	7645	43216	Kasumi-1 (AML FAB M2) with t(8;21) translocation and RUNX1/ETO siRNA derived fro	Acute Myeloid Leukemia	NA	RUNX1	NA	GSE29225	GSM850824_RUNX1.bed	17787	1	1
GliaCtrl.specific.peaks	1011	encode_tfbs	0	0.485018	426	1570	943	208	1570	907	4876	7555	41940	ChIP MCF10A-Er-Src c-Fos	MCF10A-Er-Src	NA	c-Fos	4OHTAM_1uM_12hr	NA	wgEncodeAwgTfbsSydhMcf10aesCfosTam112hHvdUniPk.narrowPeak	92358	1	1
GliaCtrl.specific.peaks	414	encode_segmentation	0	0.440291	488	1570	996	179	1570	915	6033	7493	40783	Enhancers Segments	GM12878	NA	NA	NA	ENCODE segmentation	Gm12878_E.bed	51760	1	1
GliaCtrl.specific.peaks	123	cistrome_cistrome	0	0.477032	364	1570	950	227	1570	916	4263	7617	42553	cistrome_cistrome UPR9 cells PML	UPR9 cells	hematopoietic stem cell	PML	Zinc(5hr)	NA	Human_UPR9-cells_PML_Zinc-5hr_Stunnenberg.bed	16901	1	1
GliaCtrl.specific.peaks	380	codex	0	0.500289	279	1570	911	283	1570	921	3161	7702	43655	Kasumi-1 (AML FAB M2) with t(8;21) translocation and mismatch siRNA derived from	Acute Myeloid Leukemia	NA	RUNX1	NA	GSE29225	GSM850823_RUNX1.bed	12817	1	1
GliaCtrl.specific.peaks	1010	encode_tfbs	0	0.455555	343	1570	971	240	1570	927	4201	7638	42615	ChIP MCF10A-Er-Src c-Fos	MCF10A-Er-Src	NA	c-Fos	EtOH_0.01pct	NA	wgEncodeAwgTfbsSydhMcf10aesCfosEtoh01HvdUniPk.narrowPeak	67918	1	1
GliaCtrl.specific.peaks	344	codex	0	0.394339	594	1570	1086	145	1570	934	7930	7387	38886	Peripheral blood monocytes separated by leukapheresis of healthy donors.	Monocyte	NA	SPI1	NA	GSE31621	GSM785495_PU1.bed	33822	1	1
GliaCtrl.specific.peaks	911	encode_tfbs	0	0.435646	345	1570	1004	237	1570	937	4399	7636	42417	ChIP HUVEC c-Fos	HUVEC	NA	c-Fos	None	NA	wgEncodeAwgTfbsSydhHuvecCfosUcdUniPk.narrowPeak	46726	1	1
GliaCtrl.specific.peaks	747	encode_tfbs	0	0.429713	325	1570	1010	259	1570	946	4209	7656	42607	ChIP GM12878 EBF1_(SC-137065)	GM12878	NA	EBF1_(SC-137065)	None	NA	wgEncodeAwgTfbsSydhGm12878Ebf1sc137065UniPk.narrowPeak	33410	1	1
GliaCtrl.specific.peaks	433	encode_segmentation	0	0.516037	195	1570	889	381	1570	947	2167	7786	44649	Weak Enhancer Segments	HeLa-S3	NA	NA	NA	ENCODE segmentation	Helas3_WE.bed	62184	1	1
GliaCtrl.specific.peaks	442	encode_segmentation	0	0.353892	664	1570	1172	98	1570	947	9555	7317	37261	Enhancers Segments	Huvec	NA	NA	NA	ENCODE segmentation	Huvec_E.bed	53526	1	1
GliaCtrl.specific.peaks	892	encode_tfbs	0	0.518592	194	1570	886	384	1570	947	2146	7787	44670	ChIP HepG2 MafK_(ab50322)	HepG2	NA	MafK_(ab50322)	None	NA	wgEncodeAwgTfbsSydhHepg2Mafkab50322IggrabUniPk.narrowPeak	61944	1	1
GliaCtrl.specific.peaks	913	encode_tfbs	0	0.490073	214	1570	921	353	1570	948	2492	7767	44324	ChIP HUVEC GATA-2	HUVEC	NA	GATA-2	None	NA	wgEncodeAwgTfbsSydhHuvecGata2UcdUniPk.narrowPeak	27454	1	1
GliaCtrl.specific.peaks	759	encode_tfbs	0	0.46863	247	1570	960	322	1570	951	2987	7734	43829	ChIP GM12878 p300	GM12878	NA	p300	None	NA	wgEncodeAwgTfbsSydhGm12878P300IggmusUniPk.narrowPeak	17461	1	1
GliaCtrl.specific.peaks	427	encode_segmentation	0	0.325001	794	1570	1256	44	1570	957	11877	7187	34939	CTCF Segments	HeLa-S3	NA	NA	NA	ENCODE segmentation	Helas3_CTCF.bed	78385	1	1
GliaCtrl.specific.peaks	912	encode_tfbs	0	0.463336	229	1570	964	337	1570	957	2806	7752	44010	ChIP HUVEC c-Jun	HUVEC	NA	c-Jun	None	NA	wgEncodeAwgTfbsSydhHuvecCjunUniPk.narrowPeak	29524	1	1
GliaCtrl.specific.peaks	434	encode_segmentation	0	0.319954	761	1570	1259	48	1570	959	11601	7220	35215	CTCF Segments	Hepg2	NA	NA	NA	ENCODE segmentation	Hepg2_CTCF.bed	72023	1	1
GliaCtrl.specific.peaks	212	cistrome_epigenome	0	0.362208	572	1570	1153	156	1570	960	8226	7409	38590	cistrome_epigenome VCaP H3K4me1	VCaP	prostate	H3K4me1	regular medium	NA	Human_VCaP_H3K4me1_regular-medium_Chinnaiyan.bed	63143	1	1
GliaCtrl.specific.peaks	552	encode_tfbs	0	0.416819	315	1570	1047	263	1570	960	4201	7666	42615	ChIP GM12878 NFIC_(SC-81335)	GM12878	NA	NFIC_(SC-81335)	None	NA	wgEncodeAwgTfbsHaibGm12878Nficsc81335V0422111UniPk.narrowPeak	29060	1	1
GliaCtrl.specific.peaks	918	encode_tfbs	0	0.465665	209	1570	961	356	1570	962	2556	7772	44260	ChIP IMR90 MafK_(ab50322)	IMR90	NA	MafK_(ab50322)	None	NA	wgEncodeAwgTfbsSydhImr90MafkIggrabUniPk.narrowPeak	40788	1	1
GliaCtrl.specific.peaks	178	cistrome_epigenome	0	0.310394	837	1570	1281	37	1570	963	12829	7144	33987	cistrome_epigenome MCF-7 H3K4me1	MCF-7	breast	H3K4me1	DMSO(3hr)	NA	Human_MCF-7_H3K4me1_DMSO-3hr_Liu.bed	127623	1	1
GliaCtrl.specific.peaks	441	encode_segmentation	0	0.319411	719	1570	1262	64	1570	965	11078	7262	35738	CTCF Segments	Huvec	NA	NA	NA	ENCODE segmentation	Huvec_CTCF.bed	56516	1	1
GliaCtrl.specific.peaks	511	encode_tfbs	0	0.461097	203	1570	967	365	1570	967	2508	7778	44308	ChIP A549 GR	A549	NA	GR	DEX_50nM	NA	wgEncodeAwgTfbsHaibA549GrPcr1xDex50nmUniPk.narrowPeak	23324	1	1
GliaCtrl.specific.peaks	199	cistrome_epigenome	0	0.336951	650	1570	1225	111	1570	969	9753	7331	37063	cistrome_epigenome NB4 cells H3K9me3	NB4 cells	hematopoietic stem cell	H3K9me3	ATRA(24hr)	NA	Human_NB4-cells_H3K9me3_ATRA-24hr_Stunnenberg.bed	141588	1	1
GliaCtrl.specific.peaks	420	encode_segmentation	0	0.305043	857	1570	1302	36	1570	969	13241	7124	33575	CTCF Segments	H1hesc	NA	NA	NA	ENCODE segmentation	H1hesc_CTCF.bed	96433	1	1
GliaCtrl.specific.peaks	3004	ucsc_features	0	0.293947	4063	1570	1327	9	1570	969	36476	3918	10340	UCSC LaminBq	NA	NA	NA	NA	NA	laminB1.bed	2859884	1	1
GliaCtrl.specific.peaks	856	encode_tfbs	0	0.514013	158	1570	892	449	1570	970	1770	7823	45046	ChIP HeLa-S3 p300_(SC-584)	HeLa-S3	NA	p300_(SC-584)	None	NA	wgEncodeAwgTfbsSydhHelas3P300sc584sc584IggrabUniPk.narrowPeak	25854	1	1
GliaCtrl.specific.peaks	161	cistrome_epigenome	0	0.338038	636	1570	1222	121	1570	971	9547	7345	37269	cistrome_epigenome LnCaP H3K4me1	LnCaP	prostate	H3K4me1	regular medium	NA	Human_LnCaP_H3K4me1_regular-medium_Chinnaiyan.bed	69585	1	1
GliaCtrl.specific.peaks	1013	encode_tfbs	0	0.394987	309	1570	1084	267	1570	974	4332	7672	42484	ChIP MCF10A-Er-Src c-Fos	MCF10A-Er-Src	NA	c-Fos	4OHTAM_1uM_36hr	NA	wgEncodeAwgTfbsSydhMcf10aesCfosTamHvdUniPk.narrowPeak	70462	1	1
GliaCtrl.specific.peaks	125	cistrome_cistrome	0	0.365795	427	1570	1150	207	1570	976	6266	7554	40550	cistrome_cistrome UPR9 cells RARA	UPR9 cells	hematopoietic stem cell	RARA	Zinc(5hr)	NA	Human_UPR9-cells_RARA_Zinc-5hr_Stunnenberg.bed	18248	1	1
GliaCtrl.specific.peaks	448	encode_segmentation	0	0.304269	728	1570	1303	60	1570	978	11613	7253	35203	CTCF Segments	K562	NA	NA	NA	ENCODE segmentation	K562_CTCF.bed	70842	1	1
GliaCtrl.specific.peaks	413	encode_segmentation	0	0.297228	729	1570	1315	59	1570	981	11832	7252	34984	CTCF Segments	GM12878	NA	NA	NA	ENCODE segmentation	Gm12878_CTCF.bed	59190	1	1
GliaCtrl.specific.peaks	282	codex	0	0.509198	140	1570	901	479	1570	983	1586	7841	45230	codex Endometrial Stromal Cell NR2F2	Endometrial Stromal Cell	NA	NR2F2	NA	GSE52008	GSM1257396_NR2F2.bed	19929	1	1
GliaCtrl.specific.peaks	10	cistrome_cistrome	0	0.400992	251	1570	1075	317	1570	987	3507	7730	43309	cistrome_cistrome APL74 cells PML	APL74 cells	hematopoietic stem cell	PML	No treatment	NA	Human_APL74-cells_PML_No-treatment_Stunnenberg.bed	24812	1	1
GliaCtrl.specific.peaks	1020	encode_tfbs	0	0.388651	273	1570	1108	291	1570	990	3910	7708	42906	ChIP MCF10A-Er-Src STAT3	MCF10A-Er-Src	NA	STAT3	EtOH_0.01pct_4hr	NA	wgEncodeAwgTfbsSydhMcf10aesStat3Etoh01bUniPk.narrowPeak	45110	1	1
GliaCtrl.specific.peaks	449	encode_segmentation	0	0.350496	346	1570	1181	236	1570	996	5360	7635	41456	Enhancers Segments	K562	NA	NA	NA	ENCODE segmentation	K562_E.bed	44380	1	1
GliaCtrl.specific.peaks	428	encode_segmentation	0	0.359401	318	1570	1158	262	1570	997	4846	7663	41970	Enhancers Segments	HeLa-S3	NA	NA	NA	ENCODE segmentation	Helas3_E.bed	41844	1	1
GliaCtrl.specific.peaks	1021	encode_tfbs	0	0.386083	255	1570	1114	308	1570	997	3687	7726	43129	ChIP MCF10A-Er-Src STAT3	MCF10A-Er-Src	NA	STAT3	EtOH_0.01pct_12hr	NA	wgEncodeAwgTfbsSydhMcf10aesStat3Etoh01cUniPk.narrowPeak	41355	1	1
GliaCtrl.specific.peaks	20	cistrome_cistrome	0	0.33128	421	1570	1235	209	1570	1000	6737	7560	40079	cistrome_cistrome HepG2 liver cells CEBPa	HepG2 liver cells	liver	CEBPa	No treatment	NA	Human_HepG2-liver-cells_CEBPa_No-treatment_Odom.bed	119109	1	1
GliaCtrl.specific.peaks	100	cistrome_cistrome	0	0.371262	259	1570	1134	306	1570	1000	3879	7722	42937	cistrome_cistrome MR4 cells PML	MR4 cells	hematopoietic stem cell	PML	ATRA(24hr)	NA	Human_MR4-cells_PML_ATRA-24hr_Stunnenberg.bed	14879	1	1
GliaCtrl.specific.peaks	145	cistrome_cistrome	0	0.386807	245	1570	1113	323	1570	1000	3543	7736	43273	cistrome_cistrome metastatic prostate cancer tissue ERG	metastatic prostate cancer tissue	prostate	ERG	No treatment	NA	Human_metastatic-prostate-cancer-tissue_ERG_No-treatment_Chinnaiyan.bed	18059	1	1
GliaCtrl.specific.peaks	205	cistrome_epigenome	0	0.259991	983	1570	1412	22	1570	1000	16422	6998	30394	cistrome_epigenome UPR9 cells H3K9K14ac	UPR9 cells	hematopoietic stem cell	H3K9K14ac	No treatment	NA	Human_UPR9-cells_H3K9K14ac_No-treatment_Stunnenberg.bed	49690	1	1
GliaCtrl.specific.peaks	317	codex	0	0.4198	179	1570	1023	406	1570	1000	2426	7802	44390	Adult chronic myeloid leukaemia (at blast crisis) cell line carrying t(9;22) tra	Leukaemia cell	NA	FOSB	NA	GSE24779	GSM610337_FOSB.bed	23883	1	1
GliaCtrl.specific.peaks	891	encode_tfbs	0	0.448729	155	1570	990	454	1570	1000	1979	7826	44837	ChIP HepG2 MafF_(M8194)	HepG2	NA	MafF_(M8194)	None	NA	wgEncodeAwgTfbsSydhHepg2Maffm8194IggrabUniPk.narrowPeak	37637	1	1
GliaCtrl.specific.peaks	60	cistrome_cistrome	0	0.350765	271	1570	1179	293	1570	1010	4264	7710	42552	cistrome_cistrome MCF-7 ESR1	MCF-7	breast	ESR1	full media	NA	Human_MCF-7_ESR1_full-media_Hurtado.bed	40464	1	1
GliaCtrl.specific.peaks	202	cistrome_epigenome	0	0.354115	275	1570	1170	289	1570	1010	4286	7706	42530	cistrome_epigenome T47D H3K4me1	T47D	breast	H3K4me1	E2(45min-3hr)	NA	Human_T47D_H3K4me1_E2-45min-3hr_Liu.bed	35778	1	1
GliaCtrl.specific.peaks	340	codex	0	0.294326	629	1570	1326	127	1570	1010	10544	7352	36272	Peripheral blood (bone marrow mononuclear CD34+) cells from non-t(8;21) AML pati	Acute Myeloid Leukemia	NA	RUNX1	NA	GSE29225	GSM722708_RUNX1.bed	44582	1	1
GliaCtrl.specific.peaks	547	encode_tfbs	0	0.361676	255	1570	1155	308	1570	1010	3915	7726	42901	ChIP GM12878 IRF4_(SC-6059)	GM12878	NA	IRF4_(SC-6059)	None	NA	wgEncodeAwgTfbsHaibGm12878Irf4sc6059Pcr1xUniPk.narrowPeak	17771	1	1
GliaCtrl.specific.peaks	916	encode_tfbs	0	0.331491	361	1570	1234	229	1570	1010	5854	7620	40962	ChIP IMR90 CEBPB	IMR90	NA	CEBPB	None	NA	wgEncodeAwgTfbsSydhImr90CebpbIggrabUniPk.narrowPeak	70445	1	1
GliaCtrl.specific.peaks	1022	encode_tfbs	0	0.382156	242	1570	1122	326	1570	1010	3541	7739	43275	ChIP MCF10A-Er-Src STAT3	MCF10A-Er-Src	NA	STAT3	4OHTAM_1uM_12hr	NA	wgEncodeAwgTfbsSydhMcf10aesStat3Tam112hHvdUniPk.narrowPeak	39908	1	1
GliaCtrl.specific.peaks	108	cistrome_cistrome	0	0.353562	243	1570	1173	324	1570	1020	3819	7738	42997	cistrome_cistrome NB4 cells RARA	NB4 cells	hematopoietic stem cell	RARA	No treatment(Antibody RAR _A704)	NA	Human_NB4-cells_RARA_No-treatment-Antibody-RAR-_A704_Stunnenberg.bed	13879	1	1
GliaCtrl.specific.peaks	149	cistrome_epigenome	0	0.339396	280	1570	1219	281	1570	1020	4530	7701	42286	cistrome_epigenome APL164 cells H3K27me3	APL164 cells	hematopoietic stem cell	H3K27me3	ATRA(48hr)	NA	Human_APL164-cells_H3K27me3_ATRA-48hr_Stunnenberg.bed	39984	1	1
GliaCtrl.specific.peaks	152	cistrome_epigenome	0	0.433314	135	1570	1008	494	1570	1020	1788	7846	45028	cistrome_epigenome APL164 cells H3K9K14ac	APL164 cells	hematopoietic stem cell	H3K9K14ac	No treatment	NA	Human_APL164-cells_H3K9K14ac_No-treatment_Stunnenberg.bed	7517	1	1
GliaCtrl.specific.peaks	197	cistrome_epigenome	0	0.242117	936	1570	1462	28	1570	1020	16588	7045	30228	cistrome_epigenome NB4 cells H3K9K14ac	NB4 cells	hematopoietic stem cell	H3K9K14ac	ATRA(24hr)	NA	Human_NB4-cells_H3K9K14ac_ATRA-24hr_Stunnenberg.bed	46628	1	1
GliaCtrl.specific.peaks	206	cistrome_epigenome	0	0.242683	924	1570	1461	29	1570	1020	16407	7057	30409	cistrome_epigenome UPR9 cells H3K9K14ac	UPR9 cells	hematopoietic stem cell	H3K9K14ac	Zinc(5hr)	NA	Human_UPR9-cells_H3K9K14ac_Zinc-5hr_Stunnenberg.bed	52814	1	1
GliaCtrl.specific.peaks	228	codex	0	0.296192	567	1570	1321	157	1570	1020	9608	7414	37208	Juvenile acute myeloid leukaemia cell line carrying t(8;21) translocation RUNX1-	Leukaemia cell	NA	TCF3	NA	GSE43834	GSM1082309_E2A_TCF3.bed	43270	1	1
GliaCtrl.specific.peaks	297	codex	0	0.345058	271	1570	1188	293	1570	1020	4328	7710	42488	Kasumi-1 (AML FAB M2) with t(8;21) translocation and RUNX1/ETO siRNA derived fro	Acute Myeloid Leukemia	NA	LMO2	NA	GSE60131	GSM1501165_LMO2.bed	13782	1	1
GliaCtrl.specific.peaks	337	codex	0	0.35487	249	1570	1168	319	1570	1020	3895	7732	42921	Kasumi-1 (AML FAB M2) with t(8;21) translocation derived from the DSMZ.	Acute Myeloid Leukemia	NA	RUNX1	NA	GSE29225	GSM722704_RUNX1.bed	10203	1	1
GliaCtrl.specific.peaks	534	encode_tfbs	0	0.337659	304	1570	1223	271	1570	1020	4914	7677	41902	ChIP GM12878 ATF2_(SC-81188)	GM12878	NA	ATF2_(SC-81188)	None	NA	wgEncodeAwgTfbsHaibGm12878Atf2sc81188V0422111UniPk.narrowPeak	23467	1	1
GliaCtrl.specific.peaks	541	encode_tfbs	0	0.308927	405	1570	1282	216	1570	1020	6906	7576	39910	ChIP GM12878 EBF1_(SC-137065)	GM12878	NA	EBF1_(SC-137065)	None	NA	wgEncodeAwgTfbsHaibGm12878Ebf1sc137065Pcr1xUniPk.narrowPeak	36140	1	1
GliaCtrl.specific.peaks	685	encode_tfbs	0	0.343876	315	1570	1214	263	1570	1020	4997	7666	41819	ChIP K562 PU.1	K562	NA	PU.1	None	NA	wgEncodeAwgTfbsHaibK562Pu1Pcr1xUniPk.narrowPeak	28677	1	1
GliaCtrl.specific.peaks	836	encode_tfbs	0	0.439079	137	1570	1000	486	1570	1020	1791	7844	45025	ChIP HeLa-S3 c-Jun	HeLa-S3	NA	c-Jun	None	NA	wgEncodeAwgTfbsSydhHelas3CjunIggrabUniPk.narrowPeak	21903	1	1
GliaCtrl.specific.peaks	893	encode_tfbs	0	0.421521	146	1570	1020	471	1570	1020	1982	7835	44834	ChIP HepG2 MafK_(SC-477)	HepG2	NA	MafK_(SC-477)	None	NA	wgEncodeAwgTfbsSydhHepg2Mafksc477IggrabUniPk.narrowPeak	37628	1	1
GliaCtrl.specific.peaks	548	encode_tfbs	0	0.354102	223	1570	1171	343	1570	1030	3515	7758	43301	ChIP GM12878 MEF2A	GM12878	NA	MEF2A	None	NA	wgEncodeAwgTfbsHaibGm12878Mef2aPcr1xUniPk.narrowPeak	17605	1	1
GliaCtrl.specific.peaks	755	encode_tfbs	0	0.358328	211	1570	1164	355	1570	1030	3298	7770	43518	ChIP GM12878 NFKB	GM12878	NA	NFKB	TNFa	NA	wgEncodeAwgTfbsSydhGm12878NfkbTnfaIggrabUniPk.narrowPeak	17036	1	1
GliaCtrl.specific.peaks	792	encode_tfbs	0	0.429191	129	1570	1011	511	1570	1030	1726	7852	45090	ChIP GM19099 NFKB	GM19099	NA	NFKB	TNFa	NA	wgEncodeAwgTfbsSydhGm19099NfkbTnfaIggrabUniPk.narrowPeak	7777	1	1
GliaCtrl.specific.peaks	49	cistrome_cistrome	0	0.310774	303	1570	1278	272	1570	1040	5275	7678	41541	cistrome_cistrome MCF-7 ESR1	MCF-7	breast	ESR1	E2(45min)	NA	Human_MCF-7_ESR1_E2-45min_Odom.bed	75236	1	1
GliaCtrl.specific.peaks	151	cistrome_epigenome	0	0.313429	278	1570	1271	285	1570	1040	4834	7703	41982	cistrome_epigenome APL164 cells H3K9K14ac	APL164 cells	hematopoietic stem cell	H3K9K14ac	ATRA(48hr)	NA	Human_APL164-cells_H3K9K14ac_ATRA-48hr_Stunnenberg.bed	13337	1	1
GliaCtrl.specific.peaks	194	cistrome_epigenome	0	0.218015	900	1570	1526	32	1570	1040	17242	7081	29574	cistrome_epigenome MR4 cells H3K9me3	MR4 cells	hematopoietic stem cell	H3K9me3	No treatment	NA	Human_MR4-cells_H3K9me3_No-treatment_Stunnenberg.bed	65649	1	1
GliaCtrl.specific.peaks	201	cistrome_epigenome	0	0.301723	334	1570	1309	250	1570	1040	5920	7647	40896	cistrome_epigenome T47D H3K4me1	T47D	breast	H3K4me1	DMSO(45min-3hr)	NA	Human_T47D_H3K4me1_DMSO-45min-3hr_Liu.bed	44002	1	1
GliaCtrl.specific.peaks	233	codex	0	0.352485	206	1570	1174	361	1570	1040	3273	7775	43543	Mobilised CD34+ cells isolated from the healthly peripheral blood.	Hematopoietic Stem and Progenitor Cells	NA	FLI1	NA	GSE45144	GSM1097880_FLI1.bed	10750	1	1
GliaCtrl.specific.peaks	550	encode_tfbs	0	0.34908	195	1570	1183	381	1570	1040	3134	7786	43682	ChIP GM12878 MTA3_(SC-81325)	GM12878	NA	MTA3_(SC-81325)	None	NA	wgEncodeAwgTfbsHaibGm12878Mta3sc81325V0422111UniPk.narrowPeak	12032	1	1
GliaCtrl.specific.peaks	551	encode_tfbs	0	0.40445	137	1570	1062	486	1570	1040	1938	7844	44878	ChIP GM12878 NFATC1_(SC-17834)	GM12878	NA	NFATC1_(SC-17834)	None	NA	wgEncodeAwgTfbsHaibGm12878Nfatc1sc17834V0422111UniPk.narrowPeak	10812	1	1
GliaCtrl.specific.peaks	881	encode_tfbs	0	0.334409	252	1570	1229	313	1570	1040	4159	7729	42657	ChIP HepG2 CEBPB	HepG2	NA	CEBPB	None	NA	wgEncodeAwgTfbsSydhHepg2CebpbIggrabUniPk.narrowPeak	56629	1	1
GliaCtrl.specific.peaks	1023	encode_tfbs	0	0.328456	270	1570	1242	297	1570	1040	4510	7711	42306	ChIP MCF10A-Er-Src STAT3	MCF10A-Er-Src	NA	STAT3	4OHTAM_1uM_36hr	NA	wgEncodeAwgTfbsSydhMcf10aesStat3TamUniPk.narrowPeak	44494	1	1
GliaCtrl.specific.peaks	193	cistrome_epigenome	0	0.215897	907	1570	1542	30	1570	1050	17444	7074	29372	cistrome_epigenome MR4 cells H3K9K14ac	MR4 cells	hematopoietic stem cell	H3K9K14ac	ATRA(24hr)	NA	Human_MR4-cells_H3K9K14ac_ATRA-24hr_Stunnenberg.bed	65073	1	1
GliaCtrl.specific.peaks	718	encode_tfbs	0	0.288497	333	1570	1342	252	1570	1050	6139	7648	40677	ChIP SK-N-SH_RA p300	SK-N-SH_RA	NA	p300	None	NA	wgEncodeAwgTfbsHaibSknshraP300V0416102UniPk.narrowPeak	46485	1	1
GliaCtrl.specific.peaks	810	encode_tfbs	0	0.221093	717	1570	1517	66	1570	1050	14450	7264	32366	ChIP H1-hESC Rad21	H1-hESC	NA	Rad21	None	NA	wgEncodeAwgTfbsSydhH1hescRad21IggrabUniPk.narrowPeak	55674	1	1
GliaCtrl.specific.peaks	47	cistrome_cistrome	0	0.395643	125	1570	1083	529	1570	1060	1810	7856	45006	cistrome_cistrome MCF-7 ESR1	MCF-7	breast	ESR1	E2(45min)	NA	Human_MCF-7_ESR1_E2-45min_Hurtado.bed	24646	1	1
GliaCtrl.specific.peaks	63	cistrome_cistrome	0	0.404263	124	1570	1067	533	1570	1060	1759	7857	45057	cistrome_cistrome MCF-7 FoxA1	MCF-7	breast	FoxA1	E2(45min)	NA	Human_MCF-7_FoxA1_E2-45min_Brown.bed	16082	1	1
GliaCtrl.specific.peaks	147	cistrome_cistrome	0	0.264804	385	1570	1401	219	1570	1060	7521	7596	39295	cistrome_cistrome normal liver cells CEBPa	normal liver cells	liver	CEBPa	No treatment	NA	Human_normal-liver-cells_CEBPa_No-treatment_Odom.bed	64362	1	1
GliaCtrl.specific.peaks	163	cistrome_epigenome	0	0.202878	1099	1570	1588	15	1588	1060	20621	6882	26195	cistrome_epigenome LnCaP H3K4me2	LnCaP	prostate	H3K4me2	DHT(4hr)	NA	Human_LnCaP_H3K4me2_DHT-4hr_Brown.bed	114149	1	1
GliaCtrl.specific.peaks	165	cistrome_epigenome	0	0.199396	1073	1570	1604	16	1604	1060	20501	6908	26315	cistrome_epigenome LnCaP H3K4me2	LnCaP	prostate	H3K4me2	vehicle	NA	Human_LnCaP_H3K4me2_vehicle_Brown.bed	109826	1	1
GliaCtrl.specific.peaks	507	encode_tfbs	0	0.327919	207	1570	1246	359	1570	1060	3516	7774	43300	ChIP A549 FOSL2	A549	NA	FOSL2	EtOH_0.02pct	NA	wgEncodeAwgTfbsHaibA549Fosl2V0422111Etoh02UniPk.narrowPeak	28756	1	1
GliaCtrl.specific.peaks	549	encode_tfbs	0	0.384428	138	1570	1116	482	1570	1060	2049	7843	44767	ChIP GM12878 MEF2C_(SC-13268)	GM12878	NA	MEF2C_(SC-13268)	None	NA	wgEncodeAwgTfbsHaibGm12878Mef2csc13268V0416101UniPk.narrowPeak	9216	1	1
GliaCtrl.specific.peaks	604	encode_tfbs	0	0.208333	819	1570	1568	40	1570	1060	16591	7162	30225	ChIP H1-hESC Rad21	H1-hESC	NA	Rad21	None	NA	wgEncodeAwgTfbsHaibH1hescRad21V0416102UniPk.narrowPeak	75680	1	1
GliaCtrl.specific.peaks	732	encode_tfbs	0	0.319887	215	1570	1260	352	1570	1060	3729	7766	43087	ChIP A549 CEBPB	A549	NA	CEBPB	None	NA	wgEncodeAwgTfbsSydhA549CebpbIggrabUniPk.narrowPeak	38845	1	1
GliaCtrl.specific.peaks	860	encode_tfbs	0	0.225317	637	1570	1505	120	1570	1060	13013	7344	33803	ChIP HeLa-S3 Rad21	HeLa-S3	NA	Rad21	None	NA	wgEncodeAwgTfbsSydhHelas3Rad21IggrabUniPk.narrowPeak	43420	1	1
GliaCtrl.specific.peaks	866	encode_tfbs	0	0.420469	110	1570	1022	576	1570	1060	1506	7871	45310	ChIP HeLa-S3 STAT3	HeLa-S3	NA	STAT3	None	NA	wgEncodeAwgTfbsSydhHelas3Stat3IggrabUniPk.narrowPeak	13834	1	1
GliaCtrl.specific.peaks	1044	encode_tfbs	0	0.439516	94	1570	999	622	1570	1060	1236	7887	45580	ChIP K562 eGFP-FOS	K562	NA	eGFP-FOS	None	NA	wgEncodeAwgTfbsUchicagoK562EfosUniPk.narrowPeak	10256	1	1
GliaCtrl.specific.peaks	82	cistrome_cistrome	0	0.197507	987	1570	1614	21	1614	1070	19511	6994	27305	cistrome_cistrome MCF-7 RAD21	MCF-7	breast	RAD21	mock	NA	Human_MCF-7_RAD21_mock_Odom.bed	96884	1	1
GliaCtrl.specific.peaks	150	cistrome_epigenome	0	0.359627	136	1570	1157	491	1570	1070	2153	7845	44663	cistrome_epigenome APL164 cells H3K27me3	APL164 cells	hematopoietic stem cell	H3K27me3	No treatment	NA	Human_APL164-cells_H3K27me3_No-treatment_Stunnenberg.bed	15071	1	1
GliaCtrl.specific.peaks	284	codex	0	0.402756	111	1570	1074	574	1570	1070	1584	7870	45232	Proerythroblasts derived from CD34+ bone marrow cells isolated from heathly dono	Erythroblast	NA	TAL1	NA	GSE52924	GSM1278241_TAL1.bed	18003	1	1
GliaCtrl.specific.peaks	460	encode_tfbs	0	0.202879	740	1570	1587	53	1587	1070	15683	7241	31133	ChIP H1-hESC CTCF	H1-hESC	NA	CTCF	None	NA	wgEncodeAwgTfbsBroadH1hescCtcfUniPk.narrowPeak	66551	1	1
GliaCtrl.specific.peaks	471	encode_tfbs	0	0.205212	740	1570	1579	53	1579	1070	15564	7241	31252	ChIP HSMM CTCF	HSMM	NA	CTCF	None	NA	wgEncodeAwgTfbsBroadHsmmCtcfUniPk.narrowPeak	50924	1	1
GliaCtrl.specific.peaks	554	encode_tfbs	0	0.428563	95	1570	1015	618	1570	1070	1280	7886	45536	ChIP GM12878 p300	GM12878	NA	p300	None	NA	wgEncodeAwgTfbsHaibGm12878P300Pcr1xUniPk.narrowPeak	5168	1	1
GliaCtrl.specific.peaks	563	encode_tfbs	0	0.219413	653	1570	1520	107	1570	1070	13522	7328	33294	ChIP GM12878 Rad21	GM12878	NA	Rad21	None	NA	wgEncodeAwgTfbsHaibGm12878Rad21V0416101UniPk.narrowPeak	40019	1	1
GliaCtrl.specific.peaks	564	encode_tfbs	0	0.220695	650	1570	1518	111	1570	1070	13418	7331	33398	ChIP GM12878 RUNX3_(SC-101553)	GM12878	NA	RUNX3_(SC-101553)	None	NA	wgEncodeAwgTfbsHaibGm12878Runx3sc101553V0422111UniPk.narrowPeak	67965	1	1
GliaCtrl.specific.peaks	719	encode_tfbs	0	0.199359	828	1570	1605	38	1605	1070	17198	7153	29618	ChIP SK-N-SH_RA Rad21	SK-N-SH_RA	NA	Rad21	None	NA	wgEncodeAwgTfbsHaibSknshraRad21V0416102UniPk.narrowPeak	62275	1	1
GliaCtrl.specific.peaks	765	encode_tfbs	0	0.224866	590	1570	1507	147	1570	1070	12266	7391	34550	ChIP GM12878 Rad21	GM12878	NA	Rad21	None	NA	wgEncodeAwgTfbsSydhGm12878Rad21IggrabUniPk.narrowPeak	33085	1	1
GliaCtrl.specific.peaks	1072	encode_tfbs	0	0.213839	654	1570	1547	105	1570	1070	13787	7327	33029	ChIP HUVEC CTCF	HUVEC	NA	CTCF	None	NA	wgEncodeAwgTfbsUtaHuvecCtcfUniPk.narrowPeak	44033	1	1
GliaCtrl.specific.peaks	1099	encode_tfbs	0	0.206705	743	1570	1574	52	1574	1070	15535	7238	31281	ChIP BE2_C CTCF	BE2_C	NA	CTCF	None	NA	wgEncodeAwgTfbsUwBe2cCtcfUniPk.narrowPeak	54655	1	1
GliaCtrl.specific.peaks	1134	encode_tfbs	0	0.209404	712	1570	1560	68	1570	1070	14920	7269	31896	ChIP MCF-7 CTCF	MCF-7	NA	CTCF	None	NA	wgEncodeAwgTfbsUwMcf7CtcfUniPk.narrowPeak	58994	1	1
GliaCtrl.specific.peaks	1139	encode_tfbs	0	0.200427	758	1570	1598	50	1598	1070	16089	7223	30727	ChIP RPTEC CTCF	RPTEC	NA	CTCF	None	NA	wgEncodeAwgTfbsUwRptecCtcfUniPk.narrowPeak	58785	1	1
GliaCtrl.specific.peaks	101	cistrome_cistrome	0	0.271014	284	1570	1379	278	1570	1080	5610	7697	41206	cistrome_cistrome MR4 cells PML	MR4 cells	hematopoietic stem cell	PML	No treatment	NA	Human_MR4-cells_PML_No-treatment_Stunnenberg.bed	15258	1	1
GliaCtrl.specific.peaks	179	cistrome_epigenome	0	0.225522	547	1570	1496	164	1570	1080	11518	7434	35298	cistrome_epigenome MCF-7 H3K4me1	MCF-7	breast	H3K4me1	E2(3hr)	NA	Human_MCF-7_H3K4me1_E2-3hr_Liu.bed	95807	1	1
GliaCtrl.specific.peaks	237	codex	0	0.267872	280	1570	1383	281	1570	1080	5595	7701	41221	Mobilised CD34+ cells isolated from the healthly peripheral blood.	Hematopoietic Stem and Progenitor Cells	NA	RUNX1	NA	GSE45144	GSM1097884_RUNX1.bed	14287	1	1
GliaCtrl.specific.peaks	259	codex	0	0.238634	465	1570	1469	193	1570	1080	9638	7516	37178	U937 (histiocytic lymphoma) cell line conditionally expressing CBFbeta-MYH11 tra	Leukaemia cell	NA	MYH11	NA	GSE46044	GSM1122323_MYH11.bed	29434	1	1
GliaCtrl.specific.peaks	260	codex	0	0.308445	188	1570	1294	391	1570	1080	3396	7793	43420	Day 5 of in vitro differentiation with FGF2; BMP4 and B27	Endoderm	NA	FOXA2	NA	GSE46130	GSM1124063_FOXA2.bed	34457	1	1
GliaCtrl.specific.peaks	327	codex	0	0.4036	102	1570	1073	600	1570	1080	1455	7879	45361	CD36+ erythroid progenitor cells were derived from mobilised CD34+ cells isolate	Erythroid Progenitor	NA	TAL1	NA	GSE26501	GSM651545_TAL1.bed	17834	1	1
GliaCtrl.specific.peaks	435	encode_segmentation	0	0.245999	390	1570	1450	218	1570	1080	8088	7591	38728	Enhancers Segments	Hepg2	NA	NA	NA	ENCODE segmentation	Hepg2_E.bed	47879	1	1
GliaCtrl.specific.peaks	469	encode_tfbs	0	0.212842	635	1570	1552	123	1570	1080	13522	7346	33294	ChIP HMEC CTCF	HMEC	NA	CTCF	None	NA	wgEncodeAwgTfbsBroadHmecCtcfUniPk.narrowPeak	40048	1	1
GliaCtrl.specific.peaks	473	encode_tfbs	0	0.20174	716	1570	1593	67	1593	1080	15365	7265	31451	ChIP HSMMtube CTCF	HSMMtube	NA	CTCF	None	NA	wgEncodeAwgTfbsBroadHsmmtCtcfUniPk.narrowPeak	47949	1	1
GliaCtrl.specific.peaks	490	encode_tfbs	0	0.209551	640	1570	1559	117	1570	1080	13755	7341	33061	ChIP NH-A CTCF	NH-A	NA	CTCF	None	NA	wgEncodeAwgTfbsBroadNhaCtcfUniPk.narrowPeak	38474	1	1
GliaCtrl.specific.peaks	492	encode_tfbs	0	0.198073	707	1570	1612	72	1612	1080	15411	7274	31405	ChIP NHDF-Ad CTCF	NHDF-Ad	NA	CTCF	None	NA	wgEncodeAwgTfbsBroadNhdfadCtcfUniPk.narrowPeak	48995	1	1
GliaCtrl.specific.peaks	499	encode_tfbs	0	0.196769	724	1570	1617	62	1617	1080	15751	7257	31065	ChIP Osteobl CTCF	Osteobl	NA	CTCF	None	NA	wgEncodeAwgTfbsBroadOsteoblCtcfUniPk.narrowPeak	56264	1	1
GliaCtrl.specific.peaks	648	encode_tfbs	0	0.199314	692	1570	1606	76	1606	1080	15105	7289	31711	ChIP HepG2 Rad21	HepG2	NA	Rad21	None	NA	wgEncodeAwgTfbsHaibHepg2Rad21V0416101UniPk.narrowPeak	54315	1	1
GliaCtrl.specific.peaks	1040	encode_tfbs	0	0.294858	218	1570	1324	349	1570	1080	4071	7763	42745	ChIP SH-SY5Y GATA-2	SH-SY5Y	NA	GATA-2	None	NA	wgEncodeAwgTfbsSydhShsy5yGata2UcdUniPk.narrowPeak	35620	1	1
GliaCtrl.specific.peaks	1066	encode_tfbs	0	0.200955	700	1570	1597	74	1597	1080	15150	7281	31666	ChIP HeLa-S3 CTCF	HeLa-S3	NA	CTCF	None	NA	wgEncodeAwgTfbsUtaHelas3CtcfUniPk.narrowPeak	58806	1	1
GliaCtrl.specific.peaks	1126	encode_tfbs	0	0.199958	726	1570	1600	61	1600	1080	15615	7255	31201	ChIP HMF CTCF	HMF	NA	CTCF	None	NA	wgEncodeAwgTfbsUwHmfCtcfUniPk.narrowPeak	54171	1	1
GliaCtrl.specific.peaks	1127	encode_tfbs	0	0.1943	761	1570	1632	48	1632	1080	16465	7220	30351	ChIP HPAF CTCF	HPAF	NA	CTCF	None	NA	wgEncodeAwgTfbsUwHpafCtcfUniPk.narrowPeak	56686	1	1
GliaCtrl.specific.peaks	127	cistrome_cistrome	0	0.219221	541	1570	1521	166	1570	1090	11662	7440	35154	cistrome_cistrome UPR9 cells RXR	UPR9 cells	hematopoietic stem cell	RXR	Zinc(5hr)	NA	Human_UPR9-cells_RXR_Zinc-5hr_Stunnenberg.bed	28640	1	1
GliaCtrl.specific.peaks	155	cistrome_epigenome	0	0.190323	890	1570	1656	33	1656	1090	18605	7091	28211	cistrome_epigenome Caco-2(differentiated) H3K4me2	Caco-2(differentiated)	intestine	H3K4me2	No treatment	NA	Human_Caco-2-differentiated_H3K4me2_No-treatment_Shivdasani.bed	125160	1	1
GliaCtrl.specific.peaks	162	cistrome_epigenome	0	0.1874	969	1570	1680	23	1680	1090	19871	7012	26945	cistrome_epigenome LnCaP H3K4me2	LnCaP	prostate	H3K4me2	DHT(16hr)	NA	Human_LnCaP_H3K4me2_DHT-16hr_Brown.bed	102032	1	1
GliaCtrl.specific.peaks	253	codex	0	0.218213	487	1570	1525	180	1570	1090	10742	7494	36074	Acute myelomonocytic leukaemia cell line carrying inv(16) translocation (CBFbeta	Leukaemia cell	NA	EP300	NA	GSE46044	GSM1122317_EP300.bed	33890	1	1
GliaCtrl.specific.peaks	316	codex	0	0.412371	90	1570	1050	642	1570	1090	1260	7891	45556	Adult chronic myeloid leukaemia (at blast crisis) cell line carrying t(9;22) tra	Leukaemia cell	NA	FOS	NA	GSE24779	GSM610336_FOS.bed	11110	1	1
GliaCtrl.specific.peaks	421	encode_segmentation	0	0.227174	408	1570	1493	214	1570	1090	8974	7573	37842	Enhancers Segments	H1hesc	NA	NA	NA	ENCODE segmentation	H1hesc_E.bed	52106	1	1
GliaCtrl.specific.peaks	464	encode_tfbs	0	0.202937	659	1570	1586	102	1586	1090	14384	7322	32432	ChIP HeLa-S3 CTCF	HeLa-S3	NA	CTCF	None	NA	wgEncodeAwgTfbsBroadHelas3CtcfUniPk.narrowPeak	52783	1	1
GliaCtrl.specific.peaks	467	encode_tfbs	0	0.205271	638	1570	1578	119	1578	1090	13923	7343	32893	ChIP HepG2 CTCF	HepG2	NA	CTCF	None	NA	wgEncodeAwgTfbsBroadHepg2CtcfUniPk.narrowPeak	46448	1	1
GliaCtrl.specific.peaks	494	encode_tfbs	0	0.202226	668	1570	1590	96	1590	1090	14567	7313	32249	ChIP NHEK CTCF	NHEK	NA	CTCF	None	NA	wgEncodeAwgTfbsBroadNhekCtcfUniPk.narrowPeak	47113	1	1
GliaCtrl.specific.peaks	503	encode_tfbs	0	0.204447	619	1570	1580	131	1580	1090	13643	7362	33173	ChIP A549 CTCF_(SC-5916)	A549	NA	CTCF_(SC-5916)	DEX_100nM	NA	wgEncodeAwgTfbsHaibA549Ctcfsc5916Pcr1xDex100nmUniPk.narrowPeak	40841	1	1
GliaCtrl.specific.peaks	538	encode_tfbs	0	0.334671	152	1570	1228	460	1570	1090	2567	7829	44249	ChIP GM12878 BCL3	GM12878	NA	BCL3	None	NA	wgEncodeAwgTfbsHaibGm12878Bcl3V0416101UniPk.narrowPeak	15455	1	1
GliaCtrl.specific.peaks	556	encode_tfbs	0	0.263588	254	1570	1403	311	1570	1090	5191	7727	41625	ChIP GM12878 PAX5-N19	GM12878	NA	PAX5-N19	None	NA	wgEncodeAwgTfbsHaibGm12878Pax5n19Pcr1xUniPk.narrowPeak	19740	1	1
GliaCtrl.specific.peaks	592	encode_tfbs	0	0.198054	672	1570	1613	92	1613	1090	14843	7309	31973	ChIP H1-hESC CTCF_(SC-5916)	H1-hESC	NA	CTCF_(SC-5916)	None	NA	wgEncodeAwgTfbsHaibH1hescCtcfsc5916V0416102UniPk.narrowPeak	54111	1	1
GliaCtrl.specific.peaks	629	encode_tfbs	0	0.195825	691	1570	1620	79	1620	1090	15270	7290	31546	ChIP HepG2 CTCF_(SC-5916)	HepG2	NA	CTCF_(SC-5916)	None	NA	wgEncodeAwgTfbsHaibHepg2Ctcfsc5916V0416101UniPk.narrowPeak	55778	1	1
GliaCtrl.specific.peaks	633	encode_tfbs	0	0.26683	256	1570	1385	307	1570	1090	5172	7725	41644	ChIP HepG2 FOXA1_(SC-6553)	HepG2	NA	FOXA1_(SC-6553)	None	NA	wgEncodeAwgTfbsHaibHepg2Foxa1sc6553V0416101UniPk.narrowPeak	51264	1	1
GliaCtrl.specific.peaks	768	encode_tfbs	0	0.216961	565	1570	1536	158	1570	1090	12168	7416	34648	ChIP GM12878 SMC3_(ab9263)	GM12878	NA	SMC3_(ab9263)	None	NA	wgEncodeAwgTfbsSydhGm12878Smc3ab9263IggmusUniPk.narrowPeak	30517	1	1
GliaCtrl.specific.peaks	770	encode_tfbs	0	0.37743	107	1570	1129	584	1570	1090	1627	7874	45189	ChIP GM12878 STAT3	GM12878	NA	STAT3	None	NA	wgEncodeAwgTfbsSydhGm12878Stat3IggmusUniPk.narrowPeak	6487	1	1
GliaCtrl.specific.peaks	780	encode_tfbs	0	0.240241	337	1570	1464	248	1570	1090	7259	7644	39557	ChIP GM12891 NFKB	GM12891	NA	NFKB	TNFa	NA	wgEncodeAwgTfbsSydhGm12891NfkbTnfaIggrabUniPk.narrowPeak	28683	1	1
GliaCtrl.specific.peaks	905	encode_tfbs	0	0.218463	504	1570	1524	176	1570	1090	11038	7477	35778	ChIP HepG2 SMC3_(ab9263)	HepG2	NA	SMC3_(ab9263)	None	NA	wgEncodeAwgTfbsSydhHepg2Smc3ab9263IggrabUniPk.narrowPeak	30797	1	1
GliaCtrl.specific.peaks	931	encode_tfbs	0	0.283256	221	1570	1355	346	1570	1090	4277	7760	42539	ChIP K562 CEBPB	K562	NA	CEBPB	None	NA	wgEncodeAwgTfbsSydhK562CebpbIggrabUniPk.narrowPeak	38715	1	1
GliaCtrl.specific.peaks	963	encode_tfbs	0	0.35108	124	1570	1177	533	1570	1090	2014	7857	44802	ChIP K562 MafF_(M8194)	K562	NA	MafF_(M8194)	None	NA	wgEncodeAwgTfbsSydhK562MaffIggrabUniPk.narrowPeak	25074	1	1
GliaCtrl.specific.peaks	1097	encode_tfbs	0	0.19294	709	1570	1638	70	1638	1090	15716	7272	31100	ChIP AG10803 CTCF	AG10803	NA	CTCF	None	NA	wgEncodeAwgTfbsUwAg10803CtcfUniPk.narrowPeak	47656	1	1
GliaCtrl.specific.peaks	1117	encode_tfbs	0	0.203662	654	1570	1584	105	1584	1090	14266	7327	32550	ChIP HCT-116 CTCF	HCT-116	NA	CTCF	None	NA	wgEncodeAwgTfbsUwHct116CtcfUniPk.narrowPeak	50294	1	1
GliaCtrl.specific.peaks	1118	encode_tfbs	0	0.199618	682	1570	1603	84	1603	1090	14927	7299	31889	ChIP HEEpiC CTCF	HEEpiC	NA	CTCF	None	NA	wgEncodeAwgTfbsUwHeeCtcfUniPk.narrowPeak	46226	1	1
GliaCtrl.specific.peaks	227	codex	0	0.24329	323	1570	1458	260	1570	1100	6917	7658	39899	Juvenile acute myeloid leukaemia cell line carrying t(8;21) translocation RUNX1-	Leukaemia cell	NA	TCF12	NA	GSE43834	GSM1082308_HEB_TCF12.bed	18869	1	1
GliaCtrl.specific.peaks	329	codex	0	0.357609	112	1570	1166	571	1570	1100	1792	7869	45024	CD36+ erythroid progenitor cells were derived from mobilised CD34+ cells isolate	Erythroid Progenitor	NA	GATA1	NA	GSE26501	GSM651547_GATA1.bed	16428	1	1
GliaCtrl.specific.peaks	457	encode_tfbs	0	0.192631	656	1570	1640	104	1640	1100	14858	7325	31958	ChIP GM12878 CTCF	GM12878	NA	CTCF	None	NA	wgEncodeAwgTfbsBroadGm12878CtcfUniPk.narrowPeak	44982	1	1
GliaCtrl.specific.peaks	504	encode_tfbs	0	0.204341	607	1570	1581	135	1581	1100	13444	7374	33372	ChIP A549 CTCF_(SC-5916)	A549	NA	CTCF_(SC-5916)	EtOH_0.02pct	NA	wgEncodeAwgTfbsHaibA549Ctcfsc5916Pcr1xEtoh02UniPk.narrowPeak	38133	1	1
GliaCtrl.specific.peaks	745	encode_tfbs	0	0.18783	737	1570	1676	55	1676	1100	16449	7244	30367	ChIP GM12878 CTCF_(SC-15914)	GM12878	NA	CTCF_(SC-15914)	None	NA	wgEncodeAwgTfbsSydhGm12878Ctcfsc15914c20UniPk.narrowPeak	55551	1	1
GliaCtrl.specific.peaks	848	encode_tfbs	0	0.283634	191	1570	1352	389	1570	1100	3725	7790	43091	ChIP HeLa-S3 JunD	HeLa-S3	NA	JunD	None	NA	wgEncodeAwgTfbsSydhHelas3JundIggrabUniPk.narrowPeak	31633	1	1
GliaCtrl.specific.peaks	903	encode_tfbs	0	0.203736	582	1570	1583	150	1583	1100	13041	7399	33775	ChIP HepG2 Rad21	HepG2	NA	Rad21	None	NA	wgEncodeAwgTfbsSydhHepg2Rad21IggrabUniPk.narrowPeak	37233	1	1
GliaCtrl.specific.peaks	1055	encode_tfbs	0	0.193949	681	1570	1634	86	1634	1100	15205	7300	31611	ChIP GM12878 CTCF	GM12878	NA	CTCF	None	NA	wgEncodeAwgTfbsUtaGm12878CtcfUniPk.narrowPeak	48916	1	1
GliaCtrl.specific.peaks	1069	encode_tfbs	0	0.201563	578	1570	1594	151	1594	1100	13072	7403	33744	ChIP HepG2 CTCF	HepG2	NA	CTCF	None	NA	wgEncodeAwgTfbsUtaHepg2CtcfUniPk.narrowPeak	40800	1	1
GliaCtrl.specific.peaks	1075	encode_tfbs	0	0.192969	662	1570	1636	99	1636	1100	14941	7319	31875	ChIP K562 CTCF	K562	NA	CTCF	None	NA	wgEncodeAwgTfbsUtaK562CtcfUniPk.narrowPeak	56058	1	1
GliaCtrl.specific.peaks	1081	encode_tfbs	0	0.191735	712	1570	1647	68	1647	1100	15830	7269	30986	ChIP MCF-7 CTCF	MCF-7	NA	CTCF	estrogen	NA	wgEncodeAwgTfbsUtaMcf7CtcfEstroUniPk.narrowPeak	66592	1	1
GliaCtrl.specific.peaks	1094	encode_tfbs	0	0.192057	692	1570	1646	76	1646	1100	15487	7289	31329	ChIP AG04450 CTCF	AG04450	NA	CTCF	None	NA	wgEncodeAwgTfbsUwAg04450CtcfUniPk.narrowPeak	46500	1	1
GliaCtrl.specific.peaks	1107	encode_tfbs	0	0.189376	692	1570	1660	76	1660	1100	15633	7289	31183	ChIP GM12873 CTCF	GM12873	NA	CTCF	None	NA	wgEncodeAwgTfbsUwGm12873CtcfUniPk.narrowPeak	51005	1	1
GliaCtrl.specific.peaks	1112	encode_tfbs	0	0.192348	700	1570	1642	74	1642	1100	15602	7281	31214	ChIP HA-sp CTCF	HA-sp	NA	CTCF	None	NA	wgEncodeAwgTfbsUwHaspCtcfUniPk.narrowPeak	46546	1	1
GliaCtrl.specific.peaks	1113	encode_tfbs	0	0.18789	766	1570	1675	46	1675	1100	16903	7215	29913	ChIP HBMEC CTCF	HBMEC	NA	CTCF	None	NA	wgEncodeAwgTfbsUwHbmecCtcfUniPk.narrowPeak	58376	1	1
GliaCtrl.specific.peaks	1114	encode_tfbs	0	0.197252	646	1570	1616	114	1616	1100	14451	7335	32365	ChIP HCFaa CTCF	HCFaa	NA	CTCF	None	NA	wgEncodeAwgTfbsUwHcfaaCtcfUniPk.narrowPeak	41571	1	1
GliaCtrl.specific.peaks	1116	encode_tfbs	0	0.188601	782	1570	1671	45	1671	1100	17110	7199	29706	ChIP HCPEpiC CTCF	HCPEpiC	NA	CTCF	None	NA	wgEncodeAwgTfbsUwHcpeCtcfUniPk.narrowPeak	61062	1	1
GliaCtrl.specific.peaks	1123	encode_tfbs	0	0.198323	650	1570	1611	111	1611	1100	14464	7331	32352	ChIP HFF-Myc CTCF	HFF-Myc	NA	CTCF	None	NA	wgEncodeAwgTfbsUwHffmycCtcfUniPk.narrowPeak	43821	1	1
GliaCtrl.specific.peaks	1128	encode_tfbs	0	0.190795	689	1570	1651	81	1651	1100	15506	7292	31310	ChIP HPF CTCF	HPF	NA	CTCF	None	NA	wgEncodeAwgTfbsUwHpfCtcfUniPk.narrowPeak	46150	1	1
GliaCtrl.specific.peaks	1129	encode_tfbs	0	0.194789	657	1570	1631	103	1631	1100	14762	7324	32054	ChIP HRE CTCF	HRE	NA	CTCF	None	NA	wgEncodeAwgTfbsUwHreCtcfUniPk.narrowPeak	42295	1	1
GliaCtrl.specific.peaks	1130	encode_tfbs	0	0.190515	719	1570	1655	64	1655	1100	16010	7262	30806	ChIP HRPEpiC CTCF	HRPEpiC	NA	CTCF	None	NA	wgEncodeAwgTfbsUwHrpeCtcfUniPk.narrowPeak	53134	1	1
GliaCtrl.specific.peaks	1132	encode_tfbs	0	0.192064	682	1570	1645	84	1645	1100	15322	7299	31494	ChIP HVMF CTCF	HVMF	NA	CTCF	None	NA	wgEncodeAwgTfbsUwHvmfCtcfUniPk.narrowPeak	46460	1	1
GliaCtrl.specific.peaks	21	cistrome_cistrome	0	0.179043	817	1570	1733	41	1733	1110	18217	7164	28599	cistrome_cistrome HepG2 liver cells CTCF	HepG2 liver cells	liver	CTCF	No treatment	NA	Human_HepG2-liver-cells_CTCF_No-treatment_Odom.bed	73607	1	1
GliaCtrl.specific.peaks	48	cistrome_cistrome	0	0.332994	125	1570	1231	529	1570	1110	2135	7856	44681	cistrome_cistrome MCF-7 ESR1	MCF-7	breast	ESR1	E2(45min)	NA	Human_MCF-7_ESR1_E2-45min_Liu.bed	20474	1	1
GliaCtrl.specific.peaks	55	cistrome_cistrome	0	0.305974	153	1570	1298	459	1570	1110	2811	7828	44005	cistrome_cistrome MCF-7 ESR1	MCF-7	breast	ESR1	EtOH(6hr)	NA	Human_MCF-7_ESR1_EtOH-6hr_Barton.bed	45356	1	1
GliaCtrl.specific.peaks	225	codex	0	0.178692	1015	1570	1737	18	1737	1110	21029	6966	25787	GM12878 cell from ENCODE project.	B-cells	NA	RUNX3	NA	GSE32465	GSM1010893_RUNX3.bed	104018	1	1
GliaCtrl.specific.peaks	527	encode_tfbs	0	0.206101	465	1570	1575	193	1575	1110	10808	7516	36008	ChIP ECC-1 CTCF_(SC-5916)	ECC-1	NA	CTCF_(SC-5916)	DMSO_0.02pct	NA	wgEncodeAwgTfbsHaibEcc1CtcfcV0416102Dm002p1hUniPk.narrowPeak	23192	1	1
GliaCtrl.specific.peaks	545	encode_tfbs	0	0.225449	303	1570	1502	272	1570	1110	6974	7678	39842	ChIP GM12878 FOXM1_(SC-502)	GM12878	NA	FOXM1_(SC-502)	None	NA	wgEncodeAwgTfbsHaibGm12878Foxm1sc502V0422111UniPk.narrowPeak	22926	1	1
GliaCtrl.specific.peaks	786	encode_tfbs	0	0.324887	133	1570	1257	501	1570	1110	2321	7848	44495	ChIP GM18505 NFKB	GM18505	NA	NFKB	TNFa	NA	wgEncodeAwgTfbsSydhGm18505NfkbTnfaIggrabUniPk.narrowPeak	8805	1	1
GliaCtrl.specific.peaks	890	encode_tfbs	0	0.290269	165	1570	1340	429	1570	1110	3174	7816	43642	ChIP HepG2 JunD	HepG2	NA	JunD	None	NA	wgEncodeAwgTfbsSydhHepg2JundIggrabUniPk.narrowPeak	32275	1	1
GliaCtrl.specific.peaks	920	encode_tfbs	0	0.195272	630	1570	1626	125	1626	1110	14280	7351	32536	ChIP IMR90 Rad21	IMR90	NA	Rad21	None	NA	wgEncodeAwgTfbsSydhImr90Rad21IggrabUniPk.narrowPeak	37417	1	1
GliaCtrl.specific.peaks	964	encode_tfbs	0	0.347319	112	1570	1187	571	1570	1110	1843	7869	44973	ChIP K562 MafK_(ab50322)	K562	NA	MafK_(ab50322)	None	NA	wgEncodeAwgTfbsSydhK562Mafkab50322IggrabUniPk.narrowPeak	19317	1	1
GliaCtrl.specific.peaks	1048	encode_tfbs	0	0.243719	252	1570	1457	313	1570	1110	5524	7729	41292	ChIP K562 eGFP-JunD	K562	NA	eGFP-JunD	None	NA	wgEncodeAwgTfbsUchicagoK562EjundUniPk.narrowPeak	26674	1	1
GliaCtrl.specific.peaks	1085	encode_tfbs	0	0.183019	809	1570	1709	43	1709	1110	17852	7172	28964	ChIP MCF-7 CTCF	MCF-7	NA	CTCF	vehicle	NA	wgEncodeAwgTfbsUtaMcf7CtcfVehUniPk.narrowPeak	82176	1	1
GliaCtrl.specific.peaks	1095	encode_tfbs	0	0.191035	660	1570	1648	101	1648	1110	15010	7321	31806	ChIP AG09309 CTCF	AG09309	NA	CTCF	None	NA	wgEncodeAwgTfbsUwAg09309CtcfUniPk.narrowPeak	43928	1	1
GliaCtrl.specific.peaks	1102	encode_tfbs	0	0.192544	653	1570	1641	107	1641	1110	14812	7328	32004	ChIP GM06990 CTCF	GM06990	NA	CTCF	None	NA	wgEncodeAwgTfbsUwGm06990CtcfUniPk.narrowPeak	45500	1	1
GliaCtrl.specific.peaks	1106	encode_tfbs	0	0.190733	661	1570	1653	100	1653	1110	15043	7320	31773	ChIP GM12872 CTCF	GM12872	NA	CTCF	None	NA	wgEncodeAwgTfbsUwGm12872CtcfUniPk.narrowPeak	47151	1	1
GliaCtrl.specific.peaks	1111	encode_tfbs	0	0.187424	690	1570	1679	80	1679	1110	15708	7291	31108	ChIP HAc CTCF	HAc	NA	CTCF	None	NA	wgEncodeAwgTfbsUwHacCtcfUniPk.narrowPeak	45591	1	1
GliaCtrl.specific.peaks	1115	encode_tfbs	0	0.183688	730	1570	1701	58	1701	1110	16575	7251	30241	ChIP HCM CTCF	HCM	NA	CTCF	None	NA	wgEncodeAwgTfbsUwHcmCtcfUniPk.narrowPeak	50703	1	1
GliaCtrl.specific.peaks	1122	encode_tfbs	0	0.195927	595	1570	1619	143	1619	1110	13641	7386	33175	ChIP HFF CTCF	HFF	NA	CTCF	None	NA	wgEncodeAwgTfbsUwHffCtcfUniPk.narrowPeak	34889	1	1
GliaCtrl.specific.peaks	1135	encode_tfbs	0	0.199742	574	1570	1601	153	1601	1110	13087	7407	33729	ChIP NB4 CTCF	NB4	NA	CTCF	None	NA	wgEncodeAwgTfbsUwNb4CtcfUniPk.narrowPeak	38253	1	1
GliaCtrl.specific.peaks	36	cistrome_cistrome	0	0.26062	185	1570	1407	397	1570	1120	3907	7796	42909	cistrome_cistrome LnCaP FoxA1	LnCaP	prostate	FoxA1	regular medium	NA	Human_LnCaP_FoxA1_regular-medium_Chinnaiyan.bed	51551	1	1
GliaCtrl.specific.peaks	79	cistrome_cistrome	0	0.173525	904	1570	1753	31	1753	1120	19851	7077	26965	cistrome_cistrome MCF-7 RAD21	MCF-7	breast	RAD21	CTCF knock out	NA	Human_MCF-7_RAD21_CTCF-knock-out_Odom.bed	51667	1	1
GliaCtrl.specific.peaks	90	cistrome_cistrome	0	0.171564	1002	1570	1764	19	1764	1120	21330	6979	25486	cistrome_cistrome MCF-7 STAG1	MCF-7	breast	STAG1	mock	NA	Human_MCF-7_STAG1_mock_Odom.bed	105167	1	1
GliaCtrl.specific.peaks	119	cistrome_cistrome	0	0.404767	74	1570	1061	715	1570	1120	1058	7907	45758	cistrome_cistrome T47D PGR	T47D	breast	PGR	E2(45min)	NA	Human_T47D_PGR_E2-45min_Brown.bed	5404	1	1
GliaCtrl.specific.peaks	156	cistrome_epigenome	0	0.176069	880	1570	1747	35	1747	1120	19340	7101	27476	cistrome_epigenome Caco-2(proliferating) H3K4me2	Caco-2(proliferating)	intestine	H3K4me2	No treatment	NA	Human_Caco-2-proliferating_H3K4me2_No-treatment_Shivdasani.bed	105110	1	1
GliaCtrl.specific.peaks	455	encode_tfbs	0	0.185053	669	1570	1695	94	1695	1120	15489	7312	31327	ChIP Dnd41 CTCF	Dnd41	NA	CTCF	None	NA	wgEncodeAwgTfbsBroadDnd41CtcfUniPk.narrowPeak	50070	1	1
GliaCtrl.specific.peaks	645	encode_tfbs	0	0.258033	195	1570	1422	381	1570	1120	4142	7786	42674	ChIP HepG2 p300	HepG2	NA	p300	None	NA	wgEncodeAwgTfbsHaibHepg2P300V0416101UniPk.narrowPeak	27913	1	1
GliaCtrl.specific.peaks	717	encode_tfbs	0	0.190001	639	1570	1657	118	1657	1120	14708	7342	32108	ChIP SK-N-SH_RA CTCF	SK-N-SH_RA	NA	CTCF	None	NA	wgEncodeAwgTfbsHaibSknshraCtcfV0416102UniPk.narrowPeak	40588	1	1
GliaCtrl.specific.peaks	735	encode_tfbs	0	0.201523	458	1570	1595	196	1595	1120	10861	7523	35955	ChIP A549 Rad21	A549	NA	Rad21	None	NA	wgEncodeAwgTfbsSydhA549Rad21IggrabUniPk.narrowPeak	24465	1	1
GliaCtrl.specific.peaks	1045	encode_tfbs	0	0.385065	82	1570	1115	675	1570	1120	1229	7899	45587	ChIP K562 eGFP-GATA2	K562	NA	eGFP-GATA2	None	NA	wgEncodeAwgTfbsUchicagoK562Egata2UniPk.narrowPeak	11478	1	1
GliaCtrl.specific.peaks	1052	encode_tfbs	0	0.175994	737	1570	1748	55	1748	1120	17150	7244	29666	ChIP Gliobla CTCF	Gliobla	NA	CTCF	None	NA	wgEncodeAwgTfbsUtaGlioblaCtcfUniPk.narrowPeak	62772	1	1
GliaCtrl.specific.peaks	1092	encode_tfbs	0	0.190734	615	1570	1652	133	1652	1120	14254	7366	32562	ChIP A549 CTCF	A549	NA	CTCF	None	NA	wgEncodeAwgTfbsUwA549CtcfUniPk.narrowPeak	45732	1	1
GliaCtrl.specific.peaks	1096	encode_tfbs	0	0.178251	721	1570	1740	63	1740	1120	16751	7260	30065	ChIP AG09319 CTCF	AG09319	NA	CTCF	None	NA	wgEncodeAwgTfbsUwAg09319CtcfUniPk.narrowPeak	49675	1	1
GliaCtrl.specific.peaks	1104	encode_tfbs	0	0.186931	651	1570	1685	110	1685	1120	15079	7330	31737	ChIP GM12864 CTCF	GM12864	NA	CTCF	None	NA	wgEncodeAwgTfbsUwGm12864CtcfUniPk.narrowPeak	46798	1	1
GliaCtrl.specific.peaks	1119	encode_tfbs	0	0.189231	620	1570	1661	130	1661	1120	14420	7361	32396	ChIP HEK293 CTCF	HEK293	NA	CTCF	None	NA	wgEncodeAwgTfbsUwHek293CtcfUniPk.narrowPeak	47331	1	1
GliaCtrl.specific.peaks	1120	encode_tfbs	0	0.19296	565	1570	1637	158	1637	1120	13253	7416	33563	ChIP HeLa-S3 CTCF	HeLa-S3	NA	CTCF	None	NA	wgEncodeAwgTfbsUwHelas3CtcfUniPk.narrowPeak	38400	1	1
GliaCtrl.specific.peaks	1125	encode_tfbs	0	0.181974	733	1570	1719	57	1719	1120	16724	7248	30092	ChIP HMEC CTCF	HMEC	NA	CTCF	None	NA	wgEncodeAwgTfbsUwHmecCtcfUniPk.narrowPeak	55897	1	1
GliaCtrl.specific.peaks	1136	encode_tfbs	0	0.182559	685	1570	1713	83	1713	1120	15900	7296	30916	ChIP NHDF-neo CTCF	NHDF-neo	NA	CTCF	None	NA	wgEncodeAwgTfbsUwNhdfneoCtcfUniPk.narrowPeak	45920	1	1
GliaCtrl.specific.peaks	1138	encode_tfbs	0	0.18904	604	1570	1667	138	1667	1120	14149	7377	32667	ChIP NHLF CTCF	NHLF	NA	CTCF	None	NA	wgEncodeAwgTfbsUwNhlfCtcfUniPk.narrowPeak	35446	1	1
GliaCtrl.specific.peaks	42	cistrome_cistrome	0	0.164075	762	1570	1786	47	1786	1130	18328	7219	28488	cistrome_cistrome MCF-7 CTCF	MCF-7	breast	CTCF	Tam(45min)	NA	Human_MCF-7_CTCF_Tam-45min_Hurtado.bed	65523	1	1
GliaCtrl.specific.peaks	62	cistrome_cistrome	0	0.340564	106	1570	1218	589	1570	1130	1780	7875	45036	cistrome_cistrome MCF-7 FoxA1	MCF-7	breast	FoxA1	E2(45min-3hr)	NA	Human_MCF-7_FoxA1_E2-45min-3hr_Liu.bed	16924	1	1
GliaCtrl.specific.peaks	64	cistrome_cistrome	0	0.398612	71	1570	1080	731	1570	1130	1031	7910	45785	cistrome_cistrome MCF-7 FoxA1	MCF-7	breast	FoxA1	No treatment	NA	Human_MCF-7_FoxA1_No-treatment_Brown.bed	9849	1	1
GliaCtrl.specific.peaks	65	cistrome_cistrome	0	0.39997	69	1570	1077	741	1570	1130	999	7912	45817	cistrome_cistrome MCF-7 FoxA1	MCF-7	breast	FoxA1	E2(45min)	NA	Human_MCF-7_FoxA1_No-treatment_Brown_2.bed	13464	1	1
GliaCtrl.specific.peaks	81	cistrome_cistrome	0	0.163786	959	1570	1788	25	1788	1130	21288	7022	25528	cistrome_cistrome MCF-7 RAD21	MCF-7	breast	RAD21	No treatment	NA	Human_MCF-7_RAD21_No-treatment_Odom.bed	87269	1	1
GliaCtrl.specific.peaks	120	cistrome_cistrome	0	0.310719	121	1570	1279	545	1570	1130	2210	7860	44606	cistrome_cistrome U2OS cells ESR2	U2OS cells	osteosarcoma	ESR2	E2(18hr)	NA	Human_U2OS-cells_ESR2_E2-18hr_Leitman.bed	26752	1	1
GliaCtrl.specific.peaks	330	codex	0	0.280406	143	1570	1357	476	1570	1130	2860	7838	43956	Mobilised CD34+ cells isolated from the healthly peripheral blood.	Hematopoietic Stem and Progenitor Cells	NA	SMARCA4	NA	GSE26501	GSM651552_BRG1.bed	6462	1	1
GliaCtrl.specific.peaks	475	encode_tfbs	0	0.188976	605	1570	1669	137	1669	1130	14170	7376	32646	ChIP HUVEC CTCF	HUVEC	NA	CTCF	None	NA	wgEncodeAwgTfbsBroadHuvecCtcfUniPk.narrowPeak	37412	1	1
GliaCtrl.specific.peaks	479	encode_tfbs	0	0.1841	636	1570	1698	121	1698	1130	14976	7345	31840	ChIP K562 CTCF	K562	NA	CTCF	None	NA	wgEncodeAwgTfbsBroadK562CtcfUniPk.narrowPeak	51992	1	1
GliaCtrl.specific.peaks	632	encode_tfbs	0	0.237149	228	1570	1476	338	1570	1130	5165	7753	41651	ChIP HepG2 FOXA1_(SC-101058)	HepG2	NA	FOXA1_(SC-101058)	None	NA	wgEncodeAwgTfbsHaibHepg2Foxa1sc101058V0416101UniPk.narrowPeak	43114	1	1
GliaCtrl.specific.peaks	634	encode_tfbs	0	0.250657	199	1570	1440	372	1570	1130	4334	7782	42482	ChIP HepG2 FOXA2_(SC-6554)	HepG2	NA	FOXA2_(SC-6554)	None	NA	wgEncodeAwgTfbsHaibHepg2Foxa2sc6554V0416101UniPk.narrowPeak	40989	1	1
GliaCtrl.specific.peaks	676	encode_tfbs	0	0.337247	99	1570	1224	606	1570	1130	1681	7882	45135	ChIP K562 GATA2_(SC-267)	K562	NA	GATA2_(SC-267)	None	NA	wgEncodeAwgTfbsHaibK562Gata2sc267Pcr1xUniPk.narrowPeak	19322	1	1
GliaCtrl.specific.peaks	790	encode_tfbs	0	0.243118	208	1570	1459	358	1570	1130	4642	7773	42174	ChIP GM18951 NFKB	GM18951	NA	NFKB	TNFa	NA	wgEncodeAwgTfbsSydhGm18951NfkbTnfaIggrabUniPk.narrowPeak	13535	1	1
GliaCtrl.specific.peaks	917	encode_tfbs	0	0.18011	677	1570	1725	89	1725	1130	15907	7304	30909	ChIP IMR90 CTCF_(SC-15914)	IMR90	NA	CTCF_(SC-15914)	None	NA	wgEncodeAwgTfbsSydhImr90CtcfbIggrabUniPk.narrowPeak	45920	1	1
GliaCtrl.specific.peaks	947	encode_tfbs	0	0.181842	669	1570	1720	94	1720	1130	15671	7312	31145	ChIP K562 CTCF_(SC-15914)	K562	NA	CTCF_(SC-15914)	None	NA	wgEncodeAwgTfbsSydhK562CtcfbIggrabUniPk.narrowPeak	54387	1	1
GliaCtrl.specific.peaks	983	encode_tfbs	0	0.20672	342	1570	1573	243	1573	1130	8334	7639	38482	ChIP K562 Rad21	K562	NA	Rad21	None	NA	wgEncodeAwgTfbsSydhK562Rad21UniPk.narrowPeak	17627	1	1
GliaCtrl.specific.peaks	1098	encode_tfbs	0	0.182103	670	1570	1716	93	1716	1130	15673	7311	31143	ChIP AoAF CTCF	AoAF	NA	CTCF	None	NA	wgEncodeAwgTfbsUwAoafCtcfUniPk.narrowPeak	45960	1	1
GliaCtrl.specific.peaks	1100	encode_tfbs	0	0.179939	674	1570	1726	91	1726	1130	15866	7307	30950	ChIP BJ CTCF	BJ	NA	CTCF	None	NA	wgEncodeAwgTfbsUwBjCtcfUniPk.narrowPeak	44668	1	1
GliaCtrl.specific.peaks	1101	encode_tfbs	0	0.183181	644	1570	1707	116	1707	1130	15166	7337	31650	ChIP Caco-2 CTCF	Caco-2	NA	CTCF	None	NA	wgEncodeAwgTfbsUwCaco2CtcfUniPk.narrowPeak	46852	1	1
GliaCtrl.specific.peaks	1105	encode_tfbs	0	0.182617	645	1570	1712	115	1712	1130	15215	7336	31601	ChIP GM12865 CTCF	GM12865	NA	CTCF	None	NA	wgEncodeAwgTfbsUwGm12865CtcfUniPk.narrowPeak	44069	1	1
GliaCtrl.specific.peaks	14	cistrome_cistrome	0	0.195615	342	1570	1621	243	1621	1140	8719	7639	38097	cistrome_cistrome Caco-2(differentiated) HNF4A	Caco-2(differentiated)	intestine	HNF4A	No treatment	NA	Human_Caco-2-differentiated_HNF4A_No-treatment_Shivdasani.bed	65557	1	1
GliaCtrl.specific.peaks	41	cistrome_cistrome	0	0.168879	677	1570	1773	89	1773	1140	16590	7304	30226	cistrome_cistrome MCF-7 CTCF	MCF-7	breast	CTCF	No treatment	NA	Human_MCF-7_CTCF_No-treatment_Hurtado.bed	56378	1	1
GliaCtrl.specific.peaks	66	cistrome_cistrome	0	0.297196	122	1570	1316	540	1570	1140	2324	7859	44492	cistrome_cistrome MCF-7 FoxA1	MCF-7	breast	FoxA1	No treatment	NA	Human_MCF-7_FoxA1_No-treatment_White.bed	14374	1	1
GliaCtrl.specific.peaks	80	cistrome_cistrome	0	0.157574	886	1570	1817	34	1817	1140	20699	7095	26117	cistrome_cistrome MCF-7 RAD21	MCF-7	breast	RAD21	E2(45min)	NA	Human_MCF-7_RAD21_E2-45min_Odom.bed	78398	1	1
GliaCtrl.specific.peaks	143	cistrome_cistrome	0	0.183034	601	1570	1708	141	1708	1140	14416	7380	32400	cistrome_cistrome lymphoblastoid(GM10861) VDR	lymphoblastoid(GM10861)	hematopoietic stem cell	VDR	calcitriol(36hr)	NA	Human_lymphoblastoid-GM10861_VDR_calcitriol-36hr_Knight.bed	48385	1	1
GliaCtrl.specific.peaks	230	codex	0	0.302915	119	1570	1308	549	1570	1140	2228	7862	44588	Adult B cell Non-Hodgkin Lymphoma (large diffuse cell lymphoma) carrying t(8;14)	Lymphoma cell	NA	BACH2	NA	GSE44420	GSM1084800_BACH2.bed	10250	1	1
GliaCtrl.specific.peaks	257	codex	0	0.255618	172	1570	1426	417	1570	1140	3714	7809	43102	U937 (histiocytic lymphoma) cell line conditionally expressing CBFbeta-MYH11 tra	Leukaemia cell	NA	CBFB	NA	GSE46044	GSM1122321_CBFB.bed	9623	1	1
GliaCtrl.specific.peaks	323	codex	0	0.192867	381	1570	1639	223	1639	1140	9658	7600	37158	Mobilised CD34+ cells isolated from the healthly peripheral blood.	Hematopoietic Stem and Progenitor Cells	NA	CTCF	NA	GSE26501	GSM651541_CTCF.bed	18624	1	1
GliaCtrl.specific.peaks	447	encode_segmentation	0	0.389992	69	1570	1107	741	1570	1140	1024	7912	45792	Weak Enhancer Segments	Huvec	NA	NA	NA	ENCODE segmentation	Huvec_WE.bed	12143	1	1
GliaCtrl.specific.peaks	497	encode_tfbs	0	0.181522	627	1570	1721	128	1721	1140	14962	7354	31854	ChIP NHLF CTCF	NHLF	NA	CTCF	None	NA	wgEncodeAwgTfbsBroadNhlfCtcfUniPk.narrowPeak	39537	1	1
GliaCtrl.specific.peaks	667	encode_tfbs	0	0.251454	165	1570	1436	429	1570	1140	3626	7816	43190	ChIP K562 CEBPB_(SC-150)	K562	NA	CEBPB_(SC-150)	None	NA	wgEncodeAwgTfbsHaibK562Cebpbsc150V0422111UniPk.narrowPeak	22240	1	1
GliaCtrl.specific.peaks	771	encode_tfbs	0	0.231733	203	1570	1483	365	1570	1140	4739	7778	42077	ChIP GM12878 TBLR1_(ab24550)	GM12878	NA	TBLR1_(ab24550)	None	NA	wgEncodeAwgTfbsSydhGm12878Tblr1ab24550IggmusUniPk.narrowPeak	13702	1	1
GliaCtrl.specific.peaks	833	encode_tfbs	0	0.200222	326	1570	1599	258	1599	1140	8211	7655	38605	ChIP HeLa-S3 CEBPB	HeLa-S3	NA	CEBPB	None	NA	wgEncodeAwgTfbsSydhHelas3CebpbIggrabUniPk.narrowPeak	61004	1	1
GliaCtrl.specific.peaks	863	encode_tfbs	0	0.182394	600	1570	1715	142	1715	1140	14433	7381	32383	ChIP HeLa-S3 SMC3_(ab9263)	HeLa-S3	NA	SMC3_(ab9263)	None	NA	wgEncodeAwgTfbsSydhHelas3Smc3ab9263IggrabUniPk.narrowPeak	39567	1	1
GliaCtrl.specific.peaks	1030	encode_tfbs	0	0.188975	484	1570	1670	182	1670	1140	11920	7497	34896	ChIP NB4 Max	NB4	NA	Max	None	NA	wgEncodeAwgTfbsSydhNb4MaxUniPk.narrowPeak	34659	1	1
GliaCtrl.specific.peaks	1093	encode_tfbs	0	0.170828	705	1570	1768	73	1768	1140	16944	7276	29872	ChIP AG04449 CTCF	AG04449	NA	CTCF	None	NA	wgEncodeAwgTfbsUwAg04449CtcfUniPk.narrowPeak	50260	1	1
GliaCtrl.specific.peaks	1110	encode_tfbs	0	0.184526	602	1570	1697	140	1697	1140	14353	7379	32463	ChIP GM12878 CTCF	GM12878	NA	CTCF	None	NA	wgEncodeAwgTfbsUwGm12878CtcfUniPk.narrowPeak	40122	1	1
GliaCtrl.specific.peaks	1121	encode_tfbs	0	0.182051	610	1570	1718	134	1718	1140	14631	7371	32185	ChIP HepG2 CTCF	HepG2	NA	CTCF	None	NA	wgEncodeAwgTfbsUwHepg2CtcfUniPk.narrowPeak	48708	1	1
GliaCtrl.specific.peaks	1133	encode_tfbs	0	0.186134	584	1570	1691	149	1691	1140	13944	7397	32872	ChIP K562 CTCF	K562	NA	CTCF	None	NA	wgEncodeAwgTfbsUwK562CtcfUniPk.narrowPeak	43247	1	1
GliaCtrl.specific.peaks	1137	encode_tfbs	0	0.182512	607	1570	1714	135	1714	1140	14552	7374	32264	ChIP NHEK CTCF	NHEK	NA	CTCF	None	NA	wgEncodeAwgTfbsUwNhekCtcfUniPk.narrowPeak	42465	1	1
GliaCtrl.specific.peaks	1143	encode_tfbs	0	0.187194	521	1570	1682	172	1682	1140	12722	7460	34094	ChIP WI-38 CTCF	WI-38	NA	CTCF	None	NA	wgEncodeAwgTfbsUwWi38CtcfUniPk.narrowPeak	31518	1	1
GliaCtrl.specific.peaks	27	cistrome_cistrome	0	0.148711	949	1570	1857	27	1857	1150	22274	7032	24542	cistrome_cistrome HepG2 liver cells STAG1	HepG2 liver cells	liver	STAG1	No treatment	NA	Human_HepG2-liver-cells_STAG1_No-treatment_Odom.bed	83080	1	1
GliaCtrl.specific.peaks	40	cistrome_cistrome	0	0.149179	827	1570	1855	39	1855	1150	20440	7154	26376	cistrome_cistrome MCF-7 CTCF	MCF-7	breast	CTCF	E2(45min)	NA	Human_MCF-7_CTCF_E2-45min_Odom.bed	76387	1	1
GliaCtrl.specific.peaks	52	cistrome_cistrome	0	0.259896	141	1570	1413	478	1570	1150	3030	7840	43786	cistrome_cistrome MCF-7 ESR1	MCF-7	breast	ESR1	E2(6hr)	NA	Human_MCF-7_ESR1_E2-6hr_Barton.bed	32791	1	1
GliaCtrl.specific.peaks	83	cistrome_cistrome	0	0.272034	135	1570	1378	494	1570	1150	2785	7846	44031	cistrome_cistrome MCF-7 RARA	MCF-7	breast	RARA	AM580(1hr)	NA	Human_MCF-7_RARA_AM580-1hr_White.bed	14327	1	1
GliaCtrl.specific.peaks	89	cistrome_cistrome	0	0.147344	990	1570	1864	20	1864	1150	22945	6991	23871	cistrome_cistrome MCF-7 STAG1	MCF-7	breast	STAG1	No treatment	NA	Human_MCF-7_STAG1_No-treatment_Odom.bed	91861	1	1
GliaCtrl.specific.peaks	104	cistrome_cistrome	0	0.185985	469	1570	1693	189	1693	1150	11765	7512	35051	cistrome_cistrome NB4 cells PolII	NB4 cells	hematopoietic stem cell	PolII	ATRA(24hr)	NA	Human_NB4-cells_PolII_ATRA-24hr_Stunnenberg.bed	26728	1	1
GliaCtrl.specific.peaks	135	cistrome_cistrome	0	0.38252	62	1570	1118	774	1570	1150	939	7919	45877	cistrome_cistrome VCaP FoxA1	VCaP	prostate	FoxA1	regular medium	NA	Human_VCaP_FoxA1_regular-medium_Chinnaiyan.bed	17139	1	1
GliaCtrl.specific.peaks	267	codex	0	0.358115	76	1570	1165	703	1570	1150	1224	7905	45592	Adult B cell Non-Hodgkin Lymphoma (large diffuse cell lymphoma) carrying t(8;14)	Lymphoma cell	NA	MAFK	NA	GSE47784	GSM1159670_MAFK.bed	6721	1	1
GliaCtrl.specific.peaks	355	codex	0	0.3115	96	1570	1277	615	1570	1150	1761	7885	45055	K562 erythrocytic leukaemia cells (ATCC CCL-243) were grown according to standar	Erythrocytic leukaemia cells	NA	KDM1A	NA	GSE32509	GSM831002_KDM1A.bed	13355	1	1
GliaCtrl.specific.peaks	571	encode_tfbs	0	0.207677	255	1570	1570	308	1570	1150	6420	7726	40396	ChIP GM12878 TCF12	GM12878	NA	TCF12	None	NA	wgEncodeAwgTfbsHaibGm12878Tcf12Pcr1xUniPk.narrowPeak	20437	1	1
GliaCtrl.specific.peaks	686	encode_tfbs	0	0.18269	509	1570	1711	175	1711	1150	12717	7472	34099	ChIP K562 Rad21	K562	NA	Rad21	None	NA	wgEncodeAwgTfbsHaibK562Rad21V0416102UniPk.narrowPeak	34725	1	1
GliaCtrl.specific.peaks	727	encode_tfbs	0	0.228344	198	1570	1490	376	1570	1150	4693	7783	42123	ChIP T-47D GATA3_(SC-268)	T-47D	NA	GATA3_(SC-268)	DMSO_0.02pct	NA	wgEncodeAwgTfbsHaibT47dGata3sc268V0416102Dm002p1hUniPk.narrowPeak	37199	1	1
GliaCtrl.specific.peaks	883	encode_tfbs	0	0.358416	76	1570	1163	703	1570	1150	1223	7905	45593	ChIP HepG2 c-Jun	HepG2	NA	c-Jun	None	NA	wgEncodeAwgTfbsSydhHepg2CjunIggrabUniPk.narrowPeak	12672	1	1
GliaCtrl.specific.peaks	1015	encode_tfbs	0	0.223025	200	1570	1515	370	1570	1150	4838	7781	41978	ChIP MCF10A-Er-Src c-Myc	MCF10A-Er-Src	NA	c-Myc	4OHTAM_1uM_4hr	NA	wgEncodeAwgTfbsSydhMcf10aesCmycTam14hHvdUniPk.narrowPeak	25703	1	1
GliaCtrl.specific.peaks	1029	encode_tfbs	0	0.188217	408	1570	1674	214	1674	1150	10418	7573	36398	ChIP NB4 c-Myc	NB4	NA	c-Myc	None	NA	wgEncodeAwgTfbsSydhNb4CmycUniPk.narrowPeak	26252	1	1
GliaCtrl.specific.peaks	1109	encode_tfbs	0	0.178102	576	1570	1741	152	1741	1150	14232	7405	32584	ChIP GM12875 CTCF	GM12875	NA	CTCF	None	NA	wgEncodeAwgTfbsUwGm12875CtcfUniPk.narrowPeak	39184	1	1
GliaCtrl.specific.peaks	1140	encode_tfbs	0	0.172932	623	1570	1757	129	1757	1150	15388	7358	31428	ChIP SAEC CTCF	SAEC	NA	CTCF	None	NA	wgEncodeAwgTfbsUwSaecCtcfUniPk.narrowPeak	42446	1	1
GliaCtrl.specific.peaks	1141	encode_tfbs	0	0.163948	666	1570	1787	97	1787	1150	16716	7315	30100	ChIP SK-N-SH_RA CTCF	SK-N-SH_RA	NA	CTCF	None	NA	wgEncodeAwgTfbsUwSknshraCtcfUniPk.narrowPeak	46232	1	1
GliaCtrl.specific.peaks	1142	encode_tfbs	0	0.1788	619	1570	1735	131	1735	1150	14974	7362	31842	ChIP WERI-Rb-1 CTCF	WERI-Rb-1	NA	CTCF	None	NA	wgEncodeAwgTfbsUwWerirb1CtcfUniPk.narrowPeak	50308	1	1
GliaCtrl.specific.peaks	6	cistrome_cistrome	0	0.183891	430	1570	1699	204	1699	1160	11069	7551	35747	cistrome_cistrome A594 cells PolIIser2	A594 cells	lung	PolIIser2	DEX(1hr)	NA	Human_A594--cells_PolIIser2_DEX-1hr_Myers.bed	29480	1	1
GliaCtrl.specific.peaks	26	cistrome_cistrome	0	0.157505	680	1570	1818	87	1818	1160	17397	7301	29419	cistrome_cistrome HepG2 liver cells RAD21	HepG2 liver cells	liver	RAD21	No treatment	NA	Human_HepG2-liver-cells_RAD21_No-treatment_Odom.bed	57071	1	1
GliaCtrl.specific.peaks	39	cistrome_cistrome	0	0.154506	709	1570	1832	70	1832	1160	18113	7272	28703	cistrome_cistrome MCF-7 CTCF	MCF-7	breast	CTCF	E2(45min)	NA	Human_MCF-7_CTCF_E2-45min_Hurtado.bed	64017	1	1
GliaCtrl.specific.peaks	85	cistrome_cistrome	0	0.216487	198	1570	1538	376	1570	1160	4923	7783	41893	cistrome_cistrome MCF-7 SRC-3	MCF-7	breast	SRC-3	E2(1hr)	NA	Human_MCF-7_SRC-3_E2-1hr_OMalley.bed	33800	1	1
GliaCtrl.specific.peaks	88	cistrome_cistrome	0	0.141293	955	1570	1892	26	1892	1160	22956	7026	23860	cistrome_cistrome MCF-7 STAG1	MCF-7	breast	STAG1	E2(45min)	NA	Human_MCF-7_STAG1_E2-45min_Odom.bed	93033	1	1
GliaCtrl.specific.peaks	99	cistrome_cistrome	0	0.374564	60	1570	1130	789	1570	1160	928	7921	45888	cistrome_cistrome MDA-MB-231 Cells ESR1	MDA-MB-231 Cells	breast	ESR1	E2(45min)	NA	Human_MDA-MB-231-Cells_ESR1_E2-45min_Katzenellenbogen.bed	11906	1	1
GliaCtrl.specific.peaks	105	cistrome_cistrome	0	0.183857	428	1570	1700	206	1700	1160	11029	7553	35787	cistrome_cistrome NB4 cells PolII	NB4 cells	hematopoietic stem cell	PolII	ATRA(48hr)	NA	Human_NB4-cells_PolII_ATRA-48hr_Stunnenberg.bed	22118	1	1
GliaCtrl.specific.peaks	141	cistrome_cistrome	0	0.182091	479	1570	1717	185	1717	1160	12153	7502	34663	cistrome_cistrome lymphoblastoid(GM10855) VDR	lymphoblastoid(GM10855)	hematopoietic stem cell	VDR	calcitriol(36hr)	NA	Human_lymphoblastoid-GM10855_VDR_calcitriol-36hr_Knight.bed	37890	1	1
GliaCtrl.specific.peaks	164	cistrome_epigenome	0	0.154267	689	1570	1833	81	1833	1160	17783	7292	29033	cistrome_epigenome LnCaP H3K4me2	LnCaP	prostate	H3K4me2	regular medium	NA	Human_LnCaP_H3K4me2_regular-medium_Chinnaiyan.bed	62551	1	1
GliaCtrl.specific.peaks	290	codex	0	0.264867	128	1570	1400	516	1570	1160	2714	7853	44102	codex T-Cell MYB	T-Cell	NA	MYB	NA	GSE59657	GSM1442005_MYB.bed	17978	1	1
GliaCtrl.specific.peaks	331	codex	0	0.37161	62	1570	1133	774	1570	1160	966	7919	45850	CD36+ erythroid progenitor cells were derived from mobilised CD34+ cells isolate	Erythroid Progenitor	NA	SMARCA4	NA	GSE26501	GSM651553_BRG1.bed	7687	1	1
GliaCtrl.specific.peaks	515	encode_tfbs	0	0.258089	132	1570	1420	504	1570	1160	2864	7849	43952	ChIP A549 p300	A549	NA	p300	EtOH_0.02pct	NA	wgEncodeAwgTfbsHaibA549P300V0422111Etoh02UniPk.narrowPeak	18216	1	1
GliaCtrl.specific.peaks	627	encode_tfbs	0	0.284215	118	1570	1350	553	1570	1160	2348	7863	44468	ChIP HepG2 CEBPB_(SC-150)	HepG2	NA	CEBPB_(SC-150)	None	NA	wgEncodeAwgTfbsHaibHepg2Cebpbsc150V0416101UniPk.narrowPeak	18125	1	1
GliaCtrl.specific.peaks	668	encode_tfbs	0	0.173139	574	1570	1755	153	1755	1160	14476	7407	32340	ChIP K562 CTCF_(SC-5916)	K562	NA	CTCF_(SC-5916)	None	NA	wgEncodeAwgTfbsHaibK562CtcfcPcr1xUniPk.narrowPeak	45603	1	1
GliaCtrl.specific.peaks	695	encode_tfbs	0	0.206018	222	1570	1576	345	1576	1160	5709	7759	41107	ChIP K562 TEAD4_(SC-101184)	K562	NA	TEAD4_(SC-101184)	None	NA	wgEncodeAwgTfbsHaibK562Tead4sc101184V0422111UniPk.narrowPeak	31030	1	1
GliaCtrl.specific.peaks	722	encode_tfbs	0	0.178688	484	1570	1738	182	1738	1160	12424	7497	34392	ChIP T-47D CTCF_(SC-5916)	T-47D	NA	CTCF_(SC-5916)	DMSO_0.02pct	NA	wgEncodeAwgTfbsHaibT47dCtcfsc5916V0416102Dm002p1hUniPk.narrowPeak	29285	1	1
GliaCtrl.specific.peaks	936	encode_tfbs	0	0.342578	76	1570	1216	703	1570	1160	1278	7905	45538	ChIP K562 c-Jun	K562	NA	c-Jun	IFNg30	NA	wgEncodeAwgTfbsSydhK562CjunIfng30UniPk.narrowPeak	8587	1	1
GliaCtrl.specific.peaks	973	encode_tfbs	0	0.217529	201	1570	1528	368	1570	1160	4970	7780	41846	ChIP K562 p300	K562	NA	p300	None	NA	wgEncodeAwgTfbsSydhK562P300IggrabUniPk.narrowPeak	25881	1	1
GliaCtrl.specific.peaks	989	encode_tfbs	0	0.186121	413	1570	1692	212	1692	1160	10614	7568	36202	ChIP K562 SMC3_(ab9263)	K562	NA	SMC3_(ab9263)	None	NA	wgEncodeAwgTfbsSydhK562Smc3ab9263IggrabUniPk.narrowPeak	23598	1	1
GliaCtrl.specific.peaks	1042	encode_tfbs	0	0.245296	150	1570	1451	465	1570	1160	3391	7831	43425	ChIP U2OS KAP1	U2OS	NA	KAP1	None	NA	wgEncodeAwgTfbsSydhU2osKap1UcdUniPk.narrowPeak	14647	1	1
GliaCtrl.specific.peaks	1131	encode_tfbs	0	0.171022	589	1570	1767	148	1767	1160	14880	7392	31936	ChIP HUVEC CTCF	HUVEC	NA	CTCF	None	NA	wgEncodeAwgTfbsUwHuvecCtcfUniPk.narrowPeak	37920	1	1
GliaCtrl.specific.peaks	61	cistrome_cistrome	0	0.3437	74	1570	1215	715	1570	1170	1241	7907	45575	cistrome_cistrome MCF-7 FoxA1	MCF-7	breast	FoxA1	DMSO(45min-3hr)	NA	Human_MCF-7_FoxA1_DMSO-45min-3hr_Liu.bed	8739	1	1
GliaCtrl.specific.peaks	126	cistrome_cistrome	0	0.367508	54	1570	1137	817	1570	1170	852	7927	45964	cistrome_cistrome UPR9 cells RXR	UPR9 cells	hematopoietic stem cell	RXR	No treatment	NA	Human_UPR9-cells_RXR_No-treatment_Stunnenberg.bed	1823	1	1
GliaCtrl.specific.peaks	148	cistrome_cistrome	0	0.171091	470	1570	1765	188	1765	1170	12536	7511	34280	cistrome_cistrome normal liver cells HNF4A	normal liver cells	liver	HNF4A	No treatment	NA	Human_normal-liver-cells_HNF4A_No-treatment_Odom.bed	72335	1	1
GliaCtrl.specific.peaks	254	codex	0	0.186523	333	1570	1688	252	1688	1170	8860	7648	37956	Acute myelomonocytic leukaemia cell line carrying inv(16) translocation (CBFbeta	Leukaemia cell	NA	HDAC1	NA	GSE46044	GSM1122318_HDAC1.bed	20782	1	1
GliaCtrl.specific.peaks	262	codex	0	0.328046	76	1570	1244	703	1570	1170	1333	7905	45483	codex Embryonic Stem Cell POU5F1	Embryonic Stem Cell	NA	POU5F1	NA	GSE46130	GSM1124067_POU5F1.bed	10380	1	1
GliaCtrl.specific.peaks	314	codex	0	0.237497	151	1570	1473	462	1570	1170	3516	7830	43300	Adult chronic myeloid leukaemia (at blast crisis) cell line carrying t(9;22) tra	Leukaemia cell	NA	RUNX1	NA	GSE24779	GSM610334_RUNX1.bed	15982	1	1
GliaCtrl.specific.peaks	622	encode_tfbs	0	0.297016	91	1570	1318	635	1570	1170	1750	7890	45066	ChIP HeLa-S3 NRSF	HeLa-S3	NA	NRSF	None	NA	wgEncodeAwgTfbsHaibHelas3NrsfPcr1xUniPk.narrowPeak	10247	1	1
GliaCtrl.specific.peaks	737	encode_tfbs	0	0.246378	133	1570	1449	501	1570	1170	3013	7848	43803	ChIP GM10847 NFKB	GM10847	NA	NFKB	TNFa	NA	wgEncodeAwgTfbsSydhGm10847NfkbTnfaIggrabUniPk.narrowPeak	9262	1	1
GliaCtrl.specific.peaks	739	encode_tfbs	0	0.208115	199	1570	1569	372	1570	1170	5123	7782	41693	ChIP GM12878 BHLHE40_(NB100-1800)	GM12878	NA	BHLHE40_(NB100-1800)	None	NA	wgEncodeAwgTfbsSydhGm12878Bhlhe40cIggmusUniPk.narrowPeak	13986	1	1
GliaCtrl.specific.peaks	806	encode_tfbs	0	0.327503	80	1570	1247	685	1570	1170	1404	7901	45412	ChIP H1-hESC MafK_(ab50322)	H1-hESC	NA	MafK_(ab50322)	None	NA	wgEncodeAwgTfbsSydhH1hescMafkIggrabUniPk.narrowPeak	11425	1	1
GliaCtrl.specific.peaks	1019	encode_tfbs	0	0.289584	97	1570	1341	612	1570	1170	1908	7884	44908	ChIP MCF10A-Er-Src STAT3	MCF10A-Er-Src	NA	STAT3	EtOH_0.01pct	NA	wgEncodeAwgTfbsSydhMcf10aesStat3Etoh01UniPk.narrowPeak	12334	1	1
GliaCtrl.specific.peaks	1089	encode_tfbs	0	0.159189	604	1570	1805	138	1805	1170	15901	7377	30915	ChIP NHEK CTCF	NHEK	NA	CTCF	None	NA	wgEncodeAwgTfbsUtaNhekCtcfUniPk.narrowPeak	53797	1	1
GliaCtrl.specific.peaks	1090	encode_tfbs	0	0.16441	594	1570	1785	145	1785	1170	15377	7387	31439	ChIP ProgFib CTCF	ProgFib	NA	CTCF	None	NA	wgEncodeAwgTfbsUtaProgfibCtcfUniPk.narrowPeak	43918	1	1
GliaCtrl.specific.peaks	1108	encode_tfbs	0	0.169916	549	1570	1771	163	1771	1170	14187	7432	32629	ChIP GM12874 CTCF	GM12874	NA	CTCF	None	NA	wgEncodeAwgTfbsUwGm12874CtcfUniPk.narrowPeak	37517	1	1
GliaCtrl.specific.peaks	24	cistrome_cistrome	0	0.173571	350	1570	1752	232	1752	1180	9785	7631	37031	cistrome_cistrome HepG2 liver cells HNF4A	HepG2 liver cells	liver	HNF4A	No treatment	NA	Human_HepG2-liver-cells_HNF4A_No-treatment_Odom.bed	56226	1	1
GliaCtrl.specific.peaks	87	cistrome_cistrome	0	0.131848	814	1570	1934	42	1934	1180	21666	7167	25150	cistrome_cistrome MCF-7 STAG1	MCF-7	breast	STAG1	CTCF knock out	NA	Human_MCF-7_STAG1_CTCF-knock-out_Odom.bed	77584	1	1
GliaCtrl.specific.peaks	91	cistrome_cistrome	0	0.224265	156	1570	1510	451	1570	1180	3822	7825	42994	cistrome_cistrome MCF-7 TRIM24	MCF-7	breast	TRIM24	E2(6hr)	NA	Human_MCF-7_TRIM24_E2-6hr_Barton.bed	54432	1	1
GliaCtrl.specific.peaks	213	cistrome_epigenome	0	0.140002	679	1570	1896	88	1896	1180	18685	7302	28131	cistrome_epigenome VCaP H3K4me2	VCaP	prostate	H3K4me2	regular medium	NA	Human_VCaP_H3K4me2_regular-medium_Chinnaiyan.bed	50201	1	1
GliaCtrl.specific.peaks	306	codex	0	0.34748	63	1570	1186	771	1570	1180	1048	7918	45768	Human K562 erythroleukemia cells (ATCC # CCL-243) were cultured in RPMI medium 1	Myeloid Leukemia	NA	GATA2	NA	GSE18868	GSM467648_GATA2.bed	8820	1	1
GliaCtrl.specific.peaks	324	codex	0	0.17263	421	1570	1758	209	1758	1180	11418	7560	35398	CD36+ erythroid progenitor cells were derived from mobilised CD34+ cells isolate	Erythroid Progenitor	NA	CTCF	NA	GSE26501	GSM651542_CTCF.bed	25290	1	1
GliaCtrl.specific.peaks	407	codex	0	0.179631	327	1570	1727	255	1727	1180	8995	7654	37821	Proerythroblasts were derived from CD34+ adult bone marrow cells isolated from h	Erythroblast	NA	GATA1	NA	GSE36985	GSM970258_GATA1.bed	71670	1	1
GliaCtrl.specific.peaks	476	encode_tfbs	0	0.359368	53	1570	1159	824	1570	1180	855	7928	45961	ChIP HUVEC EZH2_(39875)	HUVEC	NA	EZH2_(39875)	None	NA	wgEncodeAwgTfbsBroadHuvecEzh239875UniPk.narrowPeak	6234	1	1
GliaCtrl.specific.peaks	555	encode_tfbs	0	0.186595	306	1570	1687	269	1687	1180	8242	7675	38574	ChIP GM12878 PAX5-C20	GM12878	NA	PAX5-C20	None	NA	wgEncodeAwgTfbsHaibGm12878Pax5c20Pcr1xUniPk.narrowPeak	25342	1	1
GliaCtrl.specific.peaks	674	encode_tfbs	0	0.303097	88	1570	1307	651	1570	1180	1661	7893	45155	ChIP K562 FOSL1_(SC-183)	K562	NA	FOSL1_(SC-183)	None	NA	wgEncodeAwgTfbsHaibK562Fosl1sc183V0416101UniPk.narrowPeak	11174	1	1
GliaCtrl.specific.peaks	996	encode_tfbs	0	0.265097	113	1570	1399	568	1570	1180	2406	7868	44410	ChIP K562 TAL1_(SC-12984)	K562	NA	TAL1_(SC-12984)	None	NA	wgEncodeAwgTfbsSydhK562Tal1sc12984IggmusUniPk.narrowPeak	26260	1	1
GliaCtrl.specific.peaks	1063	encode_tfbs	0	0.172555	439	1570	1759	202	1759	1180	11808	7542	35008	ChIP H1-hESC CTCF	H1-hESC	NA	CTCF	None	NA	wgEncodeAwgTfbsUtaH1hescCtcfUniPk.narrowPeak	43247	1	1
GliaCtrl.specific.peaks	1084	encode_tfbs	0	0.161556	554	1570	1797	162	1797	1180	14789	7427	32027	ChIP MCF-7 CTCF	MCF-7	NA	CTCF	None	NA	wgEncodeAwgTfbsUtaMcf7CtcfUniPk.narrowPeak	57936	1	1
GliaCtrl.specific.peaks	17	cistrome_cistrome	0	0.216429	152	1570	1539	460	1570	1190	3854	7829	42962	cistrome_cistrome Caco-2(proliferating) HNF4A	Caco-2(proliferating)	intestine	HNF4A	No treatment	NA	Human_Caco-2-proliferating_HNF4A_No-treatment_Shivdasani.bed	22343	1	1
GliaCtrl.specific.peaks	84	cistrome_cistrome	0	0.275516	90	1570	1372	642	1570	1190	1861	7891	44955	cistrome_cistrome MCF-7 RARG	MCF-7	breast	RARG	CD437(1hr)	NA	Human_MCF-7_RARG_CD437-1hr_White.bed	8860	1	1
GliaCtrl.specific.peaks	283	codex	0	0.187187	261	1570	1683	303	1683	1190	7162	7720	39654	Proerythroblasts derived from CD34+ bone marrow cells isolated from heathly dono	Erythroblast	NA	GATA1	NA	GSE52924	GSM1278240_GATA1.bed	53723	1	1
GliaCtrl.specific.peaks	820	encode_tfbs	0	0.212225	162	1570	1553	439	1570	1190	4164	7819	42652	ChIP HEK293 KAP1	HEK293	NA	KAP1	None	NA	wgEncodeAwgTfbsSydhHek293Kap1UcdUniPk.narrowPeak	19774	1	1
GliaCtrl.specific.peaks	877	encode_tfbs	0	0.214116	154	1570	1545	457	1570	1190	3940	7827	42876	ChIP HepG2 ARID3A_(NB100-279)	HepG2	NA	ARID3A_(NB100-279)	None	NA	wgEncodeAwgTfbsSydhHepg2Arid3anb100279IggrabUniPk.narrowPeak	17622	1	1
GliaCtrl.specific.peaks	1047	encode_tfbs	0	0.265204	99	1570	1398	606	1570	1190	2117	7882	44699	ChIP K562 eGFP-JunB	K562	NA	eGFP-JunB	None	NA	wgEncodeAwgTfbsUchicagoK562EjunbUniPk.narrowPeak	12287	1	1
GliaCtrl.specific.peaks	1049	encode_tfbs	0	0.150721	595	1570	1847	143	1847	1190	16307	7386	30509	ChIP A549 CTCF	A549	NA	CTCF	None	NA	wgEncodeAwgTfbsUtaA549CtcfUniPk.narrowPeak	55351	1	1
GliaCtrl.specific.peaks	1083	encode_tfbs	0	0.154211	534	1570	1837	169	1837	1190	14861	7447	31955	ChIP MCF-7 CTCF	MCF-7	NA	CTCF	serum_starved_media	NA	wgEncodeAwgTfbsUtaMcf7CtcfSerumstvdUniPk.narrowPeak	54343	1	1
GliaCtrl.specific.peaks	1124	encode_tfbs	0	0.178736	310	1570	1736	266	1736	1190	8633	7671	38183	ChIP HL-60 CTCF	HL-60	NA	CTCF	None	NA	wgEncodeAwgTfbsUwHl60CtcfUniPk.narrowPeak	16683	1	1
GliaCtrl.specific.peaks	4	cistrome_cistrome	0	0.152144	483	1570	1840	184	1840	1200	13924	7498	32892	cistrome_cistrome A594 cells PolII	A594 cells	lung	PolII	DEX(1hr)	NA	Human_A594--cells_PolII_DEX-1hr_Myers.bed	26411	1	1
GliaCtrl.specific.peaks	7	cistrome_cistrome	0	0.151787	489	1570	1843	178	1843	1200	14076	7492	32740	cistrome_cistrome A594 cells PolIIser2	A594 cells	lung	PolIIser2	EtOH(1hr)	NA	Human_A594--cells_PolIIser2_EtOH-1hr_Myers.bed	36552	1	1
GliaCtrl.specific.peaks	175	cistrome_epigenome	0	0.150815	457	1570	1846	197	1846	1200	13440	7524	33376	cistrome_epigenome MCF-7 H3K14ac	MCF-7	breast	H3K14ac	E2(3hr)	NA	Human_MCF-7_H3K14ac_E2-3hr_Liu.bed	53396	1	1
GliaCtrl.specific.peaks	387	codex	0	0.173509	314	1570	1754	265	1754	1200	8940	7667	37876	Cell line: Germinal center B cells. Chip antibody: BCL6	B-Cells	NA	BCL6	NA	GSE43350	GSM898060_BCL6.bed	23912	1	1
GliaCtrl.specific.peaks	532	encode_tfbs	0	0.297273	73	1570	1314	722	1570	1200	1410	7908	45406	ChIP ECC-1 GR	ECC-1	NA	GR	DEX_100nM	NA	wgEncodeAwgTfbsHaibEcc1GrV0416102Dex100nmUniPk.narrowPeak	9255	1	1
GliaCtrl.specific.peaks	637	encode_tfbs	0	0.25083	107	1570	1439	584	1570	1200	2406	7874	44410	ChIP HepG2 HNF4A_(SC-8987)	HepG2	NA	HNF4A_(SC-8987)	None	NA	wgEncodeAwgTfbsHaibHepg2Hnf4asc8987V0416101UniPk.narrowPeak	20805	1	1
GliaCtrl.specific.peaks	656	encode_tfbs	0	0.25327	107	1570	1435	584	1570	1200	2384	7874	44432	ChIP HepG2 TEAD4_(SC-101184)	HepG2	NA	TEAD4_(SC-101184)	None	NA	wgEncodeAwgTfbsHaibHepg2Tead4sc101184V0422111UniPk.narrowPeak	15160	1	1
GliaCtrl.specific.peaks	680	encode_tfbs	0	0.219	129	1570	1522	511	1570	1200	3267	7852	43549	ChIP K562 NR2F2_(SC-271940)	K562	NA	NR2F2_(SC-271940)	None	NA	wgEncodeAwgTfbsHaibK562Nr2f2sc271940V0422111UniPk.narrowPeak	16678	1	1
GliaCtrl.specific.peaks	946	encode_tfbs	0	0.172954	305	1570	1756	270	1756	1200	8746	7676	38070	ChIP K562 COREST_(sc-30189)	K562	NA	COREST_(sc-30189)	None	NA	wgEncodeAwgTfbsSydhK562Corestsc30189IggrabUniPk.narrowPeak	35741	1	1
GliaCtrl.specific.peaks	1051	encode_tfbs	0	0.147317	561	1570	1865	160	1865	1200	15879	7420	30937	ChIP Fibrobl CTCF	Fibrobl	NA	CTCF	None	NA	wgEncodeAwgTfbsUtaFibroblCtcfUniPk.narrowPeak	45978	1	1
GliaCtrl.specific.peaks	1058	encode_tfbs	0	0.146698	540	1570	1868	167	1868	1200	15496	7441	31320	ChIP GM12892 CTCF	GM12892	NA	CTCF	None	NA	wgEncodeAwgTfbsUtaGm12892CtcfUniPk.narrowPeak	48306	1	1
GliaCtrl.specific.peaks	1061	encode_tfbs	0	0.147193	532	1570	1866	171	1866	1200	15296	7449	31520	ChIP GM19240 CTCF	GM19240	NA	CTCF	None	NA	wgEncodeAwgTfbsUtaGm19240CtcfUniPk.narrowPeak	46036	1	1
GliaCtrl.specific.peaks	1082	encode_tfbs	0	0.148556	558	1570	1859	161	1859	1200	15731	7423	31085	ChIP MCF-7 CTCF	MCF-7	NA	CTCF	serum_stimulated_media	NA	wgEncodeAwgTfbsUtaMcf7CtcfSerumstimUniPk.narrowPeak	58608	1	1
GliaCtrl.specific.peaks	5	cistrome_cistrome	0	0.143939	533	1570	1880	170	1880	1210	15548	7448	31268	cistrome_cistrome A594 cells PolII	A594 cells	lung	PolII	EtOH(1hr)	NA	Human_A594--cells_PolII_EtOH-1hr_Myers.bed	30955	1	1
GliaCtrl.specific.peaks	43	cistrome_cistrome	0	0.21142	128	1570	1555	516	1570	1210	3351	7853	43465	cistrome_cistrome MCF-7 ESR1	MCF-7	breast	ESR1	17b-E2(1hr)	NA	Human_MCF-7_ESR1_17b-E2-1hr_Stunnenberg.bed	32005	1	1
GliaCtrl.specific.peaks	94	cistrome_cistrome	0	0.277537	82	1570	1371	675	1570	1210	1688	7899	45128	cistrome_cistrome MCF-7 c-Fos	MCF-7	breast	c-Fos	E2(45min-3hr)	NA	Human_MCF-7_c-Fos_E2-45min-3hr_Liu.bed	9757	1	1
GliaCtrl.specific.peaks	174	cistrome_epigenome	0	0.156667	347	1570	1820	235	1820	1210	10528	7634	36288	cistrome_epigenome MCF-7 H3K14ac	MCF-7	breast	H3K14ac	DMSO(3hr)	NA	Human_MCF-7_H3K14ac_DMSO-3hr_Liu.bed	44472	1	1
GliaCtrl.specific.peaks	198	cistrome_epigenome	0	0.158853	334	1570	1807	250	1807	1210	10096	7647	36720	cistrome_epigenome NB4 cells H3K9K14ac	NB4 cells	hematopoietic stem cell	H3K9K14ac	No treatment	NA	Human_NB4-cells_H3K9K14ac_No-treatment_Stunnenberg.bed	14486	1	1
GliaCtrl.specific.peaks	325	codex	0	0.155991	345	1570	1825	237	1825	1210	10514	7636	36302	CD36+ erythroid progenitor cells were derived from mobilised CD34+ cells isolate	Erythroid Progenitor	NA	CTCF	NA	GSE26501	GSM651543_CTCF.bed	21602	1	1
GliaCtrl.specific.peaks	436	encode_segmentation	0	0.270952	81	1570	1380	680	1570	1210	1707	7900	45109	Promoter Flank Segments	Hepg2	NA	NA	NA	ENCODE segmentation	Hepg2_PF.bed	30648	1	1
GliaCtrl.specific.peaks	572	encode_tfbs	0	0.185907	199	1570	1694	372	1694	1210	5661	7782	41155	ChIP GM12878 TCF3_(SC-349)	GM12878	NA	TCF3_(SC-349)	None	NA	wgEncodeAwgTfbsHaibGm12878Tcf3Pcr1xUniPk.narrowPeak	16021	1	1
GliaCtrl.specific.peaks	631	encode_tfbs	0	0.194018	170	1570	1633	421	1633	1210	4722	7811	42094	ChIP HepG2 FOSL2	HepG2	NA	FOSL2	None	NA	wgEncodeAwgTfbsHaibHepg2Fosl2V0416101UniPk.narrowPeak	25211	1	1
GliaCtrl.specific.peaks	638	encode_tfbs	0	0.224839	116	1570	1508	558	1570	1210	2882	7865	43934	ChIP HepG2 HNF4G_(SC-6558)	HepG2	NA	HNF4G_(SC-6558)	None	NA	wgEncodeAwgTfbsHaibHepg2Hnf4gsc6558V0416101UniPk.narrowPeak	20384	1	1
GliaCtrl.specific.peaks	798	encode_tfbs	0	0.230009	108	1570	1486	579	1570	1210	2635	7873	44181	ChIP H1-hESC CEBPB	H1-hESC	NA	CEBPB	None	NA	wgEncodeAwgTfbsSydhH1hescCebpbIggrabUniPk.narrowPeak	15557	1	1
GliaCtrl.specific.peaks	961	encode_tfbs	0	0.157971	344	1570	1815	239	1815	1210	10387	7637	36429	ChIP K562 JunD	K562	NA	JunD	None	NA	wgEncodeAwgTfbsSydhK562JundIggrabUniPk.narrowPeak	40052	1	1
GliaCtrl.specific.peaks	1057	encode_tfbs	0	0.144619	466	1570	1879	192	1879	1210	14048	7515	32768	ChIP GM12891 CTCF	GM12891	NA	CTCF	None	NA	wgEncodeAwgTfbsUtaGm12891CtcfUniPk.narrowPeak	42632	1	1
GliaCtrl.specific.peaks	1059	encode_tfbs	0	0.14231	545	1570	1888	165	1888	1210	15916	7436	30900	ChIP GM19238 CTCF	GM19238	NA	CTCF	None	NA	wgEncodeAwgTfbsUtaGm19238CtcfUniPk.narrowPeak	49938	1	1
GliaCtrl.specific.peaks	1060	encode_tfbs	0	0.140842	486	1570	1893	181	1893	1210	14757	7495	32059	ChIP GM19239 CTCF	GM19239	NA	CTCF	None	NA	wgEncodeAwgTfbsUtaGm19239CtcfUniPk.narrowPeak	41085	1	1
GliaCtrl.specific.peaks	25	cistrome_cistrome	0	0.172503	234	1570	1760	331	1760	1220	6976	7747	39840	cistrome_cistrome HepG2 liver cells HNF4A	HepG2 liver cells	liver	HNF4A	No treatment	NA	Human_HepG2-liver-cells_HNF4A_No-treatment_Wadelius.bed	32849	1	1
GliaCtrl.specific.peaks	121	cistrome_cistrome	0	0.223714	105	1570	1512	592	1570	1220	2633	7876	44183	cistrome_cistrome U2OS cells ESR2	U2OS cells	osteosarcoma	ESR2	No treatment	NA	Human_U2OS-cells_ESR2_No-treatment_Leitman.bed	17418	1	1
GliaCtrl.specific.peaks	184	cistrome_epigenome	0	0.135379	573	1570	1920	155	1920	1220	17023	7408	29793	cistrome_epigenome MCF-7 H3K4me3	MCF-7	breast	H3K4me3	E2(3hr)	NA	Human_MCF-7_H3K4me3_E2-3hr_Liu.bed	46616	1	1
GliaCtrl.specific.peaks	207	cistrome_epigenome	0	0.142236	476	1570	1889	186	1889	1220	14436	7505	32380	cistrome_epigenome VCaP Ace_H3	VCaP	prostate	Ace_H3	regular medium	NA	Human_VCaP_Ace_H3_regular-medium_Chinnaiyan.bed	41003	1	1
GliaCtrl.specific.peaks	226	codex	0	0.163332	266	1570	1791	299	1791	1220	8160	7715	38656	Juvenile acute myeloid leukaemia cell line carrying t(8;21) translocation RUNX1-	Leukaemia cell	NA	RUNX1T1	NA	GSE43834	GSM1082306_AML1_ETO_or_RUNX1T1.bed	16941	1	1
GliaCtrl.specific.peaks	569	encode_tfbs	0	0.239588	92	1570	1466	632	1570	1220	2173	7889	44643	ChIP GM12878 STAT5A_(SC-74442)	GM12878	NA	STAT5A_(SC-74442)	None	NA	wgEncodeAwgTfbsHaibGm12878Stat5asc74442V0422111UniPk.narrowPeak	7423	1	1
GliaCtrl.specific.peaks	649	encode_tfbs	0	0.213891	116	1570	1546	558	1570	1220	3020	7865	43796	ChIP HepG2 RXRA	HepG2	NA	RXRA	None	NA	wgEncodeAwgTfbsHaibHepg2RxraPcr1xUniPk.narrowPeak	17063	1	1
GliaCtrl.specific.peaks	935	encode_tfbs	0	0.329022	47	1570	1241	852	1570	1220	828	7934	45988	ChIP K562 c-Jun	K562	NA	c-Jun	IFNa6h	NA	wgEncodeAwgTfbsSydhK562CjunIfna6hUniPk.narrowPeak	5218	1	1
GliaCtrl.specific.peaks	952	encode_tfbs	0	0.29228	64	1570	1337	766	1570	1220	1260	7917	45556	ChIP K562 GATA-2	K562	NA	GATA-2	None	NA	wgEncodeAwgTfbsSydhK562Gata2UcdUniPk.narrowPeak	10648	1	1
GliaCtrl.specific.peaks	59	cistrome_cistrome	0	0.197271	128	1570	1615	516	1615	1230	3573	7853	43243	cistrome_cistrome MCF-7 ESR1	MCF-7	breast	ESR1	Tam	NA	Human_MCF-7_ESR1_Tam_Stunnenberg.bed	24900	1	1
GliaCtrl.specific.peaks	76	cistrome_cistrome	0	0.133008	460	1570	1931	195	1931	1230	14745	7521	32071	cistrome_cistrome MCF-7 PolII	MCF-7	breast	PolII	No treatment	NA	Human_MCF-7_PolII_No-treatment_OMalley.bed	65313	1	1
GliaCtrl.specific.peaks	86	cistrome_cistrome	0	0.186324	164	1570	1689	434	1689	1230	4738	7817	42078	cistrome_cistrome MCF-7 SRC-3	MCF-7	breast	SRC-3	No treatment	NA	Human_MCF-7_SRC-3_No-treatment_OMalley.bed	30782	1	1
GliaCtrl.specific.peaks	142	cistrome_cistrome	0	0.143074	351	1570	1884	231	1884	1230	11390	7630	35426	cistrome_cistrome lymphoblastoid(GM10861) VDR	lymphoblastoid(GM10861)	hematopoietic stem cell	VDR	No treatment	NA	Human_lymphoblastoid-GM10861_VDR_No-treatment_Knight.bed	26097	1	1
GliaCtrl.specific.peaks	187	cistrome_epigenome	0	0.124899	517	1570	1956	173	1956	1230	16703	7464	30113	cistrome_epigenome MCF-7 H3K9ac	MCF-7	breast	H3K9ac	E2(3hr)	NA	Human_MCF-7_H3K9ac_E2-3hr_Liu.bed	42367	1	1
GliaCtrl.specific.peaks	529	encode_tfbs	0	0.246811	83	1570	1448	670	1570	1230	1912	7898	44904	ChIP ECC-1 ERalpha_a	ECC-1	NA	ERalpha_a	Estradiol_10nM	NA	wgEncodeAwgTfbsHaibEcc1EralphaaV0416102Est10nm1hUniPk.narrowPeak	16091	1	1
GliaCtrl.specific.peaks	921	encode_tfbs	0	0.23741	89	1570	1475	648	1570	1230	2123	7892	44693	ChIP K562 ARID3A_(sc-8821)	K562	NA	ARID3A_(sc-8821)	None	NA	wgEncodeAwgTfbsSydhK562Arid3asc8821IggrabUniPk.narrowPeak	9026	1	1
GliaCtrl.specific.peaks	1006	encode_tfbs	0	0.138716	380	1570	1902	224	1902	1230	12402	7601	34414	ChIP K562 Znf143_(16618-1-AP)	K562	NA	Znf143_(16618-1-AP)	None	NA	wgEncodeAwgTfbsSydhK562Znf143IggrabUniPk.narrowPeak	29069	1	1
GliaCtrl.specific.peaks	70	cistrome_cistrome	0	0.128176	446	1570	1946	199	1946	1240	14788	7535	32028	cistrome_cistrome MCF-7 PolII	MCF-7	breast	PolII	E2(1hr)	NA	Human_MCF-7_PolII_E2-1hr_OMalley.bed	64675	1	1
GliaCtrl.specific.peaks	117	cistrome_cistrome	0	0.146757	285	1570	1867	277	1867	1240	9433	7696	37383	cistrome_cistrome T47D FoxA1	T47D	breast	FoxA1	DMSO(45min-3hr)	NA	Human_T47D_FoxA1_DMSO-45min-3hr_Liu.bed	53650	1	1
GliaCtrl.specific.peaks	140	cistrome_cistrome	0	0.136801	330	1570	1907	254	1907	1240	11222	7651	35594	cistrome_cistrome lymphoblastoid(GM10855) VDR	lymphoblastoid(GM10855)	hematopoietic stem cell	VDR	No treatment	NA	Human_lymphoblastoid-GM10855_VDR_No-treatment_Knight.bed	25023	1	1
GliaCtrl.specific.peaks	183	cistrome_epigenome	0	0.123495	467	1570	1968	190	1968	1240	15671	7514	31145	cistrome_epigenome MCF-7 H3K4me3	MCF-7	breast	H3K4me3	DMSO(3hr)	NA	Human_MCF-7_H3K4me3_DMSO-3hr_Liu.bed	41328	1	1
GliaCtrl.specific.peaks	216	cistrome_epigenome	0	0.121213	493	1570	1977	177	1977	1240	16481	7488	30335	cistrome_epigenome VCaP H3K4me3	VCaP	prostate	H3K4me3	regular medium	NA	Human_VCaP_H3K4me3_regular-medium_Chinnaiyan.bed	31540	1	1
GliaCtrl.specific.peaks	291	codex	0	0.161638	205	1570	1796	363	1796	1240	6565	7776	40251	codex T-Cell MYB	T-Cell	NA	MYB	NA	GSE59657	GSM1442006_MYB.bed	30659	1	1
GliaCtrl.specific.peaks	326	codex	0	0.292755	55	1570	1336	809	1570	1240	1084	7926	45732	CD36+ erythroid progenitor cells were derived from mobilised CD34+ cells isolate	Erythroid Progenitor	NA	TAL1	NA	GSE26501	GSM651544_TAL1.bed	9130	1	1
GliaCtrl.specific.peaks	388	codex	0	0.131337	383	1570	1936	221	1936	1240	12984	7598	33832	Cell line: Germinal center B cells. Chip antibody: BCOR	B-Cells	NA	BCOR	NA	GSE43350	GSM898061_BCOR.bed	31772	1	1
GliaCtrl.specific.peaks	397	codex	0	0.303948	47	1570	1304	852	1570	1240	895	7934	45921	Adult acute B cell precursor lymphoblastic leukaemia cell line carrying t(4;11)	Leukaemia cell	NA	AFF1	NA	GSE34941	GSM941544_AF4.bed	5219	1	1
GliaCtrl.specific.peaks	415	encode_segmentation	0	0.231293	82	1570	1485	675	1570	1240	2011	7899	44805	Promoter Flank Segments	GM12878	NA	NA	NA	ENCODE segmentation	Gm12878_PF.bed	38635	1	1
GliaCtrl.specific.peaks	422	encode_segmentation	0	0.224297	93	1570	1509	628	1570	1240	2338	7888	44478	Promoter Flank Segments	H1hesc	NA	NA	NA	ENCODE segmentation	H1hesc_PF.bed	33023	1	1
GliaCtrl.specific.peaks	461	encode_tfbs	0	0.310404	43	1570	1280	876	1570	1240	803	7938	46013	ChIP H1-hESC EZH2_(39875)	H1-hESC	NA	EZH2_(39875)	None	NA	wgEncodeAwgTfbsBroadH1hescEzh239875UniPk.narrowPeak	6370	1	1
GliaCtrl.specific.peaks	521	encode_tfbs	0	0.179157	165	1570	1732	429	1732	1240	4935	7816	41881	ChIP A549 TCF12	A549	NA	TCF12	EtOH_0.02pct	NA	wgEncodeAwgTfbsHaibA549Tcf12V0422111Etoh02UniPk.narrowPeak	20896	1	1
GliaCtrl.specific.peaks	561	encode_tfbs	0	0.150704	252	1570	1848	313	1848	1240	8327	7729	38489	ChIP GM12878 POU2F2	GM12878	NA	POU2F2	None	NA	wgEncodeAwgTfbsHaibGm12878Pou2f2Pcr1xUniPk.narrowPeak	22891	1	1
GliaCtrl.specific.peaks	68	cistrome_cistrome	0	0.124489	382	1570	1962	222	1962	1250	13466	7599	33350	cistrome_cistrome MCF-7 PolII	MCF-7	breast	PolII	17b-E2(1hr)	NA	Human_MCF-7_PolII_17b-E2-1hr_Stunnenberg.bed	53584	1	1
GliaCtrl.specific.peaks	118	cistrome_cistrome	0	0.176295	159	1570	1746	446	1746	1250	4840	7822	41976	cistrome_cistrome T47D FoxA1	T47D	breast	FoxA1	E2(45min-3hr)	NA	Human_T47D_FoxA1_E2-45min-3hr_Liu.bed	29367	1	1
GliaCtrl.specific.peaks	251	codex	0	0.12536	348	1570	1955	234	1955	1250	12485	7633	34331	Acute myelomonocytic leukaemia cell line carrying inv(16) translocation (CBFbeta	Leukaemia cell	NA	ERG	NA	GSE46044	GSM1122314_ERG.bed	25083	1	1
GliaCtrl.specific.peaks	272	codex	0	0.124057	445	1570	1966	201	1966	1250	15096	7536	31720	T cell Lymphoblastic Lymphoma cell line carrying t(7;9) translocation (TCRB-NOTC	Lymphoma cell	NA	ETS1	NA	GSE51800	GSM1252929_ETS1.bed	41378	1	1
GliaCtrl.specific.peaks	418	encode_segmentation	0	0.12458	374	1570	1960	226	1960	1250	13247	7607	33569	TSS Segments	GM12878	NA	NA	NA	ENCODE segmentation	Gm12878_TSS.bed	34222	1	1
GliaCtrl.specific.peaks	498	encode_tfbs	0	0.30052	45	1570	1311	864	1570	1250	867	7936	45949	ChIP NHLF EZH2_(39875)	NHLF	NA	EZH2_(39875)	None	NA	wgEncodeAwgTfbsBroadNhlfEzh239875UniPk.narrowPeak	7030	1	1
GliaCtrl.specific.peaks	616	encode_tfbs	0	0.16611	180	1570	1780	401	1780	1250	5710	7801	41106	ChIP H1-hESC USF-1	H1-hESC	NA	USF-1	None	NA	wgEncodeAwgTfbsHaibH1hescUsf1Pcr1xUniPk.narrowPeak	26042	1	1
GliaCtrl.specific.peaks	775	encode_tfbs	0	0.171032	166	1570	1766	427	1766	1250	5172	7815	41644	ChIP GM12878 WHIP	GM12878	NA	WHIP	None	NA	wgEncodeAwgTfbsSydhGm12878WhipIggmusUniPk.narrowPeak	14102	1	1
GliaCtrl.specific.peaks	816	encode_tfbs	0	0.128118	349	1570	1947	233	1947	1250	12314	7632	34502	ChIP H1-hESC Znf143_(16618-1-AP)	H1-hESC	NA	Znf143_(16618-1-AP)	None	NA	wgEncodeAwgTfbsSydhH1hescZnf143IggrabUniPk.narrowPeak	30687	1	1
GliaCtrl.specific.peaks	849	encode_tfbs	0	0.213705	90	1570	1548	642	1570	1250	2372	7891	44444	ChIP HeLa-S3 MafK_(ab50322)	HeLa-S3	NA	MafK_(ab50322)	None	NA	wgEncodeAwgTfbsSydhHelas3MafkIggrabUniPk.narrowPeak	14185	1	1
GliaCtrl.specific.peaks	880	encode_tfbs	0	0.190609	125	1570	1654	529	1654	1250	3607	7856	43209	ChIP HepG2 CEBPB	HepG2	NA	CEBPB	forskolin	NA	wgEncodeAwgTfbsSydhHepg2CebpbForsklnUniPk.narrowPeak	18443	1	1
GliaCtrl.specific.peaks	1036	encode_tfbs	0	0.187504	135	1570	1677	494	1677	1250	3935	7846	42881	ChIP PBDE GATA-1	PBDE	NA	GATA-1	None	NA	wgEncodeAwgTfbsSydhPbdeGata1UcdUniPk.narrowPeak	25001	1	1
GliaCtrl.specific.peaks	137	cistrome_cistrome	0	0.216385	81	1570	1540	680	1570	1260	2118	7900	44698	cistrome_cistrome VCaP Polll	VCaP	prostate	Polll	R1881(16hr)	NA	Human_VCaP_Polll_R1881-16hr_Chinnaiyan.bed	8533	1	1
GliaCtrl.specific.peaks	186	cistrome_epigenome	0	0.112305	430	1570	2013	204	2013	1260	15750	7551	31066	cistrome_epigenome MCF-7 H3K9ac	MCF-7	breast	H3K9ac	DMSO(3hr)	NA	Human_MCF-7_H3K9ac_DMSO-3hr_Liu.bed	37717	1	1
GliaCtrl.specific.peaks	567	encode_tfbs	0	0.14592	243	1570	1875	324	1875	1260	8291	7738	38525	ChIP GM12878 SP1	GM12878	NA	SP1	None	NA	wgEncodeAwgTfbsHaibGm12878Sp1Pcr1xUniPk.narrowPeak	18248	1	1
GliaCtrl.specific.peaks	574	encode_tfbs	0	0.116131	404	1570	1996	217	1996	1260	14730	7577	32086	ChIP GM12878 YY1_(SC-281)	GM12878	NA	YY1_(SC-281)	None	NA	wgEncodeAwgTfbsHaibGm12878Yy1sc281Pcr1xUniPk.narrowPeak	30994	1	1
GliaCtrl.specific.peaks	938	encode_tfbs	0	0.208633	87	1570	1567	657	1570	1260	2349	7894	44467	ChIP K562 c-Jun	K562	NA	c-Jun	None	NA	wgEncodeAwgTfbsSydhK562CjunUniPk.narrowPeak	9848	1	1
GliaCtrl.specific.peaks	1014	encode_tfbs	0	0.136552	264	1570	1911	300	1911	1260	9379	7717	37437	ChIP MCF10A-Er-Src c-Myc	MCF10A-Er-Src	NA	c-Myc	EtOH_0.01pct	NA	wgEncodeAwgTfbsSydhMcf10aesCmycEtoh01HvdUniPk.narrowPeak	35153	1	1
GliaCtrl.specific.peaks	157	cistrome_epigenome	0	0.121469	308	1570	1976	268	1976	1270	11628	7673	35188	cistrome_epigenome LnCaP Ace_H3	LnCaP	prostate	Ace_H3	regular medium	NA	Human_LnCaP_Ace_H3_regular-medium_Chinnaiyan.bed	33589	1	1
GliaCtrl.specific.peaks	215	cistrome_epigenome	0	0.115358	341	1570	2003	246	2003	1270	13060	7640	33756	cistrome_epigenome VCaP H3K4me3	VCaP	prostate	H3K4me3	R1881(16hr)	NA	Human_VCaP_H3K4me3_R1881-16hr_Chinnaiyan.bed	20760	1	1
GliaCtrl.specific.peaks	222	cistrome_epigenome	0	0.108122	446	1570	2029	199	2029	1270	16560	7535	30256	cistrome_epigenome metastatic prostate cancer tissue H3K4me3	metastatic prostate cancer tissue	prostate	H3K4me3	No treatment	NA	Human_metastatic-prostate-cancer-tissue_H3K4me3_No-treatment_Chinnaiyan.bed	29141	1	1
GliaCtrl.specific.peaks	500	encode_tfbs	0	0.21694	77	1570	1537	700	1570	1270	2012	7904	44804	ChIP A549 ATF3	A549	NA	ATF3	EtOH_0.02pct	NA	wgEncodeAwgTfbsHaibA549Atf3V0422111Etoh02UniPk.narrowPeak	6580	1	1
GliaCtrl.specific.peaks	580	encode_tfbs	0	0.161035	165	1570	1799	429	1799	1270	5426	7816	41390	ChIP GM12891 POU2F2	GM12891	NA	POU2F2	None	NA	wgEncodeAwgTfbsHaibGm12891Pou2f2Pcr1xUniPk.narrowPeak	14630	1	1
GliaCtrl.specific.peaks	615	encode_tfbs	0	0.167902	144	1570	1775	475	1775	1270	4618	7837	42198	ChIP H1-hESC TEAD4_(SC-101184)	H1-hESC	NA	TEAD4_(SC-101184)	None	NA	wgEncodeAwgTfbsHaibH1hescTead4sc101184V0422111UniPk.narrowPeak	19857	1	1
GliaCtrl.specific.peaks	679	encode_tfbs	0	0.258044	55	1570	1421	809	1570	1270	1226	7926	45590	ChIP K562 MEF2A	K562	NA	MEF2A	None	NA	wgEncodeAwgTfbsHaibK562Mef2aV0416101UniPk.narrowPeak	5631	1	1
GliaCtrl.specific.peaks	777	encode_tfbs	0	0.122832	319	1570	1972	261	1972	1270	11851	7662	34965	ChIP GM12878 Znf143_(16618-1-AP)	GM12878	NA	Znf143_(16618-1-AP)	None	NA	wgEncodeAwgTfbsSydhGm12878Znf143166181apUniPk.narrowPeak	20024	1	1
GliaCtrl.specific.peaks	861	encode_tfbs	0	0.141295	212	1570	1891	354	1891	1270	7578	7769	39238	ChIP HeLa-S3 RFX5_(200-401-194)	HeLa-S3	NA	RFX5_(200-401-194)	None	NA	wgEncodeAwgTfbsSydhHelas3Rfx5200401194IggrabUniPk.narrowPeak	19284	1	1
GliaCtrl.specific.peaks	3002	ucsc_features	0	0.106385	417	1570	2037	211	2037	1270	15978	7564	30838	UCSC Evo CpG islands	NA	NA	NA	NA	NA	evoCpg.bed	129301	1	1
GliaCtrl.specific.peaks	173	cistrome_epigenome	0	0.151995	174	1570	1842	413	1842	1280	5987	7807	40829	cistrome_epigenome LnCaP H3K9me3	LnCaP	prostate	H3K9me3	regular medium	NA	Human_LnCaP_H3K9me3_regular-medium_Chinnaiyan.bed	25317	1	1
GliaCtrl.specific.peaks	185	cistrome_epigenome	0	0.108791	343	1570	2024	240	2024	1280	13678	7638	33138	cistrome_epigenome MCF-7 H3K4me3	MCF-7	breast	H3K4me3	E2(45min)	NA	Human_MCF-7_H3K4me3_E2-45min_Ruan.bed	41509	1	1
GliaCtrl.specific.peaks	405	codex	0	0.107829	355	1570	2031	230	2031	1280	14116	7626	32700	ChIP-seq_ICN1_HPB-ALL. ChIP assays were performed essentially as previously desc	T-cell acute lymphoblastic leukemia cells	NA	NOTCH1	NA	GSE39263	GSM959056_ZNF143.bed	43398	1	1
GliaCtrl.specific.peaks	495	encode_tfbs	0	0.247479	50	1570	1447	838	1570	1280	1163	7931	45653	ChIP NHEK EZH2_(39875)	NHEK	NA	EZH2_(39875)	None	NA	wgEncodeAwgTfbsBroadNhekEzh239875UniPk.narrowPeak	7978	1	1
GliaCtrl.specific.peaks	614	encode_tfbs	0	0.207621	80	1570	1571	685	1571	1280	2177	7901	44639	ChIP H1-hESC TCF12	H1-hESC	NA	TCF12	None	NA	wgEncodeAwgTfbsHaibH1hescTcf12Pcr1xUniPk.narrowPeak	7833	1	1
GliaCtrl.specific.peaks	672	encode_tfbs	0	0.117614	273	1570	1989	291	1989	1280	10835	7708	35981	ChIP K562 ELF1_(SC-631)	K562	NA	ELF1_(SC-631)	None	NA	wgEncodeAwgTfbsHaibK562Elf1sc631V0416102UniPk.narrowPeak	27780	1	1
GliaCtrl.specific.peaks	726	encode_tfbs	0	0.144998	184	1570	1877	398	1877	1280	6553	7797	40263	ChIP T-47D FOXA1_(SC-6553)	T-47D	NA	FOXA1_(SC-6553)	DMSO_0.02pct	NA	wgEncodeAwgTfbsHaibT47dFoxa1sc6553V0416102Dm002p1hUniPk.narrowPeak	41555	1	1
GliaCtrl.specific.peaks	772	encode_tfbs	0	0.146535	180	1570	1871	401	1871	1280	6369	7801	40447	ChIP GM12878 TBP	GM12878	NA	TBP	None	NA	wgEncodeAwgTfbsSydhGm12878TbpIggmusUniPk.narrowPeak	14893	1	1
GliaCtrl.specific.peaks	774	encode_tfbs	0	0.179423	122	1570	1729	540	1729	1280	3728	7859	43088	ChIP GM12878 USF2	GM12878	NA	USF2	None	NA	wgEncodeAwgTfbsSydhGm12878Usf2IggmusUniPk.narrowPeak	9022	1	1
GliaCtrl.specific.peaks	823	encode_tfbs	0	0.12693	231	1570	1949	335	1949	1280	8903	7750	37913	ChIP HEK293-T-REx ZNF263	HEK293-T-REx	NA	ZNF263	None	NA	wgEncodeAwgTfbsSydhHek293tZnf263UcdUniPk.narrowPeak	31453	1	1
GliaCtrl.specific.peaks	966	encode_tfbs	0	0.103899	362	1570	2051	228	2051	1280	14690	7619	32126	ChIP K562 MAZ_(ab85725)	K562	NA	MAZ_(ab85725)	None	NA	wgEncodeAwgTfbsSydhK562Mazab85725IggrabUniPk.narrowPeak	33323	1	1
GliaCtrl.specific.peaks	1043	encode_tfbs	0	0.260596	45	1570	1408	864	1570	1280	997	7936	45819	ChIP U2OS SETDB1	U2OS	NA	SETDB1	None	NA	wgEncodeAwgTfbsSydhU2osSetdb1UcdUniPk.narrowPeak	23538	1	1
GliaCtrl.specific.peaks	3	cistrome_cistrome	0	0.143619	166	1570	1882	427	1882	1290	6032	7815	40784	cistrome_cistrome A594 cells NR3C1	A594 cells	lung	NR3C1	EtOH(1hr)	NA	Human_A594--cells_NR3C1_EtOH-1hr_Myers.bed	9793	1	1
GliaCtrl.specific.peaks	57	cistrome_cistrome	0	0.165398	126	1570	1782	526	1782	1290	4139	7855	42677	cistrome_cistrome MCF-7 ESR1	MCF-7	breast	ESR1	No treatment	NA	Human_MCF-7_ESR1_No-treatment_Odom.bed	29129	1	1
[truncated: 1,013 more rows]
