# Supplementary material for: Chromatin accessibility mapping of the striatum identifies tyrosine kinase FYN as a therapeutic target for heroin use disorder
Source: Nat Commun. 2020 Sep 14;11:4634. doi: 10.1038/s41467-020-18114-3 (PMC7490718; doi:10.1038/s41467-020-18114-3)
Supplement: Supplementary file 16 — Supplementary Data 13 [file 41467_2020_18114_MOESM16_ESM.xlsx]

## Sheet: encode_chipseq_sigPeaks_v2
File	Start	Stop	P.value	Mark	Region	Other_info	FC_overControl
ENCFF871LEV.bigWig	112232756	112232758	0.027824	H3K27ac	Angular Gyrus	81yo Male
ENCFF871LEV.bigWig	112232759	112232783	0.0095159	H3K27ac	Angular Gyrus	81yo Male
ENCFF871LEV.bigWig	112232784	112232798	0.027824	H3K27ac	Angular Gyrus	81yo Male
ENCFF871LEV.bigWig	112232799	112232801	0.0095159	H3K27ac	Angular Gyrus	81yo Male
ENCFF871LEV.bigWig	112232802	112232810	0.027824	H3K27ac	Angular Gyrus	81yo Male
ENCFF153BNC.bigWig	112232697	112232701	0.0177492	H3K27ac	Caudate nucleus	81yo Male
ENCFF153BNC.bigWig	112232702	112232704	0.00554958	H3K27ac	Caudate nucleus	81yo Male
ENCFF153BNC.bigWig	112232705	112232752	0.00528457	H3K27ac	Caudate nucleus	81yo Male
ENCFF153BNC.bigWig	112232753	112232757	0.000371039	H3K27ac	Caudate nucleus	81yo Male
ENCFF153BNC.bigWig	112232758	112232763	0.000347592	H3K27ac	Caudate nucleus	81yo Male
ENCFF153BNC.bigWig	112232764	112232775	0.00503188	H3K27ac	Caudate nucleus	81yo Male
ENCFF153BNC.bigWig	112232776	112232780	0.000371039	H3K27ac	Caudate nucleus	81yo Male
ENCFF153BNC.bigWig	112232781	112232782	0.000396059	H3K27ac	Caudate nucleus	81yo Male
ENCFF153BNC.bigWig	112232783	112232792	9.20386e-05	H3K27ac	Caudate nucleus	81yo Male
ENCFF153BNC.bigWig	112232793	112232802	0.000396059	H3K27ac	Caudate nucleus	81yo Male
ENCFF153BNC.bigWig	112232803	112232806	0.00554958	H3K27ac	Caudate nucleus	81yo Male
ENCFF153BNC.bigWig	112232807	112232810	0.000396059	H3K27ac	Caudate nucleus	81yo Male
ENCFF806MRU.bigWig	112232616	112232633	0.00341822	H3K27ac	Caudate nucleus	75yo Female
ENCFF806MRU.bigWig	112232634	112232655	0.00353582	H3K27ac	Caudate nucleus	75yo Female
ENCFF806MRU.bigWig	112232656	112232676	0.00365637	H3K27ac	Caudate nucleus	75yo Female
ENCFF806MRU.bigWig	112232677	112232681	0.00353582	H3K27ac	Caudate nucleus	75yo Female
ENCFF806MRU.bigWig	112232682	112232709	0.00365637	H3K27ac	Caudate nucleus	75yo Female
ENCFF806MRU.bigWig	112232710	112232714	0.000730045	H3K27ac	Caudate nucleus	75yo Female
ENCFF806MRU.bigWig	112232715	112232730	0.00365637	H3K27ac	Caudate nucleus	75yo Female
ENCFF806MRU.bigWig	112232731	112232746	0.000730045	H3K27ac	Caudate nucleus	75yo Female
ENCFF806MRU.bigWig	112232747	112232756	0.00365637	H3K27ac	Caudate nucleus	75yo Female
ENCFF806MRU.bigWig	112232757	112232777	0.00353582	H3K27ac	Caudate nucleus	75yo Female
ENCFF806MRU.bigWig	112232778	112232780	0.00341822	H3K27ac	Caudate nucleus	75yo Female
ENCFF169PYV.bigWig	112232600	112232603	0.043451	H3K27ac	Cingulate Gyrus	75yo Female
ENCFF169PYV.bigWig	112232604	112232613	0.0388526	H3K27ac	Cingulate Gyrus	75yo Female
ENCFF169PYV.bigWig	112232614	112232617	0.043451	H3K27ac	Cingulate Gyrus	75yo Female
ENCFF169PYV.bigWig	112232669	112232675	0.0388526	H3K27ac	Cingulate Gyrus	75yo Female
ENCFF169PYV.bigWig	112232676	112232684	0.0379647	H3K27ac	Cingulate Gyrus	75yo Female
ENCFF169PYV.bigWig	112232685	112232703	0.0388526	H3K27ac	Cingulate Gyrus	75yo Female
ENCFF169PYV.bigWig	112232704	112232707	0.0379647	H3K27ac	Cingulate Gyrus	75yo Female
ENCFF169PYV.bigWig	112232709	112232710	0.0379647	H3K27ac	Cingulate Gyrus	75yo Female
ENCFF169PYV.bigWig	112232711	112232715	0.0370894	H3K27ac	Cingulate Gyrus	75yo Female
ENCFF169PYV.bigWig	112232716	112232735	0.043451	H3K27ac	Cingulate Gyrus	75yo Female
ENCFF169PYV.bigWig	112232736	112232745	0.0370894	H3K27ac	Cingulate Gyrus	75yo Female
ENCFF375ARJ.bigWig	112232775	112232777	0.0247155	H3K27ac	Hippocampus	73yo Male
ENCFF375ARJ.bigWig	112232778	112232789	0.0255576	H3K27ac	Hippocampus	73yo Male
ENCFF375ARJ.bigWig	112232790	112232796	0.0269979	H3K27ac	Hippocampus	73yo Male
ENCFF375ARJ.bigWig	112232800	112232831	0.0269979	H3K27ac	Hippocampus	73yo Male
ENCFF456OOL.bigWig	112232314	112232328	0.0309072	H3K27ac	Hippocampus	75yo Female
ENCFF456OOL.bigWig	112232329	112232329	0.017231	H3K27ac	Hippocampus	75yo Female
ENCFF456OOL.bigWig	112232339	112232339	0.017231	H3K27ac	Hippocampus	75yo Female
ENCFF456OOL.bigWig	112232340	112232345	0.0139904	H3K27ac	Hippocampus	75yo Female
ENCFF456OOL.bigWig	112232364	112232397	0.0446961	H3K27ac	Hippocampus	75yo Female
ENCFF456OOL.bigWig	112232398	112232442	0.0372015	H3K27ac	Hippocampus	75yo Female
ENCFF456OOL.bigWig	112232443	112232464	0.0304881	H3K27ac	Hippocampus	75yo Female
ENCFF456OOL.bigWig	112232465	112232469	0.0245494	H3K27ac	Hippocampus	75yo Female
ENCFF456OOL.bigWig	112232470	112232471	0.0208516	H3K27ac	Hippocampus	75yo Female
ENCFF456OOL.bigWig	112232611	112232628	0.0421114	H3K27ac	Hippocampus	75yo Female
ENCFF456OOL.bigWig	112232695	112232707	0.0421114	H3K27ac	Hippocampus	75yo Female
ENCFF914JQY.bigWig	112232679	112232694	0.021724	H3K27ac	Hippocampus	81yo Male
ENCFF914JQY.bigWig	112232740	112232757	0.0165653	H3K27ac	Hippocampus	81yo Male
ENCFF914JQY.bigWig	112232758	112232773	0.0045344	H3K27ac	Hippocampus	81yo Male
ENCFF914JQY.bigWig	112232774	112232791	0.0165653	H3K27ac	Hippocampus	81yo Male
ENCFF293ZTI.bigWig	112232594	112232601	0.0489948	H3K27ac	Middle frontal area 46	75yo Female
ENCFF293ZTI.bigWig	112232617	112232651	0.0106192	H3K27ac	Middle frontal area 46	75yo Female
ENCFF293ZTI.bigWig	112232652	112232692	0.0279531	H3K27ac	Middle frontal area 46	75yo Female
ENCFF293ZTI.bigWig	112232721	112232743	0.0489948	H3K27ac	Middle frontal area 46	75yo Female
ENCFF293ZTI.bigWig	112232746	112232765	0.0489948	H3K27ac	Middle frontal area 46	75yo Female
ENCFF614CKC.bigWig	112232306	112232323	0.0238682	H3K27ac	Substantia nigra	81yo Male
ENCFF973EOS.bigWig	112232727	112232730	0.0235961	H3K27ac	temporal lobe	75yo Female
ENCFF973EOS.bigWig	112232731	112232733	0.0308781	H3K27ac	temporal lobe	75yo Female
ENCFF973EOS.bigWig	112232734	112232736	0.0235961	H3K27ac	temporal lobe	75yo Female
ENCFF973EOS.bigWig	112232737	112232760	0.0177529	H3K27ac	temporal lobe	75yo Female
ENCFF973EOS.bigWig	112232761	112232764	0.0126812	H3K27ac	temporal lobe	75yo Female
ENCFF973EOS.bigWig	112232765	112232775	0.00327657	H3K27ac	temporal lobe	75yo Female
ENCFF973EOS.bigWig	112232776	112232838	0.00493344	H3K27ac	temporal lobe	75yo Female
ENCFF361IMP.bigWig	112232538	112232550	0.0310692	H3K27me3	Substantia nigra	75yo Female
ENCFF841EYO.bigWig	112232754	112232759	0.0495313	H3K36me3	Embryo brain	17 weeks Female
ENCFF841EYO.bigWig	112232771	112232821	0.0495313	H3K36me3	Embryo brain	17 weeks Female
ENCFF143WOD.bigWig	112232383	112232383	0.0286451	H3K4me1	Angular Gyrus	75yo Female
ENCFF143WOD.bigWig	112232384	112232401	0.0277536	H3K4me1	Angular Gyrus	75yo Female
ENCFF143WOD.bigWig	112232402	112232411	0.00851785	H3K4me1	Angular Gyrus	75yo Female
ENCFF143WOD.bigWig	112232412	112232416	0.00885462	H3K4me1	Angular Gyrus	75yo Female
ENCFF143WOD.bigWig	112232417	112232422	0.00920661	H3K4me1	Angular Gyrus	75yo Female
ENCFF143WOD.bigWig	112232423	112232424	0.00253793	H3K4me1	Angular Gyrus	75yo Female
ENCFF143WOD.bigWig	112232425	112232465	0.00920661	H3K4me1	Angular Gyrus	75yo Female
ENCFF143WOD.bigWig	112232466	112232467	0.00253793	H3K4me1	Angular Gyrus	75yo Female
ENCFF143WOD.bigWig	112232468	112232481	0.00920661	H3K4me1	Angular Gyrus	75yo Female
ENCFF143WOD.bigWig	112232482	112232485	0.00956886	H3K4me1	Angular Gyrus	75yo Female
ENCFF143WOD.bigWig	112232486	112232493	0.0305148	H3K4me1	Angular Gyrus	75yo Female
ENCFF143WOD.bigWig	112232494	112232505	0.0314782	H3K4me1	Angular Gyrus	75yo Female
ENCFF143WOD.bigWig	112232506	112232508	0.0324616	H3K4me1	Angular Gyrus	75yo Female
ENCFF143WOD.bigWig	112232509	112232525	0.0314782	H3K4me1	Angular Gyrus	75yo Female
ENCFF143WOD.bigWig	112232526	112232529	0.0305148	H3K4me1	Angular Gyrus	75yo Female
ENCFF318NCZ.bigWig	112232762	112232804	0.0273225	H3K4me1	Angular Gyrus	81yo Male
ENCFF318NCZ.bigWig	112232817	112232817	0.0282787	H3K4me1	Angular Gyrus	81yo Male
ENCFF133EEG.bigWig	112232319	112232319	1.39325e-06	H3K4me1	Caudate nucleus	81yo Male	ENCFF245VXE
ENCFF133EEG.bigWig	112232320	112232328	7.14447e-06	H3K4me1	Caudate nucleus	81yo Male
ENCFF133EEG.bigWig	112232329	112232337	1.39325e-06	H3K4me1	Caudate nucleus	81yo Male
ENCFF133EEG.bigWig	112232338	112232357	1.53465e-06	H3K4me1	Caudate nucleus	81yo Male
ENCFF133EEG.bigWig	112232358	112232363	7.80441e-06	H3K4me1	Caudate nucleus	81yo Male
ENCFF133EEG.bigWig	112232364	112232382	3.69505e-05	H3K4me1	Caudate nucleus	81yo Male
ENCFF133EEG.bigWig	112232383	112232390	0.000162017	H3K4me1	Caudate nucleus	81yo Male
ENCFF133EEG.bigWig	112232391	112232398	0.000173948	H3K4me1	Caudate nucleus	81yo Male
ENCFF133EEG.bigWig	112232399	112232404	0.00069645	H3K4me1	Caudate nucleus	81yo Male
ENCFF133EEG.bigWig	112232405	112232415	0.000653958	H3K4me1	Caudate nucleus	81yo Male
ENCFF133EEG.bigWig	112232416	112232427	0.00110233	H3K4me1	Caudate nucleus	81yo Male
ENCFF133EEG.bigWig	112232428	112232432	0.00380251	H3K4me1	Caudate nucleus	81yo Male
ENCFF133EEG.bigWig	112232433	112232434	0.0119031	H3K4me1	Caudate nucleus	81yo Male
ENCFF133EEG.bigWig	112232435	112232440	0.0335058	H3K4me1	Caudate nucleus	81yo Male
ENCFF133EEG.bigWig	112232665	112232694	0.0242695	H3K4me1	Caudate nucleus	81yo Male
ENCFF133EEG.bigWig	112232695	112232704	0.00807439	H3K4me1	Caudate nucleus	81yo Male
ENCFF133EEG.bigWig	112232705	112232707	0.00769999	H3K4me1	Caudate nucleus	81yo Male
ENCFF133EEG.bigWig	112232708	112232714	0.00228271	H3K4me1	Caudate nucleus	81yo Male
ENCFF133EEG.bigWig	112232715	112232721	0.00769999	H3K4me1	Caudate nucleus	81yo Male
ENCFF133EEG.bigWig	112232722	112232730	0.0233281	H3K4me1	Caudate nucleus	81yo Male
ENCFF133EEG.bigWig	112232765	112232775	0.0224125	H3K4me1	Caudate nucleus	81yo Male
ENCFF133EEG.bigWig	112232776	112232780	0.0233281	H3K4me1	Caudate nucleus	81yo Male
ENCFF133EEG.bigWig	112232781	112232793	0.0242695	H3K4me1	Caudate nucleus	81yo Male
ENCFF359DFH.bigWig	112232310	112232312	0.0213629	H3K4me1	Caudate nucleus	75yo Female
ENCFF359DFH.bigWig	112232315	112232315	0.0119056	H3K4me1	Caudate nucleus	75yo Female
ENCFF359DFH.bigWig	112232316	112232329	0.0335112	H3K4me1	Caudate nucleus	75yo Female
ENCFF359DFH.bigWig	112232742	112232756	0.0342531	H3K4me1	Caudate nucleus	75yo Female
ENCFF359DFH.bigWig	112232783	112232793	0.0323445	H3K4me1	Caudate nucleus	75yo Female
ENCFF359DFH.bigWig	112232794	112232795	0.0102785	H3K4me1	Caudate nucleus	75yo Female
ENCFF359DFH.bigWig	112232796	112232800	0.0106458	H3K4me1	Caudate nucleus	75yo Female
ENCFF359DFH.bigWig	112232801	112232804	0.033282	H3K4me1	Caudate nucleus	75yo Female
ENCFF761ZKV.bigWig	112232417	112232424	0.0440809	H3K4me1	Cingulate Gyrus	75yo Female
ENCFF761ZKV.bigWig	112232581	112232588	0.0440809	H3K4me1	Cingulate Gyrus	75yo Female
ENCFF761ZKV.bigWig	112232589	112232599	0.0150505	H3K4me1	Cingulate Gyrus	75yo Female
ENCFF761ZKV.bigWig	112232600	112232603	0.0111568	H3K4me1	Cingulate Gyrus	75yo Female
ENCFF761ZKV.bigWig	112232604	112232613	0.00950517	H3K4me1	Cingulate Gyrus	75yo Female
ENCFF761ZKV.bigWig	112232614	112232617	0.0111568	H3K4me1	Cingulate Gyrus	75yo Female
ENCFF761ZKV.bigWig	112232618	112232622	0.0045569	H3K4me1	Cingulate Gyrus	75yo Female
ENCFF761ZKV.bigWig	112232623	112232652	0.000304614	H3K4me1	Cingulate Gyrus	75yo Female
ENCFF761ZKV.bigWig	112232653	112232658	0.000472618	H3K4me1	Cingulate Gyrus	75yo Female
ENCFF761ZKV.bigWig	112232659	112232659	0.000304614	H3K4me1	Cingulate Gyrus	75yo Female
ENCFF761ZKV.bigWig	112232660	112232668	0.0045569	H3K4me1	Cingulate Gyrus	75yo Female
ENCFF761ZKV.bigWig	112232669	112232672	0.00263597	H3K4me1	Cingulate Gyrus	75yo Female
ENCFF761ZKV.bigWig	112232673	112232675	0.00950517	H3K4me1	Cingulate Gyrus	75yo Female
ENCFF761ZKV.bigWig	112232676	112232684	0.00919878	H3K4me1	Cingulate Gyrus	75yo Female
ENCFF761ZKV.bigWig	112232685	112232695	0.00950517	H3K4me1	Cingulate Gyrus	75yo Female
ENCFF761ZKV.bigWig	112232696	112232697	0.00263597	H3K4me1	Cingulate Gyrus	75yo Female
ENCFF761ZKV.bigWig	112232698	112232703	0.00950517	H3K4me1	Cingulate Gyrus	75yo Female
ENCFF761ZKV.bigWig	112232704	112232710	0.00919878	H3K4me1	Cingulate Gyrus	75yo Female
ENCFF761ZKV.bigWig	112232711	112232715	0.00889959	H3K4me1	Cingulate Gyrus	75yo Female
ENCFF761ZKV.bigWig	112232716	112232730	0.0111568	H3K4me1	Cingulate Gyrus	75yo Female
ENCFF761ZKV.bigWig	112232731	112232735	0.0345756	H3K4me1	Cingulate Gyrus	75yo Female
ENCFF761ZKV.bigWig	112232736	112232738	0.0287634	H3K4me1	Cingulate Gyrus	75yo Female
ENCFF761ZKV.bigWig	112232743	112232752	0.0287634	H3K4me1	Cingulate Gyrus	75yo Female
ENCFF761ZKV.bigWig	112232753	112232761	0.0295488	H3K4me1	Cingulate Gyrus	75yo Female
ENCFF761ZKV.bigWig	112232811	112232812	0.0440809	H3K4me1	Cingulate Gyrus	75yo Female
ENCFF761ZKV.bigWig	112232820	112232831	0.0323474	H3K4me1	Cingulate Gyrus	75yo Female
ENCFF761ZKV.bigWig	112232832	112232845	0.0150505	H3K4me1	Cingulate Gyrus	75yo Female
ENCFF769VXP.bigWig	112232666	112232692	0.0181911	H3K4me1	Hippocampus	81yo Male
ENCFF769VXP.bigWig	112232693	112232697	0.0419208	H3K4me1	Hippocampus	81yo Male
ENCFF769VXP.bigWig	112232698	112232782	0.0124039	H3K4me1	Hippocampus	81yo Male
ENCFF769VXP.bigWig	112232783	112232800	0.00318978	H3K4me1	Hippocampus	81yo Male
ENCFF769VXP.bigWig	112232801	112232823	0.0247965	H3K4me1	Hippocampus	81yo Male
ENCFF925OKG.bigWig	112232410	112232430	0.0453806	H3K4me1	Hippocampus	73yo Male
ENCFF925OKG.bigWig	112232437	112232456	0.0453806	H3K4me1	Hippocampus	73yo Male
ENCFF925OKG.bigWig	112232463	112232464	0.0453806	H3K4me1	Hippocampus	73yo Male
ENCFF925OKG.bigWig	112232503	112232525	0.0453806	H3K4me1	Hippocampus	73yo Male
ENCFF925OKG.bigWig	112232526	112232530	0.023076	H3K4me1	Hippocampus	73yo Male
ENCFF925OKG.bigWig	112232531	112232537	0.00759994	H3K4me1	Hippocampus	73yo Male
ENCFF925OKG.bigWig	112232538	112232596	0.00636708	H3K4me1	Hippocampus	73yo Male
ENCFF925OKG.bigWig	112232597	112232600	0.00666132	H3K4me1	Hippocampus	73yo Male
ENCFF925OKG.bigWig	112232601	112232633	0.0206733	H3K4me1	Hippocampus	73yo Male
ENCFF925OKG.bigWig	112232634	112232653	0.00666132	H3K4me1	Hippocampus	73yo Male
ENCFF925OKG.bigWig	112232654	112232701	0.00636708	H3K4me1	Hippocampus	73yo Male
ENCFF925OKG.bigWig	112232702	112232707	0.0199086	H3K4me1	Hippocampus	73yo Male
ENCFF925OKG.bigWig	112232708	112232727	0.023076	H3K4me1	Hippocampus	73yo Male
ENCFF925OKG.bigWig	112232742	112232742	0.023076	H3K4me1	Hippocampus	73yo Male
ENCFF925OKG.bigWig	112232743	112232743	0.0191633	H3K4me1	Hippocampus	73yo Male
ENCFF925OKG.bigWig	112232744	112232763	0.023076	H3K4me1	Hippocampus	73yo Male
ENCFF925OKG.bigWig	112232764	112232767	0.0191633	H3K4me1	Hippocampus	73yo Male
ENCFF028ADR.bigWig	112232624	112232642	0.0375051	H3K4me1	Substantia nigra	81yo Male
ENCFF028ADR.bigWig	112232643	112232669	0.0230569	H3K4me1	Substantia nigra	81yo Male
ENCFF028ADR.bigWig	112232670	112232707	0.00678813	H3K4me1	Substantia nigra	81yo Male
ENCFF028ADR.bigWig	112232708	112232718	0.0335112	H3K4me1	Substantia nigra	81yo Male
ENCFF028ADR.bigWig	112232719	112232751	0.0119056	H3K4me1	Substantia nigra	81yo Male
ENCFF028ADR.bigWig	112232752	112232772	0.0335112	H3K4me1	Substantia nigra	81yo Male
ENCFF961JWY.bigWig	112232316	112232317	0.0184791	H3K4me1	Substantia nigra	75yo Female
ENCFF961JWY.bigWig	112232340	112232341	0.0184791	H3K4me1	Substantia nigra	75yo Female
ENCFF961JWY.bigWig	112232342	112232342	0.0246178	H3K4me1	Substantia nigra	75yo Female
ENCFF961JWY.bigWig	112232358	112232384	0.0246178	H3K4me1	Substantia nigra	75yo Female
ENCFF961JWY.bigWig	112232385	112232390	0.00821391	H3K4me1	Substantia nigra	75yo Female
ENCFF961JWY.bigWig	112232391	112232397	0.0246178	H3K4me1	Substantia nigra	75yo Female
ENCFF223IPT.bigWig	112232319	112232340	0.0177031	H3K4me1	temporal lobe	81yo Male
ENCFF223IPT.bigWig	112232616	112232651	0.0461945	H3K4me1	temporal lobe	81yo Male
ENCFF223IPT.bigWig	112232652	112232672	0.0159478	H3K4me1	temporal lobe	81yo Male
ENCFF223IPT.bigWig	112232673	112232703	0.00488315	H3K4me1	temporal lobe	81yo Male
ENCFF223IPT.bigWig	112232704	112232715	0.0159478	H3K4me1	temporal lobe	81yo Male
ENCFF223IPT.bigWig	112232716	112232720	0.0165185	H3K4me1	temporal lobe	81yo Male
ENCFF223IPT.bigWig	112232721	112232722	0.0171037	H3K4me1	temporal lobe	81yo Male
ENCFF223IPT.bigWig	112232723	112232734	0.0165185	H3K4me1	temporal lobe	81yo Male
ENCFF223IPT.bigWig	112232735	112232762	0.0171037	H3K4me1	temporal lobe	81yo Male
ENCFF223IPT.bigWig	112232763	112232772	0.0488832	H3K4me1	temporal lobe	81yo Male
ENCFF698ZQK.bigWig	112232389	112232411	0.0403673	H3K4me1	temporal lobe	75yo Female
ENCFF452WSH.bigWig	112232681	112232690	0.0321929	H3K4me3	Cingulate Gyrus	81yo Male
ENCFF452WSH.bigWig	112232691	112232718	0.0311466	H3K4me3	Cingulate Gyrus	81yo Male
ENCFF452WSH.bigWig	112232719	112232731	0.030112	H3K4me3	Cingulate Gyrus	81yo Male
ENCFF452WSH.bigWig	112232732	112232735	0.00326964	H3K4me3	Cingulate Gyrus	81yo Male
ENCFF452WSH.bigWig	112232736	112232746	0.030112	H3K4me3	Cingulate Gyrus	81yo Male
ENCFF452WSH.bigWig	112232747	112232747	0.0311466	H3K4me3	Cingulate Gyrus	81yo Male
ENCFF452WSH.bigWig	112232748	112232765	0.00342941	H3K4me3	Cingulate Gyrus	81yo Male
ENCFF625JLJ.bigWig	112232698	112232699	0.0279692	H3K4me3	Cingulate Gyrus	75yo Female
ENCFF625JLJ.bigWig	112232708	112232710	0.0272264	H3K4me3	Cingulate Gyrus	75yo Female
ENCFF625JLJ.bigWig	112232711	112232715	0.0264966	H3K4me3	Cingulate Gyrus	75yo Female
ENCFF625JLJ.bigWig	112232716	112232735	0.0319	H3K4me3	Cingulate Gyrus	75yo Female
ENCFF625JLJ.bigWig	112232736	112232752	0.0264966	H3K4me3	Cingulate Gyrus	75yo Female
ENCFF625JLJ.bigWig	112232753	112232788	0.0272264	H3K4me3	Cingulate Gyrus	75yo Female
ENCFF625JLJ.bigWig	112232789	112232794	0.0319	H3K4me3	Cingulate Gyrus	75yo Female
ENCFF625JLJ.bigWig	112232795	112232798	0.0407596	H3K4me3	Cingulate Gyrus	75yo Female
ENCFF929EPS.bigWig	112232734	112232738	0.0231771	H3K4me3	Middle Frontal Area 46	81yo Male
ENCFF929EPS.bigWig	112232739	112232750	0.0239475	H3K4me3	Middle Frontal Area 46	81yo Male
ENCFF929EPS.bigWig	112232751	112232765	0.0231771	H3K4me3	Middle Frontal Area 46	81yo Male
ENCFF929EPS.bigWig	112232766	112232788	0.00763994	H3K4me3	Middle Frontal Area 46	81yo Male
ENCFF929EPS.bigWig	112232789	112232794	0.0231771	H3K4me3	Middle Frontal Area 46	81yo Male
ENCFF929EPS.bigWig	112232795	112232843	0.00763994	H3K4me3	Middle Frontal Area 46	81yo Male
ENCFF706JNL.bigWig	112232300	112232303	0.0365696	H3K9ac	Caudate nucleus	75yo Female
ENCFF706JNL.bigWig	112232304	112232305	0.00510293	H3K9ac	Caudate nucleus	75yo Female
ENCFF706JNL.bigWig	112232306	112232309	0.00166675	H3K9ac	Caudate nucleus	75yo Female
ENCFF706JNL.bigWig	112232310	112232334	0.000161856	H3K9ac	Caudate nucleus	75yo Female
ENCFF706JNL.bigWig	112232335	112232340	0.00166675	H3K9ac	Caudate nucleus	75yo Female
ENCFF706JNL.bigWig	112232341	112232349	0.000502134	H3K9ac	Caudate nucleus	75yo Female
ENCFF706JNL.bigWig	112232350	112232358	3.65418e-05	H3K9ac	Caudate nucleus	75yo Female
ENCFF706JNL.bigWig	112232359	112232366	8.90943e-06	H3K9ac	Caudate nucleus	75yo Female
ENCFF706JNL.bigWig	112232367	112232370	3.65418e-05	H3K9ac	Caudate nucleus	75yo Female
ENCFF706JNL.bigWig	112232371	112232379	1.53257e-06	H3K9ac	Caudate nucleus	75yo Female
ENCFF706JNL.bigWig	112232380	112232381	3.69097e-05	H3K9ac	Caudate nucleus	75yo Female
ENCFF706JNL.bigWig	112232382	112232388	1.53257e-06	H3K9ac	Caudate nucleus	75yo Female
ENCFF706JNL.bigWig	112232389	112232397	3.66168e-08	H3K9ac	Caudate nucleus	75yo Female
ENCFF706JNL.bigWig	112232398	112232400	7.71507e-08	H3K9ac	Caudate nucleus	75yo Female
ENCFF706JNL.bigWig	112232401	112232422	1.66633e-07	H3K9ac	Caudate nucleus	75yo Female
ENCFF706JNL.bigWig	112232423	112232429	5.83351e-06	H3K9ac	Caudate nucleus	75yo Female
ENCFF706JNL.bigWig	112232430	112232430	3.08134e-05	H3K9ac	Caudate nucleus	75yo Female
ENCFF706JNL.bigWig	112232431	112232447	1.72588e-05	H3K9ac	Caudate nucleus	75yo Female
ENCFF706JNL.bigWig	112232448	112232449	8.93018e-05	H3K9ac	Caudate nucleus	75yo Female
ENCFF706JNL.bigWig	112232450	112232458	1.72588e-05	H3K9ac	Caudate nucleus	75yo Female
ENCFF706JNL.bigWig	112232459	112232459	8.93018e-05	H3K9ac	Caudate nucleus	75yo Female
ENCFF706JNL.bigWig	112232460	112232460	1.72588e-05	H3K9ac	Caudate nucleus	75yo Female
ENCFF706JNL.bigWig	112232461	112232465	8.93018e-05	H3K9ac	Caudate nucleus	75yo Female
ENCFF706JNL.bigWig	112232466	112232466	0.0018026	H3K9ac	Caudate nucleus	75yo Female
ENCFF706JNL.bigWig	112232467	112232470	0.0012301	H3K9ac	Caudate nucleus	75yo Female
ENCFF706JNL.bigWig	112232471	112232482	0.00128496	H3K9ac	Caudate nucleus	75yo Female
ENCFF706JNL.bigWig	112232483	112232484	0.0012301	H3K9ac	Caudate nucleus	75yo Female
ENCFF706JNL.bigWig	112232485	112232490	5.4048e-05	H3K9ac	Caudate nucleus	75yo Female
ENCFF706JNL.bigWig	112232491	112232495	0.0012301	H3K9ac	Caudate nucleus	75yo Female
ENCFF706JNL.bigWig	112232496	112232500	0.0049962	H3K9ac	Caudate nucleus	75yo Female
ENCFF706JNL.bigWig	112232501	112232510	0.00481039	H3K9ac	Caudate nucleus	75yo Female
ENCFF706JNL.bigWig	112232511	112232512	0.0049962	H3K9ac	Caudate nucleus	75yo Female
ENCFF706JNL.bigWig	112232513	112232513	0.00481039	H3K9ac	Caudate nucleus	75yo Female
ENCFF706JNL.bigWig	112232514	112232519	0.0173884	H3K9ac	Caudate nucleus	75yo Female
ENCFF967ZSH.bigWig	112232807	112232808	0.0184378	H3K9ac	Cingulate Gyrus	75yo Female
ENCFF967ZSH.bigWig	112232809	112232828	0.0253239	H3K9ac	Cingulate Gyrus	75yo Female
ENCFF425UPT.bigWig	112232739	112232751	0.0319213	H3K9ac	middle Frontal Area 46	75yo Female
ENCFF425UPT.bigWig	112232761	112232764	0.0107419	H3K9ac	middle Frontal Area 46	75yo Female
ENCFF425UPT.bigWig	112232815	112232817	0.0468048	H3K9ac	middle Frontal Area 46	75yo Female
ENCFF077YAZ.bigWig	112232576	112232586	0.0403181	H3K9ac	Substantia nigra	75yo Female
ENCFF077YAZ.bigWig	112232587	112232588	0.0134812	H3K9ac	Substantia nigra	75yo Female
ENCFF077YAZ.bigWig	112232589	112232593	0.0181013	H3K9ac	Substantia nigra	75yo Female
ENCFF077YAZ.bigWig	112232594	112232598	0.00568159	H3K9ac	Substantia nigra	75yo Female
ENCFF077YAZ.bigWig	112232599	112232600	0.0117536	H3K9ac	Substantia nigra	75yo Female
ENCFF077YAZ.bigWig	112232601	112232608	0.00108365	H3K9ac	Substantia nigra	75yo Female
ENCFF077YAZ.bigWig	112232609	112232626	0.00800774	H3K9ac	Substantia nigra	75yo Female
ENCFF077YAZ.bigWig	112232627	112232630	0.00279004	H3K9ac	Substantia nigra	75yo Female
ENCFF077YAZ.bigWig	112232631	112232641	0.00089716	H3K9ac	Substantia nigra	75yo Female
ENCFF077YAZ.bigWig	112232642	112232671	0.00279004	H3K9ac	Substantia nigra	75yo Female
ENCFF077YAZ.bigWig	112232672	112232674	0.0134806	H3K9ac	Substantia nigra	75yo Female
ENCFF077YAZ.bigWig	112232675	112232676	0.0313986	H3K9ac	Substantia nigra	75yo Female
ENCFF077YAZ.bigWig	112232677	112232683	0.0134806	H3K9ac	Substantia nigra	75yo Female
ENCFF077YAZ.bigWig	112232684	112232684	0.0313986	H3K9ac	Substantia nigra	75yo Female
ENCFF077YAZ.bigWig	112232685	112232686	0.00800774	H3K9ac	Substantia nigra	75yo Female
ENCFF077YAZ.bigWig	112232720	112232730	0.0313986	H3K9ac	Substantia nigra	75yo Female
ENCFF647IXQ.bigWig	112232673	112232679	0.0371955	H3K9me3	Embryo brain	122days Male
ENCFF647IXQ.bigWig	112232680	112232681	0.0358732	H3K9me3	Embryo brain	122days Male
