# Supplementary material for: Chromatin accessibility mapping of the striatum identifies tyrosine kinase FYN as a therapeutic target for heroin use disorder
Source: Nat Commun. 2020 Sep 14;11:4634. doi: 10.1038/s41467-020-18114-3 (PMC7490718; doi:10.1038/s41467-020-18114-3)
Supplement: Supplementary file 17 — Supplementary Data 14 [file 41467_2020_18114_MOESM17_ESM.xlsx]

## Sheet: Sheet1
Experiment	Time after last injection	Condition	Drug	ID	adj.P.Val	P.Value	t	B	logFC	Gene.symbol	Gene.title
GSE15774_1h	1h	acute	heroin	ILMN_2697505	0.999951	0.0830033	1.86879	-4.20102	0.233557	blk	B lymphoid kinase
GSE15774_1h	1h	acute	heroin	ILMN_1244821	0.999951	0.145804	-1.54143	-4.39231	-0.177521	fgr	FGR proto-oncogene, Src family tyrosine kinase
GSE15774_1h	1h	acute	heroin	ILMN_1223123	0.999951	0.185886	1.39214	-4.47326	0.124027	frk	fyn-related kinase
GSE15774_1h	1h	acute	heroin	ILMN_1221392	0.999951	0.194242	1.36445	-4.48774	0.188598	blk	B lymphoid kinase
GSE15774_2h	2h	acute	heroin	ILMN_2772595	0.999987	0.0256937	-2.52582	-3.49145	-0.258611	fgr	FGR proto-oncogene, Src family tyrosine kinase
GSE15774_2h	2h	acute	heroin	ILMN_1244821	0.999987	0.0936454	-1.81228	-4.14622	-0.185878	fgr	FGR proto-oncogene, Src family tyrosine kinase
GSE15774_2h	2h	acute	heroin	ILMN_2596887	0.999987	0.115943	1.68729	-4.25367	0.210265	lyn	LYN proto-oncogene, Src family tyrosine kinase
GSE15774_2h	2h	acute	heroin	ILMN_2615513	0.999987	0.144864	-1.5535	-4.36453	-0.239809	frk	fyn-related kinase
GSE15774_2h	2h	acute	heroin	ILMN_1213268	0.999987	0.180964	-1.41555	-4.4735	-0.142532	hck	hemopoietic cell kinase
GSE15774_4h	4h	acute	heroin	ILMN_1213268	0.689317	0.010486	-2.98267	-2.69534	-0.291103	hck	hemopoietic cell kinase
GSE15774_4h	4h	acute	heroin	ILMN_1224526	0.756136	0.111333	-1.70705	-4.26656	-0.213506	lck	lymphocyte protein tyrosine kinase
GSE15774_4h	4h	acute	heroin	ILMN_1221392	0.813693	0.234873	-1.24505	-4.73272	-0.170426	blk	B lymphoid kinase
GSE15774_8h	8h	acute	heroin	ILMN_2596887	0.999864	0.0179175	-2.71281	-3.71898	-0.281939	lyn	LYN proto-oncogene, Src family tyrosine kinase
GSE15774_8h	8h	acute	heroin	ILMN_2663821	0.999864	0.0451341	-2.2191	-4.0114	-0.232351	fyn	Fyn proto-oncogene
GSE15774_8h	8h	acute	heroin	ILMN_2772595	0.999864	0.0515311	-2.14653	-4.05439	-0.203349	fgr	FGR proto-oncogene, Src family tyrosine kinase
GSE15774_8h	8h	acute	heroin	ILMN_1213268	0.999864	0.149234	-1.53424	-4.402	-0.192519	hck	hemopoietic cell kinase
GSE30305_d1_treatment	14h	acute	heroin	ILMN_2596887	1	0.0329725	2.70567	-3.8632	0.0269097	lyn	LYN proto-oncogene, Src family tyrosine kinase
GSE30305_d1_treatment	14h	acute	heroin	ILMN_2615513	1	0.047761	2.44016	-4.2383	0.0224103	frk	fyn-related kinase
GSE30305_d1_treatment	14h	acute	heroin	ILMN_1213268	1	0.282503	-1.17272	-5.9071	-0.0133746	hck	hemopoietic cell kinase
GSE30305_d12_treatment	14h	chronic	heroin	ILMN_2677529	0.999904	0.00877815	-3.71346	-2.4607	-0.0448799	src	Rous sarcoma oncogene
GSE30305_d12_treatment	14h	chronic	heroin	ILMN_2912082	0.999904	0.0485494	-2.42923	-4.21067	-0.0309693	fyn	Fyn proto-oncogene
GSE30305_d12_treatment	14h	chronic	heroin	ILMN_1244821	0.999904	0.255027	-1.24967	-5.77326	-0.0186688	fgr	FGR proto-oncogene, Src family tyrosine kinase
GSE30305_d12_treatment	14h	chronic	heroin	ILMN_2751207	0.999904	0.273627	1.19694	-5.83226	0.0121302	fyn	Fyn proto-oncogene
GSE30305_d13_withdrawal	14h	chronic	heroin	ILMN_3148543	0.999943	0.214933	1.3813	-5.53955	0.0660137	src	Rous sarcoma oncogene
GSE30305_d13_withdrawal	14h	chronic	heroin	ILMN_2677529	0.999943	0.258986	1.24256	-5.70007	0.0197219	src	Rous sarcoma oncogene
GSE30305_d13_withdrawal	14h	chronic	heroin	ILMN_2663821	0.999943	0.271468	1.20703	-5.7396	0.0184969	fyn	Fyn proto-oncogene
GSE30305_d13_withdrawal	14h	chronic	heroin	ILMN_2772595	0.999943	0.280267	1.18282	-5.76614	0.0188093	fgr	FGR proto-oncogene, Src family tyrosine kinase
GSE30305_d13_withdrawal	14h	chronic	heroin	ILMN_2651137	0.999943	0.285033	-1.16998	-5.78008	-0.0165645	lck	lymphocyte protein tyrosine kinase
GSE30305_d13_withdrawal	14h	chronic	heroin	ILMN_2976440	0.999943	0.29428	-1.14557	-5.80631	-0.0143765	blk	B lymphoid kinase
GSE30305_d15_withdrawal	14h	chronic	heroin	ILMN_1244821	0.937918	0.168424	1.53789	-5.47993	0.0232767	fgr	FGR proto-oncogene, Src family tyrosine kinase
GSE30305_d15_withdrawal	14h	chronic	heroin	ILMN_2976440	0.937918	0.175332	1.50967	-5.51594	0.0171524	blk	B lymphoid kinase
GSE30305_d18_withdrawal	14h	chronic	heroin	ILMN_2976441	0.968902	0.0453592	2.42879	-4.1682	0.0332465	blk	B lymphoid kinase
GSE30305_d18_withdrawal	14h	chronic	heroin	ILMN_2772595	0.968902	0.093191	-1.94125	-4.86698	-0.0230875	fgr	FGR proto-oncogene, Src family tyrosine kinase
GSE30305_d18_withdrawal	14h	chronic	heroin	ILMN_2596887	0.968902	0.172433	1.5188	-5.43424	0.0195124	lyn	LYN proto-oncogene, Src family tyrosine kinase
GSE30305_d18_withdrawal	14h	chronic	heroin	ILMN_2663821	0.968902	0.199679	1.41546	-5.56333	0.0154223	fyn	Fyn proto-oncogene
GSE30305_d18_withdrawal	14h	chronic	heroin	ILMN_2677529	0.968902	0.243381	-1.27336	-5.73246	-0.0206565	src	Rous sarcoma oncogene
GSE30305_d3_treatment	14h	chronic	heroin	ILMN_2663821	0.999	0.0134591	-3.2877	-2.9498	-0.0348	fyn	Fyn proto-oncogene
GSE30305_d3_treatment	14h	chronic	heroin	ILMN_2912082	0.999	0.216863	1.35796	-5.6456	0.0213	fyn	Fyn proto-oncogene
GSE30305_d3_treatment	14h	chronic	heroin	ILMN_2638454	0.999	0.26389	-1.21525	-5.811	-0.013	src	Rous sarcoma oncogene
GSE30305_d3_treatment	14h	chronic	heroin	ILMN_2976441	0.999	0.294546	1.13349	-5.9005	0.0161	blk	B lymphoid kinase
GSE30305_d6_treatment	14h	chronic	heroin	ILMN_2697505	0.921609	0.00320663	-4.37756	-1.53297	-0.0604445	blk	B lymphoid kinase
GSE30305_d6_treatment	14h	chronic	heroin	ILMN_3148543	0.921609	0.146254	1.63312	-5.36777	0.0214201	src	Rous sarcoma oncogene
GSE30305_d6_treatment	14h	chronic	heroin	ILMN_2677529	0.924782	0.171079	1.52419	-5.50946	0.0259352	src	Rous sarcoma oncogene
GSE30305_d6_treatment	14h	chronic	heroin	ILMN_1213268	0.927875	0.215588	-1.36073	-5.71263	-0.0149794	hck	hemopoietic cell kinase
GSE30305_d6_treatment	14h	chronic	heroin	ILMN_2751207	0.927875	0.220518	-1.34453	-5.73208	-0.0193593	fyn	Fyn proto-oncogene
GSE30305_d6_treatment	14h	chronic	heroin	ILMN_2638454	0.938251	0.282369	1.16403	-5.93887	0.0126707	src	Rous sarcoma oncogene
GSE15774_1h	1h	acute	morphine	ILMN_2751207	0.9997	0.033	2.36078	-3.783	0.241824	fyn	Fyn proto-oncogene
GSE15774_1h	1h	acute	morphine	ILMN_2730490	0.9997	0.0952	-1.78712	-4.208	-0.195081	fyn	Fyn proto-oncogene
GSE15774_1h	1h	acute	morphine	ILMN_2697505	0.9997	0.176	1.42389	-4.451	0.176707	blk	B lymphoid kinase
GSE15774_1h	1h	acute	morphine	ILMN_2615513	0.9997	0.288	-1.10333	-4.636	-0.11677	frk	fyn-related kinase
GSE15774_2h	2h	acute	morphine	ILMN_2751207	0.99527	0.034	-2.36058	-3.778	-0.258273	fyn	Fyn proto-oncogene
GSE15774_2h	2h	acute	morphine	ILMN_1213268	0.99527	0.0466	2.19128	-3.907	0.214343	hck	hemopoietic cell kinase
GSE15774_2h	2h	acute	morphine	ILMN_2615513	0.99527	0.0795	-1.89765	-4.126	-0.29572	frk	fyn-related kinase
GSE15774_2h	2h	acute	morphine	ILMN_2772595	0.99527	0.114	-1.69043	-4.274	-0.189144	fgr	FGR proto-oncogene, Src family tyrosine kinase
GSE15774_2h	2h	acute	morphine	ILMN_1254757	0.99527	0.173	1.44096	-4.441	0.235697	src	Rous sarcoma oncogene
GSE15774_4h	4h	acute	morphine	ILMN_1224526	0.999935	0.0367	-2.32286	-3.759	-0.27366	lck	lymphocyte protein tyrosine kinase
GSE15774_4h	4h	acute	morphine	ILMN_2596887	0.999935	0.0385	-2.29729	-3.78	-0.304371	lyn	LYN proto-oncogene, Src family tyrosine kinase
GSE15774_4h	4h	acute	morphine	ILMN_2751207	0.999935	0.295	1.09112	-4.664	0.104953	fyn	Fyn proto-oncogene
GSE15774_8h	8h	acute	morphine	ILMN_2697505	1	0.0053754	3.34223	-3.31	0.406754	blk	B lymphoid kinase
GSE15774_8h	8h	acute	morphine	ILMN_1244821	1	0.0331473	2.38581	-3.89	0.219052	fgr	FGR proto-oncogene, Src family tyrosine kinase
GSE7762_acute_129P3J	4h	acute	morphine	1426570_a_at	0.976	0.0313292	2.87	-3.91	0.475	frk	fyn-related kinase
GSE7762_acute_129P3J	4h	acute	morphine	1448765_at	0.976	0.0448915	2.58	-4.01	0.182	fyn	Fyn proto-oncogene
GSE7762_acute_129P3J	4h	acute	morphine	1417558_at	0.976	0.102152	-1.96	-4.25	-0.163	fyn	Fyn proto-oncogene
GSE7762_acute_129P3J	4h	acute	morphine	1449455_at	0.976	0.202374	1.45	-4.47	0.192	hck	hemopoietic cell kinase
GSE7762_acute_129P3J	4h	acute	morphine	1425396_a_at	0.976	0.234064	1.34	-4.51	0.266	lck	lymphocyte protein tyrosine kinase
GSE7762_acute_c57bl6j	4h	acute	morphine	1426570_a_at	0.639	0.0602528	-2.36	-3.7448	-0.36	frk	fyn-related kinase
GSE7762_acute_c57bl6j	4h	acute	morphine	1419526_at	0.639	0.0693789	-2.25	-3.86	-0.29	fgr	FGR proto-oncogene, Src family tyrosine kinase
GSE7762_acute_c57bl6j	4h	acute	morphine	1449455_at	0.64	0.0825011	-2.12	-4.0017	-0.302	hck	hemopoietic cell kinase
GSE7762_acute_c57bl6j	4h	acute	morphine	1448765_at	0.656	0.124418	1.81	-4.3364	0.209	fyn	Fyn proto-oncogene
GSE7762_acute_c57bl6j	4h	acute	morphine	1422775_at	0.66	0.147316	-1.69	-4.4726	-0.167	blk	B lymphoid kinase
GSE7762_acute_c57bl6j	4h	acute	morphine	1421362_a_at	0.731	0.277232	-1.21	-4.9632	-0.407	frk	fyn-related kinase
GSE7762_acute_DBA2J	4h	acute	morphine	1422775_at	0.3	0.0018758	5.56	-0.8515	0.499	blk	B lymphoid kinase
GSE7762_acute_DBA2J	4h	acute	morphine	1417558_at	0.402	0.0725971	2.21	-4.04689	0.269	fyn	Fyn proto-oncogene
GSE7762_acute_DBA2J	4h	acute	morphine	1426570_a_at	0.45	0.108675	1.91	-4.41355	0.315	frk	fyn-related kinase
GSE7762_acute_DBA2J	4h	acute	morphine	1419526_at	0.518	0.164351	1.6	-4.7803	0.353	fgr	FGR proto-oncogene, Src family tyrosine kinase
GSE7762_acute_DBA2J	4h	acute	morphine	1457917_at	0.529	0.175878	1.55	-4.83906	0.913	lck	lymphocyte protein tyrosine kinase
GSE7762_acute_DBA2J	4h	acute	morphine	1439146_s_at	0.543	0.188661	1.5	-4.89939	0.314	lck	lymphocyte protein tyrosine kinase
GSE7762_acute_SWRJ	4h	acute	morphine	1436413_at	0.864	0.004076	-4.6	-3.79	-0.674	frk	fyn-related kinase
GSE7762_acute_SWRJ	4h	acute	morphine	1426570_a_at	0.864	0.0541079	-2.41	-4.19	-0.424	frk	fyn-related kinase
GSE7762_acute_SWRJ	4h	acute	morphine	1421362_a_at	0.864	0.0790916	-2.13	-4.27	-0.532	frk	fyn-related kinase
GSE7762_acute_SWRJ	4h	acute	morphine	1417558_at	0.868	0.107677	1.9	-4.34	0.229	fyn	Fyn proto-oncogene
GSE7762_acute_SWRJ	4h	acute	morphine	1449455_at	0.883	0.2311	-1.34	-4.52	-0.174	hck	hemopoietic cell kinase
GSE7762_acute_SWRJ	4h	acute	morphine	1442804_at	0.888	0.250528	-1.28	-4.54	-0.281	fgr	FGR proto-oncogene, Src family tyrosine kinase
GSE17731	48h	chronic	morphine	10477250	0.52558	0.131	-1.64	-5.29534	-0.140926	hck	hemopoietic cell kinase
GSE17731	48h	chronic	morphine	10362596	0.669874	0.249	-1.22	-5.82899	-0.0372907	fyn	Fyn proto-oncogene
GSE7762_chronic_129P3J	4h	chronic	morphine	1439145_at	0.6479	0.0171	3.34	-2.7225	0.637	lck	lymphocyte protein tyrosine kinase
GSE7762_chronic_129P3J	4h	chronic	morphine	1426569_a_at	0.6503	0.0191	-3.24	-2.8202	-0.843	frk	fyn-related kinase
GSE7762_chronic_129P3J	4h	chronic	morphine	1426570_a_at	0.7456	0.0636	2.3	-3.9017	0.527	frk	fyn-related kinase
GSE7762_chronic_129P3J	4h	chronic	morphine	1442804_at	0.7814	0.123	1.81	-4.4921	0.368	fgr	FGR proto-oncogene, Src family tyrosine kinase
GSE7762_chronic_129P3J	4h	chronic	morphine	1419526_at	0.836	0.244	1.3	-5.0694	0.215	fgr	FGR proto-oncogene, Src family tyrosine kinase
GSE7762_chronic_129P3J	4h	chronic	morphine	1448765_at	0.8403	0.257	-1.26	-5.1106	-0.104	fyn	Fyn proto-oncogene
GSE7762_chronic_129P3J	4h	chronic	morphine	1421362_a_at	0.8419	0.265	-1.24	-5.1372	-0.653	frk	fyn-related kinase
GSE7762_chronic_c57bl6j	4h	chronic	morphine	1422775_at	0.692	0.0173801	3.29	-3.4	0.461	blk	B lymphoid kinase
GSE7762_chronic_c57bl6j	4h	chronic	morphine	1419526_at	0.692	0.0254163	2.99	-3.54	0.513	fgr	FGR proto-oncogene, Src family tyrosine kinase
GSE7762_chronic_c57bl6j	4h	chronic	morphine	1448765_at	0.692	0.0332031	-2.78	-3.65	-0.339	fyn	Fyn proto-oncogene
GSE7762_chronic_c57bl6j	4h	chronic	morphine	1436413_at	0.692	0.0828167	-2.09	-4.05	-0.394	frk	fyn-related kinase
GSE7762_chronic_c57bl6j	4h	chronic	morphine	1426569_a_at	0.694	0.0995296	-1.96	-4.13	-0.625	frk	fyn-related kinase
GSE7762_chronic_DBA2J	4h	chronic	morphine	1425396_a_at	1	0.035977	2.73	-4.14	0.305	lck	lymphocyte protein tyrosine kinase
GSE7762_chronic_DBA2J	4h	chronic	morphine	1439146_s_at	1	0.128859	-1.78	-4.39	-0.265	lck	lymphocyte protein tyrosine kinase
GSE7762_chronic_DBA2J	4h	chronic	morphine	1426569_a_at	1	0.154672	-1.64	-4.43	-0.689	frk	fyn-related kinase
GSE7762_chronic_DBA2J	4h	chronic	morphine	1419526_at	1	0.271466	-1.22	-4.56	-0.163	fgr	FGR proto-oncogene, Src family tyrosine kinase
GSE7762_chronic_SWRJ	4h	chronic	morphine	1422775_at	0.896	0.0976684	1.98	-4.18	0.238	blk	B lymphoid kinase
GSE7762_chronic_SWRJ	4h	chronic	morphine	1449455_at	0.902	0.152546	1.65	-4.35	0.216	hck	hemopoietic cell kinase
GSE7762_chronic_SWRJ	4h	chronic	morphine	1442804_at	0.902	0.153687	1.65	-4.36	0.295	fgr	FGR proto-oncogene, Src family tyrosine kinase
GSE7762_chronic_SWRJ	4h	chronic	morphine	1426570_a_at	0.912	0.29534	1.15	-4.61	0.186	frk	fyn-related kinase
