# Supplementary material for: Chromatin accessibility mapping of the striatum identifies tyrosine kinase FYN as a therapeutic target for heroin use disorder
Source: Nat Commun. 2020 Sep 14;11:4634. doi: 10.1038/s41467-020-18114-3 (PMC7490718; doi:10.1038/s41467-020-18114-3)
Supplement: Supplementary file 19 — Source Data [file 41467_2020_18114_MOESM19_ESM.xlsx]

## Sheet: Figure 2
Figure 2D - Gene ontology analysis of regions in neurons that are less accessible in heroin users
	GO category	negative log10(P value)
	morphogenesis of branching	2.11976
	transcription factor activity	2.25181
	transmembrane receptor activity	2.25181
	RNApolII activity	2.7986
	neurogenesis	5.3363
	plasma membrane components	5.39469
	regulation of nervous system development	5.66959
Figure 2E - Gene ontology analysis of regions in neurons that are more accessible in heroin users
	GO category	negative log10(P value)
	dendrite	1.5391
	regulation of synaptic plasticity	2.18842
	glutamate receptor activity	2.34679
	modulation of synaptic transmission	2.4318
	post-synaptic density	2.88606
	regulation of nervous system development	3.05502
	neuronal projections	3.48945
	synaptic membrane	6.24109

## Sheet: Figure 3
Figure3C - firefly/renilla luciferase ratio
	pGL3Control/pRL	hFyn-pGL3/pRL
	13.6387	19.1129
	13.4421	17.6011
	15.7312	20.1381

## Sheet: Figure 4
Figure 4C - FYN mRNA in human putamen (qPCR)
	Controls	Heroin users
	1.0758	1.04639
	1.29422	1.22158
	1.41953	1.62685
	0.987658	1.82187
	1.39354	1.68034
	1.32142	1.53554
	1.20755	1.25883
	0.562042	1.35857
	1.20476	1.49011
	0.598221	1.05855
	0.904641	1.13978
	0.855842	2.29541
	0.976314	1.52142
	0.947425	1.46282
	0.855842	0.987658
	0.927927	1.73959
		1.54622
		0.626513
		1.34607
		1.17182
		1.21876
		1.35857
		0.478111
		0.665303
		1.0561
		0.967332
		1.25013
		0.78029
		0.706494
		0.796686
Figure 4D - Fyn RNA in rat dorsal striatum (qPCR)
	Saline	Heroin
	0.685391	0.843816
	0.847724	0.722799
	0.964821	1.03407
	0.893992	0.865537
	1.08548	1.42241
	1.26722	0.917004
	0.942785	1.36762
	0.974342	1.26429
	1.00173	1.21279
	1.15069	1.22405
	0.890384	1.28788
		1.32409
		1.35896
		0.945511
		1.12441
		1.18852
		1.14274
		1.06868
		0.919656
		1.27382
		1.34025
		1.21069
		1.27382
		1.01807
		1.06622
		1.15069
		0.999423
		0.828841
Figure 4E - Fyn mRNA in primary striatal neurons (qPCR)
	Vehicle	10 uM morphine	100 uM morphine
	0.819557	0.87433	1.29796
	0.945785	1.09905	1.22511
	0.999711	1.11696	1.31001
	1.09398	1.22229	1.29497
	0.860303
	1.12473
	0.985948
	1.23649
Figure 4F - p-Y(418)-Fyn/total Fyn in heroin self-administeing rats (24 hours)
	Saline	Heroin
	112.143	105.207
	117.007	139.411
	89.0927	90.1866
	67.3483	161.529
	102.849	198.551
	134.046	202.268
	96.4328	123.651
	81.0816	99.4204
		139.721
		154.022
		95.6939
		141.957
Figure 4G - p-Y(529)-Fyn/total Fyn in heroin self-administering rats (24 hours)
	Saline	Heroin
	90.8998	69.596
	110.959	77.4184
	98.9819	102.129
	93.7631	74.1891
	97.5683	75.5649
	93.0407	99.3448
	100.069	105.88
	114.718	95.5473
		73.8415
		94.2462
		86.8501
		95.7302
Figure 4H - p-Y(418)-Fyn/p-Y(529)-Fyn ratio in heroin self-administering rats (24 hour)
	Saline	Heroin
	1.2337	1.51168
	1.0545	1.80075
	0.900091	0.883066
	0.718281	2.17726
	1.05412	2.62755
	1.44072	2.03602
	0.963661	1.16784
	0.706792	1.04054
		1.89218
		1.63425
		1.10183
		1.48288
Figure 4I - Active lever presses vs Active Fyn
	Active lever	Active p-Fyn
	225	105.207
	327	139.411
	182	90.1866
	349	161.529
	62	198.551
	567	202.268
	225	123.651
	175	99.4204
	141	139.721
	234	154.022
	155	95.6939
	100	141.957
	92	112.143
	72	117.007
	53	89.0927
	98	67.3483
	60	102.848
	39	134.046
	73	96.4328
	177	81.0816
Figure 4J - Active lever presses vs Inactive Fyn
	Active lever	Inactive p-Fyn
	225	69.596
	327	77.4184
	182	102.129
	349	74.1891
	62	75.5649
	567	99.3448
	225	105.88
	175	95.5473
	141	73.8415
	234	94.2462
	155	86.8501
	100	95.7302
	92	90.8998
	72	110.959
	53	98.9819
	98	93.7631
	60	97.5683
	39	93.0407
	73	100.069
	177	114.718
Figure 4K - p-Y(418)-Fyn/total Fyn in heroin self-administeing rats (2 weeks)
	Saline	Heroin
	96.1889	115.916
	112.746	113.352
	116.609	129.269
	90.2064	95.6981
	87.2267	105.019
	95.3662	107.596
	111.379	128.355
	90.278	115.549
Figure 4L - p-Y(529)-Fyn/total Fyn in heroin self-administering rats (2 weeks)
	Saline	Heroin
	89.2733	82.0789
	90.68	76.0704
	94.2275	101.453
	100.847	96.1789
	113.003	101.827
	117.163	75.3207
	104.154	81.2903
	90.6522	88.1425
Figure 4M - p-Y(418)-Fyn/p-Y(529)-Fyn ratio in heroin self-administering rats (2 weeks)
	Saline	Heroin
	1.07747	1.41225
	1.24334	1.49009
	1.23753	1.27418
	0.894489	0.995001
	0.771897	1.03134
	0.81396	1.42851
	1.06937	1.57897
	0.995872	1.31094
Figure 4O - p-Y(418)-Fyn/total Fyn in heroin self-administeing rats (Acute)
	Saline	Heroin
	94.2124	115.656
	98.1935	101.19
	107.2	118.997
	97.5735	89.1123
	88.9045	96.3323
	102.825	114.157
	112.199	123.675
	98.8913	120.278
Figure 4P - p-Y(529)-Fyn/total Fyn in heroin self-administering rats (Acte)
	Saline	Heroin
	98.3828	96.5476
	106.372	98.1702
	113.443	95.9251
	108.518	98.1575
	94.2356	90.94
	98.415	84.117
	91.62	92.6283
	89.0139	82.6841
Figure 4Q - p-Y(418)-Fyn/p-Y(529)-Fyn ratio in heroin self-administering rats (Acute)
	Saline	Heroin
	0.95761	1.19792
	0.923116	1.03076
	0.944973	1.24052
	0.899144	0.90785
	0.943428	1.0593
	1.04481	1.35712
	1.22462	1.33518
	1.11096	1.45467

## Sheet: Figure 5
Figure 5A - pTau IHC in in morphine-treated primary striatal neurons (relative intensity norm. to vehicle)
	Vehicle	Morphine
	100	116.499
	100	121.793
	100	109.284
Figure 5B - (Y18)p-Tau norm. to GAPDH (1 hour)
	Saline	Heroin
	0.148859	0.589775
	0.155706	0.424876
	0.15547	0.615361
	0.26322	0.327506
	0.202162	0.102895
Figure 5C - (Y18)p-Tau norm. to GAPDH (24 hours)
	Saline	Heroin
	1.14782	13.0291
	2.52991	11.2417
	2.17206	9.30242
	1.69686	3.11473
	2.31276	3.47708
	1.36065	1.27275

## Sheet: Figure 6
Figure 6A - active lever presses during heroin self-administration
		Vehicle			Saracatinib
	Session	Mean	SEM	N	Mean	SEM	N
	1	10.8571	3.20289	7	18	3.34522	7
	2	5.28571	1.56926	7	6.57143	1.26974	7
	3	7.57143	2.92654	7	10	2.70801	7
	4	17.8571	3.78234	7	15.2857	4.03387	7
	5	14.2857	3.58379	7	15.1429	3.52831	7
	6	11.8571	2.39472	7	12.8571	3.0034	7
	7	8.85714	1.59506	7	12.2857	3.68209	7
	8	23.8571	4.28413	7	43	16.679	7
	9	53.8571	18.654	7	49.2857	23.3674	7
	10	63.2857	18.543	7	64.8571	26.0059	7
	11	44.5	15.796	6	18.5	5.812	6
	12	48.833	17.617	6	19.667	6.746	6
	13	57.333	16.358	6	26.8	11.997	5
	14	79.333	19.894	6	77.714	35.121	7
Figure 6B - Inactive lever presses during heroin self-administration
		Vehicle			Saracatinib
	Session	Mean	SEM	N	Mean	SEM	N
	1	8.85714	2.5112	7	16	5.05682	7
	2	7.85714	3.90011	7	9.28571	2.50442	7
	3	3.71429	1.32223	7	4.28571	1.34012	7
	4	4	1	7	8.28571	2.7578	7
	5	7.28571	1.72812	7	5.57143	1.19238	7
	6	5.28571	0.918443	7	7	1.63299	7
	7	9.85714	1.35275	7	5.42857	1.10964	7
	8	12	4.04734	7	13.8571	5.17516	7
	9	11.5714	4.99932	7	9.85714	2.9635	7
	10	14	6.04743	7	16.4286	4.35812	7
	11	7.16667	3.43915	6	6.5	2.18708	6
	12	8.16667	5.30042	6	6.16667	2.19722	6
	13	6	2.42212	6	6.2	2.41661	5
	14	11	5.31664	6	10.7143	4.10409	7
Figure 6C - Active lever presses during cue-induced responding
		Vehicle			Saracatinib
	Minutes	Mean	SEM	N	Mean	SEM	N
	0	0	0	6	0	0	7
	5	10.167	3.525	6	3.714	0.918	7
	10	22.833	6.72	6	7.857	1.765	7
	15	34	10.188	6	13.429	3.785	7
	20	37.5	11.526	6	15.286	4.357	7
	25	49.333	15.558	6	17.714	5.308	7
	30	50.167	16.165	6	20	6.459	7
	35	55.5	18.873	6	26.571	7.64	7
	40	57.833	19.207	6	31.857	9.704	7
	45	62.333	20.758	6	34.429	11.06	7
	50	67.167	22.682	6	36.429	11.569	7
	55	69.333	23.64	6	37	11.674	7
	60	69.833	24.03	6	38.571	12.394	7
Figure 6D - Inactive lever presses during cue-induced responding
		Vehicle			Saracatinib
	Minutes	Mean	SEM	N	Mean	SEM	N
	0	0	0	6	0	0	7
	5	4.33333	1.60555	6	2.28571	0.606092	7
	10	12.8333	6.18286	6	4	0.899735	7
	15	13.5	6.31796	6	4.71429	1.14879	7
	20	13.8333	6.34254	6	5.28571	1.24813	7
	25	15.8333	7.24531	6	6	1.27242	7
	30	16.3333	7.4147	6	7.14286	1.4708	7
	35	17.1667	7.35489	6	8.42857	1.97433	7
	40	20.3333	6.92178	6	9.14286	1.65369	7
	45	20.6667	7.03167	6	9.57143	1.86263	7
	50	21.5	6.96539	6	10.1429	2.16497	7
	55	21.8333	6.96858	6	10.4286	2.19151	7
	60	21.8333	6.96858	6	11.7143	2.67007	7
Figure 6E- Active lever presses during cue-induced responding
		Scrambled sRNA			Fyn siRNA
	Minutes	Mean	SEM	N	Mean	SEM	N
	0	0	0	5	0	0	5
	5	18.2	6.57571	5	13.4	4.01995	5
	10	28.8	5.65155	5	23.2	5.2	5
	15	53.8	4.68401	5	28.8	5.27636	5
	20	68.2	4.35201	5	37	7.93095	5
	25	84	7.31437	5	40.8	7.71622	5
	30	98.6	6.46993	5	58.6	3.20312	5
	35	101.6	6.16117	5	59.8	2.93939	5
	40	109	8.52643	5	59.8	2.93939	5
	45	117.2	7.08096	5	62.6	1.93907	5
	50	125.6	8.05978	5	73.8	9.22713	5
	55	127.6	8.01623	5	76.2	11.1598	5
	60	129.4	8.79545	5	85.6	10.9936	5
Figure 6F - Inactive lever presses during cue-induced responding
		Scrambled sRNA			Fyn siRNA
	Minutes	Mean	SEM	N	Mean	SEM	N
	0	0	0	5	0	0	5
	5	1	0.774597	5	3.6	1.74929	5
	10	5.6	1.43527	5	8	3.08221	5
	15	8	1.84391	5	9	2.88097	5
	20	9.2	1.88149	5	10.6	3.73631	5
	25	10.8	1.82757	5	13.6	4.00749	5
	30	14.2	0.916515	5	13.6	4.00749	5
	35	15.6	0.927362	5	15.6	4.29651	5
	40	18.8	3.1209	5	15.6	4.29651	5
	45	27.4	11.4175	5	16	3.98748	5
	50	27.4	11.4175	55	16.6	4.20238	5
	55	29.6	10.9206	5	21	3.04959	5
	60	31	10.7331	5	21.4	3.14006	5
Figure 6G- Active lever presses during heroin-induced responding
		Scrambled sRNA			Fyn siRNA
	Minutes	Mean	SEM	N	Mean	SEM	N
	0	0	0	6	0	0	6
	5	14.6667	3.21109	6	7.66667	1.42984	6
	10	22.5	4.24853	6	16.8333	3.62783	6
	15	30.3333	5.90292	6	21.3333	3.31327	6
	20	35.6667	5.44467	6	28	4.54606	6
	25	48.6667	5.1099	6	28.6667	4.82125	6
	30	71.3333	14.4307	6	34.8333	5.14079	6
	35	81	18.6458	6	36.8333	5.65342	6
	40	86.1667	20.7033	6	42.6667	7.26942	6
	45	96.6667	28.8475	6	46.3333	7.18177	6
	50	99.1667	30.9035	6	48	7.75457	6
	55	105	32.4047	6	48.6667	7.90218	6
	60	111.5	36.0747	6	49.1667	8.04743	6
Figure 6H - Inactive lever presses during heroin-induced responding
		Scrambled sRNA			Fyn siRNA
	Minutes	Mean	SEM	N	Mean	SEM	N
	0	0	0	6	0	0	6
	5	14.6667	3.21109	6	7.66667	1.42984	6
	10	22.5	4.24853	6	16.8333	3.62783	6
	15	30.3333	5.90292	6	21.3333	3.31327	6
	20	35.6667	5.44467	6	28	4.54606	6
	25	48.6667	5.1099	6	28.6667	4.82125	6
	30	71.3333	14.4307	6	34.8333	5.14079	6
	35	81	18.6458	6	36.8333	5.65342	6
	40	86.1667	20.7033	6	42.6667	7.26942	6
	45	96.6667	28.8475	6	46.3333	7.18177	6
	50	99.1667	30.9035	6	48	7.75457	6
	55	105	32.4047	6	48.6667	7.90218	6
	60	111.5	36.0747	6	49.1667	8.04743	6

## Sheet: Suppl Fig2
Supplementary Figure 2A - Percentage of peaks in genomic regions - neuron control
		%
	Promoters	1.45352
	Immediate Downstream	1.53427
	5'UTRs	0.242253
	3'UTRs	0.9892
	Exons	2.23075
	Introns	38.276
	Intergenic Region	55.274
Supplementary Figure 2B - Percentage of peaks in genomic regions - neuron heroin
		%
	Promoters	10.7201
	Immediate Downstream	2.06062
	5'UTRs	1.26472
	3'UTRs	1.54001
	Exons	3.97405
	Introns	35.9464
	Intergenic Region	44.4941
Supplementary Figure 2C - Percentage of peaks in genomic regions - non-neuron control
		%
	Promoters	3.77146
	Immediate Downstream	1.49104
	5'UTRs	0.613958
	3'UTRs	1.10262
	Exons	2.61872
	Introns	38.0278
	Intergenic Region	52.3744
Supplementary Figure 2D - Percentage of peaks in genomic regions - non-neuron heroin
		%
	Promoters	8.4872
	Immediate Downstream	2.61378
	5'UTRs	1.04095
	3'UTRs	1.81597
	Exons	3.56356
	Introns	42.9451
	Intergenic Region	39.5335
Supplementary Figure 2E - Number of peaks in neurons
		Number
	Unique to controls	9907
	Unique to heroin users	36688
	Overlapping	74277
Supplementary Figure 2F - Number of peaks in non-neuronal cells
		Number
	Unique to controls	7981
	Unique to heroin users	13161
	Overlapping	46301

## Sheet: Suppl Fig4
Supplementary Figure 4A - GO analysis of regions in non-neuronal cells that are less accessible in heroin users
	GO category	negative log10(P value)
	signal transducer activity	5.44733
	molecular transducer activity	6.03621
	cell-cell adhesion via adhesion molecules	7.32
	homophilic cell adhesion via adhesion molecules	7.52
	cell-cell adhesion	8.27
Supplementary Figure 4B - GO analysis of regions in non-neuronal cells that are more accessible in heroin users
	GO category	negative log10(P value)
	beta-catenin binding	3.66
	actin binding	3.97
	guanyl-nucleotide exchange factor activity	4.18
	molecular transducer activity	5.03
	Ras guanyl-nucleotide exchange factor activity	5.49

## Sheet: Suppl Fig7
Supplementary Figure 7A - Correlation between FYN mRNA and DLG4 mRNA (norm. to 18S)
	Control		Heroin
	FYN	DLG4	FYN	DLG4
	1.41953	1.22906	1.62685	1.18719
	0.987658	0.95764	1.82187	0.935768
	1.39354	0.883247	1.68034	1.22906
	1.20755	2.40753	1.53554	1.10258
	0.562042	0.982291	1.25883	1.0874
	1.20476	0.264417	1.35857	1.13883
	0.598221	0.944456	1.49011	0.931454
	0.855842	0.95543	1.05855	1.17899
	0.976314	1.21775	2.29541	1.14675
	0.947425	0.977762	1.52142	1.17627
	0.855842	1.2491	1.46282	1.2319
			0.987658	0.72241
			1.73959	1.0407
			1.54622	0.751349
			0.626513	1.01928
			1.34607	1.1154
			1.17182	0.920755
			1.35857	0.964301
			0.478111	0.1909
			0.967332	1.00758
			1.25013	0.829831
			0.78029	1.02875
			0.706494	0.920755
			0.796686	0.79419
Supplementary Figure 7B - Correlation between FYN mRNA and GRIA1 mRNA (norm. to 18S)
	Control		Heroin
	FYN	GRIA1	FYN	GRIA1
	1.41953	1.09531	1.62685	1.23799
	0.987658	1.13393	1.82187	1.20692
	1.39354	0.661891	1.68034	1.38
	1.20755	2.62321	1.53554	1.10038
	0.562042	1.46544	1.25883	0.798114
	1.20476	0.147079	1.35857	0.994011
	0.598221	0.940392	1.49011	0.830086
	0.855842	0.978063	1.05855	1.3896
	0.976314	1.14182	2.29541	1.55977
	0.947425	1.24085	1.52142	1.18482
	0.855842	0.975806	1.46282	1.50316
			0.987658	1.00093
			1.73959	0.914676
			1.54622	0.693195
			0.626513	1.10547
			1.34607	1.20414
			1.17182	1.23513
			1.35857	1.2466
			0.478111	0.148788
			0.967332	0.933896
			1.25013	0.960151
			0.78029	1.32991
			0.706494	0.756808
			0.796686	0.657319
Supplementary Figure 7C - Correlation between FYN mRNA and GRM5 mRNA (norm. to 18S)
	Control		Heroin
	FYN	GRM5	FYN	GRM5
	1.41953	1.13201	1.62685	1.08339
	0.987658	1.20767	1.82187	2.26926
	1.39354	0.834445	1.68034	1.2302
	1.20755	2.30626	1.53554	0.806021
	0.562042	1.33073	1.25883	0.452364
	1.20476	0.129608	1.35857	1.18555
	0.598221	1.13989	1.49011	0.615098
	0.855842	0.848051	1.05855	0.61085
	0.976314	1.26186	2.29541	2.50051
	0.947425	1.31849	1.52142	1.21046
	0.855842	0.967425	1.46282	2.15679
			0.987658	0.65017
			1.73959	0.983199
			1.54622	0.498462
			0.626513	1.18555
			1.34607	1.1558
			1.17182	1.06848
			1.35857	1.48338
			0.478111	0.079415
			0.967332	0.822957
			1.25013	0.850012
			0.78029	1.52861
			0.706494	0.656207
			0.796686	0.376892
Supplementary Figure 7D - Correlation between FYN mRNA and HOMER1 mRNA (norm. to 18S)
	Control		Heroin
	FYN	HOMER1	FYN	HOMER1
	1.41953	0.989123	1.62685	1.50617
	0.987658	1.04311	1.82187	0.986841
	1.39354	0.807139	1.68034	1.3295
	1.20755	2.10559	1.53554	1.32337
	0.562042	1.17356	1.25883	0.646575
	1.20476	0.215768	1.35857	1.0407
	0.598221	0.925019	1.49011	0.94883
	0.855842	1.00758	1.05855	1.25489
	0.976314	1.20655	2.29541	1.48887
	0.947425	1.29614	1.52142	1.38917
	0.855842	1.23475	1.46282	1.46161
			0.987658	0.879175
			1.73959	0.912284
			1.54622	0.730804
			0.626513	1.50966
			1.34607	1.20099
			1.17182	1.19269
			1.35857	1.37321
			0.478111	0.24671
			0.967332	0.849227
			1.25013	0.871087
			0.78029	1.11025
			0.706494	0.77605
			0.796686	0.565483

## Sheet: Suppl Fig8
Supplementary Figure 8A - Correlation between FYN mRNA (norm. to 18S) and years of previous heroin use
	Years of use	FYN
	6	1.62685
	2	1.68034
	5	1.53554
	4	1.25883
	3	1.35857
	1	1.49011
	3	1.13978
	10	2.29541
	2	1.52142
	8	1.46282
	3	0.987658
	4	1.73959
	3	1.54622
	3	0.626513
	2.5	1.34607
	3	1.17182
	7	0.478111
	4	0.967332
	4	1.25013
	2	0.78029
	0.5	0.706494
Supplementary Figure 8B - Correlation between FYN mRNA (norm. to 18S) and urine morphine (ng/ul)
	Urine morphine	FYN
	0	1.62685
	0	1.82187
	0	1.68034
	0.6	1.53554
	1.08	1.25883
	0	1.35857
	1.2	1.49011
	0.45	1.05855
	3.62	1.13978
	0.3	2.29541
	0	1.52142
	0	1.46282
	0.8	0.987658
	3.19	1.73959
	1.2	1.54622
	3.75	0.626513
	4.67	1.34607
	7	1.17182
	0.512	1.35857
	4.58	0.478111
	8.14	0.967332
	4.96	1.25013
	0	0.78029
	1.26	0.796686
Supplementary Figure 8C - Total FYN protein (norm. to GAPDH)
	Control	Heroin
	0.173048	0.139888
	0.292648	0.179848
	0.198608	0.183163
	0.161831	0.231308
	0.248641	0.262695
	0.245496	0.370476
	0.078056	0.213056
	0.162508	0.232647
	0.230357	0.19337
	0.213802	0.178033
	0.179211	0.190987
	0.105319	0.199501
		0.205928
		0.16222
		0.153682
		0.21998
		0.224974
		0.244919
		0.208403
		0.182589
		0.129409
		0.108602
		0.13545
		0.171949
		0.180412
		0.196431
Supplementary Figure 8D - Correlation between total FYN protein (norm. to GAPDH) and urine morphine (ng/ul)
	FYN	morphine
	0.231308	0.6
	0.262695	1.08
	0.213056	1.2
	0.232647	0.45
	0.19337	3.62
	0.16222	0.8
	0.153682	3.19
	0.21998	1.2
	0.224974	3.75
	0.244919	4.67
	0.208403	7
	0.182589	0.512
	0.129409	4.58
	0.108602	8.14
	0.13545	4.96
	0.196431	1.26
Supplementary Figure 8E - Correlation between total FYN protein (norm. to GAPDH) and years of previous heroin use
	FYN	years
	0.183163	2
	0.231308	5
	0.262695	4
	0.213056	1
	0.19337	3
	0.190987	2
	0.16222	3
	0.21998	3
	0.224974	3
	0.208403	3
	0.171949	2
	0.180412	0.5
Supplementary Figure 8F - Total Fyn protein (norm. to GAPDH) in primary striatal culture
	Treatment	Fyn
	Vehicle	0.994472
	10 uM morphine	1.66126
	40 uM morphine	1.77792
	100 uM morphine	2.01452

## Sheet: Suppl Fig9
Supplementary Figure 9A - Fyn mRNA (norm. to 18S) in human Nac
	Control	Heroin
	1.85	0.84
	0.78	1.38
	1.45	0.9
	1.55	0.81
	1.05	0.83
	0.94	1.52
	0.43	1.18
	0.88	1.02
	0.8	1.01
	0.48	0.79
	0.93	0.8
	0.96	0.43
	1.04	0.99
	0.77	1.11
	0.8	1.07
	1.11	0.82
		1.34
		1.26
		0.97
		0.72
		1.17
Supplementary Figure 9B - Fyn mRNA (norm. to 18S) in rat Nac
	Saline	Heroin
	0.717081	0.700703
	0.939658	0.868667
	1.54065	0.903466
	0.90765	0.702324
	0.988657	0.819912
	1.00943	1.04503
	1.08815	1.04021
	0.977301	0.866662
		0.770326
		1.00478
		1.05962

[truncated: 8 more sheets: Suppl Fig10, Suppl Fig11, Suppl Fig13, Suppl Fig14, Suppl Fig15, Suppl Fig17, Suppl Fig18, Suppl Fig19]
